# Supplementary material for: Accurate Prediction of Transposon-Derived piRNAs by Integrating Various Sequential and Physicochemical Features
Source: PLoS One. 2016 Apr 13;11(4):e0153268. doi: 10.1371/journal.pone.0153268 (PMC4830532; doi:10.1371/journal.pone.0153268)
Supplement: S1 File — (ZIP) [file pone.0153268.s001.zip]

Archive with 47 entries (42 files):
- S1/
- S1/Codes/
- S1/Codes/DirectCombinationExperiment.py
- S1/Codes/EnsembleLearningExperiment.py
- S1/Codes/LssteExperiment/
- S1/Codes/LssteExperiment/AdditionalDatasets/
- S1/Codes/LssteExperiment/AdditionalDatasets/drosophila_nega_lsste_feature.fasta
- S1/Codes/LssteExperiment/AdditionalDatasets/drosophila_nega_seqmap_out
- S1/Codes/LssteExperiment/AdditionalDatasets/drosophila_posi_lsste_feature.fasta
- S1/Codes/LssteExperiment/AdditionalDatasets/drosophila_posi_seqmap_out
- S1/Codes/LssteExperiment/AdditionalDatasets/human_nega_lsste_feature.fasta
- S1/Codes/LssteExperiment/AdditionalDatasets/human_nega_seqmap_out
- S1/Codes/LssteExperiment/AdditionalDatasets/human_posi_lsste_feature.fasta
- S1/Codes/LssteExperiment/AdditionalDatasets/human_posi_seqmap_out
- S1/Codes/LssteExperiment/AdditionalDatasets/mouse_nega_lsste_feature.fasta
- S1/Codes/LssteExperiment/AdditionalDatasets/mouse_nega_seqmap_out
- S1/Codes/LssteExperiment/AdditionalDatasets/mouse_posi_lsste_feature.fasta
- S1/Codes/LssteExperiment/AdditionalDatasets/mouse_posi_seqmap_out
- S1/Codes/LssteExperiment/LssteExperiment.sh
- S1/Codes/LssteExperiment/RNAplex
- S1/Codes/LssteExperiment/nega_samples.fasta
- S1/Codes/LssteExperiment/nega_seqmap_out
- S1/Codes/LssteExperiment/posi_samples.fasta
- S1/Codes/LssteExperiment/posi_seqmap_out
- S1/Codes/LssteExperiment/step_0_get_total_samples_and_seqmap_out.py
- S1/Codes/LssteExperiment/step_1_ex_seqmap_out.pl
- S1/Codes/LssteExperiment/step_2_change_format_for_RNAplex.pl
- S1/Codes/LssteExperiment/step_3_RNAplex.pl
- S1/Codes/LssteExperiment/step_4_change_format_for_Triplets.pl
- S1/Codes/LssteExperiment/step_5_ex_Triplets_elements.pl
- S1/Codes/LssteExperiment/step_6_get_lsste_feature.py
- S1/Codes/LssteExperiment/step_7_ex_prediction_for_piRNAs.py
- S1/Codes/MismatchProfileExperiment.py
- S1/Codes/PsedncExperiment.py
- S1/Codes/PssmExperiment.py
- S1/Codes/SpectrumProfileExperiment.py
- S1/Codes/SubsequenceProfileExperiment.py
- S1/Codes/nega_samples.fasta
- S1/Codes/posi_samples.fasta
- S1/Datasets/
- S1/Datasets/drosophila_nega_samples.fasta
- S1/Datasets/drosophila_posi_samples.fasta
- S1/Datasets/human_nega_samples.fasta
- S1/Datasets/human_posi_samples.fasta
- S1/Datasets/mouse_nega_samples.fasta
- S1/Datasets/mouse_posi_samples.fasta
- S1/Manual for transposon-derived piRNA prediction.doc
