# Supplementary material for: Accurate Prediction of Transposon-Derived piRNAs by Integrating Various Sequential and Physicochemical Features
Source: PLoS One. 2016 Apr 13;11(4):e0153268. doi: 10.1371/journal.pone.0153268 (PMC4830532; doi:10.1371/journal.pone.0153268)
Supplement: S1 File — (ZIP) [file pone.0153268.s001.zip › S1/Codes/EnsembleLearningExperiment.py]

# -*- coding: utf-8 -*-
#author: luo


import numpy as np
from numpy import array
from pandas import DataFrame
import itertools
import time

from sklearn.cross_validation import KFold
from sklearn.ensemble import RandomForestClassifier

from sklearn.metrics import accuracy_score
from sklearn.metrics import recall_score
from sklearn.metrics import roc_curve
from sklearn.metrics import auc

#input sequences.........................................................................
def getSequences(f):
    seqslst=[]
    while True:
         s=f.readline()
         if not s:
             break
         else:
             if '>' not in s:
                seq=s.split('\n')[0]
                seqslst.append(seq)
    return seqslst

#global cross validation:10-fold.........................................................
def globalCrossValidation(all_X, global_y, all_features, all_ensemble_types, classifier, folds):    
    global_predicted_proba = -np.ones(len(global_y))
    global_predicted_label = -np.ones(len(global_y))
    all_optimal_feature_ensembles=[]
    cv_round=1
    for global_train_index, global_test_index in folds:
        print('..........................................................................')
        print('global cross validation, round %d, beginning'%cv_round)
        start=time.clock()
        
        predicted_proba_matrix, predicted_label_matrix, weights, global_y_train=getIndividualFeatureResult(all_X, global_y, global_train_index)
        optimal_ensemble, optimal_weight=getOptimalEnsemble(predicted_proba_matrix, predicted_label_matrix, weights, global_y_train, all_features, all_ensemble_types)
        
        optimal_proba_matrix, optimal_label_matrix = [], []       
        for number in optimal_ensemble:
            global_X=all_X[number]
            global_X_train, global_X_test, global_y_train=ConstructTrainAndTestDataset(global_X, global_y, number, global_train_index, global_test_index)   
            temp_proba =(classifier.fit(global_X_train, global_y_train)).predict_proba(global_X_test)
            optimal_proba_matrix.append(temp_proba[:, 1])
            temp_label=(classifier.fit(global_X_train, global_y_train)).predict(global_X_test)
            optimal_label_matrix.append(temp_label)
        optimal_proba_matrix=array(optimal_proba_matrix).T
        optimal_label_matrix=array(optimal_label_matrix).T
        
        global_predicted_proba[global_test_index]=np.sum(optimal_proba_matrix*optimal_weight,1)
        global_predicted_label[global_test_index]=np.sum(optimal_label_matrix*optimal_weight,1)>0.5
        
        for i in range(len(optimal_ensemble)):
            if i==0:
                optimal_feature_ensemble_name=all_features[optimal_ensemble[i]]
            else:
                optimal_feature_ensemble_name+='+'+all_features[optimal_ensemble[i]]   
        all_optimal_feature_ensembles.append(optimal_feature_ensemble_name)
        
        end=time.clock()
        print('round '+str(cv_round)+', optimal ensemble model: '+optimal_feature_ensemble_name)
        print('round %d, running time: %.3f hour'%(cv_round, (end-start)/3600))
        print('..........................................................................\n')            
        cv_round+=1
        
    unique_optimal_feature_ensembles={element:all_optimal_feature_ensembles.count(element) for element in all_optimal_feature_ensembles}  
    
    fpr, tpr, thresholds = roc_curve(global_y, global_predicted_proba, pos_label=1)
    auc_score = auc(fpr, tpr)
    accuracy=accuracy_score(global_y, global_predicted_label)
    sensitivity=recall_score(global_y, global_predicted_label)
    specificity=(accuracy*len(global_y)-sensitivity*sum(global_y))/(len(global_y)-sum(global_y))
        
    return auc_score, accuracy, sensitivity, specificity, unique_optimal_feature_ensembles
    
def getIndividualFeatureResult(all_X, global_y, global_train_index):
    
    predicted_proba_matrix, predicted_label_matrix, weights = [], [], []
    global_y_train=global_y[global_train_index]
    
    folds = KFold(len(global_y_train),n_folds=5,shuffle=True,random_state=np.random.RandomState(1))
    clf=RandomForestClassifier(random_state=1,n_estimators=50)
    for number in range(len(all_X)):
        global_X_train=all_X[number][global_train_index]        
        auc_score, predicted_proba, predicted_label=InnerCrossValidation(global_X_train, global_y_train, number, clf, folds)
        predicted_proba_matrix.append(predicted_proba)
        predicted_label_matrix.append(predicted_label)
        weights.append(auc_score)                
    predicted_proba_matrix=array(predicted_proba_matrix).T
    predicted_label_matrix=array(predicted_label_matrix).T
    weights=array(weights)
    
    return predicted_proba_matrix, predicted_label_matrix, weights, global_y_train

def InnerCrossValidation(X, y, number, clf, folds):
       
    predicted_proba = -np.ones(len(y))
    predicted_label = -np.ones(len(y))
    for train_index, test_index in folds:       
        X_train, X_test, y_train=ConstructTrainAndTestDataset(X, y, number, train_index, test_index)   
        temp_proba =(clf.fit(X_train, y_train)).predict_proba(X_test)
        predicted_proba[test_index]=temp_proba[:, 1]
        predicted_label[test_index]=(clf.fit(X_train, y_train)).predict(X_test) 
        
    fpr, tpr, thresholds = roc_curve(y, predicted_proba, pos_label=1)
    auc_score = auc(fpr, tpr)
    
    return auc_score, predicted_proba, predicted_label 

def ConstructTrainAndTestDataset(X, y, number, train_index, test_index):
    
    y_train=y[train_index]    
    
    if number==3:
        vdim=30
        train_seqs=X[train_index]
        test_seqs=X[test_index]
        pssm=getPssmMatrix(train_seqs, y_train, vdim)
        X_train=getFeatureFromPssm(train_seqs, pssm, vdim)
        X_test=getFeatureFromPssm(test_seqs, pssm, vdim)
    else:
        X_train=X[train_index]
        X_test=X[test_index]
            
    return X_train, X_test, y_train


def getOptimalEnsemble(predicted_proba_matrix, predicted_label_matrix, weights, global_y_train, all_features, all_ensemble_types):
       
    max_auc, max_acc, max_sen, max_spe=0, 0, 0, 0
    for feature_ensemble in all_ensemble_types:
        used_weights=weights[feature_ensemble]
        used_weithts=used_weights*1.0/sum(used_weights)
        used_predicted_proba=predicted_proba_matrix[:,feature_ensemble]
        used_predicted_label=predicted_label_matrix[:,feature_ensemble]
        wmean_predicted_proba=np.sum(used_predicted_proba*used_weithts,1)
        wmean_predicted_label=np.sum(used_predicted_label*used_weithts,1)>0.5
        
        fpr, tpr, thresholds = roc_curve(global_y_train, wmean_predicted_proba, pos_label=1)
        auc_score = auc(fpr, tpr)
        acc=accuracy_score(global_y_train, wmean_predicted_label)
        sen=recall_score(global_y_train, wmean_predicted_label)
        spe=(acc*len(global_y_train)-sen*sum(global_y_train))/(len(global_y_train)-sum(global_y_train))     
        
        print('Inner cross validation on training dataset, results for feature subset:')
        print(list(array(all_features)[feature_ensemble]))
        print('****AUC score:%.3f, accuracy:%.3f, sensitivity:%.3f, specificity:%.3f****\n'%(auc_score, acc, sen, spe))        
        
        if auc_score>max_auc:
            max_auc=auc_score
            max_acc=acc
            max_sen=sen
            max_spe=spe
            optimal_ensemble=feature_ensemble
            optimal_weight=used_weithts
        elif auc_score==max_auc:
            if acc>max_acc:
                max_acc=acc
                max_sen=sen
                max_spe=spe
                optimal_ensemble=feature_ensemble
                optimal_weight=used_weithts
            elif acc==max_acc:
                if sen+spe>max_sen+max_spe:
                    max_sen=sen
                    max_spe=spe
                    optimal_ensemble=feature_ensemble
                    optimal_weight=used_weithts
    
    return optimal_ensemble, optimal_weight
              
#getting pssm feature..............................................................................   
def getPssmMatrix(train_seqs, y_train, vdim):
    alphabet={'A':0,'C':1,'G':2,'T':3}
    posi_train_seqs=train_seqs[list(y_train)]
    posi_train_seqs_num=len(posi_train_seqs)
    alphabet_num=len(alphabet)
    pssm=np.ones((alphabet_num, vdim))*10**(-10)
    for i in range(posi_train_seqs_num):
        seqlen=len(posi_train_seqs[i])
        for j in range(vdim):
            if j<=seqlen-1:
                row_index=alphabet.get(posi_train_seqs[i][j])
                pssm[row_index,j]+=1
    pssm=np.log(pssm*alphabet_num/posi_train_seqs_num)
    return pssm

def getFeatureFromPssm(seqs, pssm, vdim):  
    alphabet={'A':0,'C':1,'G':2,'T':3}
    seqs_num=len(seqs)
    features=np.zeros((seqs_num, vdim))
    for i in range(seqs_num):
        seqlen=len(seqs[i])
        for j in range(vdim):
            if j<=seqlen-1:
                row_index=alphabet.get(seqs[i][j])
                features[i,j]=pssm[row_index,j]    
    return features
    
    
########################################################################################

if __name__ == '__main__':
       
    #input sequences for pssm feature    
    fp=open("posi_samples.fasta",'r')
    posis=getSequences(fp)
    fn=open("nega_samples.fasta",'r')
    negas=getSequences(fn)   
    instances=array(posis+negas)
    global_y=array([1]*len(posis)+[0]*len(negas))    
    print('The number of positive and negative samples: %d,%d'%(len(posis),len(negas))) 
    
    #input all coded feature vectors besides pssm feature
    all_features=['SpectrumProfile','MismatchProfile','SubsequenceProfile','Pssm','Psednc']
    all_X=[]    
    for feature in all_features:
        if feature!='Pssm':
            X=np.loadtxt(feature+'Feature.txt')
            all_X.append(X)
        else:
            all_X.append(instances)

    #all types of ensemble models
    all_ensemble_types=[]
    for i in range(1,len(all_features)+1):
        all_ensemble_types+=list(itertools.combinations(range(len(all_features)), i)) 
    all_ensemble_types=[list(all_ensemble_types[i]) for i in range(len(all_ensemble_types))]
    
    #prediction based on ensemble learning model
    tic=time.clock()
    
    print('The prediction based on ensemble learning model, beginning')
    print('This process may spend about one hour, please do not close the program')

    classifier=RandomForestClassifier(random_state=1,n_estimators=500)
    folds = KFold(len(global_y),n_folds=10,shuffle=True,random_state=np.random.RandomState(1))
    auc_score, accuracy, sensitivity, specificity, unique_optimal_feature_ensembles = \
               globalCrossValidation(all_X, global_y, all_features, all_ensemble_types, classifier, folds)  
    
    print('############################################################################')
    print('results for global cross validation, optimal feature combinations: ',unique_optimal_feature_ensembles)
    print('****AUC score:%.3f, accuracy:%.3f, sensitivity:%.3f, specificity:%.3f****'%(auc_score, accuracy, sensitivity, specificity))
    
    toc=time.clock()    
    print('total running time:%.3f hour'%((toc-tic)/3600))
    print('############################################################################\n')    
    
    #output results    
    results=DataFrame({'Optimal feature subset':[unique_optimal_feature_ensembles],\
                      'AUC':[auc_score],\
                      'ACC':[accuracy],\
                      'SN':[sensitivity],\
                      'SP':[specificity]})   
    results=results[['Optimal feature subset','AUC','ACC','SN','SP']]
    results.to_csv('EnsembleLearningResults.csv',index=False)
    
    
