# Supplementary material for: Accurate Prediction of Transposon-Derived piRNAs by Integrating Various Sequential and Physicochemical Features
Source: PLoS One. 2016 Apr 13;11(4):e0153268. doi: 10.1371/journal.pone.0153268 (PMC4830532; doi:10.1371/journal.pone.0153268)
Supplement: S1 File — (ZIP) [file pone.0153268.s001.zip › S1/Codes/LssteExperiment/AdditionalDatasets/drosophila_nega_lsste_feature.fasta]

>nega1
0	0	0	0	0	0	0	0	0	0	0	0	0	0.333333333333333	0	0	0	0	0	0	0	0	0	0	0	0	0.333333333333333	0	0	0	0.333333333333333	0
>nega2
0	0	0	0	0	0.0909090909090909	0	0	0	0	0	0	0	0.0909090909090909	0.0909090909090909	0	0	0	0	0.0909090909090909	0	0	0	0	0	0	0	0.181818181818182	0.181818181818182	0.0909090909090909	0.0909090909090909	0.0909090909090909
>nega3
0	0	0	0	0	0.0833333333333333	0	0	0	0	0	0	0.0833333333333333	0	0	0.0833333333333333	0	0.0833333333333333	0	0	0	0.0833333333333333	0	0	0.0833333333333333	0	0	0.166666666666667	0.0833333333333333	0.0833333333333333	0	0.166666666666667
>nega4
0.0625	0.0625	0	0	0.0625	0	0	0	0	0	0	0	0	0.125	0.125	0	0	0	0	0.0625	0.0625	0	0	0.0625	0.0625	0.0625	0	0.125	0.0625	0.0625	0	0
>nega5
0	0	0	0	0	0	0	0	0	0	0	0	0	0.25	0	0	0	0	0	0	0	0	0	0	0	0	0	0.25	0	0	0	0.5
>nega6
0	0	0	0	0	0	0	0.111111111111111	0	0	0	0	0.111111111111111	0	0	0.111111111111111	0	0	0	0.111111111111111	0	0	0	0	0	0.111111111111111	0	0	0.111111111111111	0.111111111111111	0	0.222222222222222
>nega7
0	0	0	0	0	0	0	0	0	0	0	0	0.333333333333333	0	0	0	0	0	0	0	0	0	0	0	0	0	0	0	0	0.333333333333333	0.333333333333333	0
>nega8
0	0	0	0	0	0	0.0909090909090909	0	0	0.0909090909090909	0	0	0.0909090909090909	0	0.0909090909090909	0	0	0	0	0.0909090909090909	0.0909090909090909	0	0	0	0.0909090909090909	0	0	0.0909090909090909	0	0.0909090909090909	0.0909090909090909	0.0909090909090909
>nega9
0	0	0	0	0	0	0	0	0	0	0	0	0.142857142857143	0.142857142857143	0	0	0	0	0	0	0	0.142857142857143	0	0	0	0	0	0.285714285714286	0	0.142857142857143	0.142857142857143	0
>nega10
0	0	0	0	0	0	0	0	0	0	0	0	0	0.0833333333333333	0	0	0	0	0	0	0	0	0	0	0	0	0	0.0833333333333333	0.333333333333333	0.0833333333333333	0.0833333333333333	0.333333333333333
>nega11
0	0	0	0	0	0	0	0	0	0	0	0	0	0	0	0	0	0	0	0	0	0	0	0	0	0	0.25	0	0.25	0.25	0	0.25
>nega12
0	0	0	0	0	0	0	0	0	0	0	0	0	0.153846153846154	0	0.0769230769230769	0	0	0	0	0	0.0769230769230769	0	0.0769230769230769	0	0	0.0769230769230769	0.153846153846154	0.153846153846154	0.0769230769230769	0.0769230769230769	0.0769230769230769
>nega13
0	0	0	0	0	0	0	0	0	0	0	0	0	0.0714285714285714	0	0.142857142857143	0	0	0	0	0	0	0	0.142857142857143	0.0714285714285714	0	0	0.0714285714285714	0.142857142857143	0.0714285714285714	0.142857142857143	0.142857142857143
>nega14
0.0833333333333333	0	0	0	0.0833333333333333	0	0	0	0	0	0	0	0	0.0833333333333333	0	0.0833333333333333	0	0	0	0.0833333333333333	0	0	0	0	0	0	0.0833333333333333	0.0833333333333333	0.166666666666667	0.0833333333333333	0	0.166666666666667
>nega15
0	0	0	0	0	0	0	0.1	0	0	0	0	0.1	0	0	0.1	0	0	0	0.1	0	0	0	0	0	0.1	0.1	0	0.1	0.1	0	0.2
>nega16
0	0	0	0	0.0714285714285714	0.0714285714285714	0	0	0	0.0714285714285714	0	0.0714285714285714	0.142857142857143	0	0	0	0	0.0714285714285714	0	0.0714285714285714	0	0.0714285714285714	0	0	0.0714285714285714	0	0	0.0714285714285714	0	0.0714285714285714	0	0.142857142857143
>nega17
0	0	0	0	0	0	0	0	0	0	0	0	0	0	0.2	0	0	0	0	0	0	0	0	0	0	0.2	0	0	0	0.4	0.2	0
>nega18
0	0	0	0	0	0	0	0	0	0	0	0	0	0	0	0.142857142857143	0	0	0	0	0	0	0	0	0.142857142857143	0	0	0	0.142857142857143	0.142857142857143	0.142857142857143	0.285714285714286
>nega19
0.142857142857143	0.0476190476190476	0	0	0.0952380952380952	0.0476190476190476	0	0	0	0.0476190476190476	0	0	0.0476190476190476	0	0	0.0952380952380952	0.0476190476190476	0.0952380952380952	0	0	0	0	0	0	0	0	0.0952380952380952	0	0.0476190476190476	0.0476190476190476	0.0952380952380952	0.0476190476190476
>nega20
0	0	0	0	0	0.166666666666667	0	0	0	0	0	0	0	0.166666666666667	0.166666666666667	0	0	0	0	0.166666666666667	0	0	0	0	0	0	0	0.166666666666667	0	0.166666666666667	0	0
>nega21
0	0	0	0	0	0	0	0	0	0	0	0	0	0	0	0.25	0	0	0	0	0	0	0	0	0.25	0	0	0	0	0.25	0.25	0
>nega22
0	0	0	0	0	0	0	0	0	0	0	0	0.0714285714285714	0	0.0714285714285714	0.0714285714285714	0	0	0	0	0.142857142857143	0	0	0	0.0714285714285714	0.0714285714285714	0	0.0714285714285714	0.142857142857143	0.0714285714285714	0	0.214285714285714
>nega23
0	0	0	0	0	0	0	0	0	0	0.2	0	0	0	0	0.2	0	0	0	0	0	0	0	0.2	0	0	0	0	0.2	0	0	0.2
>nega24
0	0	0	0	0	0	0	0	0	0.0666666666666667	0.0666666666666667	0	0	0	0	0.0666666666666667	0	0	0	0	0.0666666666666667	0	0.0666666666666667	0.0666666666666667	0	0.0666666666666667	0.0666666666666667	0	0.133333333333333	0.133333333333333	0	0.2
>nega25
0	0	0	0	0	0	0	0	0	0	0	0	0	0.333333333333333	0	0	0	0	0	0	0	0	0	0	0	0.333333333333333	0	0	0	0	0.333333333333333	0
>nega26
0	0	0	0	0	0	0	0	0	0	0	0	0	0.0769230769230769	0.0769230769230769	0.0769230769230769	0	0	0	0	0	0.153846153846154	0	0	0.0769230769230769	0.0769230769230769	0	0.0769230769230769	0.0769230769230769	0.153846153846154	0.0769230769230769	0.0769230769230769
>nega27
0	0	0	0	0	0	0	0	0	0	0	0	0	0.25	0	0	0	0	0	0	0	0	0	0	0	0	0.25	0	0.25	0	0	0.25
>nega28
0	0	0	0	0	0	0	0	0	0	0	0	0	0	0	0	0	0	0	0	0	0	0	0	0	0	0.333333333333333	0	0	0.333333333333333	0.333333333333333	0
>nega29
0	0	0	0	0	0	0	0	0	0	0	0	0	0.333333333333333	0	0	0	0	0	0	0	0	0	0	0	0	0.333333333333333	0	0	0	0	0.333333333333333
>nega30
0.0833333333333333	0	0	0	0.0833333333333333	0	0	0	0	0	0	0	0	0.0833333333333333	0	0.0833333333333333	0	0.0833333333333333	0	0	0	0	0	0	0	0.0833333333333333	0.0833333333333333	0	0	0.166666666666667	0.0833333333333333	0.166666666666667
>nega31
0	0	0	0	0	0	0	0	0	0	0	0	0	0.5	0	0	0	0	0	0	0	0	0	0	0.5	0	0	0	0	0	0	0
>nega32
0	0	0	0.0833333333333333	0.0833333333333333	0	0	0	0	0	0	0	0	0.0833333333333333	0	0.0833333333333333	0	0	0	0.0833333333333333	0	0	0	0	0	0	0.0833333333333333	0.0833333333333333	0	0.25	0.166666666666667	0
>nega33
0	0	0	0	0	0.0555555555555556	0	0	0	0.0555555555555556	0	0	0.0555555555555556	0.0555555555555556	0.0555555555555556	0.0555555555555556	0.0555555555555556	0	0	0	0.166666666666667	0	0	0	0	0.0555555555555556	0.111111111111111	0	0.0555555555555556	0.111111111111111	0.0555555555555556	0.0555555555555556
>nega34
0	0	0.0909090909090909	0	0	0	0	0.0909090909090909	0	0	0	0	0.0909090909090909	0.0909090909090909	0	0	0	0	0	0.0909090909090909	0	0	0	0	0	0	0.0909090909090909	0.0909090909090909	0.181818181818182	0	0	0.181818181818182
>nega35
0	0	0	0	0	0	0	0.125	0	0	0	0	0.0625	0.0625	0.0625	0	0.0625	0	0	0.0625	0	0	0	0	0	0.125	0	0.0625	0.125	0	0.0625	0.1875
>nega36
0.0714285714285714	0	0	0	0	0.0714285714285714	0	0	0	0.0714285714285714	0	0	0.0714285714285714	0	0.0714285714285714	0	0.0714285714285714	0	0	0	0	0.0714285714285714	0	0	0	0	0.0714285714285714	0.0714285714285714	0.142857142857143	0.142857142857143	0	0.0714285714285714
>nega37
0	0	0	0	0	0	0	0	0	0	0	0	0	0	0	0.2	0	0	0	0	0	0.1	0	0	0.1	0	0	0	0.2	0.2	0	0.2
>nega38
0	0.0833333333333333	0	0	0.0833333333333333	0	0	0	0	0	0	0	0	0.166666666666667	0.0833333333333333	0	0.0833333333333333	0	0	0	0.0833333333333333	0	0	0	0.0833333333333333	0	0.166666666666667	0	0	0	0.0833333333333333	0.0833333333333333
>nega39
0	0	0	0	0	0	0	0	0	0	0	0	0	0.285714285714286	0	0	0	0	0	0	0	0	0	0.142857142857143	0	0	0.142857142857143	0.142857142857143	0	0.142857142857143	0.142857142857143	0
>nega40
0	0	0	0.0588235294117647	0	0	0	0.0588235294117647	0	0	0	0	0	0.0588235294117647	0.0588235294117647	0.0588235294117647	0	0	0	0.0588235294117647	0	0	0	0.0588235294117647	0.0588235294117647	0.0588235294117647	0	0.0588235294117647	0.117647058823529	0.0588235294117647	0	0.235294117647059
>nega41
0	0	0	0	0	0	0	0	0	0	0	0	0	0.0833333333333333	0	0.0833333333333333	0	0	0	0	0	0	0	0.0833333333333333	0.0833333333333333	0	0	0.0833333333333333	0.166666666666667	0.166666666666667	0.0833333333333333	0.166666666666667
>nega42
0	0	0	0	0	0	0	0.0909090909090909	0	0	0	0	0.0909090909090909	0	0	0.0909090909090909	0	0	0	0.0909090909090909	0	0	0	0	0	0.181818181818182	0	0	0	0.0909090909090909	0.181818181818182	0.181818181818182
>nega43
0	0	0	0.0714285714285714	0	0.0714285714285714	0	0	0	0	0	0	0.0714285714285714	0	0	0.0714285714285714	0	0	0	0.0714285714285714	0.0714285714285714	0	0	0	0.0714285714285714	0	0.0714285714285714	0.0714285714285714	0.142857142857143	0.0714285714285714	0.142857142857143	0
>nega44
0	0	0	0	0.0769230769230769	0	0	0	0	0	0	0.0769230769230769	0.153846153846154	0	0	0	0	0	0.0769230769230769	0	0.153846153846154	0	0	0	0	0	0.0769230769230769	0.153846153846154	0.0769230769230769	0.0769230769230769	0	0.0769230769230769
>nega45
0	0	0	0	0	0	0	0	0	0	0	0	0	0.0625	0.0625	0	0	0	0	0	0.0625	0	0	0	0	0.125	0	0	0.1875	0.1875	0.0625	0.25
>nega46
0	0	0	0	0	0	0	0.0769230769230769	0	0	0	0	0	0	0.0769230769230769	0.0769230769230769	0	0.0769230769230769	0	0	0	0	0	0	0	0.0769230769230769	0	0.0769230769230769	0.0769230769230769	0.307692307692308	0.0769230769230769	0.0769230769230769
>nega47
0	0	0	0	0	0.222222222222222	0	0	0	0	0	0	0.111111111111111	0.111111111111111	0.111111111111111	0	0	0	0	0.222222222222222	0	0	0	0	0	0.111111111111111	0.111111111111111	0	0	0	0	0
>nega48
0.1	0	0	0	0	0.1	0	0	0	0	0	0	0.1	0	0.1	0	0	0	0.1	0	0	0	0	0	0	0	0.1	0.1	0.1	0.1	0	0.1
>nega49
0	0	0	0	0	0	0	0	0	0	0	0	0	0.0909090909090909	0.0909090909090909	0.0909090909090909	0	0	0	0	0	0.0909090909090909	0	0.0909090909090909	0.0909090909090909	0.0909090909090909	0	0	0	0.181818181818182	0.0909090909090909	0.0909090909090909
>nega50
0.125	0	0	0	0	0.125	0	0	0	0	0	0	0	0.125	0	0.125	0	0	0.125	0	0	0	0	0	0.125	0	0.125	0	0	0	0.125	0
>nega51
0	0	0	0	0	0	0	0	0	0	0	0	0	0.142857142857143	0.142857142857143	0	0	0	0	0	0	0.142857142857143	0	0	0	0.285714285714286	0	0	0	0	0.142857142857143	0.142857142857143
>nega52
0	0	0	0	0	0	0	0	0	0	0	0	0.2	0	0	0	0	0	0	0	0	0	0	0	0	0	0.2	0	0	0.4	0	0.2
>nega53
0	0	0	0	0	0.1	0	0	0	0	0	0	0	0.1	0	0.1	0	0	0	0.1	0	0	0	0	0	0.1	0	0.1	0	0.2	0.2	0
>nega54
0	0	0	0	0	0	0	0	0	0	0	0	0.25	0	0	0	0	0	0	0	0	0	0	0	0	0	0	0.25	0	0.25	0.25	0
>nega55
0	0	0	0	0	0	0	0	0	0	0	0	0	0	0.05	0.1	0	0	0	0	0	0.1	0.05	0	0.1	0	0	0.1	0.1	0.25	0.05	0.1
>nega56
0	0	0	0	0	0	0	0	0	0	0	0	0	0.25	0	0	0	0	0	0	0	0	0	0	0	0	0	0.25	0.25	0	0	0.25
>nega57
0	0	0	0	0	0	0	0	0	0.0833333333333333	0	0	0.0833333333333333	0	0.0833333333333333	0	0	0	0	0	0.0833333333333333	0.0833333333333333	0	0	0	0	0.0833333333333333	0.0833333333333333	0.166666666666667	0.0833333333333333	0	0.166666666666667
>nega58
0	0	0	0	0	0	0	0	0	0	0	0	0	0	0	0	0	0	0	0	0	0	0	0	0	0	0	0.5	0	0	0.5	0
>nega59
0	0	0	0	0	0.0555555555555556	0	0	0	0	0	0	0	0.166666666666667	0.0555555555555556	0	0.0555555555555556	0	0	0	0	0	0	0.111111111111111	0.0555555555555556	0.0555555555555556	0	0.111111111111111	0	0.111111111111111	0.111111111111111	0.111111111111111
>nega60
0	0	0	0	0	0	0	0	0	0	0	0	0.2	0.2	0	0	0	0	0	0	0.2	0	0	0	0	0	0.2	0.2	0	0	0	0
>nega61
0	0	0	0	0	0	0	0	0	0	0	0	0	0	0	0.0909090909090909	0	0	0	0	0	0	0	0	0.0909090909090909	0	0	0	0.181818181818182	0.272727272727273	0.0909090909090909	0.272727272727273
>nega62
0	0	0	0	0	0.0714285714285714	0	0.0714285714285714	0	0	0	0	0	0.142857142857143	0.142857142857143	0	0	0	0	0.142857142857143	0	0	0	0.0714285714285714	0.142857142857143	0	0	0.0714285714285714	0	0.0714285714285714	0	0.0714285714285714
>nega63
0	0	0	0	0	0	0	0	0	0	0	0	0	0	0	0	0	0	0	0	0	0	0	0	0	0	0	0.333333333333333	0	0.333333333333333	0.333333333333333	0
>nega64
0	0	0	0	0	0	0	0.111111111111111	0	0.111111111111111	0	0	0	0	0	0.111111111111111	0	0	0	0.111111111111111	0.111111111111111	0	0	0	0	0.111111111111111	0.111111111111111	0	0	0	0	0.222222222222222
>nega65
0	0	0	0	0	0	0	0	0	0	0	0	0.181818181818182	0.0909090909090909	0	0	0	0	0	0	0	0.0909090909090909	0	0.0909090909090909	0.0909090909090909	0	0.0909090909090909	0.0909090909090909	0	0.0909090909090909	0	0.181818181818182
>nega66
0	0	0	0	0	0	0	0	0	0	0	0	0	0	0	0.0833333333333333	0	0	0	0	0	0	0	0	0.0833333333333333	0	0	0	0.166666666666667	0.25	0.0833333333333333	0.333333333333333
>nega67
0	0	0	0	0	0	0	0	0	0	0	0	0	0.111111111111111	0	0.111111111111111	0	0	0	0	0	0	0	0.111111111111111	0.222222222222222	0	0	0	0.111111111111111	0.111111111111111	0.111111111111111	0.111111111111111
>nega68
0	0	0	0	0	0.1	0	0	0	0.1	0	0	0.1	0	0	0	0	0	0	0.1	0	0.1	0	0	0	0.1	0	0.1	0	0	0.1	0.2
>nega69
0	0	0	0	0	0	0	0	0	0	0	0	0	0.0666666666666667	0	0.0666666666666667	0	0	0	0	0	0	0	0.0666666666666667	0.0666666666666667	0	0	0.0666666666666667	0.2	0.133333333333333	0	0.333333333333333
>nega70
0	0	0	0	0	0.0833333333333333	0	0	0	0	0	0	0	0.25	0	0	0	0	0	0.0833333333333333	0	0	0	0.0833333333333333	0.0833333333333333	0	0.166666666666667	0	0	0.0833333333333333	0	0.166666666666667
>nega71
0	0	0	0	0	0	0	0	0	0	0	0	0	0	0	0.2	0	0	0	0	0	0	0	0	0	0.2	0	0	0.2	0	0.2	0.2
>nega72
0	0	0	0	0	0	0	0	0	0	0	0	0	0.125	0	0	0	0	0	0	0	0	0	0	0	0	0	0.125	0.25	0	0	0.5
>nega73
0.142857142857143	0	0	0.0714285714285714	0.0714285714285714	0	0	0	0	0	0	0	0.0714285714285714	0.0714285714285714	0	0	0.0714285714285714	0	0	0	0	0	0	0	0.0714285714285714	0.0714285714285714	0	0	0.0714285714285714	0.0714285714285714	0	0.214285714285714
>nega74
0	0	0	0	0.111111111111111	0	0	0	0	0	0	0	0	0	0.222222222222222	0	0	0	0.111111111111111	0	0	0	0	0	0	0.222222222222222	0	0	0.111111111111111	0.111111111111111	0.111111111111111	0
>nega75
0	0	0	0	0	0	0	0	0	0	0	0	0	0	0	0	0	0	0	0	0	0	0	0	0	0	0.333333333333333	0	0	0.333333333333333	0.333333333333333	0
>nega76
0	0	0	0	0	0.0588235294117647	0	0	0	0	0.0588235294117647	0.0588235294117647	0	0.0588235294117647	0.0588235294117647	0.0588235294117647	0	0	0	0.0588235294117647	0.117647058823529	0.0588235294117647	0	0	0	0.117647058823529	0.0588235294117647	0	0	0.117647058823529	0	0.117647058823529
>nega77
0	0	0	0	0	0	0	0	0	0	0	0	0	0.333333333333333	0	0	0	0	0	0	0	0	0	0	0	0	0.333333333333333	0	0	0.333333333333333	0	0
>nega78
0	0	0	0	0	0	0	0	0	0	0	0	0.2	0	0	0	0	0	0	0	0	0	0	0	0.2	0	0	0	0	0.2	0.2	0.2
>nega79
0	0	0	0	0	0	0	0	0	0	0	0	0.166666666666667	0	0	0	0	0	0	0	0	0	0	0	0.166666666666667	0	0	0	0.166666666666667	0.166666666666667	0.166666666666667	0.166666666666667
>nega80
0	0	0	0	0	0	0	0	0	0	0	0	0	0.5	0	0	0	0	0	0	0	0	0	0	0	0	0.5	0	0	0	0	0
>nega81
0	0	0	0	0	0	0	0	0	0	0	0	0	0.5	0	0	0	0	0	0	0	0	0	0	0	0	0.5	0	0	0	0	0
>nega82
0	0	0	0.214285714285714	0	0	0	0.0714285714285714	0	0	0	0	0	0.0714285714285714	0.0714285714285714	0	0	0	0	0.0714285714285714	0	0.0714285714285714	0	0	0.0714285714285714	0.142857142857143	0	0	0	0	0.0714285714285714	0.142857142857143
>nega83
0	0	0	0	0	0	0	0	0	0	0	0	0	0	0	0	0	0	0	0	0	0	0	0	0.333333333333333	0	0	0	0	0.333333333333333	0.333333333333333	0
>nega84
0	0	0	0.0909090909090909	0	0	0	0.0909090909090909	0	0	0.0909090909090909	0	0	0.0909090909090909	0	0	0	0	0	0.0909090909090909	0	0.0909090909090909	0	0	0	0	0.0909090909090909	0.0909090909090909	0.0909090909090909	0.0909090909090909	0	0.0909090909090909
>nega85
0	0	0	0	0	0	0	0	0	0	0	0	0	0.181818181818182	0.0909090909090909	0	0	0	0	0	0	0.181818181818182	0	0	0	0.0909090909090909	0	0.0909090909090909	0.0909090909090909	0.0909090909090909	0.0909090909090909	0.0909090909090909
>nega86
0	0	0	0	0.1	0	0	0	0	0	0	0	0.1	0	0	0.1	0	0.1	0	0	0	0	0	0	0.1	0	0	0.1	0.1	0.1	0	0.2
>nega87
0	0	0	0	0	0	0	0	0	0	0	0	0	0	0	0.166666666666667	0	0	0	0	0.0833333333333333	0	0	0	0.166666666666667	0	0	0	0.0833333333333333	0.166666666666667	0.0833333333333333	0.25
>nega88
0	0	0	0	0	0	0	0	0	0	0	0	0	0.25	0	0	0	0	0	0	0	0	0	0	0	0	0.25	0	0.25	0	0	0.25
>nega89
0	0	0	0	0	0	0	0	0	0	0	0	0	0	0	0.333333333333333	0	0	0	0	0	0	0	0	0	0	0.333333333333333	0	0	0	0	0.333333333333333
>nega90
0.0909090909090909	0	0	0	0	0	0.0909090909090909	0	0	0	0	0	0	0.0909090909090909	0	0.0909090909090909	0	0	0	0.0909090909090909	0	0	0	0	0	0	0	0.0909090909090909	0.0909090909090909	0.181818181818182	0.0909090909090909	0.0909090909090909
>nega91
0	0	0	0	0	0	0	0	0	0	0	0	0	0	0.0833333333333333	0	0	0	0	0	0	0	0.0833333333333333	0	0.166666666666667	0	0	0	0.166666666666667	0.166666666666667	0.0833333333333333	0.25
>nega92
0	0	0	0	0	0	0	0	0	0	0	0	0	0.166666666666667	0	0	0	0	0	0	0	0	0	0	0	0.166666666666667	0	0	0.333333333333333	0	0.333333333333333	0
>nega93
0.133333333333333	0	0	0.0666666666666667	0	0	0	0.0666666666666667	0	0	0	0	0.0666666666666667	0.0666666666666667	0	0	0	0	0	0.0666666666666667	0	0	0	0	0	0	0	0.0666666666666667	0.133333333333333	0.0666666666666667	0	0.266666666666667
>nega94
0	0	0.153846153846154	0.0769230769230769	0.0769230769230769	0	0	0	0	0	0	0	0.0769230769230769	0	0	0	0	0.0769230769230769	0	0	0	0	0	0	0.0769230769230769	0	0	0.0769230769230769	0	0.153846153846154	0.153846153846154	0.0769230769230769
>nega95
0	0	0	0	0	0	0	0	0	0	0	0	0	1	0	0	0	0	0	0	0	0	0	0	0	0	0	0	0	0	0	0
>nega96
0.0666666666666667	0	0	0	0	0	0	0.0666666666666667	0	0	0.0666666666666667	0	0.0666666666666667	0.0666666666666667	0	0	0.0666666666666667	0	0	0	0.0666666666666667	0	0	0	0	0	0	0.133333333333333	0.2	0	0	0.2
>nega97
0	0	0	0	0	0	0	0	0	0	0	0	0	0.166666666666667	0	0	0	0	0	0	0	0	0	0	0	0	0.166666666666667	0	0	0.333333333333333	0.333333333333333	0
>nega98
0	0	0	0	0	0	0	0	0	0	0	0	0.0909090909090909	0.0909090909090909	0	0	0	0	0	0	0	0.0909090909090909	0	0	0	0	0	0.181818181818182	0.272727272727273	0	0	0.272727272727273
>nega99
0	0	0	0	0	0.0666666666666667	0	0	0	0	0	0	0.0666666666666667	0	0.0666666666666667	0	0	0	0	0.0666666666666667	0	0.0666666666666667	0	0	0	0	0	0.2	0.133333333333333	0.2	0.133333333333333	0
>nega100
0	0	0	0	0	0	0	0	0	0	0	0	0	0.333333333333333	0	0	0	0	0	0	0	0	0	0	0	0	0.333333333333333	0	0	0	0	0.333333333333333
>nega101
0	0	0	0	0.0833333333333333	0	0	0	0	0	0	0	0	0.166666666666667	0	0	0.0833333333333333	0	0	0	0	0	0	0	0	0	0.166666666666667	0	0.0833333333333333	0.166666666666667	0.166666666666667	0.0833333333333333
>nega102
0	0	0	0	0	0	0	0	0	0	0	0	0.125	0	0	0	0	0	0	0	0	0	0	0	0	0	0.125	0	0	0.375	0.125	0.25
>nega103
0.0666666666666667	0	0	0.0666666666666667	0	0.0666666666666667	0	0	0	0	0	0	0	0.0666666666666667	0.133333333333333	0	0.0666666666666667	0	0	0	0	0.0666666666666667	0	0	0	0.0666666666666667	0.0666666666666667	0	0.0666666666666667	0.0666666666666667	0.0666666666666667	0.133333333333333
>nega104
0.2	0	0	0	0.1	0	0	0	0	0	0	0	0	0	0.1	0.1	0.1	0	0	0	0	0	0	0	0	0.1	0	0.1	0	0.1	0	0.1
>nega105
0	0	0	0	0	0	0	0	0	0	0	0	0	0	0	0	0	0	0	0	0	0	0	0	0	0.2	0	0	0.4	0	0	0.4
>nega106
0.0714285714285714	0	0.0714285714285714	0	0	0	0.0714285714285714	0	0	0	0	0	0	0.0714285714285714	0.0714285714285714	0.0714285714285714	0	0	0.0714285714285714	0	0	0.0714285714285714	0	0	0	0.0714285714285714	0.0714285714285714	0.0714285714285714	0	0.214285714285714	0	0
>nega107
0	0	0	0	0	0	0	0	0	0	0	0	0.0833333333333333	0	0	0.0833333333333333	0	0	0	0	0	0	0	0.0833333333333333	0.166666666666667	0	0	0	0.0833333333333333	0.166666666666667	0	0.333333333333333
>nega108
0	0	0	0	0	0	0	0	0	0	0	0	0	0	0.25	0	0	0	0	0	0	0	0	0	0	0	0	0	0.25	0	0	0.5
>nega109
0	0	0	0	0	0	0	0	0	0	0	0	0	0.1	0.1	0	0	0	0	0	0.1	0	0	0	0	0.1	0	0.1	0.1	0.2	0.1	0.1
>nega110
0	0	0	0	0	0	0	0	0	0	0	0	0	0	0.0769230769230769	0.0769230769230769	0	0	0	0	0.0769230769230769	0	0	0	0	0.153846153846154	0	0	0.153846153846154	0.153846153846154	0.153846153846154	0.153846153846154
>nega111
0	0	0.0666666666666667	0	0	0	0	0.133333333333333	0	0	0.0666666666666667	0	0	0.133333333333333	0.0666666666666667	0	0	0	0.0666666666666667	0.0666666666666667	0.0666666666666667	0	0	0	0	0.0666666666666667	0.133333333333333	0	0	0.0666666666666667	0.0666666666666667	0
>nega112
0	0	0.25	0.0833333333333333	0	0	0.0833333333333333	0	0	0	0	0	0	0	0.166666666666667	0	0	0	0.0833333333333333	0	0	0	0	0	0	0.166666666666667	0	0	0.0833333333333333	0	0	0.0833333333333333
>nega113
0	0	0	0	0	0	0	0.111111111111111	0	0	0	0	0	0	0	0.222222222222222	0	0	0	0.111111111111111	0	0	0	0	0	0	0	0.111111111111111	0	0.333333333333333	0.111111111111111	0
>nega114
0	0	0	0	0	0	0	0	0	0	0	0	0.125	0	0.125	0	0	0	0	0	0	0.125	0	0	0	0.125	0	0.125	0.125	0	0.125	0.125
>nega115
0	0	0	0	0	0	0	0	0	0	0	0	0.1	0	0	0.1	0	0	0	0	0.1	0	0	0	0	0.1	0	0.1	0.1	0.1	0.2	0.1
>nega116
0.0769230769230769	0	0.0769230769230769	0	0	0	0	0.0769230769230769	0	0	0	0	0.0769230769230769	0.0769230769230769	0	0.0769230769230769	0	0	0	0.0769230769230769	0	0.0769230769230769	0	0	0	0	0.0769230769230769	0.153846153846154	0.0769230769230769	0	0	0.0769230769230769
>nega117
0	0.0625	0	0	0.0625	0	0	0	0	0	0	0	0	0.0625	0	0.0625	0.0625	0	0	0	0	0	0	0	0	0.0625	0	0.0625	0.0625	0.25	0.0625	0.1875
>nega118
0	0	0	0	0	0	0	0	0	0.166666666666667	0	0	0	0.166666666666667	0	0	0	0	0	0	0	0	0.166666666666667	0	0	0	0.166666666666667	0	0.166666666666667	0	0	0.166666666666667
>nega119
0	0	0	0	0	0	0	0	0	0	0	0	0	0	0	0.25	0	0	0	0	0	0	0	0	0	0	0	0.25	0	0.25	0.25	0
>nega120
0	0	0	0	0	0	0	0	0	0	0	0	0.142857142857143	0	0	0	0	0	0	0	0	0	0	0	0	0	0	0.142857142857143	0.142857142857143	0.142857142857143	0.142857142857143	0.285714285714286
>nega121
0	0	0	0	0	0	0	0	0	0	0	0	0.0909090909090909	0	0	0.0909090909090909	0	0	0	0	0	0	0	0.0909090909090909	0.0909090909090909	0	0.0909090909090909	0	0	0.272727272727273	0.0909090909090909	0.181818181818182
>nega122
0	0	0	0	0	0	0	0	0	0	0	0	0	0.166666666666667	0	0	0	0	0	0	0	0	0	0	0	0	0	0.166666666666667	0.166666666666667	0.166666666666667	0.166666666666667	0.166666666666667
>nega123
0	0	0	0	0	0	0	0	0	0	0	0	0	0	0	0.142857142857143	0	0	0	0	0	0	0	0	0	0.142857142857143	0	0	0.142857142857143	0.285714285714286	0.142857142857143	0.142857142857143
>nega124
0	0	0.111111111111111	0	0.111111111111111	0	0	0	0	0	0	0	0	0.111111111111111	0	0	0	0	0	0.111111111111111	0	0	0	0	0	0	0	0.222222222222222	0.111111111111111	0	0.111111111111111	0.111111111111111
>nega125
0.214285714285714	0.142857142857143	0	0.0714285714285714	0	0.0714285714285714	0	0	0	0	0	0	0	0	0.0714285714285714	0.0714285714285714	0.0714285714285714	0	0	0	0	0	0	0	0.0714285714285714	0.0714285714285714	0	0	0	0.0714285714285714	0.0714285714285714	0
>nega126
0	0	0	0	0	0	0	0	0	0	0	0	0	0	0.25	0	0	0	0	0	0	0	0	0	0	0.25	0	0	0	0.25	0.25	0
>nega127
0	0	0	0.0588235294117647	0	0.117647058823529	0	0	0	0	0	0	0	0.0588235294117647	0.0588235294117647	0.0588235294117647	0	0	0.0588235294117647	0.0588235294117647	0	0	0	0	0	0.0588235294117647	0.0588235294117647	0.0588235294117647	0.117647058823529	0.0588235294117647	0.0588235294117647	0.117647058823529
>nega128
0	0	0	0	0	0	0	0	0	0	0	0	0	0	0.111111111111111	0.111111111111111	0	0	0	0	0.111111111111111	0	0	0	0.111111111111111	0.111111111111111	0	0	0.111111111111111	0.111111111111111	0	0.222222222222222
>nega129
0.0588235294117647	0	0	0	0.0588235294117647	0.0588235294117647	0	0	0	0	0	0	0	0.0588235294117647	0.117647058823529	0	0.0588235294117647	0.0588235294117647	0	0	0.0588235294117647	0	0	0	0	0.0588235294117647	0.0588235294117647	0.117647058823529	0.117647058823529	0.117647058823529	0	0
>nega130
0	0	0	0	0	0	0	0.0714285714285714	0	0	0.0714285714285714	0	0.0714285714285714	0	0.0714285714285714	0.0714285714285714	0	0	0	0.0714285714285714	0.0714285714285714	0	0	0.0714285714285714	0.0714285714285714	0.0714285714285714	0.0714285714285714	0	0	0.0714285714285714	0	0.142857142857143
>nega131
0	0	0	0	0	0	0	0	0	0.0909090909090909	0	0	0	0	0	0.181818181818182	0	0	0	0	0.181818181818182	0	0	0	0.0909090909090909	0.0909090909090909	0	0	0	0.0909090909090909	0.181818181818182	0.0909090909090909
>nega132
0	0	0	0	0	0	0	0.0769230769230769	0	0	0	0	0.153846153846154	0.0769230769230769	0	0	0	0	0	0.0769230769230769	0	0	0.0769230769230769	0	0.0769230769230769	0.0769230769230769	0	0.0769230769230769	0.153846153846154	0	0	0.153846153846154
>nega133
0	0	0	0	0.0909090909090909	0	0	0	0	0	0	0	0	0	0.181818181818182	0	0.0909090909090909	0	0	0	0	0.0909090909090909	0	0	0	0.181818181818182	0	0.0909090909090909	0.0909090909090909	0	0.0909090909090909	0.0909090909090909
>nega134
0	0	0	0	0	0.0833333333333333	0	0	0	0	0	0	0	0.0833333333333333	0.166666666666667	0	0	0	0	0.0833333333333333	0	0	0.0833333333333333	0	0.0833333333333333	0.0833333333333333	0	0.0833333333333333	0.0833333333333333	0.0833333333333333	0	0.0833333333333333
>nega135
0	0	0	0	0	0	0	0	0	0	0	0	0	0	0.25	0	0	0	0	0	0	0	0	0	0	0.25	0	0	0	0.25	0.25	0
>nega136
0.0769230769230769	0	0	0	0.0769230769230769	0	0	0	0	0	0	0	0.153846153846154	0	0	0	0	0	0.0769230769230769	0	0	0	0	0	0	0	0	0.153846153846154	0	0.307692307692308	0.0769230769230769	0.0769230769230769
>nega137
0	0	0	0.0666666666666667	0	0	0	0.0666666666666667	0	0	0	0	0.0666666666666667	0	0.2	0	0	0	0	0.0666666666666667	0	0.0666666666666667	0.0666666666666667	0	0	0.133333333333333	0.0666666666666667	0.0666666666666667	0	0.0666666666666667	0.0666666666666667	0
>nega138
0	0	0	0	0	0	0	0	0	0	0	0	0	0.25	0	0	0	0	0	0	0	0	0	0	0	0	0.25	0	0	0.25	0.25	0
>nega139
0	0	0	0.105263157894737	0	0.0526315789473684	0	0.0526315789473684	0	0	0	0	0.0526315789473684	0	0	0.0526315789473684	0.0526315789473684	0	0	0.0526315789473684	0	0	0	0	0.0526315789473684	0	0	0.105263157894737	0.105263157894737	0.157894736842105	0.0526315789473684	0.105263157894737
>nega140
0	0.142857142857143	0.0714285714285714	0.142857142857143	0	0	0	0.0714285714285714	0	0	0	0	0.0714285714285714	0	0.0714285714285714	0	0	0	0	0.0714285714285714	0	0	0	0	0	0.142857142857143	0	0	0	0	0.142857142857143	0.0714285714285714
>nega141
0	0	0	0	0.0833333333333333	0	0	0	0	0	0	0	0	0.166666666666667	0	0	0.0833333333333333	0	0	0	0	0	0	0	0	0	0.166666666666667	0	0.0833333333333333	0.166666666666667	0.166666666666667	0.0833333333333333
>nega142
0	0	0	0	0	0	0	0	0	0.1	0	0	0.1	0	0	0	0	0	0	0	0	0	0	0.1	0	0	0.1	0	0.2	0.1	0	0.3
>nega143
0	0	0	0	0	0	0	0	0	0	0	0	0.0714285714285714	0.0714285714285714	0.0714285714285714	0	0	0	0	0	0	0	0	0.142857142857143	0	0.142857142857143	0.0714285714285714	0	0.0714285714285714	0.0714285714285714	0.0714285714285714	0.214285714285714
>nega144
0	0	0	0	0	0	0	0.0909090909090909	0	0.0909090909090909	0	0	0	0	0	0.0909090909090909	0	0	0.0909090909090909	0	0	0	0	0	0.0909090909090909	0	0	0	0.181818181818182	0.0909090909090909	0	0.272727272727273
>nega145
0	0	0	0	0	0	0	0	0	0	0	0	0.0833333333333333	0.0833333333333333	0	0.0833333333333333	0	0	0	0	0	0	0	0.166666666666667	0.166666666666667	0	0	0.0833333333333333	0.166666666666667	0.0833333333333333	0.0833333333333333	0
>nega146
0	0	0	0	0	0.0833333333333333	0	0.0833333333333333	0.0833333333333333	0	0	0	0	0.166666666666667	0	0.0833333333333333	0	0	0.0833333333333333	0.0833333333333333	0	0	0	0.0833333333333333	0.0833333333333333	0	0.0833333333333333	0.0833333333333333	0	0	0	0
>nega147
0	0	0	0	0	0	0	0.0769230769230769	0	0	0	0	0	0.153846153846154	0.0769230769230769	0	0	0.0769230769230769	0	0	0	0	0	0.0769230769230769	0	0.0769230769230769	0.153846153846154	0	0.0769230769230769	0.0769230769230769	0	0.153846153846154
>nega148
0	0	0	0.1	0.1	0	0	0	0	0	0	0	0.1	0	0	0.1	0	0	0	0.1	0	0	0	0	0	0	0	0.1	0	0.2	0.2	0
>nega149
0	0	0	0	0	0	0	0	0	0	0	0	0	0	0	0.166666666666667	0	0	0	0	0	0	0	0	0.166666666666667	0	0	0	0.5	0	0	0.166666666666667
>nega150
0	0	0	0	0	0	0	0	0	0	0	0	0	0.5	0	0	0	0	0	0	0	0	0	0	0	0	0.5	0	0	0	0	0
>nega151
0	0	0	0	0	0	0	0	0	0	0	0	0	0.4	0	0	0	0	0	0	0	0	0.2	0	0	0	0.4	0	0	0	0	0
>nega152
0	0	0	0	0	0	0	0	0	0	0	0	0	0	0	0.142857142857143	0	0	0	0	0	0	0	0	0	0	0	0.142857142857143	0.428571428571429	0	0	0.285714285714286
>nega153
0	0	0	0	0	0.0909090909090909	0	0	0	0	0	0	0	0.181818181818182	0	0.0909090909090909	0.0909090909090909	0	0	0	0	0.0909090909090909	0	0	0.0909090909090909	0	0	0.0909090909090909	0.0909090909090909	0	0.0909090909090909	0.0909090909090909
>nega154
0.0769230769230769	0	0	0.153846153846154	0	0.0769230769230769	0	0	0	0	0	0	0.0769230769230769	0.0769230769230769	0	0	0	0	0	0.0769230769230769	0	0	0	0	0	0	0.0769230769230769	0.0769230769230769	0.0769230769230769	0	0	0.230769230769231
>nega155
0	0	0	0	0.0625	0	0	0	0.0625	0	0	0	0.0625	0.0625	0.0625	0	0	0.0625	0	0	0.0625	0.0625	0	0	0	0.125	0	0.0625	0	0.125	0.0625	0.125
>nega156
0	0	0	0	0	0	0	0	0	0	0	0	0	0.125	0	0	0	0	0	0	0	0	0	0	0	0	0	0.125	0.375	0	0	0.375
>nega157
0.0769230769230769	0	0	0	0.0769230769230769	0	0	0	0	0	0	0	0	0	0	0.153846153846154	0	0	0.0769230769230769	0	0	0	0	0	0.0769230769230769	0.0769230769230769	0	0	0	0.230769230769231	0.153846153846154	0.0769230769230769
>nega158
0	0	0	0	0	0	0	0	0	0	0	0	0.166666666666667	0	0.166666666666667	0	0	0	0	0	0	0	0.166666666666667	0	0.166666666666667	0.166666666666667	0	0	0	0	0	0.166666666666667
>nega159
0.0666666666666667	0.0666666666666667	0.133333333333333	0.133333333333333	0	0	0.0666666666666667	0	0	0	0	0	0	0.0666666666666667	0	0.0666666666666667	0	0	0.0666666666666667	0	0	0	0	0	0.0666666666666667	0	0.0666666666666667	0	0.0666666666666667	0	0	0.133333333333333
>nega160
0	0	0	0	0	0	0	0	0.0769230769230769	0	0	0	0.230769230769231	0	0.0769230769230769	0	0	0	0	0	0	0.307692307692308	0	0	0	0	0	0.307692307692308	0	0	0	0
>nega161
0	0	0	0	0	0	0	0	0	0	0	0	0.111111111111111	0.111111111111111	0.111111111111111	0	0	0	0	0	0.111111111111111	0	0.111111111111111	0	0	0.222222222222222	0	0.111111111111111	0	0	0.111111111111111	0
>nega162
0	0	0	0	0.25	0	0	0	0	0.25	0.25	0	0	0	0	0	0	0.25	0	0	0	0	0	0	0	0	0	0	0	0	0	0
>nega163
0	0	0	0	0	0	0	0	0	0	0	0	0	0.5	0	0	0	0	0	0	0	0	0	0	0	0	0.5	0	0	0	0	0
>nega164
0	0	0	0	0	0	0	0.1	0	0	0	0	0.1	0.1	0.1	0	0	0	0	0.1	0	0	0.1	0	0	0.1	0.2	0	0	0	0	0.1
>nega165
0	0	0	0	0	0	0	0	0	0	0	0	0.0769230769230769	0.153846153846154	0	0	0	0	0	0	0.0769230769230769	0.0769230769230769	0	0	0.0769230769230769	0	0.0769230769230769	0.0769230769230769	0	0.0769230769230769	0	0.307692307692308
>nega166
0	0	0	0	0	0	0	0	0	0	0	0	0	0.222222222222222	0.111111111111111	0	0	0	0	0	0.111111111111111	0	0	0.111111111111111	0	0.111111111111111	0.222222222222222	0	0	0	0.111111111111111	0
>nega167
0	0	0	0.0555555555555556	0	0	0.0555555555555556	0	0	0	0	0	0.111111111111111	0.0555555555555556	0.0555555555555556	0	0.0555555555555556	0	0	0	0.111111111111111	0	0	0	0	0.111111111111111	0.111111111111111	0	0.111111111111111	0.0555555555555556	0	0.111111111111111
>nega168
0	0	0	0	0	0	0	0	0	0	0	0	0	0.333333333333333	0	0	0	0	0	0	0	0	0	0.166666666666667	0	0	0.166666666666667	0.166666666666667	0	0	0.166666666666667	0
>nega169
0	0	0	0	0	0	0	0	0	0	0	0	0	0	0	0	0	0	0	0	0	0	0	0	0	0	0	0.333333333333333	0.333333333333333	0	0	0.333333333333333
>nega170
0	0	0	0	0	0	0	0	0	0	0	0	0	0	0	0	0	0	0	0	0	0	0	0	0.2	0	0	0	0	0.4	0.4	0
>nega171
0	0	0	0	0	0	0	0	0	0	0	0	0.333333333333333	0	0	0	0	0	0	0	0	0.166666666666667	0	0	0	0	0	0.333333333333333	0	0	0	0.166666666666667
>nega172
0	0	0	0	0	0	0	0	0	0	0	0	0	0.5	0	0	0	0	0	0	0	0	0	0	0	0	0.5	0	0	0	0	0
>nega173
0	0	0	0.0526315789473684	0.0526315789473684	0.0526315789473684	0	0	0	0	0	0	0	0.105263157894737	0.0526315789473684	0	0	0.0526315789473684	0	0.0526315789473684	0	0	0	0	0	0.0526315789473684	0	0.105263157894737	0.105263157894737	0.105263157894737	0.105263157894737	0.105263157894737
>nega174
0	0	0	0	0	0	0	0.0909090909090909	0	0	0	0	0	0.0909090909090909	0	0.0909090909090909	0.0909090909090909	0	0	0	0	0	0	0	0	0	0.181818181818182	0	0.181818181818182	0.0909090909090909	0	0.181818181818182
>nega175
0	0	0	0	0	0	0	0	0	0	0	0	0	0	0.25	0	0	0	0	0	0	0	0	0	0	0.25	0	0	0.25	0	0	0.25
>nega176
0	0	0	0	0	0	0	0	0	0	0	0	0.0833333333333333	0	0	0.0833333333333333	0	0	0	0	0	0	0	0.0833333333333333	0	0	0	0.0833333333333333	0.166666666666667	0.166666666666667	0.166666666666667	0.166666666666667
>nega177
0	0	0	0	0	0	0	0.0555555555555556	0	0	0	0	0.0555555555555556	0.111111111111111	0	0	0.0555555555555556	0	0	0	0	0.0555555555555556	0.0555555555555556	0	0	0	0.0555555555555556	0.111111111111111	0.111111111111111	0.111111111111111	0.111111111111111	0.111111111111111
>nega178
0	0	0	0	0	0	0	0	0	0	0	0	0	0	0	0.25	0	0	0	0	0	0	0	0	0.25	0	0	0	0	0.25	0.25	0
>nega179
0	0	0	0	0	0	0	0	0	0	0	0	0	0	0	0.25	0	0	0	0	0	0	0	0	0.25	0	0	0	0	0.25	0.25	0
>nega180
0	0	0	0	0	0	0	0	0	0.111111111111111	0	0	0	0	0.222222222222222	0	0	0	0	0	0	0	0	0.222222222222222	0	0.222222222222222	0	0	0	0	0.111111111111111	0.111111111111111
>nega181
0	0	0	0	0	0	0	0	0	0	0	0	0.1	0	0	0	0	0	0	0	0	0	0	0	0.1	0	0	0	0.1	0.2	0.2	0.3
>nega182
0	0	0	0	0	0	0	0	0	0	0	0	0	0	0	0	0	0	0	0	0	0	0	0	0	0	0	0.25	0.25	0.25	0.25	0
>nega183
0	0	0	0	0	0	0	0	0	0	0	0	0.2	0.2	0	0	0	0	0	0	0.2	0	0	0	0	0	0.2	0.2	0	0	0	0
>nega184
0	0	0	0	0	0	0	0	0	0	0	0	0	0.153846153846154	0	0	0	0	0	0	0.153846153846154	0	0	0	0.0769230769230769	0	0	0.153846153846154	0.153846153846154	0.0769230769230769	0.0769230769230769	0.153846153846154
>nega185
0	0	0	0	0	0	0	0	0	0.0555555555555556	0.0555555555555556	0	0.0555555555555556	0.0555555555555556	0	0.0555555555555556	0	0	0	0	0	0	0.0555555555555556	0.166666666666667	0.0555555555555556	0	0.0555555555555556	0.0555555555555556	0.0555555555555556	0.111111111111111	0.111111111111111	0.0555555555555556
>nega186
0	0.125	0.0625	0.1875	0	0.0625	0	0	0	0	0	0	0	0.125	0	0	0.0625	0	0	0	0	0	0	0	0	0	0	0.125	0.0625	0.0625	0.0625	0.0625
>nega187
0	0	0	0	0	0	0	0	0	0	0	0	0	0.125	0.125	0	0	0	0	0	0	0.125	0	0	0	0	0.125	0.125	0	0.125	0.25	0
>nega188
0	0	0	0	0	0	0	0	0	0	0	0	0	0.285714285714286	0	0	0	0	0	0	0	0	0.142857142857143	0	0	0.142857142857143	0.142857142857143	0	0	0.142857142857143	0.142857142857143	0
>nega189
0	0	0	0	0	0	0	0	0	0	0	0	0	0	0	0.166666666666667	0	0	0	0	0	0	0	0	0.166666666666667	0	0	0	0	0.333333333333333	0.166666666666667	0.166666666666667
>nega190
0.0769230769230769	0	0	0.0769230769230769	0	0	0	0.0769230769230769	0	0	0	0	0	0	0	0.153846153846154	0	0	0	0.0769230769230769	0	0	0	0	0	0	0	0.153846153846154	0.230769230769231	0	0	0.153846153846154
>nega191
0	0	0	0	0	0.222222222222222	0	0	0	0.111111111111111	0.111111111111111	0	0	0	0	0	0	0	0.111111111111111	0.111111111111111	0	0	0	0	0	0	0.111111111111111	0	0	0.111111111111111	0	0.111111111111111
>nega192
0	0	0	0	0	0	0	0	0	0	0	0	0	0	0.111111111111111	0.111111111111111	0	0	0	0	0	0	0.111111111111111	0	0.111111111111111	0.111111111111111	0	0	0.222222222222222	0	0	0.222222222222222
>nega193
0	0.0666666666666667	0	0	0.0666666666666667	0	0	0	0	0	0	0	0.0666666666666667	0	0.0666666666666667	0.0666666666666667	0	0	0	0.0666666666666667	0	0	0.0666666666666667	0	0.0666666666666667	0.0666666666666667	0	0.0666666666666667	0	0.133333333333333	0.133333333333333	0.0666666666666667
>nega194
0	0	0	0	0.142857142857143	0	0	0	0	0	0	0	0.142857142857143	0.142857142857143	0	0	0.142857142857143	0	0	0	0	0	0	0	0.142857142857143	0	0.142857142857143	0	0	0.142857142857143	0	0
>nega195
0	0	0	0	0	0	0	0	0	0	0	0	0	0.166666666666667	0.166666666666667	0	0	0	0	0	0	0.166666666666667	0	0	0.166666666666667	0	0	0.166666666666667	0	0	0	0.166666666666667
>nega196
0	0	0	0	0	0	0	0	0	0	0	0	0.2	0	0	0	0	0	0	0	0	0	0	0	0	0	0	0	0	0.2	0.2	0.4
>nega197
0	0	0	0	0	0	0	0	0	0	0	0	0	0	0	0.2	0	0	0	0	0	0	0	0	0	0	0.2	0	0.2	0.2	0	0.2
>nega198
0.0769230769230769	0	0	0	0.0769230769230769	0	0	0	0	0	0	0	0	0	0	0.153846153846154	0	0.0769230769230769	0	0	0	0	0	0	0	0.153846153846154	0	0	0.0769230769230769	0.153846153846154	0.0769230769230769	0.153846153846154
>nega199
0	0	0	0	0	0	0	0.0526315789473684	0	0.0526315789473684	0.0526315789473684	0.0526315789473684	0.0526315789473684	0.105263157894737	0	0	0	0.0526315789473684	0	0	0.0526315789473684	0.105263157894737	0	0.0526315789473684	0.0526315789473684	0.0526315789473684	0	0	0	0.0526315789473684	0.157894736842105	0.0526315789473684
>nega200
0	0	0	0	0	0	0.142857142857143	0	0	0	0	0	0	0	0.285714285714286	0	0	0	0	0.142857142857143	0	0	0	0	0.142857142857143	0	0	0	0	0.142857142857143	0	0.142857142857143
>nega201
0	0	0	0	0	0.2	0	0	0	0.2	0	0	0	0.2	0	0	0	0	0	0.2	0	0	0	0	0	0	0.2	0	0	0	0	0
>nega202
0.0588235294117647	0.0588235294117647	0	0	0	0.0588235294117647	0	0.117647058823529	0	0	0	0	0	0.117647058823529	0.0588235294117647	0.0588235294117647	0.117647058823529	0	0.0588235294117647	0	0	0	0	0	0.117647058823529	0	0.117647058823529	0	0	0.0588235294117647	0	0
>nega203
0	0	0	0	0	0	0.111111111111111	0	0	0	0	0	0	0.222222222222222	0	0	0.111111111111111	0	0	0	0	0	0	0	0	0	0.111111111111111	0	0.111111111111111	0.111111111111111	0	0.222222222222222
>nega204
0	0	0	0	0	0	0	0	0	0	0	0	0	0.142857142857143	0.142857142857143	0	0	0	0	0	0.142857142857143	0	0	0	0	0	0	0.142857142857143	0.142857142857143	0	0.142857142857143	0.142857142857143
>nega205
0	0.111111111111111	0	0	0.111111111111111	0	0	0	0	0	0	0	0	0.111111111111111	0	0.0555555555555556	0.0555555555555556	0.0555555555555556	0	0	0	0.0555555555555556	0	0	0.0555555555555556	0.0555555555555556	0.0555555555555556	0.0555555555555556	0.111111111111111	0	0.0555555555555556	0.0555555555555556
>nega206
0	0	0	0	0	0.0625	0	0	0	0	0	0	0	0.25	0	0	0.0625	0	0	0	0.0625	0.0625	0	0	0	0	0	0.25	0.0625	0	0.125	0.0625
>nega207
0	0	0	0	0	0	0	0.0714285714285714	0	0	0	0	0	0	0.142857142857143	0	0	0.0714285714285714	0	0	0	0.0714285714285714	0	0	0	0.0714285714285714	0.0714285714285714	0	0.0714285714285714	0.285714285714286	0	0.142857142857143
>nega208
0	0	0	0	0	0	0	0	0	0	0	0	0	0.333333333333333	0	0	0	0	0	0	0	0	0	0	0.333333333333333	0	0	0	0	0	0	0.333333333333333
>nega209
0	0	0	0	0	0	0.111111111111111	0	0	0	0	0	0	0.222222222222222	0	0	0.111111111111111	0	0	0	0	0	0	0	0	0.222222222222222	0	0	0	0.111111111111111	0.222222222222222	0
>nega210
0	0	0	0	0	0	0	0	0	0	0	0	0	0.5	0	0	0	0	0	0	0	0	0	0	0	0	0.5	0	0	0	0	0
>nega211
0	0	0	0	0	0	0	0	0	0	0	0	0.1	0	0	0	0	0	0	0	0	0	0	0	0	0	0	0.1	0	0.4	0.1	0.3
>nega212
0	0	0	0	0	0	0	0	0	0	0	0	0	0.0555555555555556	0	0.166666666666667	0	0	0	0	0	0.111111111111111	0	0.0555555555555556	0	0.0555555555555556	0.0555555555555556	0.0555555555555556	0.222222222222222	0	0.0555555555555556	0.166666666666667
>nega213
0.181818181818182	0	0	0	0	0.0909090909090909	0	0.0909090909090909	0	0	0	0.0909090909090909	0	0.0909090909090909	0.0909090909090909	0	0.0909090909090909	0.0909090909090909	0	0	0	0	0	0	0.0909090909090909	0	0.0909090909090909	0	0	0	0	0
>nega214
0	0	0	0	0	0	0	0.0714285714285714	0	0	0.0714285714285714	0	0.0714285714285714	0.142857142857143	0	0	0	0	0	0.0714285714285714	0	0.0714285714285714	0	0.0714285714285714	0.0714285714285714	0.0714285714285714	0	0.0714285714285714	0	0.0714285714285714	0.0714285714285714	0.0714285714285714
>nega215
0	0	0	0	0	0	0.1	0	0	0	0	0.1	0.1	0	0.1	0	0	0	0	0.1	0	0.1	0	0	0.1	0.1	0	0	0	0	0.1	0.1
>nega216
0	0	0	0	0	0	0	0	0	0	0	0	0.125	0	0.125	0	0	0	0	0	0	0	0	0.125	0	0.125	0	0.125	0.125	0.125	0	0.125
>nega217
0	0	0	0	0	0	0	0	0	0	0	0	0	0.25	0	0	0	0	0	0	0	0	0	0.125	0	0	0.125	0	0	0.125	0.25	0.125
>nega218
0	0	0	0	0	0	0	0	0	0	0	0	0.0714285714285714	0.0714285714285714	0	0.142857142857143	0	0	0	0	0.0714285714285714	0.0714285714285714	0	0.0714285714285714	0.0714285714285714	0	0.142857142857143	0.0714285714285714	0	0.0714285714285714	0.0714285714285714	0.0714285714285714
>nega219
0	0	0	0	0	0	0	0	0	0	0	0	0.25	0	0	0	0	0	0	0	0	0	0	0	0	0	0	0.25	0	0.25	0.25	0
>nega220
0	0	0	0	0	0	0	0	0	0	0	0	0.285714285714286	0	0	0	0	0	0	0	0	0.285714285714286	0	0	0	0.142857142857143	0	0.285714285714286	0	0	0	0
>nega221
0	0	0	0	0	0	0	0	0	0	0	0	0	0	0	0	0	0	0	0	0	0	0	0	0	0	0	0.2	0.2	0.2	0.2	0.2
>nega222
0	0	0	0	0	0	0	0	0	0	0	0	0.0769230769230769	0	0	0.0769230769230769	0	0	0	0	0	0	0	0.0769230769230769	0.0769230769230769	0	0	0.0769230769230769	0.230769230769231	0.153846153846154	0.0769230769230769	0.153846153846154
>nega223
0	0	0	0	0	0	0	0	0	0	0	0	0.25	0.0833333333333333	0	0	0	0	0	0	0	0.25	0	0	0	0	0	0.333333333333333	0	0	0.0833333333333333	0
>nega224
0	0	0	0	0	0	0	0	0	0	0	0	0	0	0	0.125	0	0	0	0	0	0	0	0	0.125	0	0	0	0	0.375	0.25	0.125
>nega225
0	0	0	0	0	0	0	0	0	0	0	0	0.125	0	0	0	0	0	0	0	0	0	0	0	0.125	0	0	0	0.125	0.25	0.125	0.25
>nega226
0	0	0	0	0	0	0	0	0	0.0555555555555556	0.0555555555555556	0	0.0555555555555556	0.0555555555555556	0	0.0555555555555556	0	0	0	0	0	0	0.0555555555555556	0.166666666666667	0.0555555555555556	0	0.0555555555555556	0.0555555555555556	0.0555555555555556	0.111111111111111	0.111111111111111	0.0555555555555556
>nega227
0	0	0	0	0	0	0	0	0	0	0	0	0	0	0	0.333333333333333	0	0	0	0	0	0	0	0	0	0.333333333333333	0	0	0	0	0.333333333333333	0
>nega228
0	0	0	0.1	0	0	0	0.1	0	0	0	0	0.1	0.2	0	0	0	0	0	0.1	0	0	0	0.1	0.1	0	0.2	0	0	0	0	0
>nega229
0	0	0	0.0769230769230769	0	0.153846153846154	0	0	0	0	0	0.0769230769230769	0	0	0	0.153846153846154	0.0769230769230769	0	0	0.0769230769230769	0	0	0	0	0.0769230769230769	0	0	0	0.0769230769230769	0.153846153846154	0.0769230769230769	0
>nega230
0	0	0	0.0588235294117647	0	0	0	0.0588235294117647	0	0	0	0	0	0	0.0588235294117647	0.176470588235294	0	0	0	0.0588235294117647	0.0588235294117647	0	0	0.0588235294117647	0.117647058823529	0.117647058823529	0	0	0	0.0588235294117647	0.0588235294117647	0.117647058823529
>nega231
0	0	0	0	0	0	0	0	0	0	0	0	0.0833333333333333	0	0.0833333333333333	0.0833333333333333	0	0	0	0	0.0833333333333333	0.0833333333333333	0	0	0.0833333333333333	0	0	0.166666666666667	0.0833333333333333	0.166666666666667	0.0833333333333333	0
>nega232
0	0	0	0	0	0	0	0	0	0	0	0	0	0.166666666666667	0.166666666666667	0	0	0	0	0	0	0	0	0.166666666666667	0	0.166666666666667	0	0	0	0.166666666666667	0.166666666666667	0
>nega233
0	0	0	0	0	0	0	0	0	0	0	0	0	0.1	0	0.2	0	0	0	0	0	0	0.1	0.1	0	0.1	0.2	0	0	0.1	0.1	0
>nega234
0	0.111111111111111	0	0	0.111111111111111	0	0	0	0	0.111111111111111	0	0	0	0.111111111111111	0.111111111111111	0	0	0	0.111111111111111	0	0.111111111111111	0	0	0	0	0.111111111111111	0.111111111111111	0	0	0	0	0
>nega235
0	0	0	0.0714285714285714	0	0.0714285714285714	0	0	0	0	0	0	0.0714285714285714	0	0.214285714285714	0	0.0714285714285714	0	0	0	0.142857142857143	0	0	0	0	0.214285714285714	0.0714285714285714	0	0	0.0714285714285714	0	0
>nega236
0	0	0	0	0	0	0	0.0833333333333333	0	0	0	0	0	0.0833333333333333	0	0.166666666666667	0	0	0	0.0833333333333333	0	0	0	0.0833333333333333	0.0833333333333333	0	0.0833333333333333	0.0833333333333333	0.0833333333333333	0.0833333333333333	0.0833333333333333	0
>nega237
0	0	0	0	0	0	0	0	0	0	0	0	0	0	0.25	0	0	0	0	0	0	0	0	0	0	0.25	0	0	0.25	0	0	0.25
>nega238
0	0	0	0	0	0	0	0	0	0	0	0	0	0.125	0	0	0	0	0	0	0	0	0	0	0	0	0.125	0	0.125	0.25	0.25	0.125
>nega239
0	0	0	0	0.125	0	0	0	0	0	0	0.0625	0	0.0625	0	0.125	0.0625	0.0625	0	0	0	0.0625	0	0	0.125	0	0	0.0625	0.125	0.0625	0	0.0625
>nega240
0	0	0	0	0	0	0	0	0	0	0	0	0	0.142857142857143	0	0.142857142857143	0	0	0	0	0	0	0	0.142857142857143	0	0	0	0.142857142857143	0.142857142857143	0	0.142857142857143	0.142857142857143
>nega241
0	0	0	0	0	0.0666666666666667	0	0	0	0	0	0	0.0666666666666667	0	0	0.133333333333333	0	0.0666666666666667	0	0	0	0.0666666666666667	0	0	0.0666666666666667	0.0666666666666667	0	0.0666666666666667	0.133333333333333	0.0666666666666667	0	0.2
>nega242
0	0	0	0	0	0	0	0	0	0	0	0	0	0	0.2	0	0	0	0	0	0	0	0	0.1	0.1	0	0	0.1	0	0.3	0.2	0
>nega243
0	0	0	0.0625	0	0.0625	0	0.125	0	0.0625	0.0625	0	0	0.125	0	0	0	0	0	0.1875	0	0	0	0	0	0.0625	0.0625	0	0	0	0.125	0.0625
>nega244
0	0	0	0	0.0555555555555556	0	0	0	0	0	0	0	0	0	0	0.166666666666667	0	0.0555555555555556	0	0	0	0	0	0.0555555555555556	0	0.0555555555555556	0	0.111111111111111	0.166666666666667	0.166666666666667	0.111111111111111	0.0555555555555556
>nega245
0	0	0	0	0	0	0	0	0	0	0	0	0.333333333333333	0	0	0	0	0	0	0	0	0	0	0	0	0	0	0	0	0.333333333333333	0.333333333333333	0
>nega246
0	0	0	0	0	0	0.0625	0.0625	0	0	0	0	0	0	0.125	0.0625	0	0	0.0625	0.0625	0	0	0	0	0	0.1875	0	0	0.0625	0.125	0.125	0.0625
>nega247
0	0	0	0	0	0	0	0	0	0.0555555555555556	0	0	0.111111111111111	0.0555555555555556	0	0	0	0	0	0	0.0555555555555556	0	0.166666666666667	0	0.0555555555555556	0.111111111111111	0.0555555555555556	0	0	0.0555555555555556	0.111111111111111	0.166666666666667
>nega248
0	0	0	0	0	0.111111111111111	0	0	0	0	0	0	0	0	0	0.222222222222222	0.111111111111111	0	0	0	0	0	0	0	0.111111111111111	0	0.111111111111111	0	0.111111111111111	0.111111111111111	0	0.111111111111111
>nega249
0.1875	0	0.0625	0.0625	0	0.0625	0	0	0	0	0	0	0.0625	0	0	0.0625	0	0.0625	0	0	0	0	0	0	0.0625	0.0625	0	0	0	0.125	0.0625	0.125
>nega250
0	0	0	0	0	0	0	0	0	0	0	0	0	0	0	0	0	0	0	0	0	0	0	0	0	0	0.5	0	0	0	0.5	0
>nega251
0	0	0	0	0	0	0	0	0	0	0	0	0.25	0	0	0	0	0	0	0	0	0.25	0	0	0	0.25	0	0.25	0	0	0	0
>nega252
0	0	0	0.133333333333333	0	0	0.0666666666666667	0	0	0	0	0	0.0666666666666667	0.0666666666666667	0.0666666666666667	0.0666666666666667	0	0	0.0666666666666667	0	0.0666666666666667	0	0	0.0666666666666667	0.133333333333333	0	0.0666666666666667	0	0	0.0666666666666667	0	0.0666666666666667
>nega253
0	0.111111111111111	0	0.388888888888889	0	0	0	0.0555555555555556	0	0	0	0	0	0.0555555555555556	0	0.0555555555555556	0	0	0	0.0555555555555556	0	0	0	0	0	0.0555555555555556	0.0555555555555556	0	0	0.0555555555555556	0.0555555555555556	0.0555555555555556
>nega254
0	0	0	0	0	0	0	0	0	0	0	0	0.125	0	0	0	0	0	0	0	0	0	0	0	0	0	0	0.125	0	0.375	0.125	0.25
>nega255
0	0	0	0	0	0	0	0	0	0	0	0	0	0.0909090909090909	0.0909090909090909	0.0909090909090909	0	0	0	0	0	0	0.0909090909090909	0.0909090909090909	0.0909090909090909	0.0909090909090909	0	0.0909090909090909	0.0909090909090909	0	0.0909090909090909	0.0909090909090909
>nega256
0	0	0	0	0	0.2	0	0	0	0	0	0	0	0.2	0	0.2	0	0	0	0.2	0	0	0	0	0	0	0.2	0	0	0	0	0
>nega257
0	0	0	0	0	0	0	0	0	0	0	0	0	0.166666666666667	0.0555555555555556	0.0555555555555556	0	0	0	0	0	0	0.111111111111111	0.111111111111111	0.0555555555555556	0.0555555555555556	0.111111111111111	0.0555555555555556	0.0555555555555556	0.0555555555555556	0.0555555555555556	0.0555555555555556
>nega258
0.0555555555555556	0	0	0	0	0	0	0.0555555555555556	0	0	0.0555555555555556	0	0	0.111111111111111	0	0	0	0	0.0555555555555556	0	0	0	0.0555555555555556	0	0	0	0.0555555555555556	0	0.111111111111111	0.222222222222222	0.0555555555555556	0.166666666666667
>nega259
0	0	0	0	0	0	0	0.0833333333333333	0	0	0	0	0	0	0	0.25	0	0	0	0.0833333333333333	0	0	0	0.0833333333333333	0.166666666666667	0	0.0833333333333333	0	0	0.166666666666667	0.0833333333333333	0
>nega260
0	0	0	0	0	0.0666666666666667	0	0	0	0	0	0	0.0666666666666667	0	0.0666666666666667	0.0666666666666667	0	0	0.0666666666666667	0	0	0	0	0.0666666666666667	0.0666666666666667	0.133333333333333	0	0	0.0666666666666667	0.133333333333333	0	0.2
>nega261
0	0	0	0	0	0	0	0	0	0	0	0	0	0	0	0.25	0	0	0	0	0	0	0	0	0.25	0	0	0	0	0.25	0.25	0
>nega262
0	0	0	0	0	0	0	0	0	0	0	0	0.25	0	0	0	0	0	0	0	0	0	0	0	0	0	0	0.25	0	0.25	0.25	0
>nega263
0	0	0	0	0	0	0	0.111111111111111	0	0	0	0	0	0	0.111111111111111	0.111111111111111	0	0.111111111111111	0	0	0	0	0	0	0.111111111111111	0.111111111111111	0	0	0	0.111111111111111	0.111111111111111	0.111111111111111
>nega264
0	0	0	0	0	0	0.0769230769230769	0	0	0	0	0	0	0.0769230769230769	0	0.153846153846154	0	0.0769230769230769	0	0	0	0	0	0.0769230769230769	0	0.0769230769230769	0	0.153846153846154	0.0769230769230769	0.0769230769230769	0.0769230769230769	0.0769230769230769
>nega265
0	0	0	0	0	0	0	0	0	0	0	0	0	0.166666666666667	0.0833333333333333	0	0	0	0	0	0.0833333333333333	0	0	0.0833333333333333	0.0833333333333333	0	0.166666666666667	0	0.0833333333333333	0.0833333333333333	0	0.166666666666667
>nega266
0	0	0	0	0	0	0	0	0	0	0	0	0	0	0.1	0.1	0	0	0	0	0	0	0	0.1	0	0.1	0	0.1	0.3	0	0	0.2
>nega267
0	0	0	0	0	0	0	0	0	0	0	0	0	0	0	0.25	0	0	0	0	0	0	0	0	0	0.25	0	0	0	0	0.25	0.25
>nega268
0.166666666666667	0.111111111111111	0.111111111111111	0.111111111111111	0.0555555555555556	0	0	0	0	0	0	0	0	0.111111111111111	0	0	0	0.0555555555555556	0	0	0	0	0	0	0	0	0.0555555555555556	0	0	0.111111111111111	0.0555555555555556	0.0555555555555556
>nega269
0.142857142857143	0	0.0714285714285714	0.357142857142857	0	0	0	0.0714285714285714	0	0	0	0	0	0.142857142857143	0	0	0	0	0	0.0714285714285714	0	0	0	0	0	0.0714285714285714	0.0714285714285714	0	0	0	0	0
>nega270
0	0	0	0	0	0	0	0	0	0	0	0	0	0.333333333333333	0	0	0	0	0	0	0	0	0	0	0	0	0.333333333333333	0	0	0.333333333333333	0	0
>nega271
0	0	0	0	0	0	0	0	0	0	0	0	0	0.4	0	0	0	0	0	0	0	0.2	0	0	0	0	0.4	0	0	0	0	0
>nega272
0	0	0	0	0.111111111111111	0	0	0	0	0	0	0	0	0	0	0.111111111111111	0.111111111111111	0	0	0	0	0	0	0	0.111111111111111	0	0	0.111111111111111	0.111111111111111	0.111111111111111	0.111111111111111	0.111111111111111
>nega273
0	0	0	0	0	0	0	0	0	0	0	0	0.0714285714285714	0	0.0714285714285714	0.0714285714285714	0	0	0	0	0.142857142857143	0	0	0	0.0714285714285714	0.142857142857143	0	0	0.142857142857143	0.0714285714285714	0	0.214285714285714
>nega274
0	0	0	0	0	0	0	0	0	0	0	0	0	0.285714285714286	0	0	0	0	0	0	0	0	0	0.142857142857143	0	0	0.285714285714286	0	0	0.142857142857143	0.142857142857143	0
>nega275
0	0	0	0.25	0	0	0.0833333333333333	0	0	0	0	0	0	0.166666666666667	0	0	0	0	0	0.0833333333333333	0	0	0	0	0	0.0833333333333333	0.0833333333333333	0	0.0833333333333333	0	0.0833333333333333	0.0833333333333333
>nega276
0	0	0	0	0	0	0	0	0	0	0	0.0625	0	0	0.0625	0.0625	0	0	0	0	0.0625	0.0625	0	0.0625	0.0625	0.125	0	0	0.0625	0.1875	0.125	0.0625
>nega277
0	0	0	0	0.0555555555555556	0.0555555555555556	0	0	0	0	0	0.0555555555555556	0.0555555555555556	0.0555555555555556	0	0.0555555555555556	0.0555555555555556	0	0	0.0555555555555556	0.111111111111111	0	0	0	0.111111111111111	0.111111111111111	0	0	0.0555555555555556	0	0.111111111111111	0.0555555555555556
>nega278
0	0	0	0	0	0.117647058823529	0	0	0	0	0	0	0.0588235294117647	0.117647058823529	0	0.117647058823529	0	0	0	0.117647058823529	0	0	0	0.117647058823529	0	0.117647058823529	0	0.117647058823529	0	0.0588235294117647	0.0588235294117647	0
>nega279
0	0	0	0	0	0	0	0	0	0	0	0	0	0.2	0	0	0	0	0	0	0	0	0	0	0	0	0.2	0	0	0.2	0.2	0.2
>nega280
0	0	0	0	0	0	0	0	0	0	0	0	0.272727272727273	0	0	0	0	0	0	0	0	0.181818181818182	0	0	0	0.0909090909090909	0.0909090909090909	0.0909090909090909	0.0909090909090909	0	0	0.181818181818182
>nega281
0	0	0	0	0.1	0	0	0	0	0.1	0	0	0	0.1	0	0	0	0	0	0.1	0	0	0	0	0	0	0	0.1	0.2	0.1	0	0.2
>nega282
0	0	0	0	0	0	0	0	0	0	0	0	0	0.4	0	0	0	0	0	0	0	0.2	0	0	0	0	0.2	0.2	0	0	0	0
>nega283
0	0	0	0	0	0	0	0	0	0	0	0	0.142857142857143	0.142857142857143	0	0	0	0	0	0	0	0.142857142857143	0	0	0	0	0.142857142857143	0.142857142857143	0	0.142857142857143	0.142857142857143	0
>nega284
0	0	0	0	0	0	0	0	0	0	0	0	0.142857142857143	0	0	0	0	0	0	0	0	0	0	0	0.142857142857143	0	0	0	0	0.285714285714286	0	0.428571428571429
>nega285
0	0	0	0.111111111111111	0	0	0	0.0555555555555556	0	0	0	0	0	0	0	0.0555555555555556	0	0.0555555555555556	0	0	0	0	0	0	0	0	0	0.0555555555555556	0.111111111111111	0.277777777777778	0.166666666666667	0.111111111111111
>nega286
0.0555555555555556	0	0	0	0	0.0555555555555556	0	0.0555555555555556	0	0	0	0	0	0.111111111111111	0	0	0.0555555555555556	0	0.0555555555555556	0	0	0	0	0	0	0.0555555555555556	0	0.0555555555555556	0.111111111111111	0.111111111111111	0.166666666666667	0.111111111111111
>nega287
0	0	0	0	0	0	0	0	0	0	0	0	0	0.111111111111111	0	0	0	0	0	0	0	0	0	0	0	0	0.111111111111111	0	0.111111111111111	0.111111111111111	0.222222222222222	0.333333333333333
>nega288
0	0	0	0	0	0	0	0	0	0	0	0	0	0.222222222222222	0.111111111111111	0	0	0	0	0	0.111111111111111	0	0.111111111111111	0	0	0.111111111111111	0.222222222222222	0	0	0.111111111111111	0	0
>nega289
0.2	0	0	0	0	0.1	0	0	0	0	0	0	0	0.1	0.1	0	0.1	0	0	0	0	0	0	0	0	0.1	0.1	0	0.1	0	0	0.1
>nega290
0.0526315789473684	0.0526315789473684	0	0	0	0.0526315789473684	0	0	0	0	0	0	0	0.0526315789473684	0.0526315789473684	0.0526315789473684	0	0.0526315789473684	0	0	0	0.0526315789473684	0	0.0526315789473684	0.0526315789473684	0	0	0.105263157894737	0.0526315789473684	0.157894736842105	0.157894736842105	0
>nega291
0	0	0	0	0	0.0714285714285714	0	0.0714285714285714	0	0	0	0.0714285714285714	0.0714285714285714	0	0	0.0714285714285714	0	0.0714285714285714	0	0.0714285714285714	0	0	0	0	0	0.0714285714285714	0	0.0714285714285714	0.0714285714285714	0.142857142857143	0.0714285714285714	0.0714285714285714
>nega292
0.0714285714285714	0.0714285714285714	0	0.142857142857143	0	0	0	0.0714285714285714	0	0	0	0	0	0.0714285714285714	0.0714285714285714	0.0714285714285714	0	0	0	0.0714285714285714	0	0.0714285714285714	0	0	0	0.142857142857143	0.0714285714285714	0	0	0.0714285714285714	0	0
>nega293
0	0	0	0	0	0.1	0	0	0	0	0	0.1	0	0	0.1	0.1	0.1	0	0	0	0	0.1	0	0	0.2	0	0	0	0	0.1	0.1	0
>nega294
0	0	0	0	0	0	0	0	0	0	0	0	0	0	0.0909090909090909	0	0	0	0	0	0	0	0	0	0	0	0	0.0909090909090909	0.0909090909090909	0.272727272727273	0.181818181818182	0.272727272727273
>nega295
0	0	0.0588235294117647	0.0588235294117647	0	0	0.0588235294117647	0.0588235294117647	0	0	0	0	0	0.117647058823529	0	0.0588235294117647	0	0	0.0588235294117647	0.0588235294117647	0	0	0.0588235294117647	0	0.0588235294117647	0	0.0588235294117647	0.0588235294117647	0.0588235294117647	0.0588235294117647	0.0588235294117647	0.0588235294117647
>nega296
0	0	0	0	0	0	0	0	0	0	0.166666666666667	0	0.166666666666667	0	0	0	0	0	0	0	0.166666666666667	0	0	0	0	0	0	0.166666666666667	0.166666666666667	0	0.166666666666667	0
>nega297
0.133333333333333	0	0	0	0.0666666666666667	0.0666666666666667	0	0	0	0	0	0	0	0.133333333333333	0	0.0666666666666667	0.133333333333333	0	0	0	0	0	0	0	0	0	0.133333333333333	0	0	0.133333333333333	0	0.133333333333333
>nega298
0	0	0	0	0	0	0	0.1	0	0	0	0	0	0	0.1	0.1	0.1	0	0	0	0	0	0	0	0	0	0	0.2	0.2	0.1	0	0.1
>nega299
0	0	0	0	0	0	0	0	0	0	0	0	0	0.0769230769230769	0.0769230769230769	0	0	0	0	0	0.0769230769230769	0	0	0	0	0	0	0.0769230769230769	0	0.384615384615385	0.230769230769231	0.0769230769230769
>nega300
0	0	0	0	0.0769230769230769	0	0	0	0	0	0	0	0	0.0769230769230769	0	0.0769230769230769	0	0	0	0.0769230769230769	0	0	0	0	0	0.0769230769230769	0	0.0769230769230769	0.0769230769230769	0.153846153846154	0.153846153846154	0.153846153846154
>nega301
0	0	0	0	0	0	0	0	0	0	0	0	0	0.5	0	0	0	0	0	0	0	0	0	0	0	0	0.5	0	0	0	0	0
>nega302
0	0	0	0	0.0666666666666667	0	0	0.0666666666666667	0	0.0666666666666667	0	0	0	0.0666666666666667	0.133333333333333	0	0.0666666666666667	0.0666666666666667	0	0	0.0666666666666667	0	0	0	0	0.0666666666666667	0.0666666666666667	0.0666666666666667	0	0.133333333333333	0.0666666666666667	0
>nega303
0	0	0	0	0	0	0	0	0	0	0	0	0	0.333333333333333	0	0	0	0	0	0	0	0	0	0	0	0.333333333333333	0	0	0	0	0.333333333333333	0
>nega304
0	0	0	0	0	0	0	0.1	0	0	0	0	0	0	0	0.2	0.1	0	0	0	0	0	0	0	0.1	0.1	0	0	0	0.1	0.1	0.2
>nega305
0.0625	0	0	0	0	0.0625	0	0	0	0	0	0	0	0.0625	0	0.0625	0	0	0	0.0625	0	0	0	0	0.0625	0	0	0.0625	0.125	0.125	0.0625	0.25
>nega306
0	0.2	0	0	0.1	0	0	0	0	0	0.1	0	0	0.1	0	0	0.1	0	0	0	0	0	0	0	0	0.1	0	0	0.1	0	0	0.2
>nega307
0	0	0	0	0	0	0	0	0	0	0	0	0	0.0909090909090909	0	0	0	0	0	0	0	0	0	0	0	0	0	0	0.272727272727273	0.181818181818182	0.181818181818182	0.272727272727273
>nega308
0	0	0	0	0	0	0	0	0	0	0	0	0.142857142857143	0.142857142857143	0	0	0	0	0	0	0	0.142857142857143	0	0	0	0.142857142857143	0	0	0	0.142857142857143	0.285714285714286	0
>nega309
0	0	0	0.133333333333333	0	0	0	0.0666666666666667	0	0	0	0	0	0.0666666666666667	0	0.0666666666666667	0	0	0	0.0666666666666667	0	0	0	0	0	0	0	0.133333333333333	0.133333333333333	0.133333333333333	0.0666666666666667	0.133333333333333
>nega310
0	0	0	0	0	0	0	0.0833333333333333	0	0	0	0	0.0833333333333333	0.166666666666667	0	0	0	0	0.0833333333333333	0	0	0	0	0.0833333333333333	0	0.166666666666667	0	0.0833333333333333	0	0.0833333333333333	0.0833333333333333	0.0833333333333333
>nega311
0	0	0	0	0	0	0	0	0	0	0	0	0	0	0.0769230769230769	0.0769230769230769	0	0	0	0	0.0769230769230769	0	0	0	0.0769230769230769	0.0769230769230769	0	0	0.0769230769230769	0.230769230769231	0.0769230769230769	0.230769230769231
>nega312
0	0	0	0	0.2	0	0	0	0	0	0	0	0	0.2	0	0	0	0.2	0	0	0	0	0	0	0	0	0.4	0	0	0	0	0
>nega313
0.0625	0	0	0	0.0625	0.0625	0	0	0	0	0.0625	0	0	0.1875	0	0.0625	0.125	0	0	0	0.0625	0.0625	0	0	0.0625	0	0.0625	0.0625	0	0.0625	0	0
>nega314
0	0	0	0	0	0	0	0	0	0	0	0	0	0	0	0.166666666666667	0	0	0	0	0	0	0	0	0	0	0	0.166666666666667	0.166666666666667	0.333333333333333	0	0.166666666666667
>nega315
0	0	0	0	0	0	0	0	0	0	0	0	0.25	0	0	0	0	0	0	0	0	0	0	0	0	0	0	0.25	0	0.25	0.25	0
>nega316
0	0	0	0	0	0	0	0.0555555555555556	0	0	0	0	0	0.111111111111111	0	0.0555555555555556	0	0	0	0.0555555555555556	0	0	0	0.0555555555555556	0.0555555555555556	0.0555555555555556	0.0555555555555556	0	0.0555555555555556	0.111111111111111	0.111111111111111	0.222222222222222
>nega317
0	0	0	0	0	0	0	0	0	0	0	0	0	0	0.0909090909090909	0.0909090909090909	0	0	0	0	0	0.0909090909090909	0	0	0	0.0909090909090909	0	0.0909090909090909	0.181818181818182	0.0909090909090909	0	0.272727272727273
>nega318
0	0.0769230769230769	0	0	0	0	0	0.0769230769230769	0	0	0	0	0.0769230769230769	0.0769230769230769	0	0	0	0	0	0.0769230769230769	0	0	0	0	0.0769230769230769	0	0	0.0769230769230769	0	0.0769230769230769	0.153846153846154	0.230769230769231
>nega319
0	0	0	0	0	0	0	0	0	0	0	0	0	0.25	0	0	0	0	0	0	0	0	0	0	0	0	0.25	0	0.25	0	0	0.25
>nega320
0	0	0	0	0	0	0	0	0	0	0	0	0	0	0	0.0909090909090909	0	0	0	0	0.0909090909090909	0	0	0	0.181818181818182	0	0	0	0.0909090909090909	0.181818181818182	0.0909090909090909	0.272727272727273
>nega321
0	0	0	0	0	0	0	0.153846153846154	0	0	0	0	0	0.0769230769230769	0	0.153846153846154	0	0	0	0.153846153846154	0	0	0	0	0.0769230769230769	0.0769230769230769	0	0.0769230769230769	0	0.153846153846154	0.0769230769230769	0
>nega322
0.166666666666667	0.0833333333333333	0	0.0833333333333333	0	0.0833333333333333	0	0	0	0	0	0	0	0.166666666666667	0	0	0	0.0833333333333333	0	0	0	0	0	0	0	0.0833333333333333	0.0833333333333333	0	0	0	0.166666666666667	0
>nega323
0	0	0	0	0	0	0	0	0	0	0	0	0	0.5	0	0	0	0	0	0	0	0	0	0	0	0	0.5	0	0	0	0	0
>nega324
0	0	0	0	0	0	0	0	0	0	0	0	0.166666666666667	0.0555555555555556	0	0	0	0	0	0	0	0.166666666666667	0	0.0555555555555556	0.0555555555555556	0	0	0.222222222222222	0.111111111111111	0.0555555555555556	0	0.111111111111111
>nega325
0	0	0	0	0.0666666666666667	0.0666666666666667	0	0	0	0	0	0.0666666666666667	0.0666666666666667	0	0	0.133333333333333	0.0666666666666667	0.0666666666666667	0	0	0	0	0.0666666666666667	0	0	0.133333333333333	0.0666666666666667	0	0	0.0666666666666667	0	0.133333333333333
>nega326
0	0	0	0	0	0.0714285714285714	0	0.0714285714285714	0	0	0	0	0	0.0714285714285714	0	0.0714285714285714	0.142857142857143	0	0	0	0	0	0	0	0.0714285714285714	0	0	0.0714285714285714	0.0714285714285714	0.142857142857143	0.142857142857143	0.0714285714285714
>nega327
0.153846153846154	0.0769230769230769	0	0.0769230769230769	0.0769230769230769	0	0	0	0	0	0	0	0	0.0769230769230769	0	0	0	0.0769230769230769	0	0	0	0	0	0	0	0.0769230769230769	0	0.0769230769230769	0.0769230769230769	0.0769230769230769	0	0.153846153846154
>nega328
0	0	0	0	0	0	0	0	0	0.0833333333333333	0	0	0.0833333333333333	0	0.0833333333333333	0	0	0	0	0	0	0.0833333333333333	0	0.0833333333333333	0	0.0833333333333333	0	0	0.0833333333333333	0.166666666666667	0.0833333333333333	0.166666666666667
>nega329
0	0	0	0	0	0	0	0	0	0	0	0	0.0909090909090909	0.0909090909090909	0	0	0	0	0	0	0	0	0.0909090909090909	0	0	0	0.181818181818182	0	0.181818181818182	0.0909090909090909	0	0.272727272727273
>nega330
0	0.0909090909090909	0	0	0	0	0	0.0909090909090909	0	0	0	0	0	0	0.0909090909090909	0	0	0	0	0.0909090909090909	0	0	0	0	0	0.181818181818182	0	0	0.0909090909090909	0.0909090909090909	0.0909090909090909	0.181818181818182
>nega331
0	0	0	0	0	0	0	0	0	0	0	0	0	0	0	0.1	0	0	0	0	0	0	0	0	0.1	0	0	0	0.2	0.2	0.1	0.3
>nega332
0	0.0555555555555556	0	0.0555555555555556	0.0555555555555556	0.0555555555555556	0	0	0.0555555555555556	0	0	0	0	0.166666666666667	0	0.0555555555555556	0	0.0555555555555556	0	0.0555555555555556	0.0555555555555556	0.0555555555555556	0	0	0	0.0555555555555556	0.111111111111111	0.0555555555555556	0	0	0	0.0555555555555556
>nega333
0.0526315789473684	0.0526315789473684	0	0.368421052631579	0	0	0	0.0526315789473684	0	0	0	0	0	0.0526315789473684	0.0526315789473684	0	0	0	0	0.0526315789473684	0	0	0	0	0	0.0526315789473684	0.0526315789473684	0	0.0526315789473684	0.0526315789473684	0	0.105263157894737
>nega334
0	0	0	0	0	0	0.125	0	0	0	0	0	0	0	0.125	0.125	0.125	0	0	0	0	0	0	0	0	0.125	0.125	0	0	0.125	0	0.125
>nega335
0	0	0	0	0	0	0	0	0	0	0	0	0	0	0	0.15	0	0	0	0	0.05	0	0	0.05	0.05	0	0.05	0	0.2	0.15	0	0.3
>nega336
0	0	0	0.0714285714285714	0	0.0714285714285714	0	0	0	0	0	0	0	0.0714285714285714	0	0.0714285714285714	0.0714285714285714	0	0	0	0	0	0	0	0	0	0.142857142857143	0	0.142857142857143	0.142857142857143	0	0.214285714285714
>nega337
0	0	0	0	0	0	0	0	0	0	0	0	0	0.0769230769230769	0.0769230769230769	0.0769230769230769	0	0	0	0	0	0.153846153846154	0	0	0	0.153846153846154	0.0769230769230769	0	0.153846153846154	0	0	0.230769230769231
>nega338
0	0	0	0	0	0	0	0	0	0	0	0	0	0.0909090909090909	0.0909090909090909	0	0	0	0	0	0.0909090909090909	0	0	0	0	0.0909090909090909	0	0	0.181818181818182	0	0	0.454545454545455
>nega339
0	0	0	0	0	0	0	0	0	0	0	0	0	0.5	0	0	0	0	0	0	0	0	0	0	0	0	0.5	0	0	0	0	0
>nega340
0	0	0	0	0	0	0	0	0	0	0	0	0.142857142857143	0	0	0	0	0	0	0	0	0	0	0	0	0	0	0	0	0.428571428571429	0.285714285714286	0.142857142857143
>nega341
0.0625	0	0	0	0	0	0.0625	0	0	0	0.0625	0	0.0625	0.0625	0	0.0625	0.0625	0	0	0	0	0.125	0	0	0.0625	0.0625	0	0.0625	0	0.125	0.0625	0.0625
>nega342
0	0	0	0	0	0	0	0	0	0	0	0	0	0	0.1	0.1	0	0	0	0	0.1	0	0	0	0	0.2	0	0	0.1	0.1	0	0.3
>nega343
0	0	0	0	0	0	0	0	0	0	0	0	0	0.4	0	0	0	0	0	0	0	0	0	0.2	0	0	0.4	0	0	0	0	0
>nega344
0	0	0	0	0	0	0	0	0	0	0	0	0	0	0	0.230769230769231	0	0	0	0	0	0	0.0769230769230769	0.0769230769230769	0.153846153846154	0	0	0.0769230769230769	0.153846153846154	0.153846153846154	0	0.0769230769230769
>nega345
0	0	0	0	0	0.0833333333333333	0	0	0	0	0	0	0.0833333333333333	0.0833333333333333	0	0.166666666666667	0	0	0	0.0833333333333333	0	0	0.0833333333333333	0.0833333333333333	0.0833333333333333	0	0.0833333333333333	0.166666666666667	0	0	0	0
>nega346
0	0	0	0	0	0	0	0	0	0	0	0	0	0	0	0.333333333333333	0	0	0	0	0	0	0	0	0	0	0.333333333333333	0	0.333333333333333	0	0	0
>nega347
0	0	0	0	0	0	0.111111111111111	0	0	0	0	0	0	0	0	0.111111111111111	0.111111111111111	0	0	0	0	0	0	0	0.222222222222222	0	0	0	0	0.222222222222222	0.111111111111111	0.111111111111111
>nega348
0	0	0	0	0	0	0	0	0	0	0	0	0	0.111111111111111	0	0.111111111111111	0	0	0	0	0	0.111111111111111	0	0	0	0.111111111111111	0	0.111111111111111	0.222222222222222	0.111111111111111	0	0.111111111111111
>nega349
0.125	0.125	0	0	0.0625	0	0	0	0	0	0	0.0625	0.0625	0	0	0.0625	0.0625	0	0	0	0	0.0625	0	0	0.0625	0	0	0.0625	0.125	0	0	0.125
>nega350
0.153846153846154	0.0769230769230769	0	0	0.0769230769230769	0	0	0	0	0	0	0	0	0.153846153846154	0	0	0	0.0769230769230769	0	0	0	0	0	0	0	0	0.0769230769230769	0.0769230769230769	0.0769230769230769	0.0769230769230769	0	0.153846153846154
>nega351
0	0	0	0	0	0.166666666666667	0	0	0	0	0	0	0.166666666666667	0	0.166666666666667	0	0	0	0	0.166666666666667	0	0	0	0	0	0.166666666666667	0	0.166666666666667	0	0	0	0
>nega352
0	0	0	0	0	0	0	0.0588235294117647	0	0	0	0	0	0.0588235294117647	0.117647058823529	0	0	0.0588235294117647	0	0	0	0	0	0.0588235294117647	0.117647058823529	0.0588235294117647	0	0	0.0588235294117647	0.117647058823529	0.117647058823529	0.176470588235294
>nega353
0	0	0	0	0	0	0	0	0	0	0	0	0	0	0	0.166666666666667	0	0	0	0	0	0	0	0	0	0	0.166666666666667	0	0.166666666666667	0.166666666666667	0	0.333333333333333
>nega354
0	0	0	0	0	0.125	0	0	0	0	0	0.125	0.125	0	0	0	0	0	0	0.125	0	0	0.125	0	0	0	0.125	0.125	0	0.125	0	0
>nega355
0.0588235294117647	0	0.294117647058824	0.0588235294117647	0	0	0.0588235294117647	0.0588235294117647	0	0	0	0	0	0.117647058823529	0	0.0588235294117647	0	0	0.0588235294117647	0.0588235294117647	0	0	0	0	0	0.0588235294117647	0.117647058823529	0	0	0	0	0
>nega356
0	0	0	0	0	0	0	0	0	0	0	0	0.5	0	0	0	0	0	0	0	0	0	0	0	0	0	0.5	0	0	0	0	0
>nega357
0	0	0	0	0	0	0	0	0	0	0	0	0	0.333333333333333	0	0	0	0	0	0	0	0	0	0	0	0	0.333333333333333	0	0	0	0	0.333333333333333
>nega358
0	0	0	0	0	0	0	0	0	0	0	0	0	0	0.0909090909090909	0.0909090909090909	0	0	0	0	0	0	0	0.0909090909090909	0	0.0909090909090909	0	0	0.181818181818182	0.181818181818182	0.181818181818182	0.0909090909090909
>nega359
0	0	0	0	0	0.0625	0	0	0	0	0	0	0	0.125	0	0.0625	0.0625	0	0	0	0	0	0	0.0625	0.0625	0	0.0625	0.0625	0.0625	0.0625	0.125	0.1875
>nega360
0	0	0	0	0	0	0	0	0	0	0	0	0.0909090909090909	0	0.0909090909090909	0	0	0	0	0	0	0	0.0909090909090909	0	0	0.181818181818182	0	0	0	0.181818181818182	0.272727272727273	0.0909090909090909
>nega361
0	0	0	0	0	0.0769230769230769	0	0	0	0	0	0	0.0769230769230769	0.153846153846154	0	0	0.0769230769230769	0	0	0	0	0.0769230769230769	0	0	0	0	0.153846153846154	0.0769230769230769	0.0769230769230769	0.0769230769230769	0.0769230769230769	0.0769230769230769
>nega362
0	0	0	0	0	0	0	0.105263157894737	0	0	0	0	0.0526315789473684	0.0526315789473684	0.0526315789473684	0.0526315789473684	0	0	0	0.105263157894737	0	0	0	0.105263157894737	0.0526315789473684	0.0526315789473684	0	0.157894736842105	0.105263157894737	0.0526315789473684	0	0.0526315789473684
>nega363
0.0909090909090909	0	0	0	0.0909090909090909	0	0	0	0	0	0	0	0.0909090909090909	0	0	0.0909090909090909	0.0909090909090909	0	0	0	0	0	0	0	0	0	0	0.181818181818182	0.181818181818182	0	0.0909090909090909	0.0909090909090909
>nega364
0	0	0	0.0666666666666667	0	0.133333333333333	0	0	0	0.0666666666666667	0	0	0	0.0666666666666667	0.133333333333333	0	0	0.0666666666666667	0	0.0666666666666667	0	0.0666666666666667	0	0	0	0	0	0.133333333333333	0.0666666666666667	0.0666666666666667	0.0666666666666667	0
>nega365
0	0	0	0	0	0	0	0	0	0	0	0	0	0	0	0	0	0	0	0	0	0	0	0	0	0	0	0.142857142857143	0.285714285714286	0.142857142857143	0.142857142857143	0.285714285714286
>nega366
0	0	0	0	0	0	0	0	0	0	0	0	0.0909090909090909	0	0.0909090909090909	0	0	0	0	0	0.0909090909090909	0	0	0	0	0.0909090909090909	0	0.0909090909090909	0.181818181818182	0.0909090909090909	0.0909090909090909	0.181818181818182
>nega367
0	0	0	0	0	0	0	0	0	0	0	0	0	0.333333333333333	0	0	0	0	0	0	0	0	0	0	0	0	0	0	0	0.333333333333333	0.333333333333333	0
>nega368
0	0	0	0	0	0	0	0	0	0	0	0	0.0714285714285714	0	0	0.0714285714285714	0	0	0	0	0	0	0.0714285714285714	0	0	0	0	0.142857142857143	0.357142857142857	0.142857142857143	0	0.142857142857143
>nega369
0	0	0	0	0	0	0	0	0	0	0	0	0	0.111111111111111	0	0.111111111111111	0	0	0	0	0.111111111111111	0	0	0	0.111111111111111	0	0.111111111111111	0	0.222222222222222	0	0	0.222222222222222
>nega370
0	0	0	0	0	0	0	0	0	0	0	0	0.25	0	0	0	0	0	0	0	0	0	0	0	0	0	0	0.25	0	0.25	0.25	0
>nega371
0	0.0909090909090909	0.0909090909090909	0	0	0	0	0.0909090909090909	0	0	0	0	0	0.0909090909090909	0	0.0909090909090909	0	0	0	0.0909090909090909	0	0	0	0	0	0	0.0909090909090909	0.0909090909090909	0.0909090909090909	0	0	0.181818181818182
>nega372
0	0	0	0	0	0	0	0	0	0	0	0	0	0	0.2	0	0	0	0	0	0	0	0	0	0	0	0	0.2	0.2	0.2	0	0.2
>nega373
0	0	0	0.166666666666667	0	0.0833333333333333	0	0	0	0	0	0	0.0833333333333333	0	0	0	0	0.0833333333333333	0	0	0	0	0	0	0.0833333333333333	0	0	0.0833333333333333	0	0.166666666666667	0.0833333333333333	0.166666666666667
>nega374
0	0	0	0	0	0	0	0	0	0.0625	0	0	0	0.0625	0.0625	0.0625	0	0	0	0	0.0625	0	0	0.125	0.0625	0	0	0.125	0.0625	0.125	0.0625	0.125
>nega375
0	0	0	0	0.0625	0.0625	0	0	0	0.0625	0	0	0.0625	0	0.0625	0.0625	0.0625	0	0.0625	0	0	0	0	0.0625	0	0.0625	0.0625	0	0.0625	0.0625	0.0625	0.125
>nega376
0	0	0	0	0	0	0	0.153846153846154	0	0	0	0	0	0.307692307692308	0	0	0	0	0.0769230769230769	0.0769230769230769	0	0	0	0.0769230769230769	0	0	0.230769230769231	0.0769230769230769	0	0	0	0
>nega377
0	0	0	0	0	0	0	0	0	0	0	0	0	0	0.333333333333333	0	0	0	0	0	0	0	0	0	0	0.333333333333333	0	0	0	0	0.333333333333333	0
>nega378
0	0	0	0	0	0	0	0	0	0	0	0	0	0	0	0.222222222222222	0	0	0	0	0	0.111111111111111	0	0	0.222222222222222	0	0	0	0.111111111111111	0.111111111111111	0.111111111111111	0.111111111111111
>nega379
0	0	0	0	0	0	0	0	0	0.0714285714285714	0.0714285714285714	0	0.0714285714285714	0	0	0.142857142857143	0	0	0	0	0	0.0714285714285714	0.0714285714285714	0.142857142857143	0.0714285714285714	0.0714285714285714	0.0714285714285714	0	0	0.0714285714285714	0.0714285714285714	0
>nega380
0	0	0	0	0	0	0	0	0	0	0	0	0.142857142857143	0	0	0.142857142857143	0	0	0	0	0	0	0	0.142857142857143	0.142857142857143	0	0	0.142857142857143	0	0.142857142857143	0.142857142857143	0
>nega381
0	0	0	0	0.111111111111111	0	0	0	0	0	0	0	0	0	0.333333333333333	0	0	0	0	0.111111111111111	0	0	0	0.111111111111111	0	0.222222222222222	0.111111111111111	0	0	0	0	0
>nega382
0	0	0	0	0	0	0	0	0	0	0	0	0	0	0.166666666666667	0	0	0	0	0	0	0	0	0	0	0.166666666666667	0	0	0.166666666666667	0.166666666666667	0.166666666666667	0.166666666666667
>nega383
0	0	0	0	0	0	0.166666666666667	0	0	0	0	0	0	0	0.166666666666667	0.166666666666667	0.166666666666667	0	0	0	0	0	0	0	0	0.166666666666667	0	0	0	0	0.166666666666667	0
>nega384
0	0	0	0	0	0	0	0	0	0	0	0	0	0	0	0.142857142857143	0	0	0	0	0	0	0	0	0	0	0.142857142857143	0	0	0.428571428571429	0.142857142857143	0.142857142857143
>nega385
0	0	0	0	0	0	0	0	0	0	0	0	0.111111111111111	0	0.111111111111111	0	0	0	0	0	0.111111111111111	0	0	0	0	0.111111111111111	0	0.111111111111111	0.222222222222222	0	0	0.222222222222222
>nega386
0	0	0	0	0	0	0	0	0	0	0	0	0	0	0.1	0.1	0	0	0	0	0.1	0	0	0	0	0	0.1	0.1	0.1	0.2	0	0.2
>nega387
0	0	0	0.176470588235294	0	0	0	0.0588235294117647	0	0	0	0	0.0588235294117647	0	0	0.0588235294117647	0	0	0.0588235294117647	0	0	0	0	0	0.117647058823529	0	0	0	0.117647058823529	0.0588235294117647	0	0.294117647058824
>nega388
0	0	0	0	0	0	0	0.2	0	0	0	0	0	0.2	0	0	0	0	0	0.2	0	0	0	0	0	0	0.4	0	0	0	0	0
>nega389
0	0	0	0	0	0	0	0	0	0	0	0	0.166666666666667	0	0	0	0	0	0	0	0	0	0	0	0	0	0	0.166666666666667	0.333333333333333	0	0	0.333333333333333
>nega390
0	0	0	0	0	0	0	0	0	0	0	0	0.181818181818182	0	0	0	0	0	0	0	0.0909090909090909	0	0	0	0	0	0	0.181818181818182	0.272727272727273	0	0	0.272727272727273
>nega391
0	0	0	0	0	0	0	0	0	0	0	0	0	0	0.125	0	0	0	0	0	0	0	0	0	0	0.125	0	0	0.375	0	0	0.375
>nega392
0	0	0	0	0	0	0	0	0	0	0	0	0	0	0	0.2	0	0	0	0	0	0	0	0	0.2	0	0	0	0.2	0.2	0	0.2
>nega393
0.166666666666667	0	0	0.0555555555555556	0	0.0555555555555556	0	0	0	0	0	0	0.111111111111111	0.0555555555555556	0	0	0.0555555555555556	0	0	0	0.0555555555555556	0	0	0	0	0.0555555555555556	0	0.0555555555555556	0.0555555555555556	0.0555555555555556	0.166666666666667	0.0555555555555556
>nega394
0	0	0	0	0	0	0	0	0	0.125	0	0	0	0	0.125	0.125	0	0	0	0	0.125	0.125	0	0	0.125	0	0.125	0	0.125	0	0	0
>nega395
0	0	0	0	0	0	0	0.125	0	0	0	0	0	0.125	0.125	0	0	0	0	0.125	0	0	0	0	0	0.125	0	0.125	0.125	0	0	0.125
>nega396
0	0	0	0	0	0	0	0	0	0	0	0	0	0	0	0.125	0	0	0	0	0	0	0	0	0.125	0	0	0	0.125	0.125	0.125	0.375
>nega397
0	0	0	0	0	0	0	0	0	0	0	0	0.0833333333333333	0.166666666666667	0	0	0	0	0	0	0.166666666666667	0	0	0	0.0833333333333333	0	0	0.166666666666667	0	0.0833333333333333	0.0833333333333333	0.166666666666667
>nega398
0	0	0	0	0	0	0	0.0625	0	0.0625	0	0.125	0.0625	0	0.0625	0	0	0.0625	0	0	0	0.125	0.0625	0	0	0	0	0.0625	0.0625	0.125	0.0625	0.0625
>nega399
0	0	0	0	0	0	0	0.117647058823529	0	0	0	0	0	0.176470588235294	0	0	0	0	0	0.117647058823529	0	0	0	0	0	0	0.0588235294117647	0.117647058823529	0.117647058823529	0.117647058823529	0	0.176470588235294
>nega400
0.5	0	0	0	0	0	0	0.0833333333333333	0	0	0	0	0	0.0833333333333333	0.0833333333333333	0	0	0	0.0833333333333333	0	0	0	0	0	0	0.0833333333333333	0.0833333333333333	0	0	0	0	0
>nega401
0	0	0	0.0714285714285714	0	0	0	0.0714285714285714	0	0	0	0	0.0714285714285714	0.0714285714285714	0.0714285714285714	0	0.0714285714285714	0	0	0	0.0714285714285714	0	0	0	0.0714285714285714	0	0	0.142857142857143	0	0.0714285714285714	0.142857142857143	0.0714285714285714
>nega402
0	0	0	0.0769230769230769	0.0769230769230769	0	0	0	0	0	0	0	0.0769230769230769	0.0769230769230769	0	0	0	0	0.0769230769230769	0	0	0	0	0	0	0	0	0.153846153846154	0.153846153846154	0.153846153846154	0.0769230769230769	0.0769230769230769
>nega403
0	0	0	0	0.0714285714285714	0	0	0	0	0	0	0	0.0714285714285714	0.142857142857143	0	0	0	0.0714285714285714	0	0	0	0	0	0.0714285714285714	0.142857142857143	0	0.0714285714285714	0	0	0.142857142857143	0.214285714285714	0
>nega404
0	0	0	0	0	0	0	0	0	0	0	0	0	0	0	0.0909090909090909	0	0	0	0	0	0	0	0	0.0909090909090909	0	0	0	0.272727272727273	0.181818181818182	0	0.363636363636364
>nega405
0	0	0	0	0	0	0	0	0	0	0	0	0	0.0769230769230769	0	0	0	0	0	0	0	0	0	0	0.0769230769230769	0	0	0	0.307692307692308	0.0769230769230769	0	0.461538461538462
>nega406
0	0.0833333333333333	0	0	0	0.0833333333333333	0	0	0	0	0	0	0	0	0	0.166666666666667	0	0.0833333333333333	0	0	0	0	0	0	0.0833333333333333	0	0	0	0	0.25	0.0833333333333333	0.166666666666667
>nega407
0	0	0	0	0	0	0	0.125	0	0	0	0	0.125	0	0	0.125	0	0	0	0.125	0	0	0	0	0.125	0	0	0.125	0	0.125	0.125	0
>nega408
0	0.153846153846154	0	0.153846153846154	0	0.0769230769230769	0	0	0	0	0	0	0	0.0769230769230769	0	0.0769230769230769	0	0.0769230769230769	0	0	0	0	0	0	0	0	0.0769230769230769	0.0769230769230769	0.0769230769230769	0.0769230769230769	0	0.0769230769230769
>nega409
0	0	0	0	0	0	0	0.166666666666667	0	0	0	0	0	0	0.166666666666667	0.166666666666667	0	0	0	0.166666666666667	0	0	0	0	0.166666666666667	0.166666666666667	0	0	0	0	0	0
>nega410
0	0	0	0	0	0	0	0	0	0	0	0	0	0	0	0	0	0	0	0	0	0	0	0	0	0.111111111111111	0	0	0.111111111111111	0.333333333333333	0.222222222222222	0.222222222222222
>nega411
0	0	0	0	0	0	0.125	0	0	0	0	0	0	0.125	0.125	0	0	0	0	0.125	0	0	0	0	0.125	0.125	0	0	0	0	0.125	0.125
>nega412
0	0	0	0	0	0	0	0	0	0	0	0	0	0	0	0.25	0	0	0	0	0	0	0	0	0	0.25	0	0	0	0.25	0.25	0
>nega413
0	0	0	0	0	0	0	0	0	0	0	0	0	0	0	0.1	0	0	0	0	0	0.1	0	0	0	0.1	0	0.1	0.3	0	0	0.3
>nega414
0.285714285714286	0	0	0.0714285714285714	0	0	0.0714285714285714	0	0	0	0	0	0	0	0	0.0714285714285714	0.0714285714285714	0	0	0	0	0	0	0	0.0714285714285714	0	0.0714285714285714	0	0.0714285714285714	0.0714285714285714	0.0714285714285714	0.0714285714285714
>nega415
0	0	0	0	0	0	0	0	0	0	0	0	0.142857142857143	0.142857142857143	0	0	0	0	0	0	0	0	0.142857142857143	0	0	0	0.142857142857143	0.142857142857143	0	0.142857142857143	0	0.142857142857143
>nega416
0	0	0	0	0	0	0	0	0	0	0	0	0	0	0	0.0833333333333333	0	0	0	0	0	0	0	0	0.0833333333333333	0	0	0	0.25	0.166666666666667	0	0.416666666666667
>nega417
0.142857142857143	0	0.0714285714285714	0	0.0714285714285714	0	0	0	0	0	0	0	0	0.0714285714285714	0	0.0714285714285714	0	0	0.0714285714285714	0	0	0	0	0	0.0714285714285714	0	0.0714285714285714	0	0.0714285714285714	0.0714285714285714	0.0714285714285714	0.142857142857143
>nega418
0	0	0	0	0	0	0	0.125	0	0	0	0	0	0.25	0	0	0	0	0	0.125	0	0	0	0	0	0	0.25	0	0.125	0	0	0.125
>nega419
0	0	0	0	0	0.125	0	0	0	0	0	0	0.0625	0	0	0.125	0.0625	0.0625	0	0	0	0	0	0	0.0625	0.0625	0	0.0625	0.0625	0.125	0.0625	0.125
>nega420
0	0	0	0	0.0769230769230769	0.0769230769230769	0	0	0	0	0	0	0.153846153846154	0	0.153846153846154	0	0.0769230769230769	0.0769230769230769	0	0	0	0.0769230769230769	0	0	0	0.153846153846154	0	0.153846153846154	0	0	0	0
>nega421
0	0	0	0	0	0	0	0	0	0	0	0	0	0	0	0.125	0	0	0	0	0.0625	0	0	0	0.0625	0.0625	0	0	0.25	0.0625	0.0625	0.3125
>nega422
0	0	0	0	0	0	0	0	0	0	0	0	0	0.166666666666667	0	0	0	0	0	0	0	0	0	0	0	0	0	0.166666666666667	0.166666666666667	0.166666666666667	0	0.333333333333333
>nega423
0	0	0	0	0	0.05	0	0	0	0.05	0	0	0.05	0.05	0.05	0	0	0	0	0.05	0	0	0.05	0.05	0.05	0.05	0	0.05	0.05	0.1	0.1	0.2
>nega424
0	0	0	0	0	0	0	0	0	0	0	0	0	0	0	0	0	0	0	0	0	0	0	0	0	0	0.25	0	0.25	0	0	0.5
>nega425
0	0	0	0	0	0	0	0	0	0	0	0.0833333333333333	0.0833333333333333	0	0	0.0833333333333333	0	0	0	0	0	0.166666666666667	0	0	0	0.0833333333333333	0	0.0833333333333333	0.0833333333333333	0.0833333333333333	0.166666666666667	0.0833333333333333
>nega426
0	0	0	0	0	0	0	0	0	0	0	0	0	0	0	0	0	0	0	0	0	0	0	0	0	0	0.2	0	0.2	0.2	0	0.4
>nega427
0	0	0	0	0	0	0	0	0	0	0	0	0.2	0	0	0	0	0	0	0	0	0	0	0	0.2	0	0	0	0.2	0	0	0.4
>nega428
0	0	0	0	0	0	0	0.0833333333333333	0	0	0	0	0	0.166666666666667	0.0833333333333333	0	0	0	0	0.0833333333333333	0.0833333333333333	0	0	0	0.0833333333333333	0	0.166666666666667	0	0	0.0833333333333333	0	0.166666666666667
>nega429
0	0	0.117647058823529	0	0	0	0	0.0588235294117647	0	0	0	0	0	0.176470588235294	0	0	0.0588235294117647	0	0	0	0.0588235294117647	0	0	0	0	0.0588235294117647	0.0588235294117647	0.0588235294117647	0.0588235294117647	0.176470588235294	0.117647058823529	0
>nega430
0	0	0	0	0	0	0	0	0	0	0	0	0	0	0	0.166666666666667	0	0	0	0	0	0	0	0	0.166666666666667	0	0	0	0.166666666666667	0.333333333333333	0.166666666666667	0
>nega431
0	0	0	0	0	0	0	0	0	0	0	0	0.0909090909090909	0.0909090909090909	0	0.0909090909090909	0	0	0	0	0	0	0.0909090909090909	0.0909090909090909	0	0.181818181818182	0	0.0909090909090909	0	0.0909090909090909	0.181818181818182	0
>nega432
0	0	0	0	0	0	0	0	0	0	0	0	0.1	0.1	0	0	0	0	0	0	0	0	0	0.1	0	0	0	0.1	0.1	0.1	0.2	0.2
>nega433
0.0714285714285714	0	0.214285714285714	0.0714285714285714	0.0714285714285714	0	0	0	0	0	0	0	0	0.142857142857143	0	0	0	0.0714285714285714	0	0	0	0	0	0	0.0714285714285714	0	0.0714285714285714	0	0	0.0714285714285714	0.0714285714285714	0.0714285714285714
>nega434
0	0	0	0	0	0	0	0	0	0	0	0	0	0.2	0	0	0	0	0	0	0	0	0	0	0	0	0	0.2	0	0.2	0	0.4
>nega435
0	0	0	0	0	0	0	0	0	0	0	0	0	0.125	0	0.125	0	0	0	0	0	0	0	0.125	0	0	0.125	0.125	0.125	0.125	0	0.125
>nega436
0	0	0	0	0	0	0	0	0	0	0	0	0	0	0	0.142857142857143	0	0	0	0	0	0	0	0	0	0	0.142857142857143	0	0.142857142857143	0.142857142857143	0.142857142857143	0.285714285714286
>nega437
0	0	0	0	0	0	0	0	0	0	0	0	0.111111111111111	0.111111111111111	0	0	0	0	0	0	0	0.111111111111111	0	0	0	0	0	0.222222222222222	0.111111111111111	0.111111111111111	0.111111111111111	0.111111111111111
>nega438
0	0	0	0	0	0	0	0	0	0	0	0	0	0.5	0	0	0	0	0	0	0	0	0	0	0	0	0.5	0	0	0	0	0
>nega439
0	0	0	0	0	0	0	0	0	0	0	0	0	0	0.2	0	0	0	0	0	0	0	0	0	0	0	0	0	0.2	0.2	0.2	0.2
>nega440
0	0	0	0	0	0	0	0	0	0	0	0	0	0.25	0	0	0	0	0	0	0	0	0	0	0.25	0	0	0	0	0	0.25	0.25
>nega441
0	0	0	0	0	0	0	0	0	0	0	0	0.1	0.1	0	0.1	0	0	0	0	0	0	0.2	0	0.1	0	0.1	0.1	0	0.1	0.1	0
>nega442
0	0	0	0	0	0	0	0	0	0	0	0	0.111111111111111	0.111111111111111	0	0	0	0	0	0	0.111111111111111	0	0	0	0	0	0	0.222222222222222	0.222222222222222	0.111111111111111	0	0.111111111111111
>nega443
0	0	0	0	0	0	0	0	0	0	0	0	0	0.166666666666667	0	0	0	0	0	0	0	0	0	0	0	0	0.166666666666667	0	0.333333333333333	0	0	0.333333333333333
>nega444
0	0	0	0	0	0	0	0	0	0.25	0	0	0	0	0.25	0	0	0	0	0	0.25	0	0	0	0	0.25	0	0	0	0	0	0
>nega445
0.0769230769230769	0	0	0.0769230769230769	0.0769230769230769	0.0769230769230769	0	0	0	0	0	0	0.0769230769230769	0.0769230769230769	0	0	0.153846153846154	0	0	0	0	0	0	0	0	0	0.153846153846154	0.0769230769230769	0.0769230769230769	0.0769230769230769	0	0
>nega446
0.181818181818182	0.0909090909090909	0	0	0.0909090909090909	0	0	0	0	0	0	0	0	0	0.181818181818182	0	0	0.0909090909090909	0	0	0	0	0	0	0	0.181818181818182	0	0	0.0909090909090909	0	0.0909090909090909	0
>nega447
0	0	0	0	0	0	0	0	0	0	0	0	0	0.333333333333333	0	0	0	0	0	0	0	0	0	0	0	0	0.333333333333333	0	0	0.333333333333333	0	0
>nega448
0	0	0	0	0	0.111111111111111	0	0	0	0	0	0	0	0.111111111111111	0	0.111111111111111	0	0	0	0.111111111111111	0	0	0	0	0.111111111111111	0	0.111111111111111	0	0	0.111111111111111	0	0.222222222222222
>nega449
0.111111111111111	0	0	0.222222222222222	0	0	0.111111111111111	0	0	0	0	0	0	0.111111111111111	0	0	0.111111111111111	0	0	0	0	0	0	0	0	0	0.222222222222222	0	0	0.111111111111111	0	0
>nega450
0	0	0	0	0	0	0	0.0909090909090909	0	0	0	0	0	0	0	0.181818181818182	0	0	0	0.0909090909090909	0	0	0	0	0.0909090909090909	0	0	0.0909090909090909	0.181818181818182	0.0909090909090909	0.0909090909090909	0.0909090909090909
>nega451
0.1	0	0	0	0.1	0	0	0	0	0	0	0	0	0.2	0	0	0	0	0.1	0	0	0	0	0	0	0	0.1	0	0.1	0.1	0	0.2
>nega452
0	0	0	0	0	0.0909090909090909	0	0	0	0	0	0	0	0.0909090909090909	0.0909090909090909	0	0	0	0	0.0909090909090909	0	0	0	0	0	0.181818181818182	0	0	0.181818181818182	0	0.0909090909090909	0.181818181818182
>nega453
0	0	0	0	0	0	0	0	0	0	0	0	0	0	0	0.1	0	0	0	0	0	0	0	0	0	0	0	0	0	0.5	0.2	0.2
>nega454
0	0	0	0	0	0	0	0	0	0	0	0	0	0	0	0.25	0	0	0	0	0	0	0	0	0.25	0	0	0	0	0.25	0.25	0
>nega455
0	0	0	0	0	0	0	0	0	0	0	0	0	0	0	0	0	0	0	0	0	0	0	0	0	0.5	0	0	0	0.5	0	0
>nega456
0	0	0	0	0	0	0	0	0	0	0	0	0.125	0	0	0	0	0	0	0	0	0	0	0.125	0	0	0.125	0.125	0.25	0	0	0.25
>nega457
0.0625	0	0	0	0	0.125	0	0	0	0	0	0	0.0625	0	0	0.125	0.125	0	0	0	0	0	0	0	0	0.0625	0.0625	0.0625	0.0625	0.125	0	0.125
>nega458
0	0	0	0	0	0	0	0	0	0	0	0	0	0.111111111111111	0	0.111111111111111	0	0	0	0	0	0.111111111111111	0	0	0	0.111111111111111	0.111111111111111	0	0.111111111111111	0.222222222222222	0.111111111111111	0
>nega459
0.0769230769230769	0	0.153846153846154	0.0769230769230769	0	0.0769230769230769	0	0	0	0	0	0	0	0.153846153846154	0	0	0	0	0	0.0769230769230769	0	0	0	0	0	0.0769230769230769	0.0769230769230769	0	0	0.0769230769230769	0.0769230769230769	0.0769230769230769
>nega460
0	0	0	0	0	0	0	0	0	0	0	0	0	0.166666666666667	0	0.166666666666667	0	0	0	0	0	0.166666666666667	0	0	0.166666666666667	0	0	0.166666666666667	0	0	0	0.166666666666667
>nega461
0	0	0	0	0	0	0	0	0	0	0	0	0	0.5	0	0	0	0	0	0	0	0	0	0	0	0	0.5	0	0	0	0	0
>nega462
0	0	0	0	0	0	0	0	0	0	0	0	0.0909090909090909	0.0909090909090909	0	0	0	0	0	0	0	0.0909090909090909	0	0	0	0.181818181818182	0	0	0.0909090909090909	0.0909090909090909	0.181818181818182	0.181818181818182
>nega463
0.307692307692308	0	0.0769230769230769	0	0	0.0769230769230769	0	0	0	0	0	0	0	0	0	0.0769230769230769	0	0.0769230769230769	0	0	0	0	0	0	0	0.0769230769230769	0.0769230769230769	0	0	0.153846153846154	0	0.0769230769230769
>nega464
0.133333333333333	0	0	0	0.0666666666666667	0	0	0	0	0	0	0	0.0666666666666667	0.0666666666666667	0	0	0	0	0.0666666666666667	0	0	0	0	0	0	0	0	0.133333333333333	0	0.2	0.0666666666666667	0.2
>nega465
0	0.0625	0	0	0.0625	0.0625	0	0	0	0	0	0	0.0625	0.125	0	0	0.125	0	0	0	0	0	0	0	0	0	0.0625	0.0625	0.1875	0	0	0.1875
>nega466
0.133333333333333	0	0	0	0.0666666666666667	0	0	0	0	0	0	0	0	0.133333333333333	0	0.0666666666666667	0	0.0666666666666667	0	0	0	0	0.0666666666666667	0	0	0.0666666666666667	0.133333333333333	0	0.0666666666666667	0.0666666666666667	0.0666666666666667	0.0666666666666667
>nega467
0	0	0	0	0.166666666666667	0	0	0	0	0	0	0	0	0.25	0	0	0.166666666666667	0	0	0	0	0	0	0	0	0	0.25	0	0.0833333333333333	0	0	0.0833333333333333
>nega468
0	0	0	0	0	0	0	0	0	0	0.2	0	0	0	0.2	0	0	0	0	0	0	0	0.2	0	0	0	0	0.2	0	0.2	0	0
>nega469
0	0	0	0	0	0	0	0	0	0	0	0	0	0.125	0.125	0	0	0	0	0	0	0.125	0	0	0	0	0	0.25	0.125	0.125	0	0.125
>nega470
0	0	0	0	0	0	0	0	0	0	0	0	0	0.0833333333333333	0	0.0833333333333333	0	0	0	0	0.0833333333333333	0	0	0	0	0.166666666666667	0	0	0.166666666666667	0.166666666666667	0.166666666666667	0.0833333333333333
>nega471
0	0	0	0	0	0	0.0714285714285714	0	0.0714285714285714	0	0	0	0.0714285714285714	0.0714285714285714	0	0.0714285714285714	0	0.0714285714285714	0	0	0	0.142857142857143	0	0	0	0	0	0.214285714285714	0.142857142857143	0	0	0.0714285714285714
>nega472
0	0	0	0	0	0.0555555555555556	0	0	0	0.0555555555555556	0	0.0555555555555556	0.0555555555555556	0	0	0.111111111111111	0	0	0	0.0555555555555556	0	0.166666666666667	0	0	0.0555555555555556	0	0	0.111111111111111	0.0555555555555556	0.0555555555555556	0	0.166666666666667
>nega473
0	0	0	0	0	0	0	0	0	0	0	0	0	0	0.142857142857143	0.0714285714285714	0	0	0	0	0.0714285714285714	0.0714285714285714	0	0	0.0714285714285714	0.0714285714285714	0	0.0714285714285714	0.0714285714285714	0.142857142857143	0	0.214285714285714
>nega474
0	0	0	0	0	0	0	0	0	0	0	0	0	0.222222222222222	0.111111111111111	0	0	0	0	0	0.111111111111111	0	0	0.111111111111111	0	0	0	0.222222222222222	0	0.111111111111111	0	0.111111111111111
>nega475
0	0	0.0833333333333333	0	0.0833333333333333	0	0	0	0	0	0	0	0	0.0833333333333333	0	0.0833333333333333	0	0.0833333333333333	0	0	0	0	0	0	0	0	0.0833333333333333	0.0833333333333333	0.25	0	0	0.166666666666667
>nega476
0.117647058823529	0	0.117647058823529	0.0588235294117647	0	0.0588235294117647	0	0	0	0	0	0	0	0.0588235294117647	0	0.0588235294117647	0.0588235294117647	0	0	0	0	0	0	0	0.0588235294117647	0	0.0588235294117647	0	0.0588235294117647	0.117647058823529	0.0588235294117647	0.117647058823529
>nega477
0	0	0	0	0	0	0	0	0	0	1	0	0	0	0	0	0	0	0	0	0	0	0	0	0	0	0	0	0	0	0	0
>nega478
0	0	0	0	0.0833333333333333	0	0	0	0	0	0	0	0	0.0833333333333333	0	0.0833333333333333	0	0	0	0.0833333333333333	0	0	0	0	0.166666666666667	0	0	0	0	0.0833333333333333	0.166666666666667	0.25
>nega479
0.0909090909090909	0	0	0	0	0.0909090909090909	0	0	0	0	0	0	0.0909090909090909	0.0909090909090909	0	0	0.0909090909090909	0	0	0	0	0	0	0	0.0909090909090909	0	0	0.0909090909090909	0.0909090909090909	0.0909090909090909	0	0.181818181818182
>nega480
0	0	0	0	0	0.2	0	0	0	0.1	0.1	0	0	0.1	0	0	0	0	0	0.2	0	0	0	0	0	0	0	0.1	0.1	0	0	0.1
>nega481
0	0.0833333333333333	0	0	0	0	0	0.0833333333333333	0	0	0	0	0	0.166666666666667	0	0	0	0	0	0.0833333333333333	0	0	0	0	0	0	0	0.0833333333333333	0.166666666666667	0.0833333333333333	0.0833333333333333	0.166666666666667
>nega482
0	0	0	0	0	0	0	0	0	0	0	0	0	0.125	0	0.125	0	0	0	0	0	0.125	0	0	0.125	0	0	0.125	0.125	0.25	0	0
>nega483
0	0	0	0	0	0	0	0	0	0	0	0	0.1	0.1	0	0	0	0	0	0	0	0.1	0	0	0	0	0.1	0.1	0.1	0.2	0.1	0.1
>nega484
0	0	0	0	0	0	0	0	0	0.0909090909090909	0	0	0	0	0.181818181818182	0	0	0	0	0	0.0909090909090909	0	0.0909090909090909	0	0	0.181818181818182	0	0	0.181818181818182	0	0	0.181818181818182
>nega485
0	0.1	0	0.1	0	0.1	0	0	0	0	0	0	0	0.1	0	0.1	0.1	0	0	0	0	0	0	0	0.1	0	0.1	0	0.1	0	0	0.1
>nega486
0	0	0	0	0	0	0	0	0	0	0	0	0	0	0.0666666666666667	0.0666666666666667	0	0	0	0	0	0.0666666666666667	0	0	0	0.0666666666666667	0	0.0666666666666667	0.2	0.133333333333333	0.0666666666666667	0.266666666666667
>nega487
0	0	0	0	0	0	0	0	0	0	0	0	0	0	0.0909090909090909	0.0909090909090909	0	0	0	0	0	0	0	0.0909090909090909	0.0909090909090909	0.0909090909090909	0	0	0.181818181818182	0.0909090909090909	0.0909090909090909	0.181818181818182
>nega488
0	0	0	0	0	0	0	0	0.111111111111111	0	0	0	0.111111111111111	0	0.111111111111111	0	0	0	0	0	0	0.111111111111111	0	0.111111111111111	0	0.111111111111111	0	0.111111111111111	0	0.111111111111111	0	0.111111111111111
>nega489
0	0	0	0	0	0	0.125	0	0	0	0	0	0	0.25	0	0	0	0	0	0.125	0	0	0	0	0	0	0.125	0.125	0.125	0	0	0.125
>nega490
0	0	0	0	0	0	0	0	0	0	0	0	0	0.111111111111111	0	0	0	0	0	0	0	0	0	0	0	0	0	0	0.222222222222222	0.222222222222222	0.222222222222222	0.222222222222222
>nega491
0	0	0	0	0	0	0	0	0	0	0	0	0	0	0.0909090909090909	0.181818181818182	0	0	0	0	0	0.181818181818182	0	0	0.181818181818182	0.0909090909090909	0	0	0.0909090909090909	0.0909090909090909	0	0.0909090909090909
>nega492
0	0	0	0	0	0	0	0	0	0	0	0	0	0.5	0	0	0	0	0	0	0	0	0	0	0	0	0.5	0	0	0	0	0
>nega493
0	0	0	0	0	0	0	0	0	0	0	0	0	0.0769230769230769	0	0.230769230769231	0	0	0	0	0.0769230769230769	0.153846153846154	0	0	0.0769230769230769	0.153846153846154	0	0.0769230769230769	0.0769230769230769	0	0	0.0769230769230769
>nega494
0	0	0	0	0	0.0833333333333333	0	0	0.0833333333333333	0	0	0.0833333333333333	0.0833333333333333	0.0833333333333333	0	0	0	0	0	0.0833333333333333	0.0833333333333333	0.0833333333333333	0	0	0	0	0.0833333333333333	0.0833333333333333	0	0.0833333333333333	0.0833333333333333	0
>nega495
0	0	0	0	0.0833333333333333	0	0	0	0	0	0	0	0.166666666666667	0	0	0	0	0	0.0833333333333333	0	0	0	0	0	0	0	0.0833333333333333	0.0833333333333333	0.166666666666667	0.0833333333333333	0	0.25
>nega496
0	0	0	0	0	0	0	0	0	0	0.166666666666667	0	0	0	0	0.166666666666667	0	0	0	0	0	0	0	0.166666666666667	0	0	0	0.166666666666667	0	0.166666666666667	0.166666666666667	0
>nega497
0	0	0	0	0	0	0	0.0769230769230769	0	0	0	0	0	0.0769230769230769	0	0.153846153846154	0	0	0	0.0769230769230769	0	0	0.0769230769230769	0	0.153846153846154	0	0	0	0.0769230769230769	0.0769230769230769	0.153846153846154	0.0769230769230769
>nega498
0	0	0	0	0	0	0	0.111111111111111	0	0	0	0	0.111111111111111	0	0	0.111111111111111	0	0	0	0.111111111111111	0	0	0	0	0	0	0.222222222222222	0	0	0	0	0.333333333333333
>nega499
0	0	0	0	0	0	0.0833333333333333	0.0833333333333333	0	0	0	0	0	0.0833333333333333	0	0.166666666666667	0	0	0.166666666666667	0	0	0	0	0	0.166666666666667	0	0.0833333333333333	0	0	0.0833333333333333	0.0833333333333333	0
>nega500
0.1875	0	0	0.0625	0.0625	0	0	0	0	0	0	0	0	0.0625	0	0.0625	0	0.0625	0	0	0	0	0	0	0.0625	0	0.0625	0	0.125	0.0625	0	0.1875
>nega501
0	0	0	0	0.0625	0	0	0	0	0	0	0	0	0	0.0625	0.125	0	0	0.0625	0	0	0	0.0625	0	0.125	0.0625	0	0	0.125	0.0625	0	0.25
>nega502
0.111111111111111	0	0.111111111111111	0	0	0.111111111111111	0	0	0	0	0	0	0	0	0.111111111111111	0.111111111111111	0.111111111111111	0	0	0	0	0	0	0	0	0.111111111111111	0.111111111111111	0	0	0.111111111111111	0	0
>nega503
0	0	0	0	0	0.181818181818182	0	0	0	0.0909090909090909	0	0	0	0	0	0.181818181818182	0.0909090909090909	0.0909090909090909	0	0	0	0	0	0	0.0909090909090909	0	0.0909090909090909	0	0	0.0909090909090909	0.0909090909090909	0
>nega504
0	0	0	0	0	0.0909090909090909	0	0	0	0	0	0	0.0909090909090909	0	0	0.0909090909090909	0	0	0.0909090909090909	0	0	0	0	0	0.0909090909090909	0	0	0.0909090909090909	0	0.181818181818182	0.0909090909090909	0.181818181818182
>nega505
0	0	0	0	0	0.125	0	0	0	0	0.125	0	0	0.125	0	0	0	0	0.125	0	0	0	0	0	0	0.125	0	0	0.125	0	0.25	0
>nega506
0	0	0	0	0	0	0	0	0	0	0	0	0	0	0	0.25	0	0	0	0	0	0	0	0	0.25	0	0	0	0	0.25	0.25	0
>nega507
0	0	0	0	0	0	0	0	0	0	0	0	0	0.1	0	0	0	0	0	0	0	0	0	0	0	0	0	0	0.1	0.2	0.3	0.3
>nega508
0	0.0625	0	0.0625	0	0	0	0.125	0	0	0	0	0	0.125	0	0	0	0	0.0625	0.0625	0	0	0	0	0	0.0625	0.0625	0.0625	0.0625	0	0.1875	0.0625
>nega509
0	0.0769230769230769	0	0	0.0769230769230769	0	0	0	0	0	0	0	0.0769230769230769	0.0769230769230769	0.0769230769230769	0	0	0.0769230769230769	0	0	0	0.0769230769230769	0	0	0	0	0	0.153846153846154	0	0.0769230769230769	0.153846153846154	0.0769230769230769
>nega510
0.0769230769230769	0	0.0769230769230769	0	0.0769230769230769	0	0	0	0	0	0	0	0	0	0	0.0769230769230769	0	0	0	0.0769230769230769	0	0	0	0	0.0769230769230769	0	0	0.0769230769230769	0	0.230769230769231	0.0769230769230769	0.153846153846154
>nega511
0	0	0	0	0	0	0	0	0	0	0	0	0	0.2	0	0	0	0	0	0	0	0	0	0	0	0	0.2	0	0.2	0.2	0	0.2
>nega512
0	0	0	0	0	0	0	0	0	0	0	0	0	0	0	0.166666666666667	0	0	0	0	0	0	0	0	0	0	0.166666666666667	0	0	0.5	0.166666666666667	0
>nega513
0	0	0	0	0	0	0	0	0	0	0	0	0	0.166666666666667	0	0	0	0	0	0	0	0	0	0	0	0	0	0	0.166666666666667	0.166666666666667	0.333333333333333	0.166666666666667
>nega514
0	0	0	0	0	0	0.111111111111111	0	0	0	0	0	0.111111111111111	0	0	0.111111111111111	0	0	0.111111111111111	0	0	0	0	0	0.111111111111111	0	0.111111111111111	0	0.111111111111111	0.111111111111111	0	0.111111111111111
>nega515
0	0	0	0	0	0	0	0	0	0	0	0	0.125	0.125	0	0	0	0	0	0	0	0	0	0.125	0	0	0	0.125	0	0.25	0.125	0.125
>nega516
0	0	0	0	0	0	0	0	0	0	0	0	0	0.0909090909090909	0	0	0	0	0	0	0	0	0	0	0	0	0	0.0909090909090909	0.0909090909090909	0.363636363636364	0.272727272727273	0.0909090909090909
>nega517
0	0	0	0	0	0	0	0	0	0	0	0	0.125	0	0.0625	0	0	0	0	0	0	0.125	0	0.0625	0	0.125	0	0.125	0.125	0.0625	0.0625	0.125
>nega518
0	0	0	0	0	0	0	0	0	0	0	0	0	0	0.142857142857143	0.142857142857143	0	0	0	0	0	0	0.142857142857143	0	0	0.142857142857143	0	0	0	0.285714285714286	0.142857142857143	0
>nega519
0.0666666666666667	0	0	0	0	0.0666666666666667	0	0	0	0	0	0	0.0666666666666667	0	0.0666666666666667	0	0.0666666666666667	0	0	0	0	0	0	0	0.0666666666666667	0	0	0.0666666666666667	0.133333333333333	0.133333333333333	0.0666666666666667	0.2
>nega520
0	0	0	0	0	0	0	0	0	0	0	0.0833333333333333	0.0833333333333333	0	0	0	0	0	0	0	0	0.0833333333333333	0	0	0	0	0	0.0833333333333333	0.0833333333333333	0.25	0.0833333333333333	0.25
>nega521
0	0	0.25	0	0.0833333333333333	0	0	0	0	0	0	0	0	0.0833333333333333	0.0833333333333333	0	0	0	0	0.0833333333333333	0	0	0	0	0.0833333333333333	0	0.0833333333333333	0	0.0833333333333333	0	0	0.166666666666667
>nega522
0	0	0.0714285714285714	0	0	0	0	0.142857142857143	0	0.0714285714285714	0	0	0	0.142857142857143	0	0	0	0.0714285714285714	0.0714285714285714	0	0	0	0	0.0714285714285714	0	0.0714285714285714	0.0714285714285714	0.0714285714285714	0	0.0714285714285714	0.0714285714285714	0
>nega523
0.181818181818182	0	0	0.0909090909090909	0	0.0909090909090909	0	0	0	0	0	0	0	0.0909090909090909	0	0.0909090909090909	0.0909090909090909	0	0	0	0	0	0	0	0.0909090909090909	0	0.0909090909090909	0	0.0909090909090909	0	0	0.0909090909090909
>nega524
0	0.1	0	0	0	0	0	0.1	0	0	0	0	0	0	0.2	0	0.1	0	0	0	0	0	0	0	0	0.1	0	0.1	0.1	0.1	0	0.1
>nega525
0	0	0	0	0	0	0	0	0	0	0	0	0	0	0.111111111111111	0.111111111111111	0	0	0	0	0	0.111111111111111	0	0	0.111111111111111	0.111111111111111	0	0	0	0.222222222222222	0	0.222222222222222
>nega526
0	0	0	0	0	0.2	0	0	0	0	0	0	0.3	0	0	0	0	0	0	0.2	0	0	0	0	0	0	0	0.3	0	0	0	0
>nega527
0	0	0	0	0	0	0	0	0	0	0	0	0.0909090909090909	0.0909090909090909	0	0.0909090909090909	0	0	0	0	0	0.181818181818182	0	0	0.0909090909090909	0	0	0.0909090909090909	0.181818181818182	0	0	0.181818181818182
>nega528
0	0	0	0	0	0	0	0	0	0	0	0	0	0.25	0	0	0	0	0	0	0	0	0	0	0	0	0.25	0	0	0.25	0.25	0
>nega529
0	0	0.0769230769230769	0	0	0	0.153846153846154	0	0	0	0	0	0	0	0.153846153846154	0.0769230769230769	0.0769230769230769	0	0.0769230769230769	0	0	0	0	0	0.0769230769230769	0.153846153846154	0	0	0.0769230769230769	0	0	0.0769230769230769
>nega530
0	0	0	0	0	0.0833333333333333	0	0	0	0.0833333333333333	0	0.0833333333333333	0	0.0833333333333333	0	0.0833333333333333	0	0	0	0.0833333333333333	0.166666666666667	0	0	0	0.0833333333333333	0	0.0833333333333333	0	0	0.0833333333333333	0.0833333333333333	0
>nega531
0	0	0	0	0	0	0	0.166666666666667	0	0	0	0	0	0.333333333333333	0	0	0	0	0	0.166666666666667	0	0	0	0	0	0	0.166666666666667	0.166666666666667	0	0	0	0
>nega532
0	0	0	0	0.142857142857143	0	0	0	0	0	0	0	0	0	0.142857142857143	0.0714285714285714	0	0.142857142857143	0	0	0	0	0	0	0	0.214285714285714	0	0	0.0714285714285714	0.0714285714285714	0.0714285714285714	0.0714285714285714
>nega533
0	0	0	0	0	0	0	0	0	0	0	0	0	0.0833333333333333	0	0	0	0	0	0	0	0	0	0	0	0	0	0	0.25	0.166666666666667	0.166666666666667	0.333333333333333
>nega534
0.0833333333333333	0	0.0833333333333333	0	0.0833333333333333	0	0	0	0	0	0	0	0	0.0833333333333333	0	0.0833333333333333	0.0833333333333333	0	0	0	0	0	0	0	0.0833333333333333	0	0.0833333333333333	0	0	0.166666666666667	0.166666666666667	0
>nega535
0	0	0	0	0	0	0	0.0769230769230769	0	0	0	0	0	0.153846153846154	0	0	0	0	0.0769230769230769	0	0	0	0	0.0769230769230769	0	0.0769230769230769	0.0769230769230769	0.0769230769230769	0.153846153846154	0.0769230769230769	0	0.153846153846154
>nega536
0	0	0	0	0	0	0	0	0	0	0	0	0.25	0	0	0	0	0	0	0	0	0	0	0	0	0.25	0	0	0	0.25	0.25	0
>nega537
0	0	0	0.125	0	0	0	0.125	0	0	0	0	0.25	0	0	0	0	0	0	0.125	0	0	0	0	0	0	0	0.125	0	0.125	0.125	0
>nega538
0	0	0	0.111111111111111	0	0	0.111111111111111	0	0	0	0	0	0.111111111111111	0	0.111111111111111	0	0	0	0	0.111111111111111	0	0	0	0	0	0.111111111111111	0.111111111111111	0	0	0.111111111111111	0	0.111111111111111
>nega539
0	0	0	0	0	0	0	0	0	0	0	0	0	0	0	0.166666666666667	0	0	0	0	0	0	0	0	0	0.166666666666667	0	0	0.166666666666667	0.166666666666667	0.166666666666667	0.166666666666667
>nega540
0	0	0	0	0	0	0	0	0	0	0	0	0.0909090909090909	0.0909090909090909	0	0	0	0	0	0	0	0	0.0909090909090909	0	0	0.0909090909090909	0	0.0909090909090909	0.0909090909090909	0.0909090909090909	0.0909090909090909	0.272727272727273
>nega541
0.1	0	0	0.1	0	0.1	0	0	0	0	0	0	0	0.1	0	0.1	0.1	0	0	0	0	0	0	0	0.1	0	0.1	0	0	0.1	0.1	0
>nega542
0	0	0	0	0	0	0	0	0	0	0	0	0	0	0.125	0.125	0	0	0	0	0	0	0.125	0	0	0.25	0	0	0.125	0	0	0.25
>nega543
0	0	0	0	0	0	0.0666666666666667	0	0	0	0	0.0666666666666667	0	0.133333333333333	0	0.0666666666666667	0	0.0666666666666667	0	0	0.133333333333333	0	0	0	0.0666666666666667	0	0	0.0666666666666667	0	0.133333333333333	0.2	0
>nega544
0	0	0	0	0.1	0	0	0	0	0	0	0	0	0.1	0.1	0	0.1	0	0	0	0	0.1	0	0	0	0	0.2	0.1	0.1	0.1	0	0
>nega545
0	0	0	0	0	0	0	0	0	0	0	0	0.333333333333333	0	0	0	0	0	0	0	0	0	0	0	0	0	0.333333333333333	0	0	0	0	0.333333333333333
>nega546
0	0	0	0.111111111111111	0.111111111111111	0	0	0	0	0	0	0	0	0.222222222222222	0	0	0	0.111111111111111	0	0	0	0	0	0	0	0	0.111111111111111	0.111111111111111	0	0.111111111111111	0.111111111111111	0
>nega547
0	0	0	0	0	0	0	0	0	0	0	0	0	0.166666666666667	0	0	0	0	0	0	0	0	0	0	0	0	0.166666666666667	0	0	0.5	0.166666666666667	0
>nega548
0	0	0	0	0	0	0	0.0555555555555556	0	0	0	0	0	0	0	0.111111111111111	0	0	0	0.0555555555555556	0	0	0	0	0.111111111111111	0	0	0	0.222222222222222	0.111111111111111	0.111111111111111	0.222222222222222
>nega549
0.111111111111111	0	0	0	0	0	0	0.111111111111111	0	0	0	0	0	0	0.111111111111111	0.111111111111111	0	0	0	0.111111111111111	0	0	0	0	0.111111111111111	0.111111111111111	0	0	0	0.111111111111111	0.111111111111111	0
>nega550
0	0	0	0	0	0	0	0	0	0	0	0	0.0909090909090909	0	0	0.181818181818182	0	0	0	0	0	0	0.0909090909090909	0.0909090909090909	0.0909090909090909	0.0909090909090909	0	0.0909090909090909	0	0.0909090909090909	0.0909090909090909	0.0909090909090909
>nega551
0	0	0	0	0	0	0	0	0	0	0	0	0	0	0	0.166666666666667	0	0	0	0	0	0	0	0	0.166666666666667	0	0	0	0	0.333333333333333	0	0.333333333333333
>nega552
0	0	0	0	0	0	0	0	0	0	0	0	0	0.2	0	0	0	0	0	0	0	0	0	0	0	0	0	0	0	0.4	0.2	0.2
>nega553
0	0	0	0	0	0	0	0	0	0	0	0	0	0.0909090909090909	0.0909090909090909	0.0909090909090909	0	0	0	0	0.0909090909090909	0	0	0.0909090909090909	0.0909090909090909	0	0	0.0909090909090909	0	0.272727272727273	0.0909090909090909	0
>nega554
0	0	0	0	0	0	0	0	0	0	0	0	0.0909090909090909	0	0	0	0	0	0	0	0	0	0	0	0.0909090909090909	0	0	0	0.181818181818182	0.181818181818182	0.181818181818182	0.272727272727273
>nega555
0.0526315789473684	0	0	0.105263157894737	0	0.0526315789473684	0	0.0526315789473684	0	0	0	0	0	0.0526315789473684	0	0.105263157894737	0.0526315789473684	0	0	0.0526315789473684	0	0	0	0	0	0	0	0.105263157894737	0.105263157894737	0.105263157894737	0.0526315789473684	0.105263157894737
>nega556
0	0	0	0.153846153846154	0	0	0	0.0769230769230769	0	0	0	0	0	0	0.0769230769230769	0	0	0	0	0.0769230769230769	0	0	0	0	0.0769230769230769	0.0769230769230769	0	0	0.0769230769230769	0.153846153846154	0.153846153846154	0.0769230769230769
>nega557
0	0	0	0	0	0	0	0.0909090909090909	0	0	0	0	0.0909090909090909	0	0.0909090909090909	0	0	0	0.0909090909090909	0	0	0	0	0	0	0.0909090909090909	0.0909090909090909	0	0.0909090909090909	0.0909090909090909	0	0.272727272727273
>nega558
0	0	0	0	0	0.0714285714285714	0	0	0	0	0	0	0.0714285714285714	0.142857142857143	0	0	0	0	0	0.0714285714285714	0.0714285714285714	0	0	0	0	0	0.0714285714285714	0.142857142857143	0.0714285714285714	0.0714285714285714	0.0714285714285714	0.142857142857143
>nega559
0	0	0	0	0	0	0	0	0	0	0	0	0.0833333333333333	0.0833333333333333	0	0	0	0	0	0	0.0833333333333333	0	0	0	0	0	0	0.166666666666667	0.333333333333333	0	0	0.25
>nega560
0	0	0	0	0	0	0	0	0	0	0	0	0	0	0	0.25	0	0	0	0	0	0	0	0	0.25	0	0	0	0	0.25	0.25	0
>nega561
0	0	0	0	0	0	0	0	0	0	0	0	0	0	0.166666666666667	0.166666666666667	0	0	0	0	0	0	0	0.166666666666667	0.166666666666667	0	0	0	0	0.333333333333333	0	0
>nega562
0	0	0	0	0	0.111111111111111	0	0	0	0	0	0	0	0.333333333333333	0	0	0	0	0	0.111111111111111	0	0	0	0.111111111111111	0	0	0.333333333333333	0	0	0	0	0
>nega563
0	0	0	0	0	0.0833333333333333	0	0	0	0	0	0	0.0833333333333333	0.166666666666667	0	0	0	0	0.0833333333333333	0	0	0	0	0.0833333333333333	0	0	0	0.25	0.0833333333333333	0	0.0833333333333333	0.0833333333333333
>nega564
0	0	0	0	0	0	0	0	0	0	0	0	0	0	0	0.111111111111111	0	0	0	0	0	0	0	0	0	0.111111111111111	0	0	0.111111111111111	0.333333333333333	0.222222222222222	0.111111111111111
>nega565
0	0	0	0	0	0	0	0	0	0	0	0	0	0.166666666666667	0	0	0	0	0	0	0	0	0	0	0	0	0	0.166666666666667	0.166666666666667	0.166666666666667	0.333333333333333	0
>nega566
0	0	0	0	0	0	0.0909090909090909	0	0	0	0	0	0	0.0909090909090909	0.0909090909090909	0.0909090909090909	0	0	0	0.0909090909090909	0.0909090909090909	0	0	0	0.0909090909090909	0.0909090909090909	0.0909090909090909	0	0	0.0909090909090909	0.0909090909090909	0
>nega567
0	0	0	0	0	0	0	0	0	0	0	0	0	0	0	0.0666666666666667	0	0	0	0	0	0	0	0	0	0.0666666666666667	0	0	0.133333333333333	0.266666666666667	0.133333333333333	0.333333333333333
>nega568
0	0	0	0	0	0	0	0.111111111111111	0	0	0	0	0	0.111111111111111	0	0.111111111111111	0	0	0.111111111111111	0	0	0	0	0	0	0	0	0.111111111111111	0	0.111111111111111	0.111111111111111	0.222222222222222
>nega569
0	0	0	0.0833333333333333	0	0	0	0.0833333333333333	0	0	0	0	0	0.166666666666667	0	0.0833333333333333	0	0	0	0.0833333333333333	0	0.0833333333333333	0	0	0	0.0833333333333333	0.0833333333333333	0	0.0833333333333333	0	0	0.166666666666667
>nega570
0	0	0	0	0	0	0	0.111111111111111	0	0	0	0	0	0.166666666666667	0	0.0555555555555556	0	0	0	0.111111111111111	0	0	0	0.0555555555555556	0	0.111111111111111	0.0555555555555556	0.0555555555555556	0	0.111111111111111	0.0555555555555556	0.111111111111111
>nega571
0	0	0	0	0	0	0	0	0	0	0	0	0	0	0	0.166666666666667	0	0	0	0	0	0	0	0	0	0	0	0	0	0.5	0.166666666666667	0.166666666666667
>nega572
0	0	0	0	0	0.2	0	0	0	0	0	0	0	0.2	0.2	0	0	0	0	0.2	0	0	0	0	0	0.2	0	0	0	0	0	0
>nega573
0	0	0	0	0.0833333333333333	0	0	0	0	0	0	0	0	0.166666666666667	0	0	0.0833333333333333	0	0	0	0	0	0	0	0.0833333333333333	0	0.0833333333333333	0	0.0833333333333333	0.166666666666667	0	0.25
>nega574
0	0	0	0	0	0	0	0	0	0	0	0	0	0	0.2	0	0	0	0	0	0	0	0	0	0.2	0	0	0	0.2	0.2	0	0.2
>nega575
0	0	0	0	0	0	0	0	0	0	0	0	0.25	0	0	0	0	0	0	0	0	0	0	0	0	0	0	0.25	0	0.25	0.25	0
>nega576
0	0	0	0	0	0	0	0	0	0	0	0	0	0	0	0.1	0	0	0	0	0	0	0	0	0	0	0	0	0.3	0.2	0	0.4
>nega577
0	0	0	0	0	0.0625	0	0	0	0	0	0	0.25	0	0.0625	0	0	0	0	0.0625	0	0.1875	0	0	0.0625	0	0	0.1875	0	0.0625	0	0.0625
>nega578
0	0	0	0	0	0.0769230769230769	0	0	0	0	0.0769230769230769	0	0	0.230769230769231	0	0	0	0	0	0.0769230769230769	0	0	0	0.230769230769231	0	0.0769230769230769	0.0769230769230769	0.0769230769230769	0.0769230769230769	0	0	0
>nega579
0	0	0	0.230769230769231	0	0.0769230769230769	0	0	0	0	0	0	0.0769230769230769	0	0	0.0769230769230769	0.0769230769230769	0	0	0	0	0	0	0	0.0769230769230769	0	0	0	0.0769230769230769	0.0769230769230769	0	0.230769230769231
>nega580
0	0	0	0	0	0.142857142857143	0	0	0	0	0	0	0	0.142857142857143	0	0.142857142857143	0	0	0	0.142857142857143	0	0	0	0	0.142857142857143	0	0.142857142857143	0	0.142857142857143	0	0	0
>nega581
0	0	0	0	0	0	0	0	0	0	0	0	0	0	0	0	0	0	0	0	0	0	0	0	0	0	0	0.125	0.375	0.25	0.125	0.125
>nega582
0	0	0	0	0	0	0	0	0	0	0	0	0	0	0	0	0	0	0	0	0	0	0	0	0.166666666666667	0	0	0	0.166666666666667	0.166666666666667	0	0.5
>nega583
0	0	0	0	0	0	0	0	0	0	0	0	0	0	0.0769230769230769	0.0769230769230769	0	0	0	0	0.0769230769230769	0	0	0	0.0769230769230769	0.0769230769230769	0	0	0.0769230769230769	0.230769230769231	0.0769230769230769	0.230769230769231
>nega584
0	0	0	0	0	0	0	0	0	0	0	0	0	0.222222222222222	0.111111111111111	0	0	0	0	0	0.111111111111111	0	0	0.111111111111111	0.111111111111111	0	0.111111111111111	0	0	0.111111111111111	0.111111111111111	0
>nega585
0	0	0	0	0	0.142857142857143	0	0	0	0	0	0	0	0.285714285714286	0	0	0	0	0	0.142857142857143	0	0	0	0	0	0	0.142857142857143	0	0	0.142857142857143	0.142857142857143	0
>nega586
0	0	0	0	0	0	0	0	0	0	0	0	0.125	0	0	0	0	0	0	0	0	0	0	0	0	0	0	0.125	0.125	0.25	0.25	0.125
>nega587
0	0	0	0	0	0	0	0	0	0	0	0	0	0	0	0.222222222222222	0	0	0	0	0	0	0	0.111111111111111	0	0.111111111111111	0	0	0	0.333333333333333	0.111111111111111	0.111111111111111
>nega588
0	0	0	0	0	0.0666666666666667	0	0.133333333333333	0	0	0.0666666666666667	0.0666666666666667	0.133333333333333	0.0666666666666667	0	0	0	0.133333333333333	0	0.0666666666666667	0	0	0	0.0666666666666667	0	0.0666666666666667	0	0.0666666666666667	0	0	0	0.0666666666666667
>nega589
0	0	0	0	0	0	0	0.111111111111111	0	0	0	0	0	0	0	0.222222222222222	0	0	0	0.111111111111111	0	0	0	0	0	0.222222222222222	0	0	0	0.111111111111111	0.222222222222222	0
>nega590
0	0	0	0	0	0.0588235294117647	0	0	0	0	0	0	0	0.0588235294117647	0	0.117647058823529	0	0	0.0588235294117647	0	0.0588235294117647	0	0	0	0	0.117647058823529	0	0.0588235294117647	0.176470588235294	0	0.117647058823529	0.176470588235294
>nega591
0	0	0	0	0	0	0	0	0	0	0	0	0	0	0.181818181818182	0.0909090909090909	0	0	0	0	0	0	0.181818181818182	0	0	0.272727272727273	0	0	0.0909090909090909	0	0.0909090909090909	0.0909090909090909
>nega592
0	0	0	0	0	0	0	0	0	0	0	0	0	0	0.166666666666667	0	0	0	0	0	0	0	0	0	0	0	0	0.166666666666667	0.333333333333333	0	0.166666666666667	0.166666666666667
>nega593
0	0	0	0	0	0	0	0	0	0	0	0	0	0.25	0	0	0	0	0	0	0	0	0	0.125	0	0	0	0.25	0	0.125	0.25	0
>nega594
0	0	0	0	0	0	0	0	0	0	0	0.0833333333333333	0.0833333333333333	0.0833333333333333	0.0833333333333333	0	0	0	0	0	0	0.25	0	0	0.0833333333333333	0.0833333333333333	0	0.0833333333333333	0	0.0833333333333333	0.0833333333333333	0
>nega595
0.0909090909090909	0	0	0	0.0909090909090909	0	0	0	0	0	0	0	0.0909090909090909	0	0	0.0909090909090909	0	0.0909090909090909	0	0	0	0	0	0	0.0909090909090909	0	0.0909090909090909	0	0.0909090909090909	0.0909090909090909	0.181818181818182	0
>nega596
0	0	0	0.0714285714285714	0	0	0	0.0714285714285714	0	0	0	0	0	0	0	0.0714285714285714	0	0.0714285714285714	0	0	0	0	0	0	0.0714285714285714	0	0	0.0714285714285714	0.0714285714285714	0.214285714285714	0.142857142857143	0.142857142857143
>nega597
0	0	0	0	0	0	0	0	0	0	0	0	0	0.25	0	0	0	0	0	0	0	0	0	0	0	0	0.25	0	0.25	0	0	0.25
>nega598
0	0	0	0	0	0	0	0	0	0	0	0	0.142857142857143	0	0	0.142857142857143	0	0	0	0	0	0.142857142857143	0	0	0.142857142857143	0	0	0.142857142857143	0	0.142857142857143	0.142857142857143	0
>nega599
0	0	0	0	0	0	0	0.111111111111111	0	0	0	0	0.111111111111111	0	0	0.111111111111111	0	0	0	0.111111111111111	0	0	0	0	0	0	0	0.222222222222222	0.111111111111111	0.111111111111111	0.111111111111111	0
>nega600
0	0	0	0	0	0	0	0	0	0	0	0	0	0	0	0.222222222222222	0	0	0	0	0	0	0	0.111111111111111	0.111111111111111	0.111111111111111	0	0	0.111111111111111	0.111111111111111	0.111111111111111	0.111111111111111
>nega601
0	0	0	0	0	0	0	0	0	0	0	0	0	0.333333333333333	0	0	0	0	0	0	0	0	0	0	0	0.333333333333333	0	0	0	0	0	0.333333333333333
>nega602
0	0	0	0	0	0	0	0	0	0	0	0	0.1	0.1	0	0	0	0	0	0	0	0	0	0.1	0	0.1	0	0	0.1	0.1	0.1	0.3
>nega603
0	0	0	0	0	0	0	0	0	0	0	0	0.2	0	0	0	0	0	0	0	0	0	0	0	0	0	0	0	0.2	0.2	0.2	0.2
>nega604
0	0	0	0.0666666666666667	0	0	0	0.0666666666666667	0	0	0	0	0.0666666666666667	0	0	0.0666666666666667	0.0666666666666667	0	0	0	0	0	0	0	0.0666666666666667	0	0	0.0666666666666667	0.133333333333333	0.2	0.0666666666666667	0.133333333333333
>nega605
0.142857142857143	0	0	0	0.142857142857143	0	0	0	0	0	0	0	0	0.285714285714286	0	0	0.142857142857143	0	0	0	0	0	0	0	0	0	0.285714285714286	0	0	0	0	0
>nega606
0	0	0	0	0	0	0	0.0909090909090909	0	0	0	0	0	0.181818181818182	0	0	0	0	0	0.0909090909090909	0	0	0	0	0	0	0	0.0909090909090909	0.0909090909090909	0.181818181818182	0	0.272727272727273
>nega607
0	0	0	0	0	0	0	0	0	0	0	0	0.5	0	0	0	0	0	0	0	0	0	0	0	0	0	0	0	0	0.5	0	0
>nega608
0	0	0	0	0	0.0833333333333333	0	0	0	0	0	0	0.0833333333333333	0	0	0	0	0.0833333333333333	0	0	0	0	0	0	0.0833333333333333	0	0.0833333333333333	0	0.0833333333333333	0.166666666666667	0.166666666666667	0.166666666666667
>nega609
0	0	0	0	0	0.0833333333333333	0	0	0	0	0	0	0.0833333333333333	0.166666666666667	0	0	0	0	0	0.0833333333333333	0	0	0	0.0833333333333333	0	0.0833333333333333	0.0833333333333333	0	0	0.0833333333333333	0.0833333333333333	0.166666666666667
>nega610
0	0	0	0	0	0	0	0	0	0	0	0	0	0	0	0.0909090909090909	0	0	0	0	0	0	0	0	0.0909090909090909	0	0	0	0	0.363636363636364	0.181818181818182	0.272727272727273
>nega611
0	0	0	0	0	0	0	0	0	0	0	0	0	0	0.2	0	0	0	0	0	0	0	0	0	0	0	0	0.2	0	0.4	0	0.2
>nega612
0.166666666666667	0	0.0555555555555556	0	0.0555555555555556	0.0555555555555556	0	0	0	0	0	0	0.0555555555555556	0.0555555555555556	0	0	0.0555555555555556	0	0.0555555555555556	0	0	0	0	0	0	0	0.111111111111111	0.0555555555555556	0.0555555555555556	0.111111111111111	0	0.111111111111111
>nega613
0	0	0	0	0	0	0	0	0	0	0	0	0	0.285714285714286	0	0	0	0	0	0	0	0.142857142857143	0	0	0.142857142857143	0	0	0.142857142857143	0	0	0	0.285714285714286
>nega614
0	0	0	0	0	0	0	0	0	0	0	0	0.25	0	0	0	0	0	0	0	0	0	0	0	0	0	0	0.25	0	0.25	0.25	0
>nega615
0	0	0	0	0	0	0	0	0	0	0	0	0	0	0	0	0	0	0	0	0	0	0	0	0	0	0	0.142857142857143	0.142857142857143	0.285714285714286	0.285714285714286	0.142857142857143
>nega616
0	0	0	0	0	0.0909090909090909	0	0	0	0	0	0	0.0909090909090909	0	0	0.0909090909090909	0	0	0	0.0909090909090909	0	0	0	0	0	0.0909090909090909	0	0.0909090909090909	0.0909090909090909	0.0909090909090909	0	0.272727272727273
>nega617
0	0	0	0	0	0	0	0	0	0	0	0	0	0	0	0.111111111111111	0	0	0	0	0	0	0	0	0	0	0	0	0.333333333333333	0.222222222222222	0.222222222222222	0.111111111111111
>nega618
0	0	0	0	0	0	0	0	0	0	0	0	0	0	0	0.25	0	0	0	0	0	0	0	0	0.25	0	0	0	0	0.25	0.25	0
>nega619
0	0	0	0	0	0	0	0	0	0	0	0	0.0909090909090909	0	0	0	0	0	0	0	0	0	0	0	0	0	0.0909090909090909	0	0.272727272727273	0.181818181818182	0.0909090909090909	0.272727272727273
>nega620
0	0	0	0	0	0	0	0	0	0	0	0	0	0.25	0	0	0	0	0	0	0	0	0	0	0	0	0	0.25	0.25	0.25	0	0
>nega621
0	0	0	0	0	0	0	0.1	0	0	0	0	0	0.1	0.1	0	0.1	0	0	0	0	0	0	0	0.1	0.1	0	0	0	0.2	0.1	0.1
>nega622
0	0	0	0	0	0	0	0	0	0	0	0	0	0	0	0.166666666666667	0	0	0	0	0	0	0	0	0	0	0.166666666666667	0	0.166666666666667	0	0.333333333333333	0.166666666666667
>nega623
0	0.133333333333333	0	0.0666666666666667	0.0666666666666667	0	0	0	0	0	0	0	0	0	0.0666666666666667	0.0666666666666667	0.0666666666666667	0	0	0	0	0	0	0	0.0666666666666667	0.0666666666666667	0	0	0.133333333333333	0.0666666666666667	0	0.2
>nega624
0	0	0	0	0.125	0	0	0	0	0	0	0	0	0.125	0	0.125	0.125	0	0	0	0	0	0	0	0	0.125	0	0.125	0	0.125	0	0.125
>nega625
0	0	0	0.1	0	0	0	0.1	0	0	0	0	0.1	0	0	0	0.1	0	0	0	0	0	0	0	0.1	0	0.1	0	0.1	0.1	0	0.2
>nega626
0.0625	0	0	0	0	0	0	0.0625	0	0	0	0	0.0625	0.1875	0	0	0.0625	0	0	0	0.0625	0.0625	0	0	0	0	0.1875	0.0625	0.125	0	0	0.0625
>nega627
0	0	0	0	0	0	0	0	0	0	0	0	0.166666666666667	0	0	0	0	0	0	0	0	0	0	0	0	0.166666666666667	0	0	0.166666666666667	0	0	0.5
>nega628
0	0	0	0	0	0	0	0	0	0	0	0	0.142857142857143	0	0	0	0	0	0	0	0	0	0	0	0	0	0	0	0.142857142857143	0.285714285714286	0	0.428571428571429
>nega629
0	0	0	0	0	0	0	0.0909090909090909	0	0	0.0909090909090909	0	0.0909090909090909	0.0909090909090909	0	0	0	0	0.0909090909090909	0	0	0.0909090909090909	0	0	0	0.0909090909090909	0	0.0909090909090909	0.0909090909090909	0	0.0909090909090909	0.0909090909090909
>nega630
0	0	0	0	0	0	0	0	0	0	0	0	0	0	0	0.166666666666667	0	0	0	0	0	0	0	0	0	0	0.166666666666667	0	0	0.333333333333333	0.166666666666667	0.166666666666667
>nega631
0.1	0	0	0	0.1	0	0	0	0	0.1	0	0	0	0	0	0.1	0	0.1	0	0	0.1	0	0	0	0	0.1	0.1	0	0.2	0	0	0
>nega632
0	0.0526315789473684	0	0.0526315789473684	0	0	0	0.0526315789473684	0	0	0	0	0.0526315789473684	0.105263157894737	0	0	0	0	0.0526315789473684	0	0	0	0.0526315789473684	0	0	0	0.0526315789473684	0.0526315789473684	0.0526315789473684	0.105263157894737	0.263157894736842	0.0526315789473684
>nega633
0	0	0	0	0	0	0	0.111111111111111	0	0	0.111111111111111	0	0	0	0.111111111111111	0	0	0	0	0.111111111111111	0	0	0	0	0	0.111111111111111	0	0	0	0.222222222222222	0.222222222222222	0
>nega634
0	0	0	0	0	0	0	0	0	0	0	0	0.0909090909090909	0.0909090909090909	0	0	0	0	0	0	0	0	0	0.181818181818182	0.0909090909090909	0.0909090909090909	0.0909090909090909	0	0.0909090909090909	0.0909090909090909	0	0.181818181818182
>nega635
0	0	0	0	0	0	0	0	0	0	0	0	0.0625	0	0.0625	0	0	0	0	0	0	0	0	0.0625	0	0.125	0	0	0.25	0.0625	0	0.375
>nega636
0	0	0	0	0	0	0	0	0	0	0	0	0	0.2	0	0	0	0	0	0	0	0	0	0	0	0	0.2	0	0	0.2	0.2	0.2
>nega637
0	0	0	0	0	0	0	0	0	0	0	0	0	0.111111111111111	0	0.111111111111111	0	0	0	0	0	0	0	0.111111111111111	0	0.111111111111111	0.111111111111111	0	0.111111111111111	0.111111111111111	0.111111111111111	0.111111111111111
>nega638
0	0	0	0	0	0	0	0.111111111111111	0	0	0.111111111111111	0	0.111111111111111	0.111111111111111	0	0	0	0.111111111111111	0	0	0.111111111111111	0	0	0	0	0.111111111111111	0	0.111111111111111	0	0	0.111111111111111	0
>nega639
0	0.1875	0	0.0625	0	0	0	0.0625	0	0	0	0	0	0.0625	0.0625	0.0625	0	0	0	0.0625	0	0	0	0.0625	0.0625	0	0.0625	0	0	0.1875	0.0625	0
>nega640
0.0666666666666667	0	0.0666666666666667	0	0.0666666666666667	0	0	0	0	0.133333333333333	0	0	0	0	0	0.133333333333333	0	0.0666666666666667	0	0	0.0666666666666667	0	0.0666666666666667	0	0.0666666666666667	0	0.0666666666666667	0	0	0.133333333333333	0.0666666666666667	0
>nega641
0	0	0	0	0	0	0	0	0	0	0	0	0.2	0	0	0	0	0	0	0	0	0	0	0	0	0	0	0	0.2	0.2	0	0.4
>nega642
0	0	0	0	0	0	0	0	0	0	0	0	0.285714285714286	0	0	0	0	0	0	0	0	0	0	0.142857142857143	0	0.142857142857143	0.142857142857143	0	0	0	0	0.285714285714286
>nega643
0	0	0	0	0	0.0833333333333333	0	0	0.0833333333333333	0	0	0.0833333333333333	0.0833333333333333	0.0833333333333333	0	0	0	0	0	0.0833333333333333	0.0833333333333333	0.0833333333333333	0	0	0	0	0.0833333333333333	0.0833333333333333	0	0.0833333333333333	0.0833333333333333	0
>nega644
0	0	0	0	0	0	0	0.0909090909090909	0	0.0909090909090909	0	0	0	0	0.0909090909090909	0.0909090909090909	0	0	0	0.0909090909090909	0	0	0	0.0909090909090909	0	0	0.181818181818182	0	0	0.272727272727273	0	0
>nega645
0	0	0	0	0.0714285714285714	0	0	0	0	0	0	0	0.0714285714285714	0.142857142857143	0	0	0.0714285714285714	0	0	0	0.0714285714285714	0	0	0	0.0714285714285714	0	0	0.142857142857143	0.0714285714285714	0.0714285714285714	0.142857142857143	0.0714285714285714
>nega646
0.153846153846154	0	0.0769230769230769	0	0	0	0.0769230769230769	0	0	0	0	0	0.0769230769230769	0	0	0.0769230769230769	0	0	0.0769230769230769	0	0	0	0	0	0.0769230769230769	0	0	0.0769230769230769	0	0.153846153846154	0.153846153846154	0
>nega647
0	0	0	0	0	0	0	0	0	0	0	0	0.2	0.0666666666666667	0	0	0	0	0	0	0	0.2	0	0	0	0	0	0.266666666666667	0.133333333333333	0.0666666666666667	0	0.0666666666666667
>nega648
0	0	0	0	0	0	0	0	0	0	0	0	0	0	0	0	0	0	0	0	0	0	0	0	0	0	0	0.2	0.2	0.2	0.2	0.2
>nega649
0	0	0	0	0	0	0	0	0	0	0	0	0	0.125	0	0	0	0	0	0	0	0	0	0	0	0	0	0.125	0.25	0.125	0.125	0.25
>nega650
0	0	0	0.0666666666666667	0	0	0.0666666666666667	0.0666666666666667	0	0	0	0	0.0666666666666667	0.133333333333333	0	0.0666666666666667	0.0666666666666667	0	0	0.0666666666666667	0.0666666666666667	0	0	0	0	0	0.133333333333333	0.133333333333333	0	0	0.0666666666666667	0
>nega651
0	0	0	0	0	0	0	0	0	0.166666666666667	0	0	0.166666666666667	0	0	0	0	0	0	0	0	0	0	0.166666666666667	0	0	0.166666666666667	0	0.166666666666667	0	0	0.166666666666667
>nega652
0	0	0	0	0	0	0	0	0	0	0	0	0	0.1	0	0.1	0	0	0	0	0	0	0.1	0	0.1	0.1	0	0	0	0.1	0.3	0.1
>nega653
0	0	0	0	0	0.0666666666666667	0	0.0666666666666667	0	0.0666666666666667	0	0	0	0	0	0.133333333333333	0	0.0666666666666667	0	0.0666666666666667	0	0	0	0	0.0666666666666667	0	0	0.0666666666666667	0.133333333333333	0.0666666666666667	0.0666666666666667	0.133333333333333
>nega654
0	0	0	0	0	0	0	0	0	0	0	0	0	0	0	0.2	0	0	0	0	0	0	0	0	0.2	0	0	0	0	0.2	0.4	0
>nega655
0	0	0	0	0	0	0	0	0	0	0	0	0	0.25	0	0	0	0	0	0	0	0	0	0	0	0	0	0	0.25	0	0.25	0.25
>nega656
0	0	0	0	0	0	0	0	0	0	0	0	0	0.0769230769230769	0.0769230769230769	0	0	0	0	0	0	0	0	0.0769230769230769	0	0	0.0769230769230769	0	0.153846153846154	0.307692307692308	0	0.230769230769231
>nega657
0.0714285714285714	0	0	0.0714285714285714	0.0714285714285714	0	0	0	0	0	0	0	0	0.142857142857143	0	0	0.0714285714285714	0	0	0	0	0	0	0	0	0	0	0.142857142857143	0.0714285714285714	0.142857142857143	0.0714285714285714	0.142857142857143
>nega658
0	0	0	0	0	0	0	0	0	0	0	0	0.2	0	0	0	0	0	0	0	0	0	0	0	0	0	0	0	0	0.4	0.2	0.2
>nega659
0.111111111111111	0	0	0.111111111111111	0	0.111111111111111	0	0	0	0	0	0	0	0.111111111111111	0	0.111111111111111	0.111111111111111	0	0	0	0	0	0	0	0.111111111111111	0	0	0.111111111111111	0	0	0.111111111111111	0
>nega660
0	0	0	0	0	0	0	0	0	0	0	0	0	0	0	0.2	0	0	0	0	0	0	0	0	0.2	0	0	0	0	0.2	0.2	0.2
>nega661
0	0	0	0	0	0	0	0	0	0	0	0	0	0.166666666666667	0	0	0	0	0	0	0	0	0	0	0	0	0.166666666666667	0	0.166666666666667	0.166666666666667	0	0.333333333333333
>nega662
0	0	0	0	0	0	0	0	0	0	0	0	0	0	0.2	0.2	0	0	0	0	0	0	0	0.2	0.2	0.2	0	0	0	0	0	0
>nega663
0	0	0	0	0.111111111111111	0	0	0	0	0	0	0	0	0.111111111111111	0	0.111111111111111	0.111111111111111	0	0	0	0	0	0	0	0	0.111111111111111	0.111111111111111	0	0.111111111111111	0.111111111111111	0	0.111111111111111
>nega664
0	0	0	0	0.0909090909090909	0	0	0	0	0	0	0	0.0909090909090909	0	0	0.0909090909090909	0.0909090909090909	0	0	0	0	0	0	0	0	0.0909090909090909	0	0.0909090909090909	0.181818181818182	0.0909090909090909	0	0.181818181818182
>nega665
0	0	0	0	0	0	0	0	0	0	0	0	0	0.111111111111111	0.111111111111111	0	0	0	0	0	0	0	0	0.111111111111111	0	0.111111111111111	0	0.111111111111111	0.111111111111111	0.111111111111111	0.222222222222222	0
>nega666
0	0	0	0	0	0.0833333333333333	0	0	0	0	0	0	0	0.0833333333333333	0.0833333333333333	0	0	0	0	0.0833333333333333	0	0	0	0	0	0	0	0.166666666666667	0.0833333333333333	0.25	0	0.166666666666667
>nega667
0.125	0	0	0	0	0	0	0.125	0	0	0	0	0	0.125	0	0.125	0.125	0	0	0	0	0	0	0	0.125	0	0	0	0	0.125	0.125	0
>nega668
0	0	0	0	0	0	0	0	0	0	0	0	0	0	0	0	0	0	0	0	0	0	0	0	0	0	0	0.333333333333333	0	0.333333333333333	0.333333333333333	0
>nega669
0	0	0	0	0	0	0	0	0	0	0	0	0.2	0.2	0	0	0	0	0	0	0.2	0	0	0	0	0	0.2	0.2	0	0	0	0
>nega670
0	0	0	0	0	0	0	0	0	0	0	0	0	0	0	0.125	0	0	0	0	0	0	0	0	0	0	0.125	0	0.25	0.25	0	0.25
>nega671
0	0	0	0	0	0	0	0	0	0	0	0	0	0	0	0.222222222222222	0	0	0	0	0	0	0	0.111111111111111	0.111111111111111	0.111111111111111	0	0	0.333333333333333	0	0	0.111111111111111
>nega672
0.0625	0.0625	0	0.0625	0	0	0.0625	0	0	0	0	0.0625	0	0.1875	0	0	0.0625	0	0	0	0	0.0625	0	0.0625	0	0.0625	0.0625	0	0	0.0625	0.125	0
>nega673
0	0	0	0	0	0	0	0	0	0	0	0	0.1	0	0.1	0	0	0	0	0	0	0.1	0	0	0	0	0	0.2	0	0.3	0.1	0.1
>nega674
0	0	0	0	0	0	0	0	0	0	0	0	0	0.111111111111111	0	0	0	0	0	0	0	0	0	0	0	0.111111111111111	0	0	0	0.444444444444444	0.111111111111111	0.222222222222222
>nega675
0	0	0	0	0	0	0	0.0769230769230769	0	0	0.0769230769230769	0	0.0769230769230769	0	0.0769230769230769	0	0	0.0769230769230769	0	0	0	0	0	0.0769230769230769	0	0.153846153846154	0	0	0.153846153846154	0	0	0.230769230769231
>nega676
0	0	0.0666666666666667	0	0.0666666666666667	0	0.0666666666666667	0.0666666666666667	0	0	0	0	0.133333333333333	0.0666666666666667	0	0	0	0	0.0666666666666667	0.133333333333333	0	0	0	0	0	0.0666666666666667	0.0666666666666667	0.0666666666666667	0	0	0.0666666666666667	0.0666666666666667
>nega677
0	0	0	0	0	0.0833333333333333	0	0	0	0	0	0	0.166666666666667	0	0.0833333333333333	0	0.0833333333333333	0	0	0	0.0833333333333333	0	0	0	0	0.0833333333333333	0	0.0833333333333333	0	0.166666666666667	0.166666666666667	0
>nega678
0	0	0	0	0	0	0	0	0	0	0	0	0.181818181818182	0	0.0909090909090909	0	0	0	0	0	0	0.181818181818182	0	0	0	0	0	0.272727272727273	0.0909090909090909	0.0909090909090909	0	0.0909090909090909
>nega679
0	0	0	0	0	0	0	0	0	0	0	0	0	0	0.0909090909090909	0	0	0	0	0	0	0.0909090909090909	0	0	0	0.0909090909090909	0.0909090909090909	0	0.0909090909090909	0.181818181818182	0.0909090909090909	0.272727272727273
>nega680
0	0	0	0	0	0.176470588235294	0	0	0.0588235294117647	0	0	0.0588235294117647	0	0.0588235294117647	0	0.117647058823529	0	0.0588235294117647	0.0588235294117647	0.0588235294117647	0.0588235294117647	0	0	0	0	0.0588235294117647	0.0588235294117647	0.0588235294117647	0.0588235294117647	0	0	0.0588235294117647
>nega681
0	0	0	0	0	0	0	0	0	0	0	0	0	1	0	0	0	0	0	0	0	0	0	0	0	0	0	0	0	0	0	0
>nega682
0	0	0	0	0	0	0	0	0	0	0	0	0	0.25	0	0	0	0	0	0	0	0	0	0	0	0	0.25	0	0.25	0	0	0.25
>nega683
0	0	0	0	0	0	0	0	0	0	0	0	0	0	0.5	0	0	0	0	0	0	0	0	0	0	0	0	0.5	0	0	0	0
>nega684
0	0	0	0	0	0	0	0	0	0	0	0	0	0.111111111111111	0.111111111111111	0.111111111111111	0	0	0	0	0.111111111111111	0	0.111111111111111	0	0.111111111111111	0.111111111111111	0.111111111111111	0	0	0	0	0.111111111111111
>nega685
0	0	0	0	0	0	0	0	0	0	0	0	0	0.5	0	0	0	0	0	0	0	0	0	0	0	0	0.5	0	0	0	0	0
>nega686
0	0	0	0	0	0	0	0	0	0	0	0	0	0.333333333333333	0	0	0	0	0	0	0	0	0	0	0	0	0	0	0	0.333333333333333	0	0.333333333333333
>nega687
0.142857142857143	0.0714285714285714	0	0	0	0	0	0.0714285714285714	0	0	0	0	0	0.0714285714285714	0.0714285714285714	0	0.0714285714285714	0	0	0	0	0	0	0	0.0714285714285714	0	0	0.0714285714285714	0.142857142857143	0.142857142857143	0.0714285714285714	0
>nega688
0	0	0	0	0	0	0	0	0	0	0	0	0	0	0	0.125	0	0	0	0	0	0	0	0	0	0	0	0.125	0.375	0	0.125	0.25
>nega689
0.111111111111111	0.111111111111111	0.0555555555555556	0.0555555555555556	0	0.0555555555555556	0	0	0	0.0555555555555556	0	0	0.0555555555555556	0	0	0.0555555555555556	0.0555555555555556	0	0	0	0.0555555555555556	0	0	0	0	0	0.0555555555555556	0.0555555555555556	0.0555555555555556	0	0.166666666666667	0
>nega690
0	0	0	0	0	0.0714285714285714	0	0	0	0	0	0	0	0.0714285714285714	0	0	0.0714285714285714	0	0	0	0	0	0	0	0	0.0714285714285714	0.0714285714285714	0	0.142857142857143	0.142857142857143	0.142857142857143	0.214285714285714
>nega691
0	0	0	0	0	0	0	0.222222222222222	0	0	0	0.111111111111111	0	0	0.111111111111111	0.111111111111111	0	0.111111111111111	0	0.111111111111111	0	0	0	0	0	0.111111111111111	0	0.111111111111111	0	0	0	0
>nega692
0	0	0	0	0	0	0	0	0	0	0	0	0	0	0.0769230769230769	0.0769230769230769	0	0	0	0	0.0769230769230769	0	0	0	0.0769230769230769	0.0769230769230769	0	0	0.0769230769230769	0.230769230769231	0.0769230769230769	0.230769230769231
>nega693
0	0	0	0.0625	0.0625	0	0	0	0	0	0	0.0625	0	0.0625	0	0.125	0	0.0625	0	0	0	0.125	0	0	0.0625	0.0625	0	0.0625	0	0.125	0.125	0
>nega694
0	0	0	0	0	0	0	0	0	0	0	0	0	0.1	0	0	0	0	0	0	0	0	0	0.1	0.1	0.1	0	0	0.1	0.2	0	0.3
>nega695
0	0	0	0	0	0	0	0	0	0	0	0	0	0	0	0.333333333333333	0	0	0	0	0	0	0	0	0.333333333333333	0	0	0	0	0.333333333333333	0	0
>nega696
0	0	0	0	0	0	0	0	0	0	0	0	0.166666666666667	0	0.166666666666667	0	0	0	0	0	0	0.166666666666667	0	0	0	0	0	0.166666666666667	0	0.166666666666667	0	0.166666666666667
>nega697
0	0	0	0	0	0	0	0	0	0	0	0.125	0.125	0	0	0	0	0	0	0	0	0.125	0	0	0	0	0.125	0	0	0.25	0.125	0.125
>nega698
0	0	0	0	0	0	0	0	0	0	0	0	0.333333333333333	0	0	0	0	0	0	0	0	0	0	0	0	0	0.333333333333333	0	0	0.333333333333333	0	0
>nega699
0	0	0	0	0	0	0	0	0	0	0	0	0	0.25	0	0	0	0	0	0	0	0	0	0	0	0	0.25	0	0.25	0	0	0.25
>nega700
0	0	0	0	0	0	0	0.142857142857143	0	0	0	0	0	0.142857142857143	0	0.142857142857143	0	0	0	0.142857142857143	0	0	0	0	0	0	0.142857142857143	0.142857142857143	0	0.142857142857143	0	0
>nega701
0	0	0	0.133333333333333	0	0	0	0.0666666666666667	0	0	0	0	0.133333333333333	0	0	0.0666666666666667	0	0	0.0666666666666667	0	0	0	0.0666666666666667	0	0.0666666666666667	0.0666666666666667	0	0.0666666666666667	0.0666666666666667	0.0666666666666667	0.0666666666666667	0.0666666666666667
>nega702
0	0	0	0	0	0	0	0.0909090909090909	0	0	0	0	0	0.0909090909090909	0.0909090909090909	0.0909090909090909	0	0	0	0.0909090909090909	0.0909090909090909	0	0	0	0	0.0909090909090909	0.0909090909090909	0.0909090909090909	0.181818181818182	0	0	0
>nega703
0	0	0	0	0	0	0	0	0	0	0	0	0	0.333333333333333	0	0	0	0	0	0	0	0	0	0	0	0	0.333333333333333	0	0	0	0	0.333333333333333
>nega704
0	0	0	0	0	0	0	0	0	0	0	0	0	0.0909090909090909	0	0.0909090909090909	0	0	0	0	0	0	0	0.0909090909090909	0.0909090909090909	0	0	0	0.181818181818182	0.0909090909090909	0	0.363636363636364
>nega705
0	0	0	0	0	0	0	0.1	0	0	0	0	0.1	0	0	0.1	0	0	0.1	0	0	0	0	0	0.2	0	0	0	0.1	0.1	0	0.2
>nega706
0	0	0	0	0	0	0	0	0	0	0	0	0	0	0	0.25	0	0	0	0	0	0	0	0	0	0.25	0	0	0.5	0	0	0
>nega707
0	0	0	0	0	0.2	0	0	0.1	0	0	0	0	0	0	0.2	0	0	0	0.2	0	0	0	0	0	0.2	0	0	0	0	0	0.1
>nega708
0	0	0	0	0.0769230769230769	0	0	0	0	0	0	0	0	0.0769230769230769	0.0769230769230769	0.0769230769230769	0.0769230769230769	0	0	0	0.0769230769230769	0	0	0	0	0.0769230769230769	0.0769230769230769	0.0769230769230769	0.153846153846154	0	0	0.153846153846154
>nega709
0	0	0	0	0.214285714285714	0	0	0	0	0	0.0714285714285714	0	0	0.142857142857143	0	0	0.0714285714285714	0.142857142857143	0	0	0	0	0	0	0	0.0714285714285714	0.0714285714285714	0	0	0	0	0.214285714285714
>nega710
0	0	0	0	0.0714285714285714	0	0	0	0	0	0	0	0	0.142857142857143	0	0.0714285714285714	0	0	0.0714285714285714	0	0.0714285714285714	0	0	0	0	0.0714285714285714	0.142857142857143	0	0.142857142857143	0.0714285714285714	0	0.142857142857143
>nega711
0.0769230769230769	0.0769230769230769	0	0.0769230769230769	0.0769230769230769	0	0	0	0	0	0	0	0	0	0.0769230769230769	0.0769230769230769	0.0769230769230769	0	0	0	0	0	0	0	0	0.0769230769230769	0	0.0769230769230769	0.0769230769230769	0.0769230769230769	0.0769230769230769	0.0769230769230769
>nega712
0	0	0	0	0	0	0	0	0	0	0	0	0	0	0.25	0	0	0	0	0	0	0	0	0	0	0	0	0.25	0	0.25	0.25	0
>nega713
0	0	0	0	0	0	0	0	0	0	0	0	0	0.0909090909090909	0	0	0	0	0	0	0.0909090909090909	0	0	0	0.0909090909090909	0	0.0909090909090909	0	0.0909090909090909	0.181818181818182	0.181818181818182	0.181818181818182
>nega714
0	0	0	0	0	0	0	0	0	0	0	0	0.222222222222222	0	0	0	0	0	0	0	0.111111111111111	0	0	0	0.111111111111111	0.111111111111111	0	0	0.111111111111111	0	0	0.333333333333333
>nega715
0	0	0	0	0	0	0	0	0	0	0	0	0	0	0.142857142857143	0	0	0	0	0	0	0	0	0	0	0.142857142857143	0	0	0	0.285714285714286	0.142857142857143	0.285714285714286
>nega716
0.0909090909090909	0	0	0	0.0909090909090909	0	0	0	0	0	0	0	0	0	0.0909090909090909	0.0909090909090909	0	0	0	0.0909090909090909	0	0	0	0	0	0.0909090909090909	0	0.0909090909090909	0.0909090909090909	0.181818181818182	0	0.0909090909090909
>nega717
0	0	0	0	0	0	0	0	0	0	0	0	0.1	0.1	0.1	0	0	0	0	0	0	0	0.1	0.1	0	0.1	0.1	0.1	0.1	0	0	0.1
>nega718
0	0	0	0.0714285714285714	0.0714285714285714	0	0	0	0	0	0	0	0.0714285714285714	0	0.142857142857143	0	0	0	0	0.0714285714285714	0	0	0.0714285714285714	0	0	0.0714285714285714	0	0.0714285714285714	0.142857142857143	0.0714285714285714	0.0714285714285714	0.0714285714285714
>nega719
0	0	0	0	0	0	0	0	0	0	0	0	0.0666666666666667	0.133333333333333	0	0.0666666666666667	0	0	0	0	0	0	0.133333333333333	0.0666666666666667	0	0.0666666666666667	0.2	0	0	0.133333333333333	0.133333333333333	0
>nega720
0	0	0	0	0	0	0	0	0	0	1	0	0	0	0	0	0	0	0	0	0	0	0	0	0	0	0	0	0	0	0	0
>nega721
0	0	0	0	0	0	0	0	0	0	0	0	0	0.222222222222222	0	0	0	0	0	0	0.111111111111111	0	0	0	0	0.111111111111111	0.111111111111111	0	0.222222222222222	0.111111111111111	0.111111111111111	0
>nega722
0	0	0	0	0.0714285714285714	0.0714285714285714	0	0	0.0714285714285714	0	0	0.0714285714285714	0	0.0714285714285714	0.0714285714285714	0.0714285714285714	0.0714285714285714	0.0714285714285714	0	0	0.0714285714285714	0.0714285714285714	0	0	0	0.0714285714285714	0.0714285714285714	0.0714285714285714	0	0	0	0
>nega723
0	0	0	0	0	0	0	0	0	0	0	0	0	0.0625	0	0.1875	0	0	0	0	0.0625	0.125	0	0	0.1875	0	0	0.0625	0.125	0	0	0.1875
>nega724
0	0	0	0	0	0.125	0	0	0	0	0	0	0	0.125	0.125	0	0	0	0	0.125	0	0	0	0	0	0.125	0	0.125	0	0.125	0.125	0
>nega725
0	0	0	0	0	0	0	0	0	0	0	0	0.111111111111111	0	0	0	0	0	0	0	0	0	0	0	0	0	0	0	0.333333333333333	0.111111111111111	0	0.444444444444444
>nega726
0	0	0	0	0	0	0	0	0	0	0	0	0.2	0	0	0	0	0	0	0	0	0	0	0	0	0.2	0	0	0	0.2	0.2	0.2
>nega727
0	0	0	0	0	0	0	0	0	0	0	0	0	0.375	0	0	0	0	0	0	0	0	0	0.25	0	0	0.375	0	0	0	0	0
>nega728
0	0.166666666666667	0	0.166666666666667	0.0833333333333333	0	0	0	0	0	0	0	0	0.0833333333333333	0	0	0.0833333333333333	0	0	0	0	0	0	0	0	0.166666666666667	0	0	0.0833333333333333	0	0	0.166666666666667
>nega729
0	0	0	0	0	0	0	0	0	0	0	0	0	0.142857142857143	0	0.0714285714285714	0	0	0	0	0.142857142857143	0	0	0	0	0.0714285714285714	0.142857142857143	0	0.142857142857143	0.0714285714285714	0.0714285714285714	0.142857142857143
>nega730
0	0	0	0	0	0	0	0.166666666666667	0	0.166666666666667	0	0	0	0	0	0.166666666666667	0	0.166666666666667	0	0	0	0	0	0	0	0	0	0.166666666666667	0	0.166666666666667	0	0
>nega731
0	0	0	0	0	0	0	0	0	0	0	0	0	0.181818181818182	0	0	0	0	0	0	0	0	0.0909090909090909	0.0909090909090909	0	0.0909090909090909	0.181818181818182	0	0.0909090909090909	0	0.181818181818182	0.0909090909090909
>nega732
0	0	0	0	0	0	0	0.1	0	0	0	0	0	0.2	0	0	0.1	0	0	0	0	0	0	0	0	0	0.2	0	0	0.2	0.1	0.1
>nega733
0	0	0	0	0	0	0	0.0666666666666667	0	0	0	0.0666666666666667	0.0666666666666667	0	0	0	0	0	0	0.0666666666666667	0.0666666666666667	0	0	0	0.0666666666666667	0	0	0.0666666666666667	0.0666666666666667	0.133333333333333	0	0.333333333333333
>nega734
0	0	0	0	0	0	0	0	0	0	0	0	0	0.142857142857143	0	0.285714285714286	0	0	0	0	0	0.285714285714286	0	0	0	0.285714285714286	0	0	0	0	0	0
>nega735
0	0	0	0	0	0	0	0	0	0	0	0	0	0	0	0.125	0	0	0	0	0	0	0	0	0	0.125	0	0	0.25	0.125	0.125	0.25
>nega736
0	0	0	0	0	0	0	0.25	0	0.25	0.25	0	0	0	0	0	0	0	0	0.25	0	0	0	0	0	0	0	0	0	0	0	0
>nega737
0	0.0666666666666667	0	0	0.133333333333333	0.0666666666666667	0	0	0	0	0.0666666666666667	0	0	0.0666666666666667	0.0666666666666667	0.0666666666666667	0.133333333333333	0	0	0.0666666666666667	0	0	0	0	0.133333333333333	0	0	0.0666666666666667	0	0.0666666666666667	0	0
>nega738
0	0	0	0	0	0	0	0	0	0	0	0	0	0	0	0	0	0	0	0	0	0	0	0	0	0	0	0.5	0.5	0	0	0
>nega739
0	0	0	0	0	0.181818181818182	0	0	0.181818181818182	0	0	0	0	0	0.0909090909090909	0.0909090909090909	0	0	0	0.181818181818182	0	0	0.0909090909090909	0	0	0.0909090909090909	0	0.0909090909090909	0	0	0	0
>nega740
0.111111111111111	0.0555555555555556	0	0	0	0	0	0.111111111111111	0	0	0	0	0	0.111111111111111	0	0	0.0555555555555556	0.0555555555555556	0	0	0	0	0	0	0	0	0.0555555555555556	0.111111111111111	0.111111111111111	0.0555555555555556	0.0555555555555556	0.111111111111111
>nega741
0	0	0	0	0	0	0	0	0	0	0	0	0	0	0	0.0833333333333333	0	0	0	0	0	0	0	0	0.0833333333333333	0	0	0	0.166666666666667	0.25	0.0833333333333333	0.333333333333333
>nega742
0	0	0	0	0	0	0	0	0	0	0	0	0	0	0	0.2	0	0	0	0	0	0.1	0	0	0	0.1	0	0.1	0	0.3	0.1	0.1
>nega743
0	0	0	0	0	0	0	0	0	0	0	0	0.111111111111111	0	0	0	0	0	0	0	0	0	0	0	0	0.111111111111111	0	0	0.111111111111111	0.222222222222222	0.333333333333333	0.111111111111111
>nega744
0	0	0	0	0	0	0	0	0	0	0	0	0	0.2	0.2	0	0	0	0	0	0	0	0	0.2	0	0.2	0.2	0	0	0	0	0
>nega745
0	0	0.1	0.1	0	0	0.1	0	0	0	0	0	0	0.1	0.1	0	0	0	0	0.1	0	0	0	0	0	0	0.2	0	0	0.1	0.1	0
>nega746
0.2	0	0.133333333333333	0	0.0666666666666667	0	0	0	0	0	0	0	0	0	0.0666666666666667	0.0666666666666667	0.0666666666666667	0	0	0	0	0	0	0	0.0666666666666667	0.0666666666666667	0	0	0	0.0666666666666667	0.0666666666666667	0.133333333333333
>nega747
0	0	0	0	0	0	0	0	0	0	0	0	0	0	0	0.2	0	0	0	0	0	0	0	0	0	0	0	0.2	0	0.2	0	0.4
>nega748
0	0	0	0	0.1	0.1	0	0	0.1	0	0	0.1	0	0	0	0.1	0	0.1	0	0.1	0	0	0	0	0.1	0	0	0	0	0.1	0	0.1
>nega749
0	0	0	0.230769230769231	0.0769230769230769	0	0	0.0769230769230769	0	0	0	0	0	0	0.0769230769230769	0.0769230769230769	0	0	0	0.153846153846154	0	0	0	0	0	0.0769230769230769	0.153846153846154	0	0.0769230769230769	0	0	0
>nega750
0	0	0	0	0.0769230769230769	0	0	0	0	0	0	0	0	0.153846153846154	0	0	0	0	0.0769230769230769	0	0	0	0	0	0.0769230769230769	0.0769230769230769	0	0	0.0769230769230769	0	0.230769230769231	0.230769230769231
>nega751
0	0	0	0	0	0.0769230769230769	0	0.0769230769230769	0	0.0769230769230769	0	0	0.0769230769230769	0	0	0.0769230769230769	0	0.0769230769230769	0	0.0769230769230769	0	0	0	0	0.0769230769230769	0	0	0.0769230769230769	0	0.0769230769230769	0	0.230769230769231
>nega752
0	0	0	0	0	0	0.111111111111111	0	0	0.222222222222222	0	0	0	0	0.111111111111111	0	0	0	0	0.111111111111111	0	0	0.111111111111111	0	0	0	0	0	0.222222222222222	0	0.111111111111111	0
>nega753
0	0	0	0	0	0	0	0	0	0	0	0	0	0	0.153846153846154	0.0769230769230769	0	0	0	0	0.0769230769230769	0	0.0769230769230769	0	0.0769230769230769	0.153846153846154	0	0	0	0.153846153846154	0.153846153846154	0.0769230769230769
>nega754
0	0	0	0	0	0	0	0	0	0	0	0	0.214285714285714	0	0.0714285714285714	0	0	0	0	0	0	0.214285714285714	0	0	0	0.0714285714285714	0	0.214285714285714	0	0.0714285714285714	0.0714285714285714	0.0714285714285714
>nega755
0	0	0	0	0	0	0	0	0	0	0	0	0	0.1	0	0	0	0	0	0	0	0	0	0	0.1	0	0	0	0.2	0.3	0.1	0.2
>nega756
0	0	0	0	0	0	0	0	0	0	0	0	0.2	0	0	0	0	0	0	0	0	0	0	0	0	0	0.2	0	0	0.4	0	0.2
>nega757
0	0	0	0	0	0	0	0	0	0	0	0	0.2	0	0	0	0	0	0	0	0	0	0	0	0.2	0	0	0	0.4	0	0	0.2
>nega758
0	0	0	0	0	0	0	0.111111111111111	0	0	0	0	0.111111111111111	0	0	0.111111111111111	0	0	0	0.111111111111111	0	0	0	0	0	0	0	0.222222222222222	0.111111111111111	0.111111111111111	0.111111111111111	0
>nega759
0	0	0	0	0	0	0	0	0	0	0	0.0833333333333333	0.0833333333333333	0	0	0.0833333333333333	0	0	0	0	0	0.166666666666667	0	0	0.0833333333333333	0	0.0833333333333333	0	0	0.25	0	0.166666666666667
>nega760
0	0	0	0	0	0	0	0	0	0	0	0	0.2	0	0	0	0	0	0	0	0	0	0	0	0.2	0	0	0	0	0.2	0	0.4
>nega761
0	0	0	0	0	0.111111111111111	0	0	0	0	0	0	0.222222222222222	0	0	0	0	0.111111111111111	0	0	0	0	0	0	0	0.111111111111111	0	0.111111111111111	0	0.111111111111111	0.111111111111111	0.111111111111111
>nega762
0	0	0	0	0	0	0	0.125	0	0	0	0	0.125	0.125	0	0	0	0	0	0.125	0	0	0	0	0	0	0.125	0.125	0.125	0	0	0.125
>nega763
0	0	0	0	0	0	0	0	0	0	0	0	0.166666666666667	0	0	0	0	0	0	0	0	0	0	0	0	0	0	0.166666666666667	0.333333333333333	0.166666666666667	0.166666666666667	0
>nega764
0	0	0	0	0	0	0	0	0	0	0	0	0	0.166666666666667	0	0	0	0	0	0	0	0	0	0	0	0	0.166666666666667	0	0	0.333333333333333	0.333333333333333	0
>nega765
0	0	0	0.266666666666667	0	0	0	0.0666666666666667	0	0	0	0	0	0.0666666666666667	0	0	0.0666666666666667	0	0	0	0	0	0	0	0.0666666666666667	0	0.0666666666666667	0	0	0.2	0	0.2
>nega766
0.166666666666667	0	0	0.25	0.0833333333333333	0	0	0	0	0	0	0	0	0.0833333333333333	0	0	0	0.0833333333333333	0	0	0	0	0	0	0	0.0833333333333333	0	0.0833333333333333	0	0.0833333333333333	0.0833333333333333	0
>nega767
0	0	0	0	0	0	0.166666666666667	0	0	0	0	0	0	0	0.333333333333333	0	0	0	0	0.166666666666667	0	0	0	0	0	0.333333333333333	0	0	0	0	0	0
>nega768
0	0	0	0	0	0	0	0	0	0	0	0	0	0.125	0.125	0	0	0	0	0	0	0	0	0.125	0	0.125	0	0.125	0.125	0	0	0.25
>nega769
0.117647058823529	0	0.0588235294117647	0.0588235294117647	0	0.0588235294117647	0	0.0588235294117647	0	0	0	0	0	0.0588235294117647	0.0588235294117647	0.0588235294117647	0.0588235294117647	0	0	0.0588235294117647	0	0	0	0	0.0588235294117647	0	0.0588235294117647	0.0588235294117647	0	0.0588235294117647	0	0.117647058823529
>nega770
0.0714285714285714	0	0	0	0.0714285714285714	0	0	0	0	0	0	0	0.142857142857143	0.0714285714285714	0	0	0.0714285714285714	0	0	0	0	0	0.0714285714285714	0	0	0	0.0714285714285714	0.142857142857143	0.142857142857143	0	0	0.142857142857143
>nega771
0	0	0	0	0	0	0	0	0	0	0	0	0.2	0.1	0	0	0	0	0	0	0	0.2	0	0	0	0	0	0.3	0.1	0	0	0.1
>nega772
0	0.153846153846154	0.0769230769230769	0.153846153846154	0.0769230769230769	0	0	0	0	0	0	0	0.0769230769230769	0	0	0.0769230769230769	0	0.0769230769230769	0	0	0	0	0	0	0.0769230769230769	0	0	0.0769230769230769	0	0.0769230769230769	0.0769230769230769	0
>nega773
0	0	0	0	0	0	0	0	0	0	0	0	0	0.1	0	0	0	0	0	0	0	0	0	0	0.1	0	0	0	0.1	0.2	0.3	0.2
>nega774
0	0	0	0	0	0	0.0714285714285714	0	0	0	0	0	0	0.0714285714285714	0	0.142857142857143	0	0	0	0.0714285714285714	0.0714285714285714	0	0	0	0	0.142857142857143	0	0.0714285714285714	0.214285714285714	0	0.0714285714285714	0.0714285714285714
>nega775
0	0	0.0714285714285714	0.0714285714285714	0	0	0	0.0714285714285714	0	0.0714285714285714	0	0	0.0714285714285714	0.0714285714285714	0	0	0	0	0	0.0714285714285714	0	0	0	0.0714285714285714	0	0	0.0714285714285714	0	0.0714285714285714	0.0714285714285714	0	0.214285714285714
>nega776
0	0	0	0	0.1	0	0	0	0	0	0	0	0	0.2	0	0.1	0	0	0.1	0	0	0.1	0	0	0	0	0.2	0	0.1	0	0.1	0
>nega777
0	0	0	0	0	0	0	0	0	0	0	0	0	0.125	0.0625	0.0625	0	0	0	0	0.0625	0	0	0.125	0	0.0625	0.0625	0.125	0.125	0	0	0.1875
>nega778
0	0	0	0	0	0	0	0	0	0	0	0	0	0	0.333333333333333	0	0	0	0	0	0	0	0	0	0	0.333333333333333	0	0	0.333333333333333	0	0	0
>nega779
0	0	0	0	0	0	0	0	0	0	0	0	0	0	0	0.25	0	0	0	0	0	0	0	0	0.25	0	0	0	0.25	0	0	0.25
>nega780
0	0.0833333333333333	0	0	0.0833333333333333	0	0	0	0	0	0	0	0	0.166666666666667	0	0.0833333333333333	0	0.0833333333333333	0	0	0	0.0833333333333333	0	0	0.0833333333333333	0	0.0833333333333333	0.0833333333333333	0	0.166666666666667	0	0
>nega781
0	0	0	0	0	0	0	0	0	0	0	0	0	0	0.333333333333333	0	0	0	0	0	0	0	0	0	0	0	0	0.333333333333333	0	0	0.333333333333333	0
>nega782
0	0	0	0	0	0	0	0	0	0	0	0	0	0.5	0	0	0	0	0	0	0	0	0	0	0	0	0.5	0	0	0	0	0
>nega783
0	0	0	0	0.0588235294117647	0.0588235294117647	0	0	0	0	0	0	0	0.176470588235294	0	0	0	0	0	0.117647058823529	0	0	0	0	0.0588235294117647	0	0.117647058823529	0	0	0.117647058823529	0.0588235294117647	0.235294117647059
>nega784
0	0	0	0.0588235294117647	0.0588235294117647	0	0.0588235294117647	0	0	0	0	0	0.0588235294117647	0.117647058823529	0	0.0588235294117647	0	0.0588235294117647	0	0.0588235294117647	0	0.0588235294117647	0	0	0.0588235294117647	0	0.0588235294117647	0.117647058823529	0	0.0588235294117647	0.0588235294117647	0.0588235294117647
>nega785
0	0	0	0	0	0	0	0	0	0	0	0	0	0	0	0	0	0	0	0	0	0	0	0	0.2	0	0	0	0	0.4	0.4	0
>nega786
0	0	0	0	0	0	0	0	0	0	0	0.0769230769230769	0.0769230769230769	0	0	0	0	0	0	0	0.0769230769230769	0.0769230769230769	0	0	0.0769230769230769	0.0769230769230769	0	0	0.0769230769230769	0.0769230769230769	0.153846153846154	0.230769230769231
>nega787
0	0	0	0	0	0	0	0	0	0	0	0	0	0.142857142857143	0	0.142857142857143	0	0	0	0	0	0	0	0.142857142857143	0.142857142857143	0	0.142857142857143	0	0.142857142857143	0	0	0.142857142857143
>nega788
0	0	0	0	0	0	0	0	0	0	0	0	0	0.25	0	0	0	0	0	0	0	0	0	0	0	0	0.25	0	0	0.25	0.25	0
>nega789
0	0	0	0	0.0526315789473684	0	0	0	0	0	0	0	0.0526315789473684	0.0526315789473684	0.0526315789473684	0	0	0.0526315789473684	0	0	0	0.0526315789473684	0	0	0	0.0526315789473684	0	0.105263157894737	0.157894736842105	0.105263157894737	0.105263157894737	0.157894736842105
>nega790
0	0	0	0	0	0	0	0	0	0	0	0	0	0	0	0.166666666666667	0	0	0	0	0	0	0	0	0.166666666666667	0	0	0	0.166666666666667	0.166666666666667	0	0.333333333333333
>nega791
0	0	0	0.0833333333333333	0.0833333333333333	0	0	0	0	0	0	0	0.0833333333333333	0.166666666666667	0	0	0.0833333333333333	0	0	0	0.0833333333333333	0	0	0	0	0	0.166666666666667	0.0833333333333333	0	0.0833333333333333	0	0.0833333333333333
>nega792
0	0	0	0	0.0714285714285714	0	0	0	0	0	0	0	0	0.0714285714285714	0.0714285714285714	0	0	0	0	0.0714285714285714	0	0	0	0	0	0.0714285714285714	0	0.0714285714285714	0.142857142857143	0.142857142857143	0.142857142857143	0.142857142857143
>nega793
0	0	0	0	0	0.0909090909090909	0	0	0	0	0	0	0	0	0	0.181818181818182	0.0909090909090909	0	0	0	0	0	0	0	0	0.181818181818182	0	0	0.0909090909090909	0.0909090909090909	0.181818181818182	0.0909090909090909
>nega794
0	0	0	0	0	0	0	0	0	0	0	0	0	0	0	0.166666666666667	0	0	0	0	0	0	0	0	0.166666666666667	0	0	0	0	0.166666666666667	0	0.5
>nega795
0	0	0	0	0	0	0	0	0	0	0	0	0	0	0.111111111111111	0.111111111111111	0	0	0	0	0	0	0	0.111111111111111	0	0	0	0.111111111111111	0.222222222222222	0.111111111111111	0	0.222222222222222
>nega796
0	0	0	0	0	0	0	0	0	0	0	0	0.142857142857143	0	0	0	0	0	0	0	0	0	0	0	0	0	0	0	0.142857142857143	0.285714285714286	0.142857142857143	0.285714285714286
>nega797
0	0	0	0	0	0	0.111111111111111	0	0	0	0	0	0	0.111111111111111	0	0.111111111111111	0	0	0.111111111111111	0	0	0	0	0	0.111111111111111	0	0.111111111111111	0	0.111111111111111	0.111111111111111	0	0.111111111111111
>nega798
0	0	0	0	0	0	0	0.0526315789473684	0	0	0	0	0	0.105263157894737	0	0.0526315789473684	0	0	0	0.0526315789473684	0.0526315789473684	0.0526315789473684	0	0	0.105263157894737	0.0526315789473684	0	0.0526315789473684	0.0526315789473684	0.105263157894737	0.157894736842105	0.105263157894737
>nega799
0	0	0	0	0	0	0	0	0	0	0	0	0.0833333333333333	0	0	0	0	0	0	0	0	0	0	0	0	0	0	0.0833333333333333	0.25	0.25	0.0833333333333333	0.25
>nega800
0.1	0.1	0	0.1	0	0.1	0	0	0	0	0	0	0	0	0.1	0.1	0.1	0	0	0	0	0	0	0	0	0.1	0	0	0.1	0.1	0	0
>nega801
0.1875	0	0.1875	0.125	0.0625	0	0	0	0	0	0	0	0	0.125	0	0	0	0.0625	0	0	0	0	0	0	0	0	0.125	0	0	0.0625	0.0625	0
>nega802
0	0	0.0714285714285714	0.0714285714285714	0	0	0.0714285714285714	0	0	0	0	0	0	0.0714285714285714	0.0714285714285714	0	0.0714285714285714	0	0	0	0	0	0	0	0	0	0.0714285714285714	0	0.0714285714285714	0.285714285714286	0.0714285714285714	0.0714285714285714
>nega803
0	0	0	0	0	0	0	0	0	0	0	0	0	0.0909090909090909	0	0	0	0	0	0	0	0	0	0	0	0	0.0909090909090909	0	0.181818181818182	0.363636363636364	0.0909090909090909	0.181818181818182
>nega804
0	0	0	0	0	0	0	0	0	0	0	0	0	0.333333333333333	0	0	0	0	0	0	0	0	0	0	0	0	0	0	0	0.333333333333333	0.333333333333333	0
>nega805
0	0	0	0	0	0.142857142857143	0	0	0	0	0	0	0.142857142857143	0.142857142857143	0	0	0	0	0	0.142857142857143	0	0	0	0	0	0	0	0.285714285714286	0	0	0	0.142857142857143
>nega806
0	0	0	0	0	0	0	0.133333333333333	0	0.0666666666666667	0.0666666666666667	0	0	0	0	0.133333333333333	0	0	0	0.133333333333333	0	0.0666666666666667	0	0	0	0.0666666666666667	0.0666666666666667	0	0.133333333333333	0	0	0.133333333333333
>nega807
0	0	0	0	0	0	0	0	0	0	0	0	0	0.333333333333333	0	0	0	0	0	0	0	0	0	0	0	0	0	0.333333333333333	0	0.333333333333333	0	0
>nega808
0	0	0	0	0	0	0	0	0	0	0	0	0	0	0	0.222222222222222	0	0	0	0	0.111111111111111	0	0	0	0.111111111111111	0.111111111111111	0	0	0.111111111111111	0.111111111111111	0.111111111111111	0.111111111111111
>nega809
0	0	0.0833333333333333	0	0.0833333333333333	0	0	0	0	0	0.0833333333333333	0	0	0.0833333333333333	0.0833333333333333	0	0.0833333333333333	0	0	0	0	0.0833333333333333	0	0	0	0	0.0833333333333333	0	0	0.166666666666667	0.0833333333333333	0.0833333333333333
>nega810
0	0	0	0	0	0	0	0	0	0	0	0	0	0	0	0.125	0	0	0	0	0	0	0	0	0	0	0	0.125	0.25	0.125	0	0.375
>nega811
0	0	0	0	0	0	0	0	0	0	0	0	0.142857142857143	0	0	0	0	0	0	0	0	0	0	0	0	0	0	0	0.285714285714286	0.142857142857143	0.142857142857143	0.285714285714286
>nega812
0	0	0	0	0	0	0	0	0	0	0	0	0	0.133333333333333	0	0	0	0	0	0	0	0.0666666666666667	0.0666666666666667	0	0	0.133333333333333	0	0.0666666666666667	0.0666666666666667	0.0666666666666667	0.0666666666666667	0.333333333333333
>nega813
0	0	0	0	0	0	0	0	0	0	0	0	0.125	0	0	0	0	0	0	0	0	0	0	0	0	0	0	0.125	0.25	0.125	0.125	0.25
>nega814
0	0	0	0	0	0	0	0	0	0	0	0	0	0	0	0	0	0	0	0	0	0	0	0	0	1	0	0	0	0	0	0
>nega815
0	0	0	0	0	0	0	0	0	0	0	0	0.0769230769230769	0.0769230769230769	0	0	0	0	0	0	0.0769230769230769	0	0	0	0.0769230769230769	0.0769230769230769	0	0	0	0.153846153846154	0.230769230769231	0.230769230769231
>nega816
0	0	0	0	0	0	0	0	0	0	0	0	0	0	0.222222222222222	0	0	0	0	0	0.111111111111111	0	0	0	0	0.222222222222222	0	0	0.111111111111111	0.111111111111111	0	0.222222222222222
>nega817
0	0	0	0	0	0	0	0	0	0	0	0	0	0	0.5	0	0	0	0	0	0	0	0	0	0	0	0.5	0	0	0	0	0
>nega818
0	0	0	0	0	0	0	0.2	0	0.1	0.1	0	0	0	0	0.1	0	0.2	0	0	0	0	0	0	0.1	0	0	0	0	0.1	0.1	0
>nega819
0	0	0	0	0.0666666666666667	0	0	0	0	0	0	0	0	0.0666666666666667	0.0666666666666667	0	0	0.0666666666666667	0	0	0	0	0	0	0	0.0666666666666667	0	0.0666666666666667	0.133333333333333	0.133333333333333	0.133333333333333	0.2
>nega820
0	0	0	0	0	0	0	0.117647058823529	0	0	0	0	0	0.176470588235294	0	0.0588235294117647	0	0	0	0.117647058823529	0	0.0588235294117647	0	0	0	0.0588235294117647	0.0588235294117647	0.117647058823529	0.0588235294117647	0.176470588235294	0	0
>nega821
0	0.0909090909090909	0	0	0	0	0	0.0909090909090909	0	0	0	0	0	0.0909090909090909	0	0.0909090909090909	0	0	0	0.0909090909090909	0	0	0	0	0.0909090909090909	0	0	0.0909090909090909	0	0.181818181818182	0.0909090909090909	0.0909090909090909
>nega822
0	0	0.125	0	0.0625	0	0	0.0625	0	0	0	0	0	0	0.0625	0.0625	0.125	0	0	0	0	0	0	0	0	0.0625	0.125	0	0.0625	0.125	0.0625	0.0625
>nega823
0	0	0.0769230769230769	0	0	0	0	0.0769230769230769	0	0	0	0	0	0.0769230769230769	0	0.153846153846154	0	0	0	0.0769230769230769	0	0	0	0.0769230769230769	0	0.153846153846154	0.0769230769230769	0	0.0769230769230769	0	0.0769230769230769	0.0769230769230769
>nega824
0	0	0	0	0	0.1	0	0	0	0	0	0	0	0.2	0.1	0	0	0	0	0.1	0.1	0	0	0	0.1	0	0.1	0.1	0	0	0	0.1
>nega825
0	0	0	0	0	0	0	0	0	0	0	0	0	0.25	0	0	0	0	0	0	0	0	0	0	0	0	0	0.25	0	0	0.5	0
>nega826
0	0	0	0	0	0	0	0	0	0	0	0	0	0.5	0	0	0	0	0	0	0	0	0	0	0	0	0.5	0	0	0	0	0
>nega827
0	0	0	0	0	0	0	0	0	0	0	0	0.2	0	0	0	0	0	0	0	0	0	0	0	0	0	0	0.2	0.2	0.2	0	0.2
>nega828
0	0	0	0	0	0.117647058823529	0	0	0.0588235294117647	0	0.0588235294117647	0.117647058823529	0.0588235294117647	0.0588235294117647	0	0	0	0	0	0.117647058823529	0	0.117647058823529	0	0.0588235294117647	0	0.0588235294117647	0	0	0	0.0588235294117647	0.0588235294117647	0.0588235294117647
>nega829
0	0	0	0	0	0.0833333333333333	0	0	0	0	0	0	0	0	0	0.166666666666667	0.0833333333333333	0	0	0	0	0	0	0	0.0833333333333333	0.0833333333333333	0	0	0.0833333333333333	0.166666666666667	0.166666666666667	0.0833333333333333
>nega830
0	0	0	0	0	0	0	0	0	0	0	0	0	0	0	0.333333333333333	0	0	0	0	0	0	0	0	0	0.333333333333333	0	0	0	0	0	0.333333333333333
>nega831
0	0	0	0	0	0	0	0	0	0	0	0	0	0.142857142857143	0	0.142857142857143	0	0	0	0	0	0.142857142857143	0	0	0.142857142857143	0.142857142857143	0	0	0	0	0.142857142857143	0.142857142857143
>nega832
0	0	0	0	0	0	0	0	0	0	0	0	0	0.2	0.2	0	0	0	0	0	0.2	0	0	0	0	0.2	0.2	0	0	0	0	0
>nega833
0	0	0	0	0	0.166666666666667	0	0	0	0	0	0	0	0.166666666666667	0.0833333333333333	0	0	0	0	0.166666666666667	0	0	0	0	0	0.0833333333333333	0	0.166666666666667	0.0833333333333333	0	0	0.0833333333333333
>nega834
0.153846153846154	0	0.0769230769230769	0	0.0769230769230769	0	0	0	0	0	0	0	0	0.0769230769230769	0.0769230769230769	0	0	0.0769230769230769	0	0	0	0	0	0	0	0.0769230769230769	0.0769230769230769	0	0.0769230769230769	0.0769230769230769	0	0.153846153846154
>nega835
0	0	0	0	0	0	0	0	0	0	0	0	0	0	0	0	0	0	0	0	0	0	0	0	0	0	0	0.142857142857143	0.285714285714286	0.142857142857143	0.142857142857143	0.285714285714286
>nega836
0	0	0	0	0	0	0	0	0	0	0	0	0.1	0	0	0	0	0	0	0	0	0	0	0	0.1	0	0	0	0.2	0.2	0	0.4
>nega837
0	0	0	0	0	0	0	0.0833333333333333	0	0	0	0	0.166666666666667	0	0	0	0	0	0	0.0833333333333333	0	0	0	0.0833333333333333	0	0.0833333333333333	0	0.166666666666667	0.0833333333333333	0.0833333333333333	0.0833333333333333	0.0833333333333333
>nega838
0	0	0	0	0	0	0	0	0	0	0	0	0	0.0666666666666667	0	0	0	0	0	0	0	0	0	0	0	0.0666666666666667	0	0	0.266666666666667	0.133333333333333	0.0666666666666667	0.4
>nega839
0	0	0	0	0	0	0	0	0	0	0	0	0	0.0909090909090909	0.181818181818182	0	0	0	0	0	0.0909090909090909	0.0909090909090909	0	0	0	0.181818181818182	0.0909090909090909	0	0	0.0909090909090909	0.0909090909090909	0.0909090909090909
>nega840
0	0	0	0	0	0.125	0	0	0	0.125	0	0	0	0.125	0	0.125	0.125	0	0	0	0.125	0	0	0	0	0	0.25	0	0	0	0	0
>nega841
0	0	0	0	0	0	0	0	0	0	0	0	0.2	0	0	0	0	0	0	0	0	0	0.2	0	0	0	0.4	0	0	0	0	0.2
>nega842
0	0	0	0.0526315789473684	0	0.0526315789473684	0.0526315789473684	0	0	0	0	0	0.0526315789473684	0	0.0526315789473684	0.0526315789473684	0.0526315789473684	0	0	0.0526315789473684	0	0	0	0	0	0.105263157894737	0	0.0526315789473684	0.0526315789473684	0.157894736842105	0.105263157894737	0.105263157894737
>nega843
0.0714285714285714	0.0714285714285714	0.142857142857143	0	0.0714285714285714	0	0	0	0	0	0	0	0	0.142857142857143	0	0	0	0	0	0.0714285714285714	0	0	0	0	0	0	0.0714285714285714	0	0.0714285714285714	0.142857142857143	0.0714285714285714	0.0714285714285714
>nega844
0	0	0	0	0	0	0	0	0	0	0	0	0.1	0	0	0	0	0	0	0	0	0	0	0	0	0.1	0	0	0.1	0.2	0.2	0.3
>nega845
0	0	0	0	0.0588235294117647	0	0	0	0	0	0	0	0	0	0	0.117647058823529	0	0.0588235294117647	0	0	0	0.0588235294117647	0	0	0	0.117647058823529	0	0.0588235294117647	0.294117647058824	0	0	0.235294117647059
>nega846
0	0	0	0	0	0	0.1	0	0	0	0	0	0	0.1	0	0.1	0	0	0.1	0	0	0	0	0	0	0.1	0.1	0	0.1	0.1	0	0.2
>nega847
0	0	0	0	0	0	0	0	0	0	0	0	0	0.142857142857143	0	0	0	0	0	0	0	0	0	0	0	0.142857142857143	0	0	0.142857142857143	0.142857142857143	0.285714285714286	0.142857142857143
>nega848
0	0	0	0	0	0	0	0	0	0	0	0	0	0.2	0	0	0	0	0	0	0	0	0	0	0.2	0	0	0	0.4	0	0	0.2
>nega849
0	0	0	0	0	0	0.0588235294117647	0	0	0	0	0	0	0.0588235294117647	0.117647058823529	0.0588235294117647	0	0.0588235294117647	0	0	0.0588235294117647	0.0588235294117647	0	0	0.0588235294117647	0.0588235294117647	0.0588235294117647	0.0588235294117647	0	0.117647058823529	0.0588235294117647	0.117647058823529
>nega850
0	0	0	0	0	0	0	0	0	0	0	0	0.153846153846154	0	0	0	0	0	0	0	0	0	0	0.0769230769230769	0	0	0	0.153846153846154	0.153846153846154	0.153846153846154	0	0.307692307692308
>nega851
0.0833333333333333	0	0.166666666666667	0.0833333333333333	0	0	0	0.0833333333333333	0	0	0	0	0.0833333333333333	0.0833333333333333	0	0	0.0833333333333333	0	0	0	0	0	0	0	0.0833333333333333	0	0.0833333333333333	0	0	0.0833333333333333	0	0.0833333333333333
>nega852
0	0	0	0.0625	0	0	0	0.125	0	0	0	0	0	0.125	0	0.0625	0	0	0	0.125	0	0	0	0	0	0	0.0625	0.125	0.125	0.0625	0.0625	0.0625
>nega853
0	0	0	0	0	0.0833333333333333	0	0	0	0.0833333333333333	0	0	0	0	0	0.166666666666667	0	0	0	0.0833333333333333	0	0.0833333333333333	0	0	0.166666666666667	0	0	0	0	0.166666666666667	0.0833333333333333	0.0833333333333333
>nega854
0	0	0	0	0	0	0	0	0	0	0	0	0	0.333333333333333	0	0	0	0	0	0	0	0	0	0	0	0	0	0.333333333333333	0	0	0.333333333333333	0
>nega855
0	0	0	0	0	0	0	0	0	0	0	0	0	0	0.142857142857143	0	0	0	0	0	0	0	0	0	0	0	0.142857142857143	0	0.428571428571429	0.285714285714286	0	0
>nega856
0	0.0769230769230769	0	0.0769230769230769	0.0769230769230769	0	0	0	0	0	0	0	0	0.153846153846154	0	0	0	0	0	0.0769230769230769	0	0	0	0	0.0769230769230769	0.0769230769230769	0	0	0.0769230769230769	0	0.0769230769230769	0.230769230769231
>nega857
0	0	0	0	0	0	0	0	0	0	0	0	0	0.333333333333333	0	0	0	0	0	0	0	0	0	0	0	0	0.333333333333333	0	0.333333333333333	0	0	0
>nega858
0	0	0	0	0	0	0	0	0	0	0	0	0	0.5	0	0	0	0	0	0	0	0	0	0	0	0	0.5	0	0	0	0	0
>nega859
0	0	0	0	0.166666666666667	0	0	0	0	0	0	0	0	0.333333333333333	0	0	0.166666666666667	0	0	0	0	0	0	0	0	0	0.333333333333333	0	0	0	0	0
>nega860
0	0	0	0	0	0.0555555555555556	0	0	0	0	0	0.0555555555555556	0.0555555555555556	0.111111111111111	0	0	0	0.0555555555555556	0	0	0	0.0555555555555556	0.0555555555555556	0	0.0555555555555556	0.0555555555555556	0	0	0.166666666666667	0	0.0555555555555556	0.222222222222222
>nega861
0	0	0	0	0	0	0	0	0	0	0	0	0.142857142857143	0	0.142857142857143	0	0	0	0	0	0	0	0	0.142857142857143	0	0.142857142857143	0	0.142857142857143	0	0.142857142857143	0.142857142857143	0
>nega862
0	0	0	0	0	0	0	0.0555555555555556	0	0	0	0	0	0.166666666666667	0	0	0.0555555555555556	0	0	0	0	0	0.0555555555555556	0	0	0.0555555555555556	0.0555555555555556	0	0.0555555555555556	0.111111111111111	0.166666666666667	0.222222222222222
>nega863
0.111111111111111	0	0	0	0.111111111111111	0	0	0	0	0	0	0	0	0.111111111111111	0	0.111111111111111	0.111111111111111	0	0	0	0	0	0	0	0.111111111111111	0.111111111111111	0	0	0.111111111111111	0	0.111111111111111	0
>nega864
0	0	0	0	0	0.1	0	0	0	0.1	0.1	0	0	0.1	0	0	0	0	0	0.1	0	0	0	0.1	0	0	0	0	0	0.2	0.2	0
>nega865
0	0	0	0	0.1	0	0	0	0	0	0	0	0	0.1	0.1	0	0.1	0	0	0	0	0	0	0	0	0.1	0.1	0	0.1	0.1	0	0.2
>nega866
0	0	0	0	0.0714285714285714	0	0	0	0	0	0	0	0.0714285714285714	0.0714285714285714	0	0	0	0.0714285714285714	0	0	0	0.0714285714285714	0	0	0	0	0.0714285714285714	0.142857142857143	0.0714285714285714	0.142857142857143	0.0714285714285714	0.142857142857143
>nega867
0	0.0833333333333333	0	0.166666666666667	0	0	0	0.0833333333333333	0	0	0	0	0.0833333333333333	0	0	0	0	0	0.0833333333333333	0	0	0	0	0	0.166666666666667	0	0	0	0	0.25	0	0.0833333333333333
>nega868
0	0	0	0	0	0	0	0.166666666666667	0	0	0	0	0	0.166666666666667	0	0.166666666666667	0	0	0	0.166666666666667	0	0	0	0	0	0.166666666666667	0.166666666666667	0	0	0	0	0
>nega869
0.133333333333333	0.0666666666666667	0	0	0.0666666666666667	0	0	0	0.0666666666666667	0.0666666666666667	0	0	0	0.133333333333333	0	0	0	0.0666666666666667	0	0	0	0.133333333333333	0	0	0	0	0.0666666666666667	0.0666666666666667	0.0666666666666667	0	0	0.0666666666666667
>nega870
0	0	0	0	0	0	0	0.0625	0	0	0	0	0.0625	0.0625	0	0.1875	0	0	0.0625	0	0	0	0.0625	0.125	0.125	0	0.0625	0.125	0.0625	0	0	0
>nega871
0	0	0	0	0	0	0	0.153846153846154	0	0	0	0	0	0	0.153846153846154	0.0769230769230769	0	0.0769230769230769	0	0.0769230769230769	0	0	0	0	0.0769230769230769	0.153846153846154	0	0	0.153846153846154	0	0	0.0769230769230769
>nega872
0	0	0	0	0	0	0	0	0	0	0	0	0	0	0	0.166666666666667	0	0	0	0	0.0833333333333333	0	0	0	0	0.0833333333333333	0	0.0833333333333333	0.333333333333333	0	0	0.25
>nega873
0	0	0	0	0	0	0	0.142857142857143	0	0.142857142857143	0	0	0	0	0	0.142857142857143	0	0.142857142857143	0	0	0	0	0	0	0	0	0	0	0.142857142857143	0.285714285714286	0	0
>nega874
0	0	0	0	0	0	0	0	0	0	0	0	0	0	0.0769230769230769	0.0769230769230769	0	0	0	0	0.0769230769230769	0	0	0	0.0769230769230769	0	0.0769230769230769	0	0.153846153846154	0.153846153846154	0.0769230769230769	0.230769230769231
>nega875
0	0	0	0	0	0	0	0	0	0	0	0	0	0.142857142857143	0.142857142857143	0	0	0	0	0	0	0.142857142857143	0	0	0	0.142857142857143	0	0	0.285714285714286	0	0.142857142857143	0
>nega876
0	0	0	0	0	0	0	0	0	0	0	0	0	0	0.333333333333333	0	0	0	0	0	0	0	0	0	0	0	0	0.333333333333333	0.333333333333333	0	0	0
>nega877
0	0	0	0	0	0	0	0	0	0	0	0	0.0555555555555556	0	0.0555555555555556	0.111111111111111	0	0	0	0	0	0.0555555555555556	0.0555555555555556	0.0555555555555556	0.111111111111111	0.111111111111111	0	0	0.0555555555555556	0.111111111111111	0.0555555555555556	0.166666666666667
>nega878
0	0	0	0	0	0	0.111111111111111	0	0	0	0	0	0	0.222222222222222	0	0	0.111111111111111	0	0	0	0	0	0	0	0	0.111111111111111	0.111111111111111	0	0.111111111111111	0	0.111111111111111	0.111111111111111
>nega879
0	0	0	0	0	0	0	0	0	0	0	0	0	0.166666666666667	0	0	0	0	0	0	0	0	0	0	0	0	0	0.166666666666667	0.166666666666667	0.166666666666667	0.166666666666667	0.166666666666667
>nega880
0.0625	0	0	0	0	0.0625	0	0	0	0	0	0	0	0.0625	0	0.125	0	0	0	0.0625	0	0.125	0	0	0.0625	0.125	0.0625	0	0	0.0625	0.0625	0.125
>nega881
0	0	0	0	0	0	0	0	0	0	0	0	0.222222222222222	0.111111111111111	0	0	0	0	0	0	0	0.111111111111111	0	0.111111111111111	0	0.111111111111111	0	0.222222222222222	0	0	0.111111111111111	0
>nega882
0	0	0	0	0	0	0	0	0	0	0	0	0.0666666666666667	0.0666666666666667	0	0.0666666666666667	0	0	0	0	0.133333333333333	0	0	0	0	0	0.0666666666666667	0.133333333333333	0.133333333333333	0.2	0.0666666666666667	0.0666666666666667
>nega883
0	0	0	0	0	0	0	0	0	0	0	0	0.0769230769230769	0.0769230769230769	0.0769230769230769	0.0769230769230769	0	0	0	0	0.0769230769230769	0	0	0.153846153846154	0	0.153846153846154	0.0769230769230769	0.0769230769230769	0	0.0769230769230769	0.0769230769230769	0
>nega884
0	0	0	0.153846153846154	0.0769230769230769	0	0.0769230769230769	0	0	0	0	0	0	0.0769230769230769	0.0769230769230769	0.0769230769230769	0.0769230769230769	0	0	0.0769230769230769	0	0	0	0	0	0.153846153846154	0.0769230769230769	0	0	0.0769230769230769	0	0
>nega885
0	0	0	0	0	0.1	0	0	0	0	0	0	0	0	0.1	0.1	0	0	0	0.1	0	0	0	0	0.1	0.1	0	0	0.2	0	0	0.2
>nega886
0.0769230769230769	0.230769230769231	0	0.0769230769230769	0.0769230769230769	0	0	0	0	0	0	0	0	0.153846153846154	0	0	0.0769230769230769	0	0	0	0	0	0	0	0	0	0.153846153846154	0	0	0.0769230769230769	0.0769230769230769	0
>nega887
0	0	0	0	0	0	0	0	0	0	0	0	0.125	0	0	0	0	0	0	0	0	0	0	0	0	0	0	0.125	0.25	0.125	0.125	0.25
>nega888
0	0	0	0.0555555555555556	0	0	0.0555555555555556	0.0555555555555556	0	0	0	0	0.0555555555555556	0	0	0.111111111111111	0.0555555555555556	0	0	0.0555555555555556	0	0	0	0	0.0555555555555556	0.0555555555555556	0.0555555555555556	0	0.0555555555555556	0.222222222222222	0.0555555555555556	0.0555555555555556
>nega889
0	0	0	0	0	0	0.0909090909090909	0	0	0	0	0	0	0	0.181818181818182	0.0909090909090909	0.0909090909090909	0	0	0	0.0909090909090909	0	0	0	0.0909090909090909	0.0909090909090909	0	0.0909090909090909	0.0909090909090909	0	0.0909090909090909	0
>nega890
0	0	0	0	0	0.166666666666667	0	0	0	0	0	0.166666666666667	0.166666666666667	0	0	0	0	0	0	0.166666666666667	0	0	0	0	0	0	0	0.166666666666667	0	0	0	0.166666666666667
>nega891
0	0	0	0	0	0	0.0909090909090909	0	0	0	0	0	0.0909090909090909	0	0	0.0909090909090909	0	0.0909090909090909	0	0	0.0909090909090909	0	0	0	0	0.0909090909090909	0	0.181818181818182	0.0909090909090909	0.0909090909090909	0.0909090909090909	0
>nega892
0	0	0.0555555555555556	0.0555555555555556	0.111111111111111	0	0	0	0	0.0555555555555556	0	0	0	0	0.111111111111111	0.0555555555555556	0.0555555555555556	0	0.0555555555555556	0	0.0555555555555556	0.0555555555555556	0	0	0	0.111111111111111	0.111111111111111	0	0	0.0555555555555556	0.0555555555555556	0
>nega893
0	0	0	0	0	0	0.142857142857143	0.0714285714285714	0	0.0714285714285714	0	0	0.0714285714285714	0	0.0714285714285714	0.0714285714285714	0.0714285714285714	0.0714285714285714	0	0.0714285714285714	0	0	0	0	0.0714285714285714	0	0.0714285714285714	0	0	0.142857142857143	0	0
>nega894
0	0	0	0	0	0	0.0909090909090909	0	0	0	0	0	0.0909090909090909	0.0909090909090909	0	0	0	0	0.0909090909090909	0	0	0	0	0	0	0	0	0.181818181818182	0	0.0909090909090909	0	0.363636363636364
>nega895
0	0	0	0	0.117647058823529	0	0	0	0	0	0	0	0	0.176470588235294	0	0.0588235294117647	0	0	0.117647058823529	0	0.0588235294117647	0	0	0	0	0.0588235294117647	0.176470588235294	0	0.117647058823529	0	0	0.117647058823529
>nega896
0	0	0	0	0	0.1	0	0	0.1	0	0	0.1	0.1	0	0	0.1	0	0	0	0.1	0	0.2	0	0	0.1	0	0	0.1	0	0	0	0
>nega897
0.166666666666667	0	0	0	0.0833333333333333	0	0	0	0	0	0	0	0	0.166666666666667	0	0.0833333333333333	0.0833333333333333	0	0	0	0	0.0833333333333333	0	0	0.0833333333333333	0	0.0833333333333333	0.0833333333333333	0	0	0	0.0833333333333333
>nega898
0.0555555555555556	0	0	0.111111111111111	0	0	0.0555555555555556	0	0	0	0	0	0.111111111111111	0	0	0.0555555555555556	0	0	0	0.0555555555555556	0	0.0555555555555556	0	0	0	0.111111111111111	0.0555555555555556	0	0.0555555555555556	0.111111111111111	0.111111111111111	0.0555555555555556
>nega899
0	0	0	0	0	0	0	0	0	0	0	0	0	0	0.2	0	0	0	0	0	0	0	0	0	0	0.2	0	0	0	0.2	0	0.4
>nega900
0	0	0	0	0	0	0	0	0	0.125	0	0	0	0	0.125	0	0	0	0	0	0	0	0	0.125	0.125	0	0	0	0.125	0.25	0	0.125
>nega901
0	0	0	0	0	0	0.125	0	0	0	0	0	0	0.125	0	0.125	0	0	0.125	0	0	0	0	0	0.125	0	0.125	0	0	0.125	0	0.125
>nega902
0	0	0	0	0	0	0	0.142857142857143	0	0	0	0	0	0	0	0.142857142857143	0	0.142857142857143	0	0	0	0	0	0	0.142857142857143	0	0.142857142857143	0	0	0.142857142857143	0.142857142857143	0
>nega903
0	0	0	0	0	0	0	0	0	0	0	0	0.125	0	0.125	0	0	0	0	0	0	0	0.125	0	0	0.125	0	0	0.125	0.125	0.125	0.125
>nega904
0	0	0	0	0.0666666666666667	0	0	0	0	0	0	0	0	0.0666666666666667	0	0.133333333333333	0	0.0666666666666667	0	0	0	0.0666666666666667	0	0	0.133333333333333	0.0666666666666667	0	0	0	0.133333333333333	0.133333333333333	0.133333333333333
>nega905
0	0	0	0	0	0	0	0	0	0	0	0	0	0.5	0	0	0	0	0	0	0	0	0	0	0	0	0.5	0	0	0	0	0
>nega906
0	0	0	0	0	0	0	0	0	0	0	0	0	0.142857142857143	0	0	0	0	0	0	0	0	0	0	0	0	0	0.142857142857143	0.285714285714286	0.142857142857143	0.285714285714286	0
>nega907
0	0	0	0	0.1	0	0	0	0	0	0	0	0	0.2	0	0	0.1	0	0	0	0	0	0	0	0	0	0.1	0.1	0.1	0.1	0.1	0.1
>nega908
0.176470588235294	0	0.0588235294117647	0.117647058823529	0	0	0	0.0588235294117647	0	0	0	0	0	0	0	0.117647058823529	0.0588235294117647	0	0	0	0	0	0	0	0	0.0588235294117647	0	0.0588235294117647	0.0588235294117647	0.117647058823529	0.0588235294117647	0.0588235294117647
>nega909
0	0	0	0	0	0	0	0	0	0	0	0	0	0.25	0	0	0	0	0	0	0	0	0	0	0	0	0.25	0	0.25	0	0	0.25
>nega910
0	0	0	0	0	0.0909090909090909	0	0.0909090909090909	0	0.0909090909090909	0	0	0	0.0909090909090909	0.0909090909090909	0	0	0	0	0.181818181818182	0	0	0	0	0	0.0909090909090909	0.0909090909090909	0	0	0.0909090909090909	0	0.0909090909090909
>nega911
0	0	0	0	0	0.1	0	0	0	0	0	0	0	0.1	0.1	0	0	0.1	0	0	0	0	0	0	0	0.2	0	0	0	0	0.2	0.2
>nega912
0	0	0.0909090909090909	0	0	0	0.0909090909090909	0	0	0	0	0	0	0.0909090909090909	0	0.0909090909090909	0	0	0	0.0909090909090909	0	0	0	0	0.0909090909090909	0	0.0909090909090909	0	0.0909090909090909	0.0909090909090909	0.0909090909090909	0.0909090909090909
>nega913
0	0	0	0	0	0	0	0.0833333333333333	0	0	0.0833333333333333	0	0	0.0833333333333333	0	0	0	0	0.0833333333333333	0	0	0	0	0	0	0	0	0.0833333333333333	0.0833333333333333	0.166666666666667	0.0833333333333333	0.25
>nega914
0	0	0	0	0	0	0	0	0	0	0	0	0	0.0625	0.0625	0.125	0	0	0	0	0.0625	0.125	0	0	0.0625	0.0625	0	0.125	0.0625	0.125	0	0.125
>nega915
0	0	0	0.166666666666667	0	0.0833333333333333	0	0	0	0	0	0	0	0.0833333333333333	0	0.0833333333333333	0.0833333333333333	0	0	0	0	0	0	0	0	0.0833333333333333	0	0.0833333333333333	0	0.166666666666667	0.0833333333333333	0.0833333333333333
>nega916
0	0	0	0	0	0	0	0	0	0	0	0	0	0.25	0	0	0	0	0	0	0	0	0	0	0.25	0	0	0	0	0	0.25	0.25
>nega917
0	0	0	0	0	0	0	0	0	0	0	0	0	0	0	0.333333333333333	0	0	0	0	0	0	0	0	0	0	0.333333333333333	0	0	0.333333333333333	0	0
>nega918
0	0	0	0	0	0	0	0	0	0	0	0	0	0	0	0.166666666666667	0	0	0	0	0	0	0	0	0.166666666666667	0	0	0	0.166666666666667	0.166666666666667	0.166666666666667	0.166666666666667
>nega919
0	0	0	0	0	0	0	0	0	0	0	0	0	0	0	0.166666666666667	0	0	0	0	0	0	0	0.166666666666667	0.166666666666667	0.166666666666667	0	0	0	0.166666666666667	0.166666666666667	0
>nega920
0.0625	0	0	0	0	0	0	0.0625	0	0	0	0	0	0	0.0625	0.125	0.0625	0	0	0	0	0.0625	0	0	0.1875	0	0	0	0	0.25	0.125	0
>nega921
0	0	0	0	0	0.0833333333333333	0	0	0	0	0	0	0	0.0833333333333333	0	0.0833333333333333	0	0.0833333333333333	0	0	0	0	0	0	0.0833333333333333	0	0	0.0833333333333333	0.166666666666667	0.0833333333333333	0	0.25
>nega922
0	0	0	0	0	0	0	0	0	0	0	0	0.0833333333333333	0	0	0.0833333333333333	0	0	0	0	0	0	0	0.0833333333333333	0.0833333333333333	0	0.0833333333333333	0	0.0833333333333333	0.25	0	0.25
>nega923
0	0	0	0	0	0	0	0	0	0	0	0	0	0.5	0	0	0	0	0	0	0	0	0	0	0	0	0.5	0	0	0	0	0
>nega924
0	0	0.0588235294117647	0	0.0588235294117647	0	0.0588235294117647	0	0	0	0	0	0.0588235294117647	0.0588235294117647	0.0588235294117647	0	0	0	0.0588235294117647	0.0588235294117647	0	0	0	0	0	0	0.0588235294117647	0.117647058823529	0.0588235294117647	0.117647058823529	0.117647058823529	0.0588235294117647
>nega925
0	0	0	0	0	0	0	0	0	0	0	0	0	0	0	0.142857142857143	0	0	0	0	0	0	0	0	0	0	0	0	0	0.428571428571429	0.142857142857143	0.285714285714286
>nega926
0	0	0	0	0	0.153846153846154	0	0	0	0	0	0	0.0769230769230769	0.0769230769230769	0.0769230769230769	0	0	0	0	0.153846153846154	0	0	0	0	0.0769230769230769	0	0	0.153846153846154	0.0769230769230769	0.0769230769230769	0.0769230769230769	0
>nega927
0	0	0	0.0833333333333333	0	0	0	0.0833333333333333	0	0	0	0	0	0.0833333333333333	0.0833333333333333	0	0	0	0	0.0833333333333333	0	0	0	0	0.0833333333333333	0	0.0833333333333333	0	0.0833333333333333	0.0833333333333333	0.0833333333333333	0.166666666666667
>nega928
0.181818181818182	0	0	0.0909090909090909	0	0.0909090909090909	0	0	0	0	0	0	0	0	0.0909090909090909	0.0909090909090909	0.0909090909090909	0	0	0	0	0	0	0	0.0909090909090909	0.0909090909090909	0	0	0	0.0909090909090909	0.0909090909090909	0
>nega929
0	0	0	0	0	0.0833333333333333	0	0	0	0	0	0	0.0833333333333333	0	0	0.0833333333333333	0	0	0	0.0833333333333333	0	0	0	0	0.0833333333333333	0	0	0.0833333333333333	0.166666666666667	0.0833333333333333	0	0.25
>nega930
0	0	0	0	0	0	0	0	0	0	0	0	0.1	0.2	0	0	0	0	0	0	0	0.2	0	0	0	0	0.2	0.1	0	0.1	0.1	0
>nega931
0	0	0	0	0	0	0	0	0	0	0	0	0.1	0.1	0	0	0	0	0	0	0	0	0	0.1	0.1	0	0	0.1	0.3	0	0	0.2
>nega932
0	0	0	0	0	0	0	0	0	0.1	0	0	0	0	0.1	0	0	0	0	0	0	0	0.1	0.1	0	0.1	0.1	0	0.1	0.1	0	0.2
>nega933
0	0	0	0	0	0	0	0	0	0	0	0	0	0	0	0	0	0	0	0	0	0	0	0	0	0.111111111111111	0	0	0.333333333333333	0.111111111111111	0.111111111111111	0.333333333333333
>nega934
0	0.0555555555555556	0	0	0.111111111111111	0.0555555555555556	0	0	0	0	0	0.0555555555555556	0	0	0.111111111111111	0	0.111111111111111	0	0	0.0555555555555556	0	0	0	0	0.166666666666667	0	0	0	0.0555555555555556	0.0555555555555556	0	0.166666666666667
>nega935
0	0	0	0	0	0	0	0	0	0	0	0	0.125	0	0	0	0	0	0	0	0	0	0.125	0	0	0	0	0.125	0.25	0.125	0.125	0.125
>nega936
0	0	0	0	0	0	0	0	0	0	0	0	0	0.333333333333333	0	0	0	0	0	0	0	0	0	0	0	0	0	0.333333333333333	0	0	0.333333333333333	0
>nega937
0	0	0	0	0	0.0909090909090909	0	0	0	0	0	0	0.181818181818182	0	0.0909090909090909	0	0	0	0	0.0909090909090909	0	0	0	0.0909090909090909	0	0	0	0.272727272727273	0	0.0909090909090909	0	0.0909090909090909
>nega938
0	0	0	0.0714285714285714	0.0714285714285714	0	0	0	0	0	0	0	0.0714285714285714	0	0	0	0.0714285714285714	0	0	0	0	0	0	0	0	0.0714285714285714	0	0.0714285714285714	0.214285714285714	0.0714285714285714	0	0.285714285714286
>nega939
0.0909090909090909	0	0	0	0	0.0909090909090909	0	0	0	0	0	0	0	0.181818181818182	0.0909090909090909	0	0.0909090909090909	0	0	0	0	0	0.0909090909090909	0	0	0	0.181818181818182	0.0909090909090909	0	0	0	0.0909090909090909
>nega940
0	0	0	0	0	0	0	0	0	0	0	0	0	0	0	0	0	0	0	0	0	0	0	0	0	0	0	0.111111111111111	0.333333333333333	0.111111111111111	0	0.444444444444444
>nega941
0	0	0	0	0	0	0	0	0	0	0	0	0	0	0.142857142857143	0	0	0	0	0	0	0	0	0	0	0	0	0.142857142857143	0.428571428571429	0	0	0.285714285714286
>nega942
0	0	0	0	0	0	0	0	0	0	0	0	0	0.125	0	0	0	0	0	0	0	0	0	0.125	0	0.125	0.125	0	0	0.125	0.125	0.25
>nega943
0.105263157894737	0.157894736842105	0	0.210526315789474	0	0.0526315789473684	0	0	0	0	0	0	0.0526315789473684	0.0526315789473684	0	0	0.0526315789473684	0	0	0	0	0	0	0	0.0526315789473684	0	0.0526315789473684	0	0.105263157894737	0	0	0.105263157894737
>nega944
0	0	0	0.0714285714285714	0.0714285714285714	0	0	0	0	0	0	0	0	0.142857142857143	0	0	0	0.0714285714285714	0	0	0	0	0	0	0	0	0	0.0714285714285714	0.142857142857143	0.142857142857143	0.0714285714285714	0.214285714285714
>nega945
0	0	0	0	0	0	0	0	0	0	0	0	0	0.230769230769231	0	0	0	0	0	0	0	0	0.0769230769230769	0.0769230769230769	0.0769230769230769	0	0.153846153846154	0	0	0.153846153846154	0.153846153846154	0.0769230769230769
>nega946
0	0	0.133333333333333	0.0666666666666667	0	0	0.0666666666666667	0	0	0	0	0	0.0666666666666667	0	0	0.0666666666666667	0	0	0.0666666666666667	0	0	0	0	0	0	0.133333333333333	0	0	0	0.133333333333333	0.2	0.0666666666666667
>nega947
0	0	0	0	0	0	0.0769230769230769	0	0	0	0	0	0	0.0769230769230769	0.0769230769230769	0.153846153846154	0	0	0	0.0769230769230769	0.0769230769230769	0.0769230769230769	0	0	0.0769230769230769	0.0769230769230769	0.153846153846154	0	0	0.0769230769230769	0	0
>nega948
0	0	0	0	0	0	0	0	0	0	0	0	0	0.25	0	0	0	0	0	0	0	0	0	0	0	0	0.25	0	0.25	0	0	0.25
>nega949
0	0	0	0	0.0714285714285714	0	0	0	0	0	0	0	0.0714285714285714	0.142857142857143	0	0	0.0714285714285714	0	0	0	0	0	0	0.0714285714285714	0	0.0714285714285714	0	0.142857142857143	0	0.0714285714285714	0.142857142857143	0.142857142857143
>nega950
0	0	0	0	0	0	0	0	0	0	0	0	0	0.2	0	0	0	0	0	0	0	0	0	0	0	0	0	0.2	0.2	0	0.2	0.2
>nega951
0	0	0	0	0	0	0	0.142857142857143	0	0	0	0	0.0714285714285714	0.0714285714285714	0.0714285714285714	0	0	0	0	0.142857142857143	0	0	0	0	0	0.0714285714285714	0.142857142857143	0	0.0714285714285714	0.0714285714285714	0	0.142857142857143
>nega952
0	0	0	0	0	0	0	0	0	0	0	0	0	0.4	0	0	0	0	0	0	0	0.2	0	0	0	0	0.2	0.2	0	0	0	0
>nega953
0	0	0	0	0	0.0833333333333333	0.0833333333333333	0	0	0	0	0.0833333333333333	0	0.0833333333333333	0	0.0833333333333333	0	0	0	0.166666666666667	0	0	0	0	0.0833333333333333	0	0	0.0833333333333333	0.0833333333333333	0.166666666666667	0	0
>nega954
0	0	0	0	0	0	0	0	0	0	0	0	0.0833333333333333	0	0	0.0833333333333333	0	0	0	0	0	0	0	0.0833333333333333	0	0	0	0.166666666666667	0.166666666666667	0.166666666666667	0	0.25
>nega955
0	0	0	0	0	0.1	0	0	0	0	0	0	0.1	0	0	0.1	0	0	0	0.1	0	0	0	0	0.1	0.1	0	0	0	0.1	0.1	0.2
>nega956
0	0	0	0	0	0	0	0	0	0	0	0	0	0	0	0.153846153846154	0	0	0	0	0.0769230769230769	0	0	0	0	0	0	0.153846153846154	0.384615384615385	0.0769230769230769	0	0.153846153846154
>nega957
0	0	0	0	0	0	0	0	0	0	0	0	0	0	0.25	0	0	0	0	0	0	0	0	0	0	0.25	0	0	0.25	0	0	0.25
>nega958
0	0	0	0	0	0.0833333333333333	0	0	0.0833333333333333	0	0	0	0.0833333333333333	0	0	0.166666666666667	0	0	0	0.0833333333333333	0	0.166666666666667	0	0	0.0833333333333333	0.0833333333333333	0.0833333333333333	0	0	0	0	0.0833333333333333
>nega959
0	0	0.0666666666666667	0.133333333333333	0	0	0	0.0666666666666667	0	0	0	0	0	0	0	0.133333333333333	0	0	0	0.0666666666666667	0	0	0	0	0.0666666666666667	0	0	0.0666666666666667	0.0666666666666667	0.133333333333333	0.133333333333333	0.0666666666666667
>nega960
0.166666666666667	0.0833333333333333	0	0	0.0833333333333333	0	0	0	0	0	0	0	0	0.0833333333333333	0.0833333333333333	0	0	0.0833333333333333	0	0	0	0	0	0	0	0	0.0833333333333333	0	0.0833333333333333	0	0.0833333333333333	0.166666666666667
>nega961
0.0833333333333333	0.0833333333333333	0	0.0833333333333333	0	0	0	0.0833333333333333	0	0	0	0	0	0	0	0.166666666666667	0.0833333333333333	0	0	0	0	0	0	0	0	0	0.166666666666667	0	0.0833333333333333	0.166666666666667	0	0
>nega962
0	0	0	0	0	0	0	0	0	0.125	0	0	0	0.25	0	0	0	0	0	0	0	0.25	0	0	0	0	0.125	0.125	0.125	0	0	0
>nega963
0	0	0	0	0	0.0625	0	0	0	0	0	0	0	0	0	0.125	0	0.0625	0	0	0	0	0	0	0.125	0	0	0	0.1875	0.125	0.125	0.1875
>nega964
0	0	0	0	0	0	0	0	0	0	0	0	0	0	0	0	0	0	0	0	0	0	0	0	0	0.166666666666667	0	0	0.166666666666667	0	0	0.666666666666667
>nega965
0	0	0	0.0666666666666667	0	0	0	0.0666666666666667	0	0	0.0666666666666667	0	0.0666666666666667	0.0666666666666667	0	0	0	0	0.0666666666666667	0	0	0.0666666666666667	0	0	0.0666666666666667	0.0666666666666667	0	0	0.0666666666666667	0.0666666666666667	0.0666666666666667	0.2
>nega966
0	0	0	0	0	0	0	0	0	0	0	0	0.125	0.125	0	0	0	0	0	0	0	0	0	0.125	0	0.125	0	0.125	0	0	0.25	0.125
>nega967
0	0	0.153846153846154	0	0.0769230769230769	0	0	0	0	0	0	0	0	0	0.0769230769230769	0.0769230769230769	0.0769230769230769	0	0	0	0	0	0	0	0	0.0769230769230769	0	0	0.0769230769230769	0.0769230769230769	0.153846153846154	0.153846153846154
>nega968
0	0	0	0	0	0.166666666666667	0	0	0	0	0	0	0.0833333333333333	0.166666666666667	0	0	0	0	0	0.166666666666667	0	0	0	0	0	0	0.166666666666667	0.0833333333333333	0	0.0833333333333333	0	0.0833333333333333
>nega969
0	0	0	0	0	0.2	0	0	0	0.1	0.2	0	0	0.1	0	0	0	0	0	0.2	0	0.1	0	0	0.1	0	0	0	0	0	0	0
>nega970
0	0.0588235294117647	0	0	0	0	0	0.0588235294117647	0	0	0	0	0	0.117647058823529	0	0	0	0	0	0.0588235294117647	0	0	0.0588235294117647	0	0	0	0.117647058823529	0.0588235294117647	0.0588235294117647	0.176470588235294	0.117647058823529	0.117647058823529
>nega971
0	0	0	0	0	0	0.111111111111111	0	0	0	0	0	0	0	0	0.111111111111111	0	0	0	0.111111111111111	0	0	0	0	0.111111111111111	0	0	0.111111111111111	0.222222222222222	0.111111111111111	0	0.111111111111111
>nega972
0	0	0	0	0	0	0	0	0	0	0	0	0	0	0	0.166666666666667	0	0	0	0	0	0	0	0	0.166666666666667	0	0	0	0.333333333333333	0	0	0.333333333333333
>nega973
0	0	0	0	0	0	0.142857142857143	0	0	0	0	0	0	0.142857142857143	0	0	0	0	0	0.142857142857143	0	0	0	0	0	0.142857142857143	0.142857142857143	0	0.142857142857143	0	0	0.142857142857143
>nega974
0	0	0	0	0	0	0	0	0	0	0	0	0.166666666666667	0	0	0	0	0	0	0	0	0	0	0	0	0	0	0.166666666666667	0	0.333333333333333	0.166666666666667	0.166666666666667
>nega975
0	0	0	0	0	0	0.0555555555555556	0	0	0.0555555555555556	0	0	0	0.0555555555555556	0.0555555555555556	0.0555555555555556	0	0.0555555555555556	0	0	0.0555555555555556	0.0555555555555556	0	0.0555555555555556	0.0555555555555556	0.0555555555555556	0.0555555555555556	0.0555555555555556	0.111111111111111	0.0555555555555556	0.0555555555555556	0.0555555555555556
>nega976
0	0	0	0	0.0555555555555556	0	0.0555555555555556	0	0	0.0555555555555556	0	0	0.111111111111111	0.0555555555555556	0	0.0555555555555556	0	0.0555555555555556	0	0.0555555555555556	0	0.111111111111111	0.0555555555555556	0	0.0555555555555556	0.0555555555555556	0.111111111111111	0	0	0.0555555555555556	0.0555555555555556	0
>nega977
0	0	0	0	0	0	0	0.0666666666666667	0	0	0	0	0	0.0666666666666667	0.0666666666666667	0.0666666666666667	0	0	0	0.0666666666666667	0	0	0	0.0666666666666667	0	0.0666666666666667	0	0.133333333333333	0.266666666666667	0.0666666666666667	0	0.0666666666666667
>nega978
0	0	0	0	0	0.1	0	0	0	0	0	0	0	0	0.2	0	0.1	0	0	0	0	0	0	0	0	0.2	0	0	0	0.2	0.1	0.1
>nega979
0	0	0	0	0	0	0	0	0	0	0	0	0	0.166666666666667	0	0	0	0	0	0	0	0	0	0	0	0	0	0	0	0.333333333333333	0.166666666666667	0.333333333333333
>nega980
0	0	0	0	0	0	0	0	0	0	0	0	0.0714285714285714	0	0	0	0	0	0	0	0	0.0714285714285714	0	0	0	0	0	0.142857142857143	0.214285714285714	0.142857142857143	0.0714285714285714	0.285714285714286
>nega981
0	0	0	0	0	0.0909090909090909	0	0.0909090909090909	0	0	0	0	0	0.181818181818182	0	0.0909090909090909	0	0	0	0.181818181818182	0	0	0	0	0.181818181818182	0.0909090909090909	0	0	0	0	0.0909090909090909	0
>nega982
0	0	0	0	0	0	0	0	0	0	0	0	0	0.5	0	0	0	0	0	0	0	0	0	0	0	0.5	0	0	0	0	0	0
>nega983
0	0.2	0	0.0666666666666667	0.0666666666666667	0	0	0	0	0	0	0	0.0666666666666667	0.0666666666666667	0	0	0.0666666666666667	0	0	0	0	0	0	0	0	0	0	0.0666666666666667	0.133333333333333	0.0666666666666667	0.0666666666666667	0.133333333333333
>nega984
0	0	0	0	0	0	0	0	0	0	0	0	0	0.111111111111111	0.111111111111111	0	0	0	0	0	0	0	0	0.111111111111111	0	0.111111111111111	0.111111111111111	0	0.111111111111111	0.111111111111111	0.111111111111111	0.111111111111111
>nega985
0	0	0	0	0	0	0	0	0	0	0	0	0	0	0.0769230769230769	0.0769230769230769	0	0	0	0	0.0769230769230769	0	0	0	0.0769230769230769	0.0769230769230769	0	0	0.0769230769230769	0.230769230769231	0.0769230769230769	0.230769230769231
>nega986
0	0	0.142857142857143	0	0	0	0.0714285714285714	0	0	0	0	0	0	0.0714285714285714	0	0	0	0	0.0714285714285714	0	0	0	0	0	0	0.142857142857143	0	0	0.0714285714285714	0.142857142857143	0.142857142857143	0.142857142857143
>nega987
0	0	0	0	0	0	0	0	0	0	0	0	0	0	0	0.166666666666667	0	0	0	0	0	0	0	0	0.166666666666667	0	0	0	0.166666666666667	0.166666666666667	0	0.333333333333333
>nega988
0	0	0	0	0	0	0	0.0909090909090909	0	0	0.0909090909090909	0	0	0.0909090909090909	0.0909090909090909	0	0.0909090909090909	0	0	0	0	0.0909090909090909	0	0	0	0.0909090909090909	0.0909090909090909	0	0.181818181818182	0.0909090909090909	0	0
>nega989
0	0	0	0	0	0	0	0	0	0.0625	0	0	0.0625	0.1875	0	0	0	0	0	0	0	0	0.0625	0.1875	0	0	0.125	0.0625	0	0.0625	0.125	0.0625
>nega990
0	0	0	0	0	0	0	0.142857142857143	0	0	0	0	0	0.142857142857143	0.142857142857143	0	0	0	0	0.142857142857143	0	0	0	0	0	0.142857142857143	0	0.142857142857143	0.142857142857143	0	0	0
>nega991
0.0769230769230769	0	0.0769230769230769	0	0.0769230769230769	0	0	0	0	0	0	0	0	0	0.0769230769230769	0.153846153846154	0	0	0.0769230769230769	0	0.0769230769230769	0	0	0	0.0769230769230769	0.0769230769230769	0	0.0769230769230769	0	0	0.0769230769230769	0.0769230769230769
>nega992
0	0	0.0909090909090909	0.0909090909090909	0	0.0909090909090909	0	0	0	0	0	0	0	0.181818181818182	0	0	0	0	0.0909090909090909	0	0	0	0	0	0	0	0.181818181818182	0	0	0.0909090909090909	0	0.181818181818182
>nega993
0	0	0	0	0	0	0	0	0	0	0	0	0	0.166666666666667	0	0	0	0	0	0	0	0	0.0833333333333333	0	0	0	0	0.0833333333333333	0.0833333333333333	0.25	0.333333333333333	0
>nega994
0	0	0	0	0	0	0	0	0	0	0	0	0.2	0.2	0	0	0	0	0	0	0	0	0.2	0	0	0	0.2	0.2	0	0	0	0
>nega995
0	0	0	0	0	0	0	0	0	0	0	0	0	0.111111111111111	0	0.111111111111111	0	0	0	0	0	0.111111111111111	0	0	0.111111111111111	0.111111111111111	0	0	0.111111111111111	0.111111111111111	0	0.222222222222222
>nega996
0	0	0	0	0	0	0	0	0	0	0	0	0	0.333333333333333	0	0	0	0	0	0	0	0	0	0	0	0	0	0.333333333333333	0	0	0.333333333333333	0
>nega997
0.125	0	0.1875	0.125	0	0	0	0.0625	0	0	0	0	0	0.0625	0	0.0625	0	0	0.0625	0	0	0	0	0	0.0625	0	0	0	0.0625	0.0625	0.0625	0.0625
>nega998
0	0	0	0	0	0	0	0	0	0	0	0	0	0	0	0.166666666666667	0	0	0	0	0	0	0	0	0.166666666666667	0	0	0	0.166666666666667	0.166666666666667	0.166666666666667	0.166666666666667
>nega999
0	0	0	0	0	0	0	0	0	0	0	0	0.166666666666667	0.166666666666667	0	0	0	0	0	0	0	0.166666666666667	0	0	0.166666666666667	0	0	0.166666666666667	0	0	0	0.166666666666667
>nega1000
0.0666666666666667	0	0.0666666666666667	0	0.0666666666666667	0	0	0	0	0	0	0	0	0.2	0.0666666666666667	0	0	0	0.0666666666666667	0	0	0	0	0.133333333333333	0	0.0666666666666667	0.0666666666666667	0.133333333333333	0	0	0.0666666666666667	0
>nega1001
0	0	0	0	0	0	0	0	0	0	0	0	0	0	0.111111111111111	0.111111111111111	0	0	0	0	0	0.111111111111111	0	0	0	0.111111111111111	0	0	0.111111111111111	0.222222222222222	0	0.222222222222222
>nega1002
0	0	0	0	0	0	0	0	0	0	0	0	0	0	0	0.25	0	0	0	0	0	0	0	0	0.25	0	0	0	0	0.25	0.25	0
>nega1003
0	0	0	0	0	0	0	0	0	0	0	0	0	0	0	0.166666666666667	0	0	0	0	0	0.0833333333333333	0	0	0	0	0	0.166666666666667	0	0.333333333333333	0.166666666666667	0.0833333333333333
>nega1004
0	0	0	0	0	0	0	0	0	0	0	0	0	0.2	0.2	0	0	0	0	0	0.2	0	0	0	0	0.2	0.2	0	0	0	0	0
>nega1005
0	0.0588235294117647	0.0588235294117647	0	0.0588235294117647	0	0	0	0	0	0	0	0.0588235294117647	0.0588235294117647	0	0	0.0588235294117647	0	0	0	0	0	0	0	0.0588235294117647	0	0.0588235294117647	0	0.176470588235294	0.0588235294117647	0	0.294117647058824
>nega1006
0	0	0	0	0	0	0.111111111111111	0	0	0	0	0	0	0.111111111111111	0	0.111111111111111	0	0	0	0.111111111111111	0	0	0	0	0.111111111111111	0	0.111111111111111	0	0	0.111111111111111	0.111111111111111	0.111111111111111
>nega1007
0	0	0	0	0	0	0	0.181818181818182	0	0	0	0	0	0	0.181818181818182	0.0909090909090909	0	0	0	0.181818181818182	0	0	0	0	0	0.181818181818182	0.0909090909090909	0	0	0.0909090909090909	0	0
>nega1008
0	0	0	0	0	0	0	0	0	0	0	0	0.2	0	0	0	0	0	0	0	0	0	0	0	0	0	0	0.2	0	0.2	0.2	0.2
>nega1009
0	0	0	0	0	0	0	0	0	0	0	0	0	0.0909090909090909	0	0.0909090909090909	0	0	0	0	0	0	0	0.0909090909090909	0.0909090909090909	0	0	0.0909090909090909	0.181818181818182	0.0909090909090909	0.0909090909090909	0.181818181818182
>nega1010
0	0	0	0	0	0	0.0555555555555556	0.0555555555555556	0	0	0	0	0.0555555555555556	0	0.111111111111111	0	0.111111111111111	0	0	0	0	0	0	0	0.0555555555555556	0.0555555555555556	0	0	0.111111111111111	0.166666666666667	0.0555555555555556	0.166666666666667
>nega1011
0	0	0	0	0	0	0	0	0	0	0	0	0	0.25	0	0	0	0	0	0	0	0	0	0	0	0.25	0	0	0.25	0	0.25	0
>nega1012
0	0	0	0	0	0	0	0.0833333333333333	0	0	0	0	0	0.0833333333333333	0	0.0833333333333333	0	0	0	0.0833333333333333	0	0	0	0	0.0833333333333333	0	0.0833333333333333	0	0.166666666666667	0.166666666666667	0.0833333333333333	0.0833333333333333
>nega1013
0	0	0	0	0.0714285714285714	0	0.0714285714285714	0	0	0	0	0	0	0.142857142857143	0	0	0	0.0714285714285714	0.0714285714285714	0	0	0	0	0	0	0.0714285714285714	0	0.142857142857143	0.142857142857143	0.0714285714285714	0.0714285714285714	0.0714285714285714
>nega1014
0.333333333333333	0.133333333333333	0.0666666666666667	0	0.0666666666666667	0	0	0	0	0	0	0	0	0.0666666666666667	0.0666666666666667	0	0	0.0666666666666667	0	0	0	0	0	0	0.0666666666666667	0.0666666666666667	0	0	0	0	0.0666666666666667	0
>nega1015
0	0	0	0	0.111111111111111	0	0	0	0	0	0	0	0	0.0555555555555556	0.0555555555555556	0.111111111111111	0	0.0555555555555556	0.0555555555555556	0	0	0	0.0555555555555556	0	0	0.111111111111111	0	0.0555555555555556	0.111111111111111	0.0555555555555556	0.0555555555555556	0.111111111111111
>nega1016
0	0	0	0	0	0	0	0	0	0.125	0	0	0.0625	0	0.0625	0.0625	0	0	0	0	0.0625	0	0	0.1875	0.0625	0	0.0625	0.0625	0.0625	0.0625	0.0625	0.0625
>nega1017
0.111111111111111	0	0	0	0	0	0	0.0555555555555556	0	0	0	0	0	0.0555555555555556	0	0.0555555555555556	0	0	0	0.0555555555555556	0	0	0	0	0	0	0	0.111111111111111	0.222222222222222	0.0555555555555556	0.111111111111111	0.166666666666667
>nega1018
0	0	0	0	0	0	0	0	0	0	0	0	0	0.1	0	0.1	0	0	0	0	0	0	0	0.1	0	0	0.1	0	0.3	0	0.1	0.2
>nega1019
0	0	0	0	0	0	0	0	0	0	0	0	0.125	0	0	0	0	0	0	0	0	0	0	0.125	0	0	0.125	0	0.125	0.25	0.125	0.125
>nega1020
0	0	0	0	0.111111111111111	0	0	0	0	0.111111111111111	0	0	0	0.111111111111111	0.111111111111111	0	0.111111111111111	0	0	0	0.111111111111111	0	0	0	0.111111111111111	0	0.111111111111111	0	0	0	0	0.111111111111111
>nega1021
0	0	0	0	0	0	0	0	0	0	0	0	0	0.25	0.0833333333333333	0	0	0	0	0	0.0833333333333333	0	0	0.166666666666667	0	0.0833333333333333	0.166666666666667	0	0	0	0	0.166666666666667
>nega1022
0	0	0	0	0.0909090909090909	0	0	0	0	0	0	0	0	0.181818181818182	0	0	0.0909090909090909	0	0	0	0	0	0	0	0.0909090909090909	0	0	0.0909090909090909	0.0909090909090909	0	0	0.363636363636364
>nega1023
0	0	0	0	0	0.0625	0	0	0	0	0	0	0.0625	0.0625	0.0625	0	0	0	0.0625	0	0	0	0	0.0625	0.0625	0.0625	0.0625	0	0	0.125	0.0625	0.25
>nega1024
0	0	0	0	0	0	0	0	0	0	0	0	0	0.333333333333333	0	0	0	0	0	0	0	0	0	0	0	0	0	0	0	0.333333333333333	0.333333333333333	0
>nega1025
0	0	0	0	0	0	0	0	0	0	0	0	0.1	0.1	0	0	0	0	0	0	0.1	0	0	0	0	0.1	0.1	0	0.1	0	0.2	0.2
>nega1026
0	0	0	0	0	0	0	0	0	0	0	0	0	0.125	0	0.125	0	0	0	0	0	0.125	0	0	0.125	0	0	0.125	0	0.125	0.125	0.125
>nega1027
0	0	0	0	0	0	0	0	0	0	0	0	0	0.1	0.1	0	0	0	0	0	0	0	0	0.1	0	0	0	0.1	0.2	0.1	0.1	0.2
>nega1028
0	0	0	0.111111111111111	0	0.111111111111111	0	0	0	0	0	0	0	0.111111111111111	0.111111111111111	0	0	0	0.111111111111111	0	0	0	0	0	0	0	0.222222222222222	0	0.111111111111111	0.111111111111111	0	0
>nega1029
0	0	0	0	0	0	0	0.1	0	0	0	0	0	0	0.1	0.1	0	0	0	0.1	0	0	0	0	0	0.2	0	0	0.2	0	0	0.2
>nega1030
0	0	0	0	0	0	0	0	0	0	0	0	0.0769230769230769	0	0	0.0769230769230769	0	0	0	0	0.0769230769230769	0	0	0	0	0	0	0.153846153846154	0.230769230769231	0	0.0769230769230769	0.307692307692308
>nega1031
0	0	0	0	0	0	0	0	0	0.142857142857143	0	0	0	0	0.142857142857143	0	0	0	0	0	0	0	0	0.142857142857143	0	0.142857142857143	0	0	0	0.142857142857143	0.142857142857143	0.142857142857143
>nega1032
0	0	0.111111111111111	0	0	0	0	0.111111111111111	0	0	0	0	0	0.111111111111111	0	0.111111111111111	0	0	0	0.111111111111111	0	0	0	0	0.111111111111111	0	0.111111111111111	0	0	0.111111111111111	0.111111111111111	0
>nega1033
0	0	0	0	0	0	0	0	0	0	0	0	0	0.142857142857143	0.142857142857143	0	0	0	0	0	0	0.142857142857143	0	0	0	0.142857142857143	0	0.142857142857143	0.142857142857143	0	0	0.142857142857143
>nega1034
0	0	0	0	0	0	0	0	0	0	0	0	0	0.142857142857143	0.142857142857143	0	0	0	0	0	0	0	0	0.142857142857143	0	0.142857142857143	0	0.142857142857143	0.142857142857143	0	0	0.142857142857143
>nega1035
0	0	0	0	0	0	0	0	0	0	0	0	0	0.117647058823529	0.0588235294117647	0.0588235294117647	0	0	0	0	0.117647058823529	0	0	0.0588235294117647	0.0588235294117647	0.117647058823529	0	0	0.0588235294117647	0.117647058823529	0.0588235294117647	0.176470588235294
>nega1036
0	0	0	0	0	0	0	0	0	0	0	0	0	0	0	0.125	0	0	0	0	0	0	0	0	0	0	0.125	0	0.25	0.25	0.125	0.125
>nega1037
0	0	0	0	0	0	0	0	0	0	0	0	0	0	0	0.142857142857143	0	0	0	0	0	0	0	0	0.142857142857143	0	0	0	0.142857142857143	0.285714285714286	0	0.285714285714286
>nega1038
0	0	0	0	0	0	0	0	0	0	0	0	0	0.0909090909090909	0	0.181818181818182	0	0	0	0	0.0909090909090909	0	0.0909090909090909	0	0.181818181818182	0.0909090909090909	0	0	0	0.0909090909090909	0.0909090909090909	0.0909090909090909
>nega1039
0	0	0	0	0	0	0	0	0	0	0	0	0	0	0	0	0	0	0	0	0	0	0	0	0	0	0	0.2	0.2	0.2	0	0.4
>nega1040
0	0	0	0	0.0666666666666667	0	0	0	0	0	0	0	0	0	0	0.2	0	0.0666666666666667	0	0	0	0	0.0666666666666667	0	0.0666666666666667	0.133333333333333	0	0	0	0.133333333333333	0.133333333333333	0.133333333333333
>nega1041
0	0	0	0	0	0	0	0	0	0	0	0	0	0	0	0.285714285714286	0	0	0	0	0	0.142857142857143	0	0	0	0	0.142857142857143	0.142857142857143	0.142857142857143	0	0	0.142857142857143
>nega1042
0	0	0	0	0	0	0	0	0	0	0	0	0	0	0	0.142857142857143	0	0	0	0	0	0.142857142857143	0	0	0	0	0.142857142857143	0.142857142857143	0.285714285714286	0	0	0.142857142857143
>nega1043
0	0	0	0	0	0.0555555555555556	0	0	0	0	0	0	0	0.0555555555555556	0.0555555555555556	0.0555555555555556	0.0555555555555556	0	0	0	0.0555555555555556	0	0.0555555555555556	0	0.0555555555555556	0.0555555555555556	0.0555555555555556	0.0555555555555556	0.0555555555555556	0.166666666666667	0.111111111111111	0.0555555555555556
>nega1044
0	0	0	0	0	0	0	0.0625	0	0	0	0	0.0625	0.0625	0	0.0625	0.0625	0	0	0	0	0.0625	0	0	0.125	0	0.0625	0	0.0625	0.125	0.125	0.125
>nega1045
0	0	0	0	0	0	0	0	0	0.0666666666666667	0.0666666666666667	0	0.133333333333333	0	0	0	0	0	0	0	0.0666666666666667	0	0.0666666666666667	0.0666666666666667	0	0	0	0.133333333333333	0.0666666666666667	0.133333333333333	0.0666666666666667	0.133333333333333
>nega1046
0.0769230769230769	0	0	0.0769230769230769	0.0769230769230769	0.0769230769230769	0	0	0	0	0	0	0	0.0769230769230769	0	0.0769230769230769	0.0769230769230769	0.0769230769230769	0	0	0	0	0	0	0.0769230769230769	0	0	0.0769230769230769	0.0769230769230769	0	0.0769230769230769	0.0769230769230769
>nega1047
0	0	0	0	0	0	0	0	0	0	0.0909090909090909	0	0	0.181818181818182	0	0	0	0	0	0	0	0.0909090909090909	0.0909090909090909	0	0.0909090909090909	0	0.0909090909090909	0	0	0.181818181818182	0.0909090909090909	0.0909090909090909
>nega1048
0.181818181818182	0	0	0	0	0.0909090909090909	0	0	0	0	0	0	0	0	0.181818181818182	0	0	0.0909090909090909	0	0	0	0	0	0	0	0.0909090909090909	0.0909090909090909	0	0.0909090909090909	0.0909090909090909	0	0.0909090909090909
>nega1049
0	0	0	0	0	0	0	0	0	0	0	0	0	0.5	0	0	0	0	0	0	0	0	0	0	0	0	0.5	0	0	0	0	0
>nega1050
0	0	0	0	0	0.0769230769230769	0	0	0	0	0	0	0	0	0.153846153846154	0.0769230769230769	0	0.0769230769230769	0	0	0	0.0769230769230769	0	0	0.153846153846154	0	0	0.0769230769230769	0	0.230769230769231	0.0769230769230769	0
>nega1051
0	0	0	0	0	0	0	0	0	0	0	0	0	0	0.142857142857143	0.142857142857143	0	0	0	0	0.142857142857143	0	0	0	0.142857142857143	0.142857142857143	0	0	0	0.142857142857143	0.142857142857143	0
>nega1052
0	0	0	0	0	0	0	0	0	0	0	0	0.25	0	0	0	0	0	0	0	0	0	0	0	0	0	0	0.25	0	0.25	0.25	0
>nega1053
0	0	0	0.0588235294117647	0	0	0	0.0588235294117647	0	0	0	0	0.117647058823529	0.0588235294117647	0	0	0	0	0.0588235294117647	0	0	0	0	0.0588235294117647	0	0	0	0.176470588235294	0.117647058823529	0.117647058823529	0.0588235294117647	0.117647058823529
>nega1054
0.125	0.125	0	0	0	0.125	0	0	0	0	0	0	0	0	0.0625	0.125	0	0	0	0.125	0	0	0	0	0.0625	0	0.0625	0.0625	0.0625	0.0625	0	0
>nega1055
0	0	0	0	0	0	0	0	0	0	0	0	0	0.0666666666666667	0	0.0666666666666667	0	0	0	0	0	0.0666666666666667	0	0	0	0	0.133333333333333	0	0.0666666666666667	0.333333333333333	0.0666666666666667	0.2
>nega1056
0	0	0	0	0	0	0	0	0	0	0	0	0	0.333333333333333	0	0	0	0	0	0	0	0	0	0	0	0	0.333333333333333	0	0	0.333333333333333	0	0
>nega1057
0	0	0	0	0	0.125	0	0	0.125	0	0.125	0	0	0.125	0	0	0	0	0	0.125	0.125	0	0	0	0	0	0	0.125	0	0.125	0	0
>nega1058
0	0.0625	0	0.0625	0.0625	0	0	0	0	0	0	0	0.0625	0.0625	0.0625	0	0	0	0	0.0625	0	0	0	0.0625	0	0.125	0	0.0625	0.0625	0	0	0.25
>nega1059
0	0	0	0	0	0	0	0	0	0	0	0	0.1	0.1	0	0.1	0	0	0	0	0.1	0	0.1	0	0.1	0	0.1	0.1	0	0.1	0.1	0
>nega1060
0	0	0	0	0	0	0	0	0	0	0	0	0.2	0	0	0	0	0	0	0	0	0	0	0	0	0	0	0.2	0	0.2	0.2	0.2
>nega1061
0	0	0	0	0	0	0	0	0	0	0	0	0.0714285714285714	0	0.142857142857143	0	0	0	0	0	0	0.142857142857143	0	0	0	0.0714285714285714	0	0.0714285714285714	0.142857142857143	0.0714285714285714	0.0714285714285714	0.214285714285714
>nega1062
0	0	0	0	0.0833333333333333	0	0	0	0	0	0	0	0.0833333333333333	0	0	0.0833333333333333	0.0833333333333333	0	0	0	0	0	0	0	0	0.0833333333333333	0	0.0833333333333333	0.0833333333333333	0.166666666666667	0.0833333333333333	0.166666666666667
>nega1063
0	0	0	0	0	0	0	0	0	0	0	0	0.0769230769230769	0.0769230769230769	0	0	0	0	0	0	0	0.0769230769230769	0	0	0	0.0769230769230769	0	0.0769230769230769	0.230769230769231	0.0769230769230769	0	0.307692307692308
>nega1064
0	0	0	0	0	0	0	0.0909090909090909	0	0	0	0	0	0	0.0909090909090909	0.0909090909090909	0.0909090909090909	0	0	0	0	0	0	0	0	0.0909090909090909	0	0.0909090909090909	0.0909090909090909	0.181818181818182	0	0.181818181818182
>nega1065
0	0	0	0	0	0	0	0	0	0	0	0	0	0.5	0	0	0	0	0	0	0	0	0	0	0	0	0.5	0	0	0	0	0
>nega1066
0	0	0	0	0.0714285714285714	0	0	0	0	0	0	0	0.0714285714285714	0.0714285714285714	0	0	0	0.0714285714285714	0	0	0	0	0	0	0	0.0714285714285714	0	0.0714285714285714	0.214285714285714	0	0.0714285714285714	0.285714285714286
>nega1067
0	0	0	0	0	0	0	0	0	0	0	0	0	0	0.333333333333333	0	0	0	0	0	0	0	0	0	0	0	0	0	0.333333333333333	0	0	0.333333333333333
>nega1068
0	0	0	0	0	0	0	0	0	0	0	0	0	0	0.2	0	0	0	0	0	0	0	0	0	0	0	0	0.2	0.2	0.2	0	0.2
>nega1069
0	0	0	0	0	0	0	0	0	0	0	0	0.166666666666667	0.166666666666667	0	0	0	0	0	0	0	0	0	0.166666666666667	0	0	0.333333333333333	0	0	0.166666666666667	0	0
>nega1070
0	0	0	0	0	0	0	0	0	0	0	0	0	0	0	0	0	0	0	0	0	0	0	0	0	0	0.166666666666667	0	0.333333333333333	0.333333333333333	0	0.166666666666667
>nega1071
0	0	0	0	0	0	0	0	0	0	0	0	0	0	0	0.5	0	0	0	0	0	0	0	0	0	0	0	0	0	0.5	0	0
>nega1072
0	0	0	0	0	0	0	0	0	0	0	0	0	0.0769230769230769	0	0.0769230769230769	0	0	0	0	0.0769230769230769	0	0	0	0	0.0769230769230769	0.0769230769230769	0	0.230769230769231	0	0.153846153846154	0.230769230769231
>nega1073
0	0	0	0	0	0	0	0	0	0	0	0	0	0.0666666666666667	0	0.2	0	0	0	0	0	0.133333333333333	0	0.0666666666666667	0.133333333333333	0	0	0.0666666666666667	0.133333333333333	0.0666666666666667	0	0.133333333333333
>nega1074
0	0	0	0	0	0	0	0	0	0	0	0	0	0	0.333333333333333	0	0	0	0	0	0	0	0	0	0.333333333333333	0	0	0	0	0.333333333333333	0	0
>nega1075
0	0	0	0	0	0.0769230769230769	0	0	0	0	0	0	0	0	0.0769230769230769	0.0769230769230769	0.0769230769230769	0	0	0	0	0	0	0	0	0.0769230769230769	0	0.0769230769230769	0.153846153846154	0.153846153846154	0	0.230769230769231
>nega1076
0	0	0	0	0	0	0	0	0	0	0	0	0	0.1	0	0.1	0	0	0	0	0	0.1	0	0	0	0	0.1	0.1	0.3	0.1	0	0.1
>nega1077
0	0.0833333333333333	0	0	0	0.0833333333333333	0	0	0	0	0	0	0.0833333333333333	0.0833333333333333	0.0833333333333333	0	0	0.0833333333333333	0	0	0	0.0833333333333333	0	0	0	0	0.0833333333333333	0.0833333333333333	0	0.166666666666667	0.0833333333333333	0
>nega1078
0	0	0	0	0	0	0	0	0	0	0	0	0	0.0833333333333333	0.0833333333333333	0.0833333333333333	0	0	0	0	0.0833333333333333	0	0.0833333333333333	0	0	0.0833333333333333	0	0.166666666666667	0.166666666666667	0.0833333333333333	0	0.0833333333333333
>nega1079
0	0	0	0	0	0	0	0	0	0	0	0	0	0.25	0	0	0	0	0	0	0	0	0	0	0	0	0.25	0	0.25	0	0	0.25
>nega1080
0	0	0	0	0	0.0714285714285714	0	0	0	0.0714285714285714	0	0	0	0	0.0714285714285714	0	0	0	0	0.0714285714285714	0	0	0	0	0	0	0.0714285714285714	0	0.0714285714285714	0.285714285714286	0	0.285714285714286
>nega1081
0	0	0	0	0	0	0	0	0	0	0	0	0	0.333333333333333	0	0	0	0	0	0	0	0	0	0	0	0	0	0	0	0.333333333333333	0.333333333333333	0
>nega1082
0	0.0769230769230769	0	0.0769230769230769	0.0769230769230769	0	0	0	0	0	0	0	0	0.0769230769230769	0.0769230769230769	0	0.0769230769230769	0	0	0	0	0	0	0	0.0769230769230769	0.0769230769230769	0	0	0	0.0769230769230769	0.153846153846154	0.153846153846154
>nega1083
0	0	0	0	0	0	0	0	0	0	0	0	0	0	0.111111111111111	0	0	0	0	0	0	0.111111111111111	0	0	0	0.111111111111111	0.111111111111111	0	0	0.222222222222222	0.333333333333333	0
>nega1084
0	0	0	0	0	0	0	0	0	0	0	0	0.0909090909090909	0.0909090909090909	0	0	0	0	0	0	0	0	0	0.0909090909090909	0	0.0909090909090909	0	0.0909090909090909	0.272727272727273	0	0.0909090909090909	0.181818181818182
>nega1085
0	0	0	0	0	0	0	0.0666666666666667	0	0	0.0666666666666667	0	0.0666666666666667	0	0.0666666666666667	0.0666666666666667	0	0.0666666666666667	0	0	0	0.0666666666666667	0.0666666666666667	0	0	0.0666666666666667	0	0.0666666666666667	0	0.266666666666667	0	0.0666666666666667
>nega1086
0	0	0	0	0	0	0	0	0	0	0	0	0	0.0666666666666667	0.0666666666666667	0	0	0	0	0	0	0	0	0.0666666666666667	0.0666666666666667	0	0	0.0666666666666667	0.133333333333333	0.2	0.2	0.133333333333333
>nega1087
0	0	0	0	0	0	0	0.0714285714285714	0	0	0	0	0.0714285714285714	0.0714285714285714	0	0	0	0	0	0.0714285714285714	0	0	0	0	0	0	0	0.0714285714285714	0.214285714285714	0	0	0.428571428571429
>nega1088
0	0	0	0	0	0	0.0555555555555556	0	0	0	0	0	0	0.0555555555555556	0.0555555555555556	0.0555555555555556	0	0	0	0.0555555555555556	0	0.0555555555555556	0	0.0555555555555556	0.0555555555555556	0.111111111111111	0.0555555555555556	0	0.111111111111111	0.166666666666667	0.111111111111111	0
>nega1089
0	0.0555555555555556	0	0.0555555555555556	0	0	0	0.0555555555555556	0	0	0	0	0.0555555555555556	0	0.111111111111111	0	0	0	0.0555555555555556	0	0	0	0.0555555555555556	0.0555555555555556	0	0.166666666666667	0	0.0555555555555556	0.0555555555555556	0.111111111111111	0.0555555555555556	0.0555555555555556
>nega1090
0	0	0	0	0	0	0	0	0	0	0	0	0	0	0	0.125	0	0	0	0	0	0	0	0	0	0	0	0.125	0.375	0.125	0.125	0.125
>nega1091
0	0	0	0	0	0	0	0	0	0	0	0	0	0	0	0.25	0	0	0	0	0	0	0	0	0.25	0	0	0	0	0.25	0.25	0
>nega1092
0	0	0	0	0	0	0	0	0	0	0	0	0	0	0	0.25	0	0	0	0	0	0	0	0	0.25	0	0	0	0	0	0.25	0.25
>nega1093
0	0	0	0	0	0.181818181818182	0	0	0.0909090909090909	0	0	0	0.0909090909090909	0.0909090909090909	0	0	0	0	0	0.181818181818182	0	0.0909090909090909	0	0	0	0	0.0909090909090909	0.181818181818182	0	0	0	0
>nega1094
0	0	0	0	0	0	0	0	0	0	0	0	0	0	0	0	0	0	0	0	0	0	0	0	0.2	0	0	0	0	0.4	0.4	0
>nega1095
0	0	0	0	0	0	0.0909090909090909	0	0	0	0	0	0.0909090909090909	0.0909090909090909	0	0	0.0909090909090909	0	0	0	0	0	0	0	0	0.0909090909090909	0	0.0909090909090909	0.0909090909090909	0.0909090909090909	0.181818181818182	0.0909090909090909
>nega1096
0.111111111111111	0	0	0	0	0.111111111111111	0	0	0	0	0	0	0	0.111111111111111	0	0.111111111111111	0.111111111111111	0	0	0	0	0	0	0	0.111111111111111	0	0.111111111111111	0	0.111111111111111	0	0	0.111111111111111
>nega1097
0	0	0	0	0	0	0	0	0	0	0	0	0.333333333333333	0	0	0	0	0	0	0	0	0	0	0	0	0.333333333333333	0	0	0	0	0.333333333333333	0
>nega1098
0.0769230769230769	0	0	0.307692307692308	0.0769230769230769	0	0	0	0	0	0	0	0	0.153846153846154	0	0	0	0.0769230769230769	0	0	0	0	0	0	0	0	0	0.153846153846154	0	0.0769230769230769	0.0769230769230769	0
>nega1099
0	0	0	0	0	0	0	0	0	0	0	0	0	0.333333333333333	0	0	0	0	0	0	0	0	0	0	0	0	0	0.333333333333333	0	0.333333333333333	0	0
>nega1100
0	0	0	0	0	0	0	0	0	0	0	0	0	0	0	0.166666666666667	0	0	0	0	0	0	0	0	0.166666666666667	0	0	0	0	0.333333333333333	0.333333333333333	0
>nega1101
0	0	0	0	0	0	0	0	0	0	0	0	0.166666666666667	0	0	0	0	0	0	0	0	0	0	0	0	0	0	0	0.333333333333333	0	0	0.5
>nega1102
0	0	0.166666666666667	0	0.0833333333333333	0	0	0	0	0	0	0	0.0833333333333333	0	0	0.0833333333333333	0	0.0833333333333333	0	0	0	0	0	0	0.0833333333333333	0	0	0.0833333333333333	0.0833333333333333	0.0833333333333333	0	0.166666666666667
>nega1103
0	0	0	0	0	0	0	0	0	0	0	0	0.25	0	0	0	0	0	0	0	0	0	0	0	0	0	0	0.25	0	0.25	0.25	0
>nega1104
0	0	0	0	0	0	0	0	0	0	0	0.0833333333333333	0.25	0.0833333333333333	0	0	0	0	0	0	0	0.333333333333333	0	0	0	0	0	0.25	0	0	0	0
>nega1105
0	0	0	0	0	0	0	0	0	0	0	0	0	0.5	0	0	0	0	0	0	0	0	0	0	0	0	0.5	0	0	0	0	0
>nega1106
0	0	0	0	0	0	0	0	0	0	0	0	0	0.25	0	0	0	0	0	0	0	0	0	0	0	0	0.25	0	0.25	0	0	0.25
>nega1107
0	0.0833333333333333	0	0	0	0	0	0.0833333333333333	0	0	0	0	0	0.25	0	0	0.0833333333333333	0	0	0	0	0.0833333333333333	0	0	0	0.0833333333333333	0.166666666666667	0	0	0.0833333333333333	0	0.0833333333333333
>nega1108
0	0	0	0	0	0	0	0	0	0	0	0	0.166666666666667	0	0	0	0	0	0	0	0	0	0	0	0	0	0	0.166666666666667	0.333333333333333	0	0	0.333333333333333
>nega1109
0.0666666666666667	0	0	0	0.0666666666666667	0.133333333333333	0	0	0	0.0666666666666667	0	0	0	0.0666666666666667	0	0.133333333333333	0.0666666666666667	0.133333333333333	0	0	0	0	0	0	0	0.0666666666666667	0.0666666666666667	0.0666666666666667	0	0	0.0666666666666667	0
>nega1110
0	0	0	0	0	0.1	0	0	0	0	0	0	0	0	0.1	0.1	0	0	0	0.1	0	0.1	0	0	0	0.2	0	0.1	0	0	0	0.2
>nega1111
0	0	0	0	0	0	0	0	0	0	0	0	0	0.125	0	0.125	0	0	0	0	0.125	0	0	0	0.125	0.125	0	0	0	0.125	0.25	0
>nega1112
0	0	0	0	0	0	0	0	0	0	0	0	0	0	0	0	0	0	0	0	0	0	0	0	0	0	1	0	0	0	0	0
>nega1113
0	0	0	0	0	0	0	0	0	0	0	0	0	0	0	0.25	0	0	0	0	0	0	0	0	0.25	0	0	0	0	0.25	0.25	0
>nega1114
0	0	0	0	0	0	0	0.0909090909090909	0	0	0	0	0	0.0909090909090909	0	0.0909090909090909	0	0	0	0.0909090909090909	0	0	0	0	0	0.0909090909090909	0.0909090909090909	0	0.0909090909090909	0.0909090909090909	0.181818181818182	0.0909090909090909
>nega1115
0	0	0	0	0	0	0	0	0	0	0	0	0.166666666666667	0	0	0	0	0	0	0	0	0	0	0	0	0	0	0	0.166666666666667	0.166666666666667	0.166666666666667	0.333333333333333
>nega1116
0.2	0	0.0666666666666667	0.0666666666666667	0	0	0.0666666666666667	0	0	0	0	0	0	0.0666666666666667	0	0.0666666666666667	0.0666666666666667	0	0	0	0	0	0	0	0.0666666666666667	0	0	0.0666666666666667	0.0666666666666667	0.0666666666666667	0.0666666666666667	0.0666666666666667
>nega1117
0	0	0	0	0	0	0	0	0	0	0	0	0.166666666666667	0	0	0	0	0	0	0	0	0	0	0	0	0	0	0	0.5	0.333333333333333	0	0
>nega1118
0	0	0	0.0833333333333333	0.0833333333333333	0	0	0	0	0	0	0	0.0833333333333333	0	0	0.0833333333333333	0	0.0833333333333333	0	0	0	0	0	0	0.0833333333333333	0	0	0	0.0833333333333333	0.0833333333333333	0.0833333333333333	0.25
>nega1119
0	0	0	0	0.0833333333333333	0	0	0	0	0	0	0	0.0833333333333333	0	0	0.0833333333333333	0	0.0833333333333333	0	0	0	0	0	0	0.0833333333333333	0	0	0.0833333333333333	0.166666666666667	0.0833333333333333	0.166666666666667	0.0833333333333333
>nega1120
0	0	0	0	0	0	0	0	0	0	0	0	0.166666666666667	0	0.166666666666667	0	0	0	0	0	0	0	0	0.166666666666667	0	0.333333333333333	0	0	0	0	0	0.166666666666667
>nega1121
0	0.0625	0	0	0	0.0625	0	0.0625	0	0	0	0	0	0.0625	0.0625	0.0625	0.0625	0.0625	0	0	0	0	0	0	0	0.125	0	0.0625	0	0.125	0.0625	0.125
>nega1122
0	0	0	0	0	0	0	0	0	0	0	0	0	0.0909090909090909	0	0	0	0	0	0	0	0	0	0.0909090909090909	0	0	0	0.181818181818182	0.272727272727273	0.0909090909090909	0	0.272727272727273
>nega1123
0	0.125	0	0	0	0	0	0.125	0	0	0	0	0	0.125	0	0.125	0	0	0	0.125	0	0	0	0	0	0.125	0.125	0	0	0.125	0	0
>nega1124
0	0	0	0	0	0	0	0	0	0	0	0	0	0	0	0	0	0	0	0	0	0	0	0	0	0	0	0.0909090909090909	0.0909090909090909	0.363636363636364	0.181818181818182	0.272727272727273
>nega1125
0	0	0	0	0	0	0	0	0	0	0	0	0.166666666666667	0	0	0	0	0	0	0	0	0	0	0	0	0.166666666666667	0	0	0	0.166666666666667	0	0.5
>nega1126
0	0	0	0	0	0	0	0	0	0	0	0	0	0	0	0.25	0	0	0	0	0	0	0	0	0	0	0	0.25	0	0	0.25	0.25
>nega1127
0	0	0	0	0	0.0714285714285714	0.0714285714285714	0.0714285714285714	0	0.0714285714285714	0	0	0	0.0714285714285714	0.0714285714285714	0.0714285714285714	0.142857142857143	0.0714285714285714	0	0	0	0	0	0	0.0714285714285714	0	0.0714285714285714	0	0	0	0.0714285714285714	0.0714285714285714
>nega1128
0	0	0	0	0	0	0	0	0	0	0	0	0	0.5	0	0	0	0	0	0	0	0	0	0	0	0	0.5	0	0	0	0	0
>nega1129
0.0909090909090909	0.0909090909090909	0	0	0.0909090909090909	0	0	0	0	0	0	0	0	0.0909090909090909	0.0909090909090909	0	0	0.0909090909090909	0	0	0	0	0	0	0	0.0909090909090909	0.0909090909090909	0	0	0	0.0909090909090909	0.181818181818182
>nega1130
0	0.0714285714285714	0	0	0.0714285714285714	0.0714285714285714	0	0	0	0.0714285714285714	0.0714285714285714	0	0	0.0714285714285714	0	0.0714285714285714	0.142857142857143	0	0	0	0	0.0714285714285714	0	0	0	0.0714285714285714	0.0714285714285714	0	0	0.0714285714285714	0	0.0714285714285714
>nega1131
0.0588235294117647	0	0	0.117647058823529	0	0	0.0588235294117647	0	0	0	0	0	0	0.117647058823529	0.0588235294117647	0	0	0	0	0.0588235294117647	0	0	0	0.0588235294117647	0	0	0.117647058823529	0.0588235294117647	0.0588235294117647	0.0588235294117647	0.117647058823529	0.0588235294117647
>nega1132
0	0	0	0	0	0.214285714285714	0	0	0	0.0714285714285714	0.0714285714285714	0	0.0714285714285714	0	0	0.0714285714285714	0.0714285714285714	0.0714285714285714	0	0.0714285714285714	0	0	0	0	0	0.0714285714285714	0	0.0714285714285714	0	0.0714285714285714	0	0.0714285714285714
>nega1133
0	0	0	0	0	0	0	0	0	0	0	0	0	0.25	0	0	0	0	0	0	0	0	0	0	0	0	0	0.25	0.25	0.25	0	0
>nega1134
0	0	0	0.117647058823529	0	0	0	0.117647058823529	0	0.0588235294117647	0	0.0588235294117647	0	0.117647058823529	0	0.0588235294117647	0	0	0	0.117647058823529	0	0.117647058823529	0	0	0.0588235294117647	0.0588235294117647	0	0.0588235294117647	0	0.0588235294117647	0	0
>nega1135
0	0	0	0	0	0	0	0	0	0	0	0	0	0.2	0	0	0	0	0	0	0	0	0	0	0	0	0	0.2	0	0.2	0.2	0.2
>nega1136
0	0	0	0	0	0	0	0	0	0	0	0	0	0.25	0	0	0	0	0	0	0	0	0	0.125	0	0.125	0	0.125	0	0.125	0.25	0
>nega1137
0	0	0	0	0	0	0	0.0714285714285714	0	0	0	0	0.0714285714285714	0	0	0.142857142857143	0	0	0.0714285714285714	0	0.0714285714285714	0	0	0	0.0714285714285714	0	0	0.0714285714285714	0.0714285714285714	0.142857142857143	0.142857142857143	0.0714285714285714
>nega1138
0.125	0.0625	0.0625	0.1875	0	0	0.0625	0	0	0	0	0	0	0.125	0	0	0	0	0	0.0625	0	0	0	0	0.0625	0	0	0	0.0625	0.0625	0.125	0
>nega1139
0	0	0	0	0	0	0	0	0	0	0	0	0	0.333333333333333	0	0	0	0	0	0	0	0	0	0	0.333333333333333	0	0	0	0	0.333333333333333	0	0
>nega1140
0.0909090909090909	0	0	0	0	0	0.0909090909090909	0	0	0	0	0	0.0909090909090909	0	0	0.0909090909090909	0.0909090909090909	0	0	0	0	0	0	0	0.0909090909090909	0	0.0909090909090909	0	0.0909090909090909	0.181818181818182	0	0.0909090909090909
>nega1141
0	0	0	0	0	0	0	0	0	0	0	0	0	0.125	0	0.125	0	0	0	0	0.125	0	0	0	0.125	0	0	0.125	0.125	0.125	0	0.125
>nega1142
0	0	0	0	0	0	0	0	0	0	0	0	0.2	0	0	0	0	0	0	0	0	0	0	0	0	0	0	0.2	0.2	0	0.2	0.2
>nega1143
0	0	0	0	0.125	0	0	0	0	0	0	0	0	0.125	0	0.125	0	0.125	0	0	0	0	0	0	0	0.125	0	0.125	0.125	0.125	0	0
>nega1144
0	0	0	0	0.0588235294117647	0.0588235294117647	0	0	0	0	0	0	0.117647058823529	0	0	0.0588235294117647	0.0588235294117647	0.0588235294117647	0	0	0	0	0	0	0	0.117647058823529	0	0.0588235294117647	0.176470588235294	0	0	0.235294117647059
>nega1145
0	0	0	0	0	0	0	0	0	0	0	0	0	0.166666666666667	0.166666666666667	0	0	0	0	0	0	0.166666666666667	0	0	0	0	0	0.166666666666667	0	0.166666666666667	0.166666666666667	0
>nega1146
0	0	0	0	0	0.0909090909090909	0	0.0909090909090909	0	0.0909090909090909	0	0	0.0909090909090909	0	0.0909090909090909	0	0	0.0909090909090909	0	0.0909090909090909	0	0	0	0	0	0	0	0.181818181818182	0	0.0909090909090909	0.0909090909090909	0
>nega1147
0	0	0	0	0	0	0	0	0	0	0	0	0	0.25	0	0	0	0	0	0	0	0	0	0	0	0	0.25	0	0	0.25	0.25	0
>nega1148
0	0	0	0	0	0	0	0.0769230769230769	0	0	0	0	0	0.0769230769230769	0.0769230769230769	0	0.0769230769230769	0	0	0	0	0	0	0	0	0.0769230769230769	0	0.0769230769230769	0.0769230769230769	0.230769230769231	0.153846153846154	0.0769230769230769
>nega1149
0	0	0	0	0	0	0	0.0769230769230769	0	0	0.0769230769230769	0.0769230769230769	0	0.0769230769230769	0	0.0769230769230769	0	0	0	0.0769230769230769	0	0.153846153846154	0	0.0769230769230769	0.0769230769230769	0.153846153846154	0	0	0	0.0769230769230769	0	0
>nega1150
0	0	0	0	0	0	0	0	0	0	0	0	0	0.1	0.1	0	0	0	0	0	0	0.1	0	0	0	0	0	0.2	0.1	0.1	0.1	0.2
>nega1151
0	0	0	0	0	0	0	0	0	0	0	0	0	0.111111111111111	0	0.111111111111111	0	0	0	0	0	0	0	0.111111111111111	0.111111111111111	0	0	0.111111111111111	0	0.222222222222222	0.222222222222222	0
>nega1152
0	0	0	0	0	0	0	0	0	0	0	0	0	0.111111111111111	0	0.111111111111111	0	0	0	0	0.111111111111111	0	0	0	0.111111111111111	0	0	0.111111111111111	0.111111111111111	0.111111111111111	0.111111111111111	0.111111111111111
>nega1153
0	0	0	0	0	0	0	0	0	0	0	0	0	0.1	0	0	0	0	0	0	0	0	0	0	0	0	0.1	0	0.1	0.3	0.1	0.3
>nega1154
0	0	0	0	0.1	0	0	0	0	0	0	0	0	0	0.1	0.2	0	0.1	0	0	0.1	0	0	0	0.1	0.1	0	0.1	0.1	0	0	0
>nega1155
0	0	0	0	0	0.2	0	0.1	0.1	0	0.1	0	0	0	0	0.1	0	0	0	0.3	0	0	0	0	0	0	0	0.1	0	0	0	0
>nega1156
0	0.0588235294117647	0	0.117647058823529	0	0.0588235294117647	0	0	0	0	0	0	0	0.0588235294117647	0.0588235294117647	0	0.0588235294117647	0	0	0	0	0	0	0	0	0.117647058823529	0	0	0.117647058823529	0.0588235294117647	0.117647058823529	0.176470588235294
>nega1157
0.111111111111111	0	0	0.111111111111111	0.111111111111111	0	0	0	0	0	0	0	0	0.222222222222222	0	0	0.111111111111111	0	0	0	0	0	0	0	0	0.111111111111111	0.111111111111111	0	0	0	0.111111111111111	0
>nega1158
0	0	0	0	0	0.166666666666667	0	0	0	0	0	0	0	0.166666666666667	0.166666666666667	0	0.166666666666667	0	0	0	0	0	0	0	0	0.166666666666667	0.166666666666667	0	0	0	0	0
>nega1159
0	0	0	0	0	0	0	0	0	0	0	0	0.5	0	0	0	0	0	0	0	0	0	0	0	0	0	0	0	0	0	0.5	0
>nega1160
0	0	0	0	0	0	0	0	0	0	0	0	0	0	0	0	0	0	0	0	0	0	0	0	0.166666666666667	0	0	0	0.166666666666667	0.333333333333333	0.166666666666667	0.166666666666667
>nega1161
0	0	0	0	0	0	0	0	0	0	0	0	0	0.1	0	0	0	0	0	0	0	0.1	0	0	0.1	0	0	0.1	0	0.3	0.2	0.1
>nega1162
0	0	0	0	0	0.2	0	0.1	0	0.2	0.2	0	0	0	0	0	0	0.1	0	0.2	0	0	0	0	0	0	0	0	0	0	0	0
>nega1163
0.117647058823529	0.0588235294117647	0.0588235294117647	0	0.0588235294117647	0	0	0	0	0.0588235294117647	0	0	0	0.117647058823529	0	0	0	0	0	0.0588235294117647	0	0.0588235294117647	0	0	0	0	0.0588235294117647	0.0588235294117647	0	0.117647058823529	0.0588235294117647	0.117647058823529
>nega1164
0.0666666666666667	0	0.0666666666666667	0.2	0.0666666666666667	0	0	0	0	0	0	0	0.0666666666666667	0	0	0.0666666666666667	0	0	0.0666666666666667	0	0	0	0	0	0.0666666666666667	0	0	0.0666666666666667	0	0.133333333333333	0.133333333333333	0
>nega1165
0	0	0	0	0	0	0	0	0	0	0	0	0	0	0.1	0	0	0	0	0	0	0	0	0	0	0.1	0	0	0.2	0.2	0.1	0.3
>nega1166
0.0769230769230769	0	0	0	0	0.0769230769230769	0	0	0	0	0	0	0.0769230769230769	0.0769230769230769	0	0	0.0769230769230769	0	0	0	0	0	0	0	0.0769230769230769	0.0769230769230769	0	0	0	0.0769230769230769	0.230769230769231	0.153846153846154
>nega1167
0	0	0	0	0.125	0	0	0	0	0	0	0	0	0.125	0	0.125	0	0.125	0	0	0	0	0	0	0.125	0	0.125	0	0	0.125	0.125	0
>nega1168
0	0	0	0	0.142857142857143	0	0	0	0	0	0	0	0	0	0	0.142857142857143	0.142857142857143	0	0	0	0	0	0	0	0.285714285714286	0	0	0	0	0.142857142857143	0.142857142857143	0
>nega1169
0	0.0625	0.0625	0.0625	0	0	0	0.0625	0	0	0	0	0	0	0	0.125	0	0	0.0625	0	0	0	0	0	0.0625	0	0	0.0625	0.0625	0.125	0.0625	0.1875
>nega1170
0	0	0	0	0	0	0	0	0	0	0	0	0.111111111111111	0	0	0	0	0	0	0	0	0	0	0	0	0	0	0	0.333333333333333	0.111111111111111	0	0.444444444444444
>nega1171
0	0	0	0	0	0	0	0	0	0	0	0	0.111111111111111	0	0	0.111111111111111	0	0	0	0	0	0.222222222222222	0	0	0	0.222222222222222	0	0.111111111111111	0	0	0.111111111111111	0.111111111111111
>nega1172
0	0	0	0	0	0	0	0	0	0	0	0	0	0.2	0	0.2	0	0	0	0	0	0	0	0.2	0.2	0	0.2	0	0	0	0	0
>nega1173
0	0	0	0	0	0	0	0	0	0	0	0	0	0	0	0.222222222222222	0	0	0	0	0	0	0	0.111111111111111	0.222222222222222	0	0	0	0.111111111111111	0.111111111111111	0	0.222222222222222
>nega1174
0.25	0.166666666666667	0	0.0833333333333333	0.0833333333333333	0	0	0	0	0	0	0	0	0.0833333333333333	0.0833333333333333	0	0.0833333333333333	0	0	0	0	0	0	0	0	0.0833333333333333	0.0833333333333333	0	0	0	0	0
>nega1175
0.1	0	0	0	0	0.1	0	0	0	0	0	0	0	0.1	0	0.1	0.1	0	0	0	0	0	0	0	0	0.1	0	0	0.1	0.1	0.1	0.1
>nega1176
0	0	0	0	0	0	0	0.125	0	0	0	0	0	0	0.125	0.125	0	0	0	0.125	0	0	0	0	0.125	0.125	0	0	0.125	0	0	0.125
>nega1177
0	0	0	0	0	0	0	0	0	0	0	0	0.1	0	0	0	0	0	0	0	0	0	0	0	0	0	0	0.1	0.3	0.1	0	0.4
>nega1178
0	0	0	0	0	0	0	0	0	0	0	0	0	0.166666666666667	0	0	0	0	0	0	0	0	0	0	0	0	0	0.166666666666667	0.333333333333333	0.166666666666667	0	0.166666666666667
>nega1179
0	0	0	0	0	0.133333333333333	0	0	0	0	0	0.0666666666666667	0	0	0.0666666666666667	0.133333333333333	0	0	0	0.133333333333333	0	0.0666666666666667	0	0	0	0.133333333333333	0	0	0.0666666666666667	0.0666666666666667	0.0666666666666667	0.0666666666666667
>nega1180
0	0	0	0	0	0	0	0	0	0	0	0	0	0.142857142857143	0.142857142857143	0	0	0	0	0	0	0	0	0.142857142857143	0	0.285714285714286	0	0	0.142857142857143	0	0.142857142857143	0
>nega1181
0	0	0	0	0	0	0	0	0	0	0	0	0	0.307692307692308	0	0	0	0	0	0	0	0	0.0769230769230769	0.153846153846154	0	0	0.230769230769231	0.0769230769230769	0.0769230769230769	0	0	0.0769230769230769
>nega1182
0	0	0	0	0	0	0	0	0	0	0	0	0	0.0909090909090909	0	0.0909090909090909	0	0	0	0	0	0	0.0909090909090909	0	0.0909090909090909	0	0	0.0909090909090909	0	0.272727272727273	0.272727272727273	0
>nega1183
0	0.0625	0.0625	0.125	0	0	0	0.125	0	0	0	0	0	0.0625	0	0.0625	0	0	0.0625	0.0625	0	0	0	0	0.0625	0	0.125	0	0.125	0.0625	0	0
>nega1184
0	0	0	0	0.0625	0	0.0625	0	0	0	0	0	0.0625	0.0625	0	0.0625	0	0.0625	0	0.0625	0	0	0	0	0	0.0625	0.0625	0.0625	0.125	0.0625	0.0625	0.125
>nega1185
0	0	0	0	0	0	0	0	0	0	0	0	0	0.333333333333333	0	0	0	0	0	0	0	0	0	0	0.333333333333333	0	0	0	0	0	0.333333333333333	0
>nega1186
0	0	0	0	0	0	0	0	0	0	0	0	0	0.0909090909090909	0	0.0909090909090909	0	0	0	0	0	0	0	0.0909090909090909	0.181818181818182	0	0	0	0	0.272727272727273	0.272727272727273	0
>nega1187
0	0	0	0	0	0	0.153846153846154	0	0	0	0	0	0	0.0769230769230769	0.0769230769230769	0.0769230769230769	0	0.0769230769230769	0	0.0769230769230769	0	0	0	0	0	0	0.0769230769230769	0.153846153846154	0.0769230769230769	0	0.0769230769230769	0.0769230769230769
>nega1188
0	0	0	0	0	0	0	0	0	0	0	0	0	0.153846153846154	0.0769230769230769	0	0	0	0	0	0.0769230769230769	0.0769230769230769	0	0	0	0	0.0769230769230769	0.153846153846154	0.153846153846154	0.0769230769230769	0.0769230769230769	0.0769230769230769
>nega1189
0	0	0	0	0	0	0	0	0	0	0	0	0	0	0	0.166666666666667	0	0	0	0	0	0	0	0	0	0	0	0.166666666666667	0	0.166666666666667	0.166666666666667	0.333333333333333
>nega1190
0	0	0	0	0	0.166666666666667	0	0	0	0	0.0833333333333333	0	0.0833333333333333	0.0833333333333333	0	0	0	0	0	0.166666666666667	0	0	0	0	0	0.0833333333333333	0	0	0	0.0833333333333333	0.166666666666667	0.0833333333333333
>nega1191
0	0	0	0	0	0	0	0	0	0	0	0	0	0	0	0	0	0	0	0	0	0	0	0	0	0	0	0.2	0	0.4	0.2	0.2
>nega1192
0	0	0	0	0	0	0	0.166666666666667	0	0	0	0	0	0.166666666666667	0	0.166666666666667	0	0	0	0.166666666666667	0	0	0	0	0	0.166666666666667	0.166666666666667	0	0	0	0	0
>nega1193
0	0	0	0	0	0.0833333333333333	0	0.0833333333333333	0	0	0	0	0	0.0833333333333333	0.0833333333333333	0.0833333333333333	0	0.0833333333333333	0	0.0833333333333333	0	0	0	0	0	0.166666666666667	0	0.0833333333333333	0.0833333333333333	0	0	0.0833333333333333
>nega1194
0	0	0	0	0	0.0769230769230769	0	0.153846153846154	0	0.0769230769230769	0.0769230769230769	0	0	0.0769230769230769	0	0.0769230769230769	0	0.0769230769230769	0	0.153846153846154	0	0	0	0	0	0.0769230769230769	0	0.0769230769230769	0	0	0.0769230769230769	0
>nega1195
0	0	0	0	0.111111111111111	0	0	0	0	0	0	0	0.111111111111111	0	0	0.111111111111111	0	0.111111111111111	0	0	0	0	0	0	0	0	0.111111111111111	0.111111111111111	0	0.111111111111111	0	0.222222222222222
>nega1196
0	0	0	0	0	0	0	0	0	0.125	0	0	0	0.25	0	0	0	0	0	0	0	0	0.125	0.125	0	0	0.125	0.125	0.125	0	0	0
>nega1197
0	0	0.117647058823529	0.176470588235294	0	0.0588235294117647	0	0	0	0	0	0	0	0.0588235294117647	0	0.0588235294117647	0	0	0	0.0588235294117647	0	0	0	0	0	0.0588235294117647	0	0.0588235294117647	0.0588235294117647	0.117647058823529	0.117647058823529	0.0588235294117647
>nega1198
0	0	0	0	0	0	0	0	0	0	0	0	0.125	0	0	0	0	0	0	0	0	0	0.125	0	0.125	0	0	0.125	0.125	0.125	0.125	0.125
>nega1199
0	0	0	0	0	0	0	0	0	0	0	0	0	0.333333333333333	0	0	0	0	0	0	0	0	0	0	0	0	0	0	0.333333333333333	0.333333333333333	0	0
>nega1200
0.0714285714285714	0	0	0.0714285714285714	0	0	0.142857142857143	0	0	0	0	0	0	0.214285714285714	0	0	0	0	0	0.142857142857143	0	0	0	0	0.0714285714285714	0	0.142857142857143	0	0	0.0714285714285714	0.0714285714285714	0
>nega1201
0.0666666666666667	0	0.4	0.133333333333333	0.0666666666666667	0	0	0	0	0	0	0	0	0.133333333333333	0	0	0	0	0.0666666666666667	0	0	0	0	0	0	0	0.133333333333333	0	0	0	0	0
>nega1202
0.0833333333333333	0	0	0	0	0	0.0833333333333333	0	0	0	0	0	0	0.0833333333333333	0.0833333333333333	0	0.0833333333333333	0	0	0	0	0	0	0	0	0	0.166666666666667	0	0.0833333333333333	0.166666666666667	0.0833333333333333	0.0833333333333333
>nega1203
0	0	0	0	0	0	0	0	0	0	0	0	0.0769230769230769	0.0769230769230769	0	0.0769230769230769	0	0	0	0	0.0769230769230769	0.153846153846154	0	0	0.0769230769230769	0.153846153846154	0.0769230769230769	0	0.0769230769230769	0	0	0.153846153846154
>nega1204
0	0	0	0	0	0	0	0	0	0	0	0	0	0.25	0	0	0	0	0	0	0	0	0	0	0	0.25	0	0	0	0	0.25	0.25
>nega1205
0	0	0	0	0	0	0	0	0	0	0	0	0	0	0	0.2	0	0	0	0	0	0	0	0.1	0.1	0.1	0	0	0.3	0.1	0	0.1
>nega1206
0	0	0	0	0	0	0	0	0	0	0	0	0	0	0.0909090909090909	0	0	0	0	0	0	0	0	0	0	0.0909090909090909	0	0	0.181818181818182	0.272727272727273	0	0.363636363636364
>nega1207
0	0	0	0	0	0	0	0	0	0	0	0	0	0	0.0625	0	0	0	0	0	0	0	0	0.0625	0	0	0.125	0	0.125	0.3125	0.125	0.1875
>nega1208
0	0	0	0	0	0	0	0	0	0	0	0	0	0.142857142857143	0.142857142857143	0	0	0	0	0	0	0	0	0.142857142857143	0	0.142857142857143	0.142857142857143	0	0.142857142857143	0	0	0.142857142857143
>nega1209
0	0	0	0	0	0	0	0	0	0.111111111111111	0	0	0	0.111111111111111	0.111111111111111	0	0	0	0	0	0.111111111111111	0	0	0.111111111111111	0	0.111111111111111	0.111111111111111	0	0	0	0.111111111111111	0.111111111111111
>nega1210
0	0	0	0	0	0.0833333333333333	0	0	0	0	0	0	0	0.0833333333333333	0	0	0	0	0	0.0833333333333333	0	0	0	0	0	0	0.0833333333333333	0.0833333333333333	0	0.25	0.0833333333333333	0.25
>nega1211
0	0	0	0	0	0	0	0	0	0	0	0	0	0	0	0.5	0	0	0	0	0	0	0	0	0	0	0	0	0	0.5	0	0
>nega1212
0	0	0	0	0	0	0	0	0	0	0	0	0	0	0	0.0769230769230769	0	0	0	0	0	0	0	0.0769230769230769	0	0.0769230769230769	0	0.0769230769230769	0.153846153846154	0.153846153846154	0.153846153846154	0.230769230769231
>nega1213
0	0	0	0	0	0	0	0	0	0	0	0	0	0.142857142857143	0.142857142857143	0	0	0	0	0	0	0	0.142857142857143	0	0	0.142857142857143	0	0.142857142857143	0.142857142857143	0	0	0.142857142857143
>nega1214
0	0	0	0	0	0	0	0	0	0	0	0	0.0769230769230769	0.153846153846154	0	0	0	0	0	0	0.0769230769230769	0	0.0769230769230769	0	0	0	0.0769230769230769	0.0769230769230769	0	0.230769230769231	0.153846153846154	0.0769230769230769
>nega1215
0.1875	0.0625	0.1875	0.125	0	0	0	0.0625	0	0	0	0	0	0.0625	0	0	0	0	0	0.0625	0	0	0	0	0	0	0.0625	0.0625	0	0.0625	0.0625	0
>nega1216
0	0	0	0	0.0555555555555556	0	0	0	0	0	0	0.0555555555555556	0	0.0555555555555556	0	0.0555555555555556	0.0555555555555556	0	0	0	0.0555555555555556	0	0	0	0.0555555555555556	0	0.0555555555555556	0	0.166666666666667	0.111111111111111	0	0.277777777777778
>nega1217
0.0714285714285714	0.0714285714285714	0	0	0	0	0	0.0714285714285714	0	0	0	0	0	0	0.0714285714285714	0.0714285714285714	0	0	0.0714285714285714	0	0	0	0	0	0.0714285714285714	0	0.0714285714285714	0	0.0714285714285714	0.214285714285714	0	0.142857142857143
>nega1218
0	0	0	0	0	0	0	0	0	0	0	0	0	0	0	0	0	0	0	0	0	0	0	0	0	0	0.1	0	0.2	0.2	0.1	0.4
>nega1219
0	0	0	0	0	0	0	0	0	0	0	0	0	0.142857142857143	0	0.0714285714285714	0	0	0	0	0.142857142857143	0	0	0	0.0714285714285714	0	0.0714285714285714	0	0.0714285714285714	0.142857142857143	0.142857142857143	0.142857142857143
>nega1220
0	0	0	0	0	0.0909090909090909	0	0	0	0	0	0	0	0.181818181818182	0	0	0	0	0	0.0909090909090909	0	0	0	0	0	0	0.0909090909090909	0	0.0909090909090909	0.181818181818182	0.0909090909090909	0.181818181818182
>nega1221
0	0	0	0	0	0	0	0	0	0	0	0	0	0.2	0	0	0	0	0	0	0	0	0	0	0	0	0.2	0	0.2	0.2	0	0.2
>nega1222
0	0	0	0	0	0	0	0	0	0	0	0	0	0.333333333333333	0	0	0	0	0	0	0	0	0	0	0	0	0.333333333333333	0	0	0	0.333333333333333	0
>nega1223
0	0	0	0	0	0.0909090909090909	0	0	0	0	0	0	0.0909090909090909	0.0909090909090909	0	0	0	0	0	0.0909090909090909	0	0	0	0	0.0909090909090909	0	0.0909090909090909	0	0	0.181818181818182	0	0.272727272727273
>nega1224
0	0	0	0	0	0	0	0	0	0	0	0	0	0.25	0	0	0	0	0	0	0	0	0	0	0	0	0	0.25	0.25	0	0	0.25
>nega1225
0	0	0	0	0	0	0	0	0	0	0	0	0.0833333333333333	0	0	0	0	0	0	0	0	0	0	0	0	0	0	0.0833333333333333	0.25	0.166666666666667	0	0.416666666666667
>nega1226
0.1875	0	0.0625	0	0	0	0.0625	0	0	0	0	0	0	0	0.0625	0.0625	0.0625	0	0	0	0	0	0	0	0.0625	0.0625	0	0	0.0625	0.125	0	0.1875
>nega1227
0	0	0	0	0	0	0	0	0	0	0	0	0.0909090909090909	0	0	0.0909090909090909	0	0	0	0	0.0909090909090909	0	0	0	0	0.0909090909090909	0	0.0909090909090909	0.181818181818182	0.0909090909090909	0.181818181818182	0.0909090909090909
>nega1228
0	0.1	0	0	0.1	0	0	0	0	0	0	0	0	0.1	0.1	0	0	0	0	0.1	0	0	0	0	0	0.2	0	0	0	0	0.1	0.2
>nega1229
0	0	0	0	0	0.111111111111111	0	0	0	0	0	0	0	0	0.111111111111111	0	0.111111111111111	0	0	0	0	0	0	0	0.111111111111111	0.111111111111111	0	0	0.111111111111111	0.111111111111111	0	0.222222222222222
>nega1230
0	0	0.0625	0.125	0	0.0625	0	0	0	0	0	0	0.0625	0.0625	0.0625	0	0.0625	0	0	0	0.0625	0	0	0	0	0.0625	0.0625	0.0625	0.0625	0	0.125	0.0625
>nega1231
0	0	0	0	0	0	0	0	0	0	0	0	0	0	0.25	0	0	0	0	0	0	0	0	0	0	0	0	0.25	0	0.25	0.25	0
>nega1232
0	0	0	0	0	0	0	0	0	0	0	0	0	0	0.125	0.125	0	0	0	0	0	0	0	0.125	0	0.125	0	0.125	0.25	0.125	0	0
>nega1233
0	0	0	0	0	0	0	0	0	0	0	0	0	0.333333333333333	0	0	0	0	0	0	0	0	0	0	0	0	0.333333333333333	0	0	0	0	0.333333333333333
>nega1234
0	0	0.1	0	0	0	0.1	0	0	0	0	0	0.1	0	0	0.1	0	0	0	0.1	0	0	0	0	0.2	0	0	0	0	0.1	0.1	0.1
>nega1235
0	0	0	0	0	0	0	0	0	0	0	0	0	0	0	0.142857142857143	0	0	0	0	0	0	0	0	0.142857142857143	0	0	0	0.285714285714286	0.142857142857143	0	0.285714285714286
>nega1236
0	0	0	0	0	0	0	0	0	0	0	0	0	0.142857142857143	0	0	0	0	0	0	0	0	0	0	0	0	0.142857142857143	0	0.285714285714286	0.142857142857143	0	0.285714285714286
>nega1237
0	0	0	0	0	0	0	0	0	0	0	0	0	0	0.25	0	0	0	0	0	0	0	0	0	0	0.25	0	0	0.25	0.25	0	0
>nega1238
0	0	0	0	0	0	0	0	0	0	0	0	0.125	0.125	0	0	0	0	0	0	0	0.125	0	0	0	0	0.125	0	0.125	0.125	0	0.25
>nega1239
0	0	0	0	0	0	0	0	0	0	0	0	0	0	0.142857142857143	0	0	0	0	0	0	0	0	0	0	0	0.142857142857143	0	0	0.428571428571429	0.285714285714286	0
>nega1240
0	0	0	0	0	0	0	0	0	0	0	0	0	0.0588235294117647	0.0588235294117647	0.0588235294117647	0	0	0	0	0.0588235294117647	0.0588235294117647	0	0	0.117647058823529	0	0	0.0588235294117647	0	0.176470588235294	0.117647058823529	0.235294117647059
>nega1241
0	0	0	0	0	0	0	0.117647058823529	0	0.0588235294117647	0	0	0.0588235294117647	0	0	0.0588235294117647	0	0.0588235294117647	0	0.0588235294117647	0	0	0	0.0588235294117647	0.0588235294117647	0.0588235294117647	0	0.0588235294117647	0.0588235294117647	0.0588235294117647	0.0588235294117647	0.176470588235294
>nega1242
0.0666666666666667	0.0666666666666667	0.0666666666666667	0.0666666666666667	0	0	0	0.0666666666666667	0	0	0	0	0	0	0	0.0666666666666667	0	0	0	0.0666666666666667	0	0	0	0	0	0	0.0666666666666667	0.0666666666666667	0.0666666666666667	0.0666666666666667	0.0666666666666667	0.2
>nega1243
0	0	0	0	0	0	0	0	0	0	0	0	0	0.0833333333333333	0.0833333333333333	0	0	0	0	0	0	0	0.0833333333333333	0	0	0.0833333333333333	0	0	0.166666666666667	0.166666666666667	0	0.333333333333333
>nega1244
0.125	0.125	0.1875	0	0.0625	0	0	0	0	0	0	0	0.0625	0	0	0	0	0.0625	0	0	0	0	0	0	0.0625	0	0	0.0625	0.0625	0.0625	0.0625	0.0625
>nega1245
0	0	0	0	0	0	0	0	0	0	0	0	0	0.0909090909090909	0	0.0909090909090909	0	0	0	0	0	0	0	0.0909090909090909	0	0	0.181818181818182	0	0	0.363636363636364	0.181818181818182	0
>nega1246
0	0	0	0.2	0	0	0	0.1	0	0	0	0	0	0.1	0	0.1	0	0	0	0.1	0	0	0	0	0.1	0	0.1	0	0	0.1	0	0.1
>nega1247
0	0	0	0	0	0	0	0	0	0	0	0	0.25	0	0	0	0	0	0	0	0	0	0	0	0	0	0	0.25	0	0.25	0.25	0
>nega1248
0	0	0.133333333333333	0.2	0	0	0	0.0666666666666667	0	0	0	0	0	0.133333333333333	0	0	0	0	0	0.0666666666666667	0	0	0	0	0	0	0.133333333333333	0	0.0666666666666667	0	0.0666666666666667	0.133333333333333
>nega1249
0	0	0	0	0	0	0	0	0	0	0	0	0	0	0	0.166666666666667	0	0	0	0	0	0	0.0833333333333333	0	0.0833333333333333	0	0	0.0833333333333333	0.0833333333333333	0.25	0.166666666666667	0.0833333333333333
>nega1250
0	0	0	0.2	0	0.1	0	0	0	0	0	0	0	0.1	0	0.1	0.1	0	0	0	0	0	0	0	0.1	0	0.1	0	0.1	0	0	0.1
>nega1251
0	0	0	0	0	0	0	0	0	0	0	0	0	0.181818181818182	0	0	0	0	0	0	0	0	0.0909090909090909	0	0	0	0.181818181818182	0	0.0909090909090909	0.181818181818182	0.181818181818182	0.0909090909090909
>nega1252
0	0	0	0	0	0	0	0	0	0	0	0	0	0.0909090909090909	0	0	0	0	0	0	0	0	0	0	0.0909090909090909	0	0	0	0.181818181818182	0.0909090909090909	0.0909090909090909	0.454545454545455
>nega1253
0	0	0	0	0	0	0	0	0	0	0	0	0	0.5	0	0	0	0	0	0	0	0	0	0	0	0	0.5	0	0	0	0	0
>nega1254
0	0	0	0	0	0	0	0	0	0	0	0	0	0	0.125	0	0	0	0	0	0	0	0	0	0	0.125	0	0	0.125	0.25	0.25	0.125
>nega1255
0	0	0	0	0	0	0	0	0	0	0	0	0	0.25	0	0	0	0	0	0	0	0	0	0	0	0	0.25	0	0	0.25	0.25	0
>nega1256
0	0	0	0	0	0	0	0	0	0	0	0	0	0.153846153846154	0	0.0769230769230769	0	0	0	0	0.0769230769230769	0.0769230769230769	0	0	0.0769230769230769	0	0.153846153846154	0	0.0769230769230769	0.0769230769230769	0.0769230769230769	0.153846153846154
>nega1257
0	0	0	0	0	0.0833333333333333	0	0	0	0	0	0	0	0	0	0.25	0	0	0	0.0833333333333333	0	0.0833333333333333	0	0	0.0833333333333333	0.0833333333333333	0	0.0833333333333333	0.166666666666667	0	0	0.0833333333333333
>nega1258
0	0	0	0	0.0833333333333333	0	0	0	0	0.0833333333333333	0.0833333333333333	0	0	0.0833333333333333	0.0833333333333333	0	0	0.0833333333333333	0	0	0	0	0	0.166666666666667	0	0.0833333333333333	0	0.0833333333333333	0	0.0833333333333333	0.0833333333333333	0
>nega1259
0.0833333333333333	0	0	0	0	0.0833333333333333	0	0	0	0	0	0	0	0.0833333333333333	0	0.166666666666667	0.0833333333333333	0	0	0	0	0	0	0.0833333333333333	0	0.166666666666667	0	0.0833333333333333	0.0833333333333333	0	0	0.0833333333333333
>nega1260
0	0	0	0	0	0	0	0.0769230769230769	0	0.0769230769230769	0	0	0.0769230769230769	0	0.0769230769230769	0	0	0	0.0769230769230769	0	0	0	0	0.0769230769230769	0	0.0769230769230769	0.0769230769230769	0	0.0769230769230769	0.153846153846154	0.0769230769230769	0.0769230769230769
>nega1261
0	0	0	0	0	0	0	0	0	0	0	0	0.153846153846154	0	0	0.0769230769230769	0	0	0	0	0	0.153846153846154	0	0	0.0769230769230769	0	0	0.153846153846154	0	0.153846153846154	0.153846153846154	0.0769230769230769
>nega1262
0	0	0	0	0	0	0	0.142857142857143	0	0	0	0	0	0.142857142857143	0	0.142857142857143	0	0	0	0.142857142857143	0	0	0	0	0.142857142857143	0.142857142857143	0	0	0	0	0.142857142857143	0
>nega1263
0	0	0	0	0	0	0	0	0	0	0	0	0	0.111111111111111	0	0.111111111111111	0	0	0	0	0.111111111111111	0	0	0	0.111111111111111	0	0.111111111111111	0	0.111111111111111	0.111111111111111	0.111111111111111	0.111111111111111
>nega1264
0	0	0	0	0	0	0	0	0	0.2	0	0	0	0.2	0	0	0	0	0	0	0	0	0	0.2	0	0	0.2	0	0	0	0.2	0
>nega1265
0	0	0	0	0	0	0	0	0	0	0	0	0	0.5	0	0	0	0	0	0	0	0	0	0	0	0	0.5	0	0	0	0	0
>nega1266
0	0	0	0	0	0.0714285714285714	0	0	0	0	0	0	0.0714285714285714	0	0.0714285714285714	0.0714285714285714	0	0.0714285714285714	0	0	0	0.0714285714285714	0	0	0.0714285714285714	0.0714285714285714	0	0.0714285714285714	0.0714285714285714	0.0714285714285714	0	0.214285714285714
>nega1267
0	0	0	0.0714285714285714	0	0	0	0.0714285714285714	0	0	0	0	0	0	0.0714285714285714	0	0	0	0	0.0714285714285714	0	0	0	0	0.0714285714285714	0	0.0714285714285714	0	0.142857142857143	0.142857142857143	0	0.285714285714286
>nega1268
0	0	0	0	0	0	0	0	0	0	0	0	0	0	0	0.2	0	0	0	0	0	0	0	0	0	0	0	0.2	0.4	0	0	0.2
>nega1269
0	0	0	0	0	0	0	0	0	0	0	0	0	0	0	0	0	0	0	0	0	0	0	0	0	0	0.333333333333333	0	0	0.333333333333333	0.333333333333333	0
>nega1270
0	0	0	0	0	0	0	0	0	0	0	0	0.0833333333333333	0	0	0	0	0	0	0	0	0	0	0	0.0833333333333333	0	0	0	0.25	0.166666666666667	0.0833333333333333	0.333333333333333
>nega1271
0.266666666666667	0	0	0.0666666666666667	0.0666666666666667	0	0	0	0	0	0	0	0	0.0666666666666667	0.0666666666666667	0	0	0.0666666666666667	0	0	0	0	0	0	0	0.0666666666666667	0	0.0666666666666667	0.0666666666666667	0.0666666666666667	0.0666666666666667	0.0666666666666667
>nega1272
0	0	0	0	0	0	0	0	0	0	0	0	0	0	0	0.25	0	0	0	0	0	0	0.125	0	0.125	0	0.125	0	0	0.25	0	0.125
>nega1273
0	0	0	0	0	0	0	0.0666666666666667	0	0	0	0	0.133333333333333	0	0	0.0666666666666667	0	0	0	0.0666666666666667	0	0	0	0.0666666666666667	0	0.0666666666666667	0	0.0666666666666667	0.133333333333333	0.0666666666666667	0.0666666666666667	0.2
>nega1274
0.125	0	0	0	0	0	0.0625	0	0	0	0	0	0	0	0.0625	0.0625	0	0	0	0.0625	0	0.0625	0	0	0	0.0625	0.0625	0.0625	0.0625	0.1875	0.125	0
>nega1275
0.1875	0.125	0	0	0.0625	0	0	0	0	0	0	0	0	0.0625	0	0.0625	0	0.0625	0	0	0	0	0	0	0.0625	0	0	0	0	0.1875	0.125	0.0625
>nega1276
0	0	0	0	0	0	0	0	0	0	0	0	0	0.5	0	0	0	0	0	0	0	0	0	0	0	0	0	0	0	0	0.5	0
>nega1277
0	0	0	0	0	0	0	0.0625	0	0	0	0	0	0.125	0	0	0	0	0	0.0625	0	0	0	0	0	0	0	0.125	0.125	0.1875	0.125	0.1875
>nega1278
0	0	0.181818181818182	0	0	0	0.0909090909090909	0	0	0	0	0	0.181818181818182	0	0	0	0	0	0.0909090909090909	0	0.0909090909090909	0	0	0	0	0	0	0.181818181818182	0	0.0909090909090909	0.0909090909090909	0
>nega1279
0	0	0	0	0	0.0588235294117647	0	0.0588235294117647	0	0.0588235294117647	0	0	0	0.0588235294117647	0.0588235294117647	0.0588235294117647	0	0.0588235294117647	0	0.0588235294117647	0.0588235294117647	0	0	0	0.0588235294117647	0	0.0588235294117647	0.0588235294117647	0.117647058823529	0.117647058823529	0	0.0588235294117647
>nega1280
0	0	0	0	0	0	0	0	0	0	0	0	0	0	0	0	0	0	0	0	0	0	0	0	0	0	0.5	0	0	0.5	0	0
>nega1281
0	0	0	0.0625	0	0	0.0625	0	0	0.0625	0	0	0	0.0625	0	0.0625	0	0	0	0.0625	0.0625	0	0	0	0	0.0625	0	0	0	0.1875	0.25	0.0625
>nega1282
0	0	0	0	0	0	0	0	0	0	0	0	0	0	0	0.142857142857143	0	0	0	0	0.0714285714285714	0	0	0	0.0714285714285714	0.0714285714285714	0	0	0.0714285714285714	0.214285714285714	0.142857142857143	0.214285714285714
>nega1283
0	0	0	0	0	0	0	0	0	0	0	0	0.1	0	0.1	0.1	0	0	0	0	0.1	0	0.1	0	0	0.1	0.1	0.1	0	0.2	0	0
>nega1284
0	0	0	0	0	0	0	0	0	0	0	0	0	0	0.2	0.2	0	0	0	0	0	0	0	0.2	0.2	0.2	0	0	0	0	0	0
>nega1285
0	0	0	0	0	0	0	0	0	0	0	0	0	0	0	0.0769230769230769	0	0	0	0	0	0	0	0	0	0	0.0769230769230769	0	0.307692307692308	0.153846153846154	0.0769230769230769	0.307692307692308
>nega1286
0	0	0	0	0	0	0	0	0	0	0	0	0	0	0	0	0	0	0	0	0	0	0	0	0.142857142857143	0	0	0	0.142857142857143	0.285714285714286	0.142857142857143	0.285714285714286
>nega1287
0	0	0	0	0	0.0714285714285714	0	0.0714285714285714	0	0	0	0	0	0.0714285714285714	0.0714285714285714	0.0714285714285714	0.0714285714285714	0	0	0.0714285714285714	0	0	0	0.0714285714285714	0.0714285714285714	0.0714285714285714	0.0714285714285714	0.0714285714285714	0.0714285714285714	0.0714285714285714	0	0
>nega1288
0	0	0	0	0	0	0	0	0	0	0	0	0	0	0	0	0	0	0	0	0	0	0	0	0	0.25	0	0	0.5	0	0.25	0
>nega1289
0	0	0	0	0.0769230769230769	0	0	0	0	0	0	0	0	0.0769230769230769	0	0.153846153846154	0	0.0769230769230769	0	0	0.0769230769230769	0	0	0.0769230769230769	0.0769230769230769	0	0.153846153846154	0.0769230769230769	0	0	0	0.153846153846154
>nega1290
0	0	0	0	0	0.0769230769230769	0	0	0	0	0	0	0.0769230769230769	0	0	0.153846153846154	0	0	0	0.0769230769230769	0	0	0	0.0769230769230769	0.0769230769230769	0	0	0.0769230769230769	0.153846153846154	0	0	0.230769230769231
>nega1291
0	0	0	0	0	0	0	0	0	0	0	0	0	0.1	0	0	0	0	0	0	0	0	0	0	0	0	0	0.1	0.3	0.2	0.1	0.2
>nega1292
0	0	0	0	0	0	0	0	0	0	0	0	0	0.1	0.2	0	0	0	0	0	0.2	0	0	0	0	0.2	0	0	0.1	0.1	0	0.1
>nega1293
0.333333333333333	0	0.0833333333333333	0.0833333333333333	0.0833333333333333	0	0	0	0	0	0	0	0	0.0833333333333333	0	0.0833333333333333	0.0833333333333333	0	0	0	0	0	0	0	0.0833333333333333	0	0.0833333333333333	0	0	0	0	0
>nega1294
0	0	0	0	0	0.0833333333333333	0	0.0833333333333333	0	0	0	0	0.0833333333333333	0.0833333333333333	0	0.0833333333333333	0.0833333333333333	0	0	0.0833333333333333	0	0	0	0	0.0833333333333333	0	0.0833333333333333	0.0833333333333333	0	0.0833333333333333	0	0.0833333333333333
>nega1295
0	0	0	0	0.0769230769230769	0	0	0	0	0	0	0	0	0.0769230769230769	0.0769230769230769	0.0769230769230769	0	0.0769230769230769	0	0	0	0.0769230769230769	0	0	0.0769230769230769	0.0769230769230769	0	0	0.153846153846154	0	0	0.230769230769231
>nega1296
0	0	0	0	0	0	0	0	0	0	0	0	0	0.2	0	0	0	0	0	0	0	0	0	0	0	0	0	0	0	0.4	0.2	0.2
>nega1297
0.0769230769230769	0.0769230769230769	0	0.0769230769230769	0	0.0769230769230769	0	0	0.0769230769230769	0	0	0	0.0769230769230769	0.0769230769230769	0	0	0.0769230769230769	0	0	0	0	0.0769230769230769	0	0	0	0	0.0769230769230769	0.0769230769230769	0.0769230769230769	0	0	0.0769230769230769
>nega1298
0	0	0	0	0	0.1	0	0	0	0.1	0	0	0	0	0	0.1	0	0	0	0.1	0	0	0	0.1	0	0.1	0.1	0	0.1	0	0.1	0.1
>nega1299
0	0	0	0	0	0	0	0	0	0	0	0	0	0.166666666666667	0	0	0	0	0	0	0	0	0	0	0	0	0.166666666666667	0	0.166666666666667	0.166666666666667	0.166666666666667	0.166666666666667
>nega1300
0	0	0	0	0	0.0833333333333333	0	0.0833333333333333	0	0	0	0	0.0833333333333333	0	0	0.0833333333333333	0	0	0	0.166666666666667	0	0	0	0	0.0833333333333333	0	0	0.166666666666667	0	0.166666666666667	0.0833333333333333	0
>nega1301
0	0	0	0	0	0	0	0	0	0	0	0	0	0.2	0	0.2	0	0	0	0	0	0	0.2	0	0	0.2	0.2	0	0	0	0	0
>nega1302
0	0	0	0	0	0	0	0	0	0	0	0	0	0	0.333333333333333	0	0	0	0	0	0	0	0	0	0	0	0	0.333333333333333	0.333333333333333	0	0	0
>nega1303
0	0	0	0	0	0	0	0	0	0	0	0	0	0	0.333333333333333	0	0	0	0	0	0	0	0	0	0.333333333333333	0	0	0	0	0.333333333333333	0	0
>nega1304
0	0	0	0	0	0	0	0	0	0	0	0	0	0.1	0.1	0	0	0	0	0	0	0.1	0	0	0.1	0	0	0.1	0.1	0.2	0.1	0.1
>nega1305
0	0	0	0	0	0.222222222222222	0	0	0	0.111111111111111	0	0	0	0	0	0.111111111111111	0.111111111111111	0.111111111111111	0	0	0	0	0	0	0.111111111111111	0	0	0	0	0.111111111111111	0.111111111111111	0
>nega1306
0	0	0	0	0	0	0	0	0	0	0	0	0	0.25	0	0	0	0	0	0	0	0	0	0	0	0	0	0.25	0	0	0.25	0.25
>nega1307
0	0	0	0	0	0	0	0	0	0	0	0	0	0.222222222222222	0	0.111111111111111	0	0	0	0	0	0	0	0.222222222222222	0	0	0.222222222222222	0.111111111111111	0	0	0.111111111111111	0
>nega1308
0	0	0	0	0	0	0	0	0	0	0	0	0	0	0.111111111111111	0.111111111111111	0	0	0	0	0	0.111111111111111	0	0	0	0	0.111111111111111	0.111111111111111	0.111111111111111	0.111111111111111	0.111111111111111	0.111111111111111
>nega1309
0	0	0	0	0	0	0	0	0	0	0	0	0	0.5	0	0	0	0	0	0	0	0	0	0	0	0	0.5	0	0	0	0	0
>nega1310
0	0	0	0	0	0	0	0	0	0	0	0	0	0.25	0	0	0	0	0	0	0	0	0	0	0	0	0	0.25	0	0.25	0.25	0
>nega1311
0	0	0	0	0	0	0	0	0	0	0	0	0.0666666666666667	0.0666666666666667	0	0.0666666666666667	0	0	0	0	0.0666666666666667	0.0666666666666667	0	0	0	0.0666666666666667	0	0.0666666666666667	0.2	0.0666666666666667	0.0666666666666667	0.2
>nega1312
0	0	0	0	0	0	0	0	0	0	0	0	0	0.5	0	0	0	0	0	0	0	0	0	0	0	0	0	0.5	0	0	0	0
>nega1313
0	0	0	0	0	0	0	0	0	0.2	0	0	0.2	0	0	0	0	0	0	0	0.2	0	0	0	0	0	0.2	0	0	0.2	0	0
>nega1314
0	0	0	0	0	0	0	0	0	0	0	0	0	0	0	0.166666666666667	0	0	0	0	0	0	0	0	0.166666666666667	0	0	0	0.333333333333333	0	0	0.333333333333333
>nega1315
0	0	0	0	0	0	0	0	0	0	0	0	0	0	0	0	0	0	0	0	0	0	0	0	0.2	0	0	0	0	0.2	0.2	0.4
>nega1316
0	0	0	0	0	0	0	0	0	0	0	0	0	0	0	0.142857142857143	0	0	0	0	0	0	0	0	0	0	0	0.142857142857143	0.285714285714286	0.142857142857143	0	0.285714285714286
>nega1317
0	0	0	0	0	0	0	0	0	0	0	0	0	0.333333333333333	0	0	0	0	0	0	0	0	0.166666666666667	0	0	0	0.166666666666667	0.166666666666667	0	0	0	0.166666666666667
>nega1318
0	0	0.0714285714285714	0.142857142857143	0.0714285714285714	0	0	0	0	0	0	0	0	0	0	0.0714285714285714	0	0	0.0714285714285714	0	0	0	0	0	0.0714285714285714	0.0714285714285714	0	0	0.0714285714285714	0.214285714285714	0.0714285714285714	0.0714285714285714
>nega1319
0	0	0	0	0	0	0	0	0	0	0	0	0	0	0	0.222222222222222	0	0	0	0	0.111111111111111	0	0	0	0	0.222222222222222	0	0	0	0.222222222222222	0.222222222222222	0
>nega1320
0	0	0	0	0	0	0.0555555555555556	0	0	0	0	0	0.0555555555555556	0.0555555555555556	0	0.111111111111111	0	0	0	0.0555555555555556	0	0.0555555555555556	0	0.0555555555555556	0.0555555555555556	0.0555555555555556	0	0.111111111111111	0.111111111111111	0	0.0555555555555556	0.166666666666667
>nega1321
0	0	0	0	0	0.0833333333333333	0	0.0833333333333333	0	0.0833333333333333	0	0	0	0.0833333333333333	0	0.0833333333333333	0	0	0	0.166666666666667	0	0	0	0	0	0	0.166666666666667	0	0	0.166666666666667	0.0833333333333333	0
>nega1322
0	0	0	0.125	0	0	0	0.125	0	0	0	0	0	0.125	0.125	0	0	0	0.125	0	0	0	0	0	0	0.125	0.125	0	0	0.125	0	0
>nega1323
0	0	0	0	0	0	0	0	0	0.125	0.125	0	0	0.125	0	0	0	0	0	0	0	0	0	0.25	0	0	0.125	0	0	0.125	0.125	0
>nega1324
0	0	0	0	0	0	0	0	0	0	0	0	0	0	0.111111111111111	0.111111111111111	0	0	0	0	0	0	0.111111111111111	0	0	0.222222222222222	0	0	0.111111111111111	0.222222222222222	0	0.111111111111111
>nega1325
0	0	0	0	0	0	0	0	0	0	0	0	0.142857142857143	0.142857142857143	0	0	0	0	0	0	0	0	0	0.142857142857143	0	0	0.142857142857143	0.142857142857143	0.142857142857143	0	0	0.142857142857143
>nega1326
0	0	0	0	0	0	0	0	0	0	0	0	0	0	0	0.333333333333333	0	0	0	0	0	0	0	0	0.333333333333333	0	0	0	0	0	0	0.333333333333333
>nega1327
0	0	0	0	0	0	0	0.0833333333333333	0	0	0	0	0.0833333333333333	0.0833333333333333	0	0	0	0	0	0.0833333333333333	0	0	0	0	0	0	0.0833333333333333	0.0833333333333333	0.166666666666667	0.0833333333333333	0.0833333333333333	0.166666666666667
>nega1328
0	0	0	0	0	0	0	0	0	0	0	0	0	0.0909090909090909	0.0909090909090909	0.0909090909090909	0	0	0	0	0.181818181818182	0	0	0	0	0.0909090909090909	0	0.181818181818182	0	0.0909090909090909	0.181818181818182	0
>nega1329
0	0	0	0	0	0	0	0	0	0.111111111111111	0	0	0.111111111111111	0	0.111111111111111	0	0	0	0	0	0	0	0	0.222222222222222	0	0	0	0.222222222222222	0	0.111111111111111	0.111111111111111	0
>nega1330
0	0	0	0	0	0	0	0	0	0	0	0	0.142857142857143	0	0	0	0	0	0	0	0	0	0	0	0	0	0	0.142857142857143	0	0.428571428571429	0.285714285714286	0
>nega1331
0.15	0	0.05	0.1	0	0	0	0.05	0	0	0	0	0.05	0	0	0.05	0	0	0	0.05	0	0	0	0	0.05	0.05	0	0	0.05	0.1	0.15	0.1
>nega1332
0	0	0	0	0	0	0	0	0	0	0	0	0	0	0	0.2	0	0	0	0	0	0	0	0	0.2	0	0	0	0.2	0	0	0.4
>nega1333
0	0	0	0	0	0	0	0	0	0	0	0	0	0.5	0	0	0	0	0	0	0	0	0	0	0	0	0.5	0	0	0	0	0
>nega1334
0.235294117647059	0	0	0.176470588235294	0.0588235294117647	0	0	0	0	0	0	0	0	0.0588235294117647	0.0588235294117647	0	0.0588235294117647	0	0	0	0	0	0	0	0	0.0588235294117647	0	0.0588235294117647	0.0588235294117647	0.0588235294117647	0.0588235294117647	0.0588235294117647
>nega1335
0	0	0	0	0.0833333333333333	0	0	0	0	0	0	0	0	0.0833333333333333	0	0.0833333333333333	0.0833333333333333	0	0	0	0	0	0	0	0	0	0	0.166666666666667	0.166666666666667	0.0833333333333333	0.0833333333333333	0.166666666666667
>nega1336
0	0	0	0	0	0.125	0	0	0	0	0	0	0.1875	0	0	0	0	0.125	0	0	0.0625	0	0	0	0	0	0.0625	0.125	0	0.1875	0.125	0
>nega1337
0	0	0	0	0	0	0	0	0	0	0	0	0	0.4	0	0	0	0	0	0	0	0	0	0.2	0	0	0.4	0	0	0	0	0
>nega1338
0	0	0	0	0	0	0	0	0	0	0	0	0	0	0	0.166666666666667	0	0	0	0	0	0	0	0	0	0.166666666666667	0	0	0.166666666666667	0.166666666666667	0.166666666666667	0.166666666666667
>nega1339
0	0	0	0	0	0	0	0	0	0	0	0	0	0.0833333333333333	0.0833333333333333	0.0833333333333333	0	0	0	0	0.0833333333333333	0	0.0833333333333333	0	0	0.0833333333333333	0.0833333333333333	0.0833333333333333	0.0833333333333333	0.0833333333333333	0.0833333333333333	0.0833333333333333
>nega1340
0	0	0	0.142857142857143	0	0	0.0714285714285714	0	0	0	0	0	0.0714285714285714	0	0	0.0714285714285714	0	0	0	0.0714285714285714	0	0	0	0	0.0714285714285714	0.0714285714285714	0	0	0.142857142857143	0.0714285714285714	0.0714285714285714	0.142857142857143
>nega1341
0	0	0	0	0	0.0769230769230769	0	0	0	0	0	0	0	0	0.0769230769230769	0.0769230769230769	0	0	0	0.0769230769230769	0	0	0	0	0	0.0769230769230769	0.0769230769230769	0	0.230769230769231	0	0	0.307692307692308
>nega1342
0	0	0	0	0	0	0	0	0	0	0	0	0	0	0.2	0	0	0	0	0	0	0	0	0	0	0	0	0.2	0	0.4	0.2	0
>nega1343
0	0	0	0	0	0	0	0	0	0	0	0	0	0	0.2	0.0666666666666667	0	0	0	0	0	0	0	0.2	0	0.266666666666667	0	0	0	0.0666666666666667	0.133333333333333	0.0666666666666667
>nega1344
0	0	0	0	0	0	0	0	0	0	0	0	0	0.125	0	0	0	0	0	0	0	0	0	0	0	0	0.125	0	0.25	0.25	0.125	0.125
>nega1345
0	0	0	0	0	0	0	0	0	0	0	0	0	0.333333333333333	0	0	0	0	0	0	0	0	0	0	0	0	0	0.333333333333333	0	0	0.333333333333333	0
>nega1346
0	0	0	0	0	0	0	0	0	0	0	0	0	0.333333333333333	0	0	0	0	0	0	0	0	0	0	0	0	0	0.333333333333333	0	0.333333333333333	0	0
>nega1347
0	0	0	0	0	0	0	0	0	0	0	0	0	0	0.5	0	0	0	0	0	0	0	0	0	0	0	0.5	0	0	0	0	0
>nega1348
0	0	0	0	0	0	0	0	0	0	0	0	0	0	0	0.1	0	0	0	0	0	0	0	0	0	0	0.1	0	0	0.4	0.2	0.2
>nega1349
0.0714285714285714	0	0	0.285714285714286	0	0	0	0.0714285714285714	0	0	0	0	0	0	0	0.142857142857143	0	0	0	0.0714285714285714	0	0	0	0	0.0714285714285714	0.0714285714285714	0	0	0	0.0714285714285714	0.142857142857143	0
>nega1350
0	0	0	0	0	0	0	0	0	0	0	0	0	0.25	0	0	0	0	0	0	0	0	0	0	0	0.25	0	0	0	0	0.5	0
>nega1351
0	0	0	0	0	0	0	0	0	0	0	0	0	0	0	0.166666666666667	0	0	0	0	0	0	0	0	0.166666666666667	0	0	0	0	0.333333333333333	0.166666666666667	0.166666666666667
>nega1352
0	0	0	0	0	0	0	0	0	0	0	0	0.125	0	0.125	0	0	0	0	0	0	0	0	0.125	0	0.25	0	0	0.125	0	0	0.25
>nega1353
0	0	0	0	0	0	0	0	0	0	0	0	0	0.5	0	0	0	0	0	0	0	0	0	0	0	0	0	0	0	0.5	0	0
>nega1354
0	0	0	0	0	0	0	0.125	0	0	0	0	0	0.25	0	0	0	0	0	0.125	0	0	0	0	0	0	0	0.25	0	0.125	0.125	0
>nega1355
0	0	0	0	0	0	0	0	0	0.166666666666667	0	0	0	0	0.166666666666667	0	0	0	0	0	0	0	0.166666666666667	0	0	0.166666666666667	0	0	0.166666666666667	0	0	0.166666666666667
>nega1356
0	0	0	0	0	0	0	0	0	0	0	0	0.1	0	0	0	0	0	0	0	0	0	0	0	0	0	0	0.1	0.3	0	0	0.5
>nega1357
0	0	0	0	0	0	0	0	0	0	0	0	0	0.4	0	0	0	0	0	0	0	0	0	0.2	0	0	0.4	0	0	0	0	0
>nega1358
0	0	0	0	0	0	0	0	0	0.0833333333333333	0	0	0.0833333333333333	0	0	0	0	0	0	0	0	0	0	0.0833333333333333	0	0	0	0.0833333333333333	0.25	0.0833333333333333	0	0.333333333333333
>nega1359
0	0	0	0	0	0	0.0714285714285714	0	0	0.0714285714285714	0	0	0.0714285714285714	0.0714285714285714	0	0.0714285714285714	0	0	0.0714285714285714	0	0.0714285714285714	0	0.0714285714285714	0	0	0.0714285714285714	0.0714285714285714	0.0714285714285714	0.0714285714285714	0	0.0714285714285714	0.0714285714285714
>nega1360
0	0	0	0	0	0	0	0	0	0	0	0	0	0	0	0.25	0	0	0	0	0	0	0	0	0	0.25	0	0	0.25	0	0.25	0
>nega1361
0	0	0	0	0	0	0	0	0	0	0	0	0	0.125	0	0	0	0	0	0	0.125	0	0	0	0.125	0	0.125	0	0	0.25	0.125	0.125
>nega1362
0.0833333333333333	0.166666666666667	0	0	0.0833333333333333	0	0	0	0	0	0	0	0	0.0833333333333333	0	0.0833333333333333	0	0.0833333333333333	0	0	0	0	0	0	0	0	0.166666666666667	0	0	0.0833333333333333	0.166666666666667	0
>nega1363
0	0	0	0	0	0	0	0	0	0	0	0	0	0	0.25	0	0	0	0	0	0	0	0	0	0	0.25	0	0	0.25	0	0	0.25
>nega1364
0.1	0	0	0	0.1	0	0	0	0	0	0	0	0	0	0.1	0.1	0.1	0	0	0	0	0	0	0	0.2	0	0	0	0.1	0.1	0.1	0
>nega1365
0	0	0	0	0	0	0	0	0	0	0	0	0.2	0	0	0	0	0	0	0	0	0	0	0	0	0	0	0.2	0.2	0	0.2	0.2
>nega1366
0	0	0	0	0	0	0	0	0	0	0	0	0.272727272727273	0	0	0	0	0	0	0	0	0.181818181818182	0	0	0	0	0	0.272727272727273	0.0909090909090909	0.0909090909090909	0	0.0909090909090909
>nega1367
0	0	0	0	0.125	0	0	0	0	0	0	0	0	0	0.25	0	0.125	0	0	0	0	0	0	0	0	0.25	0	0	0	0	0.125	0.125
>nega1368
0	0	0	0	0	0	0	0.142857142857143	0	0	0	0	0	0.142857142857143	0	0.142857142857143	0	0	0	0.142857142857143	0	0	0	0	0	0.142857142857143	0	0.142857142857143	0	0	0.142857142857143	0
>nega1369
0	0	0	0	0	0.166666666666667	0	0	0.0555555555555556	0	0	0.0555555555555556	0	0.0555555555555556	0.0555555555555556	0	0	0.111111111111111	0	0.0555555555555556	0.0555555555555556	0	0	0	0	0	0.0555555555555556	0.111111111111111	0.0555555555555556	0.0555555555555556	0	0.111111111111111
>nega1370
0	0	0	0	0	0	0	0	0	0	0	0	0	0.142857142857143	0.142857142857143	0	0	0	0	0	0	0	0.142857142857143	0	0	0.285714285714286	0	0	0	0	0.142857142857143	0.142857142857143
>nega1371
0	0	0.0833333333333333	0	0	0	0	0.0833333333333333	0	0.0833333333333333	0.0833333333333333	0	0	0	0.0833333333333333	0	0	0	0.0833333333333333	0	0	0	0	0.166666666666667	0	0.0833333333333333	0.0833333333333333	0	0	0	0.0833333333333333	0.0833333333333333
>nega1372
0	0	0	0	0	0	0	0	0	0	0	0	0	0	0	0.125	0	0	0	0	0	0	0	0	0.125	0	0	0	0	0.375	0.25	0.125
>nega1373
0	0	0	0	0	0	0	0	0	0	0	0	0	0.111111111111111	0	0	0	0	0	0	0	0	0	0	0	0	0.111111111111111	0	0.111111111111111	0.222222222222222	0	0.444444444444444
>nega1374
0	0	0	0	0	0	0	0	0	0	0	0	0	0.0666666666666667	0	0.0666666666666667	0	0	0	0	0	0	0	0.0666666666666667	0.0666666666666667	0	0.0666666666666667	0	0	0.266666666666667	0.133333333333333	0.266666666666667
>nega1375
0	0	0	0	0	0	0	0	0	0	0	0	0	0.125	0	0	0	0	0	0	0	0	0	0	0	0	0	0.125	0.125	0.25	0	0.375
>nega1376
0	0	0	0	0	0	0.0588235294117647	0	0	0	0.0588235294117647	0	0	0.235294117647059	0	0	0	0	0	0.0588235294117647	0.117647058823529	0	0.0588235294117647	0	0	0	0.117647058823529	0.117647058823529	0.0588235294117647	0.117647058823529	0	0
>nega1377
0	0	0	0.0909090909090909	0.0909090909090909	0	0	0	0	0	0	0	0.0909090909090909	0.0909090909090909	0	0	0	0.0909090909090909	0	0	0	0	0	0	0	0	0	0.181818181818182	0	0.181818181818182	0.0909090909090909	0.0909090909090909
>nega1378
0	0	0	0	0	0	0	0	0	0	0.166666666666667	0	0	0.166666666666667	0	0	0	0	0	0	0	0.166666666666667	0	0	0	0	0.166666666666667	0	0.166666666666667	0.166666666666667	0	0
>nega1379
0	0	0	0	0	0	0	0	0	0	0	0	0	0.333333333333333	0	0	0	0	0	0	0	0	0	0.166666666666667	0	0	0.333333333333333	0	0	0.166666666666667	0	0
>nega1380
0	0	0	0	0	0	0	0	0	0.0769230769230769	0	0	0	0.153846153846154	0	0	0	0	0	0	0.0769230769230769	0	0.0769230769230769	0.0769230769230769	0.0769230769230769	0	0.0769230769230769	0.0769230769230769	0.0769230769230769	0	0.0769230769230769	0.153846153846154
>nega1381
0	0	0	0	0	0	0	0	0	0	0	0	0.0909090909090909	0	0	0	0	0	0	0	0	0	0	0	0	0	0	0	0.272727272727273	0.181818181818182	0.0909090909090909	0.363636363636364
>nega1382
0	0	0	0	0	0	0	0	0	0.0526315789473684	0	0.0526315789473684	0.0526315789473684	0	0.0526315789473684	0	0	0	0	0	0.0526315789473684	0.105263157894737	0	0	0	0.0526315789473684	0	0.0526315789473684	0.105263157894737	0.157894736842105	0.0526315789473684	0.210526315789474
>nega1383
0	0	0	0	0	0	0.0666666666666667	0	0	0	0	0	0.0666666666666667	0	0	0	0.0666666666666667	0	0	0	0	0	0	0	0	0.0666666666666667	0	0.0666666666666667	0.333333333333333	0	0	0.333333333333333
>nega1384
0.214285714285714	0	0.0714285714285714	0	0	0	0.0714285714285714	0	0	0	0	0	0	0.142857142857143	0	0	0	0	0.0714285714285714	0	0	0	0	0	0	0	0.142857142857143	0	0.0714285714285714	0.0714285714285714	0.0714285714285714	0.0714285714285714
>nega1385
0	0	0	0	0	0.0555555555555556	0	0.0555555555555556	0	0	0.0555555555555556	0.0555555555555556	0	0.111111111111111	0	0	0	0	0.0555555555555556	0.0555555555555556	0	0.0555555555555556	0	0	0	0	0.111111111111111	0	0	0.222222222222222	0.0555555555555556	0.111111111111111
>nega1386
0	0	0	0	0	0	0	0	0	0	0	0	0	0	0	0.125	0	0	0	0	0	0	0	0.0625	0.125	0	0	0	0.25	0.125	0.125	0.1875
>nega1387
0	0	0	0.0833333333333333	0	0	0	0.166666666666667	0	0	0	0	0	0.166666666666667	0	0	0	0	0	0.166666666666667	0	0	0	0	0	0	0.0833333333333333	0.166666666666667	0.0833333333333333	0.0833333333333333	0	0
>nega1388
0	0	0	0	0	0	0	0	0	0	0	0	0	0.25	0	0	0	0	0	0	0	0	0	0	0	0.25	0	0	0	0	0	0.5
>nega1389
0	0	0	0	0	0	0	0	0	0	0	0	0	0.0909090909090909	0	0	0	0	0	0	0	0	0	0	0	0	0.0909090909090909	0	0.0909090909090909	0.272727272727273	0.181818181818182	0.272727272727273
>nega1390
0	0	0	0	0	0.153846153846154	0	0.0769230769230769	0.0769230769230769	0.0769230769230769	0.0769230769230769	0	0	0.0769230769230769	0	0	0	0	0.0769230769230769	0.153846153846154	0	0	0	0.0769230769230769	0.0769230769230769	0	0	0	0	0	0	0.0769230769230769
>nega1391
0	0	0	0	0	0.125	0	0	0	0	0	0.125	0	0.125	0	0	0	0	0	0.125	0	0	0	0	0.125	0	0	0	0	0.125	0	0.25
>nega1392
0	0	0	0	0	0	0	0.142857142857143	0	0	0	0	0	0.142857142857143	0	0.142857142857143	0	0	0	0.142857142857143	0	0	0	0	0.142857142857143	0	0.142857142857143	0	0	0.142857142857143	0	0
>nega1393
0	0	0	0	0	0	0.0714285714285714	0	0	0	0	0	0	0.0714285714285714	0.142857142857143	0	0.0714285714285714	0	0	0	0.0714285714285714	0	0	0	0	0.142857142857143	0	0	0.0714285714285714	0.0714285714285714	0.142857142857143	0.142857142857143
>nega1394
0	0	0	0	0	0	0	0	0	0	0	0	0	0.166666666666667	0	0	0	0	0	0	0	0	0	0	0	0	0.166666666666667	0	0.333333333333333	0	0	0.333333333333333
>nega1395
0.0555555555555556	0.0555555555555556	0.0555555555555556	0	0	0	0.0555555555555556	0	0	0	0	0	0	0.111111111111111	0.0555555555555556	0	0.0555555555555556	0	0	0	0	0	0	0.0555555555555556	0	0.0555555555555556	0.0555555555555556	0	0.111111111111111	0.0555555555555556	0.166666666666667	0.0555555555555556
>nega1396
0	0	0	0.0666666666666667	0.0666666666666667	0	0.0666666666666667	0	0	0	0	0	0.0666666666666667	0.0666666666666667	0	0.0666666666666667	0.0666666666666667	0.0666666666666667	0	0	0	0	0	0	0.133333333333333	0	0	0.0666666666666667	0.0666666666666667	0	0	0.2
>nega1397
0.0833333333333333	0	0	0.166666666666667	0	0.0833333333333333	0	0	0	0	0	0	0	0.0833333333333333	0	0.0833333333333333	0.0833333333333333	0	0	0	0	0	0	0	0	0.0833333333333333	0.0833333333333333	0	0.0833333333333333	0.0833333333333333	0.0833333333333333	0
>nega1398
0	0	0	0	0	0	0	0	0	0	0	0	0	0	0	0.0769230769230769	0	0	0	0	0	0.0769230769230769	0	0	0.0769230769230769	0.0769230769230769	0	0	0.0769230769230769	0.230769230769231	0.230769230769231	0.153846153846154
>nega1399
0	0	0	0	0.0909090909090909	0	0	0	0	0	0	0	0.0909090909090909	0	0.0909090909090909	0	0	0	0	0.0909090909090909	0	0	0	0	0	0.0909090909090909	0	0.0909090909090909	0.0909090909090909	0.0909090909090909	0.0909090909090909	0.181818181818182
>nega1400
0	0	0	0	0	0.0833333333333333	0	0	0	0	0	0	0.0833333333333333	0	0	0	0	0	0	0.0833333333333333	0	0	0	0	0	0	0	0.0833333333333333	0.166666666666667	0.25	0	0.25
>nega1401
0	0	0.1	0	0	0	0.1	0	0	0	0	0	0	0.1	0.1	0	0.1	0	0	0	0	0	0	0	0.1	0.1	0	0	0.1	0	0.1	0.1
>nega1402
0.125	0.0625	0	0	0.0625	0	0	0	0.0625	0	0	0.0625	0	0.125	0	0	0.0625	0	0	0	0	0.125	0	0	0	0	0.125	0	0	0.125	0.0625	0
>nega1403
0	0	0	0	0	0	0	0	0	0	0	0	0	0.333333333333333	0	0	0	0	0	0	0	0	0	0	0.333333333333333	0	0	0	0	0	0.333333333333333	0
>nega1404
0	0	0	0	0	0.0769230769230769	0	0	0	0	0	0	0	0.153846153846154	0	0	0	0	0	0.0769230769230769	0	0	0.0769230769230769	0	0	0.153846153846154	0	0.0769230769230769	0.0769230769230769	0.0769230769230769	0.0769230769230769	0.153846153846154
>nega1405
0	0	0	0	0	0	0	0	0	0	0	0	0.1	0	0.1	0	0	0	0	0	0	0	0.1	0	0	0.1	0	0.1	0	0.2	0.1	0.2
>nega1406
0	0	0	0	0	0	0	0	0	0	0	0	0	1	0	0	0	0	0	0	0	0	0	0	0	0	0	0	0	0	0	0
>nega1407
0	0	0	0	0	0	0	0	0	0	0	0	0.166666666666667	0	0	0	0	0	0	0	0	0	0	0	0	0.166666666666667	0	0	0.166666666666667	0	0.166666666666667	0.333333333333333
>nega1408
0	0	0	0	0.0769230769230769	0	0	0	0.0769230769230769	0	0	0	0.0769230769230769	0.0769230769230769	0.0769230769230769	0	0	0	0	0.0769230769230769	0	0.153846153846154	0	0	0	0	0.0769230769230769	0.153846153846154	0.0769230769230769	0.0769230769230769	0	0
>nega1409
0	0	0	0	0	0	0	0	0	0	0	0	0	0.111111111111111	0.111111111111111	0	0	0	0	0	0	0	0	0.111111111111111	0	0	0	0.222222222222222	0.111111111111111	0.111111111111111	0.111111111111111	0.111111111111111
>nega1410
0	0	0.142857142857143	0	0.142857142857143	0	0	0	0	0	0	0	0	0.285714285714286	0	0	0.142857142857143	0	0	0	0	0	0	0	0	0	0.285714285714286	0	0	0	0	0
>nega1411
0	0	0	0	0	0	0	0	0	0	0	0	0	0.5	0	0	0	0	0	0	0	0	0	0	0	0.5	0	0	0	0	0	0
>nega1412
0	0	0	0	0	0	0	0	0	0	0	0	0	0.2	0	0	0	0	0	0	0	0	0	0	0	0	0	0.2	0.2	0.2	0.2	0
>nega1413
0	0	0	0	0	0	0	0	0	0	0.142857142857143	0	0	0.142857142857143	0	0	0	0	0	0	0	0	0.142857142857143	0	0	0.142857142857143	0	0	0.142857142857143	0	0	0.285714285714286
>nega1414
0.111111111111111	0	0	0.111111111111111	0	0.111111111111111	0	0	0	0	0	0	0	0.111111111111111	0.111111111111111	0	0	0.111111111111111	0	0	0	0	0	0	0	0	0.111111111111111	0.111111111111111	0	0.111111111111111	0	0
>nega1415
0.142857142857143	0	0	0.214285714285714	0	0	0	0.0714285714285714	0	0	0	0	0.0714285714285714	0	0	0.0714285714285714	0	0	0	0.0714285714285714	0	0	0	0	0.0714285714285714	0	0	0.0714285714285714	0	0.0714285714285714	0.0714285714285714	0.0714285714285714
>nega1416
0	0	0	0	0	0	0	0	0	0	0	0	0	0	0	0.25	0	0	0	0	0	0	0	0	0.25	0	0	0	0	0.25	0.25	0
>nega1417
0	0	0	0	0	0	0	0	0	0	0	0	0.272727272727273	0	0	0	0	0	0	0	0	0	0	0.181818181818182	0.0909090909090909	0.0909090909090909	0	0	0.0909090909090909	0	0.0909090909090909	0.181818181818182
>nega1418
0	0	0	0	0	0	0	0	0	0	0	0	0	0.181818181818182	0	0	0	0	0	0	0	0	0	0.0909090909090909	0	0.0909090909090909	0.0909090909090909	0	0.0909090909090909	0.181818181818182	0.181818181818182	0.0909090909090909
>nega1419
0	0	0	0	0	0	0	0	0	0	0	0	0	0.111111111111111	0	0	0	0	0	0	0	0	0.111111111111111	0	0.111111111111111	0	0	0.111111111111111	0	0.222222222222222	0.222222222222222	0.111111111111111
>nega1420
0	0	0	0	0	0	0	0.111111111111111	0	0	0	0	0	0	0.111111111111111	0.111111111111111	0	0	0	0.111111111111111	0	0	0	0.111111111111111	0.111111111111111	0	0	0.222222222222222	0	0.111111111111111	0	0
>nega1421
0	0	0	0	0	0	0	0	0	0	0	0	0.125	0	0	0	0	0	0	0	0	0	0	0	0	0	0	0.125	0.375	0	0.125	0.25
>nega1422
0	0	0	0	0	0	0	0	0	0	0	0	0.0909090909090909	0.0909090909090909	0	0.0909090909090909	0	0	0	0	0	0	0	0.181818181818182	0.0909090909090909	0	0.0909090909090909	0.0909090909090909	0.0909090909090909	0	0	0.181818181818182
>nega1423
0	0	0	0	0	0	0	0	0	0	0	0	0	0	0	0.166666666666667	0	0	0	0	0	0	0	0	0	0.166666666666667	0	0	0.333333333333333	0	0	0.333333333333333
>nega1424
0.111111111111111	0	0	0	0.111111111111111	0	0	0	0	0	0	0	0	0.111111111111111	0	0.111111111111111	0.111111111111111	0	0	0	0	0	0	0	0.111111111111111	0	0.111111111111111	0	0.111111111111111	0	0.111111111111111	0
>nega1425
0	0	0	0	0	0	0	0	0	0	0	0	0	0.0909090909090909	0	0.0909090909090909	0	0	0	0	0	0	0	0.0909090909090909	0	0.0909090909090909	0.0909090909090909	0	0.181818181818182	0.0909090909090909	0	0.272727272727273
>nega1426
0	0	0	0.0714285714285714	0.0714285714285714	0	0	0	0	0	0.0714285714285714	0	0.0714285714285714	0.0714285714285714	0	0	0.0714285714285714	0	0	0	0	0	0.142857142857143	0	0	0.0714285714285714	0.0714285714285714	0.0714285714285714	0	0.0714285714285714	0	0.142857142857143
>nega1427
0	0	0	0	0	0.0909090909090909	0	0	0	0	0	0	0	0	0	0.181818181818182	0	0	0	0.0909090909090909	0	0.0909090909090909	0	0	0	0.181818181818182	0	0.0909090909090909	0.181818181818182	0	0	0.0909090909090909
>nega1428
0	0	0	0	0	0	0	0	0	0	0	0	0.125	0	0	0	0	0	0	0	0	0	0	0	0	0	0	0.125	0.125	0.25	0.25	0.125
>nega1429
0	0	0	0	0	0	0	0	0	0	0	0	0.1	0	0	0	0	0	0	0	0	0	0	0	0.1	0	0	0	0.4	0	0	0.4
>nega1430
0	0	0	0	0	0	0	0	0	0	0	0	0.166666666666667	0	0	0	0	0	0	0	0	0	0	0	0	0	0	0.166666666666667	0.166666666666667	0.166666666666667	0.166666666666667	0.166666666666667
>nega1431
0	0	0	0	0	0.142857142857143	0	0	0	0	0	0	0	0	0.142857142857143	0.142857142857143	0.142857142857143	0	0	0	0	0	0	0	0.142857142857143	0	0.142857142857143	0	0	0.142857142857143	0	0
>nega1432
0	0	0	0	0	0	0	0	0	0	0	0	0	0.333333333333333	0	0	0	0	0	0	0	0	0	0	0	0	0.333333333333333	0	0	0	0.333333333333333	0
>nega1433
0.0769230769230769	0	0	0	0.0769230769230769	0	0	0	0	0	0	0	0.0769230769230769	0	0.153846153846154	0	0	0	0	0.0769230769230769	0	0	0	0.0769230769230769	0	0.230769230769231	0	0	0.0769230769230769	0.0769230769230769	0	0.0769230769230769
>nega1434
0	0	0	0	0	0	0	0.0909090909090909	0	0	0	0	0	0.181818181818182	0	0	0	0	0.0909090909090909	0	0	0	0	0	0	0	0.0909090909090909	0.0909090909090909	0.181818181818182	0	0	0.272727272727273
>nega1435
0	0	0	0	0	0	0	0	0	0	0.0769230769230769	0.0769230769230769	0	0.0769230769230769	0.0769230769230769	0.0769230769230769	0	0	0	0	0	0.307692307692308	0	0	0.153846153846154	0	0	0.0769230769230769	0.0769230769230769	0	0	0
>nega1436
0	0	0	0	0	0.25	0	0	0	0.25	0.25	0	0	0	0	0	0	0	0	0.25	0	0	0	0	0	0	0	0	0	0	0	0
>nega1437
0	0	0	0	0	0	0	0	0	0	0	0	0.166666666666667	0	0	0	0	0	0	0	0	0	0	0	0	0	0	0.166666666666667	0	0.333333333333333	0.166666666666667	0.166666666666667
>nega1438
0	0	0	0	0	0	0	0	0	0	0	0	0	0.111111111111111	0.111111111111111	0	0	0	0	0	0	0	0.111111111111111	0.0555555555555556	0	0.0555555555555556	0.0555555555555556	0.111111111111111	0	0.222222222222222	0.111111111111111	0.0555555555555556
>nega1439
0	0	0	0	0	0	0	0	0	0	0	0	0	0	0	0.222222222222222	0	0	0	0	0	0	0.111111111111111	0	0.222222222222222	0	0	0	0.111111111111111	0.111111111111111	0	0.222222222222222
>nega1440
0	0	0	0	0	0	0	0.0769230769230769	0	0	0	0	0.0769230769230769	0.0769230769230769	0	0	0	0	0.0769230769230769	0	0	0	0	0	0	0.153846153846154	0	0	0.230769230769231	0.0769230769230769	0.0769230769230769	0.153846153846154
>nega1441
0	0.0714285714285714	0	0	0.0714285714285714	0	0	0	0	0	0	0	0.0714285714285714	0	0.0714285714285714	0	0	0	0	0.0714285714285714	0	0	0	0	0	0	0.0714285714285714	0.0714285714285714	0.142857142857143	0.142857142857143	0.0714285714285714	0.142857142857143
>nega1442
0	0	0	0	0	0	0	0	0	0	0	0	0	0	0	0.125	0	0	0	0	0	0.0625	0	0	0.0625	0	0	0.0625	0	0.4375	0.125	0.125
>nega1443
0	0	0	0	0	0	0	0	0	0	0	0	0.125	0	0	0	0	0	0	0	0	0	0	0	0	0	0	0.125	0.375	0	0	0.375
>nega1444
0	0	0	0	0	0	0	0	0	0	0	0	0	0.133333333333333	0	0	0	0	0	0	0	0.0666666666666667	0	0	0	0	0.0666666666666667	0.0666666666666667	0.266666666666667	0.133333333333333	0	0.266666666666667
>nega1445
0	0	0	0	0.0909090909090909	0	0	0	0	0	0	0	0.0909090909090909	0	0.0909090909090909	0	0	0	0.0909090909090909	0	0	0	0	0	0	0	0	0.181818181818182	0.0909090909090909	0.0909090909090909	0	0.272727272727273
>nega1446
0	0	0	0	0	0	0	0	0	0	0	0	0	0	0	0.166666666666667	0	0	0	0	0	0	0	0	0.166666666666667	0	0	0	0.5	0	0	0.166666666666667
>nega1447
0.153846153846154	0	0	0	0.0769230769230769	0	0	0	0	0	0	0	0	0.0769230769230769	0.0769230769230769	0	0.0769230769230769	0	0	0	0	0	0	0	0.0769230769230769	0	0.0769230769230769	0	0.0769230769230769	0.0769230769230769	0	0.230769230769231
>nega1448
0	0	0	0	0	0	0	0	0	0	0	0	0.333333333333333	0	0	0	0	0	0	0	0	0	0	0	0	0.333333333333333	0	0	0	0.333333333333333	0	0
>nega1449
0	0	0	0	0	0	0	0	0	0	0	0	0	0	0	0.222222222222222	0	0	0	0	0	0.111111111111111	0	0	0.222222222222222	0	0	0	0	0.333333333333333	0.111111111111111	0
>nega1450
0	0	0	0.0555555555555556	0	0	0	0.0555555555555556	0	0	0	0	0.0555555555555556	0	0.0555555555555556	0.0555555555555556	0	0.0555555555555556	0	0	0	0.0555555555555556	0	0	0.0555555555555556	0.0555555555555556	0	0.0555555555555556	0.222222222222222	0.0555555555555556	0	0.166666666666667
>nega1451
0	0	0	0	0	0	0	0	0	0	0	0	0.153846153846154	0	0	0.0769230769230769	0	0	0	0	0.0769230769230769	0	0	0.0769230769230769	0	0.0769230769230769	0	0.153846153846154	0.0769230769230769	0.0769230769230769	0.0769230769230769	0.153846153846154
>nega1452
0	0	0	0	0	0	0	0.0714285714285714	0	0	0	0	0.0714285714285714	0.0714285714285714	0	0.0714285714285714	0	0	0	0.0714285714285714	0	0.0714285714285714	0	0	0	0.0714285714285714	0.0714285714285714	0.0714285714285714	0.142857142857143	0.0714285714285714	0.0714285714285714	0.0714285714285714
>nega1453
0	0	0	0	0	0	0	0	0	0	0	0	0.166666666666667	0	0	0	0	0	0	0	0	0	0	0	0	0	0	0.166666666666667	0	0.333333333333333	0.166666666666667	0.166666666666667
>nega1454
0	0	0	0	0	0.2	0	0	0	0	0.2	0	0	0.2	0	0	0	0.2	0	0	0	0	0	0	0	0	0.2	0	0	0	0	0
>nega1455
0	0	0	0	0	0	0	0	0	0	0	0	0	0	0.333333333333333	0	0	0	0	0	0	0	0	0	0	0	0	0	0	0.333333333333333	0.333333333333333	0
>nega1456
0	0	0	0	0	0	0	0.0714285714285714	0	0	0	0.0714285714285714	0	0.0714285714285714	0	0.0714285714285714	0	0	0	0.0714285714285714	0.0714285714285714	0	0	0	0.0714285714285714	0	0	0.0714285714285714	0.0714285714285714	0.214285714285714	0.0714285714285714	0.0714285714285714
>nega1457
0	0	0	0	0	0	0	0.1	0	0	0	0	0	0.2	0	0	0	0	0	0.1	0.1	0	0	0	0	0	0.3	0	0	0	0.1	0.1
>nega1458
0	0	0	0	0	0	0	0.0833333333333333	0	0	0	0	0	0.0833333333333333	0	0	0	0	0	0.0833333333333333	0	0	0	0	0	0	0	0.166666666666667	0.0833333333333333	0.333333333333333	0.166666666666667	0
>nega1459
0	0	0	0	0	0	0	0	0	0	0	0	0	0.1	0	0.1	0	0	0	0	0.1	0	0	0	0	0.1	0	0.1	0.2	0	0.3	0
>nega1460
0	0	0	0	0	0	0.125	0	0	0	0	0	0	0	0.125	0.125	0	0	0	0.125	0	0	0	0	0.125	0.125	0	0	0	0	0.125	0.125
>nega1461
0	0	0	0	0	0	0	0	0	0	0.0714285714285714	0	0	0.0714285714285714	0.0714285714285714	0	0	0	0	0	0	0.214285714285714	0	0	0	0.0714285714285714	0.0714285714285714	0	0	0.214285714285714	0.142857142857143	0.0714285714285714
>nega1462
0	0	0	0	0	0	0	0	0	0	0	0	0	0	0	0	0	0	0	0	0	0	0	0	0	0	0.2	0	0.2	0.2	0	0.4
>nega1463
0	0	0	0	0	0	0	0	0	0	0	0	0	0	0	0.142857142857143	0	0	0	0	0	0	0	0	0	0	0	0.142857142857143	0.428571428571429	0.142857142857143	0	0.142857142857143
>nega1464
0	0	0	0	0.0833333333333333	0	0	0	0	0	0	0	0.0833333333333333	0.0833333333333333	0.0833333333333333	0	0	0.0833333333333333	0	0	0	0.0833333333333333	0	0	0	0.166666666666667	0	0.0833333333333333	0	0.0833333333333333	0.0833333333333333	0.0833333333333333
>nega1465
0	0	0	0	0	0	0	0	0	0	0.166666666666667	0	0	0.166666666666667	0	0	0	0	0	0	0	0	0	0.166666666666667	0	0	0.166666666666667	0	0	0.166666666666667	0	0.166666666666667
>nega1466
0	0	0	0	0	0.0666666666666667	0	0	0	0	0	0	0	0.133333333333333	0	0.133333333333333	0	0	0	0.0666666666666667	0	0	0.0666666666666667	0.0666666666666667	0.0666666666666667	0	0.133333333333333	0.0666666666666667	0	0.0666666666666667	0.133333333333333	0
>nega1467
0.0714285714285714	0	0.0714285714285714	0	0.0714285714285714	0	0	0	0	0	0	0	0	0.0714285714285714	0	0	0	0.0714285714285714	0	0	0	0	0	0	0	0.0714285714285714	0.0714285714285714	0	0.0714285714285714	0.142857142857143	0.142857142857143	0.142857142857143
>nega1468
0	0	0	0	0	0	0	0	0	0	0	0	0	0.166666666666667	0	0	0	0	0	0	0	0	0	0	0	0	0.166666666666667	0	0.166666666666667	0.166666666666667	0.166666666666667	0.166666666666667
>nega1469
0	0	0	0	0	0	0	0	0	0	0	0	0	0	0	0.2	0	0	0	0	0	0	0	0	0	0.2	0	0	0	0	0.4	0.2
>nega1470
0	0.0666666666666667	0	0.133333333333333	0	0	0.0666666666666667	0	0	0	0	0	0	0.0666666666666667	0	0.0666666666666667	0	0	0	0.0666666666666667	0	0	0	0	0.0666666666666667	0	0	0.0666666666666667	0.133333333333333	0.0666666666666667	0.0666666666666667	0.133333333333333
>nega1471
0	0	0	0	0	0	0	0	0	0	0.111111111111111	0	0	0.111111111111111	0.111111111111111	0	0	0	0	0	0	0	0	0.222222222222222	0	0	0.111111111111111	0.111111111111111	0	0.111111111111111	0.111111111111111	0
>nega1472
0	0	0	0	0	0	0	0	0	0	0	0	0.25	0	0	0	0	0	0	0	0	0	0	0	0	0	0	0.25	0	0.25	0	0.25
>nega1473
0	0	0	0	0	0	0	0	0	0	0	0	0	0	0	0.25	0	0	0	0	0	0	0	0	0	0.25	0	0	0	0.25	0	0.25
>nega1474
0	0	0	0	0	0	0	0	0	0	0	0	0	0	0.166666666666667	0.0833333333333333	0	0	0	0	0	0	0	0.166666666666667	0.0833333333333333	0.166666666666667	0	0	0.0833333333333333	0.0833333333333333	0	0.166666666666667
>nega1475
0	0	0	0	0	0	0	0	0	0	0	0	0	0.285714285714286	0	0	0	0	0	0	0	0	0	0.142857142857143	0	0	0	0.285714285714286	0	0.142857142857143	0	0.142857142857143
>nega1476
0	0	0	0	0	0	0	0	0	0	0	0.0666666666666667	0	0.133333333333333	0	0.0666666666666667	0	0	0	0	0.0666666666666667	0.2	0	0	0.133333333333333	0	0.133333333333333	0	0	0.0666666666666667	0.133333333333333	0
>nega1477
0	0	0	0	0	0	0	0	0	0	0	0	0	0.142857142857143	0	0.142857142857143	0	0	0	0	0	0.142857142857143	0	0	0	0.142857142857143	0	0.142857142857143	0.142857142857143	0.142857142857143	0	0
>nega1478
0	0	0	0	0	0	0.142857142857143	0	0	0	0	0	0.142857142857143	0.142857142857143	0	0	0	0	0	0.142857142857143	0	0	0	0	0	0.142857142857143	0.142857142857143	0	0	0	0	0.142857142857143
>nega1479
0	0	0	0	0	0	0	0.125	0	0	0	0	0	0.125	0.0625	0.0625	0	0.0625	0	0.0625	0	0.0625	0	0	0	0.1875	0.0625	0	0.125	0	0	0.0625
>nega1480
0	0	0	0	0	0	0	0	0	0	0	0	0	0.111111111111111	0.111111111111111	0	0	0	0	0	0	0	0	0.111111111111111	0	0.111111111111111	0.111111111111111	0	0.111111111111111	0.111111111111111	0.111111111111111	0.111111111111111
>nega1481
0.0769230769230769	0	0	0	0.153846153846154	0	0	0	0	0	0	0	0.0769230769230769	0	0.0769230769230769	0	0.0769230769230769	0.0769230769230769	0	0	0	0	0	0	0	0.153846153846154	0	0.0769230769230769	0.0769230769230769	0	0.0769230769230769	0.0769230769230769
>nega1482
0	0	0	0	0	0	0	0.0769230769230769	0	0	0	0	0	0	0	0.153846153846154	0	0	0	0.0769230769230769	0	0	0	0	0	0	0.0769230769230769	0.0769230769230769	0.153846153846154	0.230769230769231	0	0.153846153846154
>nega1483
0	0	0	0	0	0	0	0	0	0	0	0	0.125	0	0.125	0.125	0	0	0	0	0	0	0	0.25	0.125	0.125	0	0.125	0	0	0	0
>nega1484
0	0.0588235294117647	0.117647058823529	0.235294117647059	0.0588235294117647	0	0	0	0	0	0	0	0.0588235294117647	0	0	0.0588235294117647	0	0.0588235294117647	0	0	0	0	0	0	0	0	0	0.117647058823529	0.0588235294117647	0.117647058823529	0.0588235294117647	0
>nega1485
0	0	0	0	0	0	0	0	0	0	0	0	0.1	0.1	0	0	0	0	0	0	0	0.1	0	0	0	0.1	0	0.1	0.1	0.2	0.2	0
>nega1486
0	0	0	0	0	0	0	0	0	0	0	0	0	0.333333333333333	0	0	0	0	0	0	0.166666666666667	0	0	0	0	0.166666666666667	0.166666666666667	0	0	0	0.166666666666667	0
>nega1487
0	0	0	0	0	0.1	0	0	0	0	0	0	0	0	0.1	0.1	0.1	0	0	0	0	0	0	0	0.1	0.1	0	0	0.1	0.1	0	0.2
>nega1488
0	0	0	0.0588235294117647	0	0	0.0588235294117647	0.0588235294117647	0	0	0	0	0	0	0.0588235294117647	0.0588235294117647	0.0588235294117647	0	0	0.0588235294117647	0	0	0	0	0.0588235294117647	0.0588235294117647	0	0.0588235294117647	0.0588235294117647	0.117647058823529	0.0588235294117647	0.176470588235294
>nega1489
0.0833333333333333	0	0	0	0.0833333333333333	0	0	0	0.0833333333333333	0	0	0	0.166666666666667	0	0	0	0.0833333333333333	0	0	0	0	0.0833333333333333	0	0	0	0.0833333333333333	0.0833333333333333	0	0	0.0833333333333333	0	0.166666666666667
>nega1490
0	0.0714285714285714	0	0	0.0714285714285714	0	0	0.0714285714285714	0	0	0	0	0.0714285714285714	0.0714285714285714	0.0714285714285714	0	0	0.0714285714285714	0	0.0714285714285714	0	0	0	0	0	0	0.0714285714285714	0.142857142857143	0	0.142857142857143	0.0714285714285714	0
>nega1491
0	0	0	0	0	0	0	0	0	0	0	0	0	0	0	0.125	0	0	0	0	0	0	0	0	0.125	0	0	0	0.125	0.25	0.25	0.125
>nega1492
0	0	0	0	0	0	0	0	0	0.0625	0	0.0625	0	0	0.125	0	0	0	0	0	0.0625	0.125	0	0	0	0.0625	0	0	0.125	0.125	0	0.25
>nega1493
0	0	0	0.0625	0	0.0625	0	0	0	0	0	0	0.0625	0.0625	0	0.0625	0	0	0.0625	0	0	0	0	0.0625	0	0.125	0.0625	0	0.0625	0	0.125	0.1875
>nega1494
0	0	0	0	0	0	0	0	0	0	0	0	0.2	0	0	0	0	0	0	0	0	0	0	0	0	0	0	0.2	0.2	0.2	0	0.2
>nega1495
0	0	0	0	0	0	0	0	0	0	0	0	0	0.285714285714286	0	0	0	0	0	0	0	0	0.142857142857143	0	0	0	0.142857142857143	0.142857142857143	0	0.142857142857143	0.142857142857143	0
>nega1496
0	0	0	0	0	0	0	0	0	0	0	0	0	0.166666666666667	0	0	0	0	0	0	0	0	0	0	0	0	0.166666666666667	0	0	0.333333333333333	0.166666666666667	0.166666666666667
>nega1497
0	0	0	0	0	0	0	0	0	0	0	0	0	0.333333333333333	0	0	0	0	0	0	0	0	0	0	0	0	0.333333333333333	0	0	0.333333333333333	0	0
>nega1498
0	0	0	0	0	0	0	0	0	0	0	0	0	0	0.25	0	0	0	0	0	0	0	0	0	0	0.25	0	0	0	0.25	0.25	0
>nega1499
0.0769230769230769	0	0	0	0.0769230769230769	0.0769230769230769	0	0	0	0	0	0	0.0769230769230769	0.0769230769230769	0.0769230769230769	0	0.0769230769230769	0.0769230769230769	0	0	0	0	0	0	0	0.0769230769230769	0.153846153846154	0	0	0.0769230769230769	0	0.0769230769230769
>nega1500
0	0	0	0	0	0	0	0	0	0	0	0	0	0.181818181818182	0	0.0909090909090909	0	0	0	0	0.0909090909090909	0.0909090909090909	0	0	0.0909090909090909	0	0.181818181818182	0	0	0.0909090909090909	0	0.181818181818182
>nega1501
0	0	0	0	0	0.0833333333333333	0	0	0	0	0	0	0	0.166666666666667	0	0	0	0	0	0.0833333333333333	0	0	0	0	0	0	0	0.166666666666667	0.25	0.0833333333333333	0	0.166666666666667
>nega1502
0	0	0	0	0	0	0	0	0	0.1	0	0	0.1	0.1	0	0	0	0	0	0	0.1	0	0	0.1	0	0	0.1	0.1	0	0.1	0.2	0
>nega1503
0.125	0	0	0	0	0	0.125	0	0	0	0	0	0	0.125	0.125	0	0.125	0	0	0	0	0	0	0	0	0	0.125	0.125	0	0.125	0	0
>nega1504
0	0	0	0	0	0	0	0	0	0	0	0	0	0.4	0	0	0	0	0	0	0	0	0	0.2	0	0	0.4	0	0	0	0	0
>nega1505
0	0	0	0	0	0	0	0	0	0	0	0	0	0.111111111111111	0.111111111111111	0.111111111111111	0	0	0	0	0.111111111111111	0	0.111111111111111	0	0	0.111111111111111	0.111111111111111	0.111111111111111	0.111111111111111	0	0	0
>nega1506
0	0	0	0	0	0	0	0	0	0	0	0	0	0	0.2	0	0	0	0	0	0	0	0	0	0	0	0	0	0.2	0.2	0.2	0.2
>nega1507
0	0	0	0	0	0	0	0	0	0	0	0	0.166666666666667	0	0.0833333333333333	0	0	0	0	0	0.0833333333333333	0.0833333333333333	0	0	0.0833333333333333	0	0	0.166666666666667	0.0833333333333333	0.0833333333333333	0	0.166666666666667
>nega1508
0	0	0.1	0	0	0	0	0.1	0	0	0	0	0.1	0	0	0.1	0	0	0	0.1	0	0	0	0	0	0	0	0.2	0.1	0.1	0.1	0
>nega1509
0	0	0	0	0	0.0833333333333333	0	0	0	0	0	0	0	0.166666666666667	0	0	0	0	0	0.0833333333333333	0	0	0	0	0	0	0	0.166666666666667	0.166666666666667	0.0833333333333333	0.0833333333333333	0.166666666666667
>nega1510
0	0	0	0	0	0	0	0.1	0	0	0	0	0	0.1	0	0.1	0	0	0.1	0	0	0	0	0	0	0	0.1	0.1	0.2	0.1	0	0.1
>nega1511
0	0	0	0	0	0	0	0	0	0	0	0	0	0.2	0	0	0	0	0	0	0	0	0	0	0	0	0	0.2	0	0.2	0.4	0
>nega1512
0	0	0	0	0	0.0769230769230769	0	0	0	0	0	0	0.0769230769230769	0.0769230769230769	0	0	0.0769230769230769	0	0	0	0	0	0	0	0.0769230769230769	0.0769230769230769	0	0	0.153846153846154	0	0.0769230769230769	0.307692307692308
>nega1513
0	0	0	0	0	0	0	0	0	0	0	0	0	0	0	0	0	0	0	0	0	0	0	0	0.25	0	0	0	0	0.25	0.25	0.25
>nega1514
0	0	0	0	0	0	0.1	0	0	0	0	0	0	0.1	0	0.1	0	0	0	0.1	0	0	0	0	0.1	0	0	0.1	0.1	0.1	0.1	0.1
>nega1515
0	0	0	0	0	0	0	0	0	0	0	0	0.0833333333333333	0	0	0.0833333333333333	0	0	0	0	0	0	0.0833333333333333	0	0	0.0833333333333333	0.0833333333333333	0	0.0833333333333333	0.166666666666667	0.0833333333333333	0.25
>nega1516
0	0	0	0	0	0	0.0769230769230769	0	0	0	0	0	0	0.0769230769230769	0	0.0769230769230769	0.0769230769230769	0	0	0	0	0.0769230769230769	0	0	0.153846153846154	0	0	0.0769230769230769	0.153846153846154	0.0769230769230769	0	0.153846153846154
>nega1517
0	0	0	0	0	0	0	0	0	0	0	0	0	0	0	0.25	0	0	0	0	0	0	0	0	0	0	0	0	0.25	0	0	0.5
>nega1518
0	0	0.0909090909090909	0	0	0.0909090909090909	0	0	0	0	0	0	0.0909090909090909	0	0	0.0909090909090909	0	0	0.0909090909090909	0	0	0	0	0	0	0	0.0909090909090909	0.0909090909090909	0	0.272727272727273	0.0909090909090909	0
>nega1519
0	0	0	0	0	0	0	0	0	0	0	0	0	0.25	0	0	0	0	0	0	0	0	0	0	0	0	0	0.25	0	0.25	0.25	0
>nega1520
0	0	0	0	0	0	0	0	0	0	0	0	0	0	0	0	0	0	0	0	0	0	0	0	0.111111111111111	0	0	0	0.222222222222222	0.222222222222222	0.111111111111111	0.333333333333333
>nega1521
0	0	0	0	0	0	0	0	0	0	0	0	0	0	0	0.333333333333333	0	0	0	0	0	0	0	0	0	0	0.333333333333333	0	0	0	0.333333333333333	0
>nega1522
0	0	0	0	0	0	0	0	0	0	0	0	0	0	0	0.0909090909090909	0	0	0	0	0	0	0.0909090909090909	0	0	0.0909090909090909	0.0909090909090909	0	0.181818181818182	0.0909090909090909	0.181818181818182	0.181818181818182
>nega1523
0	0	0	0	0	0	0	0	0	0	0	0	0	0	0.1	0.1	0	0	0	0	0.1	0	0	0	0.1	0	0.1	0	0.1	0.1	0	0.3
>nega1524
0.0714285714285714	0	0	0	0	0.0714285714285714	0	0.0714285714285714	0	0.0714285714285714	0	0.0714285714285714	0	0.0714285714285714	0.0714285714285714	0	0.0714285714285714	0	0	0.0714285714285714	0	0.0714285714285714	0	0	0	0.0714285714285714	0	0.0714285714285714	0.0714285714285714	0	0.0714285714285714	0
>nega1525
0	0	0	0	0.0909090909090909	0.0909090909090909	0	0	0	0	0	0	0.0909090909090909	0	0.0909090909090909	0.0909090909090909	0.0909090909090909	0.0909090909090909	0	0	0	0	0	0	0.0909090909090909	0.0909090909090909	0	0	0	0.181818181818182	0	0
>nega1526
0	0	0	0	0	0	0	0	0	0	0	0	0	0	0	0	0	0	0	0	0	0	0	0	0	0	0	0.142857142857143	0.285714285714286	0.142857142857143	0	0.428571428571429
>nega1527
0	0	0	0	0	0	0	0	0	0	0	0	0	0	0.166666666666667	0	0	0	0	0	0	0	0	0	0	0	0.166666666666667	0	0.166666666666667	0.166666666666667	0	0.333333333333333
>nega1528
0	0	0	0	0	0	0	0	0	0	0	0	0.0833333333333333	0.0833333333333333	0	0	0	0	0	0	0	0	0	0.166666666666667	0.0833333333333333	0	0.0833333333333333	0.0833333333333333	0.166666666666667	0	0	0.25
>nega1529
0	0	0	0	0	0.125	0	0	0	0	0.125	0	0.125	0	0	0	0	0	0	0.125	0	0	0	0	0	0.125	0	0	0	0.125	0.125	0.125
>nega1530
0	0	0	0	0	0	0	0	0	0	0	0	0.0526315789473684	0.0526315789473684	0	0.0526315789473684	0	0	0	0	0.0526315789473684	0	0	0.0526315789473684	0	0	0.0526315789473684	0.0526315789473684	0.210526315789474	0.157894736842105	0.105263157894737	0.157894736842105
>nega1531
0	0	0	0	0	0	0	0	0	0	0	0	0	0	0	0.125	0	0	0	0	0	0	0	0	0.125	0	0	0	0.125	0.375	0.125	0.125
>nega1532
0.0714285714285714	0	0	0	0.0714285714285714	0	0	0	0	0	0	0	0.0714285714285714	0	0	0.0714285714285714	0	0	0	0.0714285714285714	0	0	0	0	0.0714285714285714	0	0.0714285714285714	0	0.0714285714285714	0.214285714285714	0.0714285714285714	0.142857142857143
>nega1533
0	0	0	0	0	0	0	0	0	0	0	0	0	0.0769230769230769	0	0.0769230769230769	0	0	0	0	0.0769230769230769	0	0	0	0	0.153846153846154	0	0	0.307692307692308	0	0	0.307692307692308
>nega1534
0	0	0	0	0	0	0	0	0	0	0	0	0.1	0	0	0	0	0	0	0	0	0.1	0	0	0.1	0	0	0.1	0.2	0.1	0.1	0.2
>nega1535
0	0	0	0	0	0	0	0	0	0	0	0	0	0.142857142857143	0	0	0	0	0	0	0	0	0	0	0	0	0.142857142857143	0	0.142857142857143	0.285714285714286	0	0.285714285714286
>nega1536
0	0	0	0	0.142857142857143	0	0	0	0	0	0	0	0	0.285714285714286	0	0	0	0	0.142857142857143	0	0	0	0	0	0	0	0.142857142857143	0.142857142857143	0	0	0.142857142857143	0
>nega1537
0	0	0	0	0	0	0	0	0	0	0	0	0	0	0.0769230769230769	0.0769230769230769	0	0	0	0	0.0769230769230769	0	0	0	0.0769230769230769	0	0	0	0.153846153846154	0.230769230769231	0.153846153846154	0.153846153846154
>nega1538
0	0	0	0	0	0	0	0	0	0	0	0	0.111111111111111	0.111111111111111	0	0	0	0	0	0	0	0	0	0.111111111111111	0	0	0.111111111111111	0	0.111111111111111	0.111111111111111	0	0.333333333333333
>nega1539
0	0	0	0	0	0.1	0	0	0	0	0	0	0	0.2	0	0	0	0	0.1	0	0	0	0	0	0	0	0	0.2	0.1	0.1	0.1	0.1
>nega1540
0	0	0	0	0	0	0	0	0	0.0909090909090909	0	0	0	0	0	0.0909090909090909	0	0	0	0	0	0	0.0909090909090909	0	0	0	0	0.0909090909090909	0.181818181818182	0.0909090909090909	0.181818181818182	0.181818181818182
>nega1541
0	0	0	0	0	0	0	0	0	0	0	0	0.153846153846154	0	0	0.153846153846154	0	0	0	0	0	0.153846153846154	0	0.0769230769230769	0.153846153846154	0.0769230769230769	0	0.0769230769230769	0	0	0	0.153846153846154
>nega1542
0.0588235294117647	0	0	0	0	0	0	0.117647058823529	0	0	0	0	0	0.0588235294117647	0.0588235294117647	0.117647058823529	0	0	0.0588235294117647	0.0588235294117647	0	0	0	0.0588235294117647	0	0.176470588235294	0.0588235294117647	0	0	0	0.117647058823529	0.0588235294117647
>nega1543
0	0	0	0	0	0	0	0	0	0	0	0	0	0.125	0	0	0	0	0	0	0	0	0	0	0	0	0	0.125	0.125	0.25	0.25	0.125
>nega1544
0	0	0	0	0	0	0	0	0	0	0	0	0	0.142857142857143	0	0	0	0	0	0	0	0	0	0	0	0	0	0.142857142857143	0.142857142857143	0.142857142857143	0.285714285714286	0.142857142857143
>nega1545
0	0	0	0	0.0833333333333333	0	0	0	0	0	0	0	0	0.0833333333333333	0.0833333333333333	0.0833333333333333	0.0833333333333333	0	0	0	0	0.0833333333333333	0	0	0.0833333333333333	0.166666666666667	0	0	0	0.0833333333333333	0.166666666666667	0
>nega1546
0	0	0	0	0	0	0	0	0	0	0	0	0.25	0	0	0	0	0	0	0	0	0	0	0	0	0	0	0.25	0	0.25	0.25	0
>nega1547
0	0	0	0	0	0	0	0.1	0	0	0	0	0.1	0.1	0	0	0	0	0	0.1	0	0	0	0	0.2	0	0	0	0.1	0	0.1	0.2
>nega1548
0	0	0	0	0	0	0	0	0	0	0	0	0	0	0.142857142857143	0	0	0	0	0	0	0	0	0	0	0.142857142857143	0	0	0	0.285714285714286	0.142857142857143	0.285714285714286
>nega1549
0.0769230769230769	0	0	0	0	0	0.0769230769230769	0	0	0	0	0	0.0769230769230769	0.0769230769230769	0	0	0	0	0.0769230769230769	0	0	0	0	0	0	0.0769230769230769	0.0769230769230769	0	0.153846153846154	0	0	0.307692307692308
>nega1550
0	0	0	0	0	0	0	0	0	0	0	0	0.0625	0.125	0	0	0	0	0	0	0.0625	0	0	0.125	0	0	0.0625	0.1875	0.1875	0	0.0625	0.125
>nega1551
0	0	0	0	0	0	0	0	0	0	0	0	0.0909090909090909	0	0	0	0	0	0	0	0	0	0	0	0	0	0	0	0	0.454545454545455	0.272727272727273	0.181818181818182
>nega1552
0	0	0	0	0	0	0	0	0.2	0	0	0	0	0	0	0.2	0	0	0	0	0	0.2	0	0	0	0	0	0	0	0.2	0	0.2
>nega1553
0	0	0	0	0	0	0	0	0	0	0	0	0	0.25	0	0.125	0	0	0	0	0	0	0	0.25	0.125	0	0.25	0	0	0	0	0
>nega1554
0	0.0769230769230769	0	0.0769230769230769	0.0769230769230769	0	0	0	0	0	0	0	0.0769230769230769	0	0	0.0769230769230769	0	0	0	0.0769230769230769	0	0	0	0	0	0.0769230769230769	0	0.0769230769230769	0.153846153846154	0.0769230769230769	0.0769230769230769	0.0769230769230769
>nega1555
0	0	0	0	0.1	0	0	0	0	0	0	0	0	0.2	0	0.1	0.1	0	0	0	0	0.1	0	0	0.1	0	0.1	0.1	0	0	0	0.1
>nega1556
0	0	0	0	0	0	0	0	0	0	0	0	0	0	0.222222222222222	0.111111111111111	0	0	0	0	0.111111111111111	0	0.111111111111111	0	0.111111111111111	0.111111111111111	0.111111111111111	0	0	0	0	0.111111111111111
>nega1557
0	0	0	0	0	0	0	0	0	0	0	0	0	0.142857142857143	0	0	0	0	0	0	0	0	0	0	0	0	0	0.142857142857143	0.142857142857143	0.142857142857143	0.285714285714286	0.142857142857143
>nega1558
0	0	0	0	0	0	0	0	0	0	0	0	0	0	0	0	0	0	0	0	0	0	0	0	0	0	0	0.2	0.2	0.2	0.2	0.2
>nega1559
0	0	0	0	0	0	0	0	0	0	0	0	0	0.5	0	0	0	0	0	0	0	0	0	0	0	0	0.5	0	0	0	0	0
>nega1560
0	0	0	0	0	0	0	0	0	0	0	0	0.25	0	0	0	0	0	0	0	0	0	0	0	0	0	0	0.25	0	0.25	0.25	0
>nega1561
0	0	0	0	0.142857142857143	0	0	0	0	0	0	0	0	0.142857142857143	0.142857142857143	0	0	0.142857142857143	0	0	0	0	0	0	0.142857142857143	0	0	0.142857142857143	0	0	0.142857142857143	0
>nega1562
0	0	0	0	0	0	0	0	0	0	0	0	0	0.0833333333333333	0	0.0833333333333333	0	0	0	0	0	0	0	0.0833333333333333	0.0833333333333333	0	0.0833333333333333	0	0.166666666666667	0.166666666666667	0.166666666666667	0.0833333333333333
>nega1563
0	0.0909090909090909	0.0909090909090909	0.0909090909090909	0	0	0	0.0909090909090909	0	0	0	0	0	0	0	0.181818181818182	0	0	0	0.0909090909090909	0	0	0	0	0.181818181818182	0	0	0	0	0.0909090909090909	0.0909090909090909	0
>nega1564
0	0.0555555555555556	0.111111111111111	0.166666666666667	0	0	0	0.0555555555555556	0	0	0	0	0.0555555555555556	0.0555555555555556	0	0	0	0	0	0.0555555555555556	0	0	0	0	0	0.0555555555555556	0	0	0	0.166666666666667	0.166666666666667	0.0555555555555556
>nega1565
0	0	0	0	0	0	0.0588235294117647	0	0	0.0588235294117647	0	0	0.0588235294117647	0	0.0588235294117647	0.0588235294117647	0	0	0.0588235294117647	0	0.0588235294117647	0	0.0588235294117647	0.0588235294117647	0	0.176470588235294	0.0588235294117647	0	0.117647058823529	0	0	0.117647058823529
>nega1566
0.0833333333333333	0	0	0.0833333333333333	0	0	0	0.0833333333333333	0	0	0	0	0	0.0833333333333333	0	0.0833333333333333	0	0	0	0.0833333333333333	0	0	0	0	0	0	0.0833333333333333	0.0833333333333333	0.0833333333333333	0.0833333333333333	0.166666666666667	0
>nega1567
0	0	0	0	0	0.125	0	0	0	0	0	0	0	0.25	0	0	0	0	0	0.125	0	0	0	0	0	0	0.25	0	0	0.125	0.125	0
>nega1568
0	0	0	0	0	0	0	0	0	0	0	0	0	0.0833333333333333	0	0.0833333333333333	0	0	0	0	0	0	0	0.0833333333333333	0.0833333333333333	0	0	0.0833333333333333	0.166666666666667	0.0833333333333333	0.166666666666667	0.166666666666667
>nega1569
0	0	0	0	0	0	0	0	0	0	0	0	0	0	0	0	0	0	0	0	0	0	0	0	0	0	0	0.142857142857143	0.142857142857143	0.571428571428571	0.142857142857143	0
>nega1570
0	0	0	0	0	0	0	0	0	0	0	0	0	0.0833333333333333	0.0833333333333333	0.166666666666667	0	0	0	0	0.25	0	0	0	0.0833333333333333	0.166666666666667	0	0.0833333333333333	0	0	0.0833333333333333	0
>nega1571
0	0	0	0	0	0	0	0	0	0	0	0	0.111111111111111	0	0	0.111111111111111	0	0	0	0	0.111111111111111	0	0	0	0.111111111111111	0	0	0	0.111111111111111	0.111111111111111	0.111111111111111	0.222222222222222
>nega1572
0	0	0	0	0	0	0	0	0	0	0	0	0	0	0.166666666666667	0	0	0	0	0	0	0	0	0	0	0.166666666666667	0	0	0.333333333333333	0	0	0.333333333333333
>nega1573
0	0	0	0	0	0	0	0	0	0	0	0	0	0.166666666666667	0	0	0	0	0	0	0	0	0	0	0	0	0.166666666666667	0	0.166666666666667	0.333333333333333	0	0.166666666666667
>nega1574
0	0	0	0	0	0	0	0	0	0	0	0	0	0	0	0.125	0	0	0	0	0	0	0	0	0	0	0	0	0.375	0.125	0	0.375
>nega1575
0	0	0	0	0	0	0	0.125	0	0	0	0	0	0	0	0.25	0	0.125	0	0	0	0	0	0	0.25	0	0	0	0	0.125	0.125	0
>nega1576
0	0	0	0	0	0	0	0	0	0	0	0	0	0	0	0.181818181818182	0	0	0	0	0	0	0.0909090909090909	0	0	0.181818181818182	0	0	0.272727272727273	0	0.181818181818182	0.0909090909090909
>nega1577
0	0	0	0	0	0	0	0	0	0	0	0	0.0714285714285714	0.142857142857143	0	0.0714285714285714	0	0	0	0	0.142857142857143	0.0714285714285714	0	0	0.142857142857143	0	0.0714285714285714	0	0	0.0714285714285714	0.142857142857143	0.0714285714285714
>nega1578
0	0	0	0	0	0	0	0	0	0	0	0	0.0833333333333333	0.0833333333333333	0	0	0	0	0	0	0	0	0.0833333333333333	0	0	0.0833333333333333	0	0.0833333333333333	0.0833333333333333	0.0833333333333333	0.25	0.166666666666667
>nega1579
0	0	0	0	0.0833333333333333	0	0	0	0.0833333333333333	0	0	0	0	0.0833333333333333	0	0.0833333333333333	0.0833333333333333	0	0	0	0	0	0.0833333333333333	0	0.0833333333333333	0	0	0.0833333333333333	0.166666666666667	0.0833333333333333	0	0.0833333333333333
>nega1580
0	0	0	0	0	0	0	0	0	0	0	0	0	0.125	0	0	0	0	0	0	0.125	0	0	0	0.125	0	0.125	0	0.125	0.125	0.125	0.125
>nega1581
0	0	0	0	0	0	0	0	0	0	0	0	0	0	0	0.1	0	0	0	0	0	0	0	0	0.1	0	0	0	0.1	0.3	0.2	0.2
>nega1582
0.0769230769230769	0	0	0	0.0769230769230769	0	0	0	0	0	0	0	0.0769230769230769	0	0.0769230769230769	0	0	0.0769230769230769	0	0	0	0	0	0	0	0	0	0.0769230769230769	0.230769230769231	0.0769230769230769	0	0.230769230769231
>nega1583
0	0	0	0	0	0	0	0	0	0	0	0	0	0.142857142857143	0	0	0	0	0	0	0	0	0	0.142857142857143	0	0	0.285714285714286	0	0	0.142857142857143	0.142857142857143	0.142857142857143
>nega1584
0	0	0	0.0555555555555556	0	0	0.0555555555555556	0	0	0	0	0	0.0555555555555556	0	0.0555555555555556	0.0555555555555556	0	0	0	0.0555555555555556	0.0555555555555556	0	0	0	0.0555555555555556	0	0.0555555555555556	0	0.0555555555555556	0.222222222222222	0.111111111111111	0.111111111111111
>nega1585
0	0	0	0	0	0	0	0	0	0	0	0	0	0.125	0	0	0	0	0	0	0	0	0	0.125	0	0	0	0.25	0.125	0.125	0.25	0
>nega1586
0	0	0	0	0.0714285714285714	0	0	0	0	0	0	0	0	0	0.142857142857143	0	0	0	0	0.0714285714285714	0	0	0.0714285714285714	0	0	0.142857142857143	0	0.0714285714285714	0.142857142857143	0.0714285714285714	0.0714285714285714	0.142857142857143
>nega1587
0	0	0	0	0	0	0.0714285714285714	0	0	0.142857142857143	0	0	0	0	0.0714285714285714	0.0714285714285714	0	0	0	0.0714285714285714	0.142857142857143	0.0714285714285714	0	0	0.0714285714285714	0.0714285714285714	0	0.0714285714285714	0.0714285714285714	0	0	0.0714285714285714
>nega1588
0	0	0	0	0	0	0	0	0	0	0	0	0	0	0	0	0	0	0	0	0	0	0	0	0	0	0	0.166666666666667	0.5	0.166666666666667	0	0.166666666666667
>nega1589
0	0	0	0	0	0	0	0	0	0	0	0	0	0	0	0.25	0	0	0	0	0	0	0	0	0.25	0	0	0	0	0.25	0.25	0
>nega1590
0	0	0	0	0	0	0	0	0	0	0	0	0.125	0	0	0.125	0	0	0	0	0	0	0	0.125	0	0.125	0.125	0	0.125	0.125	0	0.125
>nega1591
0	0	0	0	0	0	0	0	0	0	0	0	0.0833333333333333	0.166666666666667	0	0	0	0	0	0	0	0	0	0.166666666666667	0	0	0	0.25	0.0833333333333333	0.0833333333333333	0.166666666666667	0
>nega1592
0	0	0	0	0	0.1	0	0	0	0	0	0	0.1	0.1	0	0	0	0.1	0	0	0	0	0	0	0	0.1	0	0.1	0.1	0.1	0	0.2
>nega1593
0	0	0	0	0	0	0	0	0	0	0	0	0	0.111111111111111	0	0.111111111111111	0	0	0	0	0	0	0	0.111111111111111	0	0	0.222222222222222	0	0.222222222222222	0	0	0.222222222222222
>nega1594
0.1	0	0	0.1	0.1	0	0	0	0	0	0	0	0.1	0.1	0	0	0	0.1	0	0	0	0	0	0	0	0	0.1	0.1	0.1	0	0	0.1
>nega1595
0	0	0	0.266666666666667	0.0666666666666667	0	0	0	0	0	0	0	0	0.0666666666666667	0.0666666666666667	0	0.0666666666666667	0	0	0	0	0	0	0	0	0.0666666666666667	0	0.0666666666666667	0.0666666666666667	0.0666666666666667	0.0666666666666667	0.133333333333333
>nega1596
0	0	0	0	0.133333333333333	0	0	0	0	0	0	0	0	0.0666666666666667	0	0.133333333333333	0	0.0666666666666667	0.0666666666666667	0	0	0	0	0	0.0666666666666667	0.0666666666666667	0.0666666666666667	0	0.0666666666666667	0.0666666666666667	0.0666666666666667	0.133333333333333
>nega1597
0	0	0	0	0	0	0.0526315789473684	0.0526315789473684	0	0	0	0.0526315789473684	0	0.105263157894737	0	0	0	0.0526315789473684	0	0.0526315789473684	0	0	0.0526315789473684	0	0.0526315789473684	0	0	0.105263157894737	0	0.157894736842105	0.210526315789474	0.0526315789473684
>nega1598
0	0	0	0	0	0	0	0	0	0	0	0	0	0.2	0.2	0	0	0	0	0	0.2	0	0	0	0	0.2	0.2	0	0	0	0	0
>nega1599
0	0	0	0	0	0	0	0	0	0	0	0	0	0.142857142857143	0	0.142857142857143	0	0	0	0	0	0	0	0.142857142857143	0.142857142857143	0	0.142857142857143	0	0	0.142857142857143	0.142857142857143	0
>nega1600
0	0	0.0769230769230769	0	0.153846153846154	0	0	0	0	0	0	0	0	0.0769230769230769	0.153846153846154	0	0.0769230769230769	0	0.0769230769230769	0	0	0	0	0	0	0.153846153846154	0.0769230769230769	0	0.0769230769230769	0	0	0.0769230769230769
>nega1601
0	0	0	0	0	0	0	0	0	0	0	0	0	0.2	0	0.1	0	0	0	0	0.1	0.1	0	0	0.1	0	0.1	0.1	0	0	0	0.2
>nega1602
0.25	0	0	0	0.125	0	0	0	0	0	0	0	0	0.125	0.125	0	0.125	0	0	0	0	0	0	0	0	0.125	0.125	0	0	0	0	0
>nega1603
0	0	0	0	0	0	0	0	0	0	0	0	0	0	0.125	0	0	0	0	0	0	0	0	0	0	0.125	0	0	0.125	0.25	0.25	0.125
>nega1604
0.0714285714285714	0	0	0	0	0	0	0.0714285714285714	0	0	0	0	0	0.0714285714285714	0	0.0714285714285714	0.0714285714285714	0	0	0	0	0	0	0	0	0.0714285714285714	0.0714285714285714	0	0	0.214285714285714	0.142857142857143	0.142857142857143
>nega1605
0.2	0.133333333333333	0.0666666666666667	0	0	0.0666666666666667	0	0	0	0	0	0	0	0.0666666666666667	0.0666666666666667	0	0	0	0.0666666666666667	0	0	0	0	0	0	0.0666666666666667	0	0	0.0666666666666667	0	0.133333333333333	0.0666666666666667
>nega1606
0	0	0	0	0	0	0	0	0	0	0	0	0	0.142857142857143	0	0	0	0	0	0	0	0	0	0.0714285714285714	0.0714285714285714	0	0	0	0.0714285714285714	0.214285714285714	0.142857142857143	0.285714285714286
>nega1607
0	0	0	0	0	0	0	0	0	0	0	0	0.166666666666667	0	0	0	0	0	0	0	0	0	0	0	0	0.166666666666667	0	0	0.166666666666667	0.166666666666667	0.166666666666667	0.166666666666667
>nega1608
0.166666666666667	0	0	0.0833333333333333	0	0	0	0.0833333333333333	0	0	0	0	0	0.166666666666667	0	0	0	0	0.0833333333333333	0	0	0	0	0	0	0	0.0833333333333333	0.0833333333333333	0.0833333333333333	0.0833333333333333	0.0833333333333333	0
>nega1609
0	0	0	0	0	0	0	0	0	0	0	0	0	0	0.0588235294117647	0.117647058823529	0	0	0	0	0	0	0	0.117647058823529	0	0.117647058823529	0	0	0.117647058823529	0.176470588235294	0.0588235294117647	0.235294117647059
>nega1610
0	0	0	0.0769230769230769	0.0769230769230769	0	0	0	0	0	0	0	0	0.153846153846154	0	0	0.0769230769230769	0	0	0	0	0	0	0	0.0769230769230769	0	0	0.0769230769230769	0.153846153846154	0.153846153846154	0.0769230769230769	0.0769230769230769
>nega1611
0	0	0	0	0	0.0769230769230769	0	0	0	0	0	0	0.0769230769230769	0.0769230769230769	0.0769230769230769	0	0.0769230769230769	0	0	0	0	0	0	0.0769230769230769	0	0.0769230769230769	0.153846153846154	0	0	0.153846153846154	0	0.153846153846154
>nega1612
0	0.1	0	0	0.1	0	0	0	0	0	0	0	0	0.2	0	0	0	0	0	0.1	0	0	0	0.1	0	0	0.2	0.1	0	0	0.1	0
>nega1613
0.277777777777778	0.0555555555555556	0	0.111111111111111	0	0	0	0.0555555555555556	0	0	0	0	0	0.0555555555555556	0	0	0	0.0555555555555556	0	0	0	0	0	0	0	0.0555555555555556	0	0.0555555555555556	0.0555555555555556	0.0555555555555556	0.0555555555555556	0.111111111111111
>nega1614
0.0833333333333333	0	0	0	0.0833333333333333	0	0	0	0	0	0	0	0	0.0833333333333333	0	0.0833333333333333	0.0833333333333333	0	0	0	0	0	0	0	0	0	0.0833333333333333	0.0833333333333333	0	0.25	0.166666666666667	0
>nega1615
0	0	0.117647058823529	0.0588235294117647	0.0588235294117647	0	0	0	0	0	0	0	0	0	0	0.117647058823529	0	0	0	0.0588235294117647	0	0	0	0	0	0	0.117647058823529	0	0.117647058823529	0.176470588235294	0.0588235294117647	0.117647058823529
>nega1616
0	0	0	0	0	0	0	0	0	0	0	0	0	0.1	0.1	0	0	0	0	0	0.1	0	0	0	0.1	0	0	0.1	0.1	0.1	0	0.3
>nega1617
0	0	0	0	0	0	0.0769230769230769	0	0	0	0	0	0.0769230769230769	0.153846153846154	0	0	0	0	0.0769230769230769	0	0	0	0.0769230769230769	0	0.0769230769230769	0	0	0.0769230769230769	0	0.0769230769230769	0.230769230769231	0.0769230769230769
>nega1618
0	0	0	0	0	0	0	0	0	0	0	0	0	0	0.25	0	0	0	0	0	0	0	0	0	0	0.25	0	0	0	0.5	0	0
>nega1619
0.0714285714285714	0	0	0.285714285714286	0	0	0	0.0714285714285714	0	0	0	0	0	0	0	0.0714285714285714	0	0	0	0.0714285714285714	0	0	0	0	0	0.0714285714285714	0.0714285714285714	0	0	0.142857142857143	0.0714285714285714	0.0714285714285714
>nega1620
0	0	0	0	0	0	0	0	0	0	0	0	0	0	0	0.166666666666667	0	0	0	0	0	0	0	0	0.166666666666667	0	0	0	0	0.333333333333333	0.333333333333333	0
>nega1621
0	0	0	0	0	0	0	0	0	0	0	0	0	0.142857142857143	0	0.142857142857143	0	0	0	0	0.142857142857143	0	0	0	0	0.142857142857143	0.142857142857143	0	0	0.142857142857143	0.142857142857143	0
>nega1622
0	0	0	0	0	0	0	0	0	0	0	0	0	0	0.125	0.125	0	0	0	0	0	0	0	0.125	0	0.125	0	0.125	0.25	0	0	0.125
>nega1623
0.0909090909090909	0	0.0909090909090909	0.272727272727273	0.0909090909090909	0	0	0	0	0	0	0	0	0.0909090909090909	0	0.0909090909090909	0	0.0909090909090909	0	0	0	0	0	0	0.0909090909090909	0	0.0909090909090909	0	0	0	0	0
>nega1624
0	0	0	0	0	0	0.0833333333333333	0.0833333333333333	0	0.0833333333333333	0	0	0	0.0833333333333333	0.0833333333333333	0	0	0.0833333333333333	0.0833333333333333	0	0	0	0	0	0	0	0.166666666666667	0	0	0.0833333333333333	0	0.166666666666667
>nega1625
0.0714285714285714	0	0	0.214285714285714	0	0	0	0.0714285714285714	0	0	0	0	0	0.0714285714285714	0	0.0714285714285714	0	0	0	0.0714285714285714	0	0	0	0	0	0	0	0.0714285714285714	0.142857142857143	0.0714285714285714	0.0714285714285714	0.0714285714285714
>nega1626
0	0	0	0	0	0	0	0	0	0	0	0	0	0.5	0	0	0	0	0	0	0	0	0	0	0	0	0	0.5	0	0	0	0
>nega1627
0	0	0	0	0	0	0	0	0	0	0	0	0	0	0	0.2	0	0	0	0	0	0	0	0	0.2	0	0	0	0	0.2	0.2	0.2
>nega1628
0	0	0	0	0	0	0	0	0	0	0	0.111111111111111	0	0	0.111111111111111	0.111111111111111	0	0	0	0	0	0.111111111111111	0	0.111111111111111	0.111111111111111	0	0.111111111111111	0	0	0.222222222222222	0	0
>nega1629
0.214285714285714	0	0.0714285714285714	0.142857142857143	0.0714285714285714	0	0	0	0	0	0	0	0	0.0714285714285714	0	0.0714285714285714	0.0714285714285714	0	0	0	0	0	0	0	0.0714285714285714	0	0.0714285714285714	0	0.0714285714285714	0	0	0.0714285714285714
>nega1630
0	0	0	0	0	0	0	0	0	0	0	0	0	0	0	0.111111111111111	0	0	0	0	0	0	0	0	0	0	0	0.111111111111111	0.222222222222222	0.111111111111111	0.111111111111111	0.333333333333333
>nega1631
0	0	0	0	0	0	0	0	0	0	0.0769230769230769	0	0	0	0.0769230769230769	0.0769230769230769	0	0	0	0	0	0	0.0769230769230769	0.0769230769230769	0	0.0769230769230769	0	0.0769230769230769	0.153846153846154	0.153846153846154	0.153846153846154	0
>nega1632
0	0	0	0	0	0	0	0	0	0	0	0	0	0.0833333333333333	0	0	0	0	0	0	0	0	0	0	0	0.0833333333333333	0	0	0.166666666666667	0.166666666666667	0.166666666666667	0.333333333333333
>nega1633
0.0833333333333333	0	0.0833333333333333	0	0.0833333333333333	0	0	0	0	0	0	0	0	0.0833333333333333	0	0.0833333333333333	0.0833333333333333	0	0	0	0	0	0	0	0.0833333333333333	0	0	0.0833333333333333	0.0833333333333333	0.0833333333333333	0.0833333333333333	0.0833333333333333
>nega1634
0	0	0	0	0	0	0	0	0	0	0	0	0	0.1	0.1	0	0	0	0	0	0	0	0.1	0	0.1	0	0	0.1	0	0.3	0.1	0.1
>nega1635
0	0	0	0	0	0	0	0	0	0	0	0	0	0	1	0	0	0	0	0	0	0	0	0	0	0	0	0	0	0	0	0
>nega1636
0	0	0	0	0	0.0666666666666667	0	0	0	0	0	0	0.0666666666666667	0.133333333333333	0	0.0666666666666667	0	0	0	0.0666666666666667	0.0666666666666667	0	0.0666666666666667	0	0.0666666666666667	0.0666666666666667	0.0666666666666667	0.0666666666666667	0.0666666666666667	0	0.0666666666666667	0.0666666666666667
>nega1637
0	0	0	0	0	0	0	0	0	0	0	0	0.111111111111111	0	0	0.111111111111111	0	0	0	0	0	0.111111111111111	0	0	0.111111111111111	0	0	0.111111111111111	0	0.222222222222222	0.111111111111111	0.111111111111111
>nega1638
0	0	0	0	0	0	0	0	0	0	0	0	0	0	0	0.125	0	0	0	0	0	0	0	0	0	0	0.125	0	0.125	0.375	0.25	0
>nega1639
0	0.111111111111111	0	0.277777777777778	0	0	0	0.0555555555555556	0	0	0	0	0	0.0555555555555556	0	0.0555555555555556	0	0.0555555555555556	0	0	0	0.0555555555555556	0	0	0.0555555555555556	0	0.0555555555555556	0.0555555555555556	0	0.111111111111111	0.0555555555555556	0
>nega1640
0.0588235294117647	0.0588235294117647	0	0.0588235294117647	0	0.0588235294117647	0	0	0	0	0	0	0.0588235294117647	0	0.0588235294117647	0	0	0	0	0.0588235294117647	0	0	0	0	0	0.0588235294117647	0	0	0.117647058823529	0.117647058823529	0.117647058823529	0.176470588235294
>nega1641
0	0	0	0	0	0.0714285714285714	0	0	0.0714285714285714	0	0	0	0	0.142857142857143	0	0	0.0714285714285714	0	0	0	0.142857142857143	0	0	0	0	0	0.0714285714285714	0.142857142857143	0.0714285714285714	0.0714285714285714	0.0714285714285714	0.0714285714285714
>nega1642
0	0	0	0	0	0	0	0	0	0.0714285714285714	0	0	0	0	0.142857142857143	0	0	0	0	0	0	0.0714285714285714	0	0.0714285714285714	0	0	0	0.0714285714285714	0.142857142857143	0.214285714285714	0.0714285714285714	0.142857142857143
>nega1643
0	0	0	0	0	0	0	0	0	0	0	0	0	0.142857142857143	0	0	0	0	0	0	0	0	0	0	0	0	0.142857142857143	0	0.285714285714286	0.142857142857143	0	0.285714285714286
>nega1644
0	0	0.0588235294117647	0.235294117647059	0	0.117647058823529	0	0	0	0	0	0.0588235294117647	0.0588235294117647	0	0	0.0588235294117647	0	0	0	0.117647058823529	0	0	0	0	0	0	0.0588235294117647	0.0588235294117647	0.0588235294117647	0.0588235294117647	0	0.0588235294117647
>nega1645
0.230769230769231	0.0769230769230769	0	0	0.0769230769230769	0	0	0	0	0	0	0	0.0769230769230769	0	0	0.0769230769230769	0	0	0.0769230769230769	0	0	0	0	0	0	0	0.0769230769230769	0.0769230769230769	0.153846153846154	0.0769230769230769	0	0
>nega1646
0	0	0	0	0	0	0	0	0	0	0	0	0	0	0	0.2	0	0	0	0	0	0	0	0	0	0.2	0	0	0	0.2	0.4	0
>nega1647
0.0666666666666667	0	0	0	0	0	0	0.0666666666666667	0	0	0	0	0	0.0666666666666667	0	0.0666666666666667	0.0666666666666667	0	0	0	0	0	0	0	0	0.0666666666666667	0.0666666666666667	0	0.133333333333333	0.2	0.2	0
>nega1648
0	0	0	0	0	0	0	0	0	0	0	0	0	0.0909090909090909	0	0.0909090909090909	0	0	0	0	0.0909090909090909	0	0	0	0	0.0909090909090909	0	0.0909090909090909	0.181818181818182	0	0	0.363636363636364
>nega1649
0.0555555555555556	0	0.166666666666667	0.111111111111111	0	0	0.0555555555555556	0	0	0	0	0	0	0	0	0.111111111111111	0	0	0.0555555555555556	0	0	0	0	0	0.0555555555555556	0.0555555555555556	0	0	0.111111111111111	0.0555555555555556	0.0555555555555556	0.111111111111111
>nega1650
0	0	0	0	0	0	0	0	0	0	0	0	0	0	0	0.166666666666667	0	0	0	0	0	0	0	0	0	0.166666666666667	0	0	0.166666666666667	0.166666666666667	0.166666666666667	0.166666666666667
>nega1651
0	0	0	0	0	0	0	0.0909090909090909	0	0	0.0909090909090909	0	0	0.0909090909090909	0	0.0909090909090909	0	0	0	0.0909090909090909	0.0909090909090909	0	0	0	0	0.0909090909090909	0	0.0909090909090909	0.0909090909090909	0	0	0.181818181818182
>nega1652
0	0	0	0	0	0	0	0	0	0	0	0	0	0.166666666666667	0	0	0	0	0	0	0	0	0	0	0	0	0.166666666666667	0	0.5	0.166666666666667	0	0
>nega1653
0.0666666666666667	0	0	0	0	0	0	0.0666666666666667	0	0	0	0	0	0	0.0666666666666667	0	0	0	0	0.0666666666666667	0	0	0	0	0	0	0.0666666666666667	0.0666666666666667	0.133333333333333	0.266666666666667	0.0666666666666667	0.133333333333333
>nega1654
0	0	0	0	0	0	0	0	0	0	0	0	0	0.0833333333333333	0.0833333333333333	0.0833333333333333	0	0	0	0	0.166666666666667	0	0	0	0.0833333333333333	0.166666666666667	0	0	0.0833333333333333	0.0833333333333333	0	0.166666666666667
>nega1655
0	0	0	0	0	0	0	0	0	0	0	0	0	0	0	0.142857142857143	0	0	0	0	0	0	0	0	0	0	0.142857142857143	0	0.142857142857143	0.285714285714286	0.142857142857143	0.142857142857143
>nega1656
0	0.0625	0	0.0625	0	0.125	0	0	0	0	0	0	0.0625	0	0.0625	0.0625	0.125	0	0	0	0	0	0	0	0.0625	0.125	0	0	0.125	0	0	0.125
>nega1657
0	0	0	0.1	0	0	0	0.1	0	0	0	0	0	0.2	0	0	0	0.1	0	0	0	0	0	0	0	0	0	0.1	0.1	0.1	0	0.2
>nega1658
0	0	0	0	0	0	0	0	0	0	0	0	0	0.5	0	0	0	0	0	0	0	0	0	0	0	0	0.5	0	0	0	0	0
>nega1659
0	0	0	0	0	0	0	0	0.0625	0.0625	0	0	0	0	0	0.1875	0	0	0	0	0	0.0625	0.0625	0.125	0	0.0625	0.125	0	0.0625	0.125	0.0625	0
>nega1660
0	0	0	0	0	0.0833333333333333	0	0	0.0833333333333333	0	0	0.0833333333333333	0.0833333333333333	0.0833333333333333	0	0	0	0	0	0.0833333333333333	0.0833333333333333	0.0833333333333333	0	0	0	0	0.0833333333333333	0.0833333333333333	0	0.0833333333333333	0.0833333333333333	0
>nega1661
0.0909090909090909	0	0	0	0.0909090909090909	0	0	0	0	0	0	0	0.0909090909090909	0	0.0909090909090909	0	0	0	0.0909090909090909	0	0	0	0	0	0	0	0	0.0909090909090909	0	0.272727272727273	0.0909090909090909	0.0909090909090909
>nega1662
0	0	0	0	0	0	0	0	0	0	0	0	0	0.142857142857143	0.142857142857143	0	0	0	0	0	0.142857142857143	0	0	0	0	0.142857142857143	0.142857142857143	0	0.142857142857143	0.142857142857143	0	0
>nega1663
0.315789473684211	0.0526315789473684	0	0.105263157894737	0	0	0.0526315789473684	0	0	0	0	0	0.0526315789473684	0.0526315789473684	0	0	0.0526315789473684	0	0	0	0	0	0	0	0.0526315789473684	0	0	0	0.0526315789473684	0.0526315789473684	0.0526315789473684	0.105263157894737
>nega1664
0	0	0	0	0	0.142857142857143	0	0	0	0	0	0.142857142857143	0.142857142857143	0	0	0	0	0	0	0.142857142857143	0	0	0	0	0	0	0	0.142857142857143	0	0.142857142857143	0	0.142857142857143
>nega1665
0	0	0	0	0	0	0	0.0909090909090909	0	0	0	0	0	0	0.0909090909090909	0.0909090909090909	0	0	0	0.0909090909090909	0	0	0	0	0	0.0909090909090909	0	0.0909090909090909	0	0.272727272727273	0.0909090909090909	0.0909090909090909
>nega1666
0	0	0	0	0.142857142857143	0	0	0	0	0	0	0	0.0714285714285714	0.142857142857143	0	0	0.142857142857143	0	0	0	0	0	0	0	0	0	0.0714285714285714	0.142857142857143	0.0714285714285714	0.0714285714285714	0.0714285714285714	0.0714285714285714
>nega1667
0.0588235294117647	0	0	0.0588235294117647	0	0.0588235294117647	0	0	0	0	0.0588235294117647	0	0.117647058823529	0	0.0588235294117647	0	0	0.0588235294117647	0	0	0	0.0588235294117647	0	0.0588235294117647	0	0.0588235294117647	0	0.117647058823529	0.0588235294117647	0.117647058823529	0.0588235294117647	0
>nega1668
0	0	0	0	0	0	0	0	0	0	0	0	0	0	0.0769230769230769	0	0	0	0	0	0	0.0769230769230769	0	0	0.0769230769230769	0	0	0.0769230769230769	0.230769230769231	0.153846153846154	0	0.307692307692308
>nega1669
0	0	0	0	0	0	0	0	0	0	0	0	0	0.333333333333333	0	0	0	0	0	0	0.166666666666667	0	0	0	0	0	0.333333333333333	0	0	0	0.166666666666667	0
>nega1670
0.25	0.0833333333333333	0	0	0	0.0833333333333333	0	0	0	0	0	0	0	0.0833333333333333	0.0833333333333333	0	0.0833333333333333	0	0	0	0	0	0	0	0	0	0.166666666666667	0	0.0833333333333333	0.0833333333333333	0	0
>nega1671
0	0	0	0	0	0	0	0	0	0	0	0	0	0.142857142857143	0	0.142857142857143	0	0	0	0	0	0.142857142857143	0	0	0.142857142857143	0	0	0.142857142857143	0	0.142857142857143	0.142857142857143	0
>nega1672
0	0	0	0	0	0	0	0	0	0	0	0	0.1	0.1	0	0	0	0	0	0	0	0	0	0.1	0	0	0	0.2	0	0.2	0.3	0
>nega1673
0.0909090909090909	0.0909090909090909	0	0.0909090909090909	0	0	0	0.0909090909090909	0	0	0	0	0	0.0909090909090909	0.0909090909090909	0	0.0909090909090909	0	0	0	0	0	0	0	0	0.181818181818182	0	0	0	0	0.0909090909090909	0.0909090909090909
>nega1674
0	0	0	0	0	0	0	0	0	0	0	0	0	0	0.166666666666667	0.166666666666667	0	0	0	0	0	0	0	0.166666666666667	0.333333333333333	0	0	0	0	0.166666666666667	0	0
>nega1675
0	0	0	0	0	0	0	0	0	0	0	0	0	0	0	0.1	0	0	0	0	0	0	0	0	0	0.1	0	0	0.1	0.3	0.1	0.3
>nega1676
0	0.111111111111111	0	0.111111111111111	0.111111111111111	0	0	0	0	0	0	0	0	0.111111111111111	0.111111111111111	0	0	0.111111111111111	0	0	0	0	0	0	0	0.111111111111111	0	0	0.111111111111111	0	0	0.111111111111111
>nega1677
0	0	0	0	0	0	0	0	0	0	0	0	0	0.166666666666667	0.166666666666667	0	0	0	0	0	0	0	0	0.166666666666667	0.166666666666667	0	0.166666666666667	0	0	0.166666666666667	0	0
>nega1678
0	0	0	0	0	0	0	0	0	0	0	0	0	0.0833333333333333	0	0.0833333333333333	0	0	0	0	0.0833333333333333	0	0	0	0	0.0833333333333333	0.0833333333333333	0	0.0833333333333333	0.0833333333333333	0.25	0.166666666666667
>nega1679
0	0	0	0.153846153846154	0	0	0	0.0769230769230769	0	0	0	0	0	0.0769230769230769	0	0.0769230769230769	0	0.0769230769230769	0	0	0	0	0	0	0	0	0	0.153846153846154	0.230769230769231	0.0769230769230769	0	0.0769230769230769
>nega1680
0	0	0	0	0	0	0	0	0	0	0	0	0	0	0.0909090909090909	0.0909090909090909	0	0	0	0	0	0	0	0.0909090909090909	0	0.181818181818182	0	0	0.0909090909090909	0.181818181818182	0.181818181818182	0.0909090909090909
>nega1681
0	0	0	0	0	0	0	0	0	0.25	0	0	0	0.125	0	0	0	0	0	0	0	0	0.25	0	0	0	0.125	0	0.125	0	0	0.125
>nega1682
0	0.0555555555555556	0	0	0	0	0	0.166666666666667	0	0	0	0	0.0555555555555556	0.0555555555555556	0.0555555555555556	0	0	0	0.0555555555555556	0.111111111111111	0	0	0	0	0	0.111111111111111	0	0.111111111111111	0.111111111111111	0	0	0.111111111111111
>nega1683
0	0	0	0	0.0909090909090909	0	0	0	0	0	0	0	0	0.0909090909090909	0	0.0909090909090909	0.0909090909090909	0	0	0	0	0	0	0	0	0	0.181818181818182	0	0.181818181818182	0.181818181818182	0	0.0909090909090909
>nega1684
0	0	0	0	0	0	0	0	0	0	0	0	0	0	0	0	0	0	0	0	0	0	0	0	0	0	1	0	0	0	0	0
>nega1685
0	0	0	0	0	0	0	0	0	0	0	0	0.0909090909090909	0	0.0909090909090909	0	0	0	0	0	0.0909090909090909	0	0	0	0	0.0909090909090909	0.0909090909090909	0	0.181818181818182	0.0909090909090909	0.0909090909090909	0.181818181818182
>nega1686
0.0909090909090909	0	0	0	0.0909090909090909	0	0	0	0	0.0909090909090909	0	0	0	0.0909090909090909	0	0.0909090909090909	0	0.0909090909090909	0	0	0.0909090909090909	0	0	0	0	0	0.181818181818182	0	0.0909090909090909	0	0.0909090909090909	0
>nega1687
0	0	0	0	0	0	0	0	0	0	0	0	0	0.2	0	0	0	0	0	0	0	0.1	0	0	0	0	0	0.1	0.1	0.2	0.1	0.2
>nega1688
0	0	0	0	0	0	0	0.125	0	0	0	0	0	0.125	0.125	0	0	0	0	0.125	0	0	0	0	0	0.25	0	0	0	0	0.125	0.125
>nega1689
0.0625	0	0.0625	0.0625	0.0625	0.0625	0	0	0	0	0	0.0625	0	0.0625	0.125	0	0.0625	0	0	0.0625	0	0	0	0.0625	0.0625	0.0625	0.0625	0	0.0625	0	0	0
>nega1690
0	0	0	0	0	0	0	0	0	0.142857142857143	0	0	0	0	0	0.142857142857143	0	0	0	0	0.142857142857143	0	0	0	0.142857142857143	0	0	0	0	0	0	0.428571428571429
>nega1691
0	0	0	0	0	0	0	0	0	0	0	0	0	0.166666666666667	0.166666666666667	0	0	0	0	0	0.166666666666667	0	0	0	0.166666666666667	0	0	0	0	0	0	0.333333333333333
>nega1692
0	0	0	0	0	0	0	0	0	0	0.142857142857143	0	0.142857142857143	0	0	0	0	0	0	0	0	0.142857142857143	0	0	0	0.142857142857143	0	0	0	0.285714285714286	0	0.142857142857143
>nega1693
0	0	0	0	0.0588235294117647	0.0588235294117647	0	0	0	0	0	0	0.176470588235294	0	0	0.0588235294117647	0.0588235294117647	0.0588235294117647	0	0	0.0588235294117647	0	0	0	0	0.0588235294117647	0	0.117647058823529	0.0588235294117647	0.0588235294117647	0	0.176470588235294
>nega1694
0	0	0	0	0	0	0.0769230769230769	0	0	0	0	0	0	0.153846153846154	0.0769230769230769	0	0	0	0	0.0769230769230769	0	0	0	0.0769230769230769	0.0769230769230769	0	0.153846153846154	0	0.0769230769230769	0	0	0.230769230769231
>nega1695
0	0	0	0.0588235294117647	0	0.0588235294117647	0	0.0588235294117647	0	0.0588235294117647	0	0.0588235294117647	0.117647058823529	0	0	0.0588235294117647	0.0588235294117647	0	0	0.0588235294117647	0.0588235294117647	0	0.0588235294117647	0	0.0588235294117647	0	0.0588235294117647	0	0	0.0588235294117647	0.0588235294117647	0.0588235294117647
>nega1696
0	0	0	0	0	0	0	0	0	0	0	0	0.166666666666667	0	0	0	0	0	0	0	0	0	0	0	0	0	0.166666666666667	0	0	0.333333333333333	0.166666666666667	0.166666666666667
>nega1697
0	0	0	0	0	0.0714285714285714	0	0	0	0	0	0	0.0714285714285714	0	0	0.0714285714285714	0	0.0714285714285714	0	0	0	0.0714285714285714	0	0	0.214285714285714	0	0	0	0.0714285714285714	0.0714285714285714	0.0714285714285714	0.214285714285714
>nega1698
0	0	0	0.111111111111111	0	0	0	0.111111111111111	0	0	0	0	0	0.222222222222222	0	0	0	0	0.111111111111111	0	0	0	0	0	0.111111111111111	0	0	0.111111111111111	0	0.111111111111111	0.111111111111111	0
>nega1699
0	0	0	0	0.0625	0	0	0	0	0	0	0	0	0.125	0	0.0625	0	0.0625	0	0	0	0	0	0.0625	0	0	0.0625	0.125	0	0.1875	0.1875	0.0625
>nega1700
0	0	0	0	0	0	0	0	0	0	0	0	0	0.25	0	0	0	0	0	0	0	0	0	0	0	0	0	0.25	0	0.25	0.25	0
>nega1701
0.0833333333333333	0.166666666666667	0	0	0.0833333333333333	0	0	0	0	0	0	0	0	0	0	0.166666666666667	0	0	0	0.0833333333333333	0	0	0	0	0	0.0833333333333333	0	0.0833333333333333	0.0833333333333333	0.0833333333333333	0.0833333333333333	0
>nega1702
0.125	0	0	0	0	0	0	0.0625	0	0	0	0	0.0625	0	0.125	0	0	0	0	0.0625	0	0	0.0625	0	0	0	0	0.1875	0	0.1875	0.0625	0.0625
>nega1703
0.214285714285714	0.214285714285714	0.0714285714285714	0	0.0714285714285714	0	0	0	0	0	0	0	0	0.0714285714285714	0	0	0	0.0714285714285714	0	0	0	0	0	0	0	0.0714285714285714	0	0.0714285714285714	0	0.0714285714285714	0.0714285714285714	0
>nega1704
0	0	0	0	0	0	0	0	0	0	0	0	0	0	0	0.153846153846154	0	0	0	0	0.0769230769230769	0	0	0	0.0769230769230769	0	0	0.0769230769230769	0.307692307692308	0.153846153846154	0.0769230769230769	0.0769230769230769
>nega1705
0	0	0	0	0	0	0	0	0	0	0	0	0.142857142857143	0.142857142857143	0	0	0	0	0	0	0	0	0	0.142857142857143	0	0	0.285714285714286	0	0	0.142857142857143	0.142857142857143	0
>nega1706
0	0	0	0	0	0	0	0	0	0	0	0	0	0	0	0.166666666666667	0	0	0	0	0	0	0	0	0	0.166666666666667	0	0	0.333333333333333	0	0.166666666666667	0.166666666666667
>nega1707
0	0	0	0	0	0	0	0	0	0	0	0	0	0.111111111111111	0	0	0	0	0	0	0	0	0	0	0	0.111111111111111	0	0	0.222222222222222	0.222222222222222	0.111111111111111	0.222222222222222
>nega1708
0.176470588235294	0.117647058823529	0.117647058823529	0	0	0	0	0.0588235294117647	0	0	0	0	0	0	0	0.117647058823529	0	0	0	0.0588235294117647	0	0	0	0	0.117647058823529	0	0	0	0	0.117647058823529	0.0588235294117647	0.0588235294117647
>nega1709
0	0	0	0	0.0714285714285714	0	0	0.0714285714285714	0	0	0	0	0.0714285714285714	0.142857142857143	0	0	0	0	0.142857142857143	0	0	0	0	0	0	0	0.0714285714285714	0.142857142857143	0.0714285714285714	0.0714285714285714	0	0.142857142857143
>nega1710
0	0	0	0	0	0	0	0	0	0	0	0	0	0.1	0	0	0	0	0	0	0	0.1	0	0	0	0	0	0.2	0.1	0.2	0.1	0.2
>nega1711
0	0	0	0	0	0	0	0.111111111111111	0	0	0	0	0	0.111111111111111	0	0.111111111111111	0	0	0	0.111111111111111	0	0	0	0	0.111111111111111	0	0	0	0	0.222222222222222	0.222222222222222	0
>nega1712
0	0	0	0	0	0	0	0	0	0	0	0	0	0	0.0714285714285714	0.142857142857143	0	0	0	0	0.0714285714285714	0.0714285714285714	0	0	0	0.214285714285714	0	0	0.0714285714285714	0.142857142857143	0.142857142857143	0.0714285714285714
>nega1713
0	0	0	0	0.0666666666666667	0	0	0.0666666666666667	0	0	0	0	0.0666666666666667	0.0666666666666667	0.0666666666666667	0	0	0.133333333333333	0	0	0	0	0	0	0	0	0	0.2	0	0.133333333333333	0.133333333333333	0.0666666666666667
>nega1714
0	0	0	0	0	0	0	0.111111111111111	0	0	0	0	0	0.111111111111111	0.111111111111111	0	0	0	0.111111111111111	0	0	0	0	0	0	0.111111111111111	0.111111111111111	0	0.111111111111111	0.111111111111111	0	0.111111111111111
>nega1715
0	0	0	0	0	0	0	0	0	0	0	0	0	0	0	0	0	0	0	0	0	0	0	0	0	0	0	0.333333333333333	0	0.333333333333333	0.333333333333333	0
>nega1716
0	0	0	0	0	0	0	0	0	0	0	0	0	0	0.2	0	0	0	0	0	0	0	0	0	0.2	0	0	0	0.4	0.2	0	0
>nega1717
0	0	0	0	0	0	0	0.111111111111111	0	0	0	0	0.111111111111111	0.111111111111111	0	0	0	0.111111111111111	0	0	0	0	0	0	0	0	0.111111111111111	0.111111111111111	0	0.222222222222222	0.111111111111111	0
>nega1718
0.0714285714285714	0	0	0.0714285714285714	0.142857142857143	0	0	0	0	0	0	0	0	0.0714285714285714	0.0714285714285714	0.0714285714285714	0	0	0.142857142857143	0	0	0	0	0	0.0714285714285714	0.0714285714285714	0.0714285714285714	0	0	0.0714285714285714	0.0714285714285714	0
>nega1719
0	0	0	0	0	0	0	0	0	0	0	0	0	0	0.333333333333333	0	0	0	0	0	0	0	0.166666666666667	0	0	0.166666666666667	0	0	0.166666666666667	0	0	0.166666666666667
>nega1720
0	0	0	0	0	0	0	0	0	0	0	0	0	0	0	0.2	0	0	0	0	0	0	0	0	0.2	0	0	0	0	0	0.2	0.4
>nega1721
0	0	0	0	0	0	0	0	0	0	0	0	0	0	0	0.25	0	0	0	0	0	0	0	0	0.25	0	0	0	0	0.25	0.25	0
>nega1722
0	0	0	0	0	0	0	0	0	0	0	0	0	0	0.0625	0.0625	0	0	0	0	0	0	0	0.0625	0.0625	0	0	0	0.1875	0.125	0	0.4375
>nega1723
0	0	0	0	0	0	0	0	0	0	0	0	0	0	0.142857142857143	0.142857142857143	0	0	0	0	0	0	0	0.142857142857143	0.142857142857143	0.142857142857143	0	0	0.142857142857143	0	0	0.142857142857143
>nega1724
0	0	0	0	0	0	0	0	0.0588235294117647	0	0	0.0588235294117647	0	0.0588235294117647	0.0588235294117647	0.0588235294117647	0	0	0	0	0.0588235294117647	0.117647058823529	0.0588235294117647	0	0	0.117647058823529	0.0588235294117647	0	0.0588235294117647	0.0588235294117647	0.0588235294117647	0.117647058823529
>nega1725
0	0	0	0	0.0666666666666667	0.0666666666666667	0	0	0	0	0	0	0	0.0666666666666667	0.0666666666666667	0.0666666666666667	0.0666666666666667	0.0666666666666667	0	0	0	0	0	0	0.0666666666666667	0.0666666666666667	0.0666666666666667	0	0	0.133333333333333	0.133333333333333	0.0666666666666667
>nega1726
0	0	0	0	0	0	0	0	0	0	0	0	0	0.25	0	0	0	0	0	0	0	0	0	0	0	0	0	0	0	0.25	0.5	0
>nega1727
0	0	0	0	0	0.125	0	0	0	0	0	0	0	0.0625	0.0625	0.0625	0.0625	0	0.0625	0	0	0.0625	0	0	0.125	0.0625	0	0.0625	0.0625	0.125	0.0625	0
>nega1728
0	0	0	0	0	0	0	0.0769230769230769	0	0	0	0	0.0769230769230769	0.0769230769230769	0	0	0	0	0	0.0769230769230769	0	0	0	0	0.0769230769230769	0	0.0769230769230769	0	0.230769230769231	0	0	0.307692307692308
>nega1729
0	0	0	0	0	0	0	0	0	0	0	0	0	0	0.111111111111111	0.111111111111111	0	0	0	0	0	0	0	0.111111111111111	0.111111111111111	0.111111111111111	0	0	0.222222222222222	0	0	0.222222222222222
>nega1730
0	0	0	0	0	0	0.0714285714285714	0	0	0	0	0	0.0714285714285714	0.0714285714285714	0.0714285714285714	0.0714285714285714	0	0	0	0.0714285714285714	0.0714285714285714	0	0	0.0714285714285714	0.0714285714285714	0.142857142857143	0.0714285714285714	0	0	0	0.0714285714285714	0.0714285714285714
>nega1731
0	0	0	0	0	0	0	0	0	0	0	0	0	0.0909090909090909	0.0909090909090909	0	0	0	0	0	0	0	0	0.0909090909090909	0.0909090909090909	0	0	0	0.0909090909090909	0.181818181818182	0.181818181818182	0.181818181818182
>nega1732
0	0	0	0.230769230769231	0	0	0	0.0769230769230769	0	0	0	0	0.0769230769230769	0.0769230769230769	0	0	0	0	0.0769230769230769	0	0	0	0	0	0	0.0769230769230769	0	0.0769230769230769	0.153846153846154	0	0	0.153846153846154
>nega1733
0	0	0	0	0.1	0	0	0	0	0	0	0	0.1	0	0.1	0	0.1	0	0	0	0	0	0	0	0	0.1	0	0.1	0.1	0.1	0	0.2
>nega1734
0	0	0	0	0	0	0	0	0	0	0	0	0.25	0	0	0	0	0	0	0	0	0	0	0	0	0	0	0.25	0	0.25	0.25	0
>nega1735
0	0	0	0	0	0	0	0	0	0	0	0	0	0.111111111111111	0	0	0	0	0	0	0.111111111111111	0	0	0	0.111111111111111	0	0.111111111111111	0	0.111111111111111	0.111111111111111	0	0.333333333333333
>nega1736
0	0	0	0	0	0	0	0	0	0	0	0	0	0	0	0.166666666666667	0	0	0	0	0	0	0.166666666666667	0	0.166666666666667	0	0	0.166666666666667	0.166666666666667	0	0	0.166666666666667
>nega1737
0.0666666666666667	0	0	0	0.0666666666666667	0	0	0	0	0	0	0	0	0	0	0.133333333333333	0	0.0666666666666667	0	0	0	0	0	0	0	0.133333333333333	0	0	0.0666666666666667	0.2	0.0666666666666667	0.2
>nega1738
0	0	0	0	0	0	0	0	0	0	0	0	0.0833333333333333	0.166666666666667	0.0833333333333333	0	0	0	0	0	0	0.0833333333333333	0.0833333333333333	0.0833333333333333	0	0	0.25	0.0833333333333333	0.0833333333333333	0	0	0
>nega1739
0	0	0	0	0	0	0	0	0	0	0	0	0.166666666666667	0	0	0	0	0	0	0	0	0	0	0	0	0	0	0.166666666666667	0.166666666666667	0.166666666666667	0	0.333333333333333
>nega1740
0.0588235294117647	0	0	0.117647058823529	0	0	0.0588235294117647	0	0	0	0	0	0	0.0588235294117647	0	0.117647058823529	0	0	0	0.0588235294117647	0	0	0	0.0588235294117647	0.0588235294117647	0.0588235294117647	0	0.0588235294117647	0.117647058823529	0.0588235294117647	0.0588235294117647	0.0588235294117647
>nega1741
0	0	0	0	0	0	0	0	0	0	0	0	0	0	0	0.1	0	0	0	0	0	0	0	0	0.1	0	0	0	0.3	0.1	0.1	0.3
>nega1742
0	0	0	0	0	0	0	0	0	0	0	0	0	0	0.142857142857143	0	0	0	0	0	0	0	0	0	0	0	0.142857142857143	0	0.285714285714286	0.285714285714286	0	0.142857142857143
>nega1743
0	0	0	0	0	0	0	0	0	0	0	0	0	0.5	0	0	0	0	0	0	0	0	0	0	0	0	0.5	0	0	0	0	0
>nega1744
0	0	0	0	0	0	0	0	0	0	0	0	0	0	0	0.125	0	0	0	0	0	0	0	0	0	0.125	0	0	0.25	0.125	0	0.375
>nega1745
0	0	0	0	0	0	0	0	0	0	0	0	0	0	0.142857142857143	0	0	0	0	0	0	0	0	0	0.142857142857143	0	0	0	0.142857142857143	0.142857142857143	0.142857142857143	0.285714285714286
>nega1746
0	0	0	0	0	0	0	0	0	0	0	0	0.333333333333333	0	0	0	0	0	0	0	0	0	0	0	0	0.333333333333333	0	0	0	0	0.333333333333333	0
>nega1747
0.105263157894737	0	0.0526315789473684	0.0526315789473684	0	0.0526315789473684	0.0526315789473684	0	0	0	0	0	0	0.105263157894737	0.0526315789473684	0	0.105263157894737	0	0	0	0	0.0526315789473684	0	0	0.0526315789473684	0.0526315789473684	0	0.0526315789473684	0	0.105263157894737	0.0526315789473684	0.0526315789473684
>nega1748
0	0	0	0	0	0	0.0833333333333333	0	0	0	0	0	0	0	0.0833333333333333	0.0833333333333333	0.0833333333333333	0	0	0	0	0	0	0	0.0833333333333333	0.0833333333333333	0	0	0.25	0.0833333333333333	0	0.166666666666667
>nega1749
0	0	0	0	0.0909090909090909	0	0	0	0	0	0	0	0.0909090909090909	0.0909090909090909	0	0	0.0909090909090909	0	0	0	0	0	0	0	0	0	0.0909090909090909	0.0909090909090909	0	0.181818181818182	0.181818181818182	0.0909090909090909
>nega1750
0.0555555555555556	0.0555555555555556	0	0	0	0.0555555555555556	0	0	0	0	0.0555555555555556	0	0.111111111111111	0	0	0.0555555555555556	0	0.0555555555555556	0	0	0.0555555555555556	0.0555555555555556	0	0	0	0.0555555555555556	0.0555555555555556	0	0.0555555555555556	0.111111111111111	0.0555555555555556	0.111111111111111
>nega1751
0	0	0	0	0	0	0	0	0	0	0	0	0.2	0	0	0	0	0	0	0	0	0	0	0	0	0	0	0.2	0	0.4	0	0.2
>nega1752
0	0	0	0	0	0	0	0	0	0	0	0	0.153846153846154	0	0	0	0	0	0	0	0.0769230769230769	0	0	0	0	0	0	0.153846153846154	0.230769230769231	0.153846153846154	0	0.230769230769231
>nega1753
0	0	0	0	0	0	0	0	0	0	0	0	0	0	0	0.142857142857143	0	0	0	0	0	0	0	0	0	0	0	0.142857142857143	0.428571428571429	0	0	0.285714285714286
>nega1754
0	0	0	0	0	0	0	0	0	0	0	0	0.153846153846154	0	0	0	0	0	0	0	0.0769230769230769	0	0	0	0	0	0	0.153846153846154	0.0769230769230769	0.230769230769231	0.0769230769230769	0.230769230769231
>nega1755
0	0	0	0	0	0	0	0.111111111111111	0	0	0	0	0	0	0	0.222222222222222	0	0	0	0.111111111111111	0	0	0	0	0.111111111111111	0	0	0.111111111111111	0.111111111111111	0.111111111111111	0.111111111111111	0
>nega1756
0	0	0	0	0	0	0	0	0	0	0	0	0.2	0	0	0	0	0	0	0	0	0	0	0	0	0	0	0.2	0.2	0	0.2	0.2
>nega1757
0	0	0	0.222222222222222	0.0555555555555556	0	0	0	0	0	0	0	0.0555555555555556	0	0	0	0	0	0.0555555555555556	0	0	0	0	0	0	0.0555555555555556	0	0.0555555555555556	0.166666666666667	0.111111111111111	0	0.222222222222222
>nega1758
0	0	0	0	0	0	0	0	0	0	0	0	0	0.181818181818182	0	0.0909090909090909	0	0	0	0	0	0	0	0.181818181818182	0.0909090909090909	0	0.0909090909090909	0.0909090909090909	0.0909090909090909	0	0.0909090909090909	0.0909090909090909
>nega1759
0	0	0	0	0	0	0	0	0	0	0	0	0	0.285714285714286	0	0	0	0	0	0	0	0	0	0.142857142857143	0	0	0.285714285714286	0	0.142857142857143	0	0	0.142857142857143
>nega1760
0	0	0	0.166666666666667	0	0	0	0.0833333333333333	0	0	0	0	0	0	0	0.0833333333333333	0	0	0	0.0833333333333333	0	0	0	0	0.0833333333333333	0.0833333333333333	0	0	0.0833333333333333	0.0833333333333333	0.0833333333333333	0.166666666666667
>nega1761
0	0	0.117647058823529	0	0.0588235294117647	0	0	0.117647058823529	0	0	0	0	0	0.0588235294117647	0.117647058823529	0.0588235294117647	0.0588235294117647	0	0.117647058823529	0	0	0	0	0	0	0.176470588235294	0.0588235294117647	0	0	0	0	0.0588235294117647
>nega1762
0	0	0	0	0	0	0	0.0769230769230769	0	0	0	0	0.0769230769230769	0.0769230769230769	0	0	0	0.0769230769230769	0	0	0	0	0	0	0	0	0	0.153846153846154	0.153846153846154	0.153846153846154	0.0769230769230769	0.153846153846154
>nega1763
0	0	0	0	0	0	0	0	0	0	0	0	0	0	0	0.166666666666667	0	0	0	0	0.0833333333333333	0	0.0833333333333333	0	0.25	0	0	0	0	0.166666666666667	0.0833333333333333	0.166666666666667
>nega1764
0	0	0	0	0.0714285714285714	0.0714285714285714	0	0	0	0	0	0	0.0714285714285714	0.0714285714285714	0	0.0714285714285714	0.0714285714285714	0.0714285714285714	0	0	0	0	0	0	0.0714285714285714	0	0.0714285714285714	0.0714285714285714	0.142857142857143	0	0	0.142857142857143
>nega1765
0	0	0	0	0	0	0	0	0	0	0	0	0	0.0769230769230769	0	0.0769230769230769	0	0	0	0	0.0769230769230769	0	0	0	0.0769230769230769	0	0	0	0.230769230769231	0.0769230769230769	0	0.384615384615385
>nega1766
0	0	0	0	0	0	0	0	0	0	0	0	0	0.153846153846154	0	0.0769230769230769	0	0	0	0	0.0769230769230769	0.0769230769230769	0	0	0.0769230769230769	0	0	0.0769230769230769	0.0769230769230769	0.153846153846154	0.153846153846154	0.0769230769230769
>nega1767
0	0	0	0	0	0	0	0	0	0	0	0	0	0	0	0.142857142857143	0	0	0	0	0	0	0	0	0.142857142857143	0	0	0	0.142857142857143	0.142857142857143	0.142857142857143	0.285714285714286
>nega1768
0	0	0	0	0	0.0769230769230769	0	0	0	0	0	0	0	0	0.0769230769230769	0.0769230769230769	0.0769230769230769	0	0	0	0	0	0	0	0	0.0769230769230769	0	0	0.230769230769231	0.153846153846154	0.0769230769230769	0.153846153846154
>nega1769
0	0	0	0	0	0	0	0	0	0	0	0	0	0	0	0.333333333333333	0	0	0	0	0	0	0	0	0	0	0	0	0	0.333333333333333	0.333333333333333	0
>nega1770
0	0	0	0	0	0	0	0	0	0	0	0	0.2	0	0	0	0	0	0	0	0	0	0	0	0.2	0	0	0	0	0.2	0.2	0.2
>nega1771
0	0	0	0	0	0	0	0	0	0	0	0	0	0.0909090909090909	0.0909090909090909	0	0	0	0	0	0.0909090909090909	0	0	0.0909090909090909	0.0909090909090909	0.0909090909090909	0	0.0909090909090909	0.181818181818182	0.0909090909090909	0	0.0909090909090909
>nega1772
0.125	0	0	0	0.0625	0	0	0.0625	0	0	0	0	0.0625	0	0.125	0	0.0625	0	0	0.0625	0	0	0	0	0	0.125	0	0.0625	0	0.125	0.0625	0.0625
>nega1773
0	0	0	0	0	0	0	0	0	0	0	0	0	0	0.2	0	0	0	0	0	0	0	0	0	0	0	0	0.2	0	0	0.2	0.4
>nega1774
0	0	0	0	0	0	0	0	0	0	0	0	0	0.2	0	0	0	0	0	0	0	0	0	0	0	0	0	0	0	0.2	0.4	0.2
>nega1775
0	0	0	0	0	0	0	0	0	0	0	0	0.111111111111111	0	0	0.111111111111111	0	0	0	0	0	0	0	0.111111111111111	0.111111111111111	0	0	0.111111111111111	0	0.222222222222222	0.111111111111111	0.111111111111111
>nega1776
0	0	0	0.0909090909090909	0.0909090909090909	0	0	0	0	0	0	0	0	0	0	0.181818181818182	0	0	0	0.0909090909090909	0	0	0	0	0	0.0909090909090909	0	0.0909090909090909	0	0.272727272727273	0	0.0909090909090909
>nega1777
0	0	0	0	0	0.0666666666666667	0	0	0	0	0.0666666666666667	0	0	0.0666666666666667	0.0666666666666667	0.0666666666666667	0	0	0	0.0666666666666667	0	0.133333333333333	0	0	0	0.133333333333333	0	0.0666666666666667	0	0.0666666666666667	0.0666666666666667	0.133333333333333
>nega1778
0	0	0	0	0	0	0	0.1	0	0	0	0	0.1	0.1	0	0	0	0	0	0.1	0	0	0	0	0	0	0.1	0.1	0.1	0.2	0.1	0
>nega1779
0	0	0	0	0	0	0	0	0	0	0	0	0.0909090909090909	0	0	0.181818181818182	0	0	0	0	0.0909090909090909	0.0909090909090909	0	0	0	0.0909090909090909	0.181818181818182	0	0.0909090909090909	0.181818181818182	0	0
>nega1780
0	0	0	0	0	0	0	0	0	0	0	0	0	0.166666666666667	0.0833333333333333	0	0	0	0	0	0.0833333333333333	0	0	0.0833333333333333	0.0833333333333333	0	0.166666666666667	0	0.0833333333333333	0.0833333333333333	0	0.166666666666667
>nega1781
0	0	0	0	0	0	0	0	0	0	0	0	0	0	0.25	0	0	0	0	0	0	0	0	0	0	0.25	0	0	0.25	0	0	0.25
>nega1782
0	0	0	0	0	0	0	0.0833333333333333	0	0	0	0	0.166666666666667	0	0	0	0	0	0	0.0833333333333333	0	0	0	0	0	0	0	0.166666666666667	0.0833333333333333	0.166666666666667	0.0833333333333333	0.166666666666667
>nega1783
0.153846153846154	0.0769230769230769	0	0	0	0.0769230769230769	0	0	0	0.0769230769230769	0	0	0	0.0769230769230769	0	0.0769230769230769	0.0769230769230769	0	0	0	0	0	0	0.0769230769230769	0	0	0.0769230769230769	0.0769230769230769	0.0769230769230769	0	0.0769230769230769	0
>nega1784
0	0	0	0	0	0	0	0	0	0	0	0	0	0	0	0.333333333333333	0	0	0	0	0	0	0	0	0	0	0.333333333333333	0	0	0	0.333333333333333	0
>nega1785
0	0	0	0	0	0	0	0	0	0	0.153846153846154	0	0.0769230769230769	0.0769230769230769	0	0	0	0	0	0	0.153846153846154	0.153846153846154	0	0	0.0769230769230769	0	0	0.0769230769230769	0	0.0769230769230769	0.0769230769230769	0.0769230769230769
>nega1786
0	0	0	0	0	0	0	0	0	0.0769230769230769	0	0	0	0	0	0.0769230769230769	0	0	0	0	0.0769230769230769	0	0	0	0	0	0	0.0769230769230769	0.230769230769231	0.0769230769230769	0.230769230769231	0.153846153846154
>nega1787
0	0	0	0	0	0.0769230769230769	0	0	0	0.153846153846154	0	0	0.0769230769230769	0.0769230769230769	0	0	0	0.0769230769230769	0	0	0	0.0769230769230769	0	0.153846153846154	0	0	0.0769230769230769	0.0769230769230769	0.0769230769230769	0	0	0.0769230769230769
>nega1788
0	0	0	0	0	0	0	0	0	0	0	0	0	0	0	0.2	0	0	0	0	0	0.1	0	0	0	0.1	0	0.1	0.2	0.1	0	0.2
>nega1789
0	0	0	0	0	0	0	0	0	0	0	0	0	0.181818181818182	0	0.0909090909090909	0	0	0	0	0.0909090909090909	0	0	0.0909090909090909	0	0.0909090909090909	0.0909090909090909	0.0909090909090909	0	0.0909090909090909	0.181818181818182	0
>nega1790
0	0	0	0	0	0	0	0	0	0	0	0	0	0	0.0909090909090909	0.0909090909090909	0	0	0	0	0	0	0	0.0909090909090909	0	0	0.0909090909090909	0	0.363636363636364	0.0909090909090909	0	0.181818181818182
>nega1791
0	0	0	0	0	0	0	0	0	0	0	0	0	0	0	0.166666666666667	0	0	0	0	0	0	0	0	0	0	0	0	0.333333333333333	0	0	0.5
>nega1792
0	0	0	0	0	0	0.0555555555555556	0	0	0	0	0	0.0555555555555556	0.0555555555555556	0.0555555555555556	0	0	0	0	0.0555555555555556	0	0	0.0555555555555556	0.0555555555555556	0	0.166666666666667	0	0.0555555555555556	0	0.166666666666667	0.111111111111111	0.111111111111111
>nega1793
0	0	0	0	0	0	0	0	0	0	0	0	0	0	0	0	0	0	0	0	0	0	0	0	0	0	0.125	0	0.125	0.25	0.25	0.25
>nega1794
0	0	0	0	0	0	0	0	0	0	0	0	0.333333333333333	0	0	0	0	0	0	0	0	0	0	0	0	0.333333333333333	0	0	0	0	0.333333333333333	0
>nega1795
0	0	0	0	0	0	0	0	0	0	0	0	0.0625	0	0.0625	0.0625	0	0	0	0	0	0.0625	0	0.0625	0.0625	0	0	0.125	0.125	0.1875	0.0625	0.125
>nega1796
0	0	0	0	0	0.125	0	0	0	0	0	0	0	0.125	0	0.125	0.125	0	0	0	0	0	0	0	0	0.125	0.125	0	0	0.25	0	0
>nega1797
0	0.0625	0	0.0625	0.0625	0	0	0.0625	0	0	0	0	0.0625	0.125	0	0.0625	0	0.0625	0	0.0625	0	0	0	0.0625	0.0625	0	0.1875	0	0	0.0625	0	0
>nega1798
0	0	0	0	0	0	0	0	0	0	0	0	0	0.1	0.1	0	0	0	0	0	0.1	0	0	0	0.1	0.1	0	0	0	0.2	0.2	0.1
>nega1799
0	0	0	0	0	0	0	0	0	0	0	0	0	0.142857142857143	0	0	0	0	0	0	0	0	0	0	0	0	0.142857142857143	0	0	0.428571428571429	0.142857142857143	0.142857142857143
>nega1800
0	0	0	0	0	0.0769230769230769	0	0	0	0	0	0	0	0.0769230769230769	0.0769230769230769	0.0769230769230769	0	0.0769230769230769	0	0	0.0769230769230769	0	0	0	0.0769230769230769	0.0769230769230769	0.0769230769230769	0	0.153846153846154	0	0	0.153846153846154
>nega1801
0	0.0833333333333333	0	0	0	0.0833333333333333	0	0	0	0	0.0833333333333333	0	0	0.0833333333333333	0	0.0833333333333333	0.0833333333333333	0	0	0	0.0833333333333333	0	0	0	0	0	0.0833333333333333	0.0833333333333333	0.166666666666667	0	0	0.0833333333333333
>nega1802
0	0	0	0	0.0909090909090909	0	0	0	0	0	0	0	0.0909090909090909	0	0	0.181818181818182	0	0	0.0909090909090909	0	0	0.0909090909090909	0	0	0	0.0909090909090909	0.0909090909090909	0.0909090909090909	0	0.0909090909090909	0	0.0909090909090909
>nega1803
0	0	0	0	0	0	0	0	0	0	0	0	0	0	0	0	0	0	0	0	0	0	0	0	0.142857142857143	0	0	0	0.285714285714286	0.142857142857143	0.142857142857143	0.285714285714286
>nega1804
0	0	0	0	0	0.0714285714285714	0	0.0714285714285714	0.0714285714285714	0	0	0	0	0.0714285714285714	0.0714285714285714	0.0714285714285714	0	0	0	0.142857142857143	0	0.0714285714285714	0	0	0.0714285714285714	0.142857142857143	0	0	0	0	0	0.142857142857143
>nega1805
0	0	0	0	0	0	0	0	0	0	0	0	0	0.166666666666667	0	0	0	0	0	0	0	0	0	0	0	0	0	0.166666666666667	0.333333333333333	0	0	0.333333333333333
>nega1806
0	0	0	0	0	0	0	0	0	0	0	0	0.0714285714285714	0	0.0714285714285714	0	0	0	0	0	0	0	0	0.0714285714285714	0	0	0	0.0714285714285714	0.357142857142857	0.0714285714285714	0	0.285714285714286
>nega1807
0	0	0	0	0	0	0	0	0	0	0	0	0	0.2	0	0.1	0	0	0	0	0	0.2	0	0	0.1	0	0.1	0.1	0.1	0	0	0.1
>nega1808
0	0	0	0	0	0	0	0	0	0	0	0	0	0	0	0.142857142857143	0	0	0	0	0	0	0	0	0.142857142857143	0	0	0	0.285714285714286	0	0	0.428571428571429
>nega1809
0	0	0	0	0	0	0	0	0	0	0	0	0.166666666666667	0.166666666666667	0	0	0	0	0	0	0	0.166666666666667	0	0	0.166666666666667	0	0.166666666666667	0	0	0	0	0.166666666666667
>nega1810
0	0	0	0	0	0	0	0	0	0	0	0	0	0.125	0	0	0	0	0	0	0	0	0	0	0	0	0	0	0.25	0.125	0	0.5
>nega1811
0	0	0	0	0	0	0	0	0.0909090909090909	0	0	0	0	0.0909090909090909	0	0.0909090909090909	0	0	0	0	0	0.0909090909090909	0.0909090909090909	0	0	0	0	0.0909090909090909	0.181818181818182	0.0909090909090909	0.0909090909090909	0.0909090909090909
>nega1812
0.0588235294117647	0	0	0	0.0588235294117647	0	0	0	0	0.0588235294117647	0	0	0.0588235294117647	0.0588235294117647	0	0	0	0.0588235294117647	0	0	0	0	0	0.0588235294117647	0	0	0	0.0588235294117647	0.176470588235294	0.0588235294117647	0.117647058823529	0.176470588235294
>nega1813
0	0	0	0	0	0	0	0	0	0	0	0	0.0769230769230769	0.0769230769230769	0	0	0	0	0	0	0	0	0.153846153846154	0	0	0.0769230769230769	0	0.153846153846154	0.153846153846154	0.0769230769230769	0	0.230769230769231
>nega1814
0	0	0	0	0	0	0	0	0	0	0	0	0.0909090909090909	0	0	0	0	0	0	0	0	0	0	0	0	0	0	0.0909090909090909	0.181818181818182	0.272727272727273	0.181818181818182	0.181818181818182
>nega1815
0	0	0	0	0	0	0	0	0	0	0	0	0.125	0	0	0	0	0	0	0	0	0	0	0	0	0	0	0.125	0.125	0.25	0.25	0.125
>nega1816
0	0	0.0833333333333333	0.25	0	0	0.0833333333333333	0	0	0	0	0	0	0.0833333333333333	0.0833333333333333	0	0	0	0	0.0833333333333333	0	0	0	0	0	0.0833333333333333	0.0833333333333333	0	0	0.0833333333333333	0.0833333333333333	0
>nega1817
0.166666666666667	0.0833333333333333	0	0	0	0	0.0833333333333333	0	0	0	0	0	0.0833333333333333	0	0	0.0833333333333333	0.0833333333333333	0	0	0	0	0	0	0	0.0833333333333333	0	0	0	0	0.166666666666667	0.0833333333333333	0.0833333333333333
>nega1818
0	0	0	0	0	0	0	0.0909090909090909	0	0	0	0	0	0.181818181818182	0	0	0	0	0	0.0909090909090909	0	0	0	0	0	0	0	0.181818181818182	0	0.181818181818182	0.181818181818182	0.0909090909090909
>nega1819
0	0.0588235294117647	0	0	0.0588235294117647	0.0588235294117647	0	0	0	0	0.0588235294117647	0	0	0.117647058823529	0.0588235294117647	0.0588235294117647	0.117647058823529	0	0	0	0.0588235294117647	0	0.0588235294117647	0	0	0.0588235294117647	0.0588235294117647	0.0588235294117647	0.117647058823529	0	0	0
>nega1820
0	0	0	0	0	0	0	0	0	0	0	0	0	0	0	0.125	0	0	0	0	0	0.0625	0	0	0	0.0625	0	0.0625	0.125	0.25	0.0625	0.25
>nega1821
0	0	0.0625	0	0	0	0.0625	0	0	0	0	0	0.0625	0.0625	0	0.0625	0	0	0.0625	0	0	0	0.0625	0	0.0625	0.0625	0	0.0625	0.0625	0.0625	0.1875	0.0625
>nega1822
0	0	0	0	0	0	0	0	0	0	0	0	0	0	0.5	0	0	0	0	0	0	0	0	0	0	0	0.5	0	0	0	0	0
>nega1823
0	0	0	0	0	0	0	0	0	0	0	0	0	0.166666666666667	0	0	0	0	0	0	0	0	0	0	0	0	0	0.166666666666667	0.166666666666667	0	0.166666666666667	0.333333333333333
>nega1824
0	0	0	0	0	0	0	0	0	0	0	0	0.111111111111111	0	0	0	0	0	0	0	0	0	0	0	0.111111111111111	0	0	0	0.333333333333333	0.111111111111111	0	0.333333333333333
>nega1825
0	0	0	0	0	0	0	0	0	0	0	0	0	0	0.0909090909090909	0.0909090909090909	0	0	0	0	0	0.0909090909090909	0	0	0.0909090909090909	0.0909090909090909	0	0	0.181818181818182	0.0909090909090909	0	0.272727272727273
>nega1826
0.133333333333333	0	0	0.0666666666666667	0.0666666666666667	0.0666666666666667	0	0	0	0	0	0	0	0	0.133333333333333	0.0666666666666667	0.133333333333333	0	0	0	0	0	0	0	0	0.133333333333333	0	0	0.133333333333333	0	0	0.0666666666666667
>nega1827
0	0	0	0	0	0	0	0	0	0	0	0	0	0.166666666666667	0	0	0	0	0	0	0	0	0	0	0	0	0	0.166666666666667	0.166666666666667	0.166666666666667	0.166666666666667	0.166666666666667
>nega1828
0	0	0	0	0	0.166666666666667	0	0	0	0.166666666666667	0	0	0	0	0.166666666666667	0	0	0	0	0.166666666666667	0	0	0	0	0	0	0.166666666666667	0	0	0	0.166666666666667	0
>nega1829
0	0	0	0	0	0	0	0	0	0	0	0	0	0	0	0.111111111111111	0	0	0	0	0	0	0.111111111111111	0	0	0.111111111111111	0.111111111111111	0	0	0.333333333333333	0.222222222222222	0
>nega1830
0	0	0	0	0	0	0	0	0	0	0	0	0	0.25	0	0	0	0	0	0	0	0	0	0	0	0	0.25	0	0	0.25	0.25	0
>nega1831
0	0	0	0	0	0	0	0	0	0.1	0	0	0.1	0	0	0	0	0	0	0	0	0	0.1	0	0	0	0	0.1	0.3	0.1	0.1	0.1
>nega1832
0.125	0	0	0	0.125	0	0	0	0	0	0	0	0.25	0	0	0	0	0.125	0	0	0	0	0	0	0	0	0	0.125	0	0.125	0.125	0
>nega1833
0	0	0	0	0	0.111111111111111	0	0	0	0	0	0	0	0.111111111111111	0.111111111111111	0	0	0	0	0.111111111111111	0	0	0	0	0	0	0	0.222222222222222	0.111111111111111	0.111111111111111	0	0.111111111111111
>nega1834
0	0	0	0	0	0	0	0	0	0	0	0	0	0.285714285714286	0	0	0	0	0	0	0	0	0	0.142857142857143	0	0	0.285714285714286	0	0	0.142857142857143	0.142857142857143	0
>nega1835
0	0.0588235294117647	0	0.0588235294117647	0.0588235294117647	0.0588235294117647	0	0	0	0	0	0	0.0588235294117647	0.0588235294117647	0.0588235294117647	0	0.0588235294117647	0.0588235294117647	0	0	0	0	0	0	0	0.0588235294117647	0	0.117647058823529	0.0588235294117647	0.0588235294117647	0	0.176470588235294
>nega1836
0	0	0	0	0	0	0	0	0	0	0	0	0	0.2	0	0.2	0	0	0	0	0.2	0	0	0	0.2	0	0.2	0	0	0	0	0
>nega1837
0	0	0	0	0	0	0	0	0	0	0	0	0	0	0	0.2	0	0	0	0	0	0	0	0	0	0	0	0.2	0	0.4	0.2	0
>nega1838
0	0	0	0	0	0	0	0	0	0	0	0	0	0	0	0.166666666666667	0	0	0	0	0	0	0	0	0.166666666666667	0	0	0	0	0.333333333333333	0.333333333333333	0
>nega1839
0	0	0	0	0	0	0	0	0	0	0	0	0	0.166666666666667	0	0.166666666666667	0	0	0	0	0	0.166666666666667	0	0	0.166666666666667	0	0.166666666666667	0	0	0	0	0.166666666666667
>nega1840
0	0	0	0	0	0	0	0	0	0	0	0	0	0.166666666666667	0	0	0	0	0	0	0	0	0	0	0	0	0	0.166666666666667	0.166666666666667	0.166666666666667	0	0.333333333333333
>nega1841
0	0	0	0	0	0	0	0	0	0	0	0	0	0.181818181818182	0	0	0	0	0	0	0	0	0	0.0909090909090909	0	0	0.181818181818182	0	0.181818181818182	0.0909090909090909	0.0909090909090909	0.181818181818182
>nega1842
0	0	0	0	0	0	0.125	0	0	0	0	0	0	0	0.125	0.125	0.125	0	0	0	0	0	0	0	0.125	0.125	0	0	0	0.125	0.125	0
>nega1843
0.1875	0	0	0.125	0	0	0	0.0625	0	0	0	0	0.0625	0	0.0625	0	0	0	0	0.0625	0	0	0	0	0	0.0625	0	0.0625	0.0625	0.0625	0.0625	0.125
>nega1844
0	0	0	0	0	0	0	0	0	0	0	0	0	0.125	0	0.125	0	0	0	0	0	0.125	0	0	0.125	0	0	0.125	0	0	0.25	0.125
>nega1845
0	0	0	0	0	0	0	0	0	0	0	0	0	0	0	0.125	0	0	0	0	0	0	0	0	0	0.125	0	0	0.25	0.125	0.125	0.25
>nega1846
0	0	0	0	0	0	0	0	0	0	0	0	0	0	0.25	0	0	0	0	0	0	0	0	0	0	0.25	0	0	0.25	0	0	0.25
>nega1847
0	0	0	0	0.0666666666666667	0	0	0	0	0	0.0666666666666667	0	0	0.0666666666666667	0.133333333333333	0	0	0.0666666666666667	0	0	0.133333333333333	0	0	0	0	0	0.0666666666666667	0.133333333333333	0.0666666666666667	0.133333333333333	0.0666666666666667	0
>nega1848
0.0555555555555556	0	0	0.111111111111111	0	0	0.0555555555555556	0.0555555555555556	0	0	0	0	0.0555555555555556	0	0.0555555555555556	0	0	0	0.111111111111111	0	0	0	0	0	0	0.0555555555555556	0.0555555555555556	0.0555555555555556	0.111111111111111	0.0555555555555556	0.0555555555555556	0.111111111111111
>nega1849
0	0	0	0	0	0	0	0	0	0	0	0	0.0833333333333333	0.0833333333333333	0	0	0	0	0	0	0.0833333333333333	0	0	0	0	0	0.0833333333333333	0.0833333333333333	0	0.25	0.166666666666667	0.166666666666667
>nega1850
0	0	0	0	0	0	0	0	0	0	0	0	0	0.333333333333333	0	0	0	0	0	0	0	0	0	0	0	0	0.333333333333333	0	0	0	0.333333333333333	0
>nega1851
0	0	0	0	0	0	0	0	0	0	0	0	0.25	0	0	0	0	0	0	0	0	0	0	0	0	0	0	0.25	0	0.25	0.25	0
>nega1852
0	0	0	0	0	0	0	0	0	0	0	0	0.166666666666667	0	0	0	0	0	0	0	0	0.166666666666667	0	0	0	0	0	0.333333333333333	0	0.166666666666667	0.166666666666667	0
>nega1853
0	0	0	0	0	0	0	0	0	0	0	0	0	0.142857142857143	0	0.142857142857143	0	0	0	0	0	0	0	0.142857142857143	0.142857142857143	0	0.142857142857143	0	0.142857142857143	0	0	0.142857142857143
>nega1854
0	0	0	0	0	0	0	0	0	0	0	0	0	0	0.1	0	0	0	0	0	0	0	0	0	0	0	0.1	0	0.1	0.3	0.2	0.2
>nega1855
0	0	0	0	0	0	0	0.111111111111111	0	0.111111111111111	0	0	0	0.111111111111111	0	0.111111111111111	0	0	0	0.111111111111111	0.111111111111111	0	0	0	0	0.111111111111111	0.111111111111111	0	0.111111111111111	0	0	0
>nega1856
0	0	0	0	0.111111111111111	0	0	0	0	0	0	0	0.111111111111111	0.111111111111111	0	0	0.111111111111111	0	0	0	0	0	0	0	0	0	0.111111111111111	0.111111111111111	0.111111111111111	0.111111111111111	0	0.111111111111111
>nega1857
0	0	0	0	0	0.0833333333333333	0	0	0	0	0	0	0	0.0833333333333333	0	0.0833333333333333	0	0	0	0.0833333333333333	0	0	0	0	0	0.0833333333333333	0	0.0833333333333333	0.25	0	0	0.25
>nega1858
0	0	0	0	0	0	0	0.0833333333333333	0	0	0	0	0	0.0833333333333333	0	0.0833333333333333	0	0	0	0.0833333333333333	0	0	0	0	0	0.0833333333333333	0	0	0	0.25	0.25	0.0833333333333333
>nega1859
0	0	0	0	0	0	0	0	0	0	0	0	0.25	0	0	0	0	0	0	0	0	0	0	0	0	0	0	0.25	0	0.25	0.25	0
>nega1860
0	0	0	0	0	0	0	0	0	0	0.0666666666666667	0	0	0.2	0	0	0	0	0	0	0	0	0	0.2	0	0	0.133333333333333	0.0666666666666667	0.0666666666666667	0.0666666666666667	0.0666666666666667	0.133333333333333
>nega1861
0	0	0.0625	0	0	0	0	0.125	0	0.0625	0	0	0.0625	0.1875	0	0	0	0	0	0.125	0	0	0	0.125	0	0	0.1875	0.0625	0	0	0	0
>nega1862
0	0	0	0	0	0	0	0	0	0	0	0	0	0.1	0	0.1	0	0	0	0	0.1	0	0	0	0.1	0	0	0.1	0.2	0	0.1	0.2
>nega1863
0.0625	0.0625	0	0.125	0	0	0	0.0625	0	0	0	0	0	0.0625	0	0.0625	0	0	0	0.0625	0	0	0	0	0.0625	0	0	0.0625	0.0625	0.0625	0.0625	0.1875
>nega1864
0	0	0	0	0	0	0	0	0	0	0	0.0909090909090909	0.0909090909090909	0.0909090909090909	0	0.0909090909090909	0	0	0	0	0	0.181818181818182	0	0.0909090909090909	0.0909090909090909	0	0.181818181818182	0	0	0	0.0909090909090909	0
>nega1865
0	0	0	0	0	0	0	0	0.166666666666667	0	0	0.166666666666667	0.166666666666667	0	0	0	0	0	0	0	0	0.333333333333333	0	0	0	0	0	0.166666666666667	0	0	0	0
>nega1866
0	0	0	0	0	0.142857142857143	0	0	0	0.0714285714285714	0	0	0	0	0.142857142857143	0.0714285714285714	0	0	0	0.142857142857143	0	0.0714285714285714	0	0	0	0.0714285714285714	0.0714285714285714	0.0714285714285714	0.0714285714285714	0.0714285714285714	0	0
>nega1867
0.0833333333333333	0	0	0	0	0	0	0.0833333333333333	0	0	0	0	0	0.0833333333333333	0	0.0833333333333333	0	0	0	0.0833333333333333	0	0	0	0	0.0833333333333333	0	0	0.0833333333333333	0.0833333333333333	0.0833333333333333	0.166666666666667	0.0833333333333333
>nega1868
0	0	0	0	0	0	0	0	0	0	0	0.0833333333333333	0.166666666666667	0.0833333333333333	0	0	0	0	0	0	0.166666666666667	0.0833333333333333	0	0	0.0833333333333333	0	0.0833333333333333	0.0833333333333333	0	0.0833333333333333	0	0.0833333333333333
>nega1869
0	0	0	0	0	0	0	0	0	0.2	0	0	0	0	0.2	0	0	0	0	0	0	0	0	0.2	0	0	0.2	0	0.2	0	0	0
>nega1870
0	0	0	0	0	0	0	0	0	0	0	0	0.0769230769230769	0.0769230769230769	0	0.0769230769230769	0	0	0	0	0	0	0.0769230769230769	0.0769230769230769	0	0.153846153846154	0.0769230769230769	0	0.153846153846154	0.0769230769230769	0	0.153846153846154
>nega1871
0	0	0.1	0.1	0	0.1	0	0	0	0	0	0	0	0	0.2	0	0.1	0	0	0	0	0	0	0	0	0.2	0	0	0	0.1	0.1	0
>nega1872
0	0	0	0	0	0	0	0	0	0	0	0	0.125	0.125	0	0	0	0	0	0	0.125	0	0	0	0	0	0	0.25	0.125	0	0.125	0.125
>nega1873
0	0	0	0	0.0714285714285714	0.0714285714285714	0	0	0	0	0	0	0	0.142857142857143	0	0.0714285714285714	0	0.142857142857143	0	0	0	0	0	0	0	0.0714285714285714	0.0714285714285714	0.0714285714285714	0.0714285714285714	0	0.142857142857143	0.0714285714285714
>nega1874
0	0	0	0	0	0	0	0	0	0	0	0	0	0.25	0	0	0	0	0	0	0	0	0	0.125	0	0.125	0.125	0	0	0.125	0.125	0.125
>nega1875
0	0	0	0.0714285714285714	0	0.0714285714285714	0	0	0	0	0	0	0	0.142857142857143	0	0	0.0714285714285714	0	0	0	0.0714285714285714	0	0	0	0.0714285714285714	0	0.0714285714285714	0.0714285714285714	0.142857142857143	0.0714285714285714	0	0.142857142857143
>nega1876
0	0	0	0	0	0.2	0	0	0	0.1	0	0	0	0	0.2	0	0	0.1	0	0.1	0	0	0	0	0	0	0.1	0.1	0	0.1	0	0
>nega1877
0	0	0	0	0	0	0.0666666666666667	0	0	0	0	0	0	0.0666666666666667	0.0666666666666667	0.0666666666666667	0.0666666666666667	0	0	0	0	0	0	0.0666666666666667	0.133333333333333	0	0.0666666666666667	0	0	0.2	0.0666666666666667	0.133333333333333
>nega1878
0	0	0	0	0.125	0	0	0	0	0	0	0	0.125	0	0.125	0	0	0.125	0	0	0	0	0	0	0	0.125	0	0.125	0.125	0	0	0.125
>nega1879
0	0	0	0	0	0.0909090909090909	0	0	0	0.0909090909090909	0	0	0.0909090909090909	0.0909090909090909	0	0	0	0	0	0.0909090909090909	0	0	0	0.0909090909090909	0	0	0.0909090909090909	0.0909090909090909	0	0.181818181818182	0	0.0909090909090909
>nega1880
0	0	0	0	0	0	0	0	0	0	0	0	0	0	0.166666666666667	0	0	0	0	0	0	0	0	0	0	0.166666666666667	0	0	0.166666666666667	0.166666666666667	0	0.333333333333333
>nega1881
0	0	0	0	0	0	0	0	0	0	0	0	0	0.111111111111111	0.111111111111111	0	0	0	0	0	0	0.111111111111111	0	0	0.111111111111111	0.111111111111111	0	0	0	0.111111111111111	0.222222222222222	0.111111111111111
>nega1882
0.0625	0	0	0	0.0625	0	0	0	0	0	0	0	0.0625	0.0625	0	0	0	0.0625	0	0	0	0	0	0	0	0	0	0.125	0.1875	0.0625	0	0.3125
>nega1883
0	0	0	0	0	0	0	0	0	0	0	0	0	0	0.111111111111111	0	0	0	0	0	0	0	0	0.0555555555555556	0	0.0555555555555556	0	0	0.111111111111111	0.277777777777778	0.111111111111111	0.277777777777778
>nega1884
0.2	0	0	0	0	0	0	0.1	0	0	0	0	0.1	0.1	0	0	0	0	0.1	0	0	0	0	0	0	0	0.1	0.1	0.1	0	0	0.1
>nega1885
0	0	0	0	0	0	0	0	0	0	0	0	0	0	0	0.142857142857143	0	0	0	0	0	0	0	0	0	0.142857142857143	0	0	0.142857142857143	0.142857142857143	0.142857142857143	0.285714285714286
>nega1886
0	0	0	0	0	0	0.0909090909090909	0	0	0	0	0	0.0909090909090909	0	0	0.0909090909090909	0	0	0	0.0909090909090909	0	0	0	0	0.0909090909090909	0	0	0.0909090909090909	0.181818181818182	0.181818181818182	0.0909090909090909	0
>nega1887
0	0	0	0	0	0.0714285714285714	0	0	0	0.0714285714285714	0.0714285714285714	0	0	0	0.142857142857143	0	0	0	0	0.0714285714285714	0.0714285714285714	0	0	0.142857142857143	0.142857142857143	0	0	0	0.0714285714285714	0.0714285714285714	0	0.0714285714285714
>nega1888
0	0	0	0	0	0	0	0	0	0	0	0	0	0.181818181818182	0	0	0	0	0	0	0.0909090909090909	0	0	0	0	0.0909090909090909	0.0909090909090909	0	0	0.181818181818182	0.0909090909090909	0.272727272727273
>nega1889
0	0	0	0	0.0714285714285714	0.0714285714285714	0	0	0	0	0	0.0714285714285714	0	0.0714285714285714	0	0.142857142857143	0.0714285714285714	0	0	0.0714285714285714	0.0714285714285714	0	0	0	0.0714285714285714	0.0714285714285714	0	0.0714285714285714	0.0714285714285714	0.0714285714285714	0	0
>nega1890
0	0	0	0	0	0	0	0	0	0	0	0	0	0	0	0.142857142857143	0	0	0	0	0	0	0	0	0	0	0	0.142857142857143	0.142857142857143	0.285714285714286	0.142857142857143	0.142857142857143
>nega1891
0	0	0	0	0.0714285714285714	0	0	0	0	0	0	0	0.0714285714285714	0.0714285714285714	0.0714285714285714	0	0.0714285714285714	0	0	0	0	0.0714285714285714	0	0	0.0714285714285714	0	0	0.0714285714285714	0	0.214285714285714	0.142857142857143	0.0714285714285714
>nega1892
0	0	0	0	0	0	0	0	0	0	0	0	0	0.25	0	0	0	0	0	0	0	0	0	0	0	0.25	0	0	0	0	0.25	0.25
>nega1893
0	0	0	0	0.125	0	0	0	0	0	0	0	0.125	0.125	0	0	0.125	0	0	0	0	0	0	0	0	0	0.125	0.125	0	0.125	0.125	0
>nega1894
0	0	0	0	0	0	0	0	0	0	0	0	0	0	0	0.1	0	0	0	0	0	0	0	0	0	0.1	0	0	0.2	0.2	0.2	0.2
>nega1895
0	0	0	0	0	0	0	0	0.111111111111111	0	0	0	0	0.0555555555555556	0	0.0555555555555556	0	0	0	0	0	0.166666666666667	0	0.0555555555555556	0	0	0	0.166666666666667	0.111111111111111	0.166666666666667	0	0.111111111111111
>nega1896
0	0	0	0	0	0	0	0	0	0	0	0	0	0.5	0	0	0	0	0	0	0	0	0	0	0	0	0.5	0	0	0	0	0
>nega1897
0	0	0	0	0	0	0	0	0	0	0	0	0	0.0769230769230769	0.0769230769230769	0.0769230769230769	0	0	0	0	0.0769230769230769	0	0	0.0769230769230769	0.0769230769230769	0	0.0769230769230769	0.0769230769230769	0.153846153846154	0.153846153846154	0.0769230769230769	0
>nega1898
0	0	0	0	0	0	0	0	0	0	0	0	0	0.5	0	0	0	0	0	0	0	0	0	0	0	0	0.5	0	0	0	0	0
>nega1899
0.0588235294117647	0	0	0	0.0588235294117647	0	0.0588235294117647	0	0	0	0	0	0	0	0.117647058823529	0.0588235294117647	0.117647058823529	0	0	0	0	0	0	0	0	0.0588235294117647	0.117647058823529	0	0.0588235294117647	0.176470588235294	0.0588235294117647	0.0588235294117647
>nega1900
0	0	0	0	0	0	0	0	0	0	0	0	0	0.25	0	0	0	0	0	0	0	0	0	0	0.25	0	0	0	0.25	0	0	0.25
>nega1901
0	0	0	0	0	0	0	0	0	0	0	0	0	0	0	0.2	0	0	0	0	0	0	0	0	0	0.2	0	0	0.2	0.2	0.2	0
>nega1902
0.0714285714285714	0	0	0	0	0.0714285714285714	0	0	0	0	0	0	0	0	0.142857142857143	0.0714285714285714	0.0714285714285714	0	0	0	0.0714285714285714	0	0	0	0	0.142857142857143	0.0714285714285714	0	0.0714285714285714	0.142857142857143	0.0714285714285714	0
>nega1903
0	0	0	0	0.0833333333333333	0	0	0	0	0	0	0	0	0.166666666666667	0	0.0833333333333333	0	0.0833333333333333	0	0	0.0833333333333333	0	0	0	0.0833333333333333	0	0.166666666666667	0	0	0.0833333333333333	0.166666666666667	0
>nega1904
0	0	0	0	0	0.0588235294117647	0	0.0588235294117647	0	0	0.0588235294117647	0	0	0.0588235294117647	0	0.117647058823529	0	0.0588235294117647	0	0.0588235294117647	0	0.0588235294117647	0	0	0.0588235294117647	0	0	0.117647058823529	0	0.117647058823529	0	0.176470588235294
>nega1905
0	0	0	0	0.142857142857143	0	0	0	0	0	0	0	0	0.285714285714286	0	0	0	0	0	0.142857142857143	0	0	0	0	0.142857142857143	0	0	0.142857142857143	0	0	0	0.142857142857143
>nega1906
0	0	0	0	0	0	0	0	0	0	0	0	0	0.333333333333333	0	0	0	0	0	0	0	0	0	0	0	0.333333333333333	0	0	0	0	0	0.333333333333333
>nega1907
0	0	0	0	0	0	0	0	0	0	0	0	0	0	0.2	0	0	0	0	0	0	0	0	0	0	0.2	0	0	0	0.2	0.2	0.2
>nega1908
0	0	0	0	0	0.2	0	0	0	0	0	0	0	0.2	0.1	0	0.2	0	0	0	0	0	0	0	0	0	0.3	0	0	0	0	0
>nega1909
0	0	0	0	0	0	0	0	0	0	0	0	0.125	0.125	0	0	0	0	0	0	0	0.125	0	0	0	0.125	0.125	0	0	0.125	0.25	0
>nega1910
0	0	0	0	0	0	0	0.0714285714285714	0	0	0	0	0.0714285714285714	0.0714285714285714	0	0.0714285714285714	0	0	0.0714285714285714	0	0	0	0	0.0714285714285714	0	0	0	0.214285714285714	0.0714285714285714	0.142857142857143	0	0.142857142857143
>nega1911
0	0	0	0	0	0.0666666666666667	0	0	0	0	0	0	0.0666666666666667	0	0	0.133333333333333	0	0	0.0666666666666667	0	0	0.0666666666666667	0	0	0	0.2	0	0	0.133333333333333	0.0666666666666667	0.133333333333333	0.0666666666666667
>nega1912
0.0909090909090909	0	0	0.0909090909090909	0	0	0.0909090909090909	0	0	0	0	0	0	0	0.0909090909090909	0.0909090909090909	0	0.0909090909090909	0	0	0	0	0	0	0	0.0909090909090909	0.0909090909090909	0	0.0909090909090909	0.181818181818182	0	0
>nega1913
0	0	0	0	0	0	0	0	0	0	0	0	0	0.0833333333333333	0	0.0833333333333333	0	0	0	0	0	0	0	0.0833333333333333	0	0	0.0833333333333333	0.0833333333333333	0.25	0.166666666666667	0.0833333333333333	0.0833333333333333
>nega1914
0	0	0	0	0	0	0	0	0	0	0	0	0	0	0.0833333333333333	0.0833333333333333	0	0	0	0	0	0.0833333333333333	0	0	0.166666666666667	0	0	0	0	0.166666666666667	0.166666666666667	0.25
>nega1915
0	0	0	0	0	0	0	0	0	0	0	0	0.0714285714285714	0.0714285714285714	0	0.142857142857143	0	0	0	0	0	0.0714285714285714	0.0714285714285714	0.0714285714285714	0.0714285714285714	0.0714285714285714	0	0.142857142857143	0.0714285714285714	0.0714285714285714	0	0.0714285714285714
>nega1916
0	0	0	0	0	0	0	0	0	0	0	0	0	0.2	0	0	0	0	0	0	0	0	0	0	0	0	0	0	0.2	0.2	0	0.4
>nega1917
0.0625	0	0	0.0625	0	0.0625	0	0	0	0	0	0	0	0.125	0	0	0.0625	0	0	0	0	0	0	0	0.0625	0.0625	0	0	0.0625	0.125	0.0625	0.25
>nega1918
0.2	0	0	0	0.1	0	0	0	0	0	0	0	0	0	0.2	0	0.1	0	0	0	0	0	0	0	0	0.2	0	0	0	0.1	0	0.1
>nega1919
0.0769230769230769	0.0769230769230769	0	0.0769230769230769	0.0769230769230769	0	0	0	0	0	0	0	0	0.153846153846154	0	0	0	0.0769230769230769	0	0	0	0	0	0	0	0	0.153846153846154	0	0.0769230769230769	0.0769230769230769	0.0769230769230769	0.0769230769230769
>nega1920
0	0	0	0	0	0	0	0	0	0	0	0	0	0.5	0	0	0	0	0	0	0	0	0	0	0	0	0.5	0	0	0	0	0
>nega1921
0.142857142857143	0.0714285714285714	0	0.0714285714285714	0	0.142857142857143	0	0	0.0714285714285714	0	0.0714285714285714	0	0	0	0	0.0714285714285714	0.0714285714285714	0	0	0.0714285714285714	0	0	0	0	0	0.0714285714285714	0	0	0	0.0714285714285714	0	0.0714285714285714
>nega1922
0	0	0	0	0	0.0769230769230769	0	0	0	0	0	0	0.0769230769230769	0	0	0.0769230769230769	0	0	0	0.0769230769230769	0	0	0	0	0	0.0769230769230769	0	0.0769230769230769	0.153846153846154	0.153846153846154	0	0.230769230769231
>nega1923
0	0	0	0	0	0	0	0	0	0	0	0	0	0	0	0.1	0	0	0	0	0	0	0	0	0	0.1	0	0	0.2	0.2	0.1	0.3
>nega1924
0.0909090909090909	0	0	0.0909090909090909	0	0	0	0.0909090909090909	0	0	0	0	0	0	0.0909090909090909	0.0909090909090909	0	0	0	0.0909090909090909	0	0	0	0	0	0.0909090909090909	0	0.0909090909090909	0.181818181818182	0	0	0.0909090909090909
>nega1925
0	0	0	0	0.0769230769230769	0	0	0.0769230769230769	0	0	0	0	0	0.0769230769230769	0	0.153846153846154	0.0769230769230769	0.0769230769230769	0	0	0	0	0	0	0	0	0.0769230769230769	0.153846153846154	0.0769230769230769	0.0769230769230769	0.0769230769230769	0
>nega1926
0	0	0	0.0909090909090909	0	0	0	0.0909090909090909	0	0	0	0	0	0.0909090909090909	0	0.0909090909090909	0	0.0909090909090909	0	0	0	0	0	0	0.0909090909090909	0	0	0.0909090909090909	0.181818181818182	0	0.0909090909090909	0.0909090909090909
>nega1927
0	0	0	0	0	0	0	0	0	0	0	0	0	0.25	0	0	0	0	0	0	0	0	0	0	0	0	0.25	0	0	0.25	0.25	0
>nega1928
0	0	0	0	0	0	0	0	0	0	0	0	0	0	0.2	0.1	0	0	0	0	0	0.1	0	0.1	0	0.1	0.1	0.1	0.2	0	0	0
>nega1929
0	0	0	0	0	0	0	0.111111111111111	0	0	0	0	0	0.111111111111111	0.111111111111111	0	0.111111111111111	0	0	0	0	0	0	0	0.111111111111111	0	0	0	0	0.111111111111111	0.111111111111111	0.222222222222222
>nega1930
0	0	0	0	0	0	0	0	0	0	1	0	0	0	0	0	0	0	0	0	0	0	0	0	0	0	0	0	0	0	0	0
>nega1931
0	0	0	0	0	0	0	0	0	0	0	0	0	0.333333333333333	0	0	0	0	0	0	0	0	0	0	0	0	0	0.333333333333333	0	0	0.333333333333333	0
>nega1932
0	0	0	0	0	0	0	0	0	0	0	0	0.125	0	0	0	0	0	0	0	0	0	0	0	0	0	0	0.125	0.25	0.25	0.125	0.125
>nega1933
0	0	0	0	0	0	0	0	0	0	0	0	0	0	0	0.25	0	0	0	0	0	0	0	0	0	0	0	0.25	0.25	0.25	0	0
>nega1934
0.1875	0	0.0625	0.0625	0	0	0	0.0625	0	0	0	0	0	0	0	0.125	0.0625	0	0	0	0	0	0	0	0.0625	0.0625	0	0	0	0.125	0.125	0.0625
>nega1935
0	0	0	0	0	0	0	0	0	0	0	0	0.333333333333333	0	0	0	0	0	0	0	0	0	0	0	0	0.333333333333333	0	0	0	0	0	0.333333333333333
>nega1936
0	0	0	0	0	0	0	0	0	0	0	0	0	0	0.166666666666667	0	0	0	0	0	0	0	0	0	0	0	0	0.166666666666667	0.333333333333333	0.333333333333333	0	0
>nega1937
0	0	0	0	0	0.1	0	0	0	0	0	0	0	0	0	0.2	0	0	0	0.1	0	0	0	0	0	0.1	0	0.1	0.1	0.3	0	0
>nega1938
0	0	0	0	0	0	0	0	0	0	0	0	0	0.181818181818182	0.0909090909090909	0	0	0	0	0	0.0909090909090909	0	0	0.0909090909090909	0	0	0.272727272727273	0	0	0.181818181818182	0	0.0909090909090909
>nega1939
0	0	0	0	0	0	0	0	0	0	0	0	0	0	0	0.1	0	0	0	0	0	0.1	0	0	0.1	0	0.1	0	0.1	0.3	0.1	0.1
>nega1940
0	0.0833333333333333	0	0.166666666666667	0	0	0	0.0833333333333333	0	0	0	0	0.0833333333333333	0.0833333333333333	0	0	0	0	0	0.0833333333333333	0	0	0	0	0	0	0.0833333333333333	0.0833333333333333	0.0833333333333333	0	0.0833333333333333	0.0833333333333333
>nega1941
0	0.0909090909090909	0	0	0.0909090909090909	0	0	0	0	0	0	0	0	0.0909090909090909	0	0.0909090909090909	0.0909090909090909	0	0	0	0	0	0.0909090909090909	0	0	0.0909090909090909	0.181818181818182	0	0	0.0909090909090909	0.0909090909090909	0
>nega1942
0	0	0	0	0	0	0	0	0	0	0	0	0.1	0	0	0	0	0	0	0	0	0	0	0	0	0	0	0.1	0.1	0.3	0.2	0.2
>nega1943
0	0	0	0	0	0	0	0	0	0	0	0	0	0	0.333333333333333	0	0	0	0	0	0	0	0	0	0	0.333333333333333	0	0	0	0.333333333333333	0	0
>nega1944
0	0	0	0	0	0	0	0	0	0	0	0	0	0	0	0.166666666666667	0	0	0	0	0	0	0	0	0.166666666666667	0	0	0	0.166666666666667	0.166666666666667	0.166666666666667	0.166666666666667
>nega1945
0	0	0	0	0	0	0	0	0	0	0	0	0	0.125	0	0.125	0	0	0	0	0	0	0	0.125	0.125	0.125	0	0	0	0	0.125	0.25
>nega1946
0	0	0	0	0	0	0	0	0	0	0	0	0	0.0909090909090909	0.0909090909090909	0	0	0	0	0	0	0.0909090909090909	0	0	0	0.0909090909090909	0.0909090909090909	0	0	0.272727272727273	0.272727272727273	0
>nega1947
0	0.0909090909090909	0	0	0.0909090909090909	0	0	0	0	0	0	0	0.0909090909090909	0	0	0.0909090909090909	0	0	0	0.0909090909090909	0	0	0	0	0	0.181818181818182	0	0	0.0909090909090909	0	0.0909090909090909	0.181818181818182
>nega1948
0	0	0	0	0	0	0	0	0	0	0	0	0	0.5	0	0	0	0	0	0	0	0	0	0	0	0	0.5	0	0	0	0	0
>nega1949
0	0	0	0	0	0	0.0909090909090909	0.0909090909090909	0	0.0909090909090909	0	0	0	0	0.0909090909090909	0.0909090909090909	0.0909090909090909	0	0	0.0909090909090909	0	0	0	0	0.0909090909090909	0	0	0	0	0.181818181818182	0	0.0909090909090909
>nega1950
0	0	0	0	0.0769230769230769	0	0	0	0	0	0	0	0	0.153846153846154	0	0.0769230769230769	0	0	0	0.0769230769230769	0.0769230769230769	0	0	0	0	0.0769230769230769	0.0769230769230769	0	0.153846153846154	0	0.153846153846154	0.0769230769230769
>nega1951
0	0	0	0	0	0	0	0	0	0	0	0	0	0.272727272727273	0	0	0	0	0	0	0	0	0.0909090909090909	0.0909090909090909	0	0	0.181818181818182	0.0909090909090909	0.0909090909090909	0.0909090909090909	0	0.0909090909090909
>nega1952
0	0	0	0	0	0	0	0	0	0	0	0	0	0	0.166666666666667	0	0	0	0	0	0	0	0	0	0	0.166666666666667	0	0	0.166666666666667	0.166666666666667	0.166666666666667	0.166666666666667
>nega1953
0	0	0	0	0	0	0	0	0	0	0	0	0	0	0.2	0.2	0	0	0	0	0	0	0.2	0	0.2	0.2	0	0	0	0	0	0
>nega1954
0	0	0	0	0	0	0	0	0	0	0	0	0	0	0	0.111111111111111	0	0	0	0	0	0.111111111111111	0	0	0.222222222222222	0	0	0	0	0.222222222222222	0.111111111111111	0.222222222222222
>nega1955
0	0	0	0	0	0	0	0	0	0	0	0	0	0.5	0	0	0	0	0	0	0	0	0	0	0	0	0.5	0	0	0	0	0
>nega1956
0	0	0.0833333333333333	0.0833333333333333	0	0	0	0.166666666666667	0	0	0	0	0	0.166666666666667	0	0	0	0	0	0.166666666666667	0	0	0	0	0.0833333333333333	0	0.0833333333333333	0.0833333333333333	0	0	0	0.0833333333333333
>nega1957
0	0	0	0	0	0	0	0	0	0	0	0	0.0833333333333333	0.0833333333333333	0	0.0833333333333333	0	0	0	0	0	0	0.166666666666667	0	0	0.0833333333333333	0.0833333333333333	0.0833333333333333	0.0833333333333333	0.0833333333333333	0.0833333333333333	0.0833333333333333
>nega1958
0.0714285714285714	0	0	0	0.0714285714285714	0	0	0	0	0	0	0	0	0.142857142857143	0	0.0714285714285714	0.0714285714285714	0	0	0	0.0714285714285714	0	0	0	0.0714285714285714	0	0	0.142857142857143	0	0.142857142857143	0.0714285714285714	0.0714285714285714
>nega1959
0	0	0	0	0	0	0	0	0	0	0	0	0	0.4	0	0	0	0	0	0	0.2	0	0	0	0	0	0.4	0	0	0	0	0
>nega1960
0	0	0	0	0	0	0	0	0	0	0	0	0.111111111111111	0	0	0.111111111111111	0	0	0	0	0	0.111111111111111	0	0	0.111111111111111	0.111111111111111	0	0	0.222222222222222	0	0	0.222222222222222
>nega1961
0	0	0	0	0	0.1	0	0	0	0.1	0	0.2	0	0.1	0	0	0	0	0	0.1	0	0.2	0	0	0.1	0	0	0	0	0.1	0	0
>nega1962
0	0	0	0	0	0	0	0	0	0	0	0	0.1	0	0	0.1	0	0	0	0	0.1	0	0	0	0.1	0	0	0.1	0.2	0.1	0.1	0.1
>nega1963
0	0	0	0	0	0	0	0	0	0	0	0	0	0.333333333333333	0	0	0	0	0	0	0	0	0	0	0	0	0.333333333333333	0	0	0	0.333333333333333	0
>nega1964
0	0	0	0	0	0	0	0	0	0	0	0	0.1	0	0	0	0	0	0	0	0	0	0	0	0	0	0	0.1	0.3	0.1	0.1	0.3
>nega1965
0	0	0	0	0	0	0	0	0	0	0	0	0	0.125	0.125	0.125	0	0	0	0	0.25	0	0	0	0.125	0.125	0.125	0	0	0	0	0
>nega1966
0	0.0588235294117647	0	0	0.0588235294117647	0	0.0588235294117647	0	0	0	0	0	0.176470588235294	0	0	0	0	0	0.0588235294117647	0.0588235294117647	0	0.0588235294117647	0	0	0	0.0588235294117647	0.117647058823529	0.0588235294117647	0.0588235294117647	0.0588235294117647	0.0588235294117647	0.0588235294117647
>nega1967
0	0	0	0	0	0	0	0	0	0	0	0	0	0	0	0.0833333333333333	0	0	0	0	0	0	0	0	0.0833333333333333	0	0	0	0.166666666666667	0.25	0	0.416666666666667
>nega1968
0	0	0	0	0	0	0	0	0	0	0	0	0	0	0	0.222222222222222	0	0	0	0	0.111111111111111	0	0	0	0.111111111111111	0.111111111111111	0	0	0.111111111111111	0.111111111111111	0.111111111111111	0.111111111111111
>nega1969
0	0	0	0	0	0.111111111111111	0	0	0	0	0	0	0	0	0.111111111111111	0	0	0.111111111111111	0	0	0	0	0	0	0	0	0.111111111111111	0.111111111111111	0	0.222222222222222	0.111111111111111	0.111111111111111
>nega1970
0	0	0	0	0	0	0	0.111111111111111	0	0	0	0	0	0.0555555555555556	0.0555555555555556	0.0555555555555556	0	0	0	0.111111111111111	0	0	0	0.0555555555555556	0	0.111111111111111	0.0555555555555556	0.0555555555555556	0.111111111111111	0.0555555555555556	0.111111111111111	0.0555555555555556
>nega1971
0	0	0	0	0	0	0	0	0	0.1	0	0	0.1	0	0	0.1	0	0	0	0	0.1	0	0.1	0	0.1	0	0	0	0	0.2	0.2	0
>nega1972
0	0	0	0	0	0	0	0	0	0	0	0	0	0.142857142857143	0.142857142857143	0	0	0	0	0	0	0	0.142857142857143	0	0	0.142857142857143	0.142857142857143	0	0.142857142857143	0	0	0.142857142857143
>nega1973
0	0	0	0	0	0	0	0	0	0	0	0	0	0	0.166666666666667	0	0	0	0	0	0	0	0	0	0	0.166666666666667	0	0	0.333333333333333	0	0	0.333333333333333
>nega1974
0	0	0	0	0	0	0	0.111111111111111	0	0	0	0	0.111111111111111	0	0.111111111111111	0	0	0	0	0.111111111111111	0	0	0	0	0	0.222222222222222	0	0	0	0.111111111111111	0	0.222222222222222
>nega1975
0	0	0	0	0	0	0	0	0	0	0	0	0	0.125	0	0.125	0	0	0	0	0.125	0	0	0	0	0.125	0.125	0	0.125	0	0.125	0.125
>nega1976
0	0	0	0	0	0	0	0	0	0	0	0	0	0	0	0.133333333333333	0	0	0	0	0	0	0	0.133333333333333	0.133333333333333	0.0666666666666667	0	0	0.2	0.0666666666666667	0	0.266666666666667
>nega1977
0	0	0	0	0	0	0	0	0	0	0	0	0	0	0	0.166666666666667	0	0	0	0	0	0	0	0	0	0	0	0.166666666666667	0.166666666666667	0	0.166666666666667	0.333333333333333
>nega1978
0	0	0	0	0	0	0	0	0	0	0	0	0	0.1	0	0	0	0	0	0	0	0	0	0	0	0.1	0	0	0.3	0.1	0.2	0.2
>nega1979
0	0	0	0	0	0	0	0	0	0	0	0	0	0	0	0.125	0	0	0	0	0	0	0	0	0.125	0	0	0	0.25	0.125	0	0.375
>nega1980
0	0	0	0	0	0	0	0	0	0	0	0	0	0.1	0	0	0	0	0	0	0	0	0	0	0	0	0	0.1	0.2	0.2	0.1	0.3
>nega1981
0.117647058823529	0	0.0588235294117647	0.117647058823529	0	0	0.0588235294117647	0	0	0	0	0	0	0.0588235294117647	0	0.0588235294117647	0.0588235294117647	0	0	0	0.0588235294117647	0	0	0	0.0588235294117647	0.0588235294117647	0.0588235294117647	0	0.0588235294117647	0.0588235294117647	0.117647058823529	0
>nega1982
0	0	0	0	0	0	0	0	0	0	0	0	0	0	0	0.25	0	0	0	0	0	0	0	0	0.25	0	0	0	0	0.25	0.25	0
>nega1983
0	0	0	0	0	0	0	0	0	0	0	0	0	0	0	0.2	0	0	0	0	0	0	0	0	0	0.2	0	0	0.2	0.2	0	0.2
>nega1984
0	0	0	0	0	0	0	0.0909090909090909	0	0	0	0	0.0909090909090909	0.0909090909090909	0.181818181818182	0	0	0.0909090909090909	0	0	0	0	0	0.181818181818182	0	0.181818181818182	0	0.0909090909090909	0	0	0	0
>nega1985
0	0	0	0	0	0	0	0	0.1	0	0	0	0	0.1	0.1	0	0	0	0	0	0	0.1	0	0.1	0	0.2	0	0	0.1	0	0	0.2
>nega1986
0	0	0	0	0	0	0	0	0	0	0	0	0	0	0.0769230769230769	0.0769230769230769	0	0	0	0	0.153846153846154	0	0	0	0.0769230769230769	0.153846153846154	0	0	0.153846153846154	0.0769230769230769	0.0769230769230769	0.153846153846154
>nega1987
0	0	0	0	0	0	0	0	0	0	0	0	0.166666666666667	0.166666666666667	0	0	0	0	0	0	0	0	0	0.166666666666667	0	0	0.333333333333333	0	0	0.166666666666667	0	0
>nega1988
0	0	0	0	0	0	0	0	0	0	0	0	0	0.166666666666667	0	0	0	0	0	0	0	0	0	0	0	0	0.166666666666667	0	0	0.333333333333333	0.333333333333333	0
>nega1989
0	0	0	0	0	0	0	0	0	0	0	0	0	0.142857142857143	0	0	0	0	0	0	0	0	0	0	0	0	0	0.142857142857143	0.428571428571429	0	0	0.285714285714286
>nega1990
0	0	0	0	0	0.142857142857143	0	0	0	0	0	0	0	0.142857142857143	0.142857142857143	0	0.142857142857143	0	0	0	0	0	0	0	0	0.142857142857143	0	0.142857142857143	0	0	0.142857142857143	0
>nega1991
0	0	0	0	0	0	0	0.0833333333333333	0	0	0.0833333333333333	0	0	0	0.0833333333333333	0.0833333333333333	0	0	0	0.0833333333333333	0	0	0	0.0833333333333333	0	0.166666666666667	0	0	0.0833333333333333	0.0833333333333333	0	0.166666666666667
>nega1992
0	0	0	0	0	0	0	0	0	0	0	0	0	0.5	0	0	0	0	0	0	0	0	0	0	0	0	0.5	0	0	0	0	0
>nega1993
0	0	0	0	0	0	0	0	0	0	0	0	0	0.5	0	0	0	0	0	0	0	0	0	0	0	0	0.5	0	0	0	0	0
>nega1994
0	0	0	0	0	0	0	0	0	0	0	0	0	0	0	0.142857142857143	0	0	0	0	0	0	0	0	0	0	0	0.142857142857143	0.142857142857143	0.285714285714286	0	0.285714285714286
>nega1995
0.230769230769231	0	0.0769230769230769	0.0769230769230769	0	0	0	0.0769230769230769	0	0	0	0	0	0.0769230769230769	0	0.0769230769230769	0	0	0	0.0769230769230769	0	0	0	0	0.0769230769230769	0	0.0769230769230769	0	0.0769230769230769	0	0	0.0769230769230769
>nega1996
0	0	0	0	0	0	0	0	0	0	0	0	0	0.2	0	0	0	0	0	0	0	0	0	0	0.2	0	0	0	0.2	0.2	0.2	0
>nega1997
0	0	0	0	0	0	0	0	0	0	0	0	0	0.142857142857143	0	0.142857142857143	0	0	0	0	0	0	0	0.142857142857143	0.142857142857143	0	0.142857142857143	0	0	0.142857142857143	0.142857142857143	0
>nega1998
0	0	0	0	0	0	0	0	0	0	0	0	0	0.1	0	0	0	0	0	0	0	0	0	0	0	0	0.1	0	0.2	0.2	0.2	0.2
>nega1999
0	0	0	0	0	0	0	0	0	0	0	0	0	0.0833333333333333	0	0.0833333333333333	0	0	0	0	0	0	0	0.0833333333333333	0	0	0.0833333333333333	0.0833333333333333	0.25	0.0833333333333333	0	0.25
>nega2000
0	0	0	0	0.0769230769230769	0.0769230769230769	0	0	0	0	0	0	0	0.153846153846154	0.0769230769230769	0	0	0	0.0769230769230769	0.0769230769230769	0.0769230769230769	0	0	0	0	0.153846153846154	0.153846153846154	0	0	0	0.0769230769230769	0
>nega2001
0	0	0	0	0	0	0	0	0	0	0	0	0	0	0	0.125	0	0	0	0	0	0	0.125	0	0	0.25	0	0	0.125	0.125	0.125	0.125
>nega2002
0	0	0	0	0	0	0	0	0	0	0	0	0.1	0.1	0	0	0	0	0	0	0.1	0	0	0	0	0.1	0	0.1	0.1	0	0.3	0.1
>nega2003
0	0	0	0	0	0	0	0	0	0	0	0	0	0.5	0	0	0	0	0	0	0	0	0	0	0	0	0.5	0	0	0	0	0
>nega2004
0	0	0	0	0	0	0	0	0	0	0	0	0	0	0.25	0	0	0	0	0	0	0	0	0	0	0	0	0.25	0.25	0.25	0	0
>nega2005
0.0909090909090909	0	0	0	0	0	0	0.0909090909090909	0	0	0	0	0	0	0	0.0909090909090909	0	0	0.0909090909090909	0	0	0	0	0	0.0909090909090909	0.0909090909090909	0	0	0.181818181818182	0	0.0909090909090909	0.181818181818182
>nega2006
0	0	0	0	0	0.0714285714285714	0	0	0	0	0.142857142857143	0	0.142857142857143	0.0714285714285714	0	0	0	0	0	0.0714285714285714	0.0714285714285714	0.0714285714285714	0.0714285714285714	0	0	0.142857142857143	0	0.0714285714285714	0	0	0	0.0714285714285714
>nega2007
0	0	0	0	0	0.142857142857143	0	0	0	0	0	0	0.142857142857143	0	0	0.142857142857143	0.142857142857143	0	0	0	0	0	0	0	0	0.285714285714286	0	0	0.142857142857143	0	0	0
>nega2008
0	0	0.1	0	0.1	0	0	0	0	0	0	0	0	0.1	0	0.2	0	0.1	0	0	0.1	0	0	0	0.1	0	0.2	0	0	0	0	0
>nega2009
0	0	0	0	0	0	0	0	0	0	0	0	0	0	0.166666666666667	0	0	0	0	0	0.166666666666667	0	0	0	0	0.166666666666667	0.166666666666667	0	0	0.166666666666667	0.166666666666667	0
>nega2010
0	0	0.0909090909090909	0	0	0	0.0909090909090909	0	0	0	0	0	0	0	0	0.181818181818182	0	0	0.0909090909090909	0	0	0	0	0	0.0909090909090909	0.0909090909090909	0	0	0.0909090909090909	0.0909090909090909	0.0909090909090909	0.0909090909090909
>nega2011
0	0	0	0	0	0.222222222222222	0	0	0.111111111111111	0	0	0	0.111111111111111	0.111111111111111	0	0	0	0.111111111111111	0	0.111111111111111	0	0	0	0	0	0	0.111111111111111	0.111111111111111	0	0	0	0
>nega2012
0	0	0	0	0	0	0	0	0	0	0	0	0.25	0	0	0	0	0	0	0	0	0	0	0	0	0	0	0	0.25	0.25	0.25	0
>nega2013
0	0	0	0	0	0	0	0	0	0	0	0	0	0.0833333333333333	0.0833333333333333	0	0	0	0	0	0.0833333333333333	0	0	0	0	0.166666666666667	0	0	0.0833333333333333	0.166666666666667	0.166666666666667	0.166666666666667
>nega2014
0	0	0	0	0.1	0	0	0	0	0	0	0	0	0.1	0	0.1	0.1	0	0	0	0	0	0	0	0	0.1	0	0.1	0.2	0.1	0	0.1
>nega2015
0	0	0	0	0	0	0	0	0	0	0	0	0.0833333333333333	0	0	0.0833333333333333	0	0	0	0	0	0	0	0.0833333333333333	0.0833333333333333	0	0	0.0833333333333333	0.25	0.0833333333333333	0	0.25
>nega2016
0	0	0	0	0	0	0	0	0	0	0	0	0.2	0	0	0	0	0	0	0	0	0	0	0	0	0	0	0.2	0.2	0.2	0	0.2
>nega2017
0	0	0	0	0	0	0	0	0	0	0	0	0	0.25	0	0	0	0	0	0	0	0	0	0	0	0	0.25	0	0.25	0	0	0.25
>nega2018
0	0	0	0	0	0	0	0.0833333333333333	0	0	0	0	0	0.25	0	0	0	0	0	0.0833333333333333	0	0	0	0.0833333333333333	0	0.0833333333333333	0.166666666666667	0	0.0833333333333333	0	0	0.166666666666667
>nega2019
0.111111111111111	0	0	0	0	0	0	0.111111111111111	0	0	0	0	0	0.111111111111111	0	0.111111111111111	0	0	0	0.111111111111111	0	0	0	0	0.111111111111111	0	0.111111111111111	0	0	0.111111111111111	0.111111111111111	0
>nega2020
0	0	0	0	0	0	0	0	0	0	0	0	0.25	0	0	0	0	0	0	0	0	0.25	0	0	0	0.25	0	0.25	0	0	0	0
>nega2021
0	0	0	0	0	0.0833333333333333	0	0	0	0	0	0	0.0833333333333333	0.0833333333333333	0	0.0833333333333333	0	0	0.0833333333333333	0	0.0833333333333333	0	0	0	0.0833333333333333	0.0833333333333333	0	0.0833333333333333	0	0	0	0.25
>nega2022
0	0	0	0	0	0	0	0	0	0	0	0	0	0	0.0909090909090909	0.181818181818182	0	0	0	0	0.0909090909090909	0	0.0909090909090909	0	0.0909090909090909	0.0909090909090909	0	0	0.0909090909090909	0.0909090909090909	0	0.181818181818182
>nega2023
0	0	0	0	0	0	0	0	0	0	0	0	0	0.166666666666667	0.166666666666667	0	0	0	0	0	0	0	0	0.166666666666667	0	0	0	0.166666666666667	0.166666666666667	0	0	0.166666666666667
>nega2024
0	0	0	0	0	0	0	0.1	0	0	0.1	0	0	0.2	0	0	0	0	0	0.1	0	0	0	0.1	0	0.1	0	0.1	0	0.1	0.1	0
>nega2025
0	0.0714285714285714	0	0.0714285714285714	0.0714285714285714	0.142857142857143	0	0	0	0	0	0.0714285714285714	0	0.0714285714285714	0.0714285714285714	0.0714285714285714	0.0714285714285714	0	0	0.142857142857143	0	0	0	0	0	0.142857142857143	0	0	0	0	0	0
>nega2026
0	0	0	0	0	0.0625	0	0.0625	0.0625	0	0	0	0.0625	0.0625	0	0.125	0	0	0.0625	0.0625	0	0	0	0.125	0.0625	0.0625	0.0625	0	0	0.125	0	0
>nega2027
0	0	0	0	0	0	0	0	0	0	0	0	0.0909090909090909	0	0	0.181818181818182	0	0	0	0	0.181818181818182	0	0	0	0.0909090909090909	0	0	0.0909090909090909	0.0909090909090909	0.0909090909090909	0.0909090909090909	0.0909090909090909
>nega2028
0	0	0	0	0	0	0	0	0	0	0	0	0	0	0	0.0833333333333333	0	0	0	0	0	0	0	0	0.0833333333333333	0	0	0	0.25	0.166666666666667	0	0.416666666666667
>nega2029
0	0	0	0	0	0.0666666666666667	0	0	0	0	0	0	0	0.2	0	0	0.0666666666666667	0	0	0	0	0	0	0.133333333333333	0.0666666666666667	0	0	0.2	0.133333333333333	0	0	0.133333333333333
>nega2030
0	0	0	0	0.0625	0.125	0	0	0	0.0625	0	0	0.0625	0	0	0.125	0.0625	0	0	0.125	0	0	0	0	0	0.0625	0	0.0625	0.0625	0.0625	0.0625	0.0625
>nega2031
0	0	0	0	0	0	0	0	0	0	0	0	0	0	0	0.333333333333333	0	0	0	0	0	0	0	0	0	0	0.333333333333333	0	0	0	0	0.333333333333333
>nega2032
0	0	0	0	0	0	0	0.142857142857143	0	0	0	0	0.142857142857143	0	0.142857142857143	0	0	0.142857142857143	0	0	0	0	0	0	0	0.142857142857143	0.142857142857143	0	0	0.142857142857143	0	0
>nega2033
0	0	0	0	0	0	0	0.0714285714285714	0	0	0.0714285714285714	0	0	0.142857142857143	0.0714285714285714	0	0	0.0714285714285714	0	0	0	0	0	0.142857142857143	0	0.0714285714285714	0.142857142857143	0	0	0.0714285714285714	0.0714285714285714	0.0714285714285714
>nega2034
0	0	0	0	0	0	0	0.0555555555555556	0	0	0	0	0	0.222222222222222	0	0	0	0	0.0555555555555556	0	0.111111111111111	0	0	0	0	0	0.166666666666667	0	0.0555555555555556	0.166666666666667	0.111111111111111	0.0555555555555556
>nega2035
0.0666666666666667	0	0	0	0.0666666666666667	0	0	0.0666666666666667	0	0	0	0	0	0.0666666666666667	0.0666666666666667	0.0666666666666667	0	0.0666666666666667	0.0666666666666667	0	0	0	0	0	0	0.0666666666666667	0	0.0666666666666667	0	0.133333333333333	0.133333333333333	0.0666666666666667
>nega2036
0	0	0	0	0	0	0.1	0	0	0	0	0	0.1	0.1	0	0	0	0	0.1	0	0	0	0	0	0	0.1	0.1	0	0	0.1	0.2	0.1
>nega2037
0	0	0	0	0	0	0	0.0833333333333333	0	0	0.0833333333333333	0	0	0.0833333333333333	0	0.0833333333333333	0	0	0	0.0833333333333333	0	0	0	0.0833333333333333	0.0833333333333333	0.0833333333333333	0	0	0	0.0833333333333333	0.166666666666667	0.0833333333333333
>nega2038
0	0	0	0	0	0	0	0	0	0	0	0	0.125	0.125	0	0	0	0	0	0	0.125	0	0	0	0	0	0.25	0	0	0.25	0	0.125
>nega2039
0	0	0	0	0	0	0	0.125	0	0	0	0	0.125	0	0	0.125	0	0.125	0	0	0	0	0	0	0.125	0	0	0.125	0	0.125	0	0.125
>nega2040
0	0	0	0	0	0	0	0	0	0	0	0	0	0	0.111111111111111	0	0	0	0	0	0	0	0	0	0.111111111111111	0	0	0	0.111111111111111	0.333333333333333	0.111111111111111	0.222222222222222
>nega2041
0.0769230769230769	0	0	0	0.0769230769230769	0	0	0	0	0	0	0	0	0	0.0769230769230769	0.153846153846154	0	0	0	0.0769230769230769	0	0.0769230769230769	0	0	0.0769230769230769	0.153846153846154	0	0	0	0.0769230769230769	0.0769230769230769	0.0769230769230769
>nega2042
0	0	0	0	0	0.0588235294117647	0	0	0	0.0588235294117647	0	0	0	0.117647058823529	0.0588235294117647	0	0.0588235294117647	0	0	0	0.117647058823529	0	0	0	0	0.117647058823529	0.0588235294117647	0	0.0588235294117647	0.0588235294117647	0.117647058823529	0.117647058823529
>nega2043
0	0	0	0	0	0.0909090909090909	0	0	0	0	0	0	0.0909090909090909	0.0909090909090909	0	0.0909090909090909	0	0	0	0.0909090909090909	0.0909090909090909	0	0	0	0	0	0.181818181818182	0.0909090909090909	0	0.181818181818182	0	0
>nega2044
0	0	0	0.0588235294117647	0	0	0	0.0588235294117647	0	0	0	0	0	0	0	0.117647058823529	0.0588235294117647	0	0	0	0.0588235294117647	0	0	0	0.0588235294117647	0	0	0.117647058823529	0.235294117647059	0.0588235294117647	0	0.176470588235294
>nega2045
0	0	0	0	0	0	0.0833333333333333	0	0	0	0	0	0	0	0.0833333333333333	0.0833333333333333	0	0	0.0833333333333333	0	0	0	0	0	0	0.0833333333333333	0	0.0833333333333333	0.166666666666667	0.0833333333333333	0.0833333333333333	0.166666666666667
>nega2046
0	0	0	0	0	0	0	0	0	0	0	0	0	0.111111111111111	0.111111111111111	0	0	0	0	0	0	0	0	0.111111111111111	0.111111111111111	0	0.111111111111111	0	0.111111111111111	0.222222222222222	0	0.111111111111111
>nega2047
0	0	0	0	0	0	0	0	0	0	0	0	0	0	0.2	0	0	0	0	0	0	0	0	0	0	0.2	0	0	0	0.4	0	0.2
>nega2048
0	0	0	0	0	0	0	0.0833333333333333	0	0	0	0	0	0.0833333333333333	0	0	0	0	0.0833333333333333	0	0	0	0	0	0.0833333333333333	0	0	0.0833333333333333	0.166666666666667	0.0833333333333333	0.0833333333333333	0.25
>nega2049
0	0	0	0	0.111111111111111	0	0	0	0	0	0	0	0	0.111111111111111	0	0	0	0	0.111111111111111	0	0	0	0	0	0	0	0.111111111111111	0.111111111111111	0	0.222222222222222	0.111111111111111	0.111111111111111
>nega2050
0	0.0526315789473684	0	0	0.0526315789473684	0.105263157894737	0	0	0	0	0.0526315789473684	0.0526315789473684	0	0	0.0526315789473684	0.105263157894737	0	0	0	0.157894736842105	0	0.0526315789473684	0	0	0	0.105263157894737	0	0	0	0.105263157894737	0	0.105263157894737
>nega2051
0	0	0	0	0.0909090909090909	0	0	0	0	0	0	0	0	0	0	0.0909090909090909	0.0909090909090909	0	0	0	0	0	0	0	0.0909090909090909	0	0	0.0909090909090909	0.181818181818182	0.0909090909090909	0	0.272727272727273
>nega2052
0	0	0	0	0	0	0	0	0	0	0	0	0	0	0	0.0555555555555556	0	0	0	0	0.0555555555555556	0	0	0	0	0	0.0555555555555556	0	0.222222222222222	0.277777777777778	0	0.333333333333333
>nega2053
0.0625	0	0	0.0625	0	0.0625	0	0	0	0	0	0	0	0.125	0.0625	0	0.0625	0	0	0	0	0	0.0625	0	0	0.0625	0	0.125	0.0625	0.0625	0.125	0.0625
>nega2054
0.0666666666666667	0.0666666666666667	0.133333333333333	0.0666666666666667	0.0666666666666667	0	0	0	0	0	0	0	0	0.133333333333333	0	0.0666666666666667	0	0.0666666666666667	0	0	0	0	0.0666666666666667	0	0	0	0.133333333333333	0.0666666666666667	0	0.0666666666666667	0	0
>nega2055
0	0	0	0	0	0	0.1	0	0	0	0	0	0	0	0.1	0.1	0	0	0	0.1	0	0	0	0	0.1	0.1	0	0	0.1	0.1	0.1	0.1
>nega2056
0.142857142857143	0.0714285714285714	0	0	0	0.0714285714285714	0	0.0714285714285714	0	0	0	0	0	0.142857142857143	0.0714285714285714	0	0.0714285714285714	0	0	0.0714285714285714	0	0	0	0	0	0.142857142857143	0.0714285714285714	0	0	0	0.0714285714285714	0
>nega2057
0.0555555555555556	0	0	0	0	0.0555555555555556	0	0	0	0	0	0	0.0555555555555556	0	0	0.0555555555555556	0.0555555555555556	0	0	0	0	0	0	0	0	0	0.0555555555555556	0.0555555555555556	0.111111111111111	0.222222222222222	0.0555555555555556	0.222222222222222
>nega2058
0	0	0	0	0	0	0	0	0	0	0	0	0.25	0	0	0	0	0	0	0	0	0	0	0	0	0	0	0.25	0	0.25	0.25	0
>nega2059
0.133333333333333	0	0	0.0666666666666667	0.0666666666666667	0.0666666666666667	0	0	0	0.0666666666666667	0.0666666666666667	0	0	0.0666666666666667	0	0	0	0.0666666666666667	0	0.0666666666666667	0	0	0	0	0	0	0	0.0666666666666667	0.0666666666666667	0.0666666666666667	0	0.133333333333333
>nega2060
0.125	0	0.125	0	0	0.125	0	0	0	0	0	0	0.125	0	0.125	0	0.125	0	0	0	0	0	0	0	0	0.125	0	0.125	0	0	0	0
>nega2061
0.0909090909090909	0	0.0909090909090909	0.0909090909090909	0	0.0909090909090909	0	0	0	0	0	0	0.0909090909090909	0.0909090909090909	0	0	0	0	0.0909090909090909	0	0	0	0	0	0	0.0909090909090909	0.0909090909090909	0	0	0	0	0.181818181818182
>nega2062
0	0	0	0	0	0.1	0	0	0	0	0	0	0	0	0.1	0.1	0	0	0	0.1	0	0	0	0	0.1	0.1	0	0	0.2	0	0	0.2
>nega2063
0	0	0	0	0	0	0	0	0	0	0	0	0	0.1	0	0	0	0	0	0	0	0	0	0	0	0	0.1	0	0	0.4	0.3	0.1
>nega2064
0	0	0	0	0	0	0	0.0769230769230769	0	0	0	0	0	0.153846153846154	0	0	0	0	0	0.0769230769230769	0	0	0	0	0	0.153846153846154	0	0	0.153846153846154	0.0769230769230769	0.153846153846154	0.153846153846154
>nega2065
0	0	0	0	0	0	0	0	0	0	0	0	0.25	0	0	0	0	0	0	0	0	0	0	0	0	0.25	0	0	0	0.25	0.25	0
>nega2066
0	0	0	0	0	0	0	0	0	0	0	0	0.111111111111111	0	0	0	0	0	0	0	0	0	0	0	0	0	0	0.111111111111111	0.111111111111111	0.222222222222222	0.111111111111111	0.333333333333333
>nega2067
0	0	0	0	0	0	0	0.142857142857143	0	0	0	0	0	0.142857142857143	0.142857142857143	0	0	0	0	0.142857142857143	0	0	0	0	0	0.285714285714286	0	0	0	0	0.142857142857143	0
>nega2068
0.230769230769231	0	0	0	0.0769230769230769	0	0	0	0	0	0	0	0	0	0	0.0769230769230769	0	0	0.0769230769230769	0	0	0	0	0	0	0.0769230769230769	0.0769230769230769	0	0.0769230769230769	0.0769230769230769	0	0.230769230769231
>nega2069
0	0	0	0	0	0	0	0.0714285714285714	0	0	0	0	0	0	0.142857142857143	0.0714285714285714	0	0	0	0.0714285714285714	0	0.0714285714285714	0	0	0	0.142857142857143	0	0.0714285714285714	0.0714285714285714	0.142857142857143	0	0.142857142857143
>nega2070
0.0555555555555556	0	0	0.0555555555555556	0.0555555555555556	0	0	0	0.0555555555555556	0	0	0	0	0.0555555555555556	0	0.166666666666667	0	0.0555555555555556	0	0	0	0.166666666666667	0	0	0.0555555555555556	0	0.0555555555555556	0.0555555555555556	0.111111111111111	0	0	0.0555555555555556
>nega2071
0.0625	0	0	0	0	0.0625	0	0.125	0	0	0	0.0625	0	0.125	0	0.0625	0	0.125	0	0.0625	0	0	0	0	0	0.125	0	0	0.0625	0	0	0.125
>nega2072
0	0	0	0	0	0	0	0	0	0	0	0	0	0.25	0	0	0	0	0	0	0	0	0	0	0	0.25	0	0	0	0.25	0.25	0
>nega2073
0	0	0	0	0	0	0	0	0	0	0	0	0	0	0	0.25	0	0	0	0	0	0	0	0	0	0	0.25	0	0	0.25	0.25	0
>nega2074
0	0	0	0	0	0	0	0	0	0	0	0	0	0	0.2	0	0	0	0	0	0	0	0	0	0	0	0	0.2	0.2	0.2	0.2	0
>nega2075
0.1	0	0	0	0.1	0	0	0	0	0	0	0	0	0.1	0.1	0	0.1	0	0	0	0	0	0	0	0	0.2	0	0	0.1	0	0	0.2
>nega2076
0	0	0	0	0	0	0	0	0	0	0	0	0	0.25	0	0	0	0	0	0	0	0	0	0	0	0	0	0.25	0	0	0.25	0.25
>nega2077
0	0	0	0	0	0	0	0	0	0	0	0	0	0	0.2	0	0	0	0	0	0	0	0	0	0	0.2	0	0	0	0.4	0.2	0
>nega2078
0	0	0	0	0	0	0	0	0	0	0	0	0	0.333333333333333	0	0	0	0	0	0	0	0	0	0	0	0	0	0.333333333333333	0	0	0.333333333333333	0
>nega2079
0	0	0	0	0	0	0	0	0	0	0	0	0	0.142857142857143	0	0	0	0	0	0	0	0	0	0	0	0	0	0.142857142857143	0.428571428571429	0	0	0.285714285714286
>nega2080
0	0	0	0	0.111111111111111	0	0	0	0	0	0	0	0	0.111111111111111	0.111111111111111	0	0.111111111111111	0	0	0	0	0	0	0	0.222222222222222	0	0	0	0.111111111111111	0.111111111111111	0	0.111111111111111
>nega2081
0	0	0	0	0	0	0	0	0	0	0	0	0	0	0.285714285714286	0	0	0	0	0	0.142857142857143	0	0	0	0	0.285714285714286	0	0	0.142857142857143	0	0	0.142857142857143
>nega2082
0	0	0	0	0	0	0	0	0	0	0	0	0.25	0	0	0	0	0	0	0	0	0	0	0	0	0	0.25	0	0.5	0	0	0
>nega2083
0	0.0555555555555556	0	0	0.0555555555555556	0	0	0.0555555555555556	0	0.0555555555555556	0	0	0	0	0	0.111111111111111	0	0	0.0555555555555556	0.0555555555555556	0	0.0555555555555556	0	0	0.0555555555555556	0.0555555555555556	0.0555555555555556	0	0	0.166666666666667	0.166666666666667	0
>nega2084
0	0	0	0	0.0714285714285714	0	0	0	0	0	0	0	0	0.142857142857143	0.0714285714285714	0	0.0714285714285714	0	0	0	0.142857142857143	0	0	0	0	0.142857142857143	0.142857142857143	0	0	0.0714285714285714	0.142857142857143	0
>nega2085
0	0	0	0	0	0	0	0	0	0	0	0	0.25	0	0	0	0	0	0	0	0	0	0	0	0	0	0	0.25	0	0	0.25	0.25
>nega2086
0	0	0	0	0	0	0	0.166666666666667	0	0	0	0	0	0.166666666666667	0.166666666666667	0	0	0	0	0.166666666666667	0	0	0	0	0	0.166666666666667	0.166666666666667	0	0	0	0	0
>nega2087
0.1	0	0.1	0	0	0	0.1	0	0	0	0	0	0	0.1	0.1	0	0.1	0	0	0	0	0	0	0	0	0.1	0.1	0	0	0.1	0.1	0
>nega2088
0	0	0	0	0	0	0	0.0909090909090909	0	0	0	0	0.0909090909090909	0	0	0.0909090909090909	0	0	0.0909090909090909	0	0	0	0	0	0	0	0	0.0909090909090909	0.0909090909090909	0.181818181818182	0.272727272727273	0
>nega2089
0	0	0	0	0	0	0	0	0	0	0	0	0	0	0.166666666666667	0	0	0	0	0	0	0	0	0	0	0.166666666666667	0	0	0.166666666666667	0.166666666666667	0.166666666666667	0.166666666666667
>nega2090
0	0	0	0	0	0	0	0.111111111111111	0	0	0	0	0.111111111111111	0	0.111111111111111	0	0	0.111111111111111	0	0	0	0	0	0	0	0.111111111111111	0.111111111111111	0	0	0	0	0.333333333333333
>nega2091
0	0	0	0	0.111111111111111	0	0	0.111111111111111	0	0	0	0	0.111111111111111	0	0.111111111111111	0	0	0	0.111111111111111	0.111111111111111	0	0	0	0	0	0.111111111111111	0.111111111111111	0.111111111111111	0	0	0	0
>nega2092
0	0	0	0	0	0	0	0	0	0	0	0	0	0.1	0.1	0.1	0	0	0	0	0	0	0	0.2	0.1	0.1	0	0.1	0.1	0	0	0.1
>nega2093
0	0	0	0	0	0	0	0	0	0	0	0	0	0.2	0	0	0	0	0	0	0	0	0	0	0	0	0.2	0	0	0.6	0	0
>nega2094
0	0	0	0	0	0	0	0	0	0	0	0	0	0	0.25	0	0	0	0	0	0	0	0	0	0	0.25	0	0	0	0.25	0.25	0
>nega2095
0	0	0	0	0	0	0	0.0909090909090909	0	0	0	0	0	0.272727272727273	0	0	0	0	0.0909090909090909	0	0	0	0	0.181818181818182	0	0	0.363636363636364	0	0	0	0	0
>nega2096
0	0	0	0	0	0	0	0	0	0	0	0	0	0	0.125	0	0	0	0	0	0	0	0	0	0	0.125	0	0	0.125	0.25	0.25	0.125
>nega2097
0.0666666666666667	0	0	0.0666666666666667	0.0666666666666667	0	0.0666666666666667	0	0	0	0	0	0	0	0.0666666666666667	0.133333333333333	0	0.0666666666666667	0.0666666666666667	0	0	0	0	0	0.0666666666666667	0.0666666666666667	0	0	0.0666666666666667	0.0666666666666667	0.133333333333333	0
>nega2098
0	0	0	0	0	0	0	0	0	0	0	0	0	0.25	0	0	0	0	0	0	0	0	0	0	0	0	0	0	0	0.25	0.5	0
>nega2099
0	0	0	0	0	0	0	0	0	0	0	0	0	0.111111111111111	0	0.111111111111111	0	0	0	0	0.111111111111111	0	0	0	0.111111111111111	0	0.111111111111111	0	0.222222222222222	0	0	0.222222222222222
>nega2100
0	0	0	0	0	0	0	0	0	0	0	0	0	0	0	0	0	0	0	0	0	0	0	0	0.142857142857143	0	0	0	0.285714285714286	0.142857142857143	0	0.428571428571429
>nega2101
0	0	0	0	0	0	0	0	0	0	0	0	0	0	0.25	0	0	0	0	0	0	0	0	0	0	0.25	0	0	0	0.25	0	0.25
>nega2102
0	0	0	0	0	0.142857142857143	0	0	0	0	0	0	0	0.142857142857143	0	0.142857142857143	0	0	0	0.142857142857143	0	0	0	0	0	0	0.142857142857143	0.142857142857143	0	0.142857142857143	0	0
>nega2103
0	0	0	0	0	0.111111111111111	0	0	0	0	0.111111111111111	0	0	0.111111111111111	0	0.111111111111111	0	0	0	0.111111111111111	0	0	0.111111111111111	0	0	0.111111111111111	0	0	0	0.111111111111111	0.111111111111111	0
>nega2104
0	0	0	0	0	0	0	0	0	0	0	0	0	0	0.333333333333333	0	0	0	0	0	0	0	0	0	0	0.333333333333333	0	0	0	0	0.333333333333333	0
>nega2105
0	0	0	0	0	0	0	0	0	0	0	0	0	0	0.1	0.1	0	0	0	0	0	0	0	0.1	0.1	0	0.1	0	0.2	0.1	0	0.2
>nega2106
0	0	0	0	0.0666666666666667	0	0	0	0	0	0	0	0	0.133333333333333	0	0.133333333333333	0	0	0.0666666666666667	0	0.0666666666666667	0	0.0666666666666667	0	0.0666666666666667	0.0666666666666667	0.133333333333333	0	0.0666666666666667	0.0666666666666667	0	0.0666666666666667
>nega2107
0	0	0	0	0	0	0	0	0	0	0	0	0	0	0	0	0	0	0	0	0	0	0	0	0	0.142857142857143	0	0	0.285714285714286	0	0.285714285714286	0.285714285714286
>nega2108
0	0	0	0	0	0	0	0	0	0	0.0909090909090909	0	0	0.0909090909090909	0	0	0	0	0	0	0	0	0	0.0909090909090909	0	0	0.0909090909090909	0	0	0.454545454545455	0.0909090909090909	0.0909090909090909
>nega2109
0	0	0	0	0	0.0909090909090909	0	0	0	0	0	0	0	0.181818181818182	0	0.0909090909090909	0	0	0	0.0909090909090909	0	0	0	0.0909090909090909	0.0909090909090909	0	0.0909090909090909	0.0909090909090909	0.0909090909090909	0	0	0.0909090909090909
>nega2110
0	0	0	0	0	0	0	0	0	0	0	0	0	0	0	0.125	0	0	0	0	0	0	0	0	0.125	0	0	0	0.25	0.25	0.125	0.125
>nega2111
0.0769230769230769	0.0769230769230769	0	0	0.0769230769230769	0	0	0	0	0	0	0	0.0769230769230769	0	0	0.0769230769230769	0	0.0769230769230769	0	0	0	0	0	0	0.0769230769230769	0	0	0	0.0769230769230769	0.153846153846154	0.0769230769230769	0.153846153846154
>nega2112
0	0	0	0	0	0	0	0	0.0909090909090909	0	0	0.0909090909090909	0.0909090909090909	0	0	0.0909090909090909	0	0	0	0	0	0.272727272727273	0	0	0	0.0909090909090909	0	0.0909090909090909	0	0.0909090909090909	0	0.0909090909090909
>nega2113
0	0	0	0	0	0.111111111111111	0	0.111111111111111	0	0.111111111111111	0	0	0	0	0	0.222222222222222	0.111111111111111	0.111111111111111	0	0	0	0	0	0	0	0.111111111111111	0	0	0	0	0.111111111111111	0
>nega2114
0.1	0.1	0	0	0	0	0	0.1	0	0	0	0	0	0.1	0	0.1	0	0	0	0.1	0	0	0	0	0.1	0	0.1	0	0	0.1	0.1	0
>nega2115
0	0	0	0	0	0	0	0.0625	0	0	0	0	0	0.125	0	0	0	0	0.0625	0	0	0.0625	0	0	0	0.0625	0	0.125	0.125	0.25	0	0.125
>nega2116
0	0	0	0	0	0	0	0	0	0	0	0	0	0.25	0	0	0	0	0	0	0	0	0	0	0	0	0	0.25	0.25	0.25	0	0
>nega2117
0	0	0	0	0	0	0	0	0	0	0	0	0	0.0909090909090909	0	0	0	0	0	0	0.0909090909090909	0	0	0	0	0	0.0909090909090909	0.0909090909090909	0.0909090909090909	0.272727272727273	0.181818181818182	0.0909090909090909
>nega2118
0	0	0	0	0	0	0	0	0	0	0	0	0.0909090909090909	0	0	0.0909090909090909	0	0	0	0	0	0	0.0909090909090909	0	0.0909090909090909	0	0.0909090909090909	0	0	0.272727272727273	0.272727272727273	0
>nega2119
0	0	0	0	0	0	0	0	0	0.125	0	0	0.125	0	0	0	0	0	0	0	0	0.125	0	0	0.125	0	0	0	0	0.125	0	0.375
>nega2120
0	0	0	0.133333333333333	0	0	0	0.0666666666666667	0	0	0	0	0.0666666666666667	0.0666666666666667	0	0	0	0	0	0.0666666666666667	0	0	0	0.0666666666666667	0.0666666666666667	0.0666666666666667	0	0.0666666666666667	0.133333333333333	0	0.0666666666666667	0.133333333333333
>nega2121
0	0	0	0	0	0	0	0	0	0	0	0	0	0	0	0.25	0	0	0	0	0	0	0	0	0.25	0	0	0	0	0	0.25	0.25
>nega2122
0	0	0	0	0	0	0	0	0	0.333333333333333	0.333333333333333	0	0	0	0	0	0	0	0	0	0	0	0	0.333333333333333	0	0	0	0	0	0	0	0
>nega2123
0	0	0	0	0	0	0	0	0	0	0	0	0	0.142857142857143	0	0.142857142857143	0	0	0	0	0.142857142857143	0	0	0	0.142857142857143	0.142857142857143	0	0	0	0	0.285714285714286	0
>nega2124
0	0	0	0	0	0	0.111111111111111	0	0	0	0	0	0	0.111111111111111	0.111111111111111	0	0.111111111111111	0	0	0	0	0	0	0	0	0	0.111111111111111	0.111111111111111	0	0.222222222222222	0	0.111111111111111
>nega2125
0	0	0	0.222222222222222	0	0	0	0.111111111111111	0	0	0	0	0	0.111111111111111	0.111111111111111	0	0	0	0.111111111111111	0	0	0	0	0	0.111111111111111	0	0	0	0	0.111111111111111	0.111111111111111	0
>nega2126
0	0	0	0	0	0	0	0	0	0	0	0	0	0.25	0	0	0	0	0	0	0	0	0	0	0	0	0.25	0	0.25	0.25	0	0
>nega2127
0	0	0	0	0.1	0	0	0	0	0	0	0	0	0	0.1	0.1	0	0.1	0	0	0	0	0	0	0	0.1	0	0.1	0	0.2	0.2	0
>nega2128
0	0	0	0	0	0	0	0	0	0	0	0	0	0.25	0	0	0	0	0	0	0.125	0	0	0	0	0	0.25	0	0.125	0	0	0.25
>nega2129
0	0	0	0	0	0.142857142857143	0	0	0	0	0	0	0.142857142857143	0	0	0.142857142857143	0	0	0	0.142857142857143	0	0	0	0	0	0.142857142857143	0	0.142857142857143	0.142857142857143	0	0	0
>nega2130
0.0555555555555556	0	0	0.0555555555555556	0	0	0	0.0555555555555556	0.0555555555555556	0	0	0	0	0	0	0.111111111111111	0	0.0555555555555556	0	0	0	0.0555555555555556	0.0555555555555556	0	0	0.0555555555555556	0.0555555555555556	0	0.111111111111111	0.166666666666667	0.111111111111111	0
>nega2131
0	0	0	0	0	0.222222222222222	0	0	0.111111111111111	0.111111111111111	0.111111111111111	0.111111111111111	0	0	0	0	0	0	0	0.222222222222222	0.111111111111111	0	0	0	0	0	0	0	0	0	0	0
>nega2132
0	0	0	0	0	0.1	0	0	0	0	0	0	0	0.1	0.1	0	0	0.1	0	0	0	0	0	0	0.1	0.1	0	0	0.1	0	0.1	0.2
>nega2133
0	0	0	0	0	0	0	0	0	0	0	0	0	0	0	0.2	0	0	0	0	0	0	0	0	0	0	0.2	0	0.2	0.2	0	0.2
>nega2134
0	0	0	0	0	0.0714285714285714	0	0	0	0	0	0	0	0.0714285714285714	0.0714285714285714	0	0	0	0	0.0714285714285714	0	0	0	0.0714285714285714	0.0714285714285714	0	0	0.142857142857143	0.0714285714285714	0.214285714285714	0	0.142857142857143
>nega2135
0	0	0	0	0	0	0	0	0	0	0	0	0	0	0	0.142857142857143	0	0	0	0	0	0	0	0	0	0.142857142857143	0	0	0.285714285714286	0.142857142857143	0	0.285714285714286
>nega2136
0	0	0	0	0	0	0	0	0	0	0	0	0	0	0.125	0	0	0	0	0	0	0	0	0	0	0.125	0	0	0.125	0.25	0	0.375
>nega2137
0.2	0	0	0.133333333333333	0	0	0	0.0666666666666667	0	0	0	0	0.0666666666666667	0	0.0666666666666667	0	0	0	0	0.0666666666666667	0	0	0	0	0.0666666666666667	0.0666666666666667	0	0	0.0666666666666667	0.0666666666666667	0.0666666666666667	0.0666666666666667
>nega2138
0	0	0	0	0	0	0	0	0	0	0	0	0.0833333333333333	0	0	0	0	0	0	0	0	0	0	0	0	0	0	0.0833333333333333	0.25	0.166666666666667	0	0.416666666666667
>nega2139
0	0	0	0	0	0	0	0	0	0	0	0	0	0.2	0	0	0	0	0	0	0	0	0	0	0	0.2	0	0	0.2	0	0.2	0.2
>nega2140
0	0	0	0.0666666666666667	0	0.0666666666666667	0	0	0	0.0666666666666667	0	0	0	0.133333333333333	0	0	0.0666666666666667	0	0	0	0	0.0666666666666667	0	0	0	0	0.0666666666666667	0.0666666666666667	0.2	0	0.133333333333333	0.0666666666666667
>nega2141
0	0	0	0	0.1	0	0	0	0	0	0	0	0	0.1	0	0.1	0	0	0	0.1	0	0	0	0	0.2	0	0	0	0	0.1	0.1	0.2
>nega2142
0	0	0	0	0	0.0714285714285714	0	0	0.0714285714285714	0	0	0	0	0.142857142857143	0	0	0	0	0.0714285714285714	0	0	0	0	0.0714285714285714	0	0.0714285714285714	0	0.0714285714285714	0.0714285714285714	0	0.0714285714285714	0.285714285714286
>nega2143
0	0	0	0	0	0	0	0	0	0	0	0	0	0	0	0.125	0	0	0	0	0	0	0	0	0	0.125	0	0	0.375	0	0	0.375
>nega2144
0	0	0	0	0	0	0	0	0	0	0	0	0	0.111111111111111	0.111111111111111	0	0	0	0	0	0.111111111111111	0	0	0	0	0.222222222222222	0	0	0.111111111111111	0	0	0.333333333333333
>nega2145
0	0	0	0	0	0	0	0	0	0	0	0	0	0.5	0	0	0	0	0	0	0	0	0	0	0	0	0	0.5	0	0	0	0
>nega2146
0	0	0	0	0	0	0	0	0	0	0	0	0	0.125	0	0	0	0	0	0	0	0	0	0	0	0	0	0.125	0.125	0.125	0.25	0.25
>nega2147
0	0	0	0	0.166666666666667	0	0	0	0	0	0	0	0	0.0833333333333333	0.0833333333333333	0.0833333333333333	0.0833333333333333	0	0.0833333333333333	0	0	0	0	0	0.0833333333333333	0.0833333333333333	0.0833333333333333	0	0	0.0833333333333333	0.0833333333333333	0
>nega2148
0	0	0	0	0	0	0	0	0	0	0	0	0	0.125	0	0	0	0	0	0	0	0	0	0	0	0.125	0	0	0.125	0.25	0.125	0.25
>nega2149
0	0	0	0	0	0	0	0	0	0	0	0	0	0.333333333333333	0	0	0	0	0	0	0	0	0	0	0	0	0.333333333333333	0	0	0.333333333333333	0	0
>nega2150
0	0	0	0	0	0	0	0.0909090909090909	0	0	0	0	0	0.0909090909090909	0.181818181818182	0	0	0	0	0.0909090909090909	0	0	0.0909090909090909	0.0909090909090909	0	0.181818181818182	0.181818181818182	0	0	0	0	0
>nega2151
0	0	0	0	0	0	0	0	0	0	0	0	0.125	0	0.125	0	0	0	0	0	0.125	0	0	0	0	0.125	0	0.125	0.125	0.125	0	0.125
>nega2152
0	0	0	0	0	0	0	0	0	0	0	0	0	0	0	0.2	0	0	0	0	0	0	0	0	0	0	0	0.2	0.2	0.4	0	0
>nega2153
0.0666666666666667	0	0	0	0	0	0	0.0666666666666667	0	0	0	0	0	0.0666666666666667	0.133333333333333	0	0	0.0666666666666667	0	0	0	0	0	0.0666666666666667	0	0.0666666666666667	0.0666666666666667	0.0666666666666667	0	0.2	0.0666666666666667	0.0666666666666667
>nega2154
0.0714285714285714	0.142857142857143	0	0.142857142857143	0	0	0	0.0714285714285714	0	0	0	0	0.0714285714285714	0.0714285714285714	0	0	0	0	0	0.0714285714285714	0	0	0	0	0	0	0.0714285714285714	0	0.0714285714285714	0.0714285714285714	0.0714285714285714	0.0714285714285714
>nega2155
0	0	0	0	0	0.166666666666667	0	0	0	0	0	0	0.166666666666667	0	0.166666666666667	0	0	0	0	0.166666666666667	0	0	0	0	0	0.166666666666667	0	0.166666666666667	0	0	0	0
>nega2156
0	0	0	0	0	0	0	0.0625	0	0	0	0	0.0625	0	0.0625	0	0	0	0	0.0625	0	0.0625	0	0	0.0625	0	0	0.125	0.1875	0.125	0	0.1875
>nega2157
0.0909090909090909	0	0	0.0909090909090909	0	0.0909090909090909	0	0	0	0	0	0	0.0909090909090909	0	0.0909090909090909	0	0	0.0909090909090909	0	0	0	0	0	0	0	0.181818181818182	0	0	0	0.0909090909090909	0	0.181818181818182
>nega2158
0	0	0	0	0	0	0	0	0	0	0	0	0	0.153846153846154	0	0	0	0	0	0	0	0	0	0.0769230769230769	0.0769230769230769	0	0.0769230769230769	0	0.0769230769230769	0.153846153846154	0.0769230769230769	0.307692307692308
>nega2159
0	0	0	0	0	0	0	0	0	0	0	0	0.0909090909090909	0	0	0.0909090909090909	0	0	0	0	0.0909090909090909	0	0	0	0	0.0909090909090909	0	0.0909090909090909	0.181818181818182	0.0909090909090909	0.0909090909090909	0.181818181818182
>nega2160
0	0.0666666666666667	0.133333333333333	0	0	0.0666666666666667	0	0	0	0	0	0	0	0.0666666666666667	0.0666666666666667	0	0.0666666666666667	0	0	0	0.0666666666666667	0	0	0	0	0.133333333333333	0.0666666666666667	0	0	0.0666666666666667	0.0666666666666667	0.133333333333333
>nega2161
0	0	0	0	0	0	0	0	0	0	0	0	0.0909090909090909	0.0909090909090909	0	0	0	0	0	0	0.0909090909090909	0	0	0	0	0	0.0909090909090909	0.0909090909090909	0.181818181818182	0.0909090909090909	0	0.272727272727273
>nega2162
0	0	0	0	0	0	0	0	0	0	0	0	0.333333333333333	0	0	0	0	0	0	0	0	0	0	0	0	0	0.333333333333333	0	0	0.333333333333333	0	0
>nega2163
0	0	0	0	0	0	0	0	0.0588235294117647	0	0	0.117647058823529	0.0588235294117647	0.0588235294117647	0	0	0	0	0	0	0	0.235294117647059	0	0	0.0588235294117647	0	0	0.0588235294117647	0.0588235294117647	0.0588235294117647	0	0.235294117647059
>nega2164
0	0	0	0	0	0	0	0	0	0	0	0	0.125	0	0	0.0625	0	0	0	0	0.0625	0	0	0.0625	0.0625	0.0625	0	0.0625	0.125	0.125	0	0.25
>nega2165
0	0	0	0	0	0	0	0	0	0	0	0	0	0	0	0	0	0	0	0	0	0	0	0	0.0769230769230769	0	0	0	0.0769230769230769	0.230769230769231	0.0769230769230769	0.538461538461538
>nega2166
0	0	0.1	0	0.1	0	0	0	0	0	0	0	0.1	0.1	0	0	0	0	0.1	0	0	0	0.1	0	0	0	0.1	0.1	0	0.1	0.1	0
>nega2167
0	0	0	0.1	0	0	0	0.1	0	0	0	0	0.1	0	0.1	0	0	0	0	0.1	0	0	0	0	0.1	0	0	0.1	0.1	0.2	0	0
>nega2168
0	0	0	0	0	0.0714285714285714	0	0	0	0	0	0	0	0.0714285714285714	0	0.142857142857143	0	0.0714285714285714	0	0	0	0.0714285714285714	0	0	0.0714285714285714	0	0	0.142857142857143	0	0.214285714285714	0.142857142857143	0
>nega2169
0	0	0	0	0	0	0	0	0	0	0	0	0.125	0	0	0.125	0	0	0	0	0.125	0	0	0	0	0.125	0	0	0.25	0	0	0.25
>nega2170
0	0	0	0	0	0	0	0	0	0	0	0	0.0666666666666667	0.0666666666666667	0.0666666666666667	0.0666666666666667	0	0	0	0	0.0666666666666667	0	0.0666666666666667	0.0666666666666667	0	0.133333333333333	0.0666666666666667	0.0666666666666667	0.0666666666666667	0.0666666666666667	0	0.133333333333333
>nega2171
0	0	0	0	0	0	0.1	0	0	0	0	0	0	0.2	0	0.1	0	0	0.1	0	0.1	0	0	0	0.1	0	0.2	0	0	0	0	0.1
>nega2172
0	0	0	0.0714285714285714	0	0	0.0714285714285714	0	0	0	0	0	0	0.142857142857143	0	0	0	0	0.0714285714285714	0	0	0	0	0	0	0	0.142857142857143	0	0.0714285714285714	0.214285714285714	0.0714285714285714	0.142857142857143
>nega2173
0	0	0	0	0	0	0	0	0	0	0	0	0	0	0	0.166666666666667	0	0	0	0	0	0	0	0	0	0	0	0	0	0.333333333333333	0.166666666666667	0.333333333333333
>nega2174
0	0	0	0	0	0	0	0	0	0	0	0	0	0.166666666666667	0	0.0833333333333333	0	0	0	0	0	0.25	0	0	0	0	0	0.25	0.166666666666667	0	0	0.0833333333333333
>nega2175
0	0	0	0	0	0	0	0	0	0	0	0	0	0	0.222222222222222	0	0	0	0	0	0	0	0	0.111111111111111	0.111111111111111	0	0	0.111111111111111	0	0.333333333333333	0	0.111111111111111
>nega2176
0	0.111111111111111	0.0555555555555556	0.0555555555555556	0.0555555555555556	0	0	0.0555555555555556	0	0	0	0	0.0555555555555556	0	0.0555555555555556	0	0.0555555555555556	0.0555555555555556	0	0	0	0	0	0	0	0.0555555555555556	0	0.0555555555555556	0.0555555555555556	0.111111111111111	0	0.166666666666667
>nega2177
0	0	0	0	0.111111111111111	0	0	0	0	0	0	0	0.111111111111111	0	0	0.111111111111111	0.111111111111111	0	0	0	0	0	0	0	0.111111111111111	0	0	0.111111111111111	0.111111111111111	0.111111111111111	0.111111111111111	0
>nega2178
0	0	0	0	0	0	0	0.0588235294117647	0	0	0	0	0	0.0588235294117647	0.0588235294117647	0	0	0	0	0.0588235294117647	0	0	0	0.0588235294117647	0	0.117647058823529	0.0588235294117647	0	0.117647058823529	0.117647058823529	0.117647058823529	0.176470588235294
>nega2179
0	0	0	0	0	0	0	0.0714285714285714	0	0	0	0	0.0714285714285714	0.0714285714285714	0.0714285714285714	0	0	0	0.0714285714285714	0	0.0714285714285714	0	0	0	0	0	0.0714285714285714	0.142857142857143	0	0.214285714285714	0.142857142857143	0
>nega2180
0.176470588235294	0	0.117647058823529	0.117647058823529	0	0	0.0588235294117647	0	0	0	0	0	0	0	0	0.117647058823529	0	0	0	0.0588235294117647	0	0	0	0	0	0	0.0588235294117647	0.0588235294117647	0	0.176470588235294	0.0588235294117647	0
>nega2181
0	0	0	0	0	0	0	0	0	0	0	0	0	0.142857142857143	0	0	0	0	0	0	0	0	0	0	0	0	0	0	0.285714285714286	0.142857142857143	0.142857142857143	0.285714285714286
>nega2182
0	0	0.142857142857143	0.142857142857143	0	0	0	0.0714285714285714	0	0	0	0	0.0714285714285714	0.0714285714285714	0	0	0	0	0	0.0714285714285714	0	0	0	0	0	0	0.0714285714285714	0.0714285714285714	0.0714285714285714	0.0714285714285714	0.0714285714285714	0.0714285714285714
>nega2183
0	0	0	0	0	0	0	0	0	0	0	0	0	0	0	0.0909090909090909	0	0	0	0	0	0	0	0	0	0	0	0.0909090909090909	0.0909090909090909	0.363636363636364	0.0909090909090909	0.272727272727273
>nega2184
0	0	0	0	0	0	0	0	0	0	0	0	0.125	0.125	0.125	0	0	0	0	0	0	0.25	0	0	0	0.125	0	0.25	0	0	0	0
>nega2185
0	0	0	0	0	0	0	0	0	0	0	0	0.1	0	0.1	0	0	0	0	0	0	0	0	0.1	0	0.1	0	0.1	0	0.3	0.1	0.1
>nega2186
0	0	0	0	0	0	0	0	0	0	0	0	0	0	0	0.142857142857143	0	0	0	0	0	0	0	0	0	0	0	0.142857142857143	0	0.428571428571429	0.142857142857143	0.142857142857143
>nega2187
0	0	0	0	0	0	0	0	0	0	0	0	0	0.0909090909090909	0	0.0909090909090909	0	0	0	0	0	0	0	0.0909090909090909	0.181818181818182	0	0	0	0.272727272727273	0.0909090909090909	0	0.181818181818182
>nega2188
0	0	0	0	0.125	0	0	0	0	0	0	0	0	0.125	0	0.125	0	0	0.125	0	0	0	0	0	0.125	0	0.125	0	0	0.125	0	0.125
>nega2189
0	0	0	0	0	0	0	0	0	0	0	0	0	0.25	0	0	0	0	0	0	0	0	0	0	0	0	0.25	0	0.25	0	0	0.25
>nega2190
0	0	0	0	0	0.1	0	0	0	0	0	0	0	0.1	0	0.2	0	0	0	0.1	0	0.1	0	0	0.1	0.1	0	0.1	0	0.1	0	0
>nega2191
0	0	0	0	0	0	0	0	0	0	0	0	0.0666666666666667	0.0666666666666667	0	0.0666666666666667	0	0	0	0	0.133333333333333	0	0.0666666666666667	0	0.133333333333333	0	0.0666666666666667	0.0666666666666667	0	0.133333333333333	0	0.2
>nega2192
0	0	0	0	0	0	0.142857142857143	0	0	0	0	0	0.142857142857143	0	0	0.142857142857143	0	0.142857142857143	0	0	0	0	0	0	0	0.285714285714286	0	0	0	0	0.142857142857143	0
>nega2193
0	0	0	0	0	0.125	0	0	0	0	0	0	0	0	0.125	0.125	0	0	0	0.125	0	0	0	0	0.125	0	0.125	0	0	0.25	0	0
>nega2194
0	0	0	0	0	0	0	0	0	0	0	0	0.166666666666667	0.166666666666667	0	0	0	0	0	0	0.166666666666667	0	0	0	0	0.166666666666667	0.166666666666667	0	0	0	0	0.166666666666667
>nega2195
0	0	0	0	0	0	0	0	0	0	0	0	0	0.25	0	0	0	0	0	0	0	0	0	0	0	0	0.25	0	0	0.25	0.25	0
>nega2196
0.0714285714285714	0	0	0	0.142857142857143	0	0	0	0	0	0	0	0	0.0714285714285714	0	0.142857142857143	0	0.0714285714285714	0.0714285714285714	0	0	0	0	0	0.0714285714285714	0	0.0714285714285714	0	0	0.214285714285714	0.0714285714285714	0
>nega2197
0	0	0	0	0	0	0	0	0	0.0714285714285714	0	0	0	0.0714285714285714	0.0714285714285714	0.0714285714285714	0	0	0	0	0.0714285714285714	0	0.0714285714285714	0.0714285714285714	0.0714285714285714	0	0.0714285714285714	0.0714285714285714	0.0714285714285714	0.142857142857143	0.0714285714285714	0
>nega2198
0.0588235294117647	0.0588235294117647	0	0	0.117647058823529	0	0	0	0	0	0	0	0.0588235294117647	0.0588235294117647	0	0.117647058823529	0.0588235294117647	0.0588235294117647	0	0	0.0588235294117647	0	0	0	0.0588235294117647	0.0588235294117647	0.117647058823529	0	0	0.0588235294117647	0	0.0588235294117647
>nega2199
0	0	0	0	0	0.125	0	0	0	0	0	0	0	0.125	0.125	0	0	0	0	0.125	0	0	0	0	0	0.125	0	0.125	0	0.125	0	0.125
>nega2200
0	0	0.153846153846154	0.0769230769230769	0	0	0	0.0769230769230769	0	0	0	0	0.0769230769230769	0	0.0769230769230769	0	0	0	0	0.0769230769230769	0	0	0	0	0	0.0769230769230769	0	0.0769230769230769	0.0769230769230769	0.0769230769230769	0.0769230769230769	0.0769230769230769
>nega2201
0	0	0	0	0	0	0	0	0	0	0	0	0.1	0.1	0	0	0	0	0	0	0.1	0	0	0	0	0.1	0.1	0	0.1	0	0.1	0.3
>nega2202
0	0	0	0	0	0	0	0	0	0.0833333333333333	0	0	0.0833333333333333	0	0	0	0	0	0	0	0	0	0.0833333333333333	0.0833333333333333	0	0.0833333333333333	0.0833333333333333	0	0.166666666666667	0	0.0833333333333333	0.25
>nega2203
0	0	0	0	0	0.0625	0	0	0	0	0	0	0	0.0625	0.0625	0.0625	0	0	0	0.0625	0	0	0	0.0625	0	0.125	0	0.0625	0.1875	0.0625	0.0625	0.125
>nega2204
0	0	0	0	0	0	0	0	0	0	0	0	0	0	0	0.333333333333333	0	0	0	0	0	0	0	0	0	0	0	0	0	0.333333333333333	0.333333333333333	0
>nega2205
0	0	0	0	0	0	0	0	0	0	0	0	0	0.0909090909090909	0	0.0909090909090909	0	0	0	0	0	0	0	0.0909090909090909	0	0.181818181818182	0	0	0	0.181818181818182	0.272727272727273	0.0909090909090909
>nega2206
0	0.1	0	0	0	0.1	0	0	0	0	0	0	0	0	0.1	0.1	0	0	0	0.1	0	0	0	0	0.1	0.1	0	0	0	0.1	0.2	0
>nega2207
0	0	0	0	0	0.142857142857143	0	0	0	0	0	0	0.142857142857143	0.142857142857143	0	0	0	0	0	0.142857142857143	0	0	0	0	0	0	0	0.285714285714286	0	0	0	0.142857142857143
>nega2208
0	0.1	0	0.1	0.1	0	0	0	0	0	0	0	0.1	0	0.1	0	0	0.1	0	0	0	0	0	0	0	0.1	0	0.1	0	0.1	0.1	0
>nega2209
0	0	0	0	0	0	0	0	0	0	0	0	0.285714285714286	0	0	0	0	0	0	0	0.142857142857143	0	0	0	0	0	0.142857142857143	0	0	0.142857142857143	0.142857142857143	0.142857142857143
>nega2210
0.133333333333333	0.133333333333333	0	0	0	0	0	0.0666666666666667	0	0	0	0	0	0.0666666666666667	0	0.0666666666666667	0	0	0	0.0666666666666667	0	0	0	0	0.0666666666666667	0	0	0	0.133333333333333	0.0666666666666667	0	0.2
>nega2211
0	0	0	0	0.0833333333333333	0	0	0	0	0.0833333333333333	0	0	0	0	0.0833333333333333	0.0833333333333333	0.0833333333333333	0	0	0	0	0.0833333333333333	0	0	0	0	0.0833333333333333	0.0833333333333333	0.0833333333333333	0.0833333333333333	0.0833333333333333	0.0833333333333333
>nega2212
0	0	0	0	0	0	0	0	0	0	0	0	0.2	0	0	0	0	0	0	0	0	0	0	0	0	0	0	0	0	0.4	0.4	0
>nega2213
0	0	0	0.0769230769230769	0	0	0.153846153846154	0	0	0	0	0	0.0769230769230769	0.0769230769230769	0	0	0	0.0769230769230769	0	0.0769230769230769	0	0	0	0	0	0.0769230769230769	0.153846153846154	0	0	0	0.0769230769230769	0.153846153846154
>nega2214
0	0	0	0	0	0	0	0	0	0	0	0	0	0	0.166666666666667	0	0	0	0	0	0	0	0	0	0	0.166666666666667	0	0	0.333333333333333	0	0	0.333333333333333
>nega2215
0	0	0	0	0	0	0	0	0	0	0	0	0	0	0	0.333333333333333	0	0	0	0	0	0	0	0	0.333333333333333	0	0	0	0	0.333333333333333	0	0
>nega2216
0	0	0	0.0769230769230769	0.0769230769230769	0	0	0	0	0	0	0	0.0769230769230769	0.153846153846154	0.0769230769230769	0	0	0.0769230769230769	0	0	0.0769230769230769	0.0769230769230769	0	0	0	0.0769230769230769	0.153846153846154	0.0769230769230769	0	0	0	0
>nega2217
0.125	0	0	0	0.0625	0	0.0625	0	0	0	0	0	0.0625	0.0625	0.0625	0	0.0625	0.0625	0	0	0	0	0	0	0	0.125	0.0625	0	0	0.125	0.0625	0.0625
>nega2218
0	0	0	0	0	0	0	0	0	0	0	0	0.0769230769230769	0	0	0.153846153846154	0	0	0	0	0	0.153846153846154	0	0	0	0.153846153846154	0	0.0769230769230769	0	0.153846153846154	0.0769230769230769	0.153846153846154
>nega2219
0	0	0	0	0	0	0	0	0	0	0	0	0	0.25	0	0	0	0	0	0	0	0	0	0	0	0	0.25	0	0.25	0	0	0.25
>nega2220
0.230769230769231	0.0769230769230769	0	0.0769230769230769	0	0.0769230769230769	0	0	0	0	0	0	0.0769230769230769	0	0.0769230769230769	0	0	0	0	0.0769230769230769	0	0	0	0	0	0.0769230769230769	0.0769230769230769	0	0	0.0769230769230769	0	0.0769230769230769
>nega2221
0	0	0	0	0	0	0	0	0	0	0	0	0.0833333333333333	0.0833333333333333	0.0833333333333333	0.0833333333333333	0	0	0	0	0	0	0.0833333333333333	0.166666666666667	0.0833333333333333	0.0833333333333333	0.0833333333333333	0	0	0.0833333333333333	0	0.0833333333333333
>nega2222
0	0	0	0	0	0	0	0	0	0	0	0	0	0.2	0	0	0	0	0	0	0	0	0	0	0.2	0	0	0	0.2	0	0.2	0.2
>nega2223
0	0	0	0	0	0	0	0	0	0	0.0909090909090909	0	0	0	0.0909090909090909	0.0909090909090909	0	0	0	0	0.181818181818182	0	0	0	0.0909090909090909	0.0909090909090909	0	0	0	0.181818181818182	0.0909090909090909	0.0909090909090909
>nega2224
0	0	0	0	0.125	0	0	0	0	0	0	0	0	0.125	0.125	0	0	0	0.125	0	0	0	0	0	0	0	0.125	0.125	0.125	0	0	0.125
>nega2225
0	0	0	0	0	0	0	0.1	0	0	0	0	0	0.3	0	0	0	0	0	0.1	0	0	0	0.1	0	0	0.2	0.1	0	0.1	0	0
>nega2226
0	0	0	0	0	0	0	0	0	0	0	0	0	0	0	0.25	0	0	0	0	0	0.125	0	0	0	0	0	0.25	0.125	0.125	0	0.125
>nega2227
0	0	0	0	0	0	0	0	0	0	0	0	0	0	0	0.181818181818182	0	0	0	0	0	0	0	0.0909090909090909	0.0909090909090909	0.0909090909090909	0	0	0.272727272727273	0.181818181818182	0	0.0909090909090909
>nega2228
0	0	0	0	0	0.25	0	0	0	0	0	0.125	0	0.125	0	0	0	0	0	0.25	0	0	0	0	0	0	0	0.125	0	0	0.125	0
>nega2229
0	0	0	0	0.1	0.1	0	0	0	0	0.1	0	0	0.2	0	0	0.1	0.1	0	0	0	0	0	0	0	0	0.2	0	0	0	0	0.1
>nega2230
0.0625	0	0	0	0.0625	0	0	0	0	0	0	0	0	0.0625	0	0.0625	0	0.0625	0	0	0	0	0	0	0	0.0625	0.0625	0	0.0625	0.1875	0.1875	0.125
>nega2231
0	0	0	0	0	0	0	0	0	0	0	0	0	0.5	0	0	0	0	0	0	0	0	0	0	0	0	0.5	0	0	0	0	0
>nega2232
0.0625	0	0	0.0625	0	0	0	0.0625	0	0.0625	0.0625	0	0	0.0625	0.0625	0	0	0	0	0.0625	0	0.125	0	0	0.0625	0	0.0625	0	0.0625	0.0625	0	0.125
>nega2233
0	0	0	0	0	0	0	0	0	0	0	0	0	0	0.333333333333333	0	0	0	0	0	0	0	0	0	0	0	0	0.333333333333333	0	0	0	0.333333333333333
>nega2234
0	0	0	0	0	0	0	0.125	0	0	0	0	0	0.125	0.125	0	0	0	0	0.125	0	0	0	0	0	0.125	0.125	0	0	0.125	0	0.125
>nega2235
0	0	0	0	0	0	0	0	0	0	0	0	0	0	0	0.111111111111111	0	0	0	0	0	0	0	0	0.111111111111111	0	0	0	0	0.333333333333333	0.222222222222222	0.222222222222222
>nega2236
0	0	0	0	0	0	0	0	0	0	0	0	0	0	0	0	0	0	0	0	0	0	0	0	0	0	0.5	0	0	0	0.5	0
>nega2237
0	0	0	0	0	0	0	0	0	0	0	0	0	0.333333333333333	0	0	0	0	0	0	0	0	0	0	0	0.333333333333333	0	0	0.333333333333333	0	0	0
>nega2238
0	0	0	0	0.0769230769230769	0.0769230769230769	0	0	0	0	0	0	0.153846153846154	0	0.153846153846154	0	0.0769230769230769	0.0769230769230769	0	0	0	0.0769230769230769	0	0	0	0.153846153846154	0	0.153846153846154	0	0	0	0
>nega2239
0	0	0	0	0	0	0	0.0625	0	0	0.0625	0	0	0.1875	0	0	0	0.0625	0	0	0	0.0625	0	0.0625	0	0	0	0.1875	0.0625	0.0625	0.0625	0.125
>nega2240
0	0	0	0	0	0	0	0	0	0	0	0	0	0	0	0.117647058823529	0	0	0	0	0.0588235294117647	0	0	0	0.0588235294117647	0.0588235294117647	0	0	0.117647058823529	0.235294117647059	0.117647058823529	0.235294117647059
>nega2241
0	0	0	0	0	0	0.0714285714285714	0	0	0	0.0714285714285714	0	0.142857142857143	0	0	0.0714285714285714	0	0	0.0714285714285714	0	0.0714285714285714	0	0	0.0714285714285714	0	0.0714285714285714	0.0714285714285714	0	0	0.0714285714285714	0.0714285714285714	0.142857142857143
>nega2242
0	0	0	0	0.166666666666667	0	0	0	0	0	0	0	0.166666666666667	0.0833333333333333	0	0	0.0833333333333333	0.0833333333333333	0	0	0	0	0	0	0	0	0.166666666666667	0.0833333333333333	0.166666666666667	0	0	0
>nega2243
0	0	0	0	0	0.1	0	0	0	0	0	0	0	0.2	0	0	0	0	0	0.1	0	0	0	0	0	0	0.1	0.1	0.1	0.1	0	0.2
>nega2244
0	0	0	0	0	0	0	0	0	0	0	0	0	0	0.25	0	0	0	0	0	0	0	0	0	0	0.25	0	0	0.25	0	0	0.25
>nega2245
0.0588235294117647	0	0	0.0588235294117647	0.0588235294117647	0	0	0	0	0	0	0	0.0588235294117647	0	0	0.0588235294117647	0	0	0	0.0588235294117647	0	0	0	0	0.0588235294117647	0	0.0588235294117647	0	0.117647058823529	0.235294117647059	0.0588235294117647	0.117647058823529
>nega2246
0	0	0	0.153846153846154	0	0	0	0.0769230769230769	0	0	0	0	0	0	0.0769230769230769	0.0769230769230769	0.0769230769230769	0	0	0	0	0	0	0	0	0.0769230769230769	0.0769230769230769	0	0.0769230769230769	0.153846153846154	0	0.153846153846154
>nega2247
0	0	0	0	0	0	0	0	0	0	0	0	0	0.142857142857143	0.142857142857143	0	0	0	0	0	0	0.142857142857143	0	0	0	0.142857142857143	0.142857142857143	0	0	0.142857142857143	0	0.142857142857143
>nega2248
0.1	0	0	0.2	0	0	0	0.1	0	0	0	0	0.1	0	0	0	0	0	0	0.1	0	0	0	0	0	0	0	0.2	0	0.1	0.1	0
>nega2249
0	0	0	0	0	0	0	0	0	0	0	0	0	0	0.0625	0	0	0	0	0	0	0	0	0.0625	0.0625	0	0	0.0625	0.125	0.25	0.1875	0.1875
>nega2250
0	0	0	0	0	0	0	0	0	0	0	0	0	0.5	0	0	0	0	0	0	0	0	0	0	0	0	0	0	0	0	0.5	0
>nega2251
0	0	0	0	0	0	0	0	0	0	0	0	0.166666666666667	0	0	0	0	0	0	0	0	0.0833333333333333	0	0	0	0	0	0.166666666666667	0.0833333333333333	0.166666666666667	0.166666666666667	0.166666666666667
>nega2252
0	0	0	0	0	0.0666666666666667	0	0	0	0	0	0	0.0666666666666667	0	0.0666666666666667	0.0666666666666667	0.0666666666666667	0	0	0	0	0	0	0.0666666666666667	0	0.2	0	0	0.133333333333333	0	0.0666666666666667	0.2
>nega2253
0	0	0	0	0	0.0714285714285714	0	0	0	0	0	0	0.0714285714285714	0	0	0	0	0.0714285714285714	0	0	0	0	0	0	0.0714285714285714	0	0	0.0714285714285714	0.214285714285714	0.142857142857143	0	0.285714285714286
>nega2254
0.153846153846154	0	0	0	0	0.0769230769230769	0	0	0	0	0	0	0.0769230769230769	0	0.0769230769230769	0	0.0769230769230769	0	0	0	0	0	0	0	0.0769230769230769	0	0	0.0769230769230769	0	0.153846153846154	0.0769230769230769	0.153846153846154
>nega2255
0	0	0	0	0	0	0	0	0	0	0	0	0	0.2	0	0	0	0	0	0	0	0	0	0	0	0	0.2	0	0	0.2	0.2	0.2
>nega2256
0	0	0	0	0	0	0	0	0	0	0	0	0	0.166666666666667	0	0	0	0	0	0	0	0	0	0	0	0.166666666666667	0	0	0.333333333333333	0	0	0.333333333333333
>nega2257
0.142857142857143	0	0.0714285714285714	0	0.0714285714285714	0.0714285714285714	0	0	0	0	0	0	0.0714285714285714	0.0714285714285714	0.0714285714285714	0	0	0.142857142857143	0	0	0	0	0	0	0	0.0714285714285714	0.0714285714285714	0.0714285714285714	0	0	0	0.0714285714285714
>nega2258
0	0	0	0	0	0	0	0	0	0	0	0	0	0.333333333333333	0	0	0	0	0	0	0	0	0.166666666666667	0	0.333333333333333	0	0	0	0	0	0.166666666666667	0
>nega2259
0	0	0	0	0	0	0	0	0	0	0	0	0	0	0	0.125	0	0	0	0	0	0	0	0	0	0.125	0	0	0.25	0.125	0.125	0.25
>nega2260
0	0	0	0	0	0	0	0	0	0	0	0	0	0.5	0	0	0	0	0	0	0	0	0	0	0	0	0.5	0	0	0	0	0
>nega2261
0	0	0	0	0	0	0	0	0	0	0	0	0	0	0.142857142857143	0.0714285714285714	0	0	0	0	0.0714285714285714	0.0714285714285714	0	0	0.142857142857143	0	0	0.0714285714285714	0.0714285714285714	0.142857142857143	0.0714285714285714	0.142857142857143
>nega2262
0	0	0	0	0	0	0	0	0	0	0	0	0	0	0	0	0	0	0	0	0	0	0	0	0	0	0	0.0769230769230769	0.384615384615385	0.0769230769230769	0	0.461538461538462
>nega2263
0	0	0	0	0	0.0833333333333333	0	0	0	0	0	0	0	0	0.0833333333333333	0.166666666666667	0.0833333333333333	0	0	0	0	0.0833333333333333	0	0	0	0.0833333333333333	0.0833333333333333	0.0833333333333333	0	0.25	0	0
>nega2264
0	0	0	0	0	0	0	0.0714285714285714	0	0	0	0	0	0.142857142857143	0	0	0	0	0.0714285714285714	0	0	0	0	0	0	0.0714285714285714	0.0714285714285714	0	0.142857142857143	0.0714285714285714	0.0714285714285714	0.285714285714286
>nega2265
0	0	0	0	0	0	0	0	0	0	0	0	0.0769230769230769	0	0	0.0769230769230769	0	0	0	0	0.0769230769230769	0	0	0	0.0769230769230769	0	0	0.0769230769230769	0.153846153846154	0.153846153846154	0.0769230769230769	0.230769230769231
>nega2266
0	0	0	0	0	0	0	0	0	0	0	0	0	0.25	0	0	0	0	0	0	0.125	0	0	0	0.125	0	0.125	0	0	0.125	0.25	0
>nega2267
0	0	0	0	0	0	0	0	0	0.0625	0	0	0.125	0.0625	0.0625	0	0	0	0	0	0.125	0.125	0	0	0	0.0625	0.0625	0.125	0	0.0625	0.0625	0.0625
>nega2268
0	0	0	0	0	0	0	0	0	0	0	0	0	0	0.166666666666667	0	0	0	0	0	0	0	0	0	0	0	0	0	0.166666666666667	0.5	0	0.166666666666667
>nega2269
0	0	0	0	0	0	0	0	0	0	0	0	0	0.166666666666667	0	0	0	0	0	0	0	0	0	0	0	0	0	0	0.166666666666667	0.166666666666667	0.333333333333333	0.166666666666667
>nega2270
0	0	0	0	0	0	0	0	0	0	0	0	0	0	0	0	0	0	0	0	0	0	0	0	0	0	0	0.333333333333333	0	0.333333333333333	0.333333333333333	0
>nega2271
0	0	0	0	0	0	0	0	0	0	0	0	0	0.166666666666667	0	0	0	0	0	0	0	0	0	0	0	0.166666666666667	0	0	0.333333333333333	0.166666666666667	0.166666666666667	0
>nega2272
0	0	0	0	0	0	0	0	0	0	0	0	0.333333333333333	0	0	0	0	0	0	0	0	0	0	0	0	0	0.333333333333333	0	0	0.333333333333333	0	0
>nega2273
0	0	0	0	0	0	0	0	0	0	0	0	0	0	0.166666666666667	0	0	0	0	0	0	0	0	0	0	0.166666666666667	0	0	0.166666666666667	0.166666666666667	0.166666666666667	0.166666666666667
>nega2274
0.0588235294117647	0	0.0588235294117647	0	0.117647058823529	0	0	0	0	0	0	0	0.0588235294117647	0.117647058823529	0	0.0588235294117647	0.0588235294117647	0	0.0588235294117647	0	0	0.0588235294117647	0	0	0.0588235294117647	0	0.176470588235294	0	0	0.117647058823529	0	0
>nega2275
0	0	0.0833333333333333	0	0	0	0	0.0833333333333333	0	0	0	0	0	0	0.0833333333333333	0.0833333333333333	0	0	0	0.0833333333333333	0	0	0	0	0.0833333333333333	0.0833333333333333	0	0	0.0833333333333333	0.166666666666667	0.0833333333333333	0.0833333333333333
>nega2276
0	0	0	0	0	0	0	0	0	0.25	0	0	0	0.25	0	0	0	0	0	0	0.25	0	0	0	0	0	0.25	0	0	0	0	0
>nega2277
0	0	0	0	0	0	0	0	0	0	0	0	0	0.111111111111111	0	0.111111111111111	0	0	0	0	0.111111111111111	0	0	0	0.111111111111111	0	0	0	0	0.222222222222222	0.111111111111111	0.222222222222222
>nega2278
0	0	0	0	0	0	0	0	0	0	0	0	0	0	0	0.142857142857143	0	0	0	0	0	0	0	0	0	0	0	0.142857142857143	0.285714285714286	0	0	0.428571428571429
>nega2279
0	0	0	0	0	0	0	0	0	0	0	0	0	0	0.0833333333333333	0.0833333333333333	0	0	0	0	0.0833333333333333	0	0	0	0.0833333333333333	0.0833333333333333	0	0	0.0833333333333333	0.416666666666667	0	0.0833333333333333
>nega2280
0	0	0	0	0	0	0	0	0	0	0	0	0	0	0.5	0	0	0	0	0	0	0	0	0	0	0.5	0	0	0	0	0	0
>nega2281
0	0	0	0	0	0	0	0	0	0	0	0	0	0	0	0.285714285714286	0	0	0	0	0.142857142857143	0	0	0	0.142857142857143	0	0.142857142857143	0	0	0.285714285714286	0	0
>nega2282
0.0666666666666667	0	0	0	0	0	0	0.0666666666666667	0	0	0	0	0	0	0	0.133333333333333	0	0.0666666666666667	0	0	0	0	0	0.0666666666666667	0.0666666666666667	0.0666666666666667	0	0.0666666666666667	0.2	0	0	0.2
>nega2283
0	0	0	0	0	0	0	0	0	0	0	0	0	0.333333333333333	0	0	0	0	0	0	0	0	0	0	0	0	0.333333333333333	0	0	0	0	0.333333333333333
>nega2284
0	0	0	0	0	0	0	0	0	0	0	0	0	0.25	0	0	0	0	0	0	0	0	0	0	0	0	0.25	0	0.25	0	0	0.25
>nega2285
0	0	0	0	0	0	0	0	0	0	0	0	0	0.2	0	0	0	0	0	0	0.1	0	0	0	0	0.1	0.1	0	0	0.1	0.3	0.1
>nega2286
0	0	0.0666666666666667	0	0.0666666666666667	0	0	0	0	0	0	0	0	0.0666666666666667	0.0666666666666667	0.133333333333333	0	0	0	0.0666666666666667	0	0	0	0.133333333333333	0	0.133333333333333	0.0666666666666667	0.0666666666666667	0.0666666666666667	0	0.0666666666666667	0
>nega2287
0	0.0625	0	0	0.0625	0	0	0	0	0.0625	0	0	0	0.125	0	0	0	0	0	0.0625	0	0.0625	0	0	0	0.0625	0	0	0	0.1875	0.1875	0.125
>nega2288
0	0	0	0.111111111111111	0	0	0	0.111111111111111	0	0	0	0	0.111111111111111	0	0	0.111111111111111	0	0	0	0.111111111111111	0	0	0	0	0.111111111111111	0	0	0.111111111111111	0	0.111111111111111	0.111111111111111	0
>nega2289
0	0	0	0	0	0.166666666666667	0	0	0	0.166666666666667	0	0	0	0	0.166666666666667	0	0	0	0.166666666666667	0	0	0	0	0	0	0.166666666666667	0	0	0	0	0	0.166666666666667
>nega2290
0.1875	0.0625	0	0.3125	0.0625	0	0	0	0	0	0	0	0	0	0.0625	0	0	0.0625	0	0	0	0	0	0	0.0625	0.0625	0	0	0.0625	0	0	0.0625
>nega2291
0	0	0	0	0.0833333333333333	0	0	0	0	0	0	0	0	0.0833333333333333	0.0833333333333333	0.0833333333333333	0	0.0833333333333333	0	0	0	0.0833333333333333	0	0	0	0.0833333333333333	0.0833333333333333	0.0833333333333333	0	0.166666666666667	0.0833333333333333	0
>nega2292
0	0	0	0	0	0	0	0	0	0	0	0	0.153846153846154	0.0769230769230769	0	0.0769230769230769	0	0	0	0	0.153846153846154	0	0	0.0769230769230769	0.0769230769230769	0	0.0769230769230769	0.153846153846154	0	0.0769230769230769	0.0769230769230769	0
>nega2293
0	0	0	0	0	0	0	0	0	0	0	0	0	0	0	0.166666666666667	0	0	0	0	0	0	0	0	0.166666666666667	0	0	0	0.166666666666667	0	0	0.5
>nega2294
0	0	0	0	0	0	0	0	0	0	0	0	0	0.125	0	0	0	0	0	0	0	0	0	0	0	0	0.125	0	0.125	0.25	0.125	0.25
>nega2295
0	0.0588235294117647	0	0	0	0	0	0.0588235294117647	0	0	0	0	0	0	0	0.0588235294117647	0	0	0	0.0588235294117647	0	0	0	0	0	0.0588235294117647	0	0.0588235294117647	0.117647058823529	0.294117647058824	0.117647058823529	0.117647058823529
>nega2296
0	0	0	0	0	0	0	0	0	0	0	0	0	0.285714285714286	0	0	0	0	0	0	0.142857142857143	0	0	0	0	0.142857142857143	0	0.142857142857143	0.142857142857143	0	0	0.142857142857143
>nega2297
0	0	0	0	0	0	0	0	0	0.0666666666666667	0	0	0	0.0666666666666667	0.0666666666666667	0	0	0	0	0	0.0666666666666667	0.133333333333333	0	0	0	0.0666666666666667	0.0666666666666667	0	0.0666666666666667	0.133333333333333	0	0.266666666666667
>nega2298
0	0	0	0	0	0	0	0	0	0	0	0	0.111111111111111	0	0	0	0	0	0	0	0	0	0	0	0	0	0	0.111111111111111	0.333333333333333	0.111111111111111	0	0.333333333333333
>nega2299
0.0714285714285714	0	0	0.0714285714285714	0	0	0.0714285714285714	0	0	0	0	0	0	0	0.142857142857143	0	0.0714285714285714	0	0	0	0	0	0	0	0	0.142857142857143	0	0	0.142857142857143	0.0714285714285714	0.0714285714285714	0.142857142857143
>nega2300
0	0	0	0	0	0	0	0	0	0	0	0	0.5	0	0	0	0	0	0	0	0	0	0	0	0	0.5	0	0	0	0	0	0
>nega2301
0	0	0	0	0	0	0	0	0	0	0	0	0	0.0909090909090909	0	0.0909090909090909	0	0	0	0	0	0	0	0.0909090909090909	0.0909090909090909	0	0	0.0909090909090909	0.0909090909090909	0.0909090909090909	0	0.363636363636364
>nega2302
0	0	0	0	0	0	0	0	0	0	0	0	0.1	0	0.1	0	0	0	0	0	0	0	0	0.1	0	0.1	0	0.1	0.2	0.1	0	0.2
>nega2303
0	0	0	0	0	0	0.0909090909090909	0	0	0.0909090909090909	0	0	0	0.0909090909090909	0	0.0909090909090909	0	0	0	0.0909090909090909	0.0909090909090909	0	0	0	0.0909090909090909	0	0	0	0	0.181818181818182	0.181818181818182	0
>nega2304
0	0	0	0	0	0	0	0	0	0	0	0	0	0.0833333333333333	0.0833333333333333	0.166666666666667	0	0	0	0	0	0.25	0	0	0.166666666666667	0.0833333333333333	0.0833333333333333	0	0	0.0833333333333333	0	0
>nega2305
0	0	0	0	0	0	0	0	0	0	0	0	0	0	0	0	0	0	0	0	0	0	0	0	0	0	0	0.166666666666667	0.166666666666667	0.333333333333333	0.166666666666667	0.166666666666667
>nega2306
0	0	0	0	0	0	0	0	0	0	0	0	0	0	0.166666666666667	0	0	0	0	0	0	0	0	0	0	0.166666666666667	0	0	0.333333333333333	0.166666666666667	0	0.166666666666667
>nega2307
0.1	0	0.1	0	0	0.1	0	0	0	0	0	0	0	0.2	0	0	0	0	0	0.1	0	0	0	0	0	0.1	0	0.1	0.1	0	0.1	0
>nega2308
0	0	0.0833333333333333	0.0833333333333333	0	0	0	0.0833333333333333	0	0	0	0	0	0.0833333333333333	0	0.0833333333333333	0	0	0	0.0833333333333333	0	0	0	0	0	0.0833333333333333	0.0833333333333333	0	0.0833333333333333	0.0833333333333333	0.0833333333333333	0.0833333333333333
>nega2309
0	0	0	0	0	0	0	0	0	0	0	0	0	0.25	0	0	0	0	0	0	0	0	0	0	0	0	0.25	0	0.25	0	0	0.25
>nega2310
0.0769230769230769	0	0	0.0769230769230769	0.0769230769230769	0	0	0	0	0	0	0	0	0	0	0.153846153846154	0	0	0	0.0769230769230769	0	0	0	0	0	0.153846153846154	0	0	0.0769230769230769	0.0769230769230769	0	0.230769230769231
>nega2311
0	0	0	0	0.1	0	0	0	0	0	0	0	0	0.1	0.1	0	0	0	0	0.1	0	0	0	0	0	0.1	0	0.1	0.1	0	0.2	0.1
>nega2312
0	0.0833333333333333	0	0	0	0	0	0.0833333333333333	0	0	0	0	0	0.0833333333333333	0.0833333333333333	0.0833333333333333	0	0	0.0833333333333333	0	0	0	0	0.0833333333333333	0.0833333333333333	0	0	0.0833333333333333	0	0.166666666666667	0.0833333333333333	0
>nega2313
0	0	0	0	0	0.1	0	0	0	0	0	0	0	0	0	0.2	0	0.1	0	0	0	0	0	0	0.2	0	0	0	0	0.1	0	0.3
>nega2314
0	0	0	0	0	0	0	0	0	0	0	0	0	0	0	0.2	0	0	0	0	0	0	0	0	0.2	0	0	0	0	0.4	0.2	0
>nega2315
0	0	0	0	0	0.153846153846154	0	0	0	0	0	0	0.153846153846154	0.0769230769230769	0	0	0	0	0	0.153846153846154	0	0	0	0.0769230769230769	0	0	0	0.307692307692308	0.0769230769230769	0	0	0
>nega2316
0	0	0	0	0	0	0	0	0	0	0	0	0	0	0	0.166666666666667	0	0	0	0	0	0.166666666666667	0	0	0.166666666666667	0	0.166666666666667	0	0	0.166666666666667	0.166666666666667	0
>nega2317
0	0	0	0	0	0	0	0	0	0	0	0	0.25	0	0	0	0	0	0	0	0	0	0	0	0	0	0	0	0	0.25	0.25	0.25
>nega2318
0.0833333333333333	0	0.0833333333333333	0	0	0.166666666666667	0	0	0	0	0	0	0.0833333333333333	0.166666666666667	0	0	0.166666666666667	0	0	0	0	0	0	0	0	0	0.166666666666667	0.0833333333333333	0	0	0	0
>nega2319
0	0	0	0	0	0	0	0	0	0	0	0	0.333333333333333	0	0	0	0	0	0	0	0	0	0	0	0.333333333333333	0	0	0	0	0	0	0.333333333333333
>nega2320
0	0	0	0	0	0	0	0	0	0	0	0	0	0.2	0	0	0	0	0	0	0	0	0	0	0	0	0.2	0	0.2	0.2	0	0.2
>nega2321
0	0	0	0	0	0	0	0	0	0	0	0	0	0.0909090909090909	0	0.0909090909090909	0	0	0	0	0	0.0909090909090909	0	0	0	0	0.0909090909090909	0.0909090909090909	0.181818181818182	0.0909090909090909	0.181818181818182	0.0909090909090909
>nega2322
0	0	0	0	0	0	0	0	0	0	0	0	0	0.25	0	0	0	0	0	0	0	0	0	0	0	0	0	0.25	0	0.25	0.25	0
>nega2323
0	0	0	0	0	0	0	0	0	0	0	0	0	0	0	0.111111111111111	0	0	0	0	0	0	0	0	0	0	0.111111111111111	0	0.111111111111111	0.222222222222222	0	0.444444444444444
>nega2324
0	0	0	0	0	0	0	0	0	0	0	0	0	0	0	0	0	0	0	0	0	0	0	0	0	0	0.333333333333333	0	0.333333333333333	0	0	0.333333333333333
>nega2325
0	0	0.142857142857143	0.142857142857143	0	0.0714285714285714	0	0	0	0	0	0	0	0	0.0714285714285714	0.0714285714285714	0	0	0	0.0714285714285714	0	0	0	0	0.0714285714285714	0.0714285714285714	0	0	0.142857142857143	0.0714285714285714	0	0.0714285714285714
>nega2326
0	0	0	0	0	0	0	0.0666666666666667	0	0	0.0666666666666667	0	0.0666666666666667	0	0	0.0666666666666667	0	0	0.0666666666666667	0	0.0666666666666667	0	0	0	0.0666666666666667	0.0666666666666667	0	0	0.0666666666666667	0.266666666666667	0	0.133333333333333
>nega2327
0	0	0	0	0	0	0	0	0	0.25	0	0	0	0	0.25	0	0	0	0	0	0	0	0	0.25	0	0	0	0.25	0	0	0	0
>nega2328
0	0	0	0	0	0	0	0	0	0	0	0	0	0.285714285714286	0	0	0	0	0	0	0	0	0	0.142857142857143	0.142857142857143	0	0.142857142857143	0	0	0	0.142857142857143	0.142857142857143
>nega2329
0	0	0	0	0	0	0	0.1	0	0	0	0	0	0.2	0	0	0	0	0	0.1	0	0	0	0	0.1	0	0	0	0.2	0.1	0.1	0.1
>nega2330
0	0	0	0	0.0833333333333333	0	0	0	0	0	0	0	0	0.0833333333333333	0	0.0833333333333333	0	0.0833333333333333	0	0	0	0	0	0	0.0833333333333333	0	0	0.0833333333333333	0.166666666666667	0.0833333333333333	0.0833333333333333	0.166666666666667
>nega2331
0	0	0	0	0	0	0	0	0	0	0	0	0	0.0909090909090909	0.0909090909090909	0	0	0	0	0	0	0	0	0.0909090909090909	0.0909090909090909	0	0	0.0909090909090909	0.272727272727273	0	0	0.272727272727273
>nega2332
0	0	0	0	0.0588235294117647	0.0588235294117647	0	0	0	0	0	0	0.0588235294117647	0	0.0588235294117647	0	0	0.0588235294117647	0	0.0588235294117647	0	0	0	0	0	0.0588235294117647	0.0588235294117647	0.0588235294117647	0.117647058823529	0.117647058823529	0.0588235294117647	0.176470588235294
>nega2333
0	0	0	0	0	0	0	0	0	0	0	0	0	0.25	0	0	0	0	0	0	0	0	0	0	0	0	0	0	0	0.25	0.5	0
>nega2334
0	0	0	0	0	0	0	0	0	0	0	0	0	0	0.0909090909090909	0.0909090909090909	0	0	0	0	0	0.0909090909090909	0	0	0.0909090909090909	0	0	0.0909090909090909	0.0909090909090909	0.272727272727273	0.0909090909090909	0.0909090909090909
>nega2335
0	0	0	0	0	0	0	0	0	0	0	0	0	0.1	0	0	0	0	0	0	0	0	0	0	0	0.1	0	0	0.3	0	0	0.5
>nega2336
0	0	0	0	0	0	0	0	0	0	0	0	0	0	0	0.222222222222222	0	0	0	0	0.111111111111111	0	0	0	0.111111111111111	0.111111111111111	0	0	0	0.333333333333333	0.111111111111111	0
>nega2337
0	0	0	0	0	0	0	0	0	0	0	0	0.166666666666667	0.166666666666667	0	0	0	0	0	0	0	0.166666666666667	0	0	0	0	0.333333333333333	0	0	0	0	0.166666666666667
>nega2338
0.142857142857143	0.142857142857143	0	0.0714285714285714	0	0.0714285714285714	0	0	0	0	0	0	0.0714285714285714	0	0.0714285714285714	0	0	0.0714285714285714	0	0	0	0	0	0	0	0.0714285714285714	0	0.0714285714285714	0	0.0714285714285714	0.0714285714285714	0.0714285714285714
>nega2339
0	0	0	0	0	0	0	0	0	0	0	0	0.25	0	0	0	0	0	0	0	0	0	0	0	0	0	0	0.25	0	0.25	0.25	0
>nega2340
0	0.0588235294117647	0	0.176470588235294	0.0588235294117647	0	0	0	0	0	0	0	0	0.0588235294117647	0	0	0.0588235294117647	0	0	0	0	0	0	0	0	0	0.0588235294117647	0.0588235294117647	0.176470588235294	0.117647058823529	0	0.176470588235294
>nega2341
0.0588235294117647	0.0588235294117647	0	0	0	0	0.0588235294117647	0	0	0	0	0	0	0.117647058823529	0.0588235294117647	0.0588235294117647	0.0588235294117647	0	0	0	0	0.117647058823529	0	0	0.0588235294117647	0.0588235294117647	0.117647058823529	0	0	0.0588235294117647	0.0588235294117647	0.0588235294117647
>nega2342
0.166666666666667	0.0555555555555556	0.0555555555555556	0.111111111111111	0.0555555555555556	0	0	0	0	0	0	0	0.0555555555555556	0.0555555555555556	0.0555555555555556	0	0	0	0.0555555555555556	0	0	0.0555555555555556	0	0	0.0555555555555556	0	0.0555555555555556	0	0	0.0555555555555556	0.111111111111111	0
>nega2343
0	0	0	0	0	0.0769230769230769	0	0.0769230769230769	0	0	0	0	0	0.0769230769230769	0.153846153846154	0	0	0	0	0.153846153846154	0	0	0	0	0	0.0769230769230769	0.0769230769230769	0.0769230769230769	0.0769230769230769	0.0769230769230769	0	0.0769230769230769
>nega2344
0	0	0	0	0	0.0714285714285714	0	0	0	0	0	0	0.0714285714285714	0.142857142857143	0	0.0714285714285714	0.0714285714285714	0	0	0	0.0714285714285714	0	0	0.0714285714285714	0.0714285714285714	0	0.0714285714285714	0.0714285714285714	0	0.0714285714285714	0	0.142857142857143
>nega2345
0	0	0	0	0.0625	0	0	0	0	0	0	0	0	0	0.0625	0.125	0.0625	0	0	0	0	0	0	0.0625	0	0.0625	0.0625	0.0625	0.0625	0.125	0.1875	0.0625
>nega2346
0	0	0	0	0	0	0	0.125	0	0	0	0	0	0.125	0.125	0	0	0	0	0.125	0	0	0	0	0	0	0.125	0.125	0	0.125	0.125	0
>nega2347
[truncated: 1,165,859 more chars]
