# Supplementary material for: Accurate Prediction of Transposon-Derived piRNAs by Integrating Various Sequential and Physicochemical Features
Source: PLoS One. 2016 Apr 13;11(4):e0153268. doi: 10.1371/journal.pone.0153268 (PMC4830532; doi:10.1371/journal.pone.0153268)
Supplement: S1 File — (ZIP) [file pone.0153268.s001.zip › S1/Codes/LssteExperiment/AdditionalDatasets/drosophila_nega_seqmap_out]

trans_id trans_coord target_seq probe_id probe_seq num_mismatch
chr:transnega1	NULL	TTCTAGGGCAGATGTAACGT	nega1	TTCTAAGCCAGATGTATCGT	3
chr:transnega2	NULL	AGGGATTGTGATTAGGCATC	nega2	AGGGATTGCGATCTGGCATC	3
chr:transnega3	NULL	TTGGTGTATATAAAGAGTTA	nega3	TTGGTGTATAGATAGAATTA	3
chr:transnega4	NULL	ACACTAGATTCGATCCAGGA	nega4	ACACTAGATTCGATGAAGGA	2
chr:transnega5	NULL	TTCGCCTGATTTACAAAAACT	nega5	TTCGCCTGTTTAACAAAAACA	3
chr:transnega6	NULL	CAAAAGTTGGTAGTGTTTATT	nega6	GAAAAGTGTGTAGTGTTTATT	3
chr:transnega7	NULL	TTCTGAACATTTGATAAGAGCT	nega7	TTCTGAACTTTCGATAAAAGCT	3
chr:transnega8	NULL	GTAACCTGTAGTAACAGATG	nega8	GTAGCCTGTAGTCACAAATG	3
chr:transnega9	NULL	TGTCTGGTGACTTTTGTTTT	nega9	AATTTGGTGACTTTTGTTTT	3
chr:transnega10	NULL	CAGGAGATTTCGAAATTGTT	nega10	CCGGAGATTTCGAAATTGTT	1
chr:transnega11	NULL	GCATGATAAGATTCCAGGTT	nega11	GGATCAGAAGATTCCAGGTT	3
chr:transnega12	NULL	TTGTTTATTGCTTGTGGCAGG	nega12	TTTTTTATTGCTTGTGGAACG	3
chr:transnega13	NULL	AAGAGTTGATTTGCAATCAA	nega13	AACATTTGATTTGCATTCAA	3
chr:transnega14	NULL	GTTAGCGTTTAAATGAACAG	nega14	ATTTGCGTTTTAATGAACAG	3
chr:transnega15	NULL	GGAAGTTTCGATCAAGGTTG	nega15	AAAAGTTTTGATCAAGGTTG	3
chr:transnega16	NULL	GTGTTGATGTGAATGTGTGT	nega16	GTATAGATGTGAGTGTGTGT	3
chr:transnega17	NULL	TGCCTGGATTGTTCACACTC	nega17	TGCCGGGATTTTTCACACTT	3
chr:transnega18	NULL	TTCCTTTTGATCAGTGTACG	nega18	TTCCCTTTGATCACTGTACA	3
chr:transnega19	NULL	GTATCCAAGAAGGTAACGGGTGG	nega19	GTATCCAAGAAGGGAACCGATGG	3
chr:transnega20	NULL	CCTGTAGAACATGCTTGGGT	nega20	CCTGTAAGACATCCTTGGGT	3
chr:transnega21	NULL	ATGCAAAGGAAAGCGGGATG	nega21	ATGCAAAGCAAAGTAGGATG	3
chr:transnega22	NULL	CGCCGAAAGATTTATTGTGA	nega22	TGCCAAAAGATTTATTGTTA	3
chr:transnega23	NULL	TGATGTGACGGAAACTTTAC	nega23	TGATATGATGAAAACTTTAC	3
chr:transnega24	NULL	GTTGAGCGTCCTCAACAACG	nega24	GTTGAGCGTCATTAGCAACG	3
chr:transnega25	NULL	TTTCACACCCTAAACGCGGA	nega25	TTTCACACCCTTGAAGCGGA	3
chr:transnega26	NULL	GATGCTGTCATTGAGGGAAA	nega26	CATGCTGTCAGTGAGGGAAC	3
chr:transnega27	NULL	TTTCTCTTCGATCTGCCTGA	nega27	ATTCTTTTCGATCTGACTGA	3
chr:transnega28	NULL	GGCCAATAGGGAAGAGCTGG	nega28	GGCCAATAAGGCGGAGCTGG	3
chr:transnega29	NULL	AGACGTAACATAATAGAAGT	nega29	AGTCGTAACATAGTAGATGT	3
chr:transnega30	NULL	AAAGTAGGGCGGAATGTCAA	nega30	CAAGTAGGGCGGAATGTTCA	3
chr:transnega31	NULL	TCAAGAAGAACACACAGAAA	nega31	GCAAGAAGGACAAACAGAAA	3
chr:transnega32	NULL	TCTCGGGCTAACGGCTAACA	nega32	TCTCGGCCTTATGGCTAACA	3
chr:transnega33	NULL	CATCACCGGCCGCCGAGGAT	nega33	CATCATCGGCAGACGAGGAT	3
chr:transnega34	NULL	AAGCTTGGTATTATATACGT	nega34	GAGTTTGGTATTCTATACGT	3
chr:transnega35	NULL	GATTGGTGATATTTACCGTC	nega35	GAATGATGATATTTTCCGTC	3
chr:transnega36	NULL	AATGGCAAGGGCTTTCAGCG	nega36	AAAGGCAAGGGCATTCAGCA	3
chr:transnega37	NULL	TAGGACGGTTATGATTATGA	nega37	TAAGACGGATATGAGTATGA	3
chr:transnega38	NULL	CTAATGGCTCGGAGAGCCCTT	nega38	CTAATAGCTCAGAGAACCCTT	3
chr:transnega39	NULL	TTTGTTCACCCTGGTTGCCTT	nega39	TTTGTTTTCCCTGGTTGCCGT	3
chr:transnega40	NULL	GAGTTGATCTCGTTTAATTA	nega40	CTGTTGATTTCGTTTAATTA	3
chr:transnega41	NULL	TATGTTATCGATTTTTAGCC	nega41	TATGTGATCGATTTGTAGCT	3
chr:transnega42	NULL	CTTCATACTCGGGTTCAATC	nega42	CTTGTTACTCGGTTTCAATC	3
chr:transnega43	NULL	GCTACATACTTGAGCACGAT	nega43	GCCAAATATTTGAGCACGAT	3
chr:transnega44	NULL	GTTTAACATCAGACGGGAAA	nega44	GTTCAATATAAGACGGGAAA	3
chr:transnega45	NULL	TGCCAATTCGATCGCGTTGA	nega45	TGCCAATGAGATCGGGTTGA	3
chr:transnega46	NULL	TGGCCTGCATGGTTCGGAAA	nega46	TGGCCTGGATGTTGCGGAAA	3
chr:transnega47	NULL	GCAACGGTCGGGAACTGCGTGGT	nega47	GCAACGGTCGGTAACTGCGTGGT	1
chr:transnega48	NULL	GTACATTGAATCGAGCGATC	nega48	GGACTTTGAATCCAGCGATC	3
chr:transnega49	NULL	CACCCAACGGAGTGCGTCTA	nega49	TACCCAAAGGAGTGCGTCTC	3
chr:transnega50	NULL	TGAAGCGAGTCAGTCAATCA	nega50	TCAAGCCAGTCAGTCAGTCA	3
chr:transnega51	NULL	TGGCGGCGATCTGTCCAATT	nega51	TGTCGGCGAACTCTCCAATT	3
chr:transnega52	NULL	AGATTGTGAAAAAGTACTGT	nega52	AAATTGTGAAAAAGTGCAGT	3
chr:transnega53	NULL	TATTCCTGATTCGTTGGCGGT	nega53	TATTTTCGATTCGTTGGCGGT	3
chr:transnega54	NULL	TTCTCGCAAAGACGTAATCG	nega54	TTCTAGCCAAGACGTAATCC	3
chr:transnega55	NULL	TGGTGTCTAAAATCTGGAGCTA	nega55	TGGTGTCTAGATTCTGGAGCAA	3
chr:transnega56	NULL	TGATTATTCAGTCTCCAATTA	nega56	TGATTATAAATTCTCCAATTA	3
chr:transnega57	NULL	AGACTTTGAAAGCGATTCCGTA	nega57	AGACTTTGAAAGCGATTCCGTA	0
chr:transnega58	NULL	CGTTCAGTTTCATTACCTTG	nega58	ACTTCAGTTTCATTACCTTT	3
chr:transnega59	NULL	CGATCTTCTAGGGAAGGCGT	nega59	TGTTCTTCTAGGGATGGCGT	3
chr:transnega60	NULL	TTAGTAACATCCAACGAAGG	nega60	TTAGTAACACACAATGAAGG	3
chr:transnega61	NULL	TCGCGTTTTTCTTAAGGAAC	nega61	TCGCCTTCTTCTTGAGGAAC	3
chr:transnega62	NULL	ATAAGCTTAGGTTCTGAGGT	nega62	ATAAGCTTGGATTCTGATGT	3
chr:transnega63	NULL	AGCTCTACCCCAACTAACCCC	nega63	AGCTCTACCCAAACTCATCCC	3
chr:transnega64	NULL	GTTGAACTTGACGACGGCAA	nega64	GTTGATCTTGATGATGGCAA	3
chr:transnega65	NULL	TTCTTGTCGATATGTTTACG	nega65	TTTTTTTCGAGATGTTTACG	3
chr:transnega66	NULL	ATGATTCGAATTACTCTAGT	nega66	ATGATTCGAGTTACTCTCGT	2
chr:transnega67	NULL	TGTCCTGATTCTAGATTCGT	nega67	TATCCTGATTCTAGATTGAT	3
chr:transnega68	NULL	GCTGGATATGGGATAATTTC	nega68	CCTGGATTTGGAATAATTTC	3
chr:transnega69	NULL	TGGTGTGTATTTAATACTTC	nega69	TGGTGTATATTTATTAATTC	3
chr:transnega70	NULL	GGAGCTCTGCTGGTATGCGG	nega70	GGAGCTGTGCTGGTACACGG	3
chr:transnega71	NULL	ATCGAGGGCAAGAACATGGA	nega71	ATCGAGGACAAGGTCATGGA	3
chr:transnega72	NULL	AGAAATGTTATTAACTTTTT	nega72	AGATATTTTATTAACTTGTT	3
chr:transnega73	NULL	TCAAGGAAATAAATTGACCC	nega73	TCAGGGAAATAAATTTACTC	3
chr:transnega74	NULL	CCCTGGACGCTCGACGACAAC	nega74	CCCTGGACGCACGACGACAAC	1
chr:transnega75	NULL	GGCCATAATAGCATGAAAAG	nega75	GGCCATAATAGCATGTGTAG	3
chr:transnega76	NULL	ACTCGGGTGACTACAGGGCTAAAC	nega76	ACTCGTGTGATTGCAGGGCTAAAC	3
chr:transnega77	NULL	GTTCCTTAAGAAGAAGCCGT	nega77	GTTCCTCAAGAAGAAGGCGA	3
chr:transnega78	NULL	GAACACATGAATATCGATAT	nega78	GGACACATGAACATCGACAT	3
chr:transnega79	NULL	AATACGTTCGATAAACAATTC	nega79	AATACGATCGAAAAACATTTC	3
chr:transnega80	NULL	TTTTGCTGTCAATATTTCTTG	nega80	TTTTGCTGTCAATATTTCTTG	0
chr:transnega81	NULL	GGAAAGAGCAACTACGCAAC	nega81	CGAAAGAGCAACTACGAAAC	2
chr:transnega82	NULL	TGAGGTTTTTCTGCATGAATC	nega82	TGGGGTTTTTCTTCATGAATT	3
chr:transnega83	NULL	TCGAAGCCGAAATACTTGGA	nega83	TCGAAGGGGAAATACTTGTA	3
chr:transnega84	NULL	TACGCTTTGGGTATATACTT	nega84	TACGCTTTGTGTTTATAATT	3
chr:transnega85	NULL	TCGATAAATGTGTGCGGGTAC	nega85	TCGATAAATGTGTGCGGGCAC	1
chr:transnega86	NULL	TCAACAGTAGGTACTATTTT	nega86	TCATCAGTAGATATTATTTT	3
chr:transnega87	NULL	AAGCGCTTGACTGCGATTAG	nega87	AAGCGATTGATTGCAATTAG	3
chr:transnega88	NULL	GTGAAGCAGATCACATGACT	nega88	GTGAAGCGGATCAAATGATT	3
chr:transnega89	NULL	TCGAGTTTCACTACCTTTCA	nega89	TTCAGTTTCATTACCTTTCA	3
chr:transnega90	NULL	GTGCATACATCTTACGGAGTA	nega90	TTGTATAAATCTTACGGAGTA	3
chr:transnega91	NULL	TTTACCTAGTTGAGAAGATC	nega91	TTCACCTAGTAGAGAAGATT	3
chr:transnega92	NULL	TGGTTTGTTTAACCGATGTT	nega92	TGATTTGTGGAACCGATGTT	3
chr:transnega93	NULL	TTCGGATTTTTAATAAGTTC	nega93	TTCAGATTTTTAATAAGTTT	2
chr:transnega94	NULL	CTCCTGATCAGGGAGGGGCA	nega94	CTCCTGCTCAAGGATGGGCA	3
chr:transnega95	NULL	ACATTACAGAAGGAAAGAGGT	nega95	ACATTACAGAAAGAAATAAGT	3
chr:transnega96	NULL	GAAAGTTATCGTCAATAATAG	nega96	CAAAGTTATAATCAATAATAG	3
chr:transnega97	NULL	AGATATAGGCGCCCACAAAT	nega97	AGATATCGGCGCCCTCAAAG	3
chr:transnega98	NULL	AAATGAGGACAATAGTTTTG	nega98	AAATGCGGAAAATGGTTTTG	3
chr:transnega99	NULL	ACAGGAGTTGACTTTTTGTG	nega99	ACAGGAGTTGACTGCTTTTG	3
chr:transnega100	NULL	AATTTTGACCTTGTAAGTAG	nega100	AATTGTGTCCTTGTATGTAG	3
chr:transnega101	NULL	AGTCAAGGCCGACGATTCCA	nega101	AGTCAAGGCCGACGATTCCA	0
chr:transnega102	NULL	ACAGAAGTTAACCGGTCCAG	nega102	ACAGAAGTTAATCGGTGCAA	3
chr:transnega103	NULL	CACAGGGAGAATGCTCGCCT	nega103	CAGTGGTAGAATGCTCGCCT	3
chr:transnega104	NULL	ATACTAAAACGAGAACGATA	nega104	ATACTAAAATTGGAACGATA	3
chr:transnega105	NULL	TTATAGTAAATAATCTCTCA	nega105	TTATAGAAAATAATCATTCA	3
chr:transnega106	NULL	ACTCCCTAGTCACCTGGCGC	nega106	ACTCCGTGGGCACCTGGCGC	3
chr:transnega107	NULL	AATTTATATATTTGATGTTT	nega107	AATTTATATATGTGATTTTT	2
chr:transnega108	NULL	GGTGGAAATGAGGAACAATT	nega108	GGTAGAAATGAGGAACATTT	2
chr:transnega109	NULL	AAGGCCGCTACGAGTATTTG	nega109	AAAGCAGCTACGAGTGTTTG	3
chr:transnega110	NULL	GCCAACATTGACGATCGCAGATCCTT	nega110	GCCAACATTGACGATCGCAGATCCTT	0
chr:transnega111	NULL	GTCTCGCCGTGCTTTAGCGT	nega111	ATCTCGCCCTGCTTCAGCGT	3
chr:transnega112	NULL	TTCTTCTGCCCCCCCAGTTC	nega112	TTTTTCTGCTCCCCCAGTTT	3
chr:transnega113	NULL	CTGTATCTGTTCTTATGGGA	nega113	CTGGATATGTTCTTTTGGGA	3
chr:transnega114	NULL	AAAGAAGTTTCCTTGGAGGTG	nega114	GAAGAAGTTTCCTTGAAGATG	3
chr:transnega115	NULL	CTCAGGATGCGAATAAGTTT	nega115	CTCAGGATGCACTTAAGTTT	3
chr:transnega116	NULL	ATGAATCTACTGATTTATTG	nega116	ATGCTTCTACTGATTGATTG	3
chr:transnega117	NULL	GGAGGGCAGAAGATTTGTTT	nega117	CGAGGGCAGGAGATTTGTTG	3
chr:transnega118	NULL	TTTTGAATCCATCGATCCCA	nega118	CTTTGAATCCAGCGATCCGA	3
chr:transnega119	NULL	ATTTAAACGAAAACATCTTGG	nega119	ATTTAAACTAAAACATCGTGT	3
chr:transnega120	NULL	CAAGACTTTCACCAGCATGT	nega120	CAAGTCTTTCATCAGGATGT	3
chr:transnega121	NULL	GTATCCGAGATTCTGTGTTG	nega121	TTATCCAAGATTCTGTGCTG	3
chr:transnega122	NULL	TGAGAGCTTAAGGAAATTTA	nega122	TGAGAGCTTAATTAAATTTT	3
chr:transnega123	NULL	ATGCCACCTATTTTGCGACT	nega123	ATGATACCTATTTTGCGAGT	3
chr:transnega124	NULL	AACATCAGTTTTTCCAAATT	nega124	AACTTCAGTTTCTCCAAAGT	3
chr:transnega125	NULL	GTAGCCATGGACGAATAGCCACA	nega125	GAAGCAATGGAGGAATAGCCACA	3
chr:transnega126	NULL	TTTCTTACTAACCGGAAATC	nega126	TTTCTTAAGAACCGGAAAGC	3
chr:transnega127	NULL	ATCGCGTTTGCAAGTAGGCT	nega127	ATCTCGTTTGCAAGTTGGCA	3
chr:transnega128	NULL	AAACCAAGATTTGTATTTTTAAA	nega128	AAACCAGAATTTGTATATTTAAA	3
chr:transnega129	NULL	GCACGGATTAGGATTACGGC	nega129	GCACGGATAAGGATGACGGT	3
chr:transnega130	NULL	GGTTTCTCGTCAATAGTCGAAA	nega130	GGTTTCTCTTCAATTGTCGAAT	3
chr:transnega131	NULL	AAACTGAGACGCCCAACAAC	nega131	AAACTGAGATGTCCACCAAC	3
chr:transnega132	NULL	AACTTTATATCACAGAAATG	nega132	AAGTTTATATAACAGGAATG	3
chr:transnega133	NULL	CCAGCTGAACAGGAGTTGTC	nega133	GCTGCTGAACAGGAGTTGAC	3
chr:transnega134	NULL	TTAGCAGTGCTCCTGCCTTT	nega134	TTCGGAGTGCTCCTACCTTT	3
chr:transnega135	NULL	TGGGAACCACCGGGATAGGC	nega135	TGGGAACCACCGGGATATGT	2
chr:transnega136	NULL	TCAGCTCTAACGGTTCGCAG	nega136	TCAGCTCAAAGGGTTTGCAG	3
chr:transnega137	NULL	ATGGTCGCTGAGCCCCGCGC	nega137	ATCGTTTCTGAGCCCCGCGC	3
chr:transnega138	NULL	TGCGCTCTTTCCTTCGACAT	nega138	TGCGCTTTTTCCTTCGATTT	3
chr:transnega139	NULL	TTGATTTGAGCTATTCAGGCG	nega139	TTGATTTGAGCTATTAAGTTG	3
chr:transnega140	NULL	GATAGCCGAGTTTGTAATCGT	nega140	GATAGCCGTGTCTGTACTCGT	3
chr:transnega141	NULL	AGTCAAGGCCGACGATTCCATC	nega141	AGTCAAGGCCGACGATTCCATC	0
chr:transnega142	NULL	ATCGTATTCAATCTAATTAT	nega142	AACGTATTGAATCTTATTAT	3
chr:transnega143	NULL	TACTAGGTGCTCCTGATCTC	nega143	TATTAGGTGCTCCTGATATA	3
chr:transnega144	NULL	AAGGCTATAACTTAATACAA	nega144	AAGGCTTTAAGTTAATAAAA	3
chr:transnega145	NULL	ATTCAGATTCTTTAAGCCAG	nega145	AATAAGATTCTTGAAGCCAG	3
chr:transnega146	NULL	TGGGCGATCTTGACTTCTAC	nega146	GCGGCGATGTTGACTTCTAC	3
chr:transnega147	NULL	TGATGTGGTTCGTCTCCCTG	nega147	TGATGTGCGTCGTCTCCTTG	3
chr:transnega148	NULL	CTAGTGTTATCGGTTTAAAT	nega148	CTAGAGTTGTCGGTTTAACT	3
chr:transnega149	NULL	GAGATATGATTTTAATTGCC	nega149	GAGCTATGATTTTAAAAGCC	3
chr:transnega150	NULL	TGATCAGCAAAAGGGACTTAA	nega150	TGATGAGCAAAAGGTATTTAA	3
chr:transnega151	NULL	GATCGAACTACAGCCGCCTT	nega151	AATCGAACTGCAGCCGCATT	3
chr:transnega152	NULL	TTTGGAGAGATTATAATGGA	nega152	GTTGGAAAGCTTATAATGGA	3
chr:transnega153	NULL	ATTTGTTATCATTAGGATGA	nega153	ATTTTTTATCATTAGGAGGA	2
chr:transnega154	NULL	GGATATTTTAGGTCATCAGT	nega154	GGATTTTTTAGATCAGCAGT	3
chr:transnega155	NULL	CAGGTGCTGAAGATGCTAAC	nega155	CAGGTGCTGAAGAAGCTGTC	3
chr:transnega156	NULL	TGGAAATATTTAAAACGTTC	nega156	TGGGAATATTTAAGACTTTC	3
chr:transnega157	NULL	GTTCCAGAAATTGGATATGA	nega157	GTTCCGGCAATTGGATAGGA	3
chr:transnega158	NULL	AGACTATAGAAAAAGGCGAG	nega158	TGACTACAGAAAAAGGGGAG	3
chr:transnega159	NULL	TGAAACTTCACTCTTTCGTT	nega159	TAGAACTGCACTCTTTCGTT	3
chr:transnega160	NULL	CTGAGGATGATGATGCTGAA	nega160	CTGATGATGATGATGCTGAT	2
chr:transnega161	NULL	ATTTTCCCGGCATACCGTCGT	nega161	TTTTTCCTGGCATACCGTTGT	3
chr:transnega162	NULL	CAACGGACATAATAAGCTTT	nega162	CAACGGACACAATAACCTTG	3
chr:transnega163	NULL	ACGTTTTAATTCTTTTTGCT	nega163	ACTTTTTAATCGTTTTTGCT	3
chr:transnega164	NULL	TAAGATCAGGCTCCCATCCC	nega164	TAAAATTAGGTTCCCATCCC	3
chr:transnega165	NULL	TTTTATGGTGTTAGAGATCT	nega165	TTTTATGGTTTTAGAGATCT	1
chr:transnega166	NULL	TCACCTCCTAGCTGCATGGC	nega166	TCACCTCCGAGCTGCATCCC	3
chr:transnega167	NULL	TTGAGCTCACAGTAGCCTCT	nega167	TAGAGATCACAGTAGACTCT	3
chr:transnega168	NULL	TAGCTGCATTTAGGGCCTCG	nega168	TAGCTGCTTTTAGTACCTCG	3
chr:transnega169	NULL	TATTATTTTTTCCAGTTATAC	nega169	GATTATTTTTTACAGTTTTAC	3
chr:transnega170	NULL	TGGCCAGATCGAAAATCAAACT	nega170	TGGCCAGAACGAAAATCTATCT	3
chr:transnega171	NULL	AATGGATAAAACTGTAAAGT	nega171	AATTGATAAAAATGTAAAGT	2
chr:transnega172	NULL	AGCATTGTTCTTACTTCGTC	nega172	AGCATTTTTCTTACGTCGTG	3
chr:transnega173	NULL	CGGTCGTTGGGATGTAGTTCACGG	nega173	CGGTCGTTGGGATGTAGTTCACGG	0
chr:transnega174	NULL	TAGAGACGTTTTCCATGTTGT	nega174	TAGAGACATTTTCCATTTTGT	2
chr:transnega175	NULL	GACATGAATTTGGGAAGCTC	nega175	TACATGAATTTGGGACACTC	3
chr:transnega176	NULL	CCTTATATGCTATTATAGCA	nega176	CTGTATTTGCTATTATAGCA	3
chr:transnega177	NULL	GCATATATGCGGCATCGTGC	nega177	GCATATATGCGGCATCGTGC	0
chr:transnega178	NULL	TATGCACTTCCTTGGTTGTT	nega178	TTTGCACTTACTTTGTTGTT	3
chr:transnega179	NULL	GCTGCACTTGATACATATATA	nega179	TCTGCACTTGATATATACATA	3
chr:transnega180	NULL	TGAACGGGTCCTGAAAATCG	nega180	TGAACGTGTCCTGAAAGTAG	3
chr:transnega181	NULL	GTGAGCATGTTCAACGTCTT	nega181	TTTAGCATGTTCAACGTCTG	3
chr:transnega182	NULL	AAGCTTGATTACCAAACCGT	nega182	AAGCTAGATTACCAAAGCAT	3
chr:transnega183	NULL	TTTTATATAGTAACAATATT	nega183	TTTAAAATAGTAACAATACT	3
chr:transnega184	NULL	TATAGTCGATAGTATAATACC	nega184	TATAGTCGATAGTATACTGCT	3
chr:transnega185	NULL	TGATGTAGAGCTCTTCCTCA	nega185	TGATGTAGAGCTCTTCCTCA	0
chr:transnega186	NULL	AAGTCTAATTGTCGGGATGT	nega186	AAGTCTACTTGTGGGGATGT	2
chr:transnega187	NULL	TTTGTTTGTCGGAGTGCCAA	nega187	TTTATTTGTCGGCCTGCCAA	3
chr:transnega188	NULL	CTTGCCTGCCTCGTACAGCT	nega188	CTTGCCGGCGTCGTTCAGCT	3
chr:transnega189	NULL	GTTTTTAGTGTTTAGCTATG	nega189	TTTTCTAGTGTTTGGCTATG	3
chr:transnega190	NULL	GTTGTTATTTATAAATTTTTA	nega190	GTTTTTATTTATTAATTTTTA	2
chr:transnega191	NULL	GTACTGGCGCAAACAAAATG	nega191	GTGCTGGCGCAAACAACAAG	3
chr:transnega192	NULL	CTATTTTGCCAAATTCTCTCC	nega192	GTGTTTTGCCAAATTGTCTCC	3
chr:transnega193	NULL	AAAATCTTGAAGCGTTCGAA	nega193	AAAATCGTGAAGCGTTCCAC	3
chr:transnega194	NULL	GATCTAAGCAAAGATGAAGT	nega194	TATGTAAGCAAAGAGGAAGT	3
chr:transnega195	NULL	TTATTATTGAACTTCTTACT	nega195	TTATTGTTGCACTTGTTACT	3
chr:transnega196	NULL	GGTCATCAGCAAGAACGTGT	nega196	GGTTATCAGCCAGAACGTTT	3
chr:transnega197	NULL	CCATTTTATTTCTGTTAAGG	nega197	CCACTTTATTTCTGTTAGCG	3
chr:transnega198	NULL	GGTGCGTTTGTGGAATACGGG	nega198	GGTGCGTTTGTGGAATACGGG	0
chr:transnega199	NULL	CCGGTAGCAGGGTCGTAGCTCC	nega199	CCGGTAGCAGGGTCGTAGCTCC	0
chr:transnega200	NULL	CAAACACTTCCTACAGCCTGC	nega200	TAAACACTTCCTACATCCTGT	3
chr:transnega201	NULL	ATAGTTGTGTTGGCTGTTTC	nega201	ATAGGTGTGCTGGGTGTTTC	3
chr:transnega202	NULL	GGGCAATCACTTGTAGGGCAA	nega202	GGGCAATCACTTGAAGGGCAA	1
chr:transnega203	NULL	ACAACTTTCAGGACAGGTCC	nega203	ACTACTTTCAGGACACGTTC	3
chr:transnega204	NULL	TTAAGATTGAAGCAATAGGC	nega204	TTAAGATTGAAGCTATAGCT	3
chr:transnega205	NULL	GATCATGTGGAGCAGGATCG	nega205	GATGATGAGGAGCAGGATCA	3
chr:transnega206	NULL	ATGATCGAGTGGCGAGGATAT	nega206	ATGGTCTAGTGGCTAGGATAT	3
chr:transnega207	NULL	GGTCGTGGCTCATGGTTGGC	nega207	GGTCGTGGCGCATGGATGGC	2
chr:transnega208	NULL	TTTAGGATGTACGTGGTTTT	nega208	TTTAGGATGGAAGTAGTTTT	3
chr:transnega209	NULL	TGCTACCGCGACTCTCGAAG	nega209	TGCGACGGCGACTCTCAAAG	3
chr:transnega210	NULL	TGCCTCATACTACCACAGTC	nega210	TGCGTCCTACTTCCACAGTC	3
chr:transnega211	NULL	TAATTATAAAGGTTGTGGCA	nega211	TAATTTTAAAGCTTGTGGTA	3
chr:transnega212	NULL	GTTTGTAGAACGTTTTGGGA	nega212	GTCTGTAAAACTTTTTGGGA	3
chr:transnega213	NULL	AGGGAGAGTTCAAGCGATTAA	nega213	AGGAAGAGTTAAAGCCATTAA	3
chr:transnega214	NULL	TTCATCTATTTGTGGTCTGC	nega214	TGCATCGATTTGTGGTCTTC	3
chr:transnega215	NULL	CGGTTTTCCTGATCTGAGCT	nega215	CAGTTTTCCTCATCTGAGTT	3
chr:transnega216	NULL	CCCGTCACTTCATGTGCTTG	nega216	TCCATCAGTTCATGTGCTTG	3
chr:transnega217	NULL	AAATTCTCTGGGCCTGGTTT	nega217	AAAATCTCTGTGCCTGGCTT	3
chr:transnega218	NULL	AAGTGAGTGTCTGAAACGAC	nega218	AAGTGTGTGTCTGAAACTCC	3
chr:transnega219	NULL	TTAAGCTCTGAATTATGTAC	nega219	TTTAGCTCTAAAATATGTAC	3
chr:transnega220	NULL	CTGATGAGGACAGTAATTAT	nega220	CTGATGAGGAGGATAATTAT	3
chr:transnega221	NULL	GACGTTGTTGTTGTTACTGC	nega221	GACGTTGTTGTTGTTACTGC	0
chr:transnega222	NULL	ATAAAGGATTTCTTTTGAATT	nega222	AAAAAGGATTTCTTGTTAATT	3
chr:transnega223	NULL	CGATGATGATGATGATGCTG	nega223	TGATGCTGATGATGATGCTG	2
chr:transnega224	NULL	CAACTTGGCGTCACTTGTAA	nega224	AAACTTGGCGTCACTTCAAA	3
chr:transnega225	NULL	AACAAATAGTACTGATCACT	nega225	AACAAAGTGTAGTGATCACT	3
chr:transnega226	NULL	TGATGTAGAGCTCTTCCTCA	nega226	TGATGTAGAGCTCTTCCTCA	0
chr:transnega227	NULL	TACGATTTTCATTTTCATCT	nega227	TTCGATTTTCAGTTTCAGCT	3
chr:transnega228	NULL	TGTTTACGGTTTGCTATTCT	nega228	TGTTTACGATTTGCTACACT	3
chr:transnega229	NULL	ACAGAATTGTAATGTGGAGC	nega229	ACTGAATTGTAATGTGCAGT	3
chr:transnega230	NULL	TTTGTATCAATGAGTCGATA	nega230	TTTGTTTCAATGTTTCGATA	3
chr:transnega231	NULL	TGAAATGGATGATACCAACGAG	nega231	TGAAATGGATGATACCAACGAG	0
chr:transnega232	NULL	CGAAGTCCGATGTGGTCCGC	nega232	CGAATTGCGATTTGGTCCGC	3
chr:transnega233	NULL	TGACTGCACTGCTTTTCTTC	nega233	TGACTGCGCTGCTTCTGTTC	3
chr:transnega234	NULL	AGGCGAAACCACAGGCATAT	nega234	AGGCGAGACCACAAGGATAT	3
chr:transnega235	NULL	TGAGGAGGACGGTGCCTAGT	nega235	TGAGGACGACGATGCCGAGT	3
chr:transnega236	NULL	TGTATTGCATTACTGAGGAG	nega236	TGTTTTGCATTACTGAGTAA	3
chr:transnega237	NULL	CAACATGAAGATAAACGCAA	nega237	CAACATGAAGATACACCCAA	2
chr:transnega238	NULL	GACACACTGAGCTGCAGCGG	nega238	AACAGACTGAGCTGCAGCAG	3
chr:transnega239	NULL	TATACAATCTAGAGAGTAAA	nega239	TATATAATGTAGAGAGTAAG	3
chr:transnega240	NULL	TTTTATTAACTCTACTAGTA	nega240	GTTTATTAACTATACTTGTA	3
chr:transnega241	NULL	TATTGCAGGTGTTTAGAGTT	nega241	TATTGTAGGTATGTAGAGTT	3
chr:transnega242	NULL	ATGGCCCGGGTTAAAATCCC	nega242	AGGTCCCGGGTTCAAATCCC	3
chr:transnega243	NULL	CTAGTCTTCTGGTTGGCTGT	nega243	CTTGCCTTCTGGTTTGCTGT	3
chr:transnega244	NULL	TTTTGATCGTATGGGAAAGG	nega244	ATTTGATCGTTTGGCAAAGG	3
chr:transnega245	NULL	TACAACGACAATCAAGGAGCT	nega245	TACAACGACAATCAAGGAGCT	0
chr:transnega246	NULL	GCCCCTCGTTCGTCTGAGTG	nega246	GCCGCTCGTTCGCCTGAGTT	3
chr:transnega247	NULL	TTCTGCGGGTCACTCAGGAG	nega247	TTCTGCAGCGCACTCAGGAG	3
chr:transnega248	NULL	AATACAGAGTAACAGTTAGT	nega248	AATACAGTGTAACAATTCGT	3
chr:transnega249	NULL	ATTTTTGTAATAAGACGGAC	nega249	ATTTTTGGAATCAGACGGAG	3
chr:transnega250	NULL	GGCGTCTTTTTCTCGTTTCT	nega250	GCCGTCTTTTTCTCTCTTCT	3
chr:transnega251	NULL	CTGAGGTGGGATGGGGGTTG	nega251	CTGAGGATGGATGGGGATTG	3
chr:transnega252	NULL	TGTCGTACATGCCTTCTGTG	nega252	TGTCCAAAATGCCTTCTGTG	3
chr:transnega253	NULL	TGCGGTTTTTGGTTTTTGCC	nega253	TGCGTTTTTGTGTTTTTGCC	3
chr:transnega254	NULL	TATGCGCGTTAATTAATAAG	nega254	TATGTGCGTTAATTAATAAT	2
chr:transnega255	NULL	TAGCCTTGTCAACGCTTTTG	nega255	TTTCCTTGTCAACGCTTTTA	3
chr:transnega256	NULL	GAAAATGTAAGTCAATCTGGA	nega256	GAAAATGTAAAGAAATCTGGA	3
chr:transnega257	NULL	AGCTGGTCAACTTGCTCGCAAC	nega257	AGCTGGTCAACTTGCTCGCAAC	0
chr:transnega258	NULL	AGTATCCCCGTCCGTGATGC	nega258	AGTATCGCCATCCGGGATGC	3
chr:transnega259	NULL	TAAAATTCGATTTGCATTCAC	nega259	TAACATTTGATTTGCATTCAA	3
chr:transnega260	NULL	TTCGAATTACGTTTTGTTCC	nega260	TTCGAATTGCGATTTGGTCC	3
chr:transnega261	NULL	TATCATATTTGAATTGCATT	nega261	TATAACATTTGATTTGCATT	3
chr:transnega262	NULL	AACAGCTAAATATTTACGGG	nega262	AAAAGCTATATATGTACGGG	3
chr:transnega263	NULL	GAAATACATCAGTTGGGAGT	nega263	GAAATAGCTCAGTTGGGAGA	3
chr:transnega264	NULL	GTTAGGCGTATATCTATGTC	nega264	GTTAGGCGTTTGTCTCTGTC	3
chr:transnega265	NULL	AGGATCACAGTGTCAAGCAGGT	nega265	AGGATCACAGTGTCAAGCAGGT	0
chr:transnega266	NULL	GTGACAAATATTTGGATTTT	nega266	CTGACAAATTTTTGGATTTT	2
chr:transnega267	NULL	ACGGATGAACTCTGCTACGC	nega267	ACTGATGAACTCTGCTACTG	3
chr:transnega268	NULL	AGTCCGTATACAACGAGGGC	nega268	AGTCCGTCTACAAGGAGGGC	2
chr:transnega269	NULL	TCTAAGCCTTTTTCAATGCAA	nega269	TTTAAGCTTTTTTCAATGGAA	3
chr:transnega270	NULL	TTGAGGCCAATGATTACATT	nega270	TTGAGGGCAATTATTAAATT	3
chr:transnega271	NULL	AAGATGGACGCGGCAAGGTA	nega271	AAGATGGACGCGGCAAGGTA	0
chr:transnega272	NULL	AACAAATGTTGAACCGTTTT	nega272	AACAAATGTTAAACTGATTT	3
chr:transnega273	NULL	CATGGCAATAAATTTGATTGGA	nega273	CATGGCAAAAAGTTTGATGGGA	3
chr:transnega274	NULL	GTTTTCAACTGCTTGGCGCT	nega274	TTCTTCAACTGCCTGGCGCT	3
chr:transnega275	NULL	TGCAGACACTTTTTGTGTGT	nega275	TGCAGGCACTTTTCGTGGGT	3
chr:transnega276	NULL	CTGGGTCCGGACTTCAGGGC	nega276	CTGGTTCCGGAATGCAGGGC	3
chr:transnega277	NULL	TCCAAATTTGAAATTGAGAGT	nega277	TCCAAAATTGAGATTGAGAGA	3
chr:transnega278	NULL	ATGTTGTGCGTCTGTATGGC	nega278	ATGTTGTGCGTATTTGTGGC	3
chr:transnega279	NULL	GTCTCCTTAGGCGTCAGCCG	nega279	ATCTCCTTAAGCGTCAGCAG	3
chr:transnega280	NULL	TAATGATATGATGAGTATAAT	nega280	TAATGATACGATGATGATAAT	3
chr:transnega281	NULL	CCGGCTATGTTAGAAAGAAT	nega281	CAGGATATGTTAGAAAGGAT	3
chr:transnega282	NULL	GAAAAGTGGCAAATTCGGTG	nega282	GAAAAGTGGCAAATGAGTTG	3
chr:transnega283	NULL	AAGGTGACCGGCAAAGCTAA	nega283	AAGGTGACCGGCAAAGCTAA	0
chr:transnega284	NULL	ATTCAGATTGGTGATGGCGA	nega284	ATTAAGTTTGATGATGGCGA	3
chr:transnega285	NULL	ATGACGGACGTGCTGTCGTA	nega285	ATGACGGACGTGTTTTCGTT	3
chr:transnega286	NULL	CCATCCCGGCCAAATGATGG	nega286	CCATTCGGGCCGAATGATGG	3
chr:transnega287	NULL	TTGGGATGTCGGACTCAATC	nega287	TTGGTATGTCGCATTCAATC	3
chr:transnega288	NULL	TTCTTCTGTCCGCCGCGTCC	nega288	TTCTTCTGGCCGCAGCCTCC	3
chr:transnega289	NULL	TCAAACTTCATAAGGGTGTC	nega289	TCTAACTTCACAAAGGTGTC	3
chr:transnega290	NULL	ACCGAGTGAGGAGCACTTGGT	nega290	ACCGATTGTGGAGCACTGGGT	3
chr:transnega291	NULL	TATGAGTGTGTTCGTTAGAGTTCT	nega291	TATGAGTGTGTTCGTTAGAGTTAT	1
chr:transnega292	NULL	ACCAAGGTGTTATCCGTTTA	nega292	AACAAGGTGTTATCCGTGGA	3
chr:transnega293	NULL	AAAAGCCAAGTCGAGTGATG	nega293	TTAAGCCAAGTCGAGTGTTG	3
chr:transnega294	NULL	AAACACGCTGTGTGGCAAGA	nega294	AAACACGCTGTGTTGGAGGA	3
chr:transnega295	NULL	TCTGCTTCTTCCGACTAGAGA	nega295	TCTTCTTCTTCCGACTCGAGC	3
chr:transnega296	NULL	AAACTAGAAAGAGGAAGTTA	nega296	AAACTACAAAGAGGAAATTC	3
chr:transnega297	NULL	AATGGACAAGCAAGCTGTTT	nega297	AATGGGCAAGCAAAGTGTTT	3
chr:transnega298	NULL	TTAGAAAATGCCGTTGAAAC	nega298	TTAGATAATATCGTTGAAAC	3
chr:transnega299	NULL	GGAGGCCCTGGCTAGGCTGGC	nega299	TGAGGACCCGGCTAGGCTGGC	3
chr:transnega300	NULL	CAATGAGGACGTATCCTTTT	nega300	CAATCGGGATGTATCCTTTT	3
chr:transnega301	NULL	GAATCGGGAAAAAAACGAGCG	nega301	AAATGGGGAAAAAAAAGAGCG	3
chr:transnega302	NULL	TTAGCCTTGGTCGGGAAGCA	nega302	TTAGCCTAGGTCGGGAAGCA	1
chr:transnega303	NULL	ACTGCCCTTACACACTACAT	nega303	ACTGCGATTACACACTAAAT	3
chr:transnega304	NULL	CAAATGCAATTCTGAAGGAG	nega304	AAACTGCAATTTTGAAGGAG	3
chr:transnega305	NULL	ATTTAATGAGCTTTATGAGT	nega305	ATTTTATGAGCTTTAGGATT	3
chr:transnega306	NULL	AGGAGGCGATTGAGGGCATG	nega306	TGGAGGAGATTGAGGACATG	3
chr:transnega307	NULL	AATTAGATGTATGCATGCTG	nega307	AAATAGATGTATGCATGCAT	3
chr:transnega308	NULL	TCTTTAAGTTGTCAGCGCGCT	nega308	TCTTTCAGTTGCCAGCGGGCT	3
chr:transnega309	NULL	ATTGTGATTTTTCGGTCATC	nega309	ATTTTGATTTTTTGGTCATC	2
chr:transnega310	NULL	CCACGCTATGTTAGAGGAAC	nega310	ACACGCTGTGTTGGAGGAAC	3
chr:transnega311	NULL	TTTCTTGGAATTCAGGTGGGA	nega311	TTTCTTGGAATTCAGGTGGGA	0
chr:transnega312	NULL	GCGAGCAGAGAAGTAGTATG	nega312	GCGAGCAAAGAAGTAGTATT	2
chr:transnega313	NULL	GTCGGAAATCAGGAGTAGCC	nega313	GTCGTAAATCAGGAGCAGGC	3
chr:transnega314	NULL	AAATACTTACATATACTGTT	nega314	AAATGCTTACATTTAGTGTT	3
chr:transnega315	NULL	CTTTGACTAATTTGAGCTGC	nega315	ATTCGACTACTTTGAGCTGC	3
chr:transnega316	NULL	TGAGGGGTATTTAATTCTCCG	nega316	TGGTGGGTATTTACTTCTCCG	3
chr:transnega317	NULL	CTGTTGCTTATGAGGGAAGAACAG	nega317	CTGTTGCTTATGAGGGTAGAAAAG	2
chr:transnega318	NULL	TGTTATTCTCCTGGGGAATT	nega318	TGTTATTCTCTTGTGGATTT	3
chr:transnega319	NULL	TGTGGAAGGGGAAAGGTATG	nega319	TGCGGAAGGGGAAAGGTACG	2
chr:transnega320	NULL	ATACGAATTGTATCACTGTA	nega320	ATACGAATTGTACAAATGTA	3
chr:transnega321	NULL	TGCCCATTGCTTTTGGAATT	nega321	TGCTCATTGGTTTTGGAAAT	3
chr:transnega322	NULL	ATGGTAGTAGGGAATGGCGT	nega322	TTGGTAGCCGGGAATGGCGT	3
chr:transnega323	NULL	GACTTCGCAACTCCAGACAT	nega323	TACTTCGCAACACCTGACAT	3
chr:transnega324	NULL	CGATAATGATGATGATTTCG	nega324	CGATGATGATGATGATTATG	3
chr:transnega325	NULL	ATTCGGAAAACTGGTCAAAA	nega325	TTTTGGAAAGCTGGTCAAAA	3
chr:transnega326	NULL	CAGGAGGAAGTCCTTGGCGTG	nega326	GATGAGGAAGTCCTTGGCGTC	3
chr:transnega327	NULL	CGTTGGAATAAATGTAGAGG	nega327	CGTTGGAATAGATGTAGATA	3
chr:transnega328	NULL	GGCTTCTGCAACGTCGTTGC	nega328	TGCTTGTGGAACGTCGTTGC	3
chr:transnega329	NULL	AGCGACTAATTGTCAGAATAT	nega329	AGCGACCAATTGTCAGAAAAA	3
chr:transnega330	NULL	GTTGGTGTCCAGTTGGTGGA	nega330	ATTGGTGTCCAGTGGGTTGA	3
chr:transnega331	NULL	AATGTTGTATGTGCATGGTA	nega331	AATATTGTATGTACATTGTA	3
chr:transnega332	NULL	TGCGTGATTGCGGGGAAGCG	nega332	TGCGTGATTGTGGTGAAGCG	2
chr:transnega333	NULL	ATGATGTGTTTATTTTTCGTCC	nega333	ATGATGTTGTTATTTTTCGTCT	3
chr:transnega334	NULL	TAATTTCGGACCCAATCTGG	nega334	CAATTTTGGACCCAATCTCG	3
chr:transnega335	NULL	ATAAGATGAACGTTTCATTTTA	nega335	ATAAGATGAGCTTTTAATTTTA	3
chr:transnega336	NULL	ATTGTCACGATCGTGGGCTG	nega336	ATTGTTATGATCATGGGCTG	3
chr:transnega337	NULL	ATAGGATTAGAGATCGCTGA	nega337	ATAGGTTTAGGGATCGCTGC	3
chr:transnega338	NULL	TAACTAGAAATGACATTATT	nega338	AAACTAGAGATGACATTTTT	3
chr:transnega339	NULL	TTAGAGAATCGCAACGGGTC	nega339	TTAGAGCATCGCAATGGATC	3
chr:transnega340	NULL	CGAGTTTCAACCGGACGCGTGT	nega340	CGAGTTTCAACCGGACGCGTGT	0
chr:transnega341	NULL	TTCACTGGGCGGCAACTAACG	nega341	TTCAGTGGTCGGCAACTGACG	3
chr:transnega342	NULL	ATCCCAACCATTTTGACGAGA	nega342	ATCACAGCCATTTTGACGAGT	3
chr:transnega343	NULL	TGCTGCTTGACGTTCCCACC	nega343	TGCTGCTCGACTTTGCCACC	3
chr:transnega344	NULL	TTTTATGACTTTTAACAATTC	nega344	TTTTAGGACTTTTAATAATTC	2
chr:transnega345	NULL	AAGAAACCTGTGAATGTAGA	nega345	AAGAAACCTTTGTATGTAGA	2
chr:transnega346	NULL	TCTACAAATACTCCGTAAGT	nega346	TCTACAAACACTCAATAAGT	3
chr:transnega347	NULL	TGGAACTCTAGCGAACAGTT	nega347	TGGAACTCTAGTTAACAGTT	2
chr:transnega348	NULL	TTTGTGCCTCGTTTAGATGC	nega348	TTTGTTCCTTGTGTAGATGC	3
chr:transnega349	NULL	TATGTTGAAGAATGAATAAA	nega349	TATATTAAGGAATGAATAAA	3
chr:transnega350	NULL	AGAAGTTTGGAAGGGGCAAG	nega350	AAAAGTTTGGAAAGGACAAG	3
chr:transnega351	NULL	TATGTAATTTTTTGAGGTGCTAGT	nega351	TATGTAATTTTTTGAAGTGCTAGT	1
chr:transnega352	NULL	TTCTCTAGTCGGTTAATGAG	nega352	TGCTCTAGTCGGCTAGTGAG	3
chr:transnega353	NULL	TATTAATCTTCTCGTTAGAC	nega353	TATTTAGCTTCTCTTTAGAC	3
chr:transnega354	NULL	GTCTTGAACATTTTTCCCCT	nega354	GTCTTGAGCATTTTTCGGCT	3
chr:transnega355	NULL	TGCTCCACCTCCGACTGCTGT	nega355	TGCTCCACCTCCTGCTGCTGT	2
chr:transnega356	NULL	GTCACATTTGCATTTTCACA	nega356	CTCACATTTACATATTCACA	3
chr:transnega357	NULL	GTATTTGTGTCCCAAGACCT	nega357	GTATTTTTGTCCTAAGTCCT	3
chr:transnega358	NULL	CAACTTATTGTAAGCTGCCA	nega358	CAACTCATTGTCAGCTGCAA	3
chr:transnega359	NULL	TGTTCTTTTAGGGAAGAGGT	nega359	TGTTCTTCTAGGGATGACGT	3
chr:transnega360	NULL	CTTCTACCGCAGGCCTCGTA	nega360	CAACTACCGCAGGCCTCGTA	2
chr:transnega361	NULL	CAAGAAGCGGATCGATGGCG	nega361	TCAGAAGCAGATCGATGGCG	3
chr:transnega362	NULL	ATTTTATTATTTGTATGGGGT	nega362	ATTTCATTATTTGTATTAGGT	3
chr:transnega363	NULL	TTAAGTAAATTAAACTCATA	nega363	TTAAGTTAATAAAACTAATA	3
chr:transnega364	NULL	TGGGGCTGGGGTGCAGAAGC	nega364	TGGGGCTGTGGTGCTGCAGC	3
chr:transnega365	NULL	ATTGCAATTTGCTTCGATCT	nega365	ATTGCAATTAGTTTCGACCT	3
chr:transnega366	NULL	AACTTGACAAGTACGACCGTG	nega366	AACTTGACAAGTACGACCGCG	1
chr:transnega367	NULL	CTTTCTGGACGACCTTGGCC	nega367	CTTTCTTGACTTCCTTGGCC	3
chr:transnega368	NULL	CAATAAATTCTATCGTTTTT	nega368	CAATAAAATCTAGAGTTTTT	3
chr:transnega369	NULL	AAGATAATGTCGTTGAAACT	nega369	TAGATAATATCGTTGAAACA	3
chr:transnega370	NULL	TTTTCACTTTCAGCTTTATTT	nega370	TTTTCAGTTTCAGCTTTGTTT	2
chr:transnega371	NULL	ATTCTTGGATTTTGGGTCAC	nega371	ATTTTTGGATTTTGCTTCAC	3
chr:transnega372	NULL	TCTTGCTAGATCCTATTGAT	nega372	TCTTGCTAGTTCCTATCGAT	2
chr:transnega373	NULL	TGGAGATGATCTAAAGTCGA	nega373	TGGAGTTGATCTTAAGTAGA	3
chr:transnega374	NULL	TGTTGACCTAGATCGATGTC	nega374	TGTTGAACTTGTTCGATGTC	3
chr:transnega375	NULL	TCCAGAGTCCCCGTAGTTCT	nega375	TCCAGAGTCTCCAGAGTTCT	3
chr:transnega376	NULL	CTGCCTGTTGCTTGTCTTTAC	nega376	CTGCCTGCTGCTTGTCTTGAC	2
chr:transnega377	NULL	TGTCCACGGAGTAACAAGAG	nega377	TATCCACCGAGTAGCAAGAG	3
chr:transnega378	NULL	TTTGTTCAGTGGAGAGACAA	nega378	TTTATTCAGTGAAAAGACAA	3
chr:transnega379	NULL	TGCGCCCTCGATGTGGGAAT	nega379	TGCGACCTCGATGTTGGATT	3
chr:transnega380	NULL	TCATAACTTGTCACATTTCA	nega380	TCAAAAATTGTTACATTTCA	3
chr:transnega381	NULL	CCAGCGTGGCTCGAAAGTGG	nega381	CCAGCGTACCTCGAAAGTGC	3
chr:transnega382	NULL	CACTGCAGATCGTTATGAGAC	nega382	TACTGCAGCTCGTTAAGAGAC	3
chr:transnega383	NULL	TCTGCTCTTCTTCCGACACG	nega383	TCTCTTCTTCTTCCGACTCG	3
chr:transnega384	NULL	ACAAAAGTTAATCGGCTCAA	nega384	ACAGAAGTTAATCGGTGCAA	3
chr:transnega385	NULL	TTCCGGGCAATAGTTGAAAC	nega385	TTTCGAGCAATAATTGAAAC	3
chr:transnega386	NULL	TTATTCGCACATGGTATATC	nega386	TTTTTTGCACATTGTATATC	3
chr:transnega387	NULL	TATTTTAATTTCCTTAGAAA	nega387	TATTTTACTTTTATTAGAAA	3
chr:transnega388	NULL	GCTTGCTCTTGGTTAATACT	nega388	GCTTGCTCTTGGTTAATACT	0
chr:transnega389	NULL	CACCATAAATATTAAAGATT	nega389	CAATATAAATATTATAGATT	3
chr:transnega390	NULL	AAAGTAAAATCATTAAATAATT	nega390	AAACTAAAATTATTAAATAATT	2
chr:transnega391	NULL	GGCAAATTTGATGATGACTATTTC	nega391	GGCAAATTTGATGATGACTATTTC	0
chr:transnega392	NULL	ATTCAAGATCCCAAAGAGTT	nega392	ATTGAAGATACCAAAGACTT	3
chr:transnega393	NULL	GACAGAGTAAAATGACCTGT	nega393	GACAGAGTAAAATGACCTGT	0
chr:transnega394	NULL	GCTAGACATTGCGGACAACT	nega394	GGAAGACATTTCGGACAACT	3
chr:transnega395	NULL	TTGAGTTTTTGCCGTTACAGT	nega395	TTGAGTTCTTTCCTTTACAGT	3
chr:transnega396	NULL	AGCAGCCATTTTTCGAAAAT	nega396	AGCAGCCATTTTTCGAACAA	2
chr:transnega397	NULL	ATTTGATGGTAACGTAACTT	nega397	ATTTGTTGGTTAAGTAACTT	3
chr:transnega398	NULL	ACGCAGTGTGTGTGGACTGC	nega398	ATCCAGTGTCTGTGGACTGC	3
chr:transnega399	NULL	TCGGTCGAGTTATTTTTGCA	nega399	TCGTTTGAGTGATTTTTGCA	3
chr:transnega400	NULL	TGGTAATAAATCCTTGAAGT	nega400	TGGCAAAAAATCCTTGTAGT	3
chr:transnega401	NULL	TCTTAGGGAATCATACCCTG	nega401	TCTTAGGTAATTATACCCTT	3
chr:transnega402	NULL	TGCAAATTTAGCTCTGAAGTCG	nega402	TGCAAATTGAGCTCTAAAGTTG	3
chr:transnega403	NULL	CAGAGCGCCCTGGCCATCTAG	nega403	CAGAGAGCCATGGCCATTTAG	3
chr:transnega404	NULL	TTATATATGTGCTTTTTATCA	nega404	TTATATATGTGATTTTTATTA	2
chr:transnega405	NULL	TTTCTTATATAGAATTTATTT	nega405	TGTTTTATATAGAATTTATTT	2
chr:transnega406	NULL	TTCACATTTCGAGGGTCGGA	nega406	TGCATATTTTGAGGGTCGGA	3
chr:transnega407	NULL	ACACATTTGTTACACCGTTAG	nega407	CCACATTTGTTACACCGTTAG	1
chr:transnega408	NULL	GAAAAGGTCTGGGTTGTCGT	nega408	GAAAGGGATTGGGTTGTCGT	3
chr:transnega409	NULL	TATCTTTCTGTTCACACTGT	nega409	TATCTATCTGTTCATATTGT	3
chr:transnega410	NULL	TTCCGTGGAGAAGAACGTTC	nega410	TTCCGTGGAGAGGAACACTC	3
chr:transnega411	NULL	ACGTTCTTCCCATCTTGGTC	nega411	ACCTTCTTCCCATCGTGTTC	3
chr:transnega412	NULL	ATTTCGGTTTCTTTCCTTTG	nega412	ATTTCGGTTTCTTTCTTTTT	2
chr:transnega413	NULL	GAAAGGTTTTTGGTTTGTTG	nega413	AAAAGGTTTTTGGTTTGTTG	1
chr:transnega414	NULL	GCAAAAATCACTTGCTCACA	nega414	GCAAAAATAACTTGCTGACT	3
chr:transnega415	NULL	CAAGAAGAGGGTGCTCAGCT	nega415	CAAGAAGAATGTGTTCAGCT	3
chr:transnega416	NULL	TAATGGAATTTTTTCAAGTC	nega416	TAGTGGAATTTATTAAAGTC	3
chr:transnega417	NULL	GAAAAGTCTCCACAAGAGAGA	nega417	GAGCATTCTCCACAAGAGAGA	3
chr:transnega418	NULL	TGCTTCCTGTCTTGACCATT	nega418	TGCTGCTTGTCTTGACCATT	2
chr:transnega419	NULL	GTTAGAGAGCTGGTTGAAGAG	nega419	GTTAGAGAGCTGGTTGAAGAG	0
chr:transnega420	NULL	AACGAAATGATGGCGGATGTC	nega420	AACGAAATGATGGCGGATGTC	0
chr:transnega421	NULL	GTAGAAGATAGTTTCTGATG	nega421	GTAGAAAATATTTTCTGTTG	3
chr:transnega422	NULL	ATTATGATTGGTGGAATTCG	nega422	ATTATAATTGGTGGATTTGG	3
chr:transnega423	NULL	TCAACATGCTTGGTGCGTTTGT	nega423	TCAACATGCTTGGTGCGTTTGT	0
chr:transnega424	NULL	AATTCAAGGATTGCTACTTC	nega424	AATTCAATGATTTCAACTTC	3
chr:transnega425	NULL	AAGCTCAGCCTTGAAGGGTA	nega425	AAGCTCCTCCTTGAAGGGTA	2
chr:transnega426	NULL	GGATTCTGAAGGTTTAGTTT	nega426	GGATTCTTAAAGTGTAGTTT	3
chr:transnega427	NULL	TCATTACAATAATTAAACTA	nega427	TCATTACAACAATTAAAATA	2
chr:transnega428	NULL	GAAGAAGCCAGGTTCGACTC	nega428	GAAGATTCCAGGTTCGACTC	2
chr:transnega429	NULL	CGTTACCTGCGCTAGATCTG	nega429	CGGTACCTGCGCGAGAGCTG	3
chr:transnega430	NULL	TGATACCGATATTTGTCACG	nega430	TGATACCGAAATTTGGCAAG	3
chr:transnega431	NULL	CGGCAGCTTTCGGATATATC	nega431	TGGCAGCTTTCGGAGATTTC	3
chr:transnega432	NULL	AGTTTGTCAAAGTTGCACTAT	nega432	ATTTTGTGAAAGTTGCACTTT	3
chr:transnega433	NULL	TTAGTGCGATCACGGCACAT	nega433	TTAGTGCGCTCACAGCAAAT	3
chr:transnega434	NULL	CGTGTTTGGTTTAATATTTC	nega434	CGTGTTTGGTTTAGTTTCTC	3
chr:transnega435	NULL	TGAGTTGATCTGCATTTTGG	nega435	TTTGTTGATCTGTATTTTGG	3
chr:transnega436	NULL	GAATTGCACCCAAAAAGTATT	nega436	GATTTGCATTCAAAAAGTATT	3
chr:transnega437	NULL	AACATAATATCTGGGATTTC	nega437	AACATAATATCTGGGATTGC	1
chr:transnega438	NULL	GTCTTCATCCTGTCAAGCGA	nega438	GTCATCATCATTTCAAGCGA	3
chr:transnega439	NULL	ACTCCAAGGGACAACAGCTG	nega439	CCTCCAAGCGACCACAGCTG	3
chr:transnega440	NULL	TATTCGTCAATGGCATAGTT	nega440	TATTGGTCAATTTCATAGTT	3
chr:transnega441	NULL	AATTGTGACATCTCGTTTTA	nega441	AATTCTGACATCTCGCTTGA	3
chr:transnega442	NULL	TAGGATACATGACAGTTTTT	nega442	TATGATACAAGATAGTTTTT	3
chr:transnega443	NULL	TCAGATATCATATAATTGAT	nega443	TCAGATATCATGTGATTTAT	3
chr:transnega444	NULL	ATAACTGATAAACGCGAACAT	nega444	ATAACTGATAGACGATAACAT	3
chr:transnega445	NULL	CAGTATGGTAAAGCTGGGGG	nega445	CAGCATGATAAAGCGGGGGG	3
chr:transnega446	NULL	GTAACACACGGAAACTGCTC	nega446	GAAACACAGGGAAACCGCTC	3
chr:transnega447	NULL	TTAAAACAGATGCTGCCCCT	nega447	TTAAAACTGATTCGGCCCCT	3
chr:transnega448	NULL	TGCAGGACGTGTTACCCAAAA	nega448	TGCAGTATGTGTCACCCAAAA	3
chr:transnega449	NULL	GCTATTCGGCAATCTTTGTG	nega449	GCAATTCGGCAATCGTTTTG	3
chr:transnega450	NULL	ATCATTTAAATATTTGTTGT	nega450	ATCAGTTTAACATTTGTTGT	3
chr:transnega451	NULL	AATATCAGCGAACAAAGTTC	nega451	AAAATCAGCGAGCCAAGTTC	3
chr:transnega452	NULL	CATCGGGTCTAGTGGTTAGG	nega452	CATATGGTCTAGTGGCTAGG	3
chr:transnega453	NULL	ACTAGCAAGTCGGGCTTCGA	nega453	ATTATCAAGTCGGGGTTCGA	3
chr:transnega454	NULL	TACGTTCGATTCTAGATGAT	nega454	TACATTCGATTCTTGAGGAT	3
chr:transnega455	NULL	TGGAAAACAAACCAGAGAAA	nega455	TGGAAAACAAGCAATAGAAA	3
chr:transnega456	NULL	GAATTATTCCCAAAGCATAG	nega456	GAATTATTCCAAAAGCAGTG	3
chr:transnega457	NULL	ACGTTGAGGTAAGTAACACTG	nega457	ATGTTGAGATAAGTGACACTG	3
chr:transnega458	NULL	AATTCTCGGCGGCAGGAAAC	nega458	AATTCGCGGAGGCAGCAAAC	3
chr:transnega459	NULL	CTCCAGCGCATTCCATGCAT	nega459	CTCCAGCGTGTTCCAGGCAT	3
chr:transnega460	NULL	ACATATTGTAGAACGCTCCG	nega460	ACATATTGTTGTAAGCTCCG	3
chr:transnega461	NULL	TCCAATCCGAGTTCCGCAGC	nega461	TCCAATCCGAGTTCCGCAGC	0
chr:transnega462	NULL	TTAGATCAGTCGTGACTTTT	nega462	TTAGAACAGTCGGGACTGTT	3
chr:transnega463	NULL	TGGACAAAAGTATCAAGAAA	nega463	TGGGCAAAAGTGTCAAGACA	3
chr:transnega464	NULL	GCTGCTGTATAAAATGGTTT	nega464	GGTGCTGTTCAAAATGGTTT	3
chr:transnega465	NULL	TTGAAAACAGGGTTGGAGTTT	nega465	TTAAAAACAGGATTAGAGTTT	3
chr:transnega466	NULL	GGCAGAGCGAAAGTTCCTGG	nega466	TGCTGAGCGAAAGCTCCTGG	3
chr:transnega467	NULL	GCATATGGTCAAGACAAGAA	nega467	GAAAATGGTCAAGACAAGCA	3
chr:transnega468	NULL	TTTCCGAACGGCCTTGTCTT	nega468	TTTCTTAACGTCCTTGTCTT	3
chr:transnega469	NULL	TTTTGAATTGCTAGGGCAGT	nega469	TTTTGAAGTGCTAGTGTAGT	3
chr:transnega470	NULL	CGTCTGTGATGCAGACGTTC	nega470	AGCCAGTGATGCAGACGTTC	3
chr:transnega471	NULL	ATGATGATGTATGATTTTTA	nega471	ATGATGAGCTATGATTTTAA	3
chr:transnega472	NULL	AATTGGTGGTGTGAGAGATA	nega472	AATTTGTGGTGTTAGTGATA	3
chr:transnega473	NULL	ATTGTCGAATTGGGACTTGG	nega473	ATTTTCGAATTGCGATTTGG	3
chr:transnega474	NULL	TAAGTACAACATCTAGTTCT	nega474	TAAGTATAACGTGTAGTTCT	3
chr:transnega475	NULL	TACATCGTTATGAAGTAACT	nega475	TACATACTTATGCAGTAACT	3
chr:transnega476	NULL	ACGGTTGAAACATCGTCAGCAGT	nega476	ACGGTTGAAACATCGTCAGCAGT	0
chr:transnega477	NULL	TCTTTTTCACTATCCTCTGT	nega477	TCTTTTTCTCTCTCCTCTTT	3
chr:transnega478	NULL	GCCGCGATCCGTCGATAGAGG	nega478	TCCGCGATTCTTCGATAGAGG	3
chr:transnega479	NULL	GTAATATGCTTTAAGAAACC	nega479	GTAATATGGTTTAAGAAATG	3
chr:transnega480	NULL	GTTCTACCTGGATTTGGAAC	nega480	ATTTTACCTGGATTTGGAAT	3
chr:transnega481	NULL	GTGTTACGAAGTTCTGCTTT	nega481	GTGTGTCGAAGTTGTGCTTT	3
chr:transnega482	NULL	TTTGGTGTAGCATTTAGATC	nega482	TTTGGTGTAGAATTTAAATT	3
chr:transnega483	NULL	CTCCAAGTGGCTTTTAAAAT	nega483	CTCAAGGCGGCTTTTAAAAT	3
chr:transnega484	NULL	ACAAGACCCTTGAAAAGTACATG	nega484	GCAAGAGCCTTGAAAAGTACATG	2
chr:transnega485	NULL	GCGAAAGTGTTCCTGTAATT	nega485	TTGAAAGTGTTCCTGTAAAT	3
chr:transnega486	NULL	AAATTTGGTGCGGCAAAGAA	nega486	AAATTTTGTGCGGCAAATAG	3
chr:transnega487	NULL	CTTTGAGTCTCAATGTTGCT	nega487	CTTTGAGTCTCAATGTTGCT	0
chr:transnega488	NULL	TTTGTTCCCTTTGATAGTTG	nega488	TATGTTCCCTGTGATAGTTG	2
chr:transnega489	NULL	AGTCTCGACCAAATCTTACG	nega489	AGTTTCGACCTAATCTTAGG	3
chr:transnega490	NULL	TGGGAAGCCAGTTGCGCGAC	nega490	TGGGCAGCAAGTTGCGCAAC	3
chr:transnega491	NULL	GGGTAGCGTTGGTACTTTGA	nega491	GGTTAGCGATGGTAATTTGA	3
chr:transnega492	NULL	ACAAGTAGAAATCAGAGCAT	nega492	ACCAATGGAAATCAGAGCAT	3
chr:transnega493	NULL	TTGAGTGGTAATGGTATAAT	nega493	TTGAGTGGTAATGGTATAAT	0
chr:transnega494	NULL	GTAAGCGCTGTTGAAAGCAAA	nega494	GTAAGCGCTGTTGAAAGCAAA	0
chr:transnega495	NULL	GACTCAATCTATTAGTCTGT	nega495	TTCTCAATCAATTAGTCTGT	3
chr:transnega496	NULL	TATTCCTTCAGTAGCATCTT	nega496	TATTGCTTCAGTTTCATCTT	3
chr:transnega497	NULL	TCCTGTTGAATTTCACTCGA	nega497	TCATGTTGATTTTCACACGA	3
chr:transnega498	NULL	GAATCGAACTTTCTTATTCTC	nega498	GAACTCAACTTTCTTATTCTC	3
chr:transnega499	NULL	CATCTCCTCCTTGTACCGAT	nega499	CATTTCCTCCTTGCACCGAT	2
chr:transnega500	NULL	CGAAGAGTAACATCTTCTTT	nega500	CGAAGAGAAATATTTTCTTT	3
chr:transnega501	NULL	TTGTTTACACGCTCTAAAAG	nega501	TTTTTTACACGTGCTAAAAG	3
chr:transnega502	NULL	GTACGATGGAACGCCATTTT	nega502	GTACGCTGGAACGCCCTTTC	3
chr:transnega503	NULL	TACGGTGCAAGGAGGAAATG	nega503	ATCGGTGCAAGGAGGAAATG	2
chr:transnega504	NULL	TCACCTATTGTTAGACGACC	nega504	TCACCTTTTGTTCGACGACC	2
chr:transnega505	NULL	TTGTGGTCCTCGAACGTGCC	nega505	TTGTGGTCTTCGCACGCGCC	3
chr:transnega506	NULL	TGTCGAAAAGAATACCTACA	nega506	TGTCGAAGAGCATATCTACA	3
chr:transnega507	NULL	CGAGAAGCTGGATTCCCTTT	nega507	CGATGAGCTGGAGTCCCTTT	3
chr:transnega508	NULL	GCCTTATGATCGGGCGCGTT	nega508	GCCTTTTGATCGCGTGCGTT	3
chr:transnega509	NULL	GTAGTCATCCTGGAAGCTAGCC	nega509	TTAGTCATGCTGGAAGCTTGCC	3
chr:transnega510	NULL	CGTGCAATGATGCAAGTTCTAA	nega510	TGTTCAATGTTGCAAGTTCTAA	3
chr:transnega511	NULL	TTTTAGGAGGTACTAAATTG	nega511	TTTTTGGAGGTACAAAATTG	2
chr:transnega512	NULL	GCAGGACTCTAGGCCCAAAA	nega512	GCAGGACTCTGGGCCAAACA	3
chr:transnega513	NULL	GCAACGGAATTAGGATGTCG	nega513	GCAACGGAAGTAGGATGCCT	3
chr:transnega514	NULL	TTAATGATTCTCAGAAGAGG	nega514	TTAAATATTCCCAGAAGAGG	3
chr:transnega515	NULL	GTTACCGGTGTGCTTTAGGC	nega515	GTAACAGTTGTGCTTTAGGC	3
chr:transnega516	NULL	TTGAGTTACGGGCTCGTCCG	nega516	TTGATTGACGGGCTCGTCCT	3
chr:transnega517	NULL	CTTATGCATTATGGAAGCAG	nega517	CTGCTGCATTATGGAAGGAG	3
chr:transnega518	NULL	GTTGGAAACGTACCGGCTGC	nega518	GTTCGAATCCTACCGGCTGC	3
chr:transnega519	NULL	ACACAATAGATTGTGCCGGT	nega519	ACACAAAAGATTGTGTCAGT	3
chr:transnega520	NULL	AGATCAATTGGTGTAAGTGC	nega520	AAATCGATTGGTGTGAGTGC	3
chr:transnega521	NULL	TGCGAAGCACACTTCTGACA	nega521	TTCGAATCCCACTTCTGACA	3
chr:transnega522	NULL	CTGCTACTGCTGAGGATGAT	nega522	CTGCTGCTGCTGCGGATGAT	2
chr:transnega523	NULL	GGAAAGAAATAAATTCAATT	nega523	AGAAAGAAATAAGTTCAATG	3
chr:transnega524	NULL	ATCATTTCTGTAGATAGTCG	nega524	ATCATTTCTGTAGTCAGTCT	3
chr:transnega525	NULL	GAACAATATCCGGCGGACCA	nega525	GAACAATATTTGGCGGACCA	2
chr:transnega526	NULL	AAGATTGATTGATGAGCGAC	nega526	TAGATTGATTGATGAGCTTC	3
chr:transnega527	NULL	TGACATAGCATAAGGATATTGTT	nega527	TTACATAGCATAAGGATATTGTT	1
chr:transnega528	NULL	GACGATTATGATGACGGCCC	nega528	GATGATGATGATGATGGCCC	3
chr:transnega529	NULL	ATTGACCGACCGACAGATGT	nega529	ATTGACCGCCCCAAAGATGT	3
chr:transnega530	NULL	GGGGGTGTGCATTGGAGCAA	nega530	GGTGGCATGCATTGGAGCAA	3
chr:transnega531	NULL	AGAGTTTTTTTATGTTTGCC	nega531	TGAGTTTCTTTTTGTTTGCC	3
chr:transnega532	NULL	TCAACGGATTGGACGACGGCG	nega532	TCAACGGATTGGACGACGGCG	0
chr:transnega533	NULL	AGATCGAGAATTCGAGTCTC	nega533	AGATCGTGAGTTCGAATCTC	3
chr:transnega534	NULL	CAATGGCCCACGCCAGCGAT	nega534	TAATGGCACAAGCCAGCGAT	3
chr:transnega535	NULL	ATACCTCGATTTGTAATAAT	nega535	TTACCTGGATTTGGAATAAT	3
chr:transnega536	NULL	TTTACTCAAATAAATCGTTC	nega536	TATACACAAATAAAGCGTTC	3
chr:transnega537	NULL	TTATGTTTTACAGTTTTACT	nega537	TTATTTTTTACAGTTTTACT	1
chr:transnega538	NULL	TCAACCCCCGTTCATCAGCA	nega538	TCAACTCCTGTTCAGCAGCA	3
chr:transnega539	NULL	TAAAGGTATCTAGAATAAGT	nega539	TAACGTTATCTAGGATAAGT	3
chr:transnega540	NULL	CAGTAGGGTGTATCTAAATCT	nega540	AAGGAGCGTGTATCTAAATCT	3
chr:transnega541	NULL	AAGCGCAAAATGCAAAGGGC	nega541	AAGTGCAAATGGCAAAGGGC	3
chr:transnega542	NULL	TTCAGTTTCAGATTTGTTTTA	nega542	TTCAGTTTCAGCTTTGTTTTT	2
chr:transnega543	NULL	CAATGGGTGAATGCTCGCCT	nega543	CAGTGGTAGAATGCTCGCCT	3
chr:transnega544	NULL	GTGCCAAGGACGGGAAGCAT	nega544	GTGCCAAGGACGAGAAACAA	3
chr:transnega545	NULL	CTTATAGATAATCACCATTC	nega545	CTTATAGAAAATAATCATTC	3
chr:transnega546	NULL	AATTTGGGTCTAGCCGTTTA	nega546	ATTTTGGGTGTAGCCGTTCA	3
chr:transnega547	NULL	ATTTCTGCTCTTTGCCGCCT	nega547	ATTCCTGCTCTTTGGCGGCT	3
chr:transnega548	NULL	TTTTGATGTGCATTCAAAAA	nega548	ATTTGATTTGCATTCAAAAA	2
chr:transnega549	NULL	GGCCGATATTCGAGGAGAAA	nega549	TGCCGATATTCGAGGAGAAA	1
chr:transnega550	NULL	AACAACGACATTTTGACCGC	nega550	AACATCGACATTTTGAACGC	2
chr:transnega551	NULL	CTTTTAATGGCTAAATTTTA	nega551	CTTTTAATGGTTAAATTCCA	3
chr:transnega552	NULL	AACCATAGTAGTTGTGTCGGC	nega552	AACCATAGTAGTTGTGTCGGC	0
chr:transnega553	NULL	TGAACTTGTGCGGTCGCATGC	nega553	TGAACTTCTGCGTTCGAATGC	3
chr:transnega554	NULL	AATCGAATCGCTAGGCGATT	nega554	AATCGAATCTCTAGGACATT	3
chr:transnega555	NULL	ATTTTTTCGGGCTATTTGAGA	nega555	ATTTTTTTGGGCTAATTGAAA	3
chr:transnega556	NULL	TGCAGTTTTCTGTATTCATA	nega556	TGCAGTTTTCTGCATTCATT	2
chr:transnega557	NULL	GAAGTTTACGAATTGCTATA	nega557	GATGTTTACGATTTGCTACA	3
chr:transnega558	NULL	AGTTCGGTTTTGAAGCAGTTG	nega558	ATTTTGGTTTTGAAGCAGCTG	3
chr:transnega559	NULL	CCAATTTAGAATTTTTATATGT	nega559	TAAATTTAGAATTTATATATGT	3
chr:transnega560	NULL	GCTCTCAAAAAATCGAAGAT	nega560	GCTCTCAAAACATCGAAAAT	2
chr:transnega561	NULL	CAGCTAGTTCCTCCATTTGA	nega561	CTGATAGTTCCTCCATTGGA	3
chr:transnega562	NULL	TTTCTCTGCTGGCTGCTTGG	nega562	TTTCGCTGCTGGCTTCTTGA	3
chr:transnega563	NULL	AAGCATATATCGGCACGTAT	nega563	AAGCTTATATCGGTAGGTAT	3
chr:transnega564	NULL	AATTCCGTGGATAGGAACACT	nega564	ATTTCCGTGGAGAGGAACACT	2
chr:transnega565	NULL	GGTGCGTGGATAGCATGAAG	nega565	GGCGCATGGATGGCATGAAG	3
chr:transnega566	NULL	GATGAGGGCTGCAAGAAGTA	nega566	GATGAGGCCTCCAAGAAGGA	3
chr:transnega567	NULL	ATCTAATTTGCAAGTCGGCA	nega567	ATCTCGTTTGCAAGTTGGCA	3
chr:transnega568	NULL	CCATTTAGATAAGCGCTTTT	nega568	CCATTTAGATGTGCTCTTTT	3
chr:transnega569	NULL	TTCTAGTGTCTTTGATCGTA	nega569	TTCTAGTGTCTTTGATGGTA	1
chr:transnega570	NULL	TTACCTTGCTTGTGTTGGTCC	nega570	TTGCTTTGCTTGTGTTGGTGC	3
chr:transnega571	NULL	GATATAAAATTTTTTGCAGA	nega571	GATATAAAATATGTTGCGGA	3
chr:transnega572	NULL	AAGTAAAAATAGAGGGTGTC	nega572	AAGGAAAAATAGTGGGTGCC	3
chr:transnega573	NULL	TACATCAGATCAAGGGGTAC	nega573	TATATCAGATCAAGGTGTAG	3
chr:transnega574	NULL	TTAACTATTATCTAGAGTTC	nega574	TCAACTGTTAACTAGAGTTC	3
chr:transnega575	NULL	AAAGCTCTTTTATTCGCTGTT	nega575	AAAGCTATTTTATTCGTTGTT	2
chr:transnega576	NULL	AGTTTTTCGCTGTTAATAGT	nega576	AGTTTCTTGTTGTTAATAGT	3
chr:transnega577	NULL	GTGATGAGGATGATGCTCAT	nega577	GTGATGATGATGATGCTGAT	2
chr:transnega578	NULL	CTCCTGTTGCTGTGGTTGTC	nega578	CTGCTGTTGCTGAGGTGGTC	3
chr:transnega579	NULL	TGCAACATCAATGTGTGATG	nega579	TGCAAGATTAATTTGTGATG	3
chr:transnega580	NULL	ACCGTTTCTGGACTGTAAAA	nega580	ACTTTTTCTGGAATGTAAAA	3
chr:transnega581	NULL	TAGAGTACTGCGTCATAGCAAA	nega581	GAGAGTACTGCGTCATACCAAA	2
chr:transnega582	NULL	TTAATGAAGGAATTAGTATA	nega582	TTATTGAAGGAATTGATATA	3
chr:transnega583	NULL	TATTTCTTGGAATTCAGGTG	nega583	TATTTCTTGGAATTCAGGTG	0
chr:transnega584	NULL	ACTGATGCTTCCCAGGGTGC	nega584	AATGATGTTTCCCAGGATGC	3
chr:transnega585	NULL	CCAAGATGCAGTGCTGGCTC	nega585	CCAAGATTCTGTGCTGGCGC	3
chr:transnega586	NULL	TAGAGCTCTTCCTCAATATCTC	nega586	TAGAGCTCTTCCTCAATATCTC	0
chr:transnega587	NULL	GTTTTACACTTTGCTACCGA	nega587	GTTTTACACTTTGTTGGCGA	3
chr:transnega588	NULL	TCTAGTGTCGTTGATGGTAC	nega588	TCTAGTGTCTTTGATGGTAC	1
chr:transnega589	NULL	CATTTCTTTACGGTTTCGAT	nega589	CATTTCATTTCGGTTTCGAT	2
chr:transnega590	NULL	TTTTGGCTAGTGGTTAAGTT	nega590	TTTCGGCTACTGATTAAGTT	3
chr:transnega591	NULL	CCTTAACGTCTGCCGCTAGA	nega591	CCTTAACATCTGCCGCCAGT	3
chr:transnega592	NULL	TAAGTTTTCCACCCATATGG	nega592	TAAGCTTTCCAACCATATTG	3
chr:transnega593	NULL	TGGCTTGGCTCTCGGGAAAC	nega593	TTGCTTGGCTCTCAGGAATC	3
chr:transnega594	NULL	ACTTTTGTGTGGGGACGCCT	nega594	AATTTTGTGTGCGGACGACT	3
chr:transnega595	NULL	TGAACAGAGAATCGAGTTAT	nega595	TGAACCGAGAATCGAGTGAG	3
chr:transnega596	NULL	TTTCGCTGGGTGAGACACAC	nega596	TTTCGCTGTTTGAGACACAA	3
chr:transnega597	NULL	AATGTAAGAGGAAAAGATCA	nega597	AATGTAACAGGTAGAGATCA	3
chr:transnega598	NULL	CCATGTGTAGTAACAGTGTGT	nega598	CTATTTATAGTAACAGTGTGT	3
chr:transnega599	NULL	TGAAGGAGGCAGTGTTACTA	nega599	TGAAGGAGTAAGTTTTACTA	3
chr:transnega600	NULL	AATGTGTTACAATAGTTATAAG	nega600	AATGTGTTACAATAGTTATAAG	0
chr:transnega601	NULL	ATATGCGAAAAATACAAATC	nega601	ATAGGTGAAAAATACAAAGC	3
chr:transnega602	NULL	AATTCAGCTAGAGTAGTCCTT	nega602	AATTCAGATAGAGTATTGCTT	3
chr:transnega603	NULL	TCCACCTCTTTGATAAGCTT	nega603	TTGACCTCGTTGATAAGCTT	3
chr:transnega604	NULL	CTATGTATTAATTTGGCAAA	nega604	TTATGTATTAATTGGACAAA	3
chr:transnega605	NULL	GGATTCATAAGAGCAAAGCA	nega605	TAATTCCTAAGAGCAAAGCA	3
chr:transnega606	NULL	CTTTGAGTGTTCTTTGGGAT	nega606	CTTTGATTGTTTTTTGGGAT	2
chr:transnega607	NULL	ACACATTTTATACTAACACGC	nega607	ACACATTTTATATTAACAAGT	3
chr:transnega608	NULL	GGTTGTCATGACCAAAGACC	nega608	GGTTGACAGGACCAAAGACA	3
chr:transnega609	NULL	ACTCTGAGTCGCTGGTGTAC	nega609	ACTCTGAGTCGCTGGTGTAC	0
chr:transnega610	NULL	AATTATTGATGTTGCGGCAA	nega610	TGTTATTGTTGTTGCGGCAA	3
chr:transnega611	NULL	CCACACGTATCTCCTACGAC	nega611	CCACCCGTGTCTCCTACTAC	3
chr:transnega612	NULL	GGTTTAGAAGCAAGAGATCG	nega612	GGTTCAACAGCAAGAGATCG	3
chr:transnega613	NULL	TTGTTCGGAACTTATAGTCTTC	nega613	TTGTTTGGATCTTATAGTCTTC	2
chr:transnega614	NULL	AGTTCCCTCTTCAACCAGCTCT	nega614	AGTTCCCTCTTCAACCAGCTCT	0
chr:transnega615	NULL	AGACGTCTCCTTCCGGGTGT	nega615	AGACGTCTGCGTGCGGGTGT	3
chr:transnega616	NULL	GCAACGAATTTTGAATTATGA	nega616	GCAACGAATTTTGAAGTTTGA	2
chr:transnega617	NULL	ATTGCTGCGATTCCGAACAT	nega617	ATTGCTGCTATTCGGAACAG	3
chr:transnega618	NULL	TTGCATTCAACAACTATTCA	nega618	TTGCATTCAAAAAGTATTGA	3
chr:transnega619	NULL	TGCAAATTGAGCTCTAATTT	nega619	TGCAAATTGAGCTCTAAAGT	2
chr:transnega620	NULL	CCAATTTAAGCCAAGATTCA	nega620	CCAATTTAAGCCACGAGTAA	3
chr:transnega621	NULL	TCCTGAATCGGGTAAGAAAG	nega621	TCCTGAATGGGTCAAGAAAG	3
chr:transnega622	NULL	TTTCCATAGTCGGAACTACCC	nega622	CTTCCACAGTCGCAACTACCC	3
chr:transnega623	NULL	GCTATCAGGGATGTAGATTA	nega623	GCTATAAGGTATGTAGATTC	3
chr:transnega624	NULL	GTAGATGGTAAACTGGTAAAA	nega624	GTTGAAGGTAAAGTGGTAAAA	3
chr:transnega625	NULL	TACATTTGGTAAGCACAGAG	nega625	TACATTATGTAAGCAAAGAG	3
chr:transnega626	NULL	AAAAGTCGGCAGCATTGATT	nega626	AAAAATCGGCAGCAATGATG	3
chr:transnega627	NULL	GGGCAATATACAAAACTGTATT	nega627	GGGAAATATTGAAAACTGTATT	3
chr:transnega628	NULL	TAAAATTGGATTATTGCAAT	nega628	TAAAATTGGCTTATTGTAGT	3
chr:transnega629	NULL	CCTTCTTCGATGCTTCATGGC	nega629	CCTTCCTCGATGCTGCATAGC	3
chr:transnega630	NULL	CGCTCCATCCTTGCGCAGTT	nega630	TGCTCCATCCTTGCGCTGTG	3
chr:transnega631	NULL	ACACGAAGTTTGGTTTTATT	nega631	AAACGAAGATGGGTTTTATT	3
chr:transnega632	NULL	CACAGCCTGTGCGGTCGGTGT	nega632	CACACCCTGTGCCGTCGCTGT	3
chr:transnega633	NULL	AGGTCCCGGGTTTAAATGGC	nega633	AGGTCCCGGGTTCAAATCCC	3
chr:transnega634	NULL	CTTCTGCCTAAGATCAAAGT	nega634	CTTATGGCTAAGATCAAAGT	2
chr:transnega635	NULL	TTTCAGTGTTTATATATTGT	nega635	TTTCAGTATATGTATATTGT	3
chr:transnega636	NULL	TGTTATGCAATCGGGCCTTT	nega636	TATTAAGCAATCGGTCCTTT	3
chr:transnega637	NULL	TTTACTCACTGTGAAGCATC	nega637	ATTACTCACTGTGGAGCATG	3
chr:transnega638	NULL	TGGAAAGTGGGGTCCACGCG	nega638	TGGAAATTGGGGTCAACTCG	3
chr:transnega639	NULL	AGTGGTCGATAGGTTTCGGC	nega639	AGGGCTCGATGGGTTTCGGC	3
chr:transnega640	NULL	ATCCGACACCCAAGGAGACA	nega640	ATCCGACAGCGATGGAGACA	3
chr:transnega641	NULL	TTTTTCAACTTACAATTAGT	nega641	TATTTCTTCTTACAATTAGT	3
chr:transnega642	NULL	CATTTCTGGTAAATCTATGT	nega642	CAACTCTGTTAAATCTATGT	3
chr:transnega643	NULL	AAGTAAGCGCTGTTGAAAGCAAATT	nega643	AAGTAAGCGCTGTTGAAAGCAAATT	0
chr:transnega644	NULL	ATCAGTCGCTGTGTCATCCC	nega644	ATCAGTCGCTTTGGCATCCG	3
chr:transnega645	NULL	TGACTATGGTCAAAGTGTAG	nega645	TGGCTAAGATCAAAGTGTAG	3
chr:transnega646	NULL	TAAAATGCTCAGACAGCACA	nega646	CACAATGCTCACACAGCACA	3
chr:transnega647	NULL	ATAATGATGATTATGATCTTT	nega647	ATGATGATGATGATGATGTTT	3
chr:transnega648	NULL	GAGCTTTATGATGCGTTTTT	nega648	GAGCTTTAGGATTTGTTTTT	3
chr:transnega649	NULL	TAGTAGGTGCATTGGAAAGT	nega649	TAGTAGATGTACTGGAAAGT	3
chr:transnega650	NULL	TAGGACACTTTAGTATGGGCGT	nega650	TAGCACACTTTTGTATCGGCGT	3
chr:transnega651	NULL	CACTATCCATCTCGTGTCCA	nega651	CACTATCCATTTCGTATACA	3
chr:transnega652	NULL	TAATCATTTGCCGCGCAATT	nega652	TTATCATTTGCCGCGCATCT	3
chr:transnega653	NULL	AGTTTTGATCAAGGTGGAAC	nega653	AGTTTTGATCAAGGTTGATC	2
chr:transnega654	NULL	TAGTGGCAAAGACACGCTGC	nega654	TAGTGCCAAAGACAAGATGC	3
chr:transnega655	NULL	CCTAACCCCAGCAGCGTACG	nega655	CCTAAGACCAGCAGTGTACG	3
chr:transnega656	NULL	CGGCTTCCGAGCTGTTTGCGT	nega656	CGTCTTCCGAGCTGTTTGAGC	3
chr:transnega657	NULL	GTGGGCATATGAGTGTTGTT	nega657	GTGGGCATAATAGTGTTGTT	2
chr:transnega658	NULL	AGAAAGATACATGGATGCGT	nega658	AGAAAGATATATACATGCGT	3
chr:transnega659	NULL	GAGAAATGTCAAACTTAAAA	nega659	GAGAAATGTCTAGCATAAAA	3
chr:transnega660	NULL	TAATTTTGAATGGCAGCATT	nega660	TAAATTTTAATGTCAGCATT	3
chr:transnega661	NULL	GAGGATTTGTAATGGGGATT	nega661	TAGGATTCGGAATGGGGATT	3
chr:transnega662	NULL	TTACACCACTCCATTGTCTG	nega662	TTCCCCAACTCCATTGTCTG	3
chr:transnega663	NULL	CAGCTATACGCAATGTACAG	nega663	CAACTAGACGCAATGTAGAG	3
chr:transnega664	NULL	TACTAGTAGATTAGGACTTA	nega664	TAATAGTAAATTAGCACTTA	3
chr:transnega665	NULL	CGACCAGCTTGGACCAATCA	nega665	TGACCAGCTTGGACCGAACA	3
chr:transnega666	NULL	TTAACACGGGTGATCGCTTT	nega666	TGAACACGGGTGATTGCTTT	2
chr:transnega667	NULL	AATACATGCCTACTCGAAATAG	nega667	AATACATGACTACTCGAAATGG	2
chr:transnega668	NULL	AGCTCCACCTCATTCATTTA	nega668	AGCTGCATCTCATTCATTTT	3
chr:transnega669	NULL	AATCCATTAATAGTAACAAGC	nega669	AATCAATTAAAAGTAACCAGC	3
chr:transnega670	NULL	GGGGAACTAGGGATCACATG	nega670	GGGAAACTATGGATCAAATG	3
chr:transnega671	NULL	CTTAATTTATGTTTATTTGC	nega671	CTTAATTTAAGTATATTTGC	2
chr:transnega672	NULL	TGTGCGATGCCGCTTGGGGC	nega672	TTTGCGATGACGCTTGGCGC	3
chr:transnega673	NULL	GAGGAGCTGCTTGAACGTTT	nega673	GAGGTGCTGCTAGATCGTTT	3
chr:transnega674	NULL	GATCCTGAGTGCCGGTGGGG	nega674	AATCTTGAGTGCTGGTGGGG	3
chr:transnega675	NULL	AGTCTTTCGTAAAGTCGCAG	nega675	AATCTTTGGTAAAGTCACAG	3
chr:transnega676	NULL	GTCGTGCTAGTTCTACCTCT	nega676	GTCGTGCTACTTCAACTTCT	3
chr:transnega677	NULL	TGTCGCTCCGTACACGAACCT	nega677	TGTCGCTCCGTAGACGAAGCG	3
chr:transnega678	NULL	GATGAAGATGATTATGCTGAT	nega678	GATGATGATGATGATGCTGAT	2
chr:transnega679	NULL	GATGGCGGTGTCTGTGGGAC	nega679	GATGGCGCTGTCTGTGGGTC	2
chr:transnega680	NULL	TGGTGCGTTTGTGGAATACG	nega680	TGGTGCGTTTGTGGAATACG	0
chr:transnega681	NULL	ACCACCGCCACTTTCCCTGC	nega681	ACCACCTTCACTTTTCCTGC	3
chr:transnega682	NULL	CTGCTCGTACATTGTCCACT	nega682	CTGTTCGTACATCGTCCTCT	3
chr:transnega683	NULL	AAACACTATCAGCATCAGCCG	nega683	AATCACTATCATCATCATCCG	3
chr:transnega684	NULL	ACGCTGCGACACAAACACCTTG	nega684	ACACTGCGTCACAAACACCTTT	3
chr:transnega685	NULL	TTTGCTCGTTTTTATTACTT	nega685	TCTGCTCGTTTTTAATCCTT	3
chr:transnega686	NULL	TCATCGAATCCAGACCGGTT	nega686	TCATCGAATCCAAAGAGGTT	3
chr:transnega687	NULL	GTGGGTACGTAAAGTCGTTT	nega687	TTGGGAACGAAAAGTCGTTT	3
chr:transnega688	NULL	TGTAGGTAATTACTGTATGG	nega688	TGTAACTAATTACTGAATGG	3
chr:transnega689	NULL	TGAAACCTAGGAAGGTTCCA	nega689	TGAAACCTACGAAGTGTCCA	3
chr:transnega690	NULL	TTGTGCGAGGCATAGGTGTG	nega690	TTGTGCCAGGCATAGGTGAG	2
chr:transnega691	NULL	GTGTGTCAGTCATTTGGTAA	nega691	GTGTGTAAGTCTTTTGGTTA	3
chr:transnega692	NULL	TTTCTTGGAATTCAGGTGGGAC	nega692	TTTCTTGGAATTCAGGTGGGAC	0
chr:transnega693	NULL	GTTCAATGCTGTAGGCGTGA	nega693	GTTCAGTGGTGTAGGCGTGG	3
chr:transnega694	NULL	TTAGCTCTTGAAGAAAATAG	nega694	TTAGGTGTTGAAGAAAATGG	3
chr:transnega695	NULL	ACTACTGTAATCAACGAAAA	nega695	ACTACTGAAATCAACCAAGA	3
chr:transnega696	NULL	CACAATGTTTGCGCTGAGTG	nega696	TAAAATGTTTGCCCTGAGTG	3
chr:transnega697	NULL	TTTAGCAAAAGAGCTGGGGA	nega697	TTTATCAAATGAGCTGCGGA	3
chr:transnega698	NULL	GCTAAGCAAAAAACCTTTTT	nega698	GATAAGCAAAGAACTTTTTT	3
chr:transnega699	NULL	TACAGAGTACAATTCTTCTA	nega699	GACAGAGTACATTTCTTATA	3
chr:transnega700	NULL	TTTTCGTATTGCATCAATTA	nega700	TTTTCGTTTTGCTTCAATTA	2
chr:transnega701	NULL	TAGTACACTTCTGTCTCGGC	nega701	TAGCACACTTTTGTATCGGC	3
chr:transnega702	NULL	ACGTTTTTGAACGCTTATGTA	nega702	ACGATTTTGAACTCTTATGGA	3
chr:transnega703	NULL	TTGATCGCCCCATAGATGACC	nega703	TTGACCGCCCCAAAGATGTCC	3
chr:transnega704	NULL	TTTAGTAATTATCTATGTGA	nega704	TTTAGAATTTATATATGTGA	3
chr:transnega705	NULL	TATGATCTTTATTTCTTACA	nega705	TATGAACTTTAATACTTACA	3
chr:transnega706	NULL	CAGTTACTTACTATACCGAT	nega706	CAGTTTCTTAAGATACCGAT	3
chr:transnega707	NULL	TAATTGTGTGTGAGTTGGTC	nega707	TAATTGTGTGTGAGTTCGTT	2
chr:transnega708	NULL	AAAGTTGAAGCCTAACCGAA	nega708	AAAGTTGAACTATAACCGAA	3
chr:transnega709	NULL	AGATGGACAACGAGCTAGAC	nega709	AGATGGTCAACGAGTTGGAC	3
chr:transnega710	NULL	TAGAAGACGCCATTTCAAGAC	nega710	CAGAAGAGGCCATTTCAAGTC	3
chr:transnega711	NULL	AGCCTTAAAGAGGAGATAGT	nega711	TGCCTTAATGATGAGATAGT	3
chr:transnega712	NULL	TTCAAAGCGATTAAAGGGTA	nega712	TTCAAAGCGCTCCAAGGGTA	3
chr:transnega713	NULL	CTCCAGATCGGGGGGTTGCA	nega713	CTCCAGATCGGAAGGTTGCG	3
chr:transnega714	NULL	AAAATATTGCAATAAAGATT	nega714	AAAACATTGAAATAAAGACT	3
chr:transnega715	NULL	AATGAATCCTTCGGGTTGTA	nega715	AATGAATCGTTCGGCTTGTT	3
chr:transnega716	NULL	GTCTTAGCTTACCGGTAGAG	nega716	GTCTTAACTTAATGGTAGAG	3
chr:transnega717	NULL	TCTTGATCCAGTCACGCATTTGT	nega717	TCTTGATCCAGTCACGCATTTGT	0
chr:transnega718	NULL	AGTGGACAAGCCTTTTACCA	nega718	TGTTGAGAAGCCTTTTACCA	3
chr:transnega719	NULL	ACGCGCGCCTGGTCTGCATC	nega719	AGGCGCACCTGGCCTGCATC	3
chr:transnega720	NULL	TCATCATCCTCACTCTCGTC	nega720	TCATCATCCTCATCCTCCTC	3
chr:transnega721	NULL	CACAAGAGGCCATTTCCAGT	nega721	CAGAAGAGGCCATTTCAAGT	2
chr:transnega722	NULL	CAGTGGAGGGAAGTGACCAG	nega722	CAGTTGAGTGAAGTGACCAA	3
chr:transnega723	NULL	GGAGTGTAGTTAAATAGAAC	nega723	GGGTTGTAGTTAAATATAAC	3
chr:transnega724	NULL	GCTAACACTTTGGGGAACCA	nega724	GCCAGCACCTTGGGGAACCA	3
chr:transnega725	NULL	TCGTAGAAAAAAAAATTTTT	nega725	TCGTTGAAAAAGAAATTTTT	2
chr:transnega726	NULL	ATAGGAGAGCACGTGAGACT	nega726	AATGGAGAGAACGTGAGACT	3
chr:transnega727	NULL	TCATGTCCGCTGCCGCCCAC	nega727	TCATCGCTGCTGCCGCCCAC	3
chr:transnega728	NULL	CAGCGTGTAGTTGAGCTTCC	nega728	CAGAGTGTAGTTGACCTTCT	3
chr:transnega729	NULL	AGAAGAGGCCATTTCGAGTAA	nega729	AGAAGAGGCCATTTCAAGTCA	2
chr:transnega730	NULL	TGAGGCAGTCGGTTGTATAA	nega730	TGAGGTAGTAGGTTGTATAG	3
chr:transnega731	NULL	CCTCCCGCCGTGTTGTTGGC	nega731	CCTGCCACCGTGTTGTTGCC	3
chr:transnega732	NULL	TAGTTAGTCGGCATGAGTAG	nega732	TTGTTGGTCGGCATGCGTAG	3
chr:transnega733	NULL	ATAGAATTTAATCTGTCATT	nega733	ATAGAATTTATTTTGTCATT	2
chr:transnega734	NULL	AGGGTGTGTGGTGGGTAGTC	nega734	TGGGTGGGTGGTGGGTGGTC	3
chr:transnega735	NULL	TATTTGATCAGTAGTTTTTC	nega735	TGTTTGATCAGTAGTTATTA	3
chr:transnega736	NULL	CTGTTCTTGTTGTTGTTCTG	nega736	CTGTTGTTGTTGTTGTTCTG	1
chr:transnega737	NULL	TTGAGGGTGCTACAATCGTC	nega737	TTGAAGGTGTTACAAACGTC	3
chr:transnega738	NULL	GATCAAGATGTAAAGTAGCA	nega738	GATAAAAATGTAAAGTAGAA	3
chr:transnega739	NULL	ATAGTAATTGTTCATGAGGC	nega739	ATTGTACTTGTGCATGAGGC	3
chr:transnega740	NULL	TGTACTGATTTAAGTGCACCGG	nega740	TGTACTGATGTAAGTGTACCTG	3
chr:transnega741	NULL	GTTTTCATCTTTTAAAGGAA	nega741	TTTTTGATCTTTTAAGGGAA	3
chr:transnega742	NULL	GGGGAATGTGTCGCGGACAG	nega742	GGTGAATGTGTTGCGGAGAG	3
chr:transnega743	NULL	TTAACTCAGCTGCCGTACCTG	nega743	TTAACGCAGCTGCCGAACTTG	3
chr:transnega744	NULL	CTAGTGTCTTTGGTCCTCTC	nega744	CTAGTGTCTTTGGTCCTGTC	1
chr:transnega745	NULL	AACCTCTCGGCCACTTGGGC	nega745	AACCTCTCGGCCACCTCGTC	3
chr:transnega746	NULL	TAAACGTAACAACAATGAGG	nega746	TTAACTTAACAACAATGCGG	3
chr:transnega747	NULL	GCCTGATTTACACAAACATG	nega747	GCCTGTTTAACAAAAACATG	3
chr:transnega748	NULL	CCAAAATTGAGATCGACAGAG	nega748	CCAAAATTGAGATTGAGAGAT	3
chr:transnega749	NULL	GACTTCGTGTCATCAAATCA	nega749	GACTTCGTTTTATCATATCA	3
chr:transnega750	NULL	ACAGCGTCCTTATCAGCGACA	nega750	ACTGCGTCCTTAACAGCGATA	3
chr:transnega751	NULL	TGTTATTTCTGGGATATATC	nega751	TGTTGTTTTTGGGATATTTC	3
chr:transnega752	NULL	CATCTCCCTGCTGTCCACAG	nega752	CATCTCCTTGGCGTCCACAG	3
chr:transnega753	NULL	ACAACGACGCGGCGATGGTC	nega753	ACAACAACGCTGCGCTGGTC	3
chr:transnega754	NULL	ACAGGAGTGGACTGCTTATA	nega754	ACAGGAGTTGACTGCTTTTG	3
chr:transnega755	NULL	TTTTGACTTCGGATTTTTGC	nega755	TTTGGAATTCGGATTTTTGC	2
chr:transnega756	NULL	TCGTAGTCGTAAAAATGTCG	nega756	TCGTACTCGTAACAATGGCG	3
chr:transnega757	NULL	CTAAATCTTGTTCTATTTTA	nega757	CCAAATATTGTTCTACTTTA	3
chr:transnega758	NULL	ATTTTACAGTATTACTATGA	nega758	TTTTTACAGTTTTACTAGGA	3
chr:transnega759	NULL	ATTATGGGTGTGACCTAAAT	nega759	ATGATGCGTGTGACTTAAAT	3
chr:transnega760	NULL	TAAATAACTTAAAATCATAA	nega760	AAAATTAGTTAAAATCATAA	3
chr:transnega761	NULL	AAGCTAACACTGGAGTGCGA	nega761	AATCTAAGACTGGAGTGCCA	3
chr:transnega762	NULL	ATCTCACGTTTTAACAGTTT	nega762	ATCTTGCGTTTTAACAATTT	3
chr:transnega763	NULL	GTAATAGCTTTACCTCGCTT	nega763	GTAAAAGCTTTTCCTCGTTT	3
chr:transnega764	NULL	ACCGTCTACTTAGGTGCCATC	nega764	ACCGTCTACTTGGGCGCCACC	3
chr:transnega765	NULL	GTTACTTTTCTGTGGCAGGC	nega765	GTTAATTTTTGGTGGCAGGC	3
chr:transnega766	NULL	TCTGATTTAAGGCTCATTAT	nega766	GCTGATTTAAGGGACATTAT	3
chr:transnega767	NULL	TTCGTCCGATATTTCTTTCG	nega767	TGCGTCCGCTATCTCTTTCG	3
chr:transnega768	NULL	TAACAACTTATAAGAACTAT	nega768	TAACAACTTATTGGAAATAT	3
chr:transnega769	NULL	AATGCATAAGTCTTTGGCAA	nega769	AATGCATCAATCTTTGGTAA	3
chr:transnega770	NULL	AGTTATAATCAGAACAATAG	nega770	AGTTAAAATCATAACATTAG	3
chr:transnega771	NULL	TGCTGATGATGATTCTGCTG	nega771	TGATGATGATGATTCTGATT	3
chr:transnega772	NULL	GTTCTGCGTTGAAGATTTTT	nega772	GTTCTGGGTTCAAGATTTTA	3
chr:transnega773	NULL	CTGGGGATCCTCATAAAGAG	nega773	CTTGGGATCCTCACAAAGAC	3
chr:transnega774	NULL	ATATTTTCGAGATATTGTGTG	nega774	ATTTTTACGAGATATTCTGTG	3
chr:transnega775	NULL	GTTTGATTCTCTTCTGGATT	nega775	GTGTTATTCTCTTGTGGATT	3
chr:transnega776	NULL	TTCCGCAATGGAGTCCCAGC	nega776	TTCCCCAATGACGTCCCAGC	3
chr:transnega777	NULL	AAGTTAACTCGGGTAGATTC	nega777	AAGTTATCTCGTGTAGATTC	2
chr:transnega778	NULL	CCTGATTTTTTTACATTTACCA	nega778	CCAGATTTCTTTACATTTTCCA	3
chr:transnega779	NULL	GTCACTTTTTTCTCTTAATG	nega779	CTAACTTTTTTCTTTTAATG	3
chr:transnega780	NULL	TAAGAGTTTGAGGGGTCGAT	nega780	TAAGAGTTGGAGGGCACGAT	3
chr:transnega781	NULL	TTCCTTATCAGGTTAAAGTC	nega781	TTCCTTTTCAGTTTAAAGTA	3
chr:transnega782	NULL	TTCTGCCTTTGTTTCGTTTG	nega782	ATTTGCCTTTGTTTCGTTTG	2
chr:transnega783	NULL	TGTTCTTCTATGGGGGGCGT	nega783	TGTTCTTCTAGGGATGGCGT	3
chr:transnega784	NULL	AGAGTCATCTTCGAGAGCTAC	nega784	AGAGTTGTCTTCGAGAGCTGC	3
chr:transnega785	NULL	TCGCGACCGCTGCTCTAGGT	nega785	TCGCGACTGATGCTGTAGGT	3
chr:transnega786	NULL	GCCTTTATGATGAGGTCGTC	nega786	GCCTTAATGATGAGATAGTC	3
chr:transnega787	NULL	AGAATTTCATAATTCTCGCT	nega787	AGAATTTCATAATTGTTGTT	3
chr:transnega788	NULL	TGATTAGGCCAATACAATGT	nega788	TGATTCGGCCAATATATTGT	3
chr:transnega789	NULL	CTTCGTGAAGTTAACTTGAGCGC	nega789	CTTCGTGAAGTTAACTTGAGCGC	0
chr:transnega790	NULL	TAGAAAAAGAATGTATAGAGC	nega790	TAGAAAAAGAATGTATAGAGC	0
chr:transnega791	NULL	GCCAAGATAGCATAACCATTA	nega791	GCAAAGGTAGCATAATCATTA	3
chr:transnega792	NULL	ACGATTAGCGCATCGCAAGCA	nega792	TCGATTAGTGCATCGCAAGCC	3
chr:transnega793	NULL	AAGCTTGACAGAGTTGGTAG	nega793	AAGCTTGCCAGAGTTGGTAG	1
chr:transnega794	NULL	TCAGAGCCATTTTCACGAGT	nega794	TCACAGCCATTTTGACGAGT	2
chr:transnega795	NULL	GGTAGGTAAATATGCGTATT	nega795	GGAAGGTAACTATTCGTATT	3
chr:transnega796	NULL	TTTTGCCCATCAAGTTAGCT	nega796	TTTCGCCCAATAAGTTAGCT	3
chr:transnega797	NULL	GACTCAGTACCCCGAGACCT	nega797	GACACAGTACCCTGACACCT	3
chr:transnega798	NULL	GTTATTGGGATCGATCTTGGC	nega798	GCTATTGGAATCGATCTGGGC	3
chr:transnega799	NULL	GTGAAATAGTGTTGTATTTG	nega799	GTGAAAAAGTGCAGTATTTG	3
chr:transnega800	NULL	GTACTGGACTGAATGGCAAG	nega800	GCACTGGACTGAATGGCAGT	3
chr:transnega801	NULL	GACGGCGACTCTCTAAGCCA	nega801	GACGGCGACTCTCAAAGCCA	1
chr:transnega802	NULL	AAGTATCGCCATACGGGACGT	nega802	AAGTATCGCCATCCGGGATGC	3
chr:transnega803	NULL	GCTTCATAGTACTGCGAGCT	nega803	ATTTCATAGTAGTGCGAGCT	3
chr:transnega804	NULL	TCAGGAATCAGACATTGGCC	nega804	TCAGGAATCATCCTTTGGCC	3
chr:transnega805	NULL	GAATGGCAAAAAGTTGGATG	nega805	GCATGGCAAAAAGTTTGATG	2
chr:transnega806	NULL	TTAAGTCTTTGTAGAGTTCA	nega806	TTAAGTTTTCGTATAGTTCA	3
chr:transnega807	NULL	TTGGGCCAAAGGTATTTAAA	nega807	ATGAGCAAAAGGTATTTAAA	3
chr:transnega808	NULL	TGAAACTATGAATCATATGA	nega808	GGAAACTATGGATCAAATGA	3
chr:transnega809	NULL	AGAATCTCGCGCACGGCGGG	nega809	AGATTCTCGCGCACAGCGTG	3
chr:transnega810	NULL	TTGTTTAATAGTTGATTAGA	nega810	TTGTTTAATTGTCGTTTAGA	3
chr:transnega811	NULL	AACGATGGAACAGAGATCTT	nega811	AACGATGAAACAAAGATCTT	2
chr:transnega812	NULL	CTGGTTTTGAGATGGGCAAC	nega812	CTGGTTTTGCGATCGGCATC	3
chr:transnega813	NULL	TAATATGTTCTCGTAACAGT	nega813	TAACATGTTCTCTTAGCAGT	3
chr:transnega814	NULL	CGAATATCTAATGAACTTTC	nega814	CGAATATCTAATAAAATGTC	3
chr:transnega815	NULL	AAAATGGTAAGGCGTTCCAC	nega815	AAAATCGTGAAGCGTTCCAC	3
chr:transnega816	NULL	ATCTTTTACGGGACTTGCGA	nega816	TTCTTTTACGAGACTTGGGA	3
chr:transnega817	NULL	CAGTTCAAACCCAAGGTCAA	nega817	CAGTGCAAATCCAAGTTCAA	3
chr:transnega818	NULL	AATGTGGTTGGTTCGAGTCC	nega818	AAGGTTGGTGGTTCGAGTCC	3
chr:transnega819	NULL	GTGACCATTTGCAAGTAGGG	nega819	GTGACCATTTGCGAGGAGTG	3
chr:transnega820	NULL	CGTGCCGGCTGTTTTGGCTT	nega820	CGTGGAGGTTGTTTTGGCTT	3
chr:transnega821	NULL	CAATTTGCTTGTGGCATTTT	nega821	CAATTTGTTTGTGGCATTTT	1
chr:transnega822	NULL	GCACGACATGATTCGGCTTC	nega822	GCACCACATGATTCGGCTTC	1
chr:transnega823	NULL	TTCTTTGTTTTCAGTGGTTT	nega823	TTCTTTGTCTGCAGTGTTTT	3
chr:transnega824	NULL	TGGTAAGGTGGCGTATAAAG	nega824	TGGTAAGTTGCCGTTTAAAG	3
chr:transnega825	NULL	AGGCATTTTTATATAAATTTA	nega825	AGGCCTTTTTATTGAAATTTA	3
chr:transnega826	NULL	ACGCGTTGCCTTTGATTACA	nega826	ACTCGTTGCCTTTGATTCCG	3
chr:transnega827	NULL	TTAATCATATAATGGAATATTAA	nega827	TTAATGATATAATTGAATTTTAA	3
chr:transnega828	NULL	TTTTGAGCGGCCTGGTTGAT	nega828	TTTTGAGCTGGCTGGTTGAA	3
chr:transnega829	NULL	GTGAGGAGTCTCAGTTTGCCATA	nega829	GTGAGGAGTCTCAGTTTGCCATA	0
chr:transnega830	NULL	AAATTGCAAATGATAAGAAA	nega830	AAATTGAAAATGATAACAAA	2
chr:transnega831	NULL	GTGAGGTCGTTAAAGCTAAA	nega831	GTGAGTTCGTTAAATCTAAG	3
chr:transnega832	NULL	TGGACCGCACCAACTACGCC	nega832	AGGACCGCACCACCTACACC	3
chr:transnega833	NULL	AGGAGGATTTGTCGTTGATA	nega833	AGGTGGATTTGCTGTTGATA	3
chr:transnega834	NULL	CAACAGATGGCAAACGTCGCTA	nega834	CAACAGATGGCAAACGTCGCTA	0
chr:transnega835	NULL	GATGTATTGACTGAGTTAAA	nega835	GATGCATTGATTGAGATAAA	3
chr:transnega836	NULL	TGAGCATTTATATATGTCAT	nega836	TTAGAATTTATATATGTGAT	3
chr:transnega837	NULL	CTTTATGCATTAGTTCTTAGG	nega837	CTTTATGCATTAGTTTTCAGT	3
chr:transnega838	NULL	CTGAGAAATGTTTTTTGAGC	nega838	CAGAGAAATGTTTTTCGATC	3
chr:transnega839	NULL	TTCCGGGGCCGACGTTGTTT	nega839	TTCCGGGGTCCACGTTGTTG	3
chr:transnega840	NULL	ATCGTAAATCAGGCGCAGGA	nega840	GTCGTAAATCAGGAGCAGGC	3
chr:transnega841	NULL	GTCGACTCCCCACGAAATGT	nega841	GTCCACTGCCCACCAAATGT	3
chr:transnega842	NULL	ATTGTTGAGAACCTCGGCAGA	nega842	ATTGTTCAGATGCTCGGCAGA	3
chr:transnega843	NULL	AGGCAGCTCGCAAAACTGCT	nega843	AGGCCGCTCGCAAGAGTGCT	3
chr:transnega844	NULL	GGTAAAGCGCTTTGGGTAGA	nega844	AGTTAAGCGCTTTGGTTAGA	3
chr:transnega845	NULL	TATGTAGGTGGGTATATGGA	nega845	TATATATGTGGATATATGGA	3
chr:transnega846	NULL	TATTATACCCGTGCATTCAT	nega846	TATTGTACCCGTGAATTGAT	3
chr:transnega847	NULL	TCAGCTGCATAGCAAAGTCG	nega847	TCAGCTGCAGACCAAAGTCG	2
chr:transnega848	NULL	TCGTACATACCCTTTGCTATA	nega848	TCGTAAATACCCTTTTTTATA	3
chr:transnega849	NULL	TGAGAGCCGGGGCTGATCGTG	nega849	TGAGAGCCGGCGCTGATCTTG	2
chr:transnega850	NULL	CCACAAGGATTATTTTTTTCA	nega850	ACTCAAGGATTATTTTTTACA	3
chr:transnega851	NULL	TGTAATCACGATCATCATCC	nega851	TGGAATCACTATCATCATCA	3
chr:transnega852	NULL	TCCGAGTGTTGCTTTACTTT	nega852	TCTGAGTTTTGCTTTACTTT	2
chr:transnega853	NULL	TAACGTATGCAAGTGTGCAA	nega853	TAAGGTATGCAGGTGTGTAA	3
chr:transnega854	NULL	TAGTCATATTTTCTGGAGCAT	nega854	TAGTCATATTTTCTTGAGCTA	3
chr:transnega855	NULL	GCACGCCCATTTGAGTTTTTG	nega855	GCAAGAGCATTTGAGTTTTTG	3
chr:transnega856	NULL	CGTGATAGTCTAGTTAAATAG	nega856	AGTGCTAGTGTAGTTAAATAG	3
chr:transnega857	NULL	AACATAAGAGGTCTGACGAA	nega857	ATCATAAGAGGATTGACGAA	3
chr:transnega858	NULL	TTAATGGGCGAAGGGTTACT	nega858	TTATTGGGCGAAAGGTTACA	3
chr:transnega859	NULL	TATAACAAGCAGCAGAATAG	nega859	AATAGCAAGCAGTAGAATAG	3
chr:transnega860	NULL	AGTGTTGATTAAATGGACAT	nega860	AGTGCTGATTTAAGGGACAT	3
chr:transnega861	NULL	AAAGAGGTCCTGGAAATCGG	nega861	GAGGAGGTCCTGCAAATCGG	3
chr:transnega862	NULL	TAGTTGCTTTCCGAGCTCGAAGGT	nega862	TAGTTGCTTTCCGAGCTCGATGGT	1
chr:transnega863	NULL	AATCATAAATTTGAACATCATT	nega863	AATCATAAATTAGAAAATCAGT	3
chr:transnega864	NULL	CAAGAATCTGTGCTCGTGCA	nega864	CAAGATTCTGTGCTGGCGCA	3
chr:transnega865	NULL	TGATGAACGTCGTAGGTGAC	nega865	TGATGAACGTCGTGGAAGAC	3
chr:transnega866	NULL	GGTGAACATGTAGGCTTACAG	nega866	GGTGAACATGTTGGCATAGAG	3
chr:transnega867	NULL	TGTGTCTTTTACAATAAATT	nega867	TGTGACTGTTAGAATAAATT	3
chr:transnega868	NULL	TGTCTGATTTCTTTTTTCTC	nega868	TGTGTGGTTTCTTTTTTGTC	3
chr:transnega869	NULL	ACACGATGTGAACATGGTCA	nega869	ACACGATGGGAAGAAGGTCA	3
chr:transnega870	NULL	ATTTGACGTTCTATAATTTCTA	nega870	CTGTGACTTTCTATAATTTCTA	3
chr:transnega871	NULL	TTATGGTCGTTGTTCAGAAC	nega871	TTATGGTCAATGTTCAGAAA	3
chr:transnega872	NULL	ATTTTATTATTATAGGATGT	nega872	ATTTTATTATTATATAATGT	2
chr:transnega873	NULL	ATATTGTCTAGTCGTTTCGC	nega873	ATATTGTCTAGTGGTTAGGC	3
chr:transnega874	NULL	ACGTTCTTGCGATCGCAAAT	nega874	TCGTTTTTGCGATCACAAAT	3
chr:transnega875	NULL	GGTGGAAGAGTTGGGCCAAT	nega875	GCTAGAAGAGTAGGGCCAAT	3
chr:transnega876	NULL	CAAATTTTCCCTGTGTTGTTA	nega876	CAAATTGTCCATGTGTTGTCA	3
chr:transnega877	NULL	GTTGACACAATTGTGCCAAA	nega877	GTTGGGACATTTGTGCCAAA	3
chr:transnega878	NULL	ACAAAAAGGCCATGTCACAT	nega878	ACAAAAAGACGACGTCACAT	3
chr:transnega879	NULL	ATATCCTTTAGATGACGTTT	nega879	ATTTGATTTAGATGACGTTT	3
chr:transnega880	NULL	TGTTCAGTGGTGGTGGCATGG	nega880	TGTTCAGTGGTGTAGGCGTGG	3
chr:transnega881	NULL	TGAAAGCAATTACGAGTCTC	nega881	TGAAAGCAAGTACTGGTCTC	3
chr:transnega882	NULL	TGGAAGGTAATCATTCTTATT	nega882	TGGAAGGTAACTATTCGTATT	3
chr:transnega883	NULL	TACGTGTGTGGCTTCGAACA	nega883	AACTTGTGTGGCTTCGAACT	3
chr:transnega884	NULL	CCACTTCCATAGGTTCCGGT	nega884	CTACTTCCATAGGTTCTGGT	2
chr:transnega885	NULL	CTTTGTGCAAATCAATATAAATT	nega885	TTTTGTGCAAATCAATATAAATT	1
chr:transnega886	NULL	TCACGCGGATGGAGCGTTTC	nega886	TCGCGCAGATGGAGCTTTTC	3
chr:transnega887	NULL	ATGCTAAAGCAGTATACTAT	nega887	AAACAAAAGCAGTATACTAT	3
chr:transnega888	NULL	ATTCCTCAGGCCTTTGAGGCGCA	nega888	ATTCATCAGGCATTTGAGGCGCA	2
chr:transnega889	NULL	AAATGGATGACCAACCTTGCT	nega889	AAAATGATGACCAACCATGCT	3
chr:transnega890	NULL	AAATGTTGAAAAGTGATTGA	nega890	AATTGATGAAAATTGATTGA	3
chr:transnega891	NULL	CGTAAATGCACGGATAATCAG	nega891	CGTATATGCACGGAGAAACAG	3
chr:transnega892	NULL	GCGATCACGACGGCGGTGCA	nega892	GCGATCACGACCCAGGTGCA	3
chr:transnega893	NULL	TGCTTGGCTCTTAGGAATCC	nega893	TGCTTGGCTCTCAGGAATCA	2
chr:transnega894	NULL	TTAAAGTTCTCCACGTTAAAAC	nega894	TTACAGTTTTCCATGTTAAAAC	3
chr:transnega895	NULL	GCGTTCCAGACAGTCCAGAGTTC	nega895	AGGTTCCAGACAGTCCAGAGGTC	3
chr:transnega896	NULL	TAATTATTGTTGAGAACCCC	nega896	AAATTATTGTTGAGAAGCCT	3
chr:transnega897	NULL	AAAGAAGTTGGACGAATTAAG	nega897	AAAGAAGTTGGAAAAATCAAG	3
chr:transnega898	NULL	GTCGTGTTATCAGTACGACA	nega898	ATCGTGTTATCAGGACGACC	3
chr:transnega899	NULL	AATGTTTGGTATTCTAGGTTG	nega899	TATGTTTGATATTCTTGGTTG	3
chr:transnega900	NULL	GAATGTCTGCTACCCTTAAC	nega900	GAATGTCGGATACCCTTAAC	2
chr:transnega901	NULL	ACTCGATGCCCTTGCTTCTG	nega901	ACTCGTTGCCCTTGATTCCG	3
chr:transnega902	NULL	GCAGTTGCAGTAGATATCGT	nega902	GCAGTTGCAGTAGATATCGT	0
chr:transnega903	NULL	AATTAGGAAACAGAGCCTCT	nega903	AATTATAAAGCAGAGCCTCT	3
chr:transnega904	NULL	CCGAAGATCGTGAGATCGAA	nega904	CAGGAGATCGTGAGTTCGAA	3
chr:transnega905	NULL	TACCACAGCATTTTTGACGAG	nega905	TATCACAGCCATTTTGACGAG	3
chr:transnega906	NULL	TCTTATTGGCCAATTTTCGT	nega906	TTTTCTCGGCCAATTTTCGT	3
chr:transnega907	NULL	ATGATCATGGCACAAGTGCG	nega907	AAAATCATGGCACAAGTGTG	3
chr:transnega908	NULL	AATTGTATTAATCTCACAGA	nega908	AATTGTATAAATCTTACGGA	3
chr:transnega909	NULL	AAGATCAAAGTTTAGTCTCA	nega909	AAGATCAAAGTGTAGTATCT	3
chr:transnega910	NULL	TCCGTAGGTTCTGCCTTGTG	nega910	TCCGTGGGTTCTGCTTGGTG	3
chr:transnega911	NULL	AACGGGGCATCGATGATCAC	nega911	AGCGGGGCTTCGATGATCGC	3
chr:transnega912	NULL	GAATAAAGGCATCCTGTCGT	nega912	AAACAAAGACATCCTGTCGT	3
chr:transnega913	NULL	ATTCTGGTAGCGGTTCGCGA	nega913	ATTCTGGTAGCTGTTCTCGC	3
chr:transnega914	NULL	AAACGGGGAAGTTTTGTGAG	nega914	AAACGGGGAAATTTTGTGTG	2
chr:transnega915	NULL	TTGTCAAAGCGATTGTGCTA	nega915	TTGTGAAGGTGATTGTGCTA	3
chr:transnega916	NULL	ATGGTCAATTTTAAACAACA	nega916	ATCGTCAATTTTATACAACA	2
chr:transnega917	NULL	TGTCCTTTTGATTCAGCATT	nega917	TGTCCTTTTGATCCTGCGTT	3
chr:transnega918	NULL	ATGATCAGCGAATAGGTATT	nega918	GTGATCAGCAAATAGGCATT	3
chr:transnega919	NULL	TGATTCAAGGGACAGGGAGA	nega919	TGATTCGAGTGACAGCGAGA	3
chr:transnega920	NULL	TCCGTATCGAAATTGGTGTC	nega920	TCCGAGTCGAAATTGGAGTC	3
chr:transnega921	NULL	TAGAACGTGTAAGTATATTT	nega921	TATAATGTGTAGGTATATTT	3
chr:transnega922	NULL	GGCTTTTTTTAGGATAACAA	nega922	AGCTTTTTTTAGGATAGCAG	3
chr:transnega923	NULL	CAGCGTCCATTAATATTTCCA	nega923	CAGCGTCCATTAATATTGCCA	1
chr:transnega924	NULL	TCGACCCCCAGCTTCAGTCTG	nega924	TCCAGCTCCAGCTTCAGTCTG	3
chr:transnega925	NULL	TTCCGATCATTGTTGGCGCCA	nega925	TTCTGATCATTGTTGGTGTCA	3
chr:transnega926	NULL	TGTGAAACGTTTGATTGCAA	nega926	TATGAAGCGATTGATTGCAA	3
chr:transnega927	NULL	ACTGGAGTTCATGCTCGGCT	nega927	ACTAGATTTCATGCTCGTCT	3
chr:transnega928	NULL	GCGTGGAGATGCCAGTCTGT	nega928	GTGTGGAAATGCCAGTCTGT	2
chr:transnega929	NULL	TTATATTTTGAGATAGACTC	nega929	TGATATTTTGAGATAGGCGC	3
chr:transnega930	NULL	GTTAAGGTGATCGGCAATGGTAAAA	nega930	GTTAAGGTGACCGGCAAAGCTAAAA	3
chr:transnega931	NULL	CCTTACTTAATTTTGCTATC	nega931	CCTTACTTAAATTTGTAATC	3
chr:transnega932	NULL	CAGTCCGGCTGTTTATGGGC	nega932	CAGTCCGTCTGTCTATTGGC	3
chr:transnega933	NULL	TTGAGTTCAGTTTCGATTGT	nega933	TTGAATTCAGTCTCGATTGA	3
chr:transnega934	NULL	TGTGAAACGTAAGCTTGCAT	nega934	TGTAAAACTTAAGATTGCAT	3
chr:transnega935	NULL	CCAGTCGATTTGAGCCAATG	nega935	CCAATCGATCAGAGCCAATG	3
chr:transnega936	NULL	TAAGCAAAAAACGCTAACAC	nega936	TAAGAAGAAAACGCTAACAA	3
chr:transnega937	NULL	GATTGCGTGATGTTTTGTCT	nega937	AATTGCGTTATTTTTTGTCT	3
chr:transnega938	NULL	TAAGATGTGATTTTGGGTTT	nega938	TAAGATATAATTTTGGGTGT	3
chr:transnega939	NULL	TACAGTCAGGATTCGCAAAG	nega939	TACAGGCAAGCTTCGCAAAG	3
chr:transnega940	NULL	TAATATATGTGATTTTTTTTA	nega940	TTATATATGTGATTTTTATTA	2
chr:transnega941	NULL	TGAACTGAGAAAGGAATTTG	nega941	AGAACTGAGAAACAAATTTG	3
chr:transnega942	NULL	TATGCCTGGACAAACTTAAC	nega942	TTTGCCTGGAGAAACTAAAC	3
chr:transnega943	NULL	TGAATTTAAGTGTGGAAGTCT	nega943	TGAATTGAAGTGTGAAATTCT	3
chr:transnega944	NULL	TGATTGTCGTTGTAGATGAT	nega944	TGATTGTCGTTGTAGATGAT	0
chr:transnega945	NULL	TTCTATGCTCTGCGAGCCAA	nega945	TTCTATGCTCTGCCGGGCAA	3
chr:transnega946	NULL	ATCGTCTCTCCGACTGAAGC	nega946	ATCGTCGCTCCCACGGAAGC	3
chr:transnega947	NULL	GTCAAGGGCCGAGTCTCCAGT	nega947	GTCAATGGTCGAGTCACCAGT	3
chr:transnega948	NULL	TTTCGATCTTTATGTGTGTC	nega948	TTTCGATCTCTTTGTGTGTT	3
chr:transnega949	NULL	TTGGTAAACCTGGGTGGATT	nega949	TTGGTAAACCTGTGTTGATT	2
chr:transnega950	NULL	AGATCTAATAGAGTAACATG	nega950	TGATCTAATAGTGAAACATG	3
chr:transnega951	NULL	ATGCTTCTAAGTTGCTAGGGT	nega951	AAGCTTCTTAGTTGCTAGGGT	2
chr:transnega952	NULL	TTGCGGCTTTGATTCGTGTT	nega952	CTGTGGCTTTGATTTGTGTT	3
chr:transnega953	NULL	ATGGCATCTTTTGTGTACTA	nega953	TTGGAATCTGTTGTGTACTA	3
chr:transnega954	NULL	GAGACATATTTAAGTTGGTGT	nega954	GAGAGATATTTAAGTTTGTGT	2
chr:transnega955	NULL	TTCTGTGATGGCATACCATT	nega955	TTCTGTGATGTCAAACCAAT	3
chr:transnega956	NULL	AAAAAAGTATTTTTGACTAC	nega956	ATAAAAGTATATTTGACTTC	3
chr:transnega957	NULL	CGCTTATACTAGAGTTCGAT	nega957	AGCTTATACTAGAGTTTGAC	3
chr:transnega958	NULL	AGATGTTGTGTGGAAGACAG	nega958	AGATATTCTGTGGAAGAAAG	3
chr:transnega959	NULL	CGGTCCTGTCTTTGAGGAAT	nega959	CGCTCCTTTCTTTTAGGAAT	3
chr:transnega960	NULL	AGCAGTTCGTCAAGAAGTCG	nega960	AGCAGTTCTTCGAGAAGACG	3
chr:transnega961	NULL	TTAGCATAGTTACCTATCAA	nega961	TTAGCATAGTTGCCTTCCAA	3
chr:transnega962	NULL	GTTCTTCAAGTGATCGCGTG	nega962	GTTCTTCTAGGGATGGCGTG	3
chr:transnega963	NULL	TATTGATCAGGATTGATCAG	nega963	TTTTGATCAAGGTTGATCAG	3
chr:transnega964	NULL	CGTTAAGAGATAGTTTAATT	nega964	CTTTTAGAAATAGTTTAATT	3
chr:transnega965	NULL	TCAGCTAATTTATTGGCCGA	nega965	GCAGCTAACTTATTGGGCGA	3
chr:transnega966	NULL	TAATGTGTCACCAGTGTAAA	nega966	TAATGAGTAACCTGTGTAAA	3
chr:transnega967	NULL	TCCGGCGTTCGAGAACACCG	nega967	TCCGCCTTTCGAGACCACCG	3
chr:transnega968	NULL	GAACTGGCTGGTTGACTGCC	nega968	GAGCTGGCTGGTTGACTGTT	3
chr:transnega969	NULL	TGACTGAAGTTGGATCTGGAG	nega969	AGACTGAAGCTGGAGCTGGAG	3
chr:transnega970	NULL	GTTGTCGCGCTAAGCAGCAG	nega970	GTTGTCGCGCTGTGCAGCAA	3
chr:transnega971	NULL	AAAATTCTTTGTTACATCGTT	nega971	AAAGATCTTTGTTTCATCGTT	3
chr:transnega972	NULL	CTTTGTTTTCAATTTAAAGT	nega972	CTTCCTTTTCAGTTTAAAGT	3
chr:transnega973	NULL	CACTCGTGAAACCTCCTCAC	nega973	CACTCGTGAACCCTCCACAC	2
chr:transnega974	NULL	AAATAACATGCGTCTTCCAT	nega974	ACATAAAATGCGTTTTCCAT	3
chr:transnega975	NULL	GATCATCGTAACCGAGGATC	nega975	GATCATCGTGGCCGAGGATG	3
chr:transnega976	NULL	CGGGCACCGTAACTATGCGC	nega976	CGGGCACAGGAACTCTGCGC	3
chr:transnega977	NULL	AATGCAATATTTTGACCTGTT	nega977	AATGGAATATTTTGTCATGTT	3
chr:transnega978	NULL	AGGGTGAGCGCGAACGTGGG	nega978	AGGCTGAGCGCGAGCGTGGT	3
chr:transnega979	NULL	GTTTCTTGTCCCTGGTAGCC	nega979	GTTTGTTTTCCCTGGTTGCC	3
chr:transnega980	NULL	GATGATCATGTCATTCATGC	nega980	GATGATGATGTCATTGATGC	2
chr:transnega981	NULL	TTTGCATTTGCCGAACCACA	nega981	GTTGCATTTGTGGAACCACA	3
chr:transnega982	NULL	AGAGACAAAACCAACAAAAA	nega982	AGAGACAGGCCCAACAAAAA	3
chr:transnega983	NULL	TGTGCGAGATAGGGTAATCTT	nega983	TGTGCGAGATAGGGTAATCTT	0
chr:transnega984	NULL	ATTTTTCCAGCTGCTGATGTT	nega984	ATTGATCCAGCTGCTGCTGTT	3
chr:transnega985	NULL	TCTTGGAATTCAGGTGGGAC	nega985	TCTTGGAATTCAGGTGGGAC	0
chr:transnega986	NULL	CCCGCGCTACGTGTGACGAT	nega986	CACGCGCCCCGTGTGACGAT	3
chr:transnega987	NULL	TTGTCATATTTAGAAAAAGTAA	nega987	TTGTCATATTTAGAGAAATTAA	2
chr:transnega988	NULL	GAACAAAAGCTTCGTAGGCAA	nega988	AAACAAAAGCATCGAAGGCAA	3
chr:transnega989	NULL	ATCGCCTGGGTTACCCTGGC	nega989	ATTGTCTGCGTTACCCTGGC	3
chr:transnega990	NULL	TTTGTTGTGGTGTTCTGATG	nega990	TTTGTTGTTGAGTTCTGATT	3
chr:transnega991	NULL	TATCTTTGACTTACAAGCAT	nega991	TATATTTGACTTCCAATCAT	3
chr:transnega992	NULL	TCGCCAGTTCCTCGGACATG	nega992	TCGACAGTTCCTCGGGCTTG	3
chr:transnega993	NULL	ATCCGCTGCACGCGCGTCGC	nega993	GAACGCTGCACGCGCGTCGC	3
chr:transnega994	NULL	GGGAAAAAAGTAGTCACGAAGT	nega994	GGGAAAAAAGTAGTCACGAAGT	0
chr:transnega995	NULL	TTTTTAAGTTGCCGTTTATA	nega995	TTGGTAAGTTGCCGTTTAAA	3
chr:transnega996	NULL	GGGTATTTTTTCGTTGGTTG	nega996	TGGTATTTTTTCGCTGTTTG	3
chr:transnega997	NULL	GAATTGACACACTCACTTTGTC	nega997	GAATTGACACACTCACTTTGTC	0
chr:transnega998	NULL	AACAGATTATTCTTAGCTAT	nega998	ACCGGATTATTTTTAGCTAT	3
chr:transnega999	NULL	CTGTAATAAATTTTGAACTT	nega999	CTGTAATAAATGTTGAATTT	2
chr:transnega1000	NULL	GCTGGTTCCCCACGGTGCGT	nega1000	GCTGGTTCCCCAAGGTGCTG	3
chr:transnega1001	NULL	GAGAATAATGTTTGGCGGAC	nega1001	TAGAACAATATTTGGCGGAC	3
chr:transnega1002	NULL	CTTTCGACTCCGTAAGAACG	nega1002	TTTTCGACTCCATAAAAACG	3
chr:transnega1003	NULL	TCTTTCTGCGGCTGTAGAAT	nega1003	TCTTTGTGCGGCTGTGTAAT	3
chr:transnega1004	NULL	CAGGACCAAAGACGCTAGAA	nega1004	CAGGACCAAAGACACTAAAA	2
chr:transnega1005	NULL	TATTTTCAATAGAAGATTTT	nega1005	TATTTTCACGAGAAGATATT	3
chr:transnega1006	NULL	TAAAATTCCCCGGAAACATC	nega1006	TAAAATTCCTCGGACATATC	3
chr:transnega1007	NULL	TACAGTGATTCGTTCGTGTA	nega1007	TCCAGTGCTTCGTTCGTATA	3
chr:transnega1008	NULL	ATGAGCTATTACGTTTATTA	nega1008	ATGAGCTTTTAATTTTATTA	3
chr:transnega1009	NULL	CTTGATTGTCAATGCCCTGT	nega1009	CTTGATTGTCAAAGCACCGT	3
chr:transnega1010	NULL	GAGAAATCTGACCGGCTTCT	nega1010	GAGAAATCGGACCAGTTTCT	3
chr:transnega1011	NULL	TCTTATTTTATTTTCTGCTG	nega1011	TCTTATTTTATTTGCAGCTG	2
chr:transnega1012	NULL	CTGAGCGCTTTTCATTGCGA	nega1012	CTGAGAGCTTTTCATTGCTT	3
chr:transnega1013	NULL	TTCAGGTACTCTGAGCTAAA	nega1013	TTGAGGTACTCCGAGCTAAA	2
chr:transnega1014	NULL	AATATTGGGAGACAGAAACCTTTGC	nega1014	AATGTTGGGAGACAGAAACCATTGC	2
chr:transnega1015	NULL	AAATTGCATACTCGGTGGACAA	nega1015	AAATTGCATACTCGGTGGACAA	0
chr:transnega1016	NULL	GTGTTCTTCGTGTCCCAAGAT	nega1016	GTGTTCTTTGTGTCCAAAGAT	2
chr:transnega1017	NULL	CATGTCACGGTTGATGATATA	nega1017	CATATCACTGTTAATGATATA	3
chr:transnega1018	NULL	GCTTCACTAGTTACTGTAAAT	nega1018	GCTTCAGGAGTTACTGTAACT	3
chr:transnega1019	NULL	CCAAGCTGCATCGAGGAAGG	nega1019	CTATGCAGCATCGAGGAAGG	3
chr:transnega1020	NULL	TAAAGAGAATCGCGAACATT	nega1020	TAAAGAGAAACTCGAATATT	3
chr:transnega1021	NULL	CGTTGTAGCTCCAGGTGTTG	nega1021	AGTTGTTGCTCCAGGTGTTG	2
chr:transnega1022	NULL	GTTACGTAAAGTATTACATTT	nega1022	ATTAAGTAAAGTATTTCATTT	3
chr:transnega1023	NULL	CTAAGACGACTGTAGCTCGC	nega1023	CTACGACGACTGTTGCTTGC	3
chr:transnega1024	NULL	CTGGAAGACCATTCAAGCGC	nega1024	CTAGAAGAACATTGAAGCGC	3
chr:transnega1025	NULL	CTCGAAGTCCATGCAGACGG	nega1025	CTCGAAGTCCATGAACACAG	3
chr:transnega1026	NULL	TTTGTGGCAGTTTAGAACAA	nega1026	TTTGTGGCATTTTAGGACAT	3
chr:transnega1027	NULL	TCAGAATTTGCAAGCTTGGT	nega1027	TCAGAATTTCCAAGTTTTGT	3
chr:transnega1028	NULL	ATGCCAAGGACGTCCCCAAG	nega1028	ATCCCAAGGACCTGCCCAAG	3
chr:transnega1029	NULL	CCACCCTTATGTTCGTGCGT	nega1029	CCACTCTTATGTTCATGCGT	2
chr:transnega1030	NULL	GGTCCATTAATGAATAGGAT	nega1030	GGTCTATTAATTAATAGTAT	3
chr:transnega1031	NULL	CTGTTGACGTCTCTTTTGATA	nega1031	CTGTCGTCGTTTCTTTTGATA	3
chr:transnega1032	NULL	AAATTTTCGGCTCCTATGGAC	nega1032	AAATTTTCGCCTCCTCTGGAC	2
chr:transnega1033	NULL	TCCACGGTGAAATGGTGAGC	nega1033	TCCATGGTGTAATGGTTAGC	3
chr:transnega1034	NULL	TTGAGCATTTTCTCTGAGTT	nega1034	TGGAGCCTTTTCTTTGAGTT	3
chr:transnega1035	NULL	ATCGACCATGTATTGGCTTA	nega1035	ATGGACCATGTATTGGATGA	3
chr:transnega1036	NULL	CGTTGATCAACAAAACAATC	nega1036	CCGTGATCGACAAAACAATC	3
chr:transnega1037	NULL	AATAATGATGGAATTAATCA	nega1037	AATAATGATTGAATGAATGA	3
chr:transnega1038	NULL	TTTTCATCGAATGACTCTGA	nega1038	TTTTGATCGAATTACTCGGA	3
chr:transnega1039	NULL	ACATGTAGGAATAGGTGGAC	nega1039	ATATGTAGAAATTGGTGGAC	3
chr:transnega1040	NULL	ATTGATCAGATGATTGGCAG	nega1040	ATTGTTCAGATGCTCGGCAG	3
chr:transnega1041	NULL	TATAGGTATGTGCAGAAGATA	nega1041	TACAGATATGTTCAGAAGATA	3
chr:transnega1042	NULL	GTAGGTACGCTCATAAGGTT	nega1042	GTATGTACGCTGATAAGATT	3
chr:transnega1043	NULL	TGGGACGCGAGATGCATCTTG	nega1043	TAGGACGCGAGTTGCACCTTG	3
chr:transnega1044	NULL	GTCCATGATATCTGAACAGC	nega1044	GTCAATGAGATCTGGACAGC	3
chr:transnega1045	NULL	TTCAGCAAGCTAAGTTTTCG	nega1045	TTCAGCAAGCTAAGTTTTCG	0
chr:transnega1046	NULL	TAAGGCGTATAAAACATAGCA	nega1046	TAAGGTGTATAAAAGCTAGCA	3
chr:transnega1047	NULL	GAGGTGCCGCATTAGAAGAAT	nega1047	GAGGTGCCGCAGCAGCAGAAT	3
chr:transnega1048	NULL	ATGTCATCGAACCGGGTGTA	nega1048	GTTTCATCGAAGCGGGTGTA	3
chr:transnega1049	NULL	TTTAAGCGTAAATTAGGACT	nega1049	TTTAATAGTAAATTAGCACT	3
chr:transnega1050	NULL	ACTCCTCGGTGGGACCGACT	nega1050	ACTCCTCGGTGGCAGCGACG	3
chr:transnega1051	NULL	ACCACCTACCTCGACGACCG	nega1051	GCCACCAACATCGACGACCG	3
chr:transnega1052	NULL	GGACGTCTTTCTTTAAGCTG	nega1052	AGTCATCTTTCTTTAAGCTG	3
chr:transnega1053	NULL	TCGCGCTTATAATTCAGGTA	nega1053	TCGCTCTTATTATTAAGGTA	3
chr:transnega1054	NULL	TTGTGATAGAAGTGTTGCAG	nega1054	TTGTGCTGGAAGTATTGCAG	3
chr:transnega1055	NULL	GGGGGCACCGGGTGTTCGAC	nega1055	TGGGGCACGTGGTGTTCGAC	3
chr:transnega1056	NULL	AGTTAGGTTCAACAGCCAAG	nega1056	AGTTATATTCAACAGGCAAG	3
chr:transnega1057	NULL	GCCCTTCTGGTTGGCCGTGT	nega1057	GCCCATCTGGTTGAACGTGT	3
chr:transnega1058	NULL	TAATTGTATTCGAGATGGTT	nega1058	TACTTGTATTTGAGATTGTT	3
chr:transnega1059	NULL	TAGTATGCACACATATCGGT	nega1059	TAGTATGCACACATATCGGT	0
chr:transnega1060	NULL	TATGGTACTTGTGTTTTTCG	nega1060	CATCGTTCTTGTGTTTTTCG	3
chr:transnega1061	NULL	TGAAGCTGTTGGCGGAACAG	nega1061	TGGAGCTGTTGCTGGAACAG	3
chr:transnega1062	NULL	CTGTTGTTGGAATCAATCTG	nega1062	CTGCTATTGGAATCGATCTG	3
chr:transnega1063	NULL	GAATATGTTTGAGTTATGAT	nega1063	GAATAGATTTGAGATATGAT	3
chr:transnega1064	NULL	GTACTTATCGAGGGTTTTTA	nega1064	GTACTTATTGAGTGTTTGTA	3
chr:transnega1065	NULL	AAAATATAAGCATCAAAGGC	nega1065	AAAACAAAAGCATCGAAGGC	3
chr:transnega1066	NULL	TGTGTACTTTTGGAGAAAGT	nega1066	TATGTACTTTTTGAGAAAGA	3
chr:transnega1067	NULL	TATTCACTACCAACTCCATG	nega1067	GATTCACTAAGAACTCCATG	3
chr:transnega1068	NULL	ACATGACCAGTAGGCTCTCG	nega1068	ACATGTCCAGTATGCGCTCG	3
chr:transnega1069	NULL	AATAATGAAGCTGCTAAATT	nega1069	AAAAATGAAGCTGCCAAGTT	3
chr:transnega1070	NULL	CATGCACGAGGAGTCATATG	nega1070	CATGGACGAGGAGACCTATG	3
chr:transnega1071	NULL	ACAAGAATTATGAAAAATGT	nega1071	ACAAGAATTAATAAAAATGT	2
chr:transnega1072	NULL	TGTTTGAGCGAATTCCTCAGTA	nega1072	TGTTTTAGCTAATTCATCAGTA	3
chr:transnega1073	NULL	TTGCATCGAGTTAAGTTTATG	nega1073	TTGCTTAGAGTTAAGTTTGTG	3
chr:transnega1074	NULL	AATACCAACAACTATCGCAAA	nega1074	AATACTAACAACAATCGAAAA	3
chr:transnega1075	NULL	AACCATAGTAGTTGTGTCGG	nega1075	AACCATAGTAGTTGTGTCGG	0
chr:transnega1076	NULL	TGTCATAGTTTGGAAACACG	nega1076	TGTGATAGTGTGTAAACACG	3
chr:transnega1077	NULL	CAAGAGGCGGGAGCTGTGGC	nega1077	CAAGATGCGCGAGCTGGGGC	3
chr:transnega1078	NULL	TAGCAGGAGATATTTCTACA	nega1078	TAGCAGGAGCTATTACTATA	3
chr:transnega1079	NULL	ATGCTGTTCTGTGCTTTAAA	nega1079	ATGCTGTTATGTACTTTAAT	3
chr:transnega1080	NULL	CGGCTGCGTTAGTGTGCGGG	nega1080	CGAGTGCGTTAGTGTGCGTG	3
chr:transnega1081	NULL	GATAAATATTTGGGATGGGCC	nega1081	GATATATATATGGAATGGGCC	3
chr:transnega1082	NULL	ACAAAAATGAGCGTGAGGTG	nega1082	ACAACAATGAGCGTTCGGTG	3
chr:transnega1083	NULL	GACGCCGGGGGCAGCGCAGAC	nega1083	GCCGCCGGCGGCAGCGCATAC	3
chr:transnega1084	NULL	TTTTGATTCGATCTAGTCAGT	nega1084	TTTTGTTTCGATTTAATCAGT	3
chr:transnega1085	NULL	TAAACTCAGGGTCCTCGGTT	nega1085	TAATCTCAGGGTCGTGGGTT	3
chr:transnega1086	NULL	CCTGGTTGCTGCATGGCTCG	nega1086	CCTCGATGCTGCATAGCTCG	3
chr:transnega1087	NULL	AAAGAAAAATTGGTTTTTTT	nega1087	AAAGTAAAATTTGTTTTTTT	2
chr:transnega1088	NULL	TCAATGATGGCTCCTGTGGC	nega1088	TCAAGGATGCCTCCGGTGGC	3
chr:transnega1089	NULL	CGCCGTCGTTACGTCGCCAC	nega1089	CGATGTCGTTACGTCGCCGC	3
chr:transnega1090	NULL	CTGAGAACTGATGCATTAAG	nega1090	CTGAAAACTAATGCATAAAG	3
chr:transnega1091	NULL	CTGCAAAAGCGGAAGAAGGA	nega1091	ATGCAAAAGCGAAAGAATGA	3
chr:transnega1092	NULL	TTCTGAACCCTAACTTTCAT	nega1092	TTCTAAACCCTCAATTTCAT	3
chr:transnega1093	NULL	TTTGGTGACTGAGGTCCTTC	nega1093	TTTGGTGACTGACGTACTTG	3
chr:transnega1094	NULL	TCGCGAAAGCAGGGATACTG	nega1094	TCGCGAAAACAGGGAAACTC	3
chr:transnega1095	NULL	CGTAGACGTTACACGGGACT	nega1095	AGAAGACGTTACACGGGACC	3
chr:transnega1096	NULL	TTCAGTCATCTTCAACGAAA	nega1096	TTAAGCCATCTTCAAGGAAA	3
chr:transnega1097	NULL	ACATACATCTACCTGATCGT	nega1097	ACATACTTCTACTTGAACGT	3
chr:transnega1098	NULL	ATTGGTGATTTTAACTCTAT	nega1098	TTTGGTGATTTTAGCTGTAT	3
chr:transnega1099	NULL	TCAAGGGATGCCAGGTGGAG	nega1099	TCAAGGGATGGAAGGTGGAG	2
chr:transnega1100	NULL	AATCATCGTGATCCGGAGTTCC	nega1100	AATCATCGTGATCCGGAGTTCC	0
chr:transnega1101	NULL	TAAGTCTAACTAAAATAATT	nega1101	TATGTCAAACTAAAATTATT	3
chr:transnega1102	NULL	AATTATACCAATAAGATGTG	nega1102	AATTATGCCAATGAAATGTG	3
chr:transnega1103	NULL	AAGCCGAAATAAAGAGACGTA	nega1103	AAGCCGAAATAAAGAGACGTA	0
chr:transnega1104	NULL	ATGATGCAGATGATGATGGG	nega1104	ATGATGATGATGATGATGGC	3
chr:transnega1105	NULL	TGAAATTGCTCTCTTGTTATAA	nega1105	TGGAATTGCTCTCTTTGTATAA	3
chr:transnega1106	NULL	TTGATCCTGAGTTGAGTGAT	nega1106	CTGATCTTGTGTTGAGTGAT	3
chr:transnega1107	NULL	CACCCAGGCGGCAGTACTGC	nega1107	CAACCAGGCGGCAGTGGTGC	3
chr:transnega1108	NULL	TACTAATATATCCCCCTTTA	nega1108	TGCTAATATATCTCCATTTA	3
chr:transnega1109	NULL	CGTGTAGGTTGAAGCGTTGG	nega1109	TGAGTCGGTTGAAGCGTTGG	3
chr:transnega1110	NULL	AGTGATGTGCGGGAGTCGAG	nega1110	ATTTGTGTGCGGGAGTCGAG	3
chr:transnega1111	NULL	ATAAGATAAGTCCGCGGAATT	nega1111	ATAAGATATGTCCGAGGAATT	2
chr:transnega1112	NULL	GCTTAAAGAACATCATAGAG	nega1112	GCATAAAGTAGATCATAGAG	3
chr:transnega1113	NULL	TATTTTACTTTTGCACCAAG	nega1113	TATTTTACTTTTGCACCAAA	1
chr:transnega1114	NULL	TTGCATTGCTGCTTGCAGAT	nega1114	TTGAGTTTCTGCTTGCAGAT	3
chr:transnega1115	NULL	TTATCAGGTTATCATCAGAT	nega1115	TTATCAGCTTAACATCTGAT	3
chr:transnega1116	NULL	TGGCAACCAATTCTTGTAGTG	nega1116	TGGCAAAAAATCCTTGTAGTG	3
chr:transnega1117	NULL	AGGTTCTTTAACAAAATAGC	nega1117	AGTTTCTTTTACAAAAGAGC	3
chr:transnega1118	NULL	CTTGAGTAAGCTTAGTATCA	nega1118	TTTGAGAAAGTTTAGTATCA	3
chr:transnega1119	NULL	ATAATATTGTTGAAACGAAA	nega1119	ATAATATCGTTGAAACAAAA	2
chr:transnega1120	NULL	TTGGTCGTTTCTTTAGTTTA	nega1120	TTAGTTGTTTCTGTAGTTTA	3
chr:transnega1121	NULL	AATTCTGAGAGCTGGTGGGG	nega1121	AATCTTGAGTGCTGGTGGGG	3
chr:transnega1122	NULL	GATGATTGTTATAAGACCTG	nega1122	TATGATTGTTATATGAGCTG	3
chr:transnega1123	NULL	GAGACCGTAACTCTGTGAGC	nega1123	GAGACCGTAAATCTGTGGGA	3
chr:transnega1124	NULL	GGGCACGTGTTTGCATCTCTT	nega1124	GGGCACGTGTTTGGATTTCGT	3
chr:transnega1125	NULL	TATAATGTAGAAAAAGTTGG	nega1125	TATAATGTTGAAAAAGTGGG	2
chr:transnega1126	NULL	TTTCTTCGCAGTTTCCAGAA	nega1126	TTTCTTCACATTTTCCACAA	3
chr:transnega1127	NULL	TGCTTGGCTCTCGGGAATCC	nega1127	TGCTTGGCTCTCAGGAATCA	2
chr:transnega1128	NULL	TACATGTTCTCATTTCGCTG	nega1128	TACATATTCTCCTTTCGCTC	3
chr:transnega1129	NULL	CGAAGGAAGACCTACAACCAC	nega1129	CGACGGGAGACCTTCAACCAC	3
chr:transnega1130	NULL	ACTGGGAGCTGGCGAGAGCA	nega1130	ACTGGGAGATTGCGGGAGCA	3
chr:transnega1131	NULL	TGAGCTCTTTAGCGGCTCCCT	nega1131	TGACCTCTTTATCGGCTCCCT	2
chr:transnega1132	NULL	GTAGACAGAGTGTATTGGGG	nega1132	GTAGACAGAGTGTGTTGGGG	1
chr:transnega1133	NULL	AAGGGGTTGCTTGATATTTT	nega1133	AAGGAGTTGATTGATATTTT	2
chr:transnega1134	NULL	TGTTTGGCATTTTTGTGGGT	nega1134	GGTTTGGGATTTTTGTGGGT	2
chr:transnega1135	NULL	CTTTCTAGGCTTTTGTCCAT	nega1135	CTTCCTTGGCTTTTGTTCAT	3
chr:transnega1136	NULL	TTTGTCTTCCGTGGTTGCTGT	nega1136	TTTGTTTTCCCTGGTTGCCGT	3
chr:transnega1137	NULL	ATTAGAAACACTTGTTTCTG	nega1137	ATTAAAAGCACTTGTATCTG	3
chr:transnega1138	NULL	ATGGTCAATAACTTTGCGTCA	nega1138	ATGGGCAATAACTTTGCGGCC	3
chr:transnega1139	NULL	GCAGTTGTCCATTCGCAGTT	nega1139	TCAGTTGTCCAATCGGAGTT	3
chr:transnega1140	NULL	GATCTTCAATGAAACTCCTTC	nega1140	CATCTTCAAGGAAACTTCTTC	3
chr:transnega1141	NULL	AAGAAAGGAAATTCCGACAGC	nega1141	AAGAAAGGAAATTTAGATAGC	3
chr:transnega1142	NULL	TGAACATCCTCATGATCCTC	nega1142	TCATCATCCTCATCATCCTC	3
chr:transnega1143	NULL	TAGCTTGACAAATGGACAGTA	nega1143	TAGTTTGAAAAATGGAGAGTA	3
chr:transnega1144	NULL	TACTATGGTTTAAGAAGTGT	nega1144	TAATATGGTTTAAGAAATGT	2
chr:transnega1145	NULL	GGTCCTTAGAACTCGTGGCG	nega1145	GGTCCTCCGAACGCGTGGCG	3
chr:transnega1146	NULL	GCGGGAGTTTCGTCCGATTG	nega1146	GTGGGACTTTCGTCCGTTTG	3
chr:transnega1147	NULL	AAGGCCATTTTCTGATTGAC	nega1147	AAGGCCATTAACTGATTAAC	3
chr:transnega1148	NULL	GTTGCTTTCCGAGCTCGATGGTCA	nega1148	GTTGCTTTCCGAGCTCGATGGTCA	0
chr:transnega1149	NULL	GTCTCGTGTAGGGGTTTTGG	nega1149	GGTTCGTTTAGGGGTTTTGG	3
chr:transnega1150	NULL	GCCCCAATGATTTGAGTTTG	nega1150	GCCCCAATGACTTGCGTTTT	3
chr:transnega1151	NULL	GTCTGAGCGTTACATTGCCG	nega1151	GTCTGAGCGTGGCATTGCTG	3
chr:transnega1152	NULL	AACAGTCAATGACCACGCCT	nega1152	AACAGTCAATGATCAAGCCT	2
chr:transnega1153	NULL	TGATGTACGTCGTCTTCATG	nega1153	TGATGTGCGTCGTCTCCTTG	3
chr:transnega1154	NULL	TGAAACGATAGATACACGGC	nega1154	TGAACAGATAGATATACGGC	3
chr:transnega1155	NULL	AGTGTTAAACTGGATTTTGG	nega1155	AATGTTAAACTGATTTTTGG	3
chr:transnega1156	NULL	AAGATTGCAAGTGTTGGTAGGG	nega1156	AAGCTTGCCAGAGTTGGTAGGG	3
chr:transnega1157	NULL	ATGAATGGAGGCATAGCCACA	nega1157	AGCAATGGAGGAATAGCCACA	3
chr:transnega1158	NULL	GGAAGCCGATAAAGAAGTCAT	nega1158	GGGAGCCGATAAAGAGGTCAT	2
chr:transnega1159	NULL	TTATTTTTTACAGTTTTAAT	nega1159	TTATTTTTTACAGTTTTACT	1
chr:transnega1160	NULL	AAGTGCAACTTCACAGTGGA	nega1160	AAGTGCAACATCTGAGTGGA	3
chr:transnega1161	NULL	TGGGTGACCCAACATAAGGG	nega1161	TGGGTGGCTCAACATAATGG	3
chr:transnega1162	NULL	GAGGTCGTGGGTCTGCTCTT	nega1162	TACATCGTGGGTCTGCTCTT	3
chr:transnega1163	NULL	AGTTCGTGAAGACGGGGCAA	nega1163	AGTTCTTGAACAGGGGGCAA	3
chr:transnega1164	NULL	TCCTGGTCTCTTAAACCAAC	nega1164	TACTGGTCTCTTAAACCATT	3
chr:transnega1165	NULL	TACGATTTCTCTTAAGGGTC	nega1165	TACGATATCTCTTAAGGGTC	1
chr:transnega1166	NULL	CTGGTACGAAGCCCACATAA	nega1166	CTGGTTCGAAGACCACAAAA	3
chr:transnega1167	NULL	CGACAAGCCTATGCGAGCAC	nega1167	CGACAAGCCCATGCGAGCAA	2
chr:transnega1168	NULL	TCAAATGATGAAATACATGA	nega1168	TCAAATGATGAAACAGATGA	2
chr:transnega1169	NULL	ATTTGTATTTCCAGGTGCAG	nega1169	ATTTGTATTTCCGTTTGCAG	3
chr:transnega1170	NULL	ATTCTGATGAATATATGTAT	nega1170	ATTTTGATGAATATATGTAT	1
chr:transnega1171	NULL	AGGTCCTGAGAAAGCAGTTC	nega1171	TGGTTCTGAGAAAGCAGTTC	2
chr:transnega1172	NULL	CATTATTATACTCTCTGATA	nega1172	CATTATTATACTCTCTGATA	0
chr:transnega1173	NULL	TCCAACTTTATTAGAACGAA	nega1173	TTTAACTTTATTAGAACGAA	2
chr:transnega1174	NULL	AAGGATACGAAACCAGAGCA	nega1174	AAGGATAGGAAACCAAAGCC	3
chr:transnega1175	NULL	GCTGCCAAAGTGCAATGCAT	nega1175	GCTGCCAGAGTGAAGTGCAT	3
chr:transnega1176	NULL	GTTTTTAAGTCAATTTTGTG	nega1176	GTTCGAAAGTCAATTTTGTG	3
chr:transnega1177	NULL	AAAATGATATTTGACTTCCT	nega1177	AAAAGTATATTTGACTTCCA	3
chr:transnega1178	NULL	TGAATTAAACATTGTCAAGAG	nega1178	TGAATTAAAGATAGTCAAGAT	3
chr:transnega1179	NULL	TTTCATTGTGCGGGTGTGTGA	nega1179	TTTCTTTGTGCGGCTGTGTAA	3
chr:transnega1180	NULL	TGTGCCGTCGTCTTTTTCTC	nega1180	TGTGACGTCGTCTTTTTGTT	3
chr:transnega1181	NULL	TGTGGACTGTCGCTGTCATG	nega1181	TGTGGACTGTCGCTGTCATG	0
chr:transnega1182	NULL	GCACCATCGCTCGGCGACAG	nega1182	GCACCATCGCTCGGCGACAG	0
chr:transnega1183	NULL	GTACTCGTTGCCTTTGTTTC	nega1183	GAACTCGTTGCCTTTGATTC	2
chr:transnega1184	NULL	GACGAACACATGTATGTTTT	nega1184	GACGAACTCACGGATGTTTT	3
chr:transnega1185	NULL	GAAAATAATAATAGATGCCGG	nega1185	TAAAATATTAATAGATGCAGG	3
chr:transnega1186	NULL	TATGGATGCTCCAGGAAATG	nega1186	TATGGATGCGCCAGAAAATG	2
chr:transnega1187	NULL	TTCTCTACGATTATCAAGGG	nega1187	TTCTCTGCGATTCTCAAAGG	3
chr:transnega1188	NULL	ACGAGACAAGATCTGGTGGA	nega1188	AAGACACAGGATCTGGTGGA	3
chr:transnega1189	NULL	ATTTTCAATGAGTTTCGTTTG	nega1189	CATTTCAATTAGTTTCGTTTG	3
chr:transnega1190	NULL	CGTGAATACTGGTGCTGGTG	nega1190	CGGGAAAACCGGTGCTGGTG	3
chr:transnega1191	NULL	GCGCGTGAAAGGAGAGTGGT	nega1191	GCGTGTGAAAGGATAATGGT	3
chr:transnega1192	NULL	TGTGGTTTCTTGTTCGTCTGT	nega1192	TGTGGTTTCTTTTTTGTCTGT	2
chr:transnega1193	NULL	TTCCGAGTGGGGATTTTCGA	nega1193	TTCGGAATGGGGATTTTCGA	2
chr:transnega1194	NULL	TGTGCTGTTTATGGGCTAAC	nega1194	TGTGCTGTTGTTGTGCTAAC	3
chr:transnega1195	NULL	CAACTTCGTGAACAGGCTTT	nega1195	CAATTTTGTGAACAGGCTTT	2
chr:transnega1196	NULL	AATTTCACGTTCACACATAT	nega1196	AATTCCGCGTTGACACATAT	3
chr:transnega1197	NULL	TCAAGCAGGTTCTTCGTCTGTGTCA	nega1197	TCAAGCAGGTTCTTCGTCTGTGTCA	0
chr:transnega1198	NULL	TTCTCAGAAACCAAACAACC	nega1198	TTCTCAGAAGCCCCACAACC	3
chr:transnega1199	NULL	ACTATCTTTAACTCAACTGT	nega1199	ACTATCTTTAATTCAAGAGT	3
chr:transnega1200	NULL	CAACTGCTTCTGCCTACGCG	nega1200	GAACTGCTTCGGCATACGCG	3
chr:transnega1201	NULL	CCGCGACCTCCTAAAGCAGC	nega1201	CCGCCACCTCCTCCAGCAGC	3
chr:transnega1202	NULL	CAGGCGGCTCACCGAGGCCA	nega1202	CATGCTGCTCAACGAGGCCA	3
chr:transnega1203	NULL	CAATACGGTAGTTGAGGGGC	nega1203	CAAAACGGTGGTTGTGGGGC	3
chr:transnega1204	NULL	ATTTACGTTAACCGGCAGAAT	nega1204	ATTTACGTTACGCGGCTGAAT	3
chr:transnega1205	NULL	TTCTTTTATTAGCGGTTTTA	nega1205	TTATTTTATTAGAAGTTTTA	3
chr:transnega1206	NULL	AAATTTATCGTATATATGTA	nega1206	AAATTTGTCGTATATGTGGA	3
chr:transnega1207	NULL	GCTGCTCACGTGGTAGCTGAAGTG	nega1207	GCTGCTCACGTGGTAGCTGAAGTG	0
chr:transnega1208	NULL	CCTTTTATCCTCCACTGTGT	nega1208	ACTTTAATCATCCACTGTGT	3
chr:transnega1209	NULL	CAATAATACCACTGAGGAAT	nega1209	CATTAATGCCTCTGAGGAAT	3
chr:transnega1210	NULL	CGCAGGGCTTTGTATTGCTT	nega1210	TGCTGGGCTTTGTATTGCTG	3
chr:transnega1211	NULL	TTAACACTACCTAAATCCTGT	nega1211	TAAACACTTCCTACATCCTGT	3
chr:transnega1212	NULL	AGGGGTGTATCCTTTTTTCT	nega1212	AGAGTTGTATCCTTTTTTTT	3
chr:transnega1213	NULL	GAACTGCTTCCCATCGTGTT	nega1213	GACCTTCTTCCCATCGTGTT	2
chr:transnega1214	NULL	AACCGAAGGCAGCGTCGCTT	nega1214	ATCCTCAGGCAGCGTCGCTT	3
chr:transnega1215	NULL	ACCTGCTTAACAATGGTTCA	nega1215	ACCTGCTTCACAATGGTGCG	3
chr:transnega1216	NULL	GGTTGCAGCTAACTATAACA	nega1216	GGTTGTAGTTAAATATAACA	3
chr:transnega1217	NULL	TTAGTGCAGCCGATATAAAG	nega1217	TTAGTGGTGCCGATCTAAAG	3
chr:transnega1218	NULL	GTCATAATGGCCAACAAAGG	nega1218	GTCATTATGGCAAACAAAGA	3
chr:transnega1219	NULL	TTGTGGACAATCGGAGTGCT	nega1219	TTGTGGGCAATCAGATTGCT	3
chr:transnega1220	NULL	CTGCCAAAGGTTCTGGAGCT	nega1220	CTGTCAACGGTTCTGGAGCT	2
chr:transnega1221	NULL	TTAATCGATCTCACGGTGCT	nega1221	TTAATGGATCATACGGTGCT	3
chr:transnega1222	NULL	TGGCCTGTGTAACAAAAAAA	nega1222	TCGCCTGTTTAACAAAAACA	3
chr:transnega1223	NULL	TTTTCGAGTATGCTGCACAA	nega1223	TTTTGGTGTATGATGCACAA	3
chr:transnega1224	NULL	AATAATCAGATTTAATATGTT	nega1224	AATAATAAGATTCAATACGTT	3
chr:transnega1225	NULL	TGCTAAAATTTTCGAAAGTGG	nega1225	TGAAAAAATTTTTGAAAGTGG	3
chr:transnega1226	NULL	AAGACAGAAAAACACTTTTGG	nega1226	TAGTCAGGAAAACACTTTTGG	3
chr:transnega1227	NULL	GAATAGGATGACCTTGATAG	nega1227	AAAAAGGATTACCTTGATAG	3
chr:transnega1228	NULL	AGACATCCGAGCGTTCGTCG	nega1228	AAACATCCGTGAGTTCGTCG	3
chr:transnega1229	NULL	TTTGAGCAGGTTTTAAATTT	nega1229	TTTGAGCAGATTTTAATTCT	3
chr:transnega1230	NULL	AGTACCACATGATTCGGGTT	nega1230	AGCACCACATGATTCGGCTT	2
chr:transnega1231	NULL	GAAATCGTCCACAACTGCGG	nega1231	GAAACCGTCCAAAACTGAGG	3
chr:transnega1232	NULL	CTAAGTCGTTGTTAAATGTT	nega1232	CTAATTCGGTGGTAAATGTT	3
chr:transnega1233	NULL	TATTGATAAAGTCTCACCTG	nega1233	TATATATAAAGTCTAACCTG	3
chr:transnega1234	NULL	AAAAAATGTCTATCTAGAGTT	nega1234	AAAGAATGTCTATCCAGAGCT	3
chr:transnega1235	NULL	TGGAACGGAACTGTTATAAT	nega1235	TGGAACGAAAGTGTAATAAT	3
chr:transnega1236	NULL	TTATTGATGAGATTGTCATC	nega1236	TTAATGATGAGATAGTCATA	3
chr:transnega1237	NULL	TTCGAAAACGAGGAACGGAG	nega1237	ATCAAAAACGAGGAACTGAG	3
chr:transnega1238	NULL	ACACGGGAATGGATGTTGAT	nega1238	ACAAGGGAATAGATGTCGAT	3
chr:transnega1239	NULL	AAGCCCGGGCAAGGAGCCAT	nega1239	AAACCCGGGCAAGTAGGCAT	3
chr:transnega1240	NULL	GAGGTGGGAGTCCTAACCTG	nega1240	AAGTTGGGAGTCTTAACCTG	3
chr:transnega1241	NULL	TGTGTTTCTGGGTCTATAGT	nega1241	TGTGTATCTGTGTTTATAGT	3
chr:transnega1242	NULL	TTCGATTATCAGATTGAGCTT	nega1242	TTCGATTTTCAGTTTCAGCTT	3
chr:transnega1243	NULL	TTTTTCTGGAATGTCGTTTT	nega1243	TGTTTGTGGAATGCCGTTTT	3
chr:transnega1244	NULL	TTCTACCGAATTAAGAACGA	nega1244	TTCTGCCGAAGCAAGAACGA	3
chr:transnega1245	NULL	ATCCTGCTCGCCCTGGGCTA	nega1245	CTCCTGCTGGCCCTGGGCAA	3
chr:transnega1246	NULL	AGTCCATCCGAGTATTTTTGCA	nega1246	AGTCCACCCGAGTATTTTTGCA	1
chr:transnega1247	NULL	ATAATGAATAACTAGCTCTA	nega1247	ATAACGAATAACAAGCTCTT	3
chr:transnega1248	NULL	TAGATGTTCTTTTGATCGTG	nega1248	TAGATCTTCTTCTGCTCGTG	3
chr:transnega1249	NULL	TTTTATATCTCGGGACCTAC	nega1249	TTAAATATCTCGGGATCTAC	3
chr:transnega1250	NULL	CATCCGAAATTGTTCCACTG	nega1250	CACCCGAAATTGTTCAAATG	3
chr:transnega1251	NULL	TGCCGACGTCGCTTACGCCG	nega1251	TGCCGACGTCGCTGTTGCCG	3
chr:transnega1252	NULL	GTTTAGTAGGTTATTAATTG	nega1252	GTTTTGTAGCTTATTATTTG	3
chr:transnega1253	NULL	AGCAATAGATGGTTTGTTTT	nega1253	AGCAATTGATGTTTTTTTTT	3
chr:transnega1254	NULL	GTTGCTTTCCGAGCTCGATGG	nega1254	GTTGCTTTCCGAGCTCGATGG	0
chr:transnega1255	NULL	AGCGCAACAATATGATCATG	nega1255	AGCGCAATAAGTTGATCATG	3
chr:transnega1256	NULL	ATCGAAGCGGGAGTTCAGCAAT	nega1256	ATCGAAGCTGAAGTTCAGCAAG	3
chr:transnega1257	NULL	CTTTATTTATGTGGAAAAATG	nega1257	TTTTATTTGTGTGTAAAAATG	3
chr:transnega1258	NULL	TCTCCTGAAGGTGTTATAAT	nega1258	TCTCCTGAGGGTGTTGTACT	3
chr:transnega1259	NULL	AGTTCAAGGAGTTTACGTCC	nega1259	AGTTCAAGTAGTTTAAGTGC	3
chr:transnega1260	NULL	GAGAGCGGTCCCTCTACAGT	nega1260	GAGAGCTGTCCGTCGACAGT	3
chr:transnega1261	NULL	TGATGTTGACGAGATAACCC	nega1261	TGATGTCGTCGAGATAACAC	3
chr:transnega1262	NULL	TCGCTATGATTTCCACCATG	nega1262	ACGCTTTGATTTCGACCATG	3
chr:transnega1263	NULL	ATTTGCAGCGATCACACGCC	nega1263	CTTTGCAGCAATCACACTCC	3
chr:transnega1264	NULL	CGCGGGCCAATAGAAATTCG	nega1264	AGAGTGCCAATAGAAATTCG	3
chr:transnega1265	NULL	TATAGCACCAGAAATCAAAT	nega1265	TATAGCAACATAAATCACAT	3
chr:transnega1266	NULL	TAGGACAGGAGATTTGGTGG	nega1266	GAGGGCAGGAGATTTGTTGG	3
chr:transnega1267	NULL	GAATGTCGTGTTTTCTTTCT	nega1267	GAATTTCGTGATTTCTTTGT	3
chr:transnega1268	NULL	GTTTTAATTTCTTTCAATTA	nega1268	TTTTTAATTTCTTTCAATAA	2
chr:transnega1269	NULL	GCGCGGTTTCTCGTTGTTAAT	nega1269	CCGCAGTTTCTTGTTGTTAAT	3
chr:transnega1270	NULL	TCAAATCGATTTGAGAGCCG	nega1270	TAAAATCGATTTGAGCGCCT	3
chr:transnega1271	NULL	AAACCTGTGAAAATAGCAGC	nega1271	GATCCTGTGAAAATAGCAGT	3
chr:transnega1272	NULL	TGGTTGAATGTGTCATGACAG	nega1272	TGGTTGAACGTGTCCTGAAAG	3
chr:transnega1273	NULL	GCACAAGAGTTCCTTTTTTG	nega1273	TGACAAGAGTTACTTTTTTG	3
chr:transnega1274	NULL	GCCGTGGTAATCCGGGTGCG	nega1274	GCCGTGGTAACCCAGGTTCG	3
chr:transnega1275	NULL	CATGCTCAGGGAAAATGGGC	nega1275	CATGCTCAGGGAAAATGGGC	0
chr:transnega1276	NULL	ATGTACCTCCCACTTCAGCT	nega1276	ATGTTCCTCCCACTCCCGCT	3
chr:transnega1277	NULL	CCGCTTCTTTTGAGGAGTCCGACA	nega1277	CCGCTTCTTTTGAGGAGTCCGACA	0
chr:transnega1278	NULL	ACAGTCCCCACTCCATGCCG	nega1278	GAAGTCCCCACTCCTTGCCG	3
chr:transnega1279	NULL	TGGTTCTCATGAAGTTTCTG	nega1279	TGGATGGCATGAAGTTTCTG	3
chr:transnega1280	NULL	AGCCCAACAACAACAGCTAC	nega1280	AGCCCAACAACAACAACAAC	2
chr:transnega1281	NULL	TACGCGGTCCGAGTTCTCGC	nega1281	TACGCGGCTCGAGTTCTCGC	2
chr:transnega1282	NULL	GTTCTATCGAATGGGGGTAC	nega1282	ATTCTATCGAATGGGTGTCC	3
chr:transnega1283	NULL	TCACAGGAAGCACTTCAGTT	nega1283	TCTCAGGATGCACTTAAGTT	3
chr:transnega1284	NULL	AAAAGGATTTCATTCACATTGA	nega1284	TAAAGTATTTCATTTACATTGA	3
chr:transnega1285	NULL	AAGATTTTATTACTAGGGCA	nega1285	AAGATTTTCTTAATAAGGCA	3
chr:transnega1286	NULL	TTGTACAAATCAATATAAATT	nega1286	TTGTGCAAATCAATATAAATT	1
chr:transnega1287	NULL	CAGATGGACCTTTTTGAACT	nega1287	CAGATGGAGCTTTTCGAACT	2
chr:transnega1288	NULL	TCAAGACTTGAATGTATGTT	nega1288	TCAAGAATCGAATGTATGTG	3
chr:transnega1289	NULL	CTTTATAGAGCATAGCAAGG	nega1289	CTTTTTAGAGCATCGCAATG	3
chr:transnega1290	NULL	AGGAGATAAATTTGAATTTA	nega1290	AGGAGCTAATTTTGAATTTG	3
chr:transnega1291	NULL	AGGACATTGTATTAGTAGTC	nega1291	AGCACATTGGATTAGCAGTC	3
chr:transnega1292	NULL	TATTAGCCACGAGAACGGAT	nega1292	TATTTGCCACGAGGACTGAT	3
chr:transnega1293	NULL	ACTTAGAGTAACAACTCGTT	nega1293	ACATAGAATAACAAATCGTT	3
chr:transnega1294	NULL	GAGTTTCTGTTGATAATCCC	nega1294	GATTTGCTGTTGATAATGCC	3
chr:transnega1295	NULL	ATATAGATAAGGCTTACAAA	nega1295	ATATAGGTAAGGCTTAGATA	3
chr:transnega1296	NULL	CAGGTAGAGGAAGAGCGTGC	nega1296	CAGGAAGATCAAGAGCGTGC	3
chr:transnega1297	NULL	TCTGGTTAAAAGTGAACGAT	nega1297	TCGAGTTGAAAGTGAACGAT	3
chr:transnega1298	NULL	CCATCTGGATGGTCGTGTCC	nega1298	CCATCTGGTTGAACGTGTCC	3
chr:transnega1299	NULL	AGCTAGCAAGAACATATACA	nega1299	AGCTAGCACGAACGTATAAA	3
chr:transnega1300	NULL	TTTGATTGTAGGAACCTGGC	nega1300	TTTGATTTTCGGAAACTGGC	3
chr:transnega1301	NULL	AAAGGAACCTACTCAACGGA	nega1301	AAAGGAATCGGCTCAACGGA	3
chr:transnega1302	NULL	GTCGTGTTTGTCTTTTCCCCC	nega1302	GTCGTGTTCATCTTTTCCCCG	3
chr:transnega1303	NULL	CTCTCATCGTCATCCGAATC	nega1303	CTATCATCATCATCCGAATC	2
chr:transnega1304	NULL	AATTAGTCTGGGAGTCTGTA	nega1304	AATCAGTCTGGGAGTTTGTG	3
chr:transnega1305	NULL	CGGTGCAAGGAGGAAAAACC	nega1305	CGGTGCAAGGAGGAAATGCT	3
chr:transnega1306	NULL	ACGGGATTACCGAAGTGTTT	nega1306	ACAGGCTTAGCGAAGTGTTT	3
chr:transnega1307	NULL	TGAGATCGCTGCTTCTGTTC	nega1307	TGACTGCGCTGCTTCTGTTC	3
chr:transnega1308	NULL	AAATCTGCATGAGGCATACA	nega1308	AAATCTGCATGCGTAATACA	3
chr:transnega1309	NULL	TGACGCCCCACAACCACCGT	nega1309	AGAAGCCCCACAACCACCGT	2
chr:transnega1310	NULL	CAGCGTGACCTAGAAGAACG	nega1310	CGGCGTGACCATGAAGAACG	3
chr:transnega1311	NULL	TACTGGATTTATAATAAACC	nega1311	CACTGGATTTATGATAAGCC	3
chr:transnega1312	NULL	TAATCTCACTGTGTAAAAGT	nega1312	TAATCTCAATTTGTAAATGT	3
chr:transnega1313	NULL	CAAAAGCTCCACAACCACCGC	nega1313	CAGAAGCCCCACAACCACCGT	3
chr:transnega1314	NULL	TAACTCGATTATAACTTTTCC	nega1314	TAACTCCATTATAAGCTTTCC	3
chr:transnega1315	NULL	TATGCAGAGATTAAAGAGTG	nega1315	TTTGCAGACATTAAAGAGGG	3
chr:transnega1316	NULL	GAACCAAATTCGCGTATATA	nega1316	TAAACAAATTCGTGTATATA	3
chr:transnega1317	NULL	TTAATGTTCGCTGACTGAAA	nega1317	TTATTGTTCGCTGATTGAAA	2
chr:transnega1318	NULL	TTGAGACTTCCTCGACACAT	nega1318	TTGAGGCTTCATCGACACTT	3
chr:transnega1319	NULL	CAATAGTGCGATGCGAGTTA	nega1319	CAATAATGCGATGCGTTTTA	3
chr:transnega1320	NULL	ATTTGTGCAATTTTAGGAACT	nega1320	ATTTCTTCAATTTTAGGAGCT	3
chr:transnega1321	NULL	TCTTTGGTGGGCCTCTCTCT	nega1321	TTTTTGTTGGGCCTGTCTCT	3
chr:transnega1322	NULL	TTGCCATCGTATGCTTTTCC	nega1322	TTGCCTTCGGATCCTTTTCC	3
chr:transnega1323	NULL	TCCTTTAGTGGCCTCGACATT	nega1323	TCCTTGAGTGGCCTCGACGAT	3
chr:transnega1324	NULL	TAAGCTACCCTATACGAATG	nega1324	TAAGCTACGCTATGGGAATG	3
chr:transnega1325	NULL	GCTTGTTTAACCCACTGTAA	nega1325	GCTAGTTTAACCCTCTGAAA	3
chr:transnega1326	NULL	TGTAAAATGAAATGAAGGTGA	nega1326	TGTAAAATTAAATGAAAATGA	3
chr:transnega1327	NULL	TTAAAAGTTCATGTAACTCG	nega1327	TTAAAGGTTCATTTAACGCG	3
chr:transnega1328	NULL	CCAGAACCCGGAGTATAATT	nega1328	CCAGAATCCGGAGTACTATT	3
chr:transnega1329	NULL	GGCAAAAACTCCTTCTAGGG	nega1329	GGCAAAAAATCCTTGTAGTG	3
chr:transnega1330	NULL	GCCCGAGTGTATTTTATGGT	nega1330	GACCGGGTTTATTTTATGGT	3
chr:transnega1331	NULL	TTCATCCGGTTCAATATATGAG	nega1331	TTCATCCGGTTCAATATATGAG	0
chr:transnega1332	NULL	TTTTAAATTTCTTTCATTAA	nega1332	TTTTTAATTTCTTTCAATAA	2
chr:transnega1333	NULL	ATAGAGCAACTTTATTATTA	nega1333	ATAGAGCAAATTGATTAATA	3
chr:transnega1334	NULL	TTTCATAATTTCAAAGTGGT	nega1334	TTCCATAATATTAAAGTGGT	3
chr:transnega1335	NULL	GATACTGGAGAAAATTCTGT	nega1335	GATACTGGAATTAATTCTGT	3
chr:transnega1336	NULL	CATGCTGGAGCTGGAGCTGCA	nega1336	GAAGCTGGAGCTGGAGCTGCA	2
chr:transnega1337	NULL	ATGAATATTGAGCTGCATAC	nega1337	CTGGACATTGAGCTGCATAC	3
chr:transnega1338	NULL	CGCGAAAAACTGTGATCGAT	nega1338	GGCCAAAAACTGTGATCGAG	3
chr:transnega1339	NULL	CTTCAGCGCCACTGGGCATT	nega1339	CTTCAGCGGCACTTTGCATT	3
chr:transnega1340	NULL	ATTGATTACATTCAGCGCAC	nega1340	ATTGATTTCAATCAGCGAAC	3
chr:transnega1341	NULL	AATAGATTTTTGTGCAAAGCA	nega1341	AAAAGATTTTTGTGCAAATCA	2
chr:transnega1342	NULL	ACGCGCTCATTTGATAGGAG	nega1342	ACGCGTTCATTTGAAAAGAG	3
chr:transnega1343	NULL	TAGATCCCGTCGTCGTAGGA	nega1343	TCGATCCTGTCGTCGTCGGA	3
chr:transnega1344	NULL	GAGCTACACTACTAGAGTCC	nega1344	GAGCTACAGGACTAGCGTCC	3
chr:transnega1345	NULL	GTAAGGTCAATAAAAGGTAG	nega1345	GTAAGGTGTATAAAAGCTAG	3
chr:transnega1346	NULL	TTCTGATACGCCATAGATTG	nega1346	TTCTGCTACGCAATAGGTTG	3
chr:transnega1347	NULL	GGACCGACCCAACCCTATGC	nega1347	TGACCGACTCAACCCTCTGC	3
chr:transnega1348	NULL	CGATGGCGCTAACTATGGGT	nega1348	CGATGGCGCTGTCTGTGGGT	3
chr:transnega1349	NULL	ACTTTTCATTTTAGTTGGAG	nega1349	ACTTTCCATTTTATTTGGCG	3
chr:transnega1350	NULL	GTAAGTTGGCGTTTAATGTGG	nega1350	GTAAGTTGCCGTTTAAAGTTG	3
chr:transnega1351	NULL	TGTAATTGGTGTTTGCGATG	nega1351	TGTGATGGGTTTTTGCGATG	3
chr:transnega1352	NULL	TGAAAAATCTCTAGCATAAG	nega1352	TGAGAAATGTCTAGCATAAA	3
chr:transnega1353	NULL	AACCAACCAACCCTAACCGTG	nega1353	AACCAACCAAACCAAACCGGG	3
chr:transnega1354	NULL	GGGGTTTGCTATTTTTTGAG	nega1354	GGGGTTTGCTATTTTGGGTG	3
chr:transnega1355	NULL	CACCCTAGACACGATTTTAG	nega1355	CAGCCTAGACACTATTTTCG	3
chr:transnega1356	NULL	TTGAAATATATTATTGGAGC	nega1356	TTGAAATATATTTTTGGTGA	3
chr:transnega1357	NULL	TGAAATCTCCCAATGCTGCCT	nega1357	TGAAATCTCCGAAAGCTGCCA	3
chr:transnega1358	NULL	AGTAATTAATATTCAATCCA	nega1358	AGTATTGAATATTCAATCTA	3
chr:transnega1359	NULL	CTACCATGCCACATAGACGT	nega1359	CATCCATGCCGCATAGACGT	3
chr:transnega1360	NULL	TACAACTTGAACTCAGACAG	nega1360	TGCAAATTTAACTCAGACAG	3
chr:transnega1361	NULL	ACTCCGGGATTGTAAACAAC	nega1361	AGTCCAGGATTGTAAACCAC	3
chr:transnega1362	NULL	TTTACGGAGGCGGAGAGCACG	nega1362	TCTACGGATGCGGAGAGCCCG	3
chr:transnega1363	NULL	TCAGGCAACAGGGAACATGAC	nega1363	TCAGGCGACAGGGAACATGAG	2
chr:transnega1364	NULL	TTGGATACTGCAAAGCAGAAT	nega1364	TTGGATAATGCAAAACAAAAT	3
chr:transnega1365	NULL	TCCTCATAATGATCATCCTC	nega1365	TCCTCATCATCATCATCCTC	2
chr:transnega1366	NULL	ATTATGATGATGCTGATGAAAC	nega1366	ATGATGATGATGATGATGAAAC	2
chr:transnega1367	NULL	CAGTACCTGCAACGGACGAGTTGAA	nega1367	CAGTACCTCGAACGGACGAGTTGAA	2
chr:transnega1368	NULL	TGGTAAACTTCTTTGGATTT	nega1368	TGATTAACTTCTTTGGCTTT	3
chr:transnega1369	NULL	ACATATGGTTGAGGGTGGTG	nega1369	ACACATGGTTGAGGGTTGTA	3
chr:transnega1370	NULL	CCCTTCACTTTTCCTCAGGC	nega1370	ACCTTCACTTTTCCTGCGGC	3
chr:transnega1371	NULL	GGAGTGTCTCTCCTTGTGTG	nega1371	GGCCTGTCTCTCCTTTTGTG	3
chr:transnega1372	NULL	CCAACATTGGCCGAGACAAT	nega1372	CGAAAATTGGCCGAGAAAAT	3
chr:transnega1373	NULL	TAGTTTAGAGGTAATCACGT	nega1373	TAGTGTAGTGGTTATCACGT	3
chr:transnega1374	NULL	TGATTGGCGCCAGGTTAGTA	nega1374	TGTTTGGCGCCTGGTTAATA	3
chr:transnega1375	NULL	AGCAGAGGTGTACTAAACAA	nega1375	AACTGAGGTGTATTAAACAA	3
chr:transnega1376	NULL	AGTCGCCCCGCAGGTTCCAC	nega1376	AGTCGAGCAGCAGGTTCCAC	3
chr:transnega1377	NULL	CATATGCAGGTGTAGCTTAT	nega1377	CAGATCAAGGTGTAGCTTAT	3
chr:transnega1378	NULL	AGAGAGCTCAGAGATGGAGG	nega1378	AGAGAGCGCACAGATGGGGG	3
chr:transnega1379	NULL	GACTGCTTGCCGCTTTTGTTG	nega1379	TACTGCTGGCCGATTTTGTTG	3
chr:transnega1380	NULL	TATAAGTGTCCACCATGAGG	nega1380	TTTAAGTGTCGACCAAGAGG	3
chr:transnega1381	NULL	AGGATTCCGACAATGTTGTT	nega1381	AGGATTCCAACAATGTTGTT	1
chr:transnega1382	NULL	TACGATTGGGATGCGATTGTT	nega1382	TACGATTGGGATGCGATTGTT	0
chr:transnega1383	NULL	CATATATACATATATGCACA	nega1383	CATATATACATATATGCACA	0
chr:transnega1384	NULL	AGAGTCATAGCGCTCAGGAT	nega1384	AGAGCCAAACCGCTCAGGAT	3
chr:transnega1385	NULL	TGGCGCTCACTGTGGGTCTG	nega1385	TGGCGCTGTCTGTGGGTCCG	3
chr:transnega1386	NULL	TTTTGTTATTGACGAACGTG	nega1386	TTTCGTTATTGACAAAAGTG	3
chr:transnega1387	NULL	GGCTTTGTTTTGTGCTTGAT	nega1387	GGCTTTGATTTGTGTTGGAT	3
chr:transnega1388	NULL	TTTCAACTATCTTGTTTTAT	nega1388	TTTCAATTATCTTGTGTTGT	3
chr:transnega1389	NULL	TTGTTGCGGCAGCTGGTAAT	nega1389	TTGTTGCTGCAGCTGGTCAT	2
chr:transnega1390	NULL	TTGCTTTACTGTGATTTACT	nega1390	TTGCTGTACTGTGATTTCCT	2
chr:transnega1391	NULL	TTGTGTATATTGGTTCGGTA	nega1391	TTGTGTATGTTTGTTCGGTT	3
chr:transnega1392	NULL	ATATAACATTTGATACGCATTCC	nega1392	ATATAACATTTGATTTGCATTCA	3
chr:transnega1393	NULL	CTGTTCGCGAGGACCCTCCG	nega1393	CTGCTCGAGAGGACCTTCCG	3
chr:transnega1394	NULL	AAGAATTCGTGCTTGGAAGA	nega1394	AAGAATTCGTGATTGGAGTA	3
chr:transnega1395	NULL	TCAGCCCCCGGTCGACGCTG	nega1395	TCAGCACCTGGACGACGCTG	3
chr:transnega1396	NULL	GCAGTAAATCAGTTAGAGTT	nega1396	TCAATAAATCATTTAGAGTT	3
chr:transnega1397	NULL	TATTTTAGCAGATTATTGCGA	nega1397	TATTTTGGCAGATTAGTGCAA	3
chr:transnega1398	NULL	ACCAGTAGTTGTGGTGCTTG	nega1398	GCCAGTAGCTGTGGGGCTTG	3
chr:transnega1399	NULL	AGTCTTCTATTTAAGAGTTA	nega1399	AGTTTTCTCTTTAAGAGTTT	3
chr:transnega1400	NULL	GATGATGTTAATCATGTTGT	nega1400	GATGATGATGATGATGTTGT	3
chr:transnega1401	NULL	CTAATTTGTGACCCGCGCTT	nega1401	CTGATTTGTGACCCACACTT	3
chr:transnega1402	NULL	CTTGGCCGTAAAGAAGGGCC	nega1402	TGTGGCCGTAAAGAAGGGCA	3
chr:transnega1403	NULL	CTGCATAAGCAATACACAAA	nega1403	TTCCATAAGCAACACACAAA	3
chr:transnega1404	NULL	CGATTCGGCTGCGTACGTTA	nega1404	CGATGTGGCTGCGTACTTTA	3
chr:transnega1405	NULL	AAAGAAAGAATCGCCGATGG	nega1405	AAAGAAAGAATCGCCGGTTA	3
chr:transnega1406	NULL	TTTAAATTTCATTATTACTGC	nega1406	TTTCTGTTTCATTATTACTGC	3
chr:transnega1407	NULL	TACTGAAGAAATATGGTAAG	nega1407	TACAGAAGAACTATGGAAAG	3
chr:transnega1408	NULL	TAAGGCTGATGATACCGACT	nega1408	TAAGGATGATGATACCGATT	2
chr:transnega1409	NULL	AAAGAGCTTCGTATAATAACT	nega1409	AAAGAGCTTCTTAGAGTAACT	3
chr:transnega1410	NULL	CAGCATAGCAACTCGCAACC	nega1410	CAGCACAGCAACTCGCCACC	2
chr:transnega1411	NULL	TGATAACCAAAGGAGGGTTG	nega1411	TGATAAATAAAGGAGGGATG	3
chr:transnega1412	NULL	CTAGCCAAACAGCTCAAACA	nega1412	CTTGTCAAAGAGCTCAAACA	3
chr:transnega1413	NULL	AAGACGATCACCGAATTGCC	nega1413	AAAACGATTGCCGAATTGCC	3
chr:transnega1414	NULL	AATTAGGAGTGTAGCCGTTC	nega1414	AATTTTGGGTGTAGCCGTTC	3
chr:transnega1415	NULL	TACTGTTATCTTTACAAATA	nega1415	TATTGTTATATTTACATATA	3
chr:transnega1416	NULL	GGTCTTCGAAATGCACAGTT	nega1416	GGTCAGCGAAATGCAGAGTT	3
chr:transnega1417	NULL	CTTTGAAAATATTCGTCTAT	nega1417	CTTTTAAAATATACGTATAT	3
chr:transnega1418	NULL	TAACAAATGGCATGCCCTCG	nega1418	GAACAGGTGGCATGCCCTCG	3
chr:transnega1419	NULL	ATGCTCGGCATATGGGTGGAT	nega1419	ATGCTCGGCAGATGGGTGTTT	3
chr:transnega1420	NULL	GGTTTATGCCGTTTTGTCCT	nega1420	GGTTTATTCTGTTTTCTCCT	3
chr:transnega1421	NULL	GGCATGTGACAAGTTTGTGG	nega1421	GGCATCTGACAAATTTTTGG	3
chr:transnega1422	NULL	AAATTCTGTTGAAGAGCGAT	nega1422	AATTTCTATTGAAAAGCGAT	3
chr:transnega1423	NULL	CTTTTAAACTTTTTTCAGAG	nega1423	CTTTTAAGCTTTTTTCAATG	3
chr:transnega1424	NULL	TTTCGAAAAGCGGATTGGTC	nega1424	TTTCAAAAAGCGGAATGGTT	3
chr:transnega1425	NULL	TATTTCTGAAGAGACAAGTG	nega1425	TATTTCTGAAGTGCCAAGTG	2
chr:transnega1426	NULL	GTCAGCATAGTTACGTTCCG	nega1426	GTCAGCATAGTTGCCTTCCA	3
chr:transnega1427	NULL	CTGAGTATGTAGAGGGGTTTCC	nega1427	CTGTGTATGTAGAGGGGTTTCC	1
chr:transnega1428	NULL	TAGAGCTCTTCCTCAATATCTCC	nega1428	TAGAGCTCTTCCTCAATATCTCC	0
chr:transnega1429	NULL	TTTGCTTGAATAAGAAAGGTG	nega1429	TTTGATTTAATAAAAAAGGTG	3
chr:transnega1430	NULL	AACATCGATCCAAGATAAAT	nega1430	AACATCGATACTAAATAAAT	3
chr:transnega1431	NULL	AATCATCGAAGACTAAAGCA	nega1431	AATCAGCGAACAATAAAGCA	3
chr:transnega1432	NULL	TCCATTTTCCAGGTGCCAAG	nega1432	TTCATTTTCCAACTGCCAAG	3
chr:transnega1433	NULL	CTAGTCCTGTCAGGTCAAGA	nega1433	CTAATACTGTCAGGTAAAGA	3
chr:transnega1434	NULL	ATTGAATTAAGTTCCAGCGT	nega1434	ATTGAATTCTGTTCCAGCTT	3
chr:transnega1435	NULL	GTTACTCGTTGGGAAAGGAA	nega1435	GTTACACGTTGTGCAAGGAA	3
chr:transnega1436	NULL	CGTTTCTACAGTCAACGTGCAAAGT	nega1436	CGTTTCTACAGTCAACGTGCAAAGT	0
chr:transnega1437	NULL	CTTAATGCGTCCTAGTCTTT	nega1437	TTTAATGCGTCACAGTCTTT	3
chr:transnega1438	NULL	AGGTCCCTGTACGGGCGCCA	nega1438	AGGTCCCTGTTCGGGCGCCA	1
chr:transnega1439	NULL	AGTGCATTTATTAACTTGAA	nega1439	AGTAATTTTATTAACTTGAA	3
chr:transnega1440	NULL	TATGGCTACCGATTTGTTCC	nega1440	TATGGCTAACGAATTGTTAC	3
chr:transnega1441	NULL	AATAAGAGGGCTGACTTTGT	nega1441	AATCACAGAGCTGACTTTGT	3
chr:transnega1442	NULL	GCTGGTGCCGTAGTCGATGT	nega1442	GCTGGTGCGGTAGTCGGTGA	3
chr:transnega1443	NULL	GTTGCTGATGAAATTAATTG	nega1443	CTTGTTGATGAAATTAATTG	2
chr:transnega1444	NULL	CGCCAAAAATGGTTTTGCCC	nega1444	TGCGGAAAATGGTTTTGCCC	3
chr:transnega1445	NULL	TGCGTTCAAATTCATAGGAAGA	nega1445	TGCTGTCAAATTTATAGGAAGA	3
chr:transnega1446	NULL	TTTTGTTCTATTTGTTTATTAG	nega1446	TTTTGTTCTTTTTGTTAATAAG	3
chr:transnega1447	NULL	AACCATCTCACAAAAGTGAG	nega1447	AACGATCTTACAAAAGTGAT	3
chr:transnega1448	NULL	ATCTAAACAAATTCATTTTC	nega1448	ATCTAAAGGCATTCATTTTC	3
chr:transnega1449	NULL	TTGCGGTCCAGTCGAATACC	nega1449	TTGCTGTCGAGTGGAATACC	3
chr:transnega1450	NULL	GCAATCTTAGGTTTAGTTGG	nega1450	GCAATGTTAAGTTAAGTTGG	3
chr:transnega1451	NULL	GGATGAGTAAGTTTCACTAA	nega1451	GAAGGAGTAAGTTTTACTAA	3
chr:transnega1452	NULL	AAGTTGCACTTGTGTACCCA	nega1452	AAGTTGCATTTGTGGAACCA	3
chr:transnega1453	NULL	AAATTTTTGATAAGGCTTCC	nega1453	TAATTTTTACTAAGGCTTCC	3
chr:transnega1454	NULL	GTAAGAAACGGGAGGCAAAT	nega1454	TTAAGAAATGGGCGGCAAAT	3
chr:transnega1455	NULL	GTTCCAAGGAGTTCATCCGG	nega1455	CTTCCAAGCAGTTGATCCGG	3
chr:transnega1456	NULL	AGCTTGGGGATTTATCAGGTG	nega1456	AGTTTGGGTATTTATCAGGTG	2
chr:transnega1457	NULL	TACCAGCTTGCCGAGAGAAA	nega1457	TTCCAGCTTGCAGAGAGATA	3
chr:transnega1458	NULL	ATGGCTTTTAGCTTTGACCG	nega1458	AGGGCTTTGAGCTTTGACTG	3
chr:transnega1459	NULL	AGTCACGTGACTGTGCGCGT	nega1459	ACTCACGAGACTGTGCACGT	3
chr:transnega1460	NULL	TATTCCCCATCTGAGTTGTG	nega1460	TTTTCCTCATCTGAGTTTTG	3
chr:transnega1461	NULL	CGTAACGCGGGCGGCCTGGG	nega1461	TGCCACGCGGGCGGCCTGGG	3
chr:transnega1462	NULL	GATATCATTGAATGTACCCG	nega1462	GATGTCCTTGAATGTAGCCG	3
chr:transnega1463	NULL	GATAATTATTTTAAAATCAA	nega1463	GATAATAATATTGAAATCAA	3
chr:transnega1464	NULL	CCAAGGGGCGGACGTGCATC	nega1464	CCAATGGGCGGACGTGGAGC	3
chr:transnega1465	NULL	TTACTATTATTGTGCACTTT	nega1465	TTTCTAGTATTGTGCTCTTT	3
chr:transnega1466	NULL	CTTCTCCTACGTGGGCGGAA	nega1466	CTTCTCCTTCCTGGTCGGAA	3
chr:transnega1467	NULL	CCGCTCGGAAGAGTGGTTCA	nega1467	CCGCTCGCAAGAGTGCTCCA	3
chr:transnega1468	NULL	TGAGCTTCTTGTACTTCGGG	nega1468	TGAGCTCCTTGTACTTGGGT	3
chr:transnega1469	NULL	CGTGTCCAGAGAGTAATTGG	nega1469	CGTGTCCTGAAAGTAGTTGG	3
chr:transnega1470	NULL	TTTGGAATTGTCCCCTAACC	nega1470	TTTGGATTTGTCTTCTAACC	3
chr:transnega1471	NULL	TGCATGGCCTAGGCGTCCAC	nega1471	TGCATCTCCTTGGCGTCCAC	3
chr:transnega1472	NULL	AAAATGTGAAATGAAGGTAT	nega1472	AAAATGTGAAATGAAGGTAA	1
chr:transnega1473	NULL	TTCAGCATTTTTAGACCAGG	nega1473	TTCGGAATTTTTGGACCAGG	3
chr:transnega1474	NULL	GCTGCTTGGTCGTCGAAATC	nega1474	GCTGGTTGGTCGTCTAATTC	3
chr:transnega1475	NULL	GCCTGCGCGTGTTGTACTTT	nega1475	TCCTGAGGGTGTTGTACTTT	3
chr:transnega1476	NULL	GCAGTGCGGTAGTAGCGTTGA	nega1476	GCAGTGCGGCAGTAGCGTTCA	2
chr:transnega1477	NULL	TAATTATTTTCTTGGAGGCT	nega1477	GAAGTATTTTATTGGAGGCT	3
chr:transnega1478	NULL	TGTTCCGTCTCACTATTTGTT	nega1478	TGTTTCGTGTCACTATTTGTT	2
chr:transnega1479	NULL	TGAAGCTCAGTTGTTGCGTC	nega1479	TGATGGTCAGGTGTTGCGTC	3
chr:transnega1480	NULL	GTGACGTCGTCTTTTGGTAT	nega1480	GTGACGTCGTCTTTTTGTTG	3
chr:transnega1481	NULL	TCTTGACGAAAAAGATGACC	nega1481	TCTTGACGAAAAAGCCGACC	2
chr:transnega1482	NULL	ATACGATTTGCGTTAAGTTT	nega1482	ATACGATTAGCTTTAGGTTT	3
chr:transnega1483	NULL	GGATAAACACATTTGGGAAA	nega1483	TGATAAACATATTTGGGGAA	3
chr:transnega1484	NULL	TTTGAGTATTTTCGCAACTCATCGT	nega1484	TTTGAGTGTTTTCGCAACTAATCGG	3
chr:transnega1485	NULL	TTGCAGTGTGACATCGGAGG	nega1485	TTGCAGGGTGACAGCGGAGC	3
chr:transnega1486	NULL	GGGCGCCGATAAAGAGGTCA	nega1486	GGGAGCCGATAAAGAGGTCA	1
chr:transnega1487	NULL	CATATGCAGAAGTTTGGTCA	nega1487	CATATGCAGAAGTTTGGTCA	0
chr:transnega1488	NULL	GAGGAACCGTTTTCCTTTGG	nega1488	GAGGATCCGATTTTCTTTGG	3
chr:transnega1489	NULL	TGAAACCGTAAAATGGATGT	nega1489	TGAAATCGAAAAATGGGTGT	3
chr:transnega1490	NULL	TGGTTGAACGTGGCCCGATAG	nega1490	TGGTTGAACGTGTCCTGAAAG	3
chr:transnega1491	NULL	TTTGAGTCACTGACGTCACTA	nega1491	TTTAAGTCGCTGACGTCACCA	3
chr:transnega1492	NULL	ATTACGATTGGGATGCGATTG	nega1492	ATTACGATTGGGATGCGATTG	0
chr:transnega1493	NULL	CTGATTTGCCGGTCGTGAGT	nega1493	CTGATTTACCTGTCGTGCGT	3
chr:transnega1494	NULL	AAACAAATCATAGGAAAAGT	nega1494	AAATAAATGATAGCAAAAGT	3
chr:transnega1495	NULL	TCCTGTAACGGTCGCCATTT	nega1495	TCCTGTCACGGTCGCCATTT	1
chr:transnega1496	NULL	TTTCGCTCTGCGTGCTGTTC	nega1496	GTTGCCTCTGCGTGCTGTTC	3
chr:transnega1497	NULL	TAATTATTCGTCATGAAATC	nega1497	TAATTAATCGGCATTAAATC	3
chr:transnega1498	NULL	TCTGGCATCTGACGAATTTA	nega1498	TCCGGCATCTGACAAATTTT	3
chr:transnega1499	NULL	CAACCAAAGACTAGGGAACG	nega1499	CAGCCAAAGTCGAGGGAACG	3
chr:transnega1500	NULL	CATGAAGCATTACACATTTT	nega1500	CGTGAAGCGTTCCACATTTT	3
chr:transnega1501	NULL	TGTTTTTGGAAATTACCGTA	nega1501	TGGTTTTGGAAATTAACATA	3
chr:transnega1502	NULL	TTTGCTTCAGCCCGTGCTTC	nega1502	ATTGATTCAGCCAGTGCTTC	3
chr:transnega1503	NULL	ACGGCAAGCCAAAACACGGAA	nega1503	AAGGTAACCCAAAACACGGAA	3
chr:transnega1504	NULL	CGAGCTGCATTATCCAGGAC	nega1504	AGAGCTGCATTAACCAGGGC	3
chr:transnega1505	NULL	AGTAGATCCCGTGAGACTTA	nega1505	AGTAGATCCCGAGATATTTA	3
chr:transnega1506	NULL	CTCCTAATCCTATGCGATCG	nega1506	CTCCAAATCCAATACGATCG	3
chr:transnega1507	NULL	AATACTGGATGATACAATAAT	nega1507	AATAATTGATGATACAATAAT	2
chr:transnega1508	NULL	AAGATTCGTCTATTCTACTA	nega1508	GAGATTCTTCTATTCTACTT	3
chr:transnega1509	NULL	CGAGATAGGTCTTCCAGAAA	nega1509	CGAGATTGGTCTTACTGAAA	3
chr:transnega1510	NULL	GGTTACCTGTGCTAATTTTG	nega1510	GTTTACCTGTGATAAGTTTG	3
chr:transnega1511	NULL	ATTCTAAGCAAGCGCACTAC	nega1511	ATGCTAAGCGAGCGCTCTAC	3
chr:transnega1512	NULL	TAAATGTGGCATTTATAGTT	nega1512	TTAATGAGGCATTTAAAGTT	3
chr:transnega1513	NULL	TTGCAGAAATCGACCCAATT	nega1513	TTGCATAAATCGATCCGATT	3
chr:transnega1514	NULL	CCATAACATTGTACATTGTC	nega1514	CTATAAAATTGTACATCGTC	3
chr:transnega1515	NULL	GGCGACGTCGATGTAGGATT	nega1515	TGCGACCTCGATGTTGGATT	3
chr:transnega1516	NULL	TAAGCATAAAGTGTAGTTAT	nega1516	TAAGTATAACGTGTAGTTCT	3
chr:transnega1517	NULL	TAATAGAATATGGAATTAAT	nega1517	TAATAGAATGGGGAATTATT	3
chr:transnega1518	NULL	CGTAGGCACCGACTTGACAT	nega1518	CATGGGCTCCGACTTGACAT	3
chr:transnega1519	NULL	TGTTGGGACAGTTGGGCGTG	nega1519	AGTAGGGACAGATGGGCGTG	3
chr:transnega1520	NULL	TTCTATGGAGTTATGCTGAT	nega1520	TTCTATGGAATGATGATGAT	3
chr:transnega1521	NULL	TATGTGCAGGAGTTTGAGTA	nega1521	TATGTCCGGGAGTTTGAGTT	3
chr:transnega1522	NULL	GATGCGTACATCGTCAACCT	nega1522	GATGCTGCCATCGTCAACCT	3
chr:transnega1523	NULL	CATAGTTCCGTATAATCAGT	nega1523	CATAGTTCTGAATTATCAGT	3
chr:transnega1524	NULL	TCCTTGGTGTAATGGTAAGA	nega1524	TCCATGGTGTAATGGTTAGC	3
chr:transnega1525	NULL	CGAGGCGGACAAACGGGTCT	nega1525	CGAGGAGGAGAAACGGGTGT	3
chr:transnega1526	NULL	ATTTAAGTTATGTTAACCGT	nega1526	ATTTAAGTTATATTGTCCGT	3
chr:transnega1527	NULL	ATCAATTCATCGAACTGGCT	nega1527	AACAGTTCATCGAACAGGCT	3
chr:transnega1528	NULL	TTATTGTACTATAGACTGGA	nega1528	TTATTGTACTATATAATGGA	2
chr:transnega1529	NULL	TTTGTAAAATACCGATTGGC	nega1529	TTTGTAAACTACTGATCGGC	3
chr:transnega1530	NULL	CTCACAGTATTATACCGTGAG	nega1530	ATCACAGGATTATACTGTGAG	3
chr:transnega1531	NULL	CAATCTTTTTAGCTGCATTA	nega1531	CAATATTTATAGCTGGATTA	3
chr:transnega1532	NULL	TTTGTCTACTAACGTGGAATTCG	nega1532	TTTGTCTACTAAAGTGGAATTCG	1
chr:transnega1533	NULL	TTTCATTCAAAAGATTTTTCT	nega1533	TTACATTGAAAAGATTTTTGT	3
chr:transnega1534	NULL	TATGATGATCATGTATAGGC	nega1534	TATGATGATCAAGTAAAAGC	3
chr:transnega1535	NULL	ATGTAATGGTTAGCTCTTTC	nega1535	GTGTAATGGTTAGCACTTTG	3
chr:transnega1536	NULL	AATATCCTCAGCCAGCTCCA	nega1536	AATATCCTGCGCCAGCTCCT	3
chr:transnega1537	NULL	GGATTGCCTTAATGAGGGCT	nega1537	GTATTGCCTTAATGAGCGAT	3
chr:transnega1538	NULL	ATACGTTTAAATGCTGTATT	nega1538	ATACGAATATATGCTGTATT	3
chr:transnega1539	NULL	CACGCGTTTGTATCGGCATC	nega1539	CACACTTTTGTATCGGCGTC	3
chr:transnega1540	NULL	CACACTAAGCTTGGACTCTT	nega1540	TACTCTAAGCTTCGACTCTT	3
chr:transnega1541	NULL	ATTAATAGATCCATGTAGCG	nega1541	ATTATTAGATGTATGTAGCG	3
chr:transnega1542	NULL	GTGGTTCCGGTTCGGATCCT	nega1542	GTGGTTCCGTTTTGCATCCT	3
chr:transnega1543	NULL	ATCCTCCTATGGACGTCTTC	nega1543	CGCCTCCTCTGGACGTCTTC	3
chr:transnega1544	NULL	ACAGAGCTCCCGGTGGTAGT	nega1544	GCAGAGCTCTCAGTGGTAGT	3
chr:transnega1545	NULL	TGAGCCGGAATCGATAGGGC	nega1545	TGAGCCGGAATCGAAAGCGT	3
chr:transnega1546	NULL	TAATTTGATTTTAGCTCGGT	nega1546	TAATTTGATTTTAGCTCTAA	3
chr:transnega1547	NULL	TCGATACTTTGTATATAAATT	nega1547	TCGATACATTGTAGATACATT	3
chr:transnega1548	NULL	GGAGAGGCAGGACCCAGGGC	nega1548	GCAGAGGCAGGACTCTGGGC	3
chr:transnega1549	NULL	GTACATTTCACACGAAGGTT	nega1549	TTACATTTTCCACGAAGGTT	3
chr:transnega1550	NULL	CTTAACATCTGATCGTTCGG	nega1550	CTTAACATCTGATAGTTCCT	3
chr:transnega1551	NULL	GGCGCCTTAACCGGCTGCGT	nega1551	GGTGCCTTATGCGGCTGCGT	3
chr:transnega1552	NULL	AAAAACAGGTAGTGAGATGT	nega1552	AAAAAAAGATAGTGAGTTGT	3
chr:transnega1553	NULL	GTATATTCTGCTGAAAAATG	nega1553	GTACAATCTGCTGACAAATG	3
chr:transnega1554	NULL	TTTTTGTGTATTTGTACGGG	nega1554	TTTTAGTGTATTTGAACAGG	3
chr:transnega1555	NULL	TTGAAAGCGATCCTGTAACT	nega1555	TTGAAAGTGTTCCTGTAAAT	3
chr:transnega1556	NULL	CGCACTCACTCACACTGGAGG	nega1556	CGCACTCACTCACACTGGCGC	2
chr:transnega1557	NULL	TGGTGCACTCGTATAATATA	nega1557	TTGTGCACTCGTAGAATATC	3
chr:transnega1558	NULL	AAGCTTCCAGTAAACCCGGT	nega1558	AAGCTTCCAGTAGACCTCGT	3
chr:transnega1559	NULL	TCCTTCCCCTGAAGCACTCA	nega1559	TCCTTCCCCACCAGCACTCA	3
chr:transnega1560	NULL	TTCATATCATAGCTCATCTT	nega1560	TTAAAATCATAGCTCATCAT	3
chr:transnega1561	NULL	TGGAAGCAGACAATGAGTTG	nega1561	TTGCAGCTGACAATGAGTTG	3
chr:transnega1562	NULL	AGCTACGACATTGTCAGCCA	nega1562	AACTACGACATTGTCAGCAT	3
chr:transnega1563	NULL	TTTGATTTCTTCACTGTTCT	nega1563	TCTGATTGCTTCACTGTTCT	2
chr:transnega1564	NULL	TGAGCGCCTCTTGTTTGTGCT	nega1564	TGAGCGCGTCTTGCTTGTGCT	2
chr:transnega1565	NULL	GATCCAAGACCCTTTTTCAT	nega1565	GAGCCAAGAGCCTTGTTCAT	3
chr:transnega1566	NULL	ATGGGATTATATCCCTTTTA	nega1566	ATTGGATTATTTCCCTTTTT	3
chr:transnega1567	NULL	TCGAGTAGCTGGCGAAGGAG	nega1567	TCGAGGAGCTGGCGCAGGAT	3
chr:transnega1568	NULL	AAGTACTGTTGAATCACAAT	nega1568	AAGTGCTGTTGATTCACAAC	3
chr:transnega1569	NULL	TGAGGTCTAATCTATAAACC	nega1569	GGAGGGCTAATCTAGAAACC	3
chr:transnega1570	NULL	GCACTTAATGATGAGCCACAG	nega1570	GAACTGAATGATGAGCTACAG	3
chr:transnega1571	NULL	TCAATTGAAAAGAAACTTCT	nega1571	TCAAGAGAAAAGAAATTTCT	3
chr:transnega1572	NULL	GACCTTCATACATCATATGTC	nega1572	GTCCTTTATACATCATATGTA	3
chr:transnega1573	NULL	GTGCAAATGTAGCATTACCA	nega1573	GTGCAAAGGTAGCATAATCA	3
chr:transnega1574	NULL	ATCCGCAGGTCATTTGTCAAA	nega1574	ATCCGCAGCTCATTTGATAAA	3
chr:transnega1575	NULL	TTCTGAGTTCAAACCGATGG	nega1575	ATCTGAGTTCAAACCGGTGT	3
chr:transnega1576	NULL	AGATGATTGATACAAAGACC	nega1576	AGAAGATTGCTACAACGACC	3
chr:transnega1577	NULL	GAAGATGCTAATCAGATAGCG	nega1577	GATGATGCTAATCAGAGAGCA	3
chr:transnega1578	NULL	TGGTTTGCTTCAAGTCCGGT	nega1578	TGTATTGCTTCAAGTCCGGC	3
chr:transnega1579	NULL	ATCGGTCAATTCAAATAAGT	nega1579	ATCGATGAATTCAAAGAAGT	3
chr:transnega1580	NULL	TCACAGTGATTTTGATTCATA	nega1580	TCACAGTGATTTTCCTTTATA	3
chr:transnega1581	NULL	GTAGGATCCTGGATATCATTGT	nega1581	GTAGGGTCCTAGATATCATTGT	2
chr:transnega1582	NULL	ATCTAACATTTTGAAAGATG	nega1582	AACTAACATTTGAAAAGATG	3
chr:transnega1583	NULL	ACTGCTGCGGCTCGAACTTC	nega1583	GCTGCTGCTTCTCGAACTTC	3
chr:transnega1584	NULL	TTCTCTTCGATTCTCGCAGGG	nega1584	TTCTCTGCGATTCTCAAAGGG	3
chr:transnega1585	NULL	AGAGTTGCTGTATCTCTTAG	nega1585	ACAGTTGCTGTTTCTTTTAG	3
chr:transnega1586	NULL	AGAGCCATGTACTCTGCCTC	nega1586	AGAGCCATGTACTCTGCCTC	0
chr:transnega1587	NULL	GTGCAAAGCGCCTTGGATAT	nega1587	GTGCAAAGAGTCTTGAATAT	3
chr:transnega1588	NULL	GTAAAGAAGAACTTTATTTG	nega1588	GTAAAGTAGAACAATATTTG	3
chr:transnega1589	NULL	TATTTTCTTTTTTCGACGCC	nega1589	TATTTTCTGTATTCGACCCC	3
chr:transnega1590	NULL	TCTCTGAACTGTACGAGCGT	nega1590	ACTTTGAACTGTACTAGCGT	3
chr:transnega1591	NULL	CAACGGTGTTGCACTAAGTAG	nega1591	TAAAGTTGTTGCACTAAGTAG	3
chr:transnega1592	NULL	GTTGAGGATGGATGGTCATTG	nega1592	GCTGAGGATGGATGGGGATTG	3
chr:transnega1593	NULL	TCTAATGACGAATTCTTCCA	nega1593	TCCAATCACGAATTCTTCCT	3
chr:transnega1594	NULL	GCGTGTTGGTAAACTTCTCTG	nega1594	TCGTGTTGATAAACTTATCTG	3
chr:transnega1595	NULL	TAGACGATTTTACGTTCAGG	nega1595	TAGACGATTTTACGTTTTGT	3
chr:transnega1596	NULL	ATAGAATCACATGATCGCGGT	nega1596	ATGGAGTCACATGATCGAGGT	3
chr:transnega1597	NULL	ACTACCCAGTTGGGTTCGGTT	nega1597	GCTGCCCAGTTCGGTTCGGTT	3
chr:transnega1598	NULL	TTGACAGGACCAAAGACATT	nega1598	TTGACAGGACCAAAGACACT	1
chr:transnega1599	NULL	TTGTATCTGCTGTAATTGGC	nega1599	CTGTATCTGCTGCAATTGGT	3
chr:transnega1600	NULL	CGGACACATGCACCATATGC	nega1600	CGGACACATGCACCATATGC	0
chr:transnega1601	NULL	AATGAACCCGAGTCAGTTGG	nega1601	AAAAAACCCGAGTCAGTTTG	3
chr:transnega1602	NULL	AAACCAAAAGGATAGTGACA	nega1602	AAACCAAAAGGATTCTGAAA	3
chr:transnega1603	NULL	AGTTGCTTTCCGAGCTCGATGG	nega1603	AGTTGCTTTCCGAGCTCGATGG	0
chr:transnega1604	NULL	TAACAACGTTGGCTATGCGGA	nega1604	TAAAATCGTTGGCAATGCGGA	3
chr:transnega1605	NULL	TAAGCAGAGCAGACGGACTG	nega1605	TAAGCAGCGAAGACGGCCTG	3
chr:transnega1606	NULL	GATTGGGATGCGATTGTTCC	nega1606	GATTGGGATGCGATTGTTCC	0
chr:transnega1607	NULL	ATTCTGTTAGTCTGCATGCT	nega1607	ATTCTTTTAGTCAGCATGGT	3
chr:transnega1608	NULL	TTAATTGGACCTAATGTCGT	nega1608	TTAAATGGACCTAATGGCTT	3
chr:transnega1609	NULL	GGTCCGGTCAATTGTTTGGA	nega1609	GGTTCGGTCAATTGTTTGGA	1
chr:transnega1610	NULL	AAGAGGCGTATAGTTGTTTT	nega1610	AAGAGACGAATAGTTATTTT	3
chr:transnega1611	NULL	GGGAGTGCGATGAGCTTGCT	nega1611	CGGAGTGCTAGGAGCTTGCT	3
chr:transnega1612	NULL	TCTTGAGCTGCGTTTGGATG	nega1612	TCTTGAGCTGCCTTTGTATG	2
chr:transnega1613	NULL	TACTCTCTGAAAAATGGTGA	nega1613	TACTGTGTGAAAAATTGTGA	3
chr:transnega1614	NULL	ATTTGCGGCTGCACCTCACC	nega1614	ATTTGCGGCTAAAGCTCACC	3
chr:transnega1615	NULL	TTGTCTACTTCCGTAGGCAC	nega1615	TTGTCTACTTCCATAGGCTC	2
chr:transnega1616	NULL	TGGCGGATGTTATTAGAAGGGC	nega1616	TAGAGGATGTTACTAGAAGGGC	3
chr:transnega1617	NULL	CGCCCCGCCTCTCAAGAGGT	nega1617	CGCCCAGCCTCTCCAGACGT	3
chr:transnega1618	NULL	TTTCTCCGGGTTTAAATTTT	nega1618	TTTCTACGGGTTTAACTGTT	3
chr:transnega1619	NULL	GTGGTATTTTTTCGAGGTTT	nega1619	TTGGTATTTTTTCGCTGTTT	3
chr:transnega1620	NULL	ACTGGCCAAAGCACACCAGC	nega1620	ACTGGCCAAATCAGAGCAGC	3
chr:transnega1621	NULL	TGCGATGCGAATTATAGCGG	nega1621	TGCGATGCGTTTTATAGCCG	3
chr:transnega1622	NULL	ATATCTAACTGCAATGTTGG	nega1622	ATATCAAACTGCAATTTTGA	3
chr:transnega1623	NULL	TTGTACCATCGTTATCAGAA	nega1623	ATATACCGTCGTTATCAGAA	3
chr:transnega1624	NULL	AGGACCCCGGCTCAAGCCCG	nega1624	AGGTCCCCGGTTCAATCCCG	3
chr:transnega1625	NULL	TATTTGTGCTTTTTATTACT	nega1625	TATATGTGATTTTTATTACA	3
chr:transnega1626	NULL	AGACATAAAGTAAAATAAAT	nega1626	TAACATAAAGTAAAATAAAT	2
chr:transnega1627	NULL	TTTTATCAGAACAATAGTGT	nega1627	TTTTATCTGAACAATATTGT	2
chr:transnega1628	NULL	TTGTGCAGGATGTGATTCTT	nega1628	GTGTGCTCGATGTGATTCTT	3
chr:transnega1629	NULL	TCGAAAATAATCCTTCACGG	nega1629	TAGAAAATAATCATTCACAG	3
chr:transnega1630	NULL	AGGAAGGTATTAAATCTTAT	nega1630	AGCAACGTATTGAATCTTAT	3
chr:transnega1631	NULL	TCGAAGTTCGACTCCTGCCA	nega1631	TCCAGGTTCGACTCCTGGCA	3
chr:transnega1632	NULL	TTAAGGTATGCCGTAGTTCC	nega1632	TTTTGGTATGCCTTAGTTCC	3
chr:transnega1633	NULL	GATCGCCAAGTGATGGAGAG	nega1633	GTTCAACAAGTGATGGAGAG	3
chr:transnega1634	NULL	TGACCCGGTTTCGATTTACG	nega1634	TGACCCGGGTTCGATTCCCG	3
chr:transnega1635	NULL	TTAGGAGAACACACAATACA	nega1635	TCAGGAGAACACAGAATACC	3
chr:transnega1636	NULL	TGAACACTGGTTATCGATCT	nega1636	TGAAAACTGGTCTTCGATCT	3
chr:transnega1637	NULL	TTTCGTGATGATCTAACAGGA	nega1637	TTTCGTGATGATCTAAAAGAT	3
chr:transnega1638	NULL	GAGGAACCGCTTAGGCGCCTG	nega1638	GAGCAACGGCTTAGGCGCCAG	3
chr:transnega1639	NULL	GGTGTTATATTTTGAAGCCC	nega1639	GGTGTTGTGTTTTGAGGCCC	3
chr:transnega1640	NULL	CTCAGAGATCTAGTATTGTTC	nega1640	CTCAGCGATCTAGTAGTGCTC	3
chr:transnega1641	NULL	GTGCGACGGTAGCATACTCA	nega1641	GTGCAAAGGTAGCATAATCA	3
chr:transnega1642	NULL	TTTCGCTTCTCGGCAGAGGC	nega1642	TTTTCCTTCTTGGCAGAGGC	3
chr:transnega1643	NULL	AATGATTATCCGATTGATGC	nega1643	AATGATGATCCTATTGATTC	3
chr:transnega1644	NULL	TTGTTAGTTCTTTGTTGATGT	nega1644	TTTTGACTTCTTTGTTGATGT	3
chr:transnega1645	NULL	GATAACTAGAAACGTTAATT	nega1645	GATAACCAGAAAAGTGAATT	3
chr:transnega1646	NULL	CGCGCGACCTTTAACCAAAA	nega1646	CTCGCGACCTTTAATCAACA	3
chr:transnega1647	NULL	CGGCACCGCGGACTTGCAGC	nega1647	TGGCAACGCGGAATTGCAGC	3
chr:transnega1648	NULL	TGTATTATAAAGAATTTATTTT	nega1648	TGTTTTATATAGAATTTATTTT	2
chr:transnega1649	NULL	CTTTCGCCTCTACCTGAAATTG	nega1649	CTTTCGCCCCTATCTGAAATTG	2
chr:transnega1650	NULL	TACGTTGCAGTCCTCTAGTA	nega1650	TATGTTGCAGTCCTATAGTG	3
chr:transnega1651	NULL	GGAAGAAGGTTTTACAGAGT	nega1651	GGAAGTAGTTTTTACAGCGT	3
chr:transnega1652	NULL	TTCTGATAGCATTTCCTTTC	nega1652	TTCTGAAAGCATTTACTTTT	3
chr:transnega1653	NULL	GTGTCGCCGTTAGCACGTGT	nega1653	GTGTAGCGGTTATCACGTGT	3
chr:transnega1654	NULL	TACGACTGCTCATTAACGGGA	nega1654	TACGAGTGCTGATTAAAGGGA	3
chr:transnega1655	NULL	TGTCTAGGTTTCGTCCGTCA	nega1655	TGTCTAGGCTGCGTTCGTCA	3
chr:transnega1656	NULL	TATTTGAGAGCTGGCAAAAG	nega1656	TATTTGAGAGATGGCAAAAT	2
chr:transnega1657	NULL	CGGTGTTGAAGTCATCGTTGC	nega1657	CGTTGTTGAAGTGATTGTTGC	3
chr:transnega1658	NULL	GATGATGAGGTGGATGCTGG	nega1658	GATGATGATGATGATGCTGG	3
chr:transnega1659	NULL	GATTGCGCCCTGGATGTTGTA	nega1659	GATTGCGACCTCGATGTTGGA	3
chr:transnega1660	NULL	GCGCTGTTGAAAGCAAATTGATG	nega1660	GCGCTGTTGAAAGCAAATTGATG	0
chr:transnega1661	NULL	GAAGCGTTCTCTCAAAGGGA	nega1661	GTGGCGTGCTCTCAAAGGGA	3
chr:transnega1662	NULL	TTGGCCCAGCACTTTGGGGT	nega1662	TTGGCACAGCACTTTGTGTT	3
chr:transnega1663	NULL	CGAATTAAAGGAATCAGTTCA	nega1663	CGAAATAAAGAAATCAGTTCG	3
chr:transnega1664	NULL	CAACCATATTGAGCTCCTAC	nega1664	CAACCATATTGATGTCCTAA	3
chr:transnega1665	NULL	TTCACAGCTCGGTTCGGTTA	nega1665	TGCCCAGTTCGGTTCGGTTA	3
chr:transnega1666	NULL	CGTTTGGCTAAGATCGAAGTG	nega1666	CTTATGGCTAAGATCAAAGTG	3
chr:transnega1667	NULL	AAGAGAAGGTCTTGCTGCAT	nega1667	AAGTGAAGGTCCTGATGCAT	3
chr:transnega1668	NULL	TTTTATGGATGGGAGTCTTG	nega1668	TTTTATGCATGAGAGACTTG	3
chr:transnega1669	NULL	CGTCTTCGGCAGCGATTTTTG	nega1669	ACTCTTCGGCAGCCATTTTTG	3
chr:transnega1670	NULL	AACAGCAAAGGGACTGGAAAA	nega1670	AACAGCAAAGAGGCGGGAAAA	3
chr:transnega1671	NULL	GATGAGTGTGTTTCTGAGATT	nega1671	GATGAGAGTGTTTCTGGGATT	2
chr:transnega1672	NULL	GGTAGCGCTTGCTCGTGTTT	nega1672	GATAGCGCTTGCTCTTGTTT	2
chr:transnega1673	NULL	ATTACCTGATGTGGGAGAAC	nega1673	ATTACCTGATGATGGAGGAC	3
chr:transnega1674	NULL	TATAATGCTCAAGTAAAAGAT	nega1674	TATGATGATCAAGTAAAAGCT	3
chr:transnega1675	NULL	TTTTCAGGCGTTTGTATCTG	nega1675	TTGTTAGGCGTTTGTCTCTG	3
chr:transnega1676	NULL	CAAAGGCGACAACGAGGTGACTC	nega1676	CAAAGGCGACAACGAGGTGACTC	0
chr:transnega1677	NULL	ATTTTCCCTGGATTTGAAAA	nega1677	ATTTTACCTGGATTTGGAAT	3
chr:transnega1678	NULL	AGCCATTCCTGAGAGGGATT	nega1678	AGCCATTCCTCAGAGGCATT	2
chr:transnega1679	NULL	TTGATTGTATTAGTTTTCCT	nega1679	TTGAATGTTTTAGTTTTCTT	3
chr:transnega1680	NULL	AATAGCGTCGCTGAGTAACATTG	nega1680	AATAGCGTCGCTGAGTAACATTG	0
chr:transnega1681	NULL	TGAATTTACCGATCCGAGTT	nega1681	TGAATCCAGCGATCCGAGTT	3
chr:transnega1682	NULL	TATTCTAGTTTCTTTGATGG	nega1682	TATTCTAGTGTCTTTGATGG	1
chr:transnega1683	NULL	TGCTTCGCGGATCAAAAACA	nega1683	TGCTTCGCTGATCAAGAGCA	3
chr:transnega1684	NULL	GCAGAACCCCCCTTTATCTT	nega1684	GCAGATCCCCCCATTATGTT	3
chr:transnega1685	NULL	GTATGCGACATACCAACAGT	nega1685	GAATGCGACATACCAAAAGA	3
chr:transnega1686	NULL	ACAGGTCGAAGACCACTTTT	nega1686	AAAGATCGAAGACCAGTTTT	3
chr:transnega1687	NULL	TGTTTTACTGCGATGGTTGC	nega1687	TGTTTTACTGCGATGGTTGC	0
chr:transnega1688	NULL	CAGGTTCCCGGATTGGAAGCA	nega1688	CAGGTTCCTGGATTTGAAGAA	3
chr:transnega1689	NULL	ATTGCCGCAAAGGTGAAGCT	nega1689	ATTGCCACTAAGGTCAAGCT	3
chr:transnega1690	NULL	TGATGAAAGGCAGATATTAC	nega1690	TAATGAAAGGTAGATTTTAC	3
chr:transnega1691	NULL	CTACATCTTCTTGCCTAAGT	nega1691	TTACATCTTCTTTCTTAAGT	3
chr:transnega1692	NULL	ATTCCTATGGGTATTGGTTA	nega1692	TTTGCGATGGGTATTGGTTA	3
chr:transnega1693	NULL	GAATATGGTTCAAGAAATGT	nega1693	TAATATGGTTTAAGAAATGT	2
chr:transnega1694	NULL	GTAGAGATGCTCATTAACAT	nega1694	ATAGAGATGCTCCTTTACAT	3
chr:transnega1695	NULL	AGATTGAAGATTACCTTGAT	nega1695	ATATCGAAGATTTCCTTGAT	3
chr:transnega1696	NULL	AGTTATCAAATGAGCAGCTG	nega1696	ATTTATCAAATGAGCTGCGG	3
chr:transnega1697	NULL	TCAAGTAATAGTTGACACAGG	nega1697	TCAAGGATTAGTTGATACAGG	3
chr:transnega1698	NULL	AACAATAGACTTGGCTTCAT	nega1698	AACACTCGACTTGGCTTAAT	3
chr:transnega1699	NULL	GATCTGAGCTGCCTGGGGGC	nega1699	GATCTGAGCTGCTCGGGTGC	3
chr:transnega1700	NULL	AGGAAGGGGATAAAGGCGTA	nega1700	AGGAAAGGGAAAAAGGCGTA	2
chr:transnega1701	NULL	TCGTCCTACAGATAGTAATC	nega1701	TCGTGCTTGAGATAGTAATC	3
chr:transnega1702	NULL	ACTCTTAGTCGCAGGGGCGT	nega1702	ACTCTTAATCTCAGGGTCGT	3
chr:transnega1703	NULL	CGTGAAAGAGGAGCGAGTTC	nega1703	CGTGAAAGCGGAGCGATTTA	3
chr:transnega1704	NULL	TTTCTCTCAAGAACACTGTT	nega1704	TTTCTATGAAGAAAACTGTT	3
chr:transnega1705	NULL	CCTCGCGTTTGGTCTCCTCC	nega1705	CCTCGCCTTTGGCCTACTCC	3
chr:transnega1706	NULL	ATTTACTAGTACGATGGTGT	nega1706	ATTTACTAGGACCACGGTGT	3
chr:transnega1707	NULL	CATCGCTCCAGCATGCGTGT	nega1707	AATCGATCCAGCATGAGTGT	3
chr:transnega1708	NULL	ATGAATTAACAGGTTTCAGA	nega1708	ATGGATGAACACGTTTCAGA	3
chr:transnega1709	NULL	TTTCGTCAATATGTCTGCTG	nega1709	TTTCGTCAATATGTCTGCTG	0
chr:transnega1710	NULL	TACTTGGGAGTTGATTAAAG	nega1710	AACTTTGGGGTTGATTAAAG	3
chr:transnega1711	NULL	AATTAGGAGGGCGACTTCGT	nega1711	AATTCGCAGGGCGATTTCGT	3
chr:transnega1712	NULL	AACGGATTGGCAGCCAGCGA	nega1712	AATGGATTGGCAGCCGGGGA	3
chr:transnega1713	NULL	AGGTTGAACGTGACCTGAATG	nega1713	TGGTTGAACGTGTCCTGAAAG	3
chr:transnega1714	NULL	CCTTCTGAGATGCTGTTATT	nega1714	CCTCCTGAGGTGCGGTTATT	3
chr:transnega1715	NULL	AGCTTTCGTTCCTCGCTTTG	nega1715	AGCTTTCGTTATTCGTTTTG	3
chr:transnega1716	NULL	TTTTTTTCTGAATAGTGGCC	nega1716	TTTTTTACAGAATAGTGGGC	3
chr:transnega1717	NULL	AATTTCTGGTTTAGCCGTTC	nega1717	AATTTTGGGTGTAGCCGTTC	3
chr:transnega1718	NULL	CCTATCGACAAGCCTATCGC	nega1718	CCTATCGACAAGCCTATCGC	0
chr:transnega1719	NULL	AAGTCAATGTCCACAGCCTG	nega1719	AAGTCCATGAACACAGCCTG	3
chr:transnega1720	NULL	TCACAATTTTTTAACTGGAA	nega1720	TCACAATTTTCTAAAGGGAA	3
chr:transnega1721	NULL	TTCACATGCAACAAGGCTTA	nega1721	TTCACATGCAACATCCCTTA	3
chr:transnega1722	NULL	TGACAAACTTTAGGAGTTTG	nega1722	TGACAAATTTTTGGATTTTG	3
chr:transnega1723	NULL	TTTATAGTCATCAATTTGTG	nega1723	TTTCTTGTCATCAATTTGTC	3
chr:transnega1724	NULL	CAGAGCTGGGCCCATCAGGTG	nega1724	TAGAGCTGTGCGCATCAGGTG	3
chr:transnega1725	NULL	CGCGGATCGGAAGCGCACCC	nega1725	CGCGGATCTGAAGCGCAGCC	2
chr:transnega1726	NULL	AATAGTCCCAGACGTGGCCA	nega1726	AATATTCCCAGAAGAGGCCA	3
chr:transnega1727	NULL	CTCTGGACTCCGAGGAGATG	nega1727	CTGTGGACGCCAAGGAGATG	3
chr:transnega1728	NULL	GATTTACTTGTTAAATGATGGATA	nega1728	GATTTACTTGTAAAATGATGAAAA	3
chr:transnega1729	NULL	TTATTGTTGTTAAGTTCGTC	nega1729	TTATTGTTGTTAATATCGTC	2
chr:transnega1730	NULL	CCACGAACGGCCTCTCTGAG	nega1730	CAACGAAAGTCCTCTCTGAG	3
chr:transnega1731	NULL	GTTCCAGCGTTGCAACCGCT	nega1731	GTTCCCTCGTTGCAATCGCT	3
chr:transnega1732	NULL	CATTTTATATCTTTTATGAT	nega1732	TATTTGATATCTTTTATGTT	3
chr:transnega1733	NULL	TTAATGGAACTATAAATCGC	nega1733	TTAATGGAACTATACAACAC	3
chr:transnega1734	NULL	GGGGGTTGAAAAATACGCGTT	nega1734	AGGGGATGAAAAATACACGTT	3
chr:transnega1735	NULL	CTATCAGGTATAGTAGAAGG	nega1735	GTATCAGGTATAGTAAAATG	3
chr:transnega1736	NULL	TACTTACAGAAAATAATCGT	nega1736	GACTTATAGAAAATAATCAT	3
chr:transnega1737	NULL	TGCGTTTGTGGAATACGGGG	nega1737	TGCGTTTGTGGAATACGGGG	0
chr:transnega1738	NULL	GTGATCCCGATAACGGTGCG	nega1738	GTGCTCCCGATGACGCTGCG	3
chr:transnega1739	NULL	ACAAATGTTATACTCAATTT	nega1739	ACAAATGTTAAACTGATTTT	3
chr:transnega1740	NULL	TTCGACTTATTTTAGTTTGT	nega1740	TTGGACTTATTCTAATTTGT	3
chr:transnega1741	NULL	ATTCAGTTGAAAATTCCGTT	nega1741	ATTCAATTGAAAATTCGCTT	3
chr:transnega1742	NULL	AATGTCGTATACCCGTAACT	nega1742	AATGTCGGATACCCTTAACT	2
chr:transnega1743	NULL	TTCCCTTGCTCGCTACCACT	nega1743	ATCCCTTGCTCACTTCCACT	3
chr:transnega1744	NULL	CAGTTTTTTATGTAGTGATA	nega1744	CGGTGTTTTATGTAGCGATA	3
chr:transnega1745	NULL	CACTCATGAGAACGAGAAACG	nega1745	CACTCATGATAACCAGAAAAG	3
chr:transnega1746	NULL	TCCCCATTCTCCGAAACGTC	nega1746	TCCTCAATCTCCGAAACGAC	3
chr:transnega1747	NULL	CGACTTCTGGGAAAACGGAGG	nega1747	CGACTGCTGGGAAAACGGTCG	3
chr:transnega1748	NULL	GAGATACACAACTATTTGCA	nega1748	GAGACACAAAACTAGTTGCA	3
chr:transnega1749	NULL	TTTAGTCCAGGGCTTATTTA	nega1749	TTTAGTCCAAGGCTTATTTG	2
chr:transnega1750	NULL	GACAAGTGGAGGCGACGTGT	nega1750	GACAGTTGGAGGCGACATGT	3
chr:transnega1751	NULL	AGATAGAGAAAATCGTGTAT	nega1751	AGATAGAGAAAATGGTATTT	3
chr:transnega1752	NULL	AGAAGAAAAGTATTTCATTT	nega1752	TTAAGTAAAGTATTTCATTT	3
chr:transnega1753	NULL	TTGTTAGATTATAAGAGTAG	nega1753	GTGTTAGATTATAATAGTAT	3
chr:transnega1754	NULL	TAATGGGTCACTTATGGTCA	nega1754	TAATGGGTAACTTATAGTCA	2
chr:transnega1755	NULL	GAAGATCGTTTGATAAATTA	nega1755	GCAGCTCATTTGATAAATTA	3
chr:transnega1756	NULL	AACATTATGATCATCATCCT	nega1756	ATCATCATCATCATCATCCT	3
chr:transnega1757	NULL	AAGATGAACTTTTCATTTTG	nega1757	AAGATGAGCTTTTAATTTTA	3
chr:transnega1758	NULL	ATCAGATCTTGAAAATATCG	nega1758	ATCTGATCTTGAACATTTCG	3
chr:transnega1759	NULL	TCAAGTTGGTCTACAAACTC	nega1759	TCAAATTGATCTGCAAACTC	3
chr:transnega1760	NULL	TCAAGTTTTTTGAGCAAATT	nega1760	TCAATTTTTTTGGGCTAATT	3
chr:transnega1761	NULL	TAAGCTTGAACGCCCCTTCG	nega1761	TACGCTGGAACGCCCTTTCG	3
chr:transnega1762	NULL	TACGATCTGGTTGTCAGGAA	nega1762	TACAATGTGGTTGTCAGGAA	2
chr:transnega1763	NULL	TCACTGATAATGATACGATT	nega1763	TCACTGTTAATGATATAATT	3
chr:transnega1764	NULL	AGTAGTTTGAGTAACATTTA	nega1764	AGTAGTTTAAAGAACATTTA	3
chr:transnega1765	NULL	TCAATGGAAGAGTAGTTTTC	nega1765	TCAATGGAAGAATATTTTTT	3
chr:transnega1766	NULL	TCACTCGTGTTCTGGAAAGC	nega1766	TCAAGCGTGTTCCGGAAAGC	3
chr:transnega1767	NULL	AATTGACAACGTATTAATTA	nega1767	TATTGTCAACTTATTAATTA	3
chr:transnega1768	NULL	GCCGATCCTAATTGAGTGGT	nega1768	TCAGATCCAAATTGAGTGGT	3
chr:transnega1769	NULL	ATTGGGAATGAGGAAATGCA	nega1769	ATTCGGAATGACGAGATGCA	3
chr:transnega1770	NULL	ATGATTTGTTTTGCATTTGG	nega1770	ATGATTTTTTATGCATTTGT	3
chr:transnega1771	NULL	TAGTCATAGTGCTGATGGAA	nega1771	TAGTCATAGTGAAGATGGAA	2
chr:transnega1772	NULL	TGTCCTAATCCGGTTCAGGG	nega1772	TGTCCTAATCTGGTAAAGGG	3
chr:transnega1773	NULL	AAGGAGCACTTACTTTTAAT	nega1773	AATTAGCACTTACTTCTAAT	3
chr:transnega1774	NULL	ATTGCAATTCAGGTGGGCTCA	nega1774	ATTACAATTCAGTTAGGCTCA	3
chr:transnega1775	NULL	CTAGTATTGCTCGTTAGTTTT	nega1775	ATAGTATTGCTCATTGGTTTT	3
chr:transnega1776	NULL	AATTTTAATGTCTAATGGCA	nega1776	AATTTTAATGTTTTATGGGA	3
chr:transnega1777	NULL	TCGTAGCGCGTGGTGGCAAT	nega1777	TAGTTGCTCGTGGTGGCAAT	3
chr:transnega1778	NULL	TTTGGAGCTTCCGCTGAAAT	nega1778	TTTGGAGCTTGAGCTGGAAT	3
chr:transnega1779	NULL	GAATAGTTTGGAGCTCTACA	nega1779	GAATATTTTGGAGGTCAACA	3
chr:transnega1780	NULL	TTGCCAGGATCACAGTGTCA	nega1780	TTGCCAGGATCACAGTGTCA	0
chr:transnega1781	NULL	ACTGGAAAAGTTACAAATTAG	nega1781	ACTAGAAAAGTTATAAATTAA	3
chr:transnega1782	NULL	AGCCCAAGCTTTAGCTTTAA	nega1782	AACCCAAGTTTTAGCTTCAA	3
chr:transnega1783	NULL	TAAGTCGAAGAGCCACATTG	nega1783	GAAGTTGAAGAGTCACATTG	3
chr:transnega1784	NULL	AATCATTCAACGAGGGCAAG	nega1784	AATCATCCAACATGGGCAAG	3
chr:transnega1785	NULL	GGGAAAGCTGTCGCTCAACT	nega1785	GGGAAAGCTTACGCTGAACT	3
chr:transnega1786	NULL	ACAAATAGCAAGTGTTAGAT	nega1786	ACAAATAGCACCTATTAGAT	3
chr:transnega1787	NULL	CTACTGATTTGTGGGGATTG	nega1787	CGACTGATTTGGGGGGATTT	3
chr:transnega1788	NULL	GTGGTAGTAGGTTGGGTAGTA	nega1788	GAGGTAGTAGGTTGTATAGTA	3
chr:transnega1789	NULL	TCTCGAGCCTTAGCGACCTC	nega1789	TCTGGATCCTTGGCGACCTC	3
chr:transnega1790	NULL	ATTTGATTTTAGCGCTAATT	nega1790	ATTTGATTTTAGCTCTAAAA	3
chr:transnega1791	NULL	CCTAACTTTTTTCTATTAAAG	nega1791	GCTAACTTTTTTCTTTTAATG	3
chr:transnega1792	NULL	TTCTCGGCATTCCCGGAGGC	nega1792	TTCTGGGCATTCCCGTGGGC	3
chr:transnega1793	NULL	GCGTAGCTTTTTTTAGCGCC	nega1793	GCGTAGCTCTTTTTAGTGCA	3
chr:transnega1794	NULL	AATGTGATAAAGGAATAGAA	nega1794	AATGTGAAAAACGAAGAGAA	3
chr:transnega1795	NULL	GGTTGTACTTGAAGGCGAAT	nega1795	TGTTGTTCTTGAAGGCAAAT	3
chr:transnega1796	NULL	AGTGGCCGGCCAAGGACTCT	nega1796	AGTGGAGGGCAAAGGACTCT	3
chr:transnega1797	NULL	ATGAGTTGTTGCTGATCTAA	nega1797	AAGAGTTGCTGCTGATCTTA	3
chr:transnega1798	NULL	TGGTGCAACCGAGAGCATAC	nega1798	TGGTGCAACCGAAAGCATAG	2
chr:transnega1799	NULL	TTCACAATGGCGCGATCTGC	nega1799	TTCACAATGGTGCGCACTGC	3
chr:transnega1800	NULL	TTTACAAGATATACATGGGT	nega1800	TGTACAGGGTATACATGGGT	3
chr:transnega1801	NULL	TAGAGCATACAAGGTAGAGA	nega1801	TAGAGCATACAGGGTATACA	3
chr:transnega1802	NULL	ACACGGCTCAAGGCAACGTTC	nega1802	ACATGGTTCAAGTCAACGTTC	3
chr:transnega1803	NULL	TACTAGTAGCTTTGAATCCA	nega1803	TACTAGTAGCTCTGTATGCA	3
chr:transnega1804	NULL	CTTCGGTGATTTTGCCTGTA	nega1804	CTTTGGTGATTTTAGCTGTA	3
chr:transnega1805	NULL	ATATAGACGAAGATATTGAG	nega1805	ATATATACAAAGATATTAAG	3
chr:transnega1806	NULL	AAGAGAAAAGCAATTTCTTTG	nega1806	AAGAGAAAAGAAATTTCTTTT	2
chr:transnega1807	NULL	TGCGGAACTCGGATTGGATG	nega1807	TGCGGAACTCGGATTGGATG	0
chr:transnega1808	NULL	GGTTTAAAAGAAATCATCTT	nega1808	GTTTTAAAAGAAATAATCTT	2
chr:transnega1809	NULL	TATCGGATCTATAAATACTG	nega1809	TATCGGAGCTATAACAACTG	3
chr:transnega1810	NULL	AAGAATTTATAGATTTGTAC	nega1810	AAGAATTTTTCGATTTGTAA	3
chr:transnega1811	NULL	TCATCGGCTTCATGACGAAG	nega1811	TCAGCGGTTTCGTGACGAAG	3
chr:transnega1812	NULL	AGGTATACTGCAGGTATCCC	nega1812	ACGTATACTGAAGGTATACC	3
chr:transnega1813	NULL	TTGTCAATCCTATTATAAGG	nega1813	TTGTCAATGCGATTATATGG	3
chr:transnega1814	NULL	ATCAAGGATCGTCCTCATCT	nega1814	ATCAAGGATGATCCTCGTCT	3
chr:transnega1815	NULL	GTAGAACCTTGAGGCGCTTG	nega1815	GAAGAACATTGAAGCGCTTG	3
chr:transnega1816	NULL	AGGGCGTTTCTCCGCATAGG	nega1816	AGGGCGTTTCTCCGCATAGG	0
chr:transnega1817	NULL	ATGAACAAGTAAAAGGTGCT	nega1817	ATGATCAAGTAAAAGCTGCT	2
chr:transnega1818	NULL	TGAAGGCTTTGGCCGGATAC	nega1818	TGAAGGCTTTGGCTTGGTAC	3
chr:transnega1819	NULL	CATGAGATCAGGACACCCGT	nega1819	CAGGAGATCAGGATACCCAT	3
chr:transnega1820	NULL	ATTTGAGGGTTTCGAGTAAG	nega1820	TTTTGAGGGTTTCGAGTTAA	3
chr:transnega1821	NULL	TACATCAGCGTCCCACCTGAATTC	nega1821	TACATCAGCGTCCCACCTGAATTC	0
chr:transnega1822	NULL	TTACCCCCACAGGACAGAAG	nega1822	TTACACCAACAGAACAGAAG	3
chr:transnega1823	NULL	CTTTGGAGTCTTACATAGTG	nega1823	CTTTTGATTCTTTCATAGTG	3
chr:transnega1824	NULL	AATTTTAATGTCAACAGCCT	nega1824	AATTTTAATGTTAAAAGCCT	2
chr:transnega1825	NULL	TATTTATTTTGGCAAGAGTGA	nega1825	TATTTATTTTGGCAAGAGTGA	0
chr:transnega1826	NULL	AGAATAGAGGCGATGACTAG	nega1826	AGAATAGAAGCGATAACTAT	3
chr:transnega1827	NULL	ATGGACGTTGTTGTTGTTAC	nega1827	ATGGACGTTGTTGTTGTTAC	0
chr:transnega1828	NULL	AGTTTGTTTTTCCTGGTGGTC	nega1828	AGTTTGTTTTCCCTGGTTGCC	3
chr:transnega1829	NULL	GGGCGCTGCCCGGGAGTTGG	nega1829	GGGCGCTGCCACGGTGTTGG	3
chr:transnega1830	NULL	AATCAGGCCCATAGAACGCA	nega1830	AATCAGGCCCATAGAACGCA	0
chr:transnega1831	NULL	CAGAACACATGTTCATCGAC	nega1831	CAGGACACATGAACATCGAC	3
chr:transnega1832	NULL	TTACGTAGGAAAGTGGAACT	nega1832	TTATGAAGGAAAGTGAAACT	3
chr:transnega1833	NULL	TGAGTGGCTTGTTGTTCGCTC	nega1833	TGAGTTGCTTGTTGTTTGCGC	3
chr:transnega1834	NULL	CTCCGGCCGCCTGCTCACGA	nega1834	CTCCGGCTGCCTGCTCCTGA	3
chr:transnega1835	NULL	CCAGAGACAGATTGTGCTTT	nega1835	CCAGTGAGAGATTGTGCTTC	3
chr:transnega1836	NULL	AATTCGACAAGAATCACGAA	nega1836	TATTAGACAAGAATCAGGAA	3
chr:transnega1837	NULL	ACATTGCATCGTCTTGGCTA	nega1837	ACATTGTATCGTGTTGGCTT	3
chr:transnega1838	NULL	GAAATCATCGTGATCCGGAG	nega1838	GAAATCATCGTGATCCGGAG	0
chr:transnega1839	NULL	AGTTATTGTGTGTGAGATCG	nega1839	TGTAATTGTGTGTGAGTTCG	3
chr:transnega1840	NULL	AAAAAAAAATTTGTTAAAGC	nega1840	CAAAAAGAGTTTGTTAAAGC	3
chr:transnega1841	NULL	AAGGATCTGCGATCGTCAATGTT	nega1841	AAGGATCTGCGATCGTCAATGTT	0
chr:transnega1842	NULL	AGCTGAAGTGACCAACTGGA	nega1842	AGCTGAAGTGACCAACTGGA	0
chr:transnega1843	NULL	TTTGATGGTTATATTCCATAT	nega1843	TTTAATGGTTAAATTCCATTT	3
chr:transnega1844	NULL	AAGGGTAGTATAATATTTTTT	nega1844	AAGGGTAGTCCTATATTTTTT	3
chr:transnega1845	NULL	CATCTAGATATTAGTTATTT	nega1845	CTTCTAGATGTTAGTTAATT	3
chr:transnega1846	NULL	TTCCCTGATGACCTATGATC	nega1846	TTCCATGATGAGCTATGATT	3
chr:transnega1847	NULL	AGCGGCTACGAGCAGATCTT	nega1847	CGCGACTACGAGCAGCTCTT	3
chr:transnega1848	NULL	GTTGCATACGTCTTCCAACCCTG	nega1848	GTTGCATACGTCTTCCAACCCTG	0
chr:transnega1849	NULL	TGATCGTCTGAGGCGGCTGA	nega1849	TGATGGTCTAAGGCGTCTGA	3
chr:transnega1850	NULL	AAGCAAACACGGCACAATGT	nega1850	AAGCCAACACGATACAATGT	3
chr:transnega1851	NULL	TTAAGCGTGTCCTGAAGGTAG	nega1851	TTGAACGTGTCCTGAAAGTAG	3
chr:transnega1852	NULL	GCTGAGATTTGCTTTACTTT	nega1852	TCTGAGTTTTGCTTTACTTT	2
chr:transnega1853	NULL	ATATCGAATTTCAGAATGGTT	nega1853	ATATAGAATTTCATAATTGTT	3
chr:transnega1854	NULL	ACCGTGCGTAATACTGGCCA	nega1854	ACCGTGCGTACTAGTGCCCA	3
chr:transnega1855	NULL	CTTGTAAAAGAGCTGTTCGT	nega1855	CTTGTTAAAGAGTTGATCGT	3
chr:transnega1856	NULL	TAATGACTAAGATCAAAATG	nega1856	TTATGGCTAAGATCAAAGTG	3
chr:transnega1857	NULL	ATAATCGTAAAGTGTTTTGC	nega1857	ATAAGTGTAAAGTGTTTTTC	3
chr:transnega1858	NULL	GTCAAAATCGGTCTTGCCGA	nega1858	GTCCCAATCGGTGTTGCCGA	3
chr:transnega1859	NULL	AGTAAAAATAAAAGCTCATCC	nega1859	AATAAAATTAAAAGCTCATCT	3
chr:transnega1860	NULL	TGACTGCGGCGCTGTTTCGGG	nega1860	TGACTGCGTCTCTGTTTCGGA	3
chr:transnega1861	NULL	ACCGCTGTTGTTCTTCTGCT	nega1861	AACGCTGTTGCTATTCTGCT	3
chr:transnega1862	NULL	TTTAAAATCATATGGACTTT	nega1862	TTTCAATTCATATAGACTTT	3
chr:transnega1863	NULL	CGGGAGATATTGTTCTCGTTTT	nega1863	CAGGAGATATTGTTCTTTTTTT	3
chr:transnega1864	NULL	TGAATGTGTCCGGAGAGTAG	nega1864	TGAACGTGTCCTGAAAGTAG	3
chr:transnega1865	NULL	GAGGTGTGGGTGGAGATGAT	nega1865	GAGATGTGGGTGGAGGAGAT	3
chr:transnega1866	NULL	GGGGCTGAGGTGCTGCAATG	nega1866	GGGGCTGTGGTGCTGCAGCG	3
chr:transnega1867	NULL	GATTTAGGCTATATTAGCCAT	nega1867	AATTTATGCTATATTAGCTAT	3
chr:transnega1868	NULL	AAGTATTATGAAACATTCAG	nega1868	AAGTATGATGAAACATTTAC	3
chr:transnega1869	NULL	GAAGTTAAAGAGTGTCATTG	nega1869	GAAGTTGAAGAGTCACATTG	3
chr:transnega1870	NULL	TTGCAGCGGAGGTTTCCCTT	nega1870	TTGAAGCGGAGTTTTCACTT	3
chr:transnega1871	NULL	CACAGCTCCCCGACTGCGGA	nega1871	CATAGCTTCCCGACTGCGGC	3
chr:transnega1872	NULL	TTAGGAATCTATAATATGAGC	nega1872	TTAGGAAGCTAATATATGAGC	3
chr:transnega1873	NULL	GATTGCGCAGGGTGGAGCTTC	nega1873	AATTGCTCATGGTGGAGCTTC	3
chr:transnega1874	NULL	ATATGCTGCGTGATTCTGATG	nega1874	ATTTGCTGCGTGATTGTGGTG	3
chr:transnega1875	NULL	GAAGGTTTATGGAGCATTCGC	nega1875	GAAAGTTTATGGAGCATTTGA	3
chr:transnega1876	NULL	TCAAGTAACTGGCGATGGAT	nega1876	TCAGGTTACTGGCGCTGGAT	3
chr:transnega1877	NULL	CCTTGTCGTGCAACCGAAAT	nega1877	CCTTCTGGTGCAACCGAAAG	3
chr:transnega1878	NULL	ACCAGACGAATGGACATGAA	nega1878	ACTAAACTAATGGACATGAA	3
chr:transnega1879	NULL	AGAAAGGCTGTCGTTTAAGT	nega1879	AAAAAGGCTGTGGTTAAAGT	3
chr:transnega1880	NULL	TTGTATACTATAGATTTTGC	nega1880	TTGTTTACTATGGATTTTGC	2
chr:transnega1881	NULL	GGGGATGGGGCCACATGGGA	nega1881	GTGGGTGGGCCCACATGGGA	3
chr:transnega1882	NULL	AGTTGATGAAATTAATTGGTC	nega1882	TGTTGATGAAATTAATTGGTC	1
chr:transnega1883	NULL	TGGCATCTCGGTCGTTGGGATG	nega1883	TGGCATCTCGGTCGTTGGGATG	0
chr:transnega1884	NULL	TCTTCCTCGTTCAAAAACAT	nega1884	TCTTCCCGGTTCAATAACAT	3
chr:transnega1885	NULL	GTATGACAATTGAGTTCGGT	nega1885	GTATGTCAGTTGAGTTCAGT	3
chr:transnega1886	NULL	TTTTTTGCTCGACTCCAAAT	nega1886	TTTTTTGTTCGAGTTCAAAT	3
chr:transnega1887	NULL	TTGCTCAGGTGAGAAAAACA	nega1887	TTGCTCTGATGACAAAAACA	3
chr:transnega1888	NULL	GAGATAGCTCAGTCGGGAGT	nega1888	GAAATAGCTCAGTTGGGAGA	3
chr:transnega1889	NULL	ACGATGAGTGTTTAAAATGA	nega1889	AAGATGAGTGTATAAAGTGA	3
chr:transnega1890	NULL	TAGACGTTTCCGGTACCAAG	nega1890	TACACGTTTCTGGTACTAAG	3
chr:transnega1891	NULL	AAGCTCATCTGGTCGCAGACGGG	nega1891	AAGCTCATCTGGTCGCAAAAGGT	3
chr:transnega1892	NULL	TCGGCTGTTTCTGCTGTGGT	nega1892	TCTGCTGTTTCTTCTGTGTT	3
chr:transnega1893	NULL	TACACAGGTAATCGAGGAAGGA	nega1893	TACACAGGTAAACCAGGAAGGC	3
chr:transnega1894	NULL	AGTGTAGTTGCGGTTTGGGA	nega1894	TGTGCAATTGCGGTTTGGGA	3
chr:transnega1895	NULL	TATGGTGTTAGTTATATGATA	nega1895	TGTGGTGTTAGTGATATGAAA	3
chr:transnega1896	NULL	GTCTTCATATTCCGACGCCG	nega1896	TTCTTCATATTCCAACGCTG	3
chr:transnega1897	NULL	TATACTGAGCGTTCGTGAAAGAA	nega1897	TATACTGAGCGTACATGACAGAA	3
chr:transnega1898	NULL	TCACAGCCATCTTCTAAAAT	nega1898	TCACAGCGATCTTCCAGAAT	3
chr:transnega1899	NULL	ACGGCAGCATGCAAGTCGGC	nega1899	ACGGCAACATGCAACTCGGT	3
chr:transnega1900	NULL	GGAAGGTAAAGTTATAAAAG	nega1900	TGAAGGTAAAGTGGTAAAAG	3
chr:transnega1901	NULL	CCTATCGTCCAATTTGCATC	nega1901	CCTATCGTTCCATTTGCAGC	3
chr:transnega1902	NULL	CCTCATGAAGCAGGGTTACT	nega1902	CCCCATGAAGCAGGGTGTCT	3
chr:transnega1903	NULL	GCGGGAAGCGATCCCTCTAC	nega1903	GCCGGAAGCGATCCCACTGC	3
chr:transnega1904	NULL	TGTGATATAGTGAGTTGCTT	nega1904	TGTGTTTTAGTGTGTTGCTT	3
chr:transnega1905	NULL	TTATGTACCCTGTGATCGTCG	nega1905	TTATGTTCCCTGTGATAGTTG	3
chr:transnega1906	NULL	ATCATTACAGGAAAAATTGT	nega1906	ATCATTAAAAGAAAAAGTGT	3
chr:transnega1907	NULL	TTGAAAGCTGGGATAAACCA	nega1907	TTGAGACCTCGGATAAACCA	3
chr:transnega1908	NULL	ATATCAGGAGCGGGCAGACG	nega1908	AAATCAGGAGCAGGCAGCCG	3
chr:transnega1909	NULL	CTGCACTCATAACGCGGCGT	nega1909	CTCCACTCAGAACGCGGCGC	3
chr:transnega1910	NULL	AAACGTATCTGTATGTGGCG	nega1910	AAATGTATCTGTTTGTAGCG	3
chr:transnega1911	NULL	AGTGGTATATTGTACCGGAG	nega1911	AGTGGGATAGCGTACCGGAG	3
chr:transnega1912	NULL	CTGAATCCTGCGAAGCGAAT	nega1912	CTGAATCCTGCGATCCGAGT	3
chr:transnega1913	NULL	AAGCTTTAGTTGCTACTCCT	nega1913	AAGTTTTAGTTGCTAAGCCT	3
chr:transnega1914	NULL	TTTGGGTGTAGCGGTGCGAA	nega1914	TTTGGGTGTAGCCGTTCAAA	3
chr:transnega1915	NULL	CCACGTGTAGTATCTGATCT	nega1915	CAAAGTGTAGTATCTGTTCT	3
chr:transnega1916	NULL	AACAGAGTATATCATATGAG	nega1916	AACAGAGTATATCGGATGTG	3
chr:transnega1917	NULL	CTTCGGAACATGGTTTTGCC	nega1917	ATGCGGAAAATGGTTTTGCC	3
chr:transnega1918	NULL	GTCGACTACTGCAAACGGGC	nega1918	CTCCACTACTGAAAACGGGC	3
chr:transnega1919	NULL	ATAAGCTCGATGAGAGCAAT	nega1919	ATAAGCTCGATGAGAGCAAT	0
chr:transnega1920	NULL	TCCACGCCTCTCCCCGCCAT	nega1920	TCCCCGCCTCTCCCCCCCTT	3
chr:transnega1921	NULL	TGTCTCGAAGGTAGTTGGTG	nega1921	TGTCCTGAAAGTAGTTGGTG	3
chr:transnega1922	NULL	AAAGAGGTGTTTTTTGATGA	nega1922	AAAGAGGTGTTTTTGCTTGA	3
chr:transnega1923	NULL	AACAAATATAGCTGTGACGG	nega1923	AATAAATATAGCTGTGAGGG	2
chr:transnega1924	NULL	TTTCATGTTGTCATATGCCG	nega1924	TTTTATGTTATCATTTGCCG	3
chr:transnega1925	NULL	GTATTGATGAGCGATTATTT	nega1925	GTATTGATGAGCTATTCTAT	3
chr:transnega1926	NULL	TTTATGTTTAATATTTAGAG	nega1926	TTTATGTTGCATATTTTGAG	3
chr:transnega1927	NULL	TTCACCAATAAGCGCAAGGA	nega1927	TCCTCCAAGAAGCGCAAGGA	3
chr:transnega1928	NULL	CGTAGCCTGGAGTCCGAAAT	nega1928	CGTAGCCTGTAGTCACAAAT	3
chr:transnega1929	NULL	TGAAAACACAGGCAATGCTG	nega1929	TGAGAACACAGGCAATCTTG	3
chr:transnega1930	NULL	GCGCATCATCATCATCATCA	nega1930	CCTCATCATCATCATCATCA	2
chr:transnega1931	NULL	CAGCTAATCCAATGTGATCTA	nega1931	CTGCTAATCCAATGTGCTCTG	3
chr:transnega1932	NULL	GAAAAATAGATCTTTAGCAG	nega1932	GAAACAGAGATCTTCAGCAG	3
chr:transnega1933	NULL	TAGTCAATAACCATTTCAAA	nega1933	TAGTCAATAATGATATCAAA	3
chr:transnega1934	NULL	GTATCCATTACAATGGGGCT	nega1934	GTTTCCAATACAATTGGGCT	3
chr:transnega1935	NULL	AAATGAACATAAGTATGAAT	nega1935	AAATGAACAAAAGTATAAAC	3
chr:transnega1936	NULL	GACTAATACTATCGAAGTTG	nega1936	AACTAATAATAACGAAGTTG	3
chr:transnega1937	NULL	GCTGGTTCTAATGGGGGGAA	nega1937	GCTGGGTGTAGTGGGGGGAA	3
chr:transnega1938	NULL	TCTCCATGCTCAGTAGGCTC	nega1938	TCTCGATGCTCTGCAGGCTC	3
chr:transnega1939	NULL	TTGAGCCGTCAGTTGGGTCT	nega1939	CTGAGGCGTCATTTGGGTCT	3
chr:transnega1940	NULL	CCCTTTGTTGATCTGTAGTTT	nega1940	TACTTTGTTGATCTGTATTTT	3
chr:transnega1941	NULL	GCAGAGGCCGCGAAGAACCA	nega1941	GGAGATGCCGCCAAGAACCA	3
chr:transnega1942	NULL	ATTAAATATCTTGGGATCTG	nega1942	CTTAAATATCTCGGGATCTA	3
chr:transnega1943	NULL	GTTCAATCCCCGACATCCCC	nega1943	GTTCAATCCCCGGCATCTCC	2
chr:transnega1944	NULL	CTTCGTGACACCTGCTTCGA	nega1944	CTTCATGACAACTGCGTCGA	3
chr:transnega1945	NULL	TTAAACGCACATCTTAGGGG	nega1945	TTAAAAGCTCATCTTATGGG	3
chr:transnega1946	NULL	TGCCAAGCGGGCGGCTCGAG	nega1946	TGCCACGCGGGCGGCCCGGG	3
chr:transnega1947	NULL	TATTGTGATCAGGCGTTTTG	nega1947	TTTTGTGAACAGGCTTTTTG	3
chr:transnega1948	NULL	TGGAGAAGAATCAGCGTACT	nega1948	TGGAGAAGAAGCAACGGACT	3
chr:transnega1949	NULL	ACCAATTTGTCTGCAATCGA	nega1949	ATCAATTAGTCTGTAATCGA	3
chr:transnega1950	NULL	CGTTGCTTCCCCGGGAGAAG	nega1950	AGTTGCTTCCCAGGTAGAAG	3
chr:transnega1951	NULL	ACGCCGATCTGTCCTTGCAG	nega1951	TGGCCGATCTGTTCTTGCAG	3
chr:transnega1952	NULL	CCCATGGATGCCACAGCCTC	nega1952	CCCATGGATGCCATAGTCTC	2
chr:transnega1953	NULL	TTAAGATTACAACACTGAATT	nega1953	TTAAGATGCAAACACTGAATT	3
chr:transnega1954	NULL	TGAAGATTCAACAGATGGAA	nega1954	TGGAGTTTCAATAGATGGAA	3
chr:transnega1955	NULL	CACAGGATAGAGGCGGGAAA	nega1955	AACAGCAAAGAGGCGGGAAA	3
chr:transnega1956	NULL	TCATTGTTCTTACTTTAACT	nega1956	TTATTGTTCTTGCTATAACT	3
chr:transnega1957	NULL	GACCTTTCCTCTTAAGAGCG	nega1957	GGCCTTGCCTCTTCAGAGCG	3
chr:transnega1958	NULL	GTGAGGTGAATAAACGCTAG	nega1958	GTAAGGTGTATAAAAGCTAG	3
chr:transnega1959	NULL	AGATGATGAACGCAGCAAAG	nega1959	CGATGAAGAACGCAGCAAAC	3
chr:transnega1960	NULL	CATTAAGTTGTTACGGGTTT	nega1960	CAATAAGTTGTTAGGCGTTT	3
chr:transnega1961	NULL	CACGGAGTTGGGTCCTTTTT	nega1961	CACGGAGTTGGGTATTTTTT	2
chr:transnega1962	NULL	TTGCAAAATTAAGAAATAGAA	nega1962	TTGGAAAATTATGCAATAGAA	3
chr:transnega1963	NULL	ATTCCCAAAAGGTTTACTGT	nega1963	ATTGCCAAAAGATTTATTGT	3
chr:transnega1964	NULL	GGGTAACAAAGATCTTTAGC	nega1964	ATGAAACAAAGATCTTTAGC	3
chr:transnega1965	NULL	ATGCATCACGAGAGGGAACG	nega1965	ATGTATCACGAGAAGGAACA	3
chr:transnega1966	NULL	GTCTCTCCGAGTGCAGACTT	nega1966	GTGACTCCAAGTGCAGACTT	3
chr:transnega1967	NULL	TGTACGATTTTCATGGAGAC	nega1967	TGTTGGATTTTTATGGAGAC	3
chr:transnega1968	NULL	TGGCTATAATGTGAAGATCT	nega1968	TGGATACAATGTGAAGTTCT	3
chr:transnega1969	NULL	GTGATGGCGCAAACAACGAA	nega1969	GTGCTGGCGCAAACAACAAG	3
chr:transnega1970	NULL	CTGTGTCTGGCGATTCCAGT	nega1970	CTGTTTCTGCCGATTTCAGT	3
chr:transnega1971	NULL	TGTCTGCATAGGAACCTCTT	nega1971	TGTCTGCATAGGAAGCTCCT	2
chr:transnega1972	NULL	CAAACTAGTGCCACCTCGGA	nega1972	CCAAATCGTGCCACCTCGGA	3
chr:transnega1973	NULL	AGGGAACAAATACTTAGGCC	nega1973	AGGGAACAGTTACTTAAGCC	3
chr:transnega1974	NULL	TCAGTAACTTCTTAGGATTG	nega1974	TTAATAACTTGTTAGGATTG	3
chr:transnega1975	NULL	ATTGAGAACTCCTTCCGAGC	nega1975	ATAGAGATCTCCTTCAGAGC	3
chr:transnega1976	NULL	CGTTTTTGTAAAGTTGAGTGT	nega1976	CATTTTTGTAAAATTGATTGT	3
chr:transnega1977	NULL	AAAGTATTCTAGTTTTATTA	nega1977	AAAGTATTTTACTTTTATTA	2
chr:transnega1978	NULL	AAGCACGCAGGAAACTTTGC	nega1978	AAGAACGCAGCAAACTGTGC	3
chr:transnega1979	NULL	AGTATATGTAATAGATTTGG	nega1979	AGTATATGTAATAGATTTGG	0
chr:transnega1980	NULL	TGTGGATCTACTCTCATTGCC	nega1980	TGTGGATCTATTGTCATTGTC	3
chr:transnega1981	NULL	TGCACAATCTTCGGTGCAGC	nega1981	TGCACAATCATCTGAGCAGC	3
chr:transnega1982	NULL	ATTATACTGCCATGCAGCAC	nega1982	ATGATACTTCCATGCACCAC	3
chr:transnega1983	NULL	ATATCGAAAATGATGAGATC	nega1983	ATATGGAAAATGATGACATT	3
chr:transnega1984	NULL	TGTTTGGTGGTAGGTCTCCC	nega1984	TGTTTGTTGGTAGGTCTTCT	3
chr:transnega1985	NULL	AATGTTGTTAACAGGAATCT	nega1985	AATGTGGTTGTCAGGAATCT	3
chr:transnega1986	NULL	TGATGTGCCATACAATCCGT	nega1986	TGATGTGACATACAGACCGT	3
chr:transnega1987	NULL	GGATCAAATAAATGCTGCTA	nega1987	TGATCAAGTAAAAGCTGCTA	3
chr:transnega1988	NULL	CTGTCCTTTTTCGGGCGCCA	nega1988	CTGTCCCTGTTCGGGCGCCA	2
chr:transnega1989	NULL	CAGTTTAATATAAGATTTGA	nega1989	TAGTTAAATATAACATTTGA	3
chr:transnega1990	NULL	AGGAGCCTTCTCTATGAGTT	nega1990	TGGAGCCTTTTCTTTGAGTT	3
chr:transnega1991	NULL	TTAGCCCAGCGTTCGTTGTG	nega1991	TTTGCCCAGTGTTCTTTGTG	3
chr:transnega1992	NULL	CCGCTGTCTTTACTTCCTTT	nega1992	CTGCTGTCTTTATTTACTTT	3
chr:transnega1993	NULL	ACCAAAACATAACTCGGCAG	nega1993	ATCAAAAAATAACTCAGCAG	3
chr:transnega1994	NULL	ACTGTAGTTTGTTTGTAGTA	nega1994	TTTGTAGTTTGTTTGTAGTA	2
chr:transnega1995	NULL	GGAATAAATCTTTCACCTTT	nega1995	CGAATAAATCTTTCGCCTTT	2
chr:transnega1996	NULL	GCCATTAATCGTTTGTACCG	nega1996	GCCAATAATCGTTTGGACAG	3
chr:transnega1997	NULL	TTTCCCGGATTTGTAGAAGG	nega1997	GTTCCTGGATTTGAAGAAGG	3
chr:transnega1998	NULL	CGACGGAGAGGTGATCGCCG	nega1998	CGACGGACAGGTGATCACCA	3
chr:transnega1999	NULL	AGAATGATAATATTATCCGT	nega1999	AGAATGATGATATTTTCCGT	2
[truncated: 7,215 more rows]
