# Supplementary material for: Accurate Prediction of Transposon-Derived piRNAs by Integrating Various Sequential and Physicochemical Features
Source: PLoS One. 2016 Apr 13;11(4):e0153268. doi: 10.1371/journal.pone.0153268 (PMC4830532; doi:10.1371/journal.pone.0153268)
Supplement: S1 File — (ZIP) [file pone.0153268.s001.zip › S1/Codes/LssteExperiment/AdditionalDatasets/drosophila_posi_lsste_feature.fasta]

>posi1
0	0	0	0	0	0	0	0	0	0	0	0	0	0.166666666666667	0	0	0	0	0	0	0	0	0	0	0	0	0.166666666666667	0	0.166666666666667	0.166666666666667	0.166666666666667	0.166666666666667
>posi2
0	0	0	0	0	0	0	0	0	0	0	0	0	0.166666666666667	0	0	0	0	0	0	0	0	0	0	0	0	0.166666666666667	0	0.166666666666667	0.166666666666667	0.166666666666667	0.166666666666667
>posi3
0	0	0.157894736842105	0.105263157894737	0.0526315789473684	0.0526315789473684	0	0	0	0	0	0	0.0526315789473684	0.0526315789473684	0.0526315789473684	0	0.105263157894737	0	0	0	0	0	0	0	0	0.0526315789473684	0.0526315789473684	0.0526315789473684	0.0526315789473684	0.0526315789473684	0.0526315789473684	0.0526315789473684
>posi4
0	0	0	0	0	0	0	0	0	0	0	0	0	0	0	0	0	0	0	0	0	0	0	0	0.0769230769230769	0	0	0	0.153846153846154	0.307692307692308	0.230769230769231	0.230769230769231
>posi5
0	0	0	0	0	0	0	0	0	0	0	0	0	0.1	0.1	0.1	0	0	0	0	0.1	0	0.1	0	0.1	0.1	0.1	0	0.1	0	0	0.1
>posi6
0	0	0	0	0	0	0	0	0	0	0	0	0.1	0	0	0.05	0	0	0	0	0.1	0	0	0	0	0.05	0	0.1	0.05	0.25	0.2	0.1
>posi7
0	0	0.142857142857143	0	0	0	0.0952380952380952	0	0	0	0	0	0.0476190476190476	0.0952380952380952	0	0	0	0	0.0952380952380952	0	0	0	0	0	0	0	0.0476190476190476	0.0952380952380952	0.0952380952380952	0.0952380952380952	0.0952380952380952	0.0952380952380952
>posi8
0	0	0	0	0	0	0	0	0	0	0	0	0	0.0909090909090909	0	0.0909090909090909	0	0	0	0	0	0	0.0909090909090909	0	0.0909090909090909	0	0	0.0909090909090909	0	0.272727272727273	0.181818181818182	0.0909090909090909
>posi9
0	0	0	0	0	0	0	0	0	0	0	0	0	0.125	0	0	0	0	0	0	0	0	0	0	0	0	0.125	0	0.25	0.125	0.125	0.25
>posi10
0	0	0	0	0	0	0	0	0	0	0	0	0	0	0	0	0	0	0	0	0	0	0	0	0.0769230769230769	0	0	0	0.153846153846154	0.307692307692308	0.230769230769231	0.230769230769231
>posi11
0	0	0	0	0	0	0	0	0	0	0	0	0	0.25	0	0	0	0	0	0	0	0	0	0	0	0	0.25	0	0	0.25	0.25	0
>posi12
0	0	0	0	0	0	0	0	0	0	0	0	0	0.19047619047619	0	0	0	0	0	0	0	0	0	0.142857142857143	0	0	0.142857142857143	0.0476190476190476	0.0476190476190476	0.19047619047619	0.0952380952380952	0.142857142857143
>posi13
0	0.0454545454545455	0	0.0454545454545455	0	0	0	0.0454545454545455	0	0	0	0	0.0454545454545455	0.0909090909090909	0	0	0	0	0	0.0454545454545455	0	0	0	0.0454545454545455	0	0	0.0909090909090909	0	0.0454545454545455	0.227272727272727	0.136363636363636	0.136363636363636
>posi14
0	0.0434782608695652	0.0869565217391304	0	0	0	0.0434782608695652	0.0434782608695652	0	0	0	0	0	0.0869565217391304	0	0.0434782608695652	0	0	0	0.0869565217391304	0	0	0	0	0.0434782608695652	0	0.0434782608695652	0.0434782608695652	0.0434782608695652	0.173913043478261	0.130434782608696	0.0869565217391304
>posi15
0	0.0454545454545455	0.0909090909090909	0	0	0	0	0.136363636363636	0	0	0	0	0	0.136363636363636	0	0.0454545454545455	0	0	0.0454545454545455	0.0909090909090909	0	0.0454545454545455	0	0	0.0454545454545455	0	0.136363636363636	0	0	0.0909090909090909	0.0454545454545455	0.0454545454545455
>posi16
0	0	0	0	0	0	0	0	0	0	0	0	0	0	0.2	0	0	0	0	0	0	0	0	0	0	0	0.2	0	0	0.4	0.2	0
>posi17
0	0.04	0	0.12	0	0	0	0.04	0	0	0	0	0	0.12	0.04	0	0	0	0	0.04	0.08	0	0	0	0.04	0.04	0	0.04	0	0.16	0.2	0.04
>posi18
0	0.04	0.08	0	0	0	0	0.12	0	0	0	0	0	0.12	0.04	0.04	0	0	0.04	0.08	0	0.04	0	0	0.04	0	0.12	0	0	0.16	0.04	0.04
>posi19
0.0476190476190476	0.0952380952380952	0	0	0	0	0	0.0952380952380952	0	0	0	0	0.0476190476190476	0.0952380952380952	0	0	0.0476190476190476	0	0	0.0476190476190476	0	0	0	0	0	0.0476190476190476	0.0476190476190476	0.0476190476190476	0.0476190476190476	0.0952380952380952	0.0952380952380952	0.142857142857143
>posi20
0	0	0	0.0555555555555556	0	0	0	0.0555555555555556	0	0	0	0	0	0	0.0555555555555556	0	0	0	0.0555555555555556	0	0	0	0	0	0	0.111111111111111	0	0	0.111111111111111	0.222222222222222	0.111111111111111	0.222222222222222
>posi21
0	0	0	0	0	0	0	0	0	0	0	0	0	0	0.117647058823529	0.117647058823529	0	0	0	0	0.0588235294117647	0.0588235294117647	0.0588235294117647	0	0.0588235294117647	0.117647058823529	0.0588235294117647	0	0.0588235294117647	0.176470588235294	0	0.117647058823529
>posi22
0	0	0	0	0	0	0	0	0	0	0	0	0	0.272727272727273	0	0.0909090909090909	0	0	0	0	0	0	0.0909090909090909	0.181818181818182	0.0909090909090909	0	0.272727272727273	0	0	0	0	0
>posi23
0	0	0	0	0	0	0	0	0	0	0	0	0	0.0909090909090909	0	0.0909090909090909	0	0	0	0	0	0	0.0909090909090909	0	0.0909090909090909	0	0.0909090909090909	0	0	0.272727272727273	0.181818181818182	0.0909090909090909
>posi24
0	0.0434782608695652	0	0.130434782608696	0	0	0	0.0434782608695652	0	0	0	0	0	0.130434782608696	0.0434782608695652	0	0	0	0	0.0434782608695652	0.0869565217391304	0	0	0	0.0434782608695652	0.0434782608695652	0	0.0434782608695652	0	0.130434782608696	0.173913043478261	0.0434782608695652
>posi25
0	0	0	0	0	0	0	0	0	0	0	0	0	0.0833333333333333	0	0	0	0	0	0	0	0	0	0	0	0	0.0833333333333333	0	0.166666666666667	0.25	0.0833333333333333	0.333333333333333
>posi26
0	0.0434782608695652	0	0.0434782608695652	0.0434782608695652	0	0.0434782608695652	0	0	0	0	0	0	0.0434782608695652	0.0434782608695652	0.0434782608695652	0.0869565217391304	0	0	0	0	0	0	0	0.0434782608695652	0	0	0.0434782608695652	0.0869565217391304	0.217391304347826	0.130434782608696	0.0869565217391304
>posi27
0	0	0	0	0.0526315789473684	0	0	0	0	0	0	0	0	0	0.0526315789473684	0.105263157894737	0	0.0526315789473684	0	0	0.0526315789473684	0	0.0526315789473684	0	0.0526315789473684	0.105263157894737	0.0526315789473684	0	0.105263157894737	0.105263157894737	0.0526315789473684	0.157894736842105
>posi28
0	0	0	0	0	0	0.0714285714285714	0	0	0	0	0	0.0714285714285714	0.0714285714285714	0	0	0.0714285714285714	0	0	0	0	0	0	0	0	0	0.0714285714285714	0.0714285714285714	0.0714285714285714	0.214285714285714	0.214285714285714	0.0714285714285714
>posi29
0	0	0	0	0	0	0	0	0	0	0	0	0	0.0769230769230769	0.0769230769230769	0.153846153846154	0	0	0	0	0	0	0.153846153846154	0.0769230769230769	0.153846153846154	0.0769230769230769	0.0769230769230769	0	0	0.0769230769230769	0.0769230769230769	0
>posi30
0	0	0.142857142857143	0.142857142857143	0	0	0	0.0476190476190476	0	0	0	0	0	0.0476190476190476	0.0476190476190476	0.0476190476190476	0	0	0.0476190476190476	0	0	0.0476190476190476	0	0	0	0.0476190476190476	0	0.0952380952380952	0.142857142857143	0.0476190476190476	0.0476190476190476	0.0476190476190476
>posi31
0	0	0	0	0	0	0	0	0	0	0	0	0	0.0666666666666667	0	0.0666666666666667	0	0	0	0	0.0666666666666667	0.0666666666666667	0	0	0	0.133333333333333	0.0666666666666667	0	0.133333333333333	0.133333333333333	0.133333333333333	0.133333333333333
>posi32
0.0476190476190476	0.0952380952380952	0	0.0476190476190476	0	0	0	0.0476190476190476	0	0	0	0	0	0	0.0476190476190476	0	0.0476190476190476	0	0	0	0	0	0	0	0.0476190476190476	0.0476190476190476	0	0	0	0.285714285714286	0.19047619047619	0.0952380952380952
>posi33
0.0454545454545455	0	0.136363636363636	0.0454545454545455	0	0	0.0454545454545455	0	0	0	0	0	0	0.136363636363636	0	0.0454545454545455	0	0	0.0454545454545455	0	0	0	0.0454545454545455	0.0454545454545455	0.0909090909090909	0	0.0454545454545455	0	0	0.0909090909090909	0.136363636363636	0.0454545454545455
>posi34
0	0	0	0	0.0526315789473684	0	0	0	0	0	0	0	0	0	0.0526315789473684	0.105263157894737	0	0.0526315789473684	0	0	0.0526315789473684	0	0.0526315789473684	0	0.0526315789473684	0.105263157894737	0.0526315789473684	0	0.105263157894737	0.105263157894737	0.0526315789473684	0.157894736842105
>posi35
0	0	0	0	0.0588235294117647	0	0	0	0	0	0	0	0	0.0588235294117647	0.0588235294117647	0.0588235294117647	0.0588235294117647	0	0	0	0	0.0588235294117647	0	0	0.0588235294117647	0.0588235294117647	0.0588235294117647	0	0.0588235294117647	0.176470588235294	0.117647058823529	0.117647058823529
>posi36
0	0	0	0	0.125	0	0	0	0	0	0	0	0	0	0.125	0.125	0	0.125	0	0	0	0	0	0	0.125	0.125	0	0	0	0.125	0.125	0
>posi37
0	0	0	0	0	0	0	0	0	0	0	0	0	0.333333333333333	0	0	0	0	0	0	0.222222222222222	0	0	0	0	0.111111111111111	0.222222222222222	0	0	0	0.111111111111111	0
>posi38
0	0	0	0	0.0526315789473684	0	0	0	0	0	0	0	0	0	0.0526315789473684	0.105263157894737	0	0.0526315789473684	0	0	0.0526315789473684	0	0.0526315789473684	0	0.0526315789473684	0.105263157894737	0.0526315789473684	0	0.105263157894737	0.105263157894737	0.0526315789473684	0.157894736842105
>posi39
0	0	0	0	0.1	0	0	0	0	0	0	0	0	0.1	0.1	0	0.1	0	0	0	0	0	0	0	0	0.1	0.1	0	0.1	0.1	0.1	0.1
>posi40
0	0.05	0	0.05	0	0	0	0.05	0	0	0	0	0.05	0.05	0.05	0	0	0	0	0.05	0	0	0	0.05	0	0	0.1	0	0.05	0.2	0.1	0.15
>posi41
0	0	0	0.0555555555555556	0	0	0	0.0555555555555556	0	0	0	0	0	0	0.0555555555555556	0	0	0	0.0555555555555556	0	0	0	0	0	0	0.111111111111111	0	0	0.111111111111111	0.222222222222222	0.111111111111111	0.222222222222222
>posi42
0	0	0	0	0	0	0	0	0	0	0	0	0	0.142857142857143	0	0	0	0	0	0	0	0	0	0	0	0	0	0	0	0.428571428571429	0.285714285714286	0.142857142857143
>posi43
0	0	0	0	0	0	0	0	0	0	0	0	0.0588235294117647	0.117647058823529	0.0588235294117647	0	0	0	0	0	0.0588235294117647	0.117647058823529	0	0	0	0	0.117647058823529	0.117647058823529	0.117647058823529	0.117647058823529	0	0.117647058823529
>posi44
0.125	0	0.125	0.0416666666666667	0	0.0833333333333333	0	0.0416666666666667	0	0.0416666666666667	0.0416666666666667	0.0416666666666667	0.0416666666666667	0.0416666666666667	0	0	0	0	0.0416666666666667	0.0833333333333333	0.0416666666666667	0	0	0	0	0	0.0833333333333333	0	0	0.0833333333333333	0.0416666666666667	0
>posi45
0	0	0	0	0	0	0	0	0	0	0	0	0	0.25	0	0	0	0	0	0	0	0	0	0	0	0	0.25	0	0	0.25	0.25	0
>posi46
0	0	0	0	0	0	0	0	0	0	0	0	0.0909090909090909	0	0.0909090909090909	0	0	0	0	0	0	0.0909090909090909	0	0	0	0.0909090909090909	0	0.0909090909090909	0.0909090909090909	0.181818181818182	0.181818181818182	0.0909090909090909
>posi47
0.0952380952380952	0.0476190476190476	0.19047619047619	0.142857142857143	0	0	0.0476190476190476	0	0	0	0	0	0	0.0952380952380952	0	0	0	0	0.0476190476190476	0	0	0	0	0	0	0	0.0476190476190476	0	0.0476190476190476	0.0952380952380952	0.0476190476190476	0.0952380952380952
>posi48
0	0	0	0	0	0	0.0526315789473684	0.0526315789473684	0	0	0	0	0	0.157894736842105	0.105263157894737	0.0526315789473684	0.0526315789473684	0	0.0526315789473684	0	0	0	0.0526315789473684	0.105263157894737	0.0526315789473684	0.105263157894737	0.157894736842105	0	0	0	0	0
>posi49
0.0666666666666667	0.133333333333333	0	0	0	0	0	0.0666666666666667	0	0	0	0	0	0.133333333333333	0	0.0666666666666667	0	0	0	0.0666666666666667	0	0	0	0.0666666666666667	0.0666666666666667	0	0.0666666666666667	0	0	0.0666666666666667	0.133333333333333	0.0666666666666667
>posi50
0	0	0	0	0	0	0	0	0	0	0	0	0.1	0	0	0.05	0	0	0	0	0.1	0	0	0	0	0.05	0	0.1	0.05	0.25	0.2	0.1
>posi51
0	0	0	0	0.0714285714285714	0	0	0.0714285714285714	0	0	0	0	0	0.0714285714285714	0.0714285714285714	0.0714285714285714	0	0	0.0714285714285714	0.0714285714285714	0	0	0	0	0.0714285714285714	0.0714285714285714	0.0714285714285714	0	0.0714285714285714	0.0714285714285714	0.0714285714285714	0.0714285714285714
>posi52
0	0	0	0	0.0714285714285714	0	0	0	0	0	0	0	0	0.0714285714285714	0.0714285714285714	0	0	0	0.0714285714285714	0	0	0	0	0	0	0.0714285714285714	0.0714285714285714	0	0.0714285714285714	0.214285714285714	0.0714285714285714	0.214285714285714
>posi53
0.0555555555555556	0	0	0	0.0555555555555556	0.0555555555555556	0	0.0555555555555556	0	0	0	0	0	0.0555555555555556	0.0555555555555556	0.0555555555555556	0.0555555555555556	0.0555555555555556	0.0555555555555556	0	0	0	0	0	0.0555555555555556	0.0555555555555556	0.0555555555555556	0.0555555555555556	0	0.111111111111111	0.111111111111111	0
>posi54
0	0	0	0	0	0	0	0	0	0	0	0	0	0.0714285714285714	0	0	0	0	0	0	0	0	0	0.0714285714285714	0	0.0714285714285714	0.0714285714285714	0	0.142857142857143	0.214285714285714	0.0714285714285714	0.285714285714286
>posi55
0	0	0	0	0.0909090909090909	0	0	0	0	0	0	0	0.0909090909090909	0.0909090909090909	0	0	0	0	0.0909090909090909	0	0	0	0.0909090909090909	0	0.0909090909090909	0	0.0909090909090909	0.0909090909090909	0	0.0909090909090909	0.181818181818182	0
>posi56
0	0	0	0	0	0.153846153846154	0	0	0.0769230769230769	0	0	0.0769230769230769	0	0.0769230769230769	0.0769230769230769	0	0	0	0	0.153846153846154	0	0.0769230769230769	0	0	0	0.0769230769230769	0.0769230769230769	0	0	0.0769230769230769	0.0769230769230769	0
>posi57
0	0	0	0	0	0	0	0	0	0	0	0	0	0	0.222222222222222	0	0	0	0	0	0	0	0.222222222222222	0	0.111111111111111	0.222222222222222	0	0	0	0.111111111111111	0.111111111111111	0
>posi58
0	0	0	0	0.0666666666666667	0.0666666666666667	0	0	0	0	0	0	0.0666666666666667	0.133333333333333	0	0	0.133333333333333	0	0	0	0	0	0	0	0.0666666666666667	0	0.0666666666666667	0.0666666666666667	0	0.133333333333333	0.133333333333333	0.0666666666666667
>posi59
0.0769230769230769	0	0	0	0	0.0769230769230769	0.0769230769230769	0	0	0	0	0	0.0769230769230769	0.153846153846154	0	0	0.153846153846154	0	0	0	0	0	0	0	0	0	0.153846153846154	0.0769230769230769	0	0.0769230769230769	0.0769230769230769	0
>posi60
0	0	0	0	0	0	0.0555555555555556	0	0	0	0	0	0.0555555555555556	0.111111111111111	0.0555555555555556	0	0	0	0	0.0555555555555556	0	0	0.111111111111111	0	0	0.0555555555555556	0.0555555555555556	0.111111111111111	0	0.166666666666667	0.111111111111111	0.0555555555555556
>posi61
0	0	0	0	0	0	0	0	0	0	0	0	0	0	0.0833333333333333	0.166666666666667	0	0	0	0	0.0833333333333333	0.0833333333333333	0	0	0.0833333333333333	0.166666666666667	0	0	0	0.166666666666667	0.166666666666667	0
>posi62
0.0666666666666667	0	0	0	0.0666666666666667	0	0	0	0	0	0	0	0	0.0666666666666667	0.0666666666666667	0	0	0.0666666666666667	0	0	0	0	0	0	0	0.0666666666666667	0.0666666666666667	0	0.0666666666666667	0.2	0.0666666666666667	0.2
>posi63
0	0	0	0	0	0	0	0	0	0	0	0	0	0.25	0	0	0	0	0	0	0	0	0	0	0	0	0.25	0	0	0.25	0.25	0
>posi64
0.0555555555555556	0	0	0	0.0555555555555556	0	0	0.0555555555555556	0	0	0	0	0	0.111111111111111	0.0555555555555556	0.0555555555555556	0	0.0555555555555556	0	0.0555555555555556	0	0	0	0.0555555555555556	0.0555555555555556	0.0555555555555556	0.111111111111111	0	0	0.111111111111111	0.0555555555555556	0.0555555555555556
>posi65
0	0	0	0	0	0	0	0	0.0526315789473684	0	0	0.0526315789473684	0	0.105263157894737	0	0.0526315789473684	0	0	0	0	0.0526315789473684	0.157894736842105	0	0	0	0.0526315789473684	0.0526315789473684	0	0.0526315789473684	0.157894736842105	0.105263157894737	0.105263157894737
>posi66
0	0	0	0	0	0	0	0	0	0	0	0	0	0	0.0833333333333333	0	0	0	0	0	0	0	0	0	0	0.0833333333333333	0	0	0.166666666666667	0.25	0.166666666666667	0.25
>posi67
0	0	0	0	0	0	0	0	0	0	0	0	0	0	0.3	0	0	0	0	0	0	0	0.1	0.1	0	0.3	0	0	0	0.1	0.1	0
>posi68
0	0	0	0.0416666666666667	0	0	0	0.0416666666666667	0	0	0	0	0	0.0416666666666667	0.0833333333333333	0	0	0	0	0.0416666666666667	0	0	0	0.0416666666666667	0.0416666666666667	0.0833333333333333	0	0	0.0416666666666667	0.208333333333333	0.208333333333333	0.125
>posi69
0.0666666666666667	0	0	0	0.0666666666666667	0	0	0	0	0	0	0	0	0.0666666666666667	0.0666666666666667	0	0	0.0666666666666667	0	0	0	0	0	0	0	0.0666666666666667	0.0666666666666667	0	0.0666666666666667	0.2	0.0666666666666667	0.2
>posi70
0.0666666666666667	0	0	0	0.0666666666666667	0.0666666666666667	0	0	0	0	0	0	0.0666666666666667	0.0666666666666667	0.0666666666666667	0	0	0.133333333333333	0	0	0	0	0	0	0	0.0666666666666667	0.0666666666666667	0.0666666666666667	0.0666666666666667	0.0666666666666667	0	0.133333333333333
>posi71
0	0	0	0	0	0	0	0	0	0	0	0	0	0	0	0	0	0	0	0	0	0	0	0	0	0	0	0.111111111111111	0	0.444444444444444	0.333333333333333	0.111111111111111
>posi72
0	0	0	0	0.0416666666666667	0.0416666666666667	0	0	0	0	0	0	0	0	0.125	0.0833333333333333	0	0.0416666666666667	0.0416666666666667	0	0	0	0.0833333333333333	0	0	0.208333333333333	0	0	0.0833333333333333	0.0833333333333333	0.0833333333333333	0.0833333333333333
>posi73
0	0	0	0	0	0	0	0	0	0	0	0	0	0.1875	0	0	0	0	0	0	0	0	0.0625	0.0625	0	0	0.125	0.0625	0.125	0.125	0.125	0.125
>posi74
0	0	0	0	0	0	0	0	0	0	0	0	0	0.0666666666666667	0	0.0666666666666667	0	0	0	0	0	0	0	0.0666666666666667	0	0.0666666666666667	0.0666666666666667	0	0.133333333333333	0.2	0.0666666666666667	0.266666666666667
>posi75
0	0	0	0	0	0.0588235294117647	0.0588235294117647	0	0	0	0	0	0	0.117647058823529	0.0588235294117647	0.0588235294117647	0.0588235294117647	0.0588235294117647	0	0	0	0	0.0588235294117647	0	0.0588235294117647	0.0588235294117647	0.117647058823529	0	0.0588235294117647	0.0588235294117647	0.0588235294117647	0.0588235294117647
>posi76
0	0.0454545454545455	0.0909090909090909	0	0	0	0.0454545454545455	0.0454545454545455	0	0	0	0	0	0.0909090909090909	0	0.0454545454545455	0	0	0	0.0909090909090909	0	0	0	0	0.0454545454545455	0	0	0.0454545454545455	0.0454545454545455	0.181818181818182	0.136363636363636	0.0909090909090909
>posi77
0	0	0	0	0	0	0	0	0	0	0	0	0	0.111111111111111	0	0.111111111111111	0	0	0	0	0	0.111111111111111	0	0	0	0.111111111111111	0.111111111111111	0	0.111111111111111	0.111111111111111	0.111111111111111	0.111111111111111
>posi78
0	0.0588235294117647	0	0	0.0588235294117647	0.0588235294117647	0	0.0588235294117647	0	0	0	0	0	0.176470588235294	0	0.0588235294117647	0	0.0588235294117647	0	0.117647058823529	0	0	0	0	0.0588235294117647	0	0.117647058823529	0.0588235294117647	0	0.0588235294117647	0.0588235294117647	0
>posi79
0	0	0	0	0	0	0	0.153846153846154	0	0	0	0	0	0.153846153846154	0.0769230769230769	0	0	0	0.0769230769230769	0.0769230769230769	0	0	0	0	0	0.0769230769230769	0.0769230769230769	0	0.0769230769230769	0.0769230769230769	0.0769230769230769	0.0769230769230769
>posi80
0	0	0	0	0	0	0	0	0	0	0	0	0	0.125	0	0	0	0	0	0	0	0	0	0	0	0	0	0.125	0.125	0.25	0.25	0.125
>posi81
0.0526315789473684	0.0526315789473684	0.157894736842105	0	0	0	0.0526315789473684	0	0	0	0	0	0.0526315789473684	0	0	0.0526315789473684	0.0526315789473684	0	0	0	0	0	0	0	0	0.0526315789473684	0	0.0526315789473684	0	0.210526315789474	0.157894736842105	0.0526315789473684
>posi82
0	0	0	0	0	0	0	0	0	0	0	0	0.0588235294117647	0.117647058823529	0	0	0	0	0	0	0	0.0588235294117647	0	0.0588235294117647	0.0588235294117647	0.0588235294117647	0	0.0588235294117647	0.176470588235294	0.0588235294117647	0.0588235294117647	0.235294117647059
>posi83
0	0	0	0	0.0666666666666667	0.0666666666666667	0	0	0	0.0666666666666667	0	0	0	0.0666666666666667	0.0666666666666667	0	0.0666666666666667	0	0	0.0666666666666667	0	0	0	0	0	0.133333333333333	0	0	0.0666666666666667	0.0666666666666667	0.2	0.0666666666666667
>posi84
0.05	0	0.15	0.1	0	0	0.05	0.05	0	0	0	0	0	0.15	0	0	0	0	0	0.1	0	0	0	0	0	0	0.1	0.05	0.05	0.05	0.05	0.05
>posi85
0	0	0	0	0	0	0	0	0	0	0	0	0	0.0666666666666667	0	0.0666666666666667	0	0	0	0	0.0666666666666667	0.0666666666666667	0	0	0	0.133333333333333	0.0666666666666667	0	0.133333333333333	0.133333333333333	0.133333333333333	0.133333333333333
>posi86
0	0	0	0	0.157894736842105	0	0	0	0	0.0526315789473684	0	0	0	0	0.105263157894737	0.0526315789473684	0.0526315789473684	0.105263157894737	0	0	0	0	0	0	0	0.157894736842105	0	0	0.0526315789473684	0.105263157894737	0.0526315789473684	0.105263157894737
>posi87
0	0	0	0	0.05	0.05	0.05	0	0	0	0	0	0	0.1	0	0.1	0	0	0.05	0.1	0	0	0	0	0.05	0.05	0	0.1	0	0.15	0.15	0
>posi88
0	0	0	0	0	0.0666666666666667	0	0	0	0	0	0	0.0666666666666667	0	0.133333333333333	0	0	0	0	0.0666666666666667	0	0	0	0.0666666666666667	0	0.2	0	0	0	0.133333333333333	0.133333333333333	0.133333333333333
>posi89
0.0454545454545455	0	0.0454545454545455	0	0	0	0.0454545454545455	0	0	0	0	0	0.0454545454545455	0	0.0909090909090909	0.0454545454545455	0	0.0454545454545455	0	0	0.0454545454545455	0	0	0.0454545454545455	0.0454545454545455	0.0909090909090909	0	0.0454545454545455	0.0454545454545455	0.136363636363636	0.0909090909090909	0.0909090909090909
>posi90
0	0	0.0625	0	0	0	0.0625	0	0	0	0	0	0.0625	0	0.125	0	0	0	0.0625	0	0	0.0625	0	0	0	0.0625	0.0625	0.0625	0.0625	0.1875	0.0625	0.0625
>posi91
0	0	0	0	0	0	0	0.125	0	0	0	0	0	0.25	0	0	0	0	0.125	0	0	0	0	0	0	0	0.25	0	0	0.125	0.125	0
>posi92
0	0	0	0	0	0.0625	0	0.0625	0	0	0	0	0	0	0.125	0.0625	0.125	0	0	0	0	0	0	0	0.0625	0.125	0	0	0.0625	0.125	0.125	0.0625
>posi93
0	0	0	0	0	0	0	0	0	0	0	0	0	0.111111111111111	0.111111111111111	0	0	0	0	0	0	0	0	0.111111111111111	0	0.111111111111111	0.111111111111111	0	0	0.222222222222222	0.222222222222222	0
>posi94
0	0	0	0	0	0	0.0526315789473684	0.0526315789473684	0	0	0	0	0	0.157894736842105	0.105263157894737	0.0526315789473684	0.0526315789473684	0	0.0526315789473684	0	0	0	0.0526315789473684	0.105263157894737	0.0526315789473684	0.105263157894737	0.157894736842105	0	0	0	0	0
>posi95
0	0	0	0	0	0.0625	0	0.0625	0	0	0	0	0	0	0.125	0.0625	0.125	0	0	0	0	0	0	0	0.0625	0.125	0	0	0.0625	0.125	0.125	0.0625
>posi96
0	0	0	0	0	0	0	0.1	0	0	0	0	0	0	0.1	0.1	0	0.1	0	0	0	0	0	0	0	0.2	0	0	0.1	0.1	0.1	0.1
>posi97
0	0	0	0	0.0476190476190476	0	0	0	0.0476190476190476	0	0	0.0476190476190476	0	0.0476190476190476	0.0952380952380952	0	0	0	0.0476190476190476	0	0	0.19047619047619	0	0	0.0476190476190476	0.0952380952380952	0.0476190476190476	0	0.0476190476190476	0.0952380952380952	0.0952380952380952	0.0476190476190476
>posi98
0	0	0	0	0	0	0	0	0	0	0	0	0	0.2	0	0	0	0	0	0	0	0	0	0.1	0	0	0.1	0	0.1	0.2	0.1	0.2
>posi99
0	0	0	0	0	0	0	0	0	0	0	0	0	0	0.1	0	0	0	0	0	0	0	0	0.1	0.1	0	0.1	0	0.1	0.3	0.1	0.1
>posi100
0	0	0.2	0.1	0.05	0	0	0	0	0	0	0	0	0.1	0	0	0	0.05	0	0	0	0	0	0	0	0	0.05	0.05	0.05	0.15	0.1	0.1
>posi101
0	0.05	0	0	0.05	0.05	0	0	0	0	0	0	0	0.1	0.05	0.05	0.05	0.05	0	0	0	0	0.05	0	0	0	0.15	0	0.05	0.15	0.1	0.05
>posi102
0	0	0	0	0	0	0	0	0	0	0	0	0	0.111111111111111	0	0.111111111111111	0	0	0	0	0	0.111111111111111	0	0	0	0.111111111111111	0.111111111111111	0	0.111111111111111	0.111111111111111	0.111111111111111	0.111111111111111
>posi103
0	0	0	0	0	0	0	0	0	0	0	0	0	0.111111111111111	0	0.111111111111111	0	0	0	0	0	0.111111111111111	0	0	0	0.111111111111111	0.111111111111111	0	0.111111111111111	0.111111111111111	0.111111111111111	0.111111111111111
>posi104
0.0833333333333333	0	0	0	0	0.0833333333333333	0	0.0416666666666667	0	0	0	0	0.0833333333333333	0.0833333333333333	0.0416666666666667	0.0416666666666667	0.0833333333333333	0	0	0.0416666666666667	0	0.0833333333333333	0	0	0	0.0833333333333333	0.0833333333333333	0.0833333333333333	0	0.0416666666666667	0.0416666666666667	0
>posi105
0.0454545454545455	0	0	0	0	0	0.0454545454545455	0	0	0.0454545454545455	0	0	0	0.136363636363636	0	0.0909090909090909	0	0	0.0454545454545455	0	0.0909090909090909	0.0909090909090909	0	0	0.0454545454545455	0	0.136363636363636	0	0	0.136363636363636	0.0454545454545455	0.0454545454545455
>posi106
0	0	0	0	0	0	0	0	0	0	0	0	0	0	0.111111111111111	0.111111111111111	0	0	0	0	0	0.111111111111111	0	0	0	0.222222222222222	0	0	0.111111111111111	0.111111111111111	0.111111111111111	0.111111111111111
>posi107
0	0	0	0	0	0	0.133333333333333	0	0	0.0666666666666667	0.0666666666666667	0	0	0.0666666666666667	0	0.0666666666666667	0.0666666666666667	0.0666666666666667	0	0	0.0666666666666667	0	0.0666666666666667	0	0	0	0.133333333333333	0.0666666666666667	0	0.0666666666666667	0	0.0666666666666667
>posi108
0	0	0	0	0	0	0	0	0	0	0	0	0	0.166666666666667	0	0	0	0	0	0	0	0	0	0	0	0	0.166666666666667	0	0	0.333333333333333	0.333333333333333	0
>posi109
0.0909090909090909	0	0.0909090909090909	0	0	0	0	0.0909090909090909	0	0	0	0	0	0	0.0909090909090909	0	0	0	0	0.0909090909090909	0	0	0	0	0	0.181818181818182	0	0	0	0.181818181818182	0.181818181818182	0
>posi110
0	0.08	0	0	0.12	0	0	0	0	0.04	0.04	0	0	0.04	0.08	0.04	0.04	0.08	0	0	0.04	0.04	0	0	0.04	0.08	0	0	0.04	0.08	0.04	0.08
>posi111
0	0	0	0	0	0	0	0	0	0	0	0	0	0	0.133333333333333	0.0666666666666667	0	0	0	0	0.0666666666666667	0	0	0.0666666666666667	0	0.133333333333333	0	0	0.0666666666666667	0.2	0.2	0.0666666666666667
>posi112
0	0	0	0	0	0	0	0	0	0	0	0	0	0.166666666666667	0	0	0	0	0	0	0	0	0	0	0	0	0.166666666666667	0	0.166666666666667	0.166666666666667	0	0.333333333333333
>posi113
0	0	0	0	0	0	0.0909090909090909	0	0	0	0	0	0	0.0909090909090909	0.0909090909090909	0	0	0	0.0909090909090909	0	0	0	0	0	0	0.0909090909090909	0	0	0	0.272727272727273	0.0909090909090909	0.181818181818182
>posi114
0	0	0	0.0769230769230769	0	0	0.0769230769230769	0	0	0	0	0	0	0.153846153846154	0	0	0.0769230769230769	0	0	0	0	0	0	0	0	0	0	0.153846153846154	0.0769230769230769	0.153846153846154	0.153846153846154	0.0769230769230769
>posi115
0	0	0	0	0	0	0	0	0	0	0	0	0	0	0.3	0	0	0	0	0	0	0	0.1	0.1	0	0.3	0	0	0	0.1	0.1	0
>posi116
0	0	0	0	0.0588235294117647	0	0	0	0	0	0	0	0	0.176470588235294	0.0588235294117647	0	0	0.0588235294117647	0	0	0.0588235294117647	0.0588235294117647	0	0	0	0.0588235294117647	0.0588235294117647	0.0588235294117647	0.0588235294117647	0.117647058823529	0.117647058823529	0.0588235294117647
>posi117
0	0	0	0	0	0	0	0	0	0	0	0	0	0.125	0	0	0	0	0	0	0	0	0	0	0	0	0.125	0	0	0.375	0.375	0
>posi118
0	0	0	0	0	0	0	0	0	0	0	0	0.133333333333333	0	0.0666666666666667	0.0666666666666667	0	0	0	0	0.0666666666666667	0.133333333333333	0	0	0	0.0666666666666667	0.0666666666666667	0.133333333333333	0.0666666666666667	0.133333333333333	0.0666666666666667	0
>posi119
0	0	0.0769230769230769	0	0.0384615384615385	0	0	0	0	0	0	0	0.0384615384615385	0.0384615384615385	0.0384615384615385	0	0	0.0384615384615385	0	0	0	0	0	0.0384615384615385	0	0.0384615384615385	0	0.0384615384615385	0.0769230769230769	0.230769230769231	0.153846153846154	0.153846153846154
>posi120
0	0	0	0	0.0476190476190476	0.0476190476190476	0	0	0	0	0	0	0	0.0952380952380952	0.19047619047619	0	0	0.0952380952380952	0	0	0.0952380952380952	0.0476190476190476	0	0	0	0.19047619047619	0.0476190476190476	0.0476190476190476	0.0476190476190476	0	0	0.0476190476190476
>posi121
0	0	0	0	0	0	0	0.166666666666667	0	0	0	0	0	0.333333333333333	0	0	0	0	0	0.166666666666667	0	0	0	0	0	0	0.333333333333333	0	0	0	0	0
>posi122
0	0	0	0	0	0	0	0.117647058823529	0	0.0588235294117647	0.117647058823529	0	0	0.0588235294117647	0	0	0	0.117647058823529	0	0	0	0.0588235294117647	0	0	0	0.0588235294117647	0	0	0.0588235294117647	0.117647058823529	0.117647058823529	0.117647058823529
>posi123
0	0	0	0	0	0.0454545454545455	0	0.0454545454545455	0	0	0	0	0	0	0.0454545454545455	0.0909090909090909	0	0	0	0.0909090909090909	0	0	0	0.0454545454545455	0.0454545454545455	0.136363636363636	0	0	0.0909090909090909	0.136363636363636	0.0454545454545455	0.181818181818182
>posi124
0	0	0	0	0.0625	0	0	0	0	0	0	0	0.125	0.0625	0	0.0625	0	0.0625	0	0	0	0.125	0	0	0.0625	0	0.0625	0.125	0	0.125	0.125	0
>posi125
0.0416666666666667	0	0	0	0.0416666666666667	0	0	0	0	0	0	0	0	0.125	0.0416666666666667	0.0416666666666667	0	0	0.0416666666666667	0	0.166666666666667	0	0	0	0	0.125	0.125	0	0.0416666666666667	0.0833333333333333	0.0416666666666667	0.0833333333333333
>posi126
0.0769230769230769	0	0	0	0	0.0769230769230769	0.0769230769230769	0	0	0	0	0	0.0769230769230769	0.153846153846154	0	0	0.153846153846154	0	0	0	0	0	0	0	0	0	0.153846153846154	0.0769230769230769	0	0.0769230769230769	0.0769230769230769	0
>posi127
0	0	0	0	0	0	0	0	0	0	0	0	0	0.125	0	0	0	0	0	0	0	0	0	0	0	0	0.125	0	0	0.375	0.375	0
>posi128
0.0555555555555556	0.0555555555555556	0	0.0555555555555556	0.0555555555555556	0.0555555555555556	0	0	0	0	0	0	0	0.111111111111111	0.0555555555555556	0.0555555555555556	0.111111111111111	0	0	0	0.0555555555555556	0	0	0	0	0.111111111111111	0.111111111111111	0	0	0.0555555555555556	0.0555555555555556	0
>posi129
0	0	0	0	0	0	0	0	0	0	0	0	0.0909090909090909	0.0909090909090909	0	0	0	0	0	0	0	0	0.0909090909090909	0	0	0	0.0909090909090909	0.0909090909090909	0.0909090909090909	0.181818181818182	0.181818181818182	0.0909090909090909
>posi130
0	0	0.05	0.05	0	0	0	0.05	0	0	0	0	0	0.1	0	0	0	0	0	0.05	0	0	0	0	0.05	0	0.05	0	0.1	0.2	0.15	0.15
>posi131
0	0	0	0	0	0.0666666666666667	0.0666666666666667	0	0	0.133333333333333	0.0666666666666667	0	0.0666666666666667	0.0666666666666667	0	0	0	0	0	0.133333333333333	0.0666666666666667	0	0	0.0666666666666667	0	0.0666666666666667	0	0.0666666666666667	0	0	0.133333333333333	0
>posi132
0.1	0.1	0	0	0.1	0	0	0.05	0	0	0	0	0.05	0	0.1	0.05	0	0.15	0	0	0	0	0	0	0	0.15	0	0.05	0	0.05	0.05	0
>posi133
0	0	0	0	0.2	0	0	0	0	0	0	0	0	0.2	0.1	0	0	0.2	0	0	0	0	0	0	0	0.1	0.2	0	0	0	0	0
>posi134
0	0.05	0	0.05	0	0	0.05	0.05	0	0	0	0	0	0	0.1	0.1	0	0	0.05	0.05	0	0	0	0.1	0.1	0.1	0	0	0	0.1	0.1	0
>posi135
0	0	0	0	0	0	0.0526315789473684	0.0526315789473684	0	0	0	0	0.0526315789473684	0.210526315789474	0	0	0	0	0.105263157894737	0	0	0	0	0.105263157894737	0	0	0.0526315789473684	0.157894736842105	0	0.105263157894737	0.105263157894737	0
>posi136
0	0	0	0	0	0	0	0	0	0	0	0	0	0.0769230769230769	0	0.0769230769230769	0	0	0	0	0	0	0	0.0769230769230769	0.0769230769230769	0	0	0.0769230769230769	0.0769230769230769	0.230769230769231	0.153846153846154	0.153846153846154
>posi137
0.0952380952380952	0	0	0.0476190476190476	0.0476190476190476	0.0952380952380952	0	0	0	0	0	0	0.0476190476190476	0.0952380952380952	0.0476190476190476	0	0.0952380952380952	0.0476190476190476	0	0	0	0	0	0	0	0.0476190476190476	0	0.142857142857143	0	0.0952380952380952	0.0476190476190476	0.0476190476190476
>posi138
0	0	0	0	0	0.0434782608695652	0	0	0	0	0	0	0.0869565217391304	0	0.0434782608695652	0.0434782608695652	0	0.0434782608695652	0	0	0.0434782608695652	0.0434782608695652	0	0	0	0.0434782608695652	0.0434782608695652	0.0434782608695652	0.0434782608695652	0.260869565217391	0.0869565217391304	0.130434782608696
>posi139
0	0	0	0	0	0	0	0	0	0	0	0	0	0.1	0	0	0	0	0	0	0	0	0	0	0	0	0.1	0	0.2	0.2	0.1	0.3
>posi140
0	0	0	0	0	0	0	0	0	0	0	0	0.05	0.2	0.05	0.05	0	0	0	0	0	0.1	0.1	0.1	0	0.1	0.2	0.05	0	0	0	0
>posi141
0	0	0	0	0	0	0	0	0	0	0	0	0	0	0.111111111111111	0.111111111111111	0	0	0	0	0	0.222222222222222	0	0	0.222222222222222	0.111111111111111	0	0	0	0.111111111111111	0.111111111111111	0
>posi142
0	0	0	0	0	0	0	0	0	0	0	0	0	0.166666666666667	0	0	0	0	0	0	0	0	0	0	0	0	0.166666666666667	0	0.166666666666667	0.166666666666667	0.166666666666667	0.166666666666667
>posi143
0	0	0	0	0	0	0	0.0476190476190476	0	0	0	0	0	0.142857142857143	0	0.0952380952380952	0	0	0	0.0476190476190476	0.0476190476190476	0	0.0476190476190476	0.0476190476190476	0.0476190476190476	0.0476190476190476	0.0476190476190476	0.0952380952380952	0.0476190476190476	0.0952380952380952	0.0952380952380952	0.0476190476190476
>posi144
0	0	0	0	0	0.0526315789473684	0	0	0	0	0	0	0.105263157894737	0.105263157894737	0.0526315789473684	0	0	0	0.0526315789473684	0	0	0.0526315789473684	0	0.105263157894737	0	0.0526315789473684	0.157894736842105	0.0526315789473684	0	0.105263157894737	0.0526315789473684	0.0526315789473684
>posi145
0.0454545454545455	0.0454545454545455	0	0.0454545454545455	0.0454545454545455	0	0	0.0454545454545455	0	0	0	0	0.0454545454545455	0.0909090909090909	0	0.0454545454545455	0.0454545454545455	0	0	0.0454545454545455	0	0.0454545454545455	0	0	0.0454545454545455	0	0.0909090909090909	0.0454545454545455	0.0454545454545455	0.0909090909090909	0.0454545454545455	0.0909090909090909
>posi146
0	0	0	0.0476190476190476	0	0.0476190476190476	0	0	0	0	0	0	0.0476190476190476	0.0952380952380952	0.0952380952380952	0	0.0476190476190476	0	0	0	0.0952380952380952	0	0	0.0476190476190476	0	0.0952380952380952	0.0476190476190476	0.0476190476190476	0.0476190476190476	0.0476190476190476	0.142857142857143	0.0476190476190476
>posi147
0	0	0	0	0.0588235294117647	0	0	0	0	0	0	0	0	0	0.117647058823529	0.0588235294117647	0	0	0.0588235294117647	0	0	0	0	0.0588235294117647	0	0.176470588235294	0	0	0.117647058823529	0.117647058823529	0.176470588235294	0.0588235294117647
>posi148
0.111111111111111	0	0.0555555555555556	0	0.0555555555555556	0.111111111111111	0	0	0	0.0555555555555556	0.0555555555555556	0	0	0.166666666666667	0	0	0.0555555555555556	0.111111111111111	0	0	0.0555555555555556	0	0	0	0	0	0.166666666666667	0	0	0	0	0
>posi149
0	0	0.05	0	0	0.05	0	0.05	0	0	0	0	0	0.1	0.05	0	0	0.05	0	0.05	0	0	0	0	0	0	0	0.1	0	0.3	0.15	0.05
>posi150
0	0	0	0	0	0.0588235294117647	0	0	0	0	0	0	0	0.0588235294117647	0.0588235294117647	0.0588235294117647	0	0	0	0.0588235294117647	0	0	0	0.0588235294117647	0	0.0588235294117647	0.0588235294117647	0.0588235294117647	0.117647058823529	0.176470588235294	0.0588235294117647	0.117647058823529
>posi151
0	0	0	0	0	0.0714285714285714	0	0	0	0.0714285714285714	0.0714285714285714	0	0.0714285714285714	0.0714285714285714	0	0	0	0	0	0.0714285714285714	0	0	0.0714285714285714	0.0714285714285714	0	0	0.0714285714285714	0.0714285714285714	0	0.142857142857143	0.0714285714285714	0.0714285714285714
>posi152
0.05	0.05	0	0	0.05	0.05	0	0.05	0	0.05	0.05	0	0.05	0.05	0.1	0	0.1	0	0	0.05	0	0.1	0	0	0	0.1	0.05	0.05	0	0	0	0
>posi153
0	0	0.0833333333333333	0	0	0.0833333333333333	0	0.0416666666666667	0	0	0	0	0	0.125	0.0833333333333333	0	0.0833333333333333	0	0	0.0416666666666667	0	0.0416666666666667	0	0	0	0.0833333333333333	0	0.0833333333333333	0.0833333333333333	0.0416666666666667	0	0.125
>posi154
0	0	0	0	0	0	0.0476190476190476	0	0.0476190476190476	0	0	0.0476190476190476	0	0.0952380952380952	0	0.0476190476190476	0	0	0	0.0476190476190476	0	0.0952380952380952	0	0.0476190476190476	0.0476190476190476	0	0.0952380952380952	0	0.0476190476190476	0.142857142857143	0.0476190476190476	0.142857142857143
>posi155
0	0	0	0.0625	0.0625	0	0	0	0	0	0	0	0	0	0.0625	0.0625	0.0625	0	0	0	0	0.0625	0	0	0.125	0.0625	0	0	0.0625	0.125	0.1875	0.0625
>posi156
0	0	0	0	0.1	0	0	0.1	0	0	0	0	0	0.1	0.2	0	0	0	0.1	0.1	0	0	0	0	0	0.2	0.1	0	0	0	0	0
>posi157
0	0	0	0	0	0.0666666666666667	0	0.0666666666666667	0.0666666666666667	0.0666666666666667	0	0.133333333333333	0	0	0.133333333333333	0	0	0.0666666666666667	0	0.0666666666666667	0.133333333333333	0.0666666666666667	0	0	0	0.133333333333333	0	0	0	0	0	0
>posi158
0	0	0.111111111111111	0	0	0.0555555555555556	0	0.0555555555555556	0	0	0	0	0	0.111111111111111	0.0555555555555556	0	0	0	0	0.111111111111111	0	0	0	0	0	0.0555555555555556	0.0555555555555556	0.0555555555555556	0.0555555555555556	0.111111111111111	0.0555555555555556	0.111111111111111
>posi159
0	0	0	0	0	0	0.142857142857143	0	0	0	0	0	0.0714285714285714	0.0714285714285714	0.0714285714285714	0.0714285714285714	0	0.0714285714285714	0	0.0714285714285714	0.0714285714285714	0	0	0	0	0.0714285714285714	0.0714285714285714	0.0714285714285714	0	0.0714285714285714	0.0714285714285714	0
>posi160
0.0869565217391304	0	0	0	0	0.0434782608695652	0	0.0434782608695652	0	0	0	0	0.0434782608695652	0.0869565217391304	0.0434782608695652	0	0	0.0434782608695652	0	0.0434782608695652	0	0.0869565217391304	0	0	0	0.0869565217391304	0.0869565217391304	0.0434782608695652	0.130434782608696	0	0	0.130434782608696
>posi161
0	0	0	0	0	0	0	0	0	0	0	0	0	0	0.2	0.2	0	0	0	0	0	0.2	0	0	0.2	0.2	0	0	0	0	0	0
>posi162
0	0	0	0	0	0	0	0	0	0	0	0	0	0.125	0	0	0	0	0	0	0	0	0	0	0	0	0	0.125	0	0.375	0.375	0
>posi163
0	0.0909090909090909	0	0.0909090909090909	0	0	0	0.0909090909090909	0	0	0	0	0	0	0	0.0909090909090909	0	0	0	0.0909090909090909	0	0	0	0	0	0.181818181818182	0	0	0	0.181818181818182	0.181818181818182	0
>posi164
0	0	0	0.0625	0.0625	0	0	0	0	0	0	0	0	0	0.0625	0.0625	0.0625	0	0	0	0	0.0625	0	0	0.125	0.0625	0	0	0.0625	0.125	0.1875	0.0625
>posi165
0	0	0	0	0	0.125	0	0	0	0	0	0	0	0.125	0.125	0	0	0	0	0.125	0	0	0	0	0	0.125	0.125	0	0	0.125	0	0.125
>posi166
0	0	0	0	0.0714285714285714	0	0	0	0	0	0	0	0	0.0714285714285714	0	0.0714285714285714	0.0714285714285714	0	0	0	0	0	0	0	0.0714285714285714	0	0.0714285714285714	0	0.142857142857143	0.142857142857143	0.142857142857143	0.142857142857143
>posi167
0.0555555555555556	0	0	0.0555555555555556	0.0555555555555556	0	0	0	0	0	0	0	0.0555555555555556	0	0.111111111111111	0.0555555555555556	0	0.0555555555555556	0	0	0.0555555555555556	0	0.0555555555555556	0	0.0555555555555556	0.111111111111111	0	0.0555555555555556	0.0555555555555556	0.0555555555555556	0.0555555555555556	0.0555555555555556
>posi168
0.0434782608695652	0.0434782608695652	0.173913043478261	0	0.0869565217391304	0.0434782608695652	0	0	0	0	0	0	0.0434782608695652	0.0869565217391304	0.0434782608695652	0	0.0869565217391304	0.0434782608695652	0	0	0	0	0	0	0	0.0434782608695652	0	0.0869565217391304	0	0.0869565217391304	0.0869565217391304	0
>posi169
0	0	0	0	0.0714285714285714	0	0	0	0	0	0	0	0	0.214285714285714	0	0.0714285714285714	0	0.0714285714285714	0	0	0	0.142857142857143	0	0	0.0714285714285714	0	0.142857142857143	0.0714285714285714	0.0714285714285714	0	0	0.0714285714285714
>posi170
0	0	0	0	0.0625	0	0	0	0	0	0	0	0	0.0625	0.0625	0	0	0.0625	0	0	0	0.0625	0	0	0.0625	0.0625	0.0625	0	0.125	0.125	0.0625	0.1875
>posi171
0	0	0	0	0	0	0.05	0	0	0	0	0	0.05	0.05	0.05	0	0	0	0.05	0	0	0	0.05	0	0	0.1	0	0	0.05	0.2	0.2	0.15
>posi172
0	0	0	0	0.0625	0	0	0.0625	0	0	0	0	0	0.1875	0	0	0.0625	0	0	0.0625	0	0	0	0	0.0625	0	0.0625	0.0625	0	0.125	0.1875	0.0625
>posi173
0	0	0	0	0	0	0	0	0	0	0	0	0.1	0	0	0.05	0	0	0	0	0.1	0	0	0	0	0.05	0	0.1	0.05	0.25	0.2	0.1
>posi174
0	0	0	0	0	0	0	0	0	0.0909090909090909	0.0909090909090909	0	0	0.0909090909090909	0	0.0909090909090909	0	0	0	0	0.0909090909090909	0.181818181818182	0	0	0.0909090909090909	0	0.0909090909090909	0	0	0.0909090909090909	0.0909090909090909	0
>posi175
0	0	0	0	0	0	0	0	0	0	0	0	0.0909090909090909	0.0909090909090909	0	0	0	0	0	0	0	0	0.0909090909090909	0	0	0.0909090909090909	0.0909090909090909	0	0.0909090909090909	0.0909090909090909	0.181818181818182	0.181818181818182
>posi176
0	0	0	0	0	0	0	0.0555555555555556	0	0	0	0	0	0.222222222222222	0	0	0	0	0	0.0555555555555556	0	0	0	0.111111111111111	0.0555555555555556	0	0.111111111111111	0.0555555555555556	0	0.111111111111111	0.166666666666667	0.0555555555555556
>posi177
0	0	0	0	0	0	0	0	0	0	0	0	0	0.0833333333333333	0	0.166666666666667	0	0	0	0	0.0833333333333333	0	0.0833333333333333	0	0.0833333333333333	0.0833333333333333	0.0833333333333333	0	0	0.166666666666667	0.166666666666667	0
>posi178
0	0	0.105263157894737	0	0	0	0.0526315789473684	0.0526315789473684	0	0	0	0	0.0526315789473684	0.0526315789473684	0.0526315789473684	0.0526315789473684	0.0526315789473684	0	0	0.0526315789473684	0	0	0.0526315789473684	0	0.0526315789473684	0.0526315789473684	0.0526315789473684	0.0526315789473684	0	0.105263157894737	0.105263157894737	0
>posi179
0.0666666666666667	0	0	0	0.0666666666666667	0	0	0	0	0	0	0	0	0.0666666666666667	0.0666666666666667	0	0	0.0666666666666667	0	0	0	0	0	0	0	0.0666666666666667	0.0666666666666667	0	0.0666666666666667	0.2	0.0666666666666667	0.2
>posi180
0.0833333333333333	0.0833333333333333	0.0833333333333333	0	0.0416666666666667	0.0416666666666667	0.0416666666666667	0	0	0	0	0	0	0.125	0	0.0416666666666667	0.0416666666666667	0	0.0416666666666667	0.0416666666666667	0	0	0	0	0.0416666666666667	0	0.0416666666666667	0.0833333333333333	0	0.0833333333333333	0.0833333333333333	0
>posi181
0	0	0	0	0	0.111111111111111	0	0	0	0	0	0	0.111111111111111	0	0.111111111111111	0	0	0	0	0.111111111111111	0	0	0	0	0	0.111111111111111	0	0	0.111111111111111	0.111111111111111	0.111111111111111	0.111111111111111
>posi182
0	0	0	0	0	0.0526315789473684	0	0.0526315789473684	0	0	0	0	0	0.105263157894737	0.0526315789473684	0	0.0526315789473684	0	0.0526315789473684	0	0	0	0	0	0	0.0526315789473684	0	0.0526315789473684	0.105263157894737	0.105263157894737	0.210526315789474	0.105263157894737
>posi183
0	0	0	0	0.0666666666666667	0	0	0.0666666666666667	0	0	0	0	0.0666666666666667	0.133333333333333	0	0	0	0	0.0666666666666667	0.0666666666666667	0	0	0.0666666666666667	0	0.133333333333333	0	0.0666666666666667	0.0666666666666667	0	0.0666666666666667	0.133333333333333	0
>posi184
0.142857142857143	0	0	0	0.0714285714285714	0	0	0	0	0	0	0	0	0	0.0714285714285714	0.0714285714285714	0	0	0.0714285714285714	0	0	0	0	0	0.0714285714285714	0	0	0	0	0.285714285714286	0.214285714285714	0
>posi185
0	0	0	0	0	0.0909090909090909	0	0	0	0	0.0909090909090909	0	0.0909090909090909	0.0909090909090909	0	0	0.0909090909090909	0	0	0	0.0909090909090909	0	0	0	0	0.0909090909090909	0	0.0909090909090909	0	0.0909090909090909	0.181818181818182	0
>posi186
0	0	0	0	0	0.0588235294117647	0	0	0	0	0	0	0.0588235294117647	0.0588235294117647	0	0	0	0.0588235294117647	0	0	0	0	0	0	0	0	0	0.0588235294117647	0.117647058823529	0.235294117647059	0.176470588235294	0.176470588235294
>posi187
0.0769230769230769	0	0	0	0	0.0769230769230769	0.0769230769230769	0	0	0	0	0	0.0769230769230769	0.153846153846154	0	0	0.153846153846154	0	0	0	0	0	0	0	0	0	0.153846153846154	0.0769230769230769	0	0.0769230769230769	0.0769230769230769	0
>posi188
0	0	0	0	0	0	0	0	0	0	0	0	0.111111111111111	0.111111111111111	0	0	0	0	0	0	0	0.111111111111111	0	0	0	0	0.111111111111111	0.111111111111111	0.111111111111111	0.111111111111111	0	0.222222222222222
>posi189
0	0	0.05	0	0.05	0	0.05	0	0	0	0	0	0	0.1	0.05	0.05	0.05	0	0	0.05	0.05	0	0	0	0.05	0.05	0.1	0	0	0.15	0.1	0.05
>posi190
0	0	0	0.111111111111111	0	0	0	0.111111111111111	0	0	0	0	0	0.222222222222222	0	0	0	0	0.111111111111111	0	0	0	0	0	0	0	0.222222222222222	0	0	0.111111111111111	0.111111111111111	0
>posi191
0	0	0	0	0	0	0	0	0	0	0	0	0	0.0666666666666667	0	0.0666666666666667	0	0	0	0	0.0666666666666667	0.0666666666666667	0	0	0	0.133333333333333	0.0666666666666667	0	0.133333333333333	0.133333333333333	0.133333333333333	0.133333333333333
>posi192
0	0	0	0	0	0	0	0.0555555555555556	0	0	0	0	0	0.111111111111111	0.0555555555555556	0	0	0	0	0.0555555555555556	0	0.0555555555555556	0	0	0	0.0555555555555556	0	0.0555555555555556	0.166666666666667	0.111111111111111	0.111111111111111	0.166666666666667
>posi193
0	0	0	0	0	0	0	0	0	0	0	0	0	0	0.117647058823529	0.117647058823529	0	0	0	0	0.0588235294117647	0.0588235294117647	0.0588235294117647	0	0.0588235294117647	0.117647058823529	0.0588235294117647	0	0.0588235294117647	0.176470588235294	0	0.117647058823529
>posi194
0	0	0	0	0	0.0588235294117647	0	0	0	0	0	0	0	0	0	0.0588235294117647	0	0	0	0.0588235294117647	0	0	0	0	0	0.0588235294117647	0	0.0588235294117647	0.0588235294117647	0.352941176470588	0.176470588235294	0.117647058823529
>posi195
0	0	0	0.05	0	0.05	0.1	0	0	0	0.05	0	0	0.05	0	0.05	0.05	0	0	0.1	0	0	0	0	0.05	0.1	0	0	0.05	0.1	0.15	0.05
>posi196
0	0	0	0	0	0	0	0	0	0	0	0	0.105263157894737	0.105263157894737	0	0	0	0	0	0	0	0.157894736842105	0	0	0	0	0.0526315789473684	0.157894736842105	0.105263157894737	0.105263157894737	0.0526315789473684	0.157894736842105
>posi197
0	0	0.222222222222222	0	0	0	0.111111111111111	0	0	0	0	0	0.111111111111111	0.111111111111111	0	0	0.111111111111111	0	0	0	0	0	0	0	0	0	0.222222222222222	0	0	0.111111111111111	0	0
>posi198
0	0	0	0	0	0	0	0	0	0	0	0	0	0	0	0.166666666666667	0	0	0	0	0	0	0	0	0.166666666666667	0	0	0	0.333333333333333	0	0	0.333333333333333
>posi199
0	0	0	0	0	0	0	0	0	0	0	0	0	0.0714285714285714	0	0.0714285714285714	0	0	0	0	0.0714285714285714	0	0	0	0	0.0714285714285714	0	0	0.0714285714285714	0.285714285714286	0.214285714285714	0.142857142857143
>posi200
0	0.0476190476190476	0	0	0.0476190476190476	0.0476190476190476	0	0	0	0.0476190476190476	0.0476190476190476	0	0	0.0952380952380952	0	0.0476190476190476	0.0476190476190476	0.0476190476190476	0	0	0.0476190476190476	0.0476190476190476	0	0	0.0476190476190476	0	0.0476190476190476	0.0476190476190476	0	0.142857142857143	0.142857142857143	0
>posi201
0.0476190476190476	0	0	0	0.0952380952380952	0.0476190476190476	0	0	0	0	0	0	0	0.0952380952380952	0.0952380952380952	0	0.0476190476190476	0.0476190476190476	0.0476190476190476	0	0	0	0	0	0	0.0952380952380952	0.0952380952380952	0	0.0476190476190476	0.0952380952380952	0	0.142857142857143
>posi202
0	0	0	0	0	0	0	0	0	0	0	0	0	0.0909090909090909	0	0.0909090909090909	0	0	0	0	0	0	0.0909090909090909	0	0.0909090909090909	0	0.0909090909090909	0	0	0.272727272727273	0.181818181818182	0.0909090909090909
>posi203
0	0	0	0	0.0833333333333333	0	0	0	0	0	0	0	0	0	0	0.166666666666667	0	0.0833333333333333	0	0	0	0	0	0	0.0833333333333333	0.0833333333333333	0	0	0	0.25	0.166666666666667	0.0833333333333333
>posi204
0	0	0	0	0	0	0	0.214285714285714	0	0.0714285714285714	0.0714285714285714	0	0	0.142857142857143	0	0	0	0	0.0714285714285714	0.142857142857143	0	0	0	0	0	0	0.142857142857143	0	0	0.0714285714285714	0.0714285714285714	0
>posi205
0	0	0	0	0	0	0	0.0454545454545455	0	0.0454545454545455	0	0	0	0.0909090909090909	0.0909090909090909	0.0909090909090909	0.0454545454545455	0	0	0	0.0454545454545455	0	0.0909090909090909	0.0909090909090909	0.0909090909090909	0.0454545454545455	0.0909090909090909	0	0	0.0909090909090909	0.0454545454545455	0
>posi206
0	0	0	0	0.0526315789473684	0.0526315789473684	0	0	0	0	0	0	0	0.105263157894737	0	0.105263157894737	0.0526315789473684	0.0526315789473684	0	0	0	0	0.0526315789473684	0	0.105263157894737	0	0.0526315789473684	0.0526315789473684	0	0.157894736842105	0.157894736842105	0
>posi207
0	0	0	0	0	0.125	0	0	0	0	0	0	0	0.125	0	0.125	0	0	0	0.125	0	0	0	0	0.125	0	0	0.125	0	0.125	0.125	0
>posi208
0	0.0454545454545455	0	0.0454545454545455	0	0.0454545454545455	0	0	0	0	0	0	0	0.0909090909090909	0	0	0	0	0	0.0454545454545455	0	0	0	0	0	0	0.0454545454545455	0.0454545454545455	0.136363636363636	0.181818181818182	0.136363636363636	0.181818181818182
>posi209
0.0454545454545455	0	0.0454545454545455	0	0	0	0.0454545454545455	0	0	0	0	0	0.0454545454545455	0	0.0909090909090909	0.0454545454545455	0	0.0454545454545455	0	0	0.0454545454545455	0	0	0.0454545454545455	0.0454545454545455	0.0909090909090909	0	0.0454545454545455	0.0454545454545455	0.136363636363636	0.0909090909090909	0.0909090909090909
>posi210
0	0	0	0	0	0	0	0	0	0	0	0	0.125	0	0	0	0	0	0	0	0	0	0	0	0	0	0	0.125	0.125	0.25	0.125	0.25
>posi211
0	0	0	0	0	0	0	0	0	0	0	0	0	0.153846153846154	0	0	0	0	0	0	0	0	0	0.0769230769230769	0	0.0769230769230769	0.0769230769230769	0	0.0769230769230769	0.153846153846154	0.0769230769230769	0.307692307692308
>posi212
0	0	0	0	0	0	0	0	0	0.05	0	0.05	0	0.1	0	0.1	0	0	0	0	0	0.15	0.05	0.05	0.1	0	0.05	0	0.05	0.1	0.05	0.1
>posi213
0	0	0	0	0.0588235294117647	0	0	0	0	0	0	0	0	0.0588235294117647	0	0.0588235294117647	0	0	0.0588235294117647	0	0	0	0	0	0	0.0588235294117647	0	0	0.117647058823529	0.235294117647059	0.117647058823529	0.235294117647059
>posi214
0	0	0	0	0	0.0476190476190476	0	0	0	0.0476190476190476	0	0	0.0476190476190476	0.0476190476190476	0.0952380952380952	0	0	0.0476190476190476	0	0	0	0	0.0476190476190476	0.0952380952380952	0	0.0476190476190476	0.0952380952380952	0.0476190476190476	0.0476190476190476	0.142857142857143	0.0476190476190476	0.0952380952380952
>posi215
0	0	0	0	0.0833333333333333	0.0833333333333333	0	0	0	0.0833333333333333	0.0833333333333333	0	0	0	0.0833333333333333	0	0	0.0833333333333333	0	0.0833333333333333	0	0	0	0	0	0.0833333333333333	0	0	0.0833333333333333	0.0833333333333333	0.0833333333333333	0.0833333333333333
>posi216
0	0	0	0	0	0	0	0	0	0	0	0	0	0.1	0	0	0	0	0	0	0	0	0	0	0	0	0	0.1	0.1	0.3	0.2	0.2
>posi217
0.0714285714285714	0.0714285714285714	0.214285714285714	0.0714285714285714	0.0714285714285714	0	0	0	0	0	0	0	0	0.0714285714285714	0	0.0714285714285714	0	0.0714285714285714	0	0	0	0	0	0	0	0.0714285714285714	0.0714285714285714	0	0.0714285714285714	0	0	0.0714285714285714
>posi218
0	0	0	0	0	0	0	0	0	0	0	0	0	0.2	0.05	0	0	0	0	0	0.1	0	0	0.1	0	0.1	0.05	0.1	0	0.1	0.15	0.05
>posi219
0	0	0	0	0	0	0	0	0	0	0.0714285714285714	0	0	0.0714285714285714	0.0714285714285714	0	0	0	0	0	0	0.142857142857143	0	0.0714285714285714	0	0.142857142857143	0	0	0.0714285714285714	0.0714285714285714	0.142857142857143	0.142857142857143
>posi220
0	0	0	0	0	0	0	0	0	0	0	0	0	0.133333333333333	0.0666666666666667	0	0	0	0	0	0.0666666666666667	0	0.0666666666666667	0	0	0.0666666666666667	0.133333333333333	0	0.0666666666666667	0.133333333333333	0.133333333333333	0.133333333333333
>posi221
0	0	0	0	0	0	0	0	0	0	0	0	0	0.0833333333333333	0	0	0	0	0	0	0	0	0	0	0	0	0.0833333333333333	0	0.0833333333333333	0.333333333333333	0.333333333333333	0.0833333333333333
>posi222
0	0	0	0	0.04	0.04	0	0	0	0	0	0	0.04	0.04	0.16	0.04	0	0.04	0	0.04	0.04	0.08	0	0.04	0.08	0.16	0	0	0	0.04	0	0.12
>posi223
0	0	0	0	0.05	0.05	0	0.05	0	0.1	0	0.05	0	0.1	0	0	0	0.05	0	0.1	0	0	0.05	0	0	0	0.1	0	0.1	0.05	0	0.15
>posi224
0.05	0	0	0	0	0	0.05	0	0	0	0	0	0	0.1	0.05	0	0.05	0	0	0	0	0	0	0.05	0	0.1	0.05	0	0.1	0.1	0.2	0.1
>posi225
0	0	0	0	0	0.0833333333333333	0.0833333333333333	0.0833333333333333	0	0.0833333333333333	0.0833333333333333	0	0.0833333333333333	0	0.0833333333333333	0	0	0	0	0.25	0	0	0	0	0	0.0833333333333333	0	0.0833333333333333	0	0	0	0
>posi226
0.0454545454545455	0.0454545454545455	0.0909090909090909	0	0	0	0.0454545454545455	0.0454545454545455	0	0	0	0	0.0454545454545455	0.181818181818182	0	0	0	0	0.0454545454545455	0.0454545454545455	0	0	0.0909090909090909	0.0454545454545455	0	0	0.227272727272727	0.0454545454545455	0	0	0	0
>posi227
0	0	0	0	0	0.0625	0	0.0625	0	0	0	0	0	0	0.125	0.0625	0.125	0	0	0	0	0	0	0	0.0625	0.125	0	0	0.0625	0.125	0.125	0.0625
>posi228
0	0	0	0	0.0588235294117647	0	0	0	0	0	0	0	0	0.0588235294117647	0.0588235294117647	0.0588235294117647	0.0588235294117647	0	0	0	0	0.0588235294117647	0	0	0.0588235294117647	0.0588235294117647	0.0588235294117647	0	0.0588235294117647	0.176470588235294	0.117647058823529	0.117647058823529
>posi229
0	0	0	0	0	0	0	0	0	0	0	0	0	0.2	0	0	0	0	0	0	0	0	0	0	0	0.2	0	0	0.2	0	0.2	0.2
>posi230
0	0	0	0	0	0.0454545454545455	0.0454545454545455	0	0	0	0	0	0.0454545454545455	0.0909090909090909	0.0454545454545455	0.0454545454545455	0.0454545454545455	0	0	0.0454545454545455	0.0909090909090909	0	0	0	0	0.0909090909090909	0.0909090909090909	0.0454545454545455	0.0454545454545455	0.0909090909090909	0.0909090909090909	0.0454545454545455
>posi231
0	0	0	0	0	0	0	0	0	0	0	0	0	0.0666666666666667	0	0.0666666666666667	0	0	0	0	0	0	0	0.0666666666666667	0	0.0666666666666667	0.0666666666666667	0	0.133333333333333	0.2	0.0666666666666667	0.266666666666667
>posi232
0	0	0	0	0	0	0	0	0	0	0	0	0	0	0	0.1	0	0	0	0	0	0	0	0	0.1	0	0	0	0	0.4	0.2	0.2
>posi233
0	0	0	0	0	0	0	0	0	0	0	0	0	0.142857142857143	0	0	0	0	0	0	0	0	0	0	0	0	0	0	0	0.428571428571429	0.285714285714286	0.142857142857143
>posi234
0.0625	0.0625	0	0	0.125	0	0	0	0	0	0	0	0	0.1875	0	0	0	0.0625	0.0625	0	0	0	0	0	0	0	0.1875	0	0.0625	0.0625	0.0625	0.0625
>posi235
0	0	0	0	0	0	0	0	0	0	0	0	0	0.166666666666667	0	0.0555555555555556	0	0	0	0	0.111111111111111	0.0555555555555556	0	0	0.0555555555555556	0.0555555555555556	0	0.0555555555555556	0.0555555555555556	0.111111111111111	0.222222222222222	0.0555555555555556
>posi236
0	0	0	0	0	0	0	0	0	0	0	0	0	0.25	0	0	0	0	0	0	0	0	0	0	0	0	0.25	0	0	0.25	0.25	0
>posi237
0	0	0	0	0	0	0	0	0	0	0	0	0	0.222222222222222	0	0	0	0	0	0	0	0	0	0.111111111111111	0	0	0.111111111111111	0.111111111111111	0.111111111111111	0.111111111111111	0.111111111111111	0.111111111111111
>posi238
0.05	0.05	0	0	0.05	0	0	0.1	0	0	0	0	0	0.15	0	0.05	0	0.05	0.05	0.05	0	0	0	0	0	0.05	0.15	0	0	0.1	0.05	0.05
>posi239
0	0	0	0	0.0476190476190476	0.0476190476190476	0	0	0	0	0	0	0	0.0952380952380952	0.19047619047619	0	0	0.0952380952380952	0	0	0.0952380952380952	0.0476190476190476	0	0	0	0.19047619047619	0.0476190476190476	0.0476190476190476	0.0476190476190476	0	0	0.0476190476190476
>posi240
0	0	0	0	0	0	0	0.125	0	0	0	0	0	0.0625	0.125	0	0	0	0.0625	0.0625	0	0	0	0	0	0.125	0.0625	0	0.0625	0.125	0.125	0.0625
>posi241
0	0	0	0	0	0	0	0	0	0	0	0	0	0.142857142857143	0	0.0714285714285714	0	0	0	0	0	0.142857142857143	0	0	0.0714285714285714	0	0.142857142857143	0	0.142857142857143	0.0714285714285714	0	0.214285714285714
>posi242
0	0	0	0	0	0.181818181818182	0	0	0	0.0909090909090909	0	0.0909090909090909	0.0909090909090909	0.0909090909090909	0	0	0	0	0	0.181818181818182	0	0	0	0.0909090909090909	0	0	0.0909090909090909	0.0909090909090909	0	0	0	0
>posi243
0	0	0	0	0	0	0	0	0	0	0	0	0.157894736842105	0.0526315789473684	0.0526315789473684	0	0	0	0	0	0	0.210526315789474	0	0	0	0	0	0.210526315789474	0.0526315789473684	0.105263157894737	0.0526315789473684	0.105263157894737
>posi244
0	0	0	0	0	0	0	0	0	0	0	0	0	0	0	0.166666666666667	0	0	0	0	0	0	0	0	0.166666666666667	0	0	0	0	0.333333333333333	0.333333333333333	0
>posi245
0	0	0	0	0	0	0	0	0	0	0	0	0	0.25	0	0	0	0	0	0	0	0	0	0	0	0	0.25	0	0	0.25	0.25	0
>posi246
0	0	0	0	0	0	0	0	0	0	0	0	0.142857142857143	0	0	0.142857142857143	0	0	0	0	0	0	0.142857142857143	0	0.142857142857143	0	0	0.142857142857143	0	0.142857142857143	0.142857142857143	0
>posi247
0	0	0	0.0526315789473684	0	0.0526315789473684	0	0.0526315789473684	0	0	0	0	0	0.105263157894737	0.0526315789473684	0	0.0526315789473684	0	0	0.0526315789473684	0	0	0	0	0	0.0526315789473684	0.105263157894737	0	0.0526315789473684	0.157894736842105	0.157894736842105	0.0526315789473684
>posi248
0	0	0	0	0	0	0	0	0	0	0	0	0	0.111111111111111	0	0	0	0	0	0	0	0	0	0.111111111111111	0.0555555555555556	0	0.111111111111111	0	0	0.222222222222222	0.166666666666667	0.222222222222222
>posi249
0	0	0	0	0	0	0	0	0	0	0	0	0.0909090909090909	0.0909090909090909	0	0	0	0	0	0	0	0	0.0909090909090909	0	0	0	0.0909090909090909	0.0909090909090909	0.0909090909090909	0.181818181818182	0.181818181818182	0.0909090909090909
>posi250
0	0	0	0	0.1	0	0	0	0	0	0	0	0	0	0.1	0.1	0.1	0	0	0	0	0	0	0	0	0.2	0	0	0.1	0.1	0.1	0.1
>posi251
0	0	0	0	0.1	0	0	0	0	0	0	0	0	0.2	0	0	0	0	0.1	0	0	0	0	0	0.1	0	0.1	0	0	0.1	0.2	0.1
>posi252
0	0	0.0833333333333333	0.0833333333333333	0.0833333333333333	0	0	0	0	0	0	0	0	0.0833333333333333	0	0.0833333333333333	0	0	0.0833333333333333	0	0	0	0	0	0.0833333333333333	0	0.0833333333333333	0	0.0833333333333333	0.0833333333333333	0.0833333333333333	0.0833333333333333
>posi253
0	0	0	0	0	0	0	0	0	0	0	0	0.0714285714285714	0.142857142857143	0	0	0	0	0	0	0.0714285714285714	0	0	0.0714285714285714	0	0	0.142857142857143	0.0714285714285714	0.0714285714285714	0.214285714285714	0.0714285714285714	0.0714285714285714
>posi254
0	0	0	0	0	0	0.111111111111111	0	0	0	0	0	0	0.222222222222222	0	0	0	0	0.111111111111111	0	0	0	0	0	0	0	0.111111111111111	0	0.111111111111111	0.111111111111111	0.111111111111111	0.111111111111111
>posi255
0	0	0	0	0.0909090909090909	0	0	0	0.0454545454545455	0	0	0.0454545454545455	0.0454545454545455	0.0454545454545455	0	0.0454545454545455	0.0454545454545455	0.0454545454545455	0	0	0.0454545454545455	0.0454545454545455	0.0454545454545455	0	0.0454545454545455	0	0.0909090909090909	0.0454545454545455	0	0.181818181818182	0.0909090909090909	0
>posi256
0	0	0	0	0	0.125	0	0	0	0	0	0	0.125	0	0.125	0	0	0	0	0.125	0	0	0	0	0	0.125	0	0.125	0.125	0	0	0.125
>posi257
0	0	0	0	0	0	0	0	0.0476190476190476	0	0	0.0476190476190476	0.0476190476190476	0.0952380952380952	0.0476190476190476	0.0476190476190476	0	0	0	0	0.0476190476190476	0.142857142857143	0.0952380952380952	0	0	0.0952380952380952	0.0476190476190476	0.0476190476190476	0.0476190476190476	0.0476190476190476	0.0952380952380952	0
>posi258
0.111111111111111	0.111111111111111	0	0	0.111111111111111	0	0	0	0	0	0	0	0	0.0555555555555556	0.111111111111111	0	0	0.111111111111111	0	0	0	0	0	0	0	0.111111111111111	0.0555555555555556	0	0	0.111111111111111	0.111111111111111	0
>posi259
0	0	0	0	0	0.0555555555555556	0.0555555555555556	0	0	0	0	0	0	0.111111111111111	0.0555555555555556	0	0.0555555555555556	0	0.0555555555555556	0	0	0	0	0	0	0.0555555555555556	0.111111111111111	0	0.0555555555555556	0.166666666666667	0.166666666666667	0.0555555555555556
>posi260
0.0625	0	0.0625	0	0	0.0625	0	0	0	0	0	0	0.125	0.125	0	0	0.0625	0	0	0	0	0	0.0625	0.0625	0	0	0.125	0.125	0	0.0625	0.0625	0
>posi261
0	0	0	0	0	0.125	0	0.0625	0.0625	0.0625	0	0.125	0	0.125	0	0	0	0	0	0.1875	0	0	0.0625	0.0625	0	0	0.125	0	0	0	0	0
>posi262
0	0	0	0	0	0	0	0	0	0	0	0	0.105263157894737	0.105263157894737	0	0	0	0	0	0	0	0.157894736842105	0	0	0	0	0.0526315789473684	0.157894736842105	0.105263157894737	0.105263157894737	0.0526315789473684	0.157894736842105
>posi263
0	0	0	0	0.0714285714285714	0	0	0	0	0	0	0	0	0.285714285714286	0	0	0	0.0714285714285714	0	0	0.0714285714285714	0	0.0714285714285714	0	0	0	0.214285714285714	0.0714285714285714	0	0.0714285714285714	0.0714285714285714	0
>posi264
0	0	0	0	0	0	0	0.0714285714285714	0	0	0	0	0	0	0.0714285714285714	0.0714285714285714	0.0714285714285714	0	0	0	0	0	0	0	0.0714285714285714	0.0714285714285714	0	0	0.0714285714285714	0.214285714285714	0.142857142857143	0.142857142857143
>posi265
0	0	0	0	0.0909090909090909	0.0454545454545455	0	0	0	0.0909090909090909	0.0909090909090909	0	0	0.0909090909090909	0.0454545454545455	0.0454545454545455	0.0454545454545455	0.0909090909090909	0	0	0.0909090909090909	0.0454545454545455	0.0454545454545455	0	0.0454545454545455	0.0454545454545455	0.0909090909090909	0	0	0	0	0
>posi266
0.0769230769230769	0	0	0	0	0.0769230769230769	0.0769230769230769	0	0	0	0	0	0.0769230769230769	0.153846153846154	0	0	0.153846153846154	0	0	0	0	0	0	0	0	0	0.153846153846154	0.0769230769230769	0	0.0769230769230769	0.0769230769230769	0
>posi267
0	0	0.0476190476190476	0.0476190476190476	0	0	0	0.0476190476190476	0	0.0476190476190476	0	0	0	0.0476190476190476	0.0476190476190476	0	0	0	0	0.0476190476190476	0	0	0.0476190476190476	0	0	0.0476190476190476	0	0.0476190476190476	0.0952380952380952	0.142857142857143	0.19047619047619	0.0952380952380952
>posi268
0	0	0	0	0	0.05	0	0.1	0	0	0	0	0	0.1	0.05	0.05	0	0.1	0	0.05	0.05	0	0	0	0.05	0.05	0.15	0	0	0.1	0.05	0.05
>posi269
0	0	0	0	0	0	0	0	0	0	0	0	0	0.125	0	0.125	0	0	0	0	0	0	0	0.125	0	0.125	0.125	0	0	0.125	0.125	0.125
>posi270
0	0	0	0	0	0.125	0	0	0	0	0	0	0	0.125	0.125	0	0	0	0	0.125	0	0	0	0	0	0.125	0.125	0	0	0.125	0.125	0
>posi271
0	0	0	0	0.0555555555555556	0	0	0	0	0	0	0	0.0555555555555556	0.0555555555555556	0.111111111111111	0	0	0	0.0555555555555556	0	0	0	0.111111111111111	0	0	0.111111111111111	0.0555555555555556	0.0555555555555556	0.0555555555555556	0.111111111111111	0.0555555555555556	0.111111111111111
>posi272
0	0	0	0	0.0666666666666667	0	0	0	0	0	0	0	0	0	0	0.0666666666666667	0.0666666666666667	0	0	0	0	0	0	0	0.0666666666666667	0.0666666666666667	0	0	0.0666666666666667	0.266666666666667	0.2	0.133333333333333
>posi273
0.0714285714285714	0	0.0714285714285714	0	0	0	0.0714285714285714	0	0	0	0	0	0	0.285714285714286	0	0	0	0	0.0714285714285714	0	0	0	0	0.142857142857143	0	0	0.285714285714286	0	0	0	0	0
>posi274
0	0	0	0	0	0	0	0	0	0	0	0	0	0.2	0	0	0	0	0	0	0	0	0	0	0	0.2	0	0	0.2	0	0.2	0.2
>posi275
0	0	0	0	0	0	0	0	0	0	0	0	0	0.1875	0	0	0	0	0	0	0.0625	0	0.125	0	0	0	0.25	0	0.0625	0.125	0.0625	0.125
>posi276
0.05	0	0.1	0.35	0	0.05	0	0	0	0	0	0	0	0.1	0	0	0.05	0	0	0	0	0	0	0	0	0	0	0.1	0	0.1	0.1	0
>posi277
0	0	0	0	0	0	0.0555555555555556	0.111111111111111	0	0	0	0	0.0555555555555556	0.0555555555555556	0.111111111111111	0	0	0	0.111111111111111	0.0555555555555556	0	0	0	0	0	0.111111111111111	0.0555555555555556	0.0555555555555556	0	0.111111111111111	0.0555555555555556	0.0555555555555556
>posi278
0	0	0	0	0	0	0	0	0	0	0	0	0	0	0.0833333333333333	0	0	0	0	0	0	0	0	0	0	0.0833333333333333	0	0	0.166666666666667	0.25	0.166666666666667	0.25
>posi279
0.0909090909090909	0	0.0909090909090909	0.0909090909090909	0.0909090909090909	0	0	0	0	0	0	0	0.0909090909090909	0.0909090909090909	0	0	0.0909090909090909	0	0	0	0	0	0	0	0	0	0.0909090909090909	0.0909090909090909	0.0909090909090909	0	0	0.0909090909090909
>posi280
0	0	0	0	0	0	0	0	0	0	0	0	0	0.0952380952380952	0.0476190476190476	0.142857142857143	0	0	0	0	0	0.0952380952380952	0.0952380952380952	0.0476190476190476	0.0476190476190476	0.142857142857143	0.0952380952380952	0	0.0476190476190476	0.0476190476190476	0.0476190476190476	0.0476190476190476
>posi281
0	0	0.0588235294117647	0	0	0	0	0.0588235294117647	0	0	0	0	0	0.0588235294117647	0	0.0588235294117647	0	0	0.0588235294117647	0	0.0588235294117647	0	0	0	0	0.117647058823529	0.0588235294117647	0	0.117647058823529	0.117647058823529	0.117647058823529	0.117647058823529
>posi282
0	0	0	0	0	0.111111111111111	0	0	0.0555555555555556	0	0	0	0.0555555555555556	0.0555555555555556	0	0.111111111111111	0	0	0	0.111111111111111	0	0.111111111111111	0	0	0.0555555555555556	0	0.0555555555555556	0.111111111111111	0	0.111111111111111	0.0555555555555556	0
>posi283
0	0.0416666666666667	0.0416666666666667	0.166666666666667	0	0	0.0416666666666667	0.0416666666666667	0	0	0	0	0	0.0833333333333333	0.0416666666666667	0.0416666666666667	0	0	0.0416666666666667	0.0416666666666667	0	0	0.0416666666666667	0	0.0416666666666667	0	0.0416666666666667	0.0416666666666667	0.0833333333333333	0.0416666666666667	0.0416666666666667	0.0833333333333333
>posi284
0	0	0	0	0	0	0	0	0	0	0	0	0	0	0.25	0	0	0	0	0	0	0	0	0	0	0.25	0	0	0.25	0	0	0.25
>posi285
0	0	0	0	0	0.0666666666666667	0	0	0	0	0	0	0	0.133333333333333	0	0.0666666666666667	0.0666666666666667	0	0	0	0	0.0666666666666667	0	0	0.0666666666666667	0	0.133333333333333	0	0.133333333333333	0.0666666666666667	0.0666666666666667	0.133333333333333
>posi286
0	0	0	0	0	0	0	0	0	0	0	0	0	0.111111111111111	0	0	0	0	0	0	0	0	0	0.0555555555555556	0	0.0555555555555556	0	0	0.222222222222222	0.111111111111111	0.166666666666667	0.277777777777778
>posi287
0	0	0	0	0	0	0	0	0	0	0	0	0	0.111111111111111	0.111111111111111	0	0	0	0	0	0	0	0	0.111111111111111	0	0.111111111111111	0.111111111111111	0	0	0.222222222222222	0.222222222222222	0
>posi288
0	0	0	0	0.0625	0.0625	0	0	0	0	0	0	0	0.0625	0.125	0	0.125	0	0	0	0	0	0	0	0	0.125	0	0.0625	0.0625	0.125	0.0625	0.125
>posi289
0	0	0	0	0	0	0	0.125	0	0	0	0	0	0.25	0	0	0	0	0	0.125	0	0	0	0	0	0	0.25	0	0	0.125	0.125	0
>posi290
0	0	0	0	0	0.0625	0	0	0	0	0	0	0	0.0625	0	0.125	0	0	0	0.0625	0	0	0	0.125	0.0625	0.0625	0.0625	0.0625	0.0625	0.125	0.0625	0.0625
>posi291
0.05	0	0	0	0	0	0.1	0	0	0	0	0	0	0.05	0	0.15	0.05	0	0.05	0	0	0.05	0	0	0.15	0	0.05	0	0	0.15	0.15	0
>posi292
0	0	0	0	0.0588235294117647	0	0	0.0588235294117647	0	0	0	0	0	0.117647058823529	0.117647058823529	0	0.0588235294117647	0	0	0.0588235294117647	0	0.0588235294117647	0	0	0	0.117647058823529	0.0588235294117647	0.0588235294117647	0	0.117647058823529	0	0.117647058823529
>posi293
0	0	0	0	0	0	0	0	0	0	0	0	0	0	0.125	0	0	0	0	0	0	0	0	0	0	0.125	0	0	0.125	0.25	0.125	0.25
>posi294
0	0	0	0	0	0.125	0	0.0625	0	0.0625	0.0625	0	0	0.0625	0.0625	0	0	0	0.0625	0.125	0	0	0	0	0	0.0625	0.0625	0	0	0.125	0.0625	0.0625
>posi295
0	0	0	0	0	0	0.0526315789473684	0	0	0	0	0	0	0.0526315789473684	0.0526315789473684	0.105263157894737	0	0	0	0.0526315789473684	0.0526315789473684	0.0526315789473684	0	0	0.105263157894737	0.0526315789473684	0	0	0.0526315789473684	0.157894736842105	0.105263157894737	0.105263157894737
>posi296
0	0	0	0	0	0	0	0	0	0	0	0	0	0	0.166666666666667	0	0	0	0	0	0	0	0	0	0	0.166666666666667	0	0	0.166666666666667	0.166666666666667	0	0.333333333333333
>posi297
0.1	0	0	0.1	0	0.1	0	0	0	0	0	0	0	0.2	0	0	0.1	0	0	0	0	0	0	0	0	0	0.2	0	0	0.1	0.1	0
>posi298
0	0	0	0	0	0	0	0	0	0	0	0	0	0.25	0	0	0	0	0	0	0	0	0	0	0	0	0.25	0	0	0.25	0.25	0
>posi299
0	0	0	0	0	0	0	0	0	0	0	0	0	0	0.125	0	0	0	0	0	0	0	0	0	0	0.125	0	0	0.125	0.25	0.125	0.25
>posi300
0	0	0	0	0	0	0	0	0	0	0	0	0.166666666666667	0	0	0	0	0	0	0	0.0555555555555556	0	0.0555555555555556	0	0	0	0	0.166666666666667	0.111111111111111	0.166666666666667	0.111111111111111	0.166666666666667
>posi301
0	0	0	0	0	0	0	0	0	0	0	0	0	0.111111111111111	0.111111111111111	0	0	0	0	0	0	0	0	0.111111111111111	0	0.111111111111111	0.111111111111111	0	0.111111111111111	0.111111111111111	0.111111111111111	0.111111111111111
>posi302
0	0.0476190476190476	0.0476190476190476	0.142857142857143	0	0	0.0476190476190476	0	0	0	0	0	0	0.0476190476190476	0	0.0476190476190476	0.0476190476190476	0	0	0	0	0	0	0	0.0476190476190476	0	0	0.0476190476190476	0	0.238095238095238	0.142857142857143	0.0952380952380952
>posi303
0	0	0	0	0	0.166666666666667	0	0	0	0.0555555555555556	0.0555555555555556	0.0555555555555556	0	0.111111111111111	0.0555555555555556	0	0	0	0	0.166666666666667	0.0555555555555556	0.0555555555555556	0	0	0	0.111111111111111	0.0555555555555556	0	0	0	0	0.0555555555555556
>posi304
0	0	0.0588235294117647	0.0588235294117647	0	0	0	0.0588235294117647	0	0	0	0	0	0.117647058823529	0	0	0	0	0	0.0588235294117647	0	0	0	0	0	0	0.0588235294117647	0	0.117647058823529	0.176470588235294	0.117647058823529	0.176470588235294
>posi305
0	0	0	0	0	0	0	0	0	0	0	0	0	0.166666666666667	0.0833333333333333	0	0	0	0	0	0.0833333333333333	0.0833333333333333	0	0	0	0	0.25	0	0.0833333333333333	0.166666666666667	0	0.0833333333333333
>posi306
0.05	0	0.15	0.1	0	0	0.05	0.05	0	0	0	0	0	0.15	0	0	0	0	0	0.1	0	0	0	0	0	0	0.1	0.05	0.05	0.05	0.05	0.05
>posi307
0	0	0	0	0	0.05	0	0.05	0	0	0	0	0	0.1	0	0.05	0.05	0	0	0.05	0	0	0	0	0	0	0.15	0	0.05	0.25	0.05	0.15
>posi308
0	0	0	0	0	0	0.0476190476190476	0	0	0	0	0	0	0.0476190476190476	0.0952380952380952	0.0476190476190476	0	0	0	0.0476190476190476	0	0	0.0952380952380952	0.0476190476190476	0.0476190476190476	0.0952380952380952	0.0476190476190476	0	0.142857142857143	0.0476190476190476	0.0476190476190476	0.142857142857143
>posi309
0	0	0	0	0	0.133333333333333	0	0	0	0.0666666666666667	0	0.0666666666666667	0	0.133333333333333	0.0666666666666667	0	0	0	0	0.133333333333333	0.133333333333333	0	0	0	0	0	0.0666666666666667	0.0666666666666667	0	0.0666666666666667	0.0666666666666667	0
>posi310
0	0	0	0	0	0	0	0	0	0	0	0	0.0588235294117647	0.117647058823529	0.0588235294117647	0	0	0	0	0	0.0588235294117647	0.117647058823529	0	0	0	0	0.117647058823529	0.117647058823529	0.117647058823529	0.117647058823529	0	0.117647058823529
>posi311
0	0	0	0	0	0	0	0	0	0	0	0	0	0.166666666666667	0.0833333333333333	0	0	0	0	0	0	0	0	0.166666666666667	0	0.0833333333333333	0	0.166666666666667	0.0833333333333333	0.0833333333333333	0.0833333333333333	0.0833333333333333
>posi312
0	0	0	0	0	0	0	0	0	0	0	0	0	0.0588235294117647	0.117647058823529	0.0588235294117647	0	0	0	0	0.0588235294117647	0.0588235294117647	0	0.0588235294117647	0.0588235294117647	0.117647058823529	0	0.0588235294117647	0	0.176470588235294	0.117647058823529	0.0588235294117647
>posi313
0	0	0	0	0	0.0666666666666667	0	0	0	0	0	0	0	0	0.0666666666666667	0	0	0.0666666666666667	0	0	0	0	0	0	0.0666666666666667	0.0666666666666667	0	0	0.2	0.133333333333333	0.0666666666666667	0.266666666666667
>posi314
0	0	0	0	0	0	0	0	0	0	0	0	0.105263157894737	0.105263157894737	0	0	0	0	0	0	0	0.157894736842105	0	0	0	0	0.0526315789473684	0.157894736842105	0.105263157894737	0.105263157894737	0.0526315789473684	0.157894736842105
>posi315
0	0	0	0	0	0	0	0	0	0	0	0	0	0.0909090909090909	0.0454545454545455	0.0454545454545455	0	0	0	0	0	0.0454545454545455	0.0454545454545455	0.0909090909090909	0.0454545454545455	0	0.136363636363636	0	0.0454545454545455	0.227272727272727	0.0909090909090909	0.0909090909090909
>posi316
0	0	0	0	0.0526315789473684	0	0.0526315789473684	0	0	0	0.0526315789473684	0	0.0526315789473684	0.105263157894737	0.0526315789473684	0	0	0	0	0.105263157894737	0	0.0526315789473684	0.0526315789473684	0	0.0526315789473684	0	0.157894736842105	0	0.0526315789473684	0.105263157894737	0	0.0526315789473684
>posi317
0	0	0	0	0	0	0	0.142857142857143	0	0	0	0	0	0.0714285714285714	0.0714285714285714	0.0714285714285714	0	0	0.0714285714285714	0.0714285714285714	0	0	0	0	0.0714285714285714	0.0714285714285714	0.0714285714285714	0	0.0714285714285714	0.0714285714285714	0.0714285714285714	0.0714285714285714
>posi318
0	0	0	0	0	0	0	0.0476190476190476	0	0	0	0	0.0476190476190476	0.0952380952380952	0	0	0	0	0.0476190476190476	0	0	0	0	0.0476190476190476	0	0	0	0.142857142857143	0.142857142857143	0.142857142857143	0.0952380952380952	0.19047619047619
>posi319
0	0	0	0	0	0	0	0	0	0.08	0	0	0	0.08	0.08	0.04	0	0	0	0	0	0.2	0	0.04	0.04	0.04	0.04	0.04	0	0.16	0.12	0.04
>posi320
0	0	0	0	0	0	0	0	0	0	0	0	0.1	0.1	0	0	0	0	0	0	0	0	0.1	0	0	0	0	0.1	0.1	0.2	0.2	0.1
>posi321
0	0	0	0	0	0	0	0	0	0	0	0	0	0	0.0666666666666667	0.0666666666666667	0	0	0	0	0.0666666666666667	0	0	0	0	0.133333333333333	0	0	0.0666666666666667	0.266666666666667	0.133333333333333	0.2
>posi322
0	0	0	0	0.0833333333333333	0	0	0	0	0	0	0	0	0.0833333333333333	0.0833333333333333	0	0	0.0833333333333333	0	0	0	0	0	0	0	0.0833333333333333	0	0.0833333333333333	0.0833333333333333	0.166666666666667	0.0833333333333333	0.166666666666667
>posi323
0.1	0	0.3	0	0.1	0	0	0	0	0	0	0	0	0.2	0	0	0	0	0.1	0	0	0	0	0	0	0	0.2	0	0	0	0	0
>posi324
0	0	0	0	0	0	0.0769230769230769	0	0	0	0	0	0	0.230769230769231	0	0	0	0	0	0.0769230769230769	0	0	0	0.0769230769230769	0	0.0769230769230769	0.153846153846154	0	0.0769230769230769	0	0.153846153846154	0.0769230769230769
>posi325
0.0526315789473684	0	0.263157894736842	0.0526315789473684	0	0	0	0.105263157894737	0	0	0	0	0	0.157894736842105	0	0	0	0	0.0526315789473684	0.0526315789473684	0	0	0	0	0	0	0.157894736842105	0	0	0.0526315789473684	0.0526315789473684	0
>posi326
0	0	0	0	0	0	0	0	0	0	0	0	0	0	0	0.125	0	0	0	0	0	0	0	0	0.125	0	0	0	0	0.375	0.375	0
>posi327
0	0	0	0	0	0	0	0	0	0	0	0	0	0.05	0.1	0.1	0	0	0	0	0.05	0	0.1	0.05	0.05	0.15	0.05	0	0.05	0.1	0.1	0.05
>posi328
0	0	0	0	0	0	0	0	0	0	0	0	0	0.0714285714285714	0.0714285714285714	0.0714285714285714	0	0	0	0	0	0	0.0714285714285714	0.0714285714285714	0.0714285714285714	0.0714285714285714	0.0714285714285714	0	0	0.214285714285714	0.0714285714285714	0.142857142857143
>posi329
0	0	0	0	0	0	0	0	0	0	0	0	0	0.111111111111111	0	0	0	0	0	0	0	0	0	0	0	0	0	0	0.111111111111111	0.333333333333333	0.222222222222222	0.222222222222222
>posi330
0	0	0	0	0	0	0	0	0	0	0.1	0	0	0.1	0.1	0	0	0	0	0	0.2	0	0	0	0	0.2	0	0	0	0.1	0.2	0
>posi331
0	0	0	0	0	0	0	0	0	0	0	0	0	0	0.285714285714286	0	0	0	0	0	0	0	0	0.142857142857143	0	0.285714285714286	0	0	0.142857142857143	0	0	0.142857142857143
>posi332
0	0	0	0	0.0526315789473684	0.0526315789473684	0.0526315789473684	0	0	0	0	0	0	0.0526315789473684	0	0.105263157894737	0	0	0.0526315789473684	0.105263157894737	0	0	0	0	0.0526315789473684	0.0526315789473684	0	0.105263157894737	0	0.157894736842105	0.157894736842105	0
>posi333
0	0	0	0	0	0.0666666666666667	0	0	0	0.0666666666666667	0	0	0	0.133333333333333	0	0	0	0	0	0.0666666666666667	0	0	0.0666666666666667	0	0	0	0.0666666666666667	0.0666666666666667	0.0666666666666667	0.133333333333333	0.133333333333333	0.133333333333333
>posi334
0	0	0	0	0	0	0	0	0	0	0	0	0	0	0.5	0	0	0	0	0	0	0	0	0	0	0.5	0	0	0	0	0	0
>posi335
0	0	0.0588235294117647	0	0	0	0	0.0588235294117647	0	0	0	0	0	0.0588235294117647	0	0.0588235294117647	0	0	0.0588235294117647	0	0.0588235294117647	0	0	0	0	0.117647058823529	0.0588235294117647	0	0.117647058823529	0.117647058823529	0.117647058823529	0.117647058823529
>posi336
0	0	0	0	0	0.1	0	0	0	0	0	0	0.1	0	0.1	0	0	0	0	0.1	0	0	0	0	0	0.1	0	0.1	0.1	0.1	0.1	0.1
>posi337
0	0	0	0	0	0.0666666666666667	0.0666666666666667	0	0	0	0	0	0	0	0.0666666666666667	0.0666666666666667	0.133333333333333	0	0	0	0	0	0	0	0.133333333333333	0.0666666666666667	0	0	0.0666666666666667	0.133333333333333	0.133333333333333	0.0666666666666667
>posi338
0	0	0	0	0	0	0	0	0	0	0	0	0	0.0666666666666667	0.0666666666666667	0	0	0	0	0	0	0.0666666666666667	0	0	0	0	0	0.133333333333333	0.266666666666667	0.133333333333333	0.0666666666666667	0.2
>posi339
0	0	0	0	0.153846153846154	0	0	0	0	0.0769230769230769	0	0.0769230769230769	0	0.153846153846154	0	0	0	0.153846153846154	0	0	0	0.0769230769230769	0	0	0	0	0.153846153846154	0	0	0.0769230769230769	0.0769230769230769	0
>posi340
0	0	0	0	0	0.1	0	0	0.05	0.05	0.05	0.05	0	0.05	0	0	0	0	0	0.1	0	0	0.05	0.05	0	0	0.05	0	0.05	0.15	0.15	0.05
>posi341
0	0	0	0	0	0	0	0	0	0	0	0	0	0.0909090909090909	0.0909090909090909	0	0	0	0	0	0	0	0	0.0909090909090909	0	0.0909090909090909	0.0909090909090909	0	0.0909090909090909	0.181818181818182	0	0.272727272727273
>posi342
0	0	0	0	0	0	0	0	0	0	0	0	0	0.136363636363636	0	0.0909090909090909	0	0	0	0	0.0454545454545455	0	0.0909090909090909	0.0454545454545455	0.0454545454545455	0.0454545454545455	0.0909090909090909	0.0454545454545455	0.0454545454545455	0.136363636363636	0.0454545454545455	0.136363636363636
>posi343
0	0	0	0	0	0	0	0	0	0	0	0	0	0.25	0	0	0	0	0	0	0	0	0	0	0	0	0.25	0	0	0.25	0.25	0
>posi344
0.05	0.05	0.05	0	0.05	0	0	0.05	0	0	0	0	0	0.15	0	0.05	0.05	0	0.05	0	0	0	0.05	0	0	0.05	0.1	0.05	0.05	0.05	0.05	0.05
>posi345
0	0	0	0	0	0	0	0	0	0	0	0	0	0	0.0909090909090909	0.0909090909090909	0	0	0	0	0	0.0909090909090909	0	0	0	0.181818181818182	0	0	0.0909090909090909	0.181818181818182	0.181818181818182	0.0909090909090909
>posi346
0	0	0	0	0	0	0	0	0	0	0	0	0	0.125	0	0	0	0	0	0	0	0	0	0	0	0	0	0.125	0.125	0.25	0.25	0.125
>posi347
0	0	0	0	0	0	0	0	0	0	0	0	0	0.142857142857143	0.142857142857143	0	0	0	0	0	0	0	0.142857142857143	0	0	0.142857142857143	0.142857142857143	0	0	0.142857142857143	0	0.142857142857143
>posi348
0.05	0	0	0	0	0.05	0	0	0	0	0	0	0	0.05	0.1	0	0	0.05	0	0	0.05	0	0	0	0	0.1	0.05	0	0.1	0.15	0.1	0.15
>posi349
0	0	0	0	0	0	0	0	0	0	0	0	0	0.111111111111111	0	0.111111111111111	0	0	0	0	0	0.111111111111111	0	0	0	0.111111111111111	0.111111111111111	0	0.111111111111111	0.111111111111111	0.111111111111111	0.111111111111111
>posi350
0.0526315789473684	0	0	0	0	0.0526315789473684	0	0.0526315789473684	0	0	0	0	0	0.105263157894737	0	0.0526315789473684	0.105263157894737	0	0	0	0	0	0	0	0.0526315789473684	0.0526315789473684	0.0526315789473684	0	0	0.157894736842105	0.210526315789474	0.0526315789473684
>posi351
0	0	0	0	0	0	0	0	0	0	0	0	0	0	0.0666666666666667	0.0666666666666667	0	0	0	0	0	0	0.0666666666666667	0	0.0666666666666667	0.0666666666666667	0	0	0.2	0.133333333333333	0.133333333333333	0.2
>posi352
0	0	0	0	0	0	0	0.0588235294117647	0.0588235294117647	0.0588235294117647	0.0588235294117647	0.0588235294117647	0	0.0588235294117647	0.0588235294117647	0	0	0.0588235294117647	0	0	0	0	0.176470588235294	0.0588235294117647	0	0.117647058823529	0	0	0	0.0588235294117647	0.117647058823529	0
>posi353
0	0.0625	0	0	0	0	0.0625	0	0	0	0	0	0	0.0625	0.0625	0	0	0	0	0.0625	0	0	0	0	0.0625	0	0	0	0.0625	0.25	0.1875	0.125
>posi354
0	0	0	0	0	0	0	0	0	0	0	0	0	0.133333333333333	0	0	0	0	0	0	0.0666666666666667	0	0	0.0666666666666667	0.0666666666666667	0.0666666666666667	0.0666666666666667	0	0.0666666666666667	0.133333333333333	0.2	0.133333333333333
>posi355
0	0	0	0	0	0.142857142857143	0	0	0	0	0	0	0	0.142857142857143	0.142857142857143	0	0	0	0	0.142857142857143	0	0	0	0	0	0.142857142857143	0	0	0.142857142857143	0	0	0.142857142857143
>posi356
0	0	0	0	0	0	0	0	0	0	0	0	0	0	0.153846153846154	0.153846153846154	0	0	0	0	0.0769230769230769	0.153846153846154	0	0	0.153846153846154	0.153846153846154	0	0	0	0.0769230769230769	0.0769230769230769	0
>posi357
0	0	0	0	0	0	0	0	0	0	0	0	0	0.1	0.2	0	0	0	0	0	0	0.2	0	0	0	0.2	0	0.1	0	0.1	0.1	0
>posi358
0	0	0	0	0	0	0	0.0416666666666667	0	0	0	0	0.0416666666666667	0.0833333333333333	0.0416666666666667	0	0	0	0.0416666666666667	0	0.0416666666666667	0.0416666666666667	0.0416666666666667	0	0	0.0833333333333333	0.0833333333333333	0.0416666666666667	0.0833333333333333	0.125	0.0416666666666667	0.166666666666667
>posi359
0	0	0	0	0	0	0	0	0	0	0	0	0.0909090909090909	0.0909090909090909	0	0.0454545454545455	0	0	0	0	0	0.136363636363636	0	0.0454545454545455	0.0454545454545455	0.0454545454545455	0	0.136363636363636	0	0.136363636363636	0.0909090909090909	0.136363636363636
>posi360
0.0454545454545455	0	0.0454545454545455	0.0909090909090909	0	0	0.0909090909090909	0	0	0	0	0	0.0454545454545455	0.0909090909090909	0.0454545454545455	0	0.0454545454545455	0	0	0.0454545454545455	0	0	0.0909090909090909	0	0	0.0454545454545455	0.0909090909090909	0.0454545454545455	0.0454545454545455	0.0454545454545455	0.0454545454545455	0.0454545454545455
>posi361
0	0	0	0	0	0	0	0	0	0.1	0	0	0	0.1	0.1	0	0	0	0	0	0	0	0	0.2	0	0.1	0.1	0	0.1	0	0.1	0.1
>posi362
0.05	0	0.15	0.1	0	0	0.05	0.05	0	0	0	0	0	0.15	0	0	0	0	0	0.1	0	0	0	0	0	0	0.1	0.05	0.05	0.05	0.05	0.05
>posi363
0	0	0	0	0	0	0	0	0	0	0	0	0	0.1	0	0	0	0	0	0	0	0	0	0	0	0	0.1	0	0.2	0.2	0.1	0.3
>posi364
0	0	0	0	0	0	0	0	0	0	0	0	0	0.0588235294117647	0.176470588235294	0.117647058823529	0	0	0	0	0.117647058823529	0	0.117647058823529	0.0588235294117647	0.0588235294117647	0.235294117647059	0.0588235294117647	0	0	0	0	0
>posi365
0.0476190476190476	0.0476190476190476	0.19047619047619	0.19047619047619	0	0.0476190476190476	0	0	0	0	0	0	0	0.0476190476190476	0	0.0476190476190476	0.0476190476190476	0	0	0	0	0	0	0	0	0.0476190476190476	0	0	0.0476190476190476	0.0952380952380952	0.0952380952380952	0.0476190476190476
>posi366
0	0	0	0.0769230769230769	0	0	0.0769230769230769	0	0	0	0	0	0	0.307692307692308	0	0	0	0	0	0.0769230769230769	0	0	0.0769230769230769	0.0769230769230769	0	0	0.307692307692308	0	0	0	0	0
>posi367
0	0	0	0	0	0	0	0	0	0	0	0	0	0.133333333333333	0	0	0	0	0	0	0	0	0	0.0666666666666667	0.0666666666666667	0	0	0.0666666666666667	0.0666666666666667	0.2	0.2	0.2
>posi368
0	0	0	0	0	0	0.0588235294117647	0.0588235294117647	0	0	0	0	0.0588235294117647	0.0588235294117647	0.0588235294117647	0.0588235294117647	0	0	0.0588235294117647	0.0588235294117647	0.0588235294117647	0	0	0	0	0.117647058823529	0.0588235294117647	0.0588235294117647	0.0588235294117647	0.0588235294117647	0.0588235294117647	0.0588235294117647
>posi369
0	0	0	0	0.125	0	0	0	0	0	0	0	0	0	0.125	0.125	0	0.125	0	0	0	0	0	0	0	0.25	0	0	0	0.125	0.125	0
>posi370
0	0	0	0	0	0.0555555555555556	0	0	0	0	0	0	0	0.0555555555555556	0.0555555555555556	0.0555555555555556	0	0	0	0.0555555555555556	0	0.0555555555555556	0	0	0	0.0555555555555556	0	0.0555555555555556	0.0555555555555556	0.277777777777778	0.0555555555555556	0.166666666666667
>posi371
0	0	0	0	0	0.125	0	0	0	0	0	0	0	0.125	0	0.125	0	0	0	0.125	0	0	0	0	0	0.125	0.125	0	0	0.125	0.125	0
>posi372
0	0	0	0	0	0	0	0	0	0	0	0	0	0	0	0	0	0	0	0	0	0	0	0	0.142857142857143	0	0	0	0.142857142857143	0.285714285714286	0.285714285714286	0.142857142857143
>posi373
0.125	0.0625	0.0625	0	0.0625	0	0.0625	0	0	0	0	0	0	0.0625	0.125	0	0.0625	0.0625	0	0	0	0	0	0	0	0.125	0.0625	0	0.0625	0	0	0.0625
>posi374
0	0	0	0	0.111111111111111	0	0	0	0	0	0	0	0	0.111111111111111	0.111111111111111	0	0.111111111111111	0	0	0	0	0	0	0	0.111111111111111	0.111111111111111	0	0	0	0.111111111111111	0.222222222222222	0
>posi375
0	0	0	0	0.0714285714285714	0	0	0.0714285714285714	0	0	0	0	0	0.0714285714285714	0.0714285714285714	0.0714285714285714	0	0	0.0714285714285714	0.0714285714285714	0	0	0	0	0.0714285714285714	0.0714285714285714	0.0714285714285714	0	0.0714285714285714	0.0714285714285714	0.0714285714285714	0.0714285714285714
>posi376
0	0	0.0434782608695652	0	0.0869565217391304	0	0	0	0	0	0	0	0.0434782608695652	0.173913043478261	0	0.0434782608695652	0	0.0869565217391304	0	0	0	0.130434782608696	0	0	0.0434782608695652	0	0.0434782608695652	0.130434782608696	0	0.0869565217391304	0.0434782608695652	0.0434782608695652
>posi377
0	0	0	0	0.0526315789473684	0.0526315789473684	0.0526315789473684	0	0	0.0526315789473684	0	0	0.0526315789473684	0	0.105263157894737	0.0526315789473684	0.0526315789473684	0.0526315789473684	0.0526315789473684	0	0.0526315789473684	0	0	0	0.0526315789473684	0.0526315789473684	0.0526315789473684	0.0526315789473684	0.0526315789473684	0.0526315789473684	0	0.0526315789473684
>posi378
0	0	0	0	0.0833333333333333	0.0416666666666667	0.0416666666666667	0	0	0	0	0	0.0416666666666667	0.166666666666667	0.0416666666666667	0	0.0416666666666667	0.0416666666666667	0.0416666666666667	0.0416666666666667	0.0416666666666667	0	0	0	0	0	0.125	0.0833333333333333	0	0.0833333333333333	0.0416666666666667	0.0416666666666667
>posi379
0	0	0	0	0.0416666666666667	0.0416666666666667	0.0416666666666667	0	0	0	0	0	0	0.0833333333333333	0.0416666666666667	0.0833333333333333	0	0	0.0416666666666667	0.0833333333333333	0	0	0.0833333333333333	0	0.0416666666666667	0.0833333333333333	0	0.0833333333333333	0	0.125	0.125	0
>posi380
0	0	0	0	0	0	0	0	0	0.0625	0	0.0625	0	0.0625	0.0625	0.125	0	0	0	0	0.0625	0.25	0	0	0.0625	0.0625	0.0625	0	0.0625	0	0	0.0625
>posi381
0	0	0	0	0	0	0	0	0	0	0	0	0.05	0.15	0.05	0	0	0	0	0	0.1	0.15	0	0	0	0.15	0.1	0.05	0.05	0	0.1	0.05
>posi382
0	0	0	0	0	0	0	0	0	0	0	0	0	0	0.153846153846154	0.153846153846154	0	0	0	0	0.0769230769230769	0.153846153846154	0	0	0.153846153846154	0.153846153846154	0	0	0	0.0769230769230769	0.0769230769230769	0
>posi383
0	0	0	0	0	0	0.0555555555555556	0	0	0	0	0	0.0555555555555556	0	0.0555555555555556	0.111111111111111	0	0	0.0555555555555556	0	0	0	0.111111111111111	0	0.0555555555555556	0.111111111111111	0	0.0555555555555556	0.0555555555555556	0.111111111111111	0.166666666666667	0
>posi384
0	0	0	0	0.0555555555555556	0.0555555555555556	0	0	0	0	0	0	0	0.0555555555555556	0.0555555555555556	0.0555555555555556	0.0555555555555556	0.0555555555555556	0	0	0	0.0555555555555556	0	0	0	0.166666666666667	0	0.0555555555555556	0.0555555555555556	0.111111111111111	0.0555555555555556	0.111111111111111
>posi385
0.0714285714285714	0	0.214285714285714	0	0	0	0	0.0714285714285714	0	0	0	0	0	0.0714285714285714	0	0.0714285714285714	0	0	0	0.0714285714285714	0	0	0	0	0.0714285714285714	0	0	0.0714285714285714	0	0.142857142857143	0.142857142857143	0
>posi386
0	0	0	0	0	0	0	0.0588235294117647	0	0	0.0588235294117647	0	0	0.0588235294117647	0	0	0	0	0.0588235294117647	0	0	0	0	0	0	0	0.0588235294117647	0	0.117647058823529	0.235294117647059	0.0588235294117647	0.294117647058824
>posi387
0	0	0	0	0	0.0714285714285714	0	0	0	0	0	0	0	0.0714285714285714	0.142857142857143	0	0	0	0	0.0714285714285714	0	0.0714285714285714	0	0	0	0	0	0.142857142857143	0.0714285714285714	0.214285714285714	0.0714285714285714	0.0714285714285714
>posi388
0	0	0	0	0	0	0.0526315789473684	0.105263157894737	0	0	0	0	0.0526315789473684	0.157894736842105	0	0	0.0526315789473684	0.0526315789473684	0.0526315789473684	0	0	0	0	0	0	0	0.0526315789473684	0.105263157894737	0.105263157894737	0.0526315789473684	0.0526315789473684	0.105263157894737
>posi389
0	0	0	0	0	0	0	0	0	0	0	0	0	0	0.0769230769230769	0.0769230769230769	0	0	0	0	0	0.0769230769230769	0	0	0.0769230769230769	0.0769230769230769	0	0	0.0769230769230769	0.230769230769231	0.153846153846154	0.153846153846154
>posi390
0	0	0	0	0	0	0	0	0	0	0	0	0	0.142857142857143	0	0.0714285714285714	0	0	0	0	0	0.142857142857143	0	0	0.0714285714285714	0	0.0714285714285714	0.0714285714285714	0	0.214285714285714	0.142857142857143	0.0714285714285714
>posi391
0	0	0	0.111111111111111	0	0	0	0.111111111111111	0	0	0	0	0	0	0.111111111111111	0.111111111111111	0	0	0.111111111111111	0	0	0	0	0	0.111111111111111	0.111111111111111	0	0	0	0.111111111111111	0.111111111111111	0
>posi392
0	0	0	0	0	0	0	0	0	0	0	0	0.0769230769230769	0.0769230769230769	0.0769230769230769	0.0769230769230769	0	0	0	0	0	0	0.153846153846154	0.0769230769230769	0.0769230769230769	0.0769230769230769	0.0769230769230769	0.0769230769230769	0	0.0769230769230769	0.0769230769230769	0
>posi393
0	0	0.0769230769230769	0	0	0	0	0.0769230769230769	0	0	0	0	0	0.0769230769230769	0	0.0769230769230769	0	0	0	0.0769230769230769	0	0	0	0	0.0769230769230769	0.0769230769230769	0	0	0	0.153846153846154	0.307692307692308	0
>posi394
0	0	0	0	0	0	0	0	0	0	0	0	0.111111111111111	0	0.111111111111111	0	0	0	0	0	0	0	0	0.111111111111111	0	0.111111111111111	0	0.111111111111111	0	0.222222222222222	0.111111111111111	0.111111111111111
>posi395
0	0	0	0	0.0476190476190476	0.0476190476190476	0	0	0	0	0	0	0	0.0952380952380952	0.19047619047619	0	0	0.0952380952380952	0	0	0.0952380952380952	0.0476190476190476	0	0	0	0.19047619047619	0.0476190476190476	0.0476190476190476	0.0476190476190476	0	0	0.0476190476190476
>posi396
0	0	0	0	0	0	0	0	0	0	0	0	0	0.142857142857143	0	0.0714285714285714	0	0	0	0	0.142857142857143	0	0	0	0	0.142857142857143	0.0714285714285714	0	0	0.142857142857143	0.214285714285714	0.0714285714285714
>posi397
0	0	0	0	0	0	0	0	0	0	0	0	0	0	0.1	0	0	0	0	0	0	0	0	0	0	0.1	0	0	0	0.4	0.3	0.1
>posi398
0.0555555555555556	0.0555555555555556	0	0.111111111111111	0	0.0555555555555556	0	0	0	0	0	0	0.0555555555555556	0.0555555555555556	0	0	0.0555555555555556	0	0	0	0	0	0	0.0555555555555556	0	0	0.0555555555555556	0.111111111111111	0	0.166666666666667	0.166666666666667	0
>posi399
0	0	0	0	0	0	0	0	0	0	0	0	0	0	0	0	0	0	0	0	0	0	0	0	0.2	0	0	0	0	0.4	0.4	0
>posi400
0	0	0	0	0	0.0526315789473684	0	0.0526315789473684	0	0.0526315789473684	0	0	0.0526315789473684	0.105263157894737	0	0	0.105263157894737	0	0	0	0.0526315789473684	0	0	0	0	0	0.105263157894737	0.0526315789473684	0	0.157894736842105	0.210526315789474	0
>posi401
0	0	0	0	0	0	0	0	0.0666666666666667	0	0	0.0666666666666667	0	0.133333333333333	0	0	0	0	0	0	0	0.2	0	0	0	0	0.0666666666666667	0.0666666666666667	0.0666666666666667	0.133333333333333	0.0666666666666667	0.133333333333333
>posi402
0	0	0	0	0	0	0	0	0	0	0	0	0	0.1875	0	0	0	0	0	0	0	0	0.0625	0.0625	0	0	0.125	0.0625	0.125	0.125	0.125	0.125
>posi403
0	0	0	0	0	0	0	0	0	0	0	0	0.0476190476190476	0	0.0476190476190476	0	0	0	0	0	0	0.0476190476190476	0	0	0	0	0.0476190476190476	0.0476190476190476	0.0952380952380952	0.333333333333333	0.142857142857143	0.19047619047619
>posi404
0	0	0	0	0	0	0	0	0	0	0	0	0	0.0769230769230769	0	0.0769230769230769	0	0	0	0	0	0	0	0.0769230769230769	0.0769230769230769	0	0	0.0769230769230769	0.0769230769230769	0.230769230769231	0.153846153846154	0.153846153846154
>posi405
0	0	0	0	0	0	0	0	0	0	0	0	0	0.0666666666666667	0.0666666666666667	0	0	0	0	0	0	0	0	0.0666666666666667	0	0	0.133333333333333	0	0.0666666666666667	0.333333333333333	0	0.266666666666667
>posi406
0.1	0	0	0.1	0	0.05	0	0.1	0	0	0	0	0	0.05	0.15	0	0	0	0	0.15	0	0	0	0	0	0.15	0	0.05	0.05	0	0	0.05
>posi407
0	0	0	0	0	0.2	0	0	0	0	0	0	0.2	0.1	0	0	0	0	0	0.2	0	0	0	0	0	0	0	0.3	0	0	0	0
>posi408
0	0	0	0	0	0	0	0	0	0	0	0	0	0.0909090909090909	0	0.0909090909090909	0	0	0	0	0	0	0.0909090909090909	0	0.0909090909090909	0	0.0909090909090909	0	0	0.272727272727273	0.181818181818182	0.0909090909090909
>posi409
0	0	0	0	0	0	0.1	0	0	0	0	0	0	0.2	0	0	0	0	0.1	0	0	0	0	0	0	0	0.1	0.1	0.1	0.1	0.1	0.1
>posi410
0	0	0	0	0	0	0	0	0	0	0	0	0.0588235294117647	0	0.0588235294117647	0	0	0	0	0	0	0	0	0.0588235294117647	0	0	0	0.117647058823529	0.117647058823529	0.294117647058824	0.176470588235294	0.117647058823529
>posi411
0	0.0476190476190476	0	0	0	0.0476190476190476	0	0	0	0	0	0	0	0.0952380952380952	0.0952380952380952	0.0952380952380952	0.0476190476190476	0	0	0	0.0476190476190476	0.142857142857143	0	0	0.0476190476190476	0.142857142857143	0.0476190476190476	0.0476190476190476	0	0.0476190476190476	0.0476190476190476	0
>posi412
0	0	0	0	0.0555555555555556	0.0555555555555556	0	0	0	0	0	0	0	0.111111111111111	0.0555555555555556	0.111111111111111	0.0555555555555556	0.0555555555555556	0	0	0.0555555555555556	0.0555555555555556	0	0	0.0555555555555556	0.111111111111111	0.0555555555555556	0.0555555555555556	0	0.0555555555555556	0.0555555555555556	0
>posi413
0	0	0	0	0	0	0	0	0	0	0	0	0	0.125	0	0	0	0	0	0	0	0	0	0	0	0	0	0.125	0.125	0.25	0.25	0.125
>posi414
0	0	0	0.0769230769230769	0	0	0.0769230769230769	0	0	0	0	0	0	0.153846153846154	0	0	0.0769230769230769	0	0	0	0	0	0	0	0	0	0	0.153846153846154	0.0769230769230769	0.153846153846154	0.153846153846154	0.0769230769230769
>posi415
0	0	0	0	0	0	0	0	0	0	0	0.0625	0	0.0625	0.0625	0.0625	0	0	0	0	0.0625	0.125	0	0	0	0.125	0	0	0.0625	0.125	0.1875	0.0625
>posi416
0.0555555555555556	0	0	0.0555555555555556	0	0.111111111111111	0	0	0	0	0	0	0.0555555555555556	0.0555555555555556	0.0555555555555556	0	0	0	0	0.111111111111111	0	0	0	0	0	0.0555555555555556	0.0555555555555556	0.0555555555555556	0.0555555555555556	0.111111111111111	0.0555555555555556	0.111111111111111
>posi417
0.0666666666666667	0.0666666666666667	0	0.0666666666666667	0	0	0	0.0666666666666667	0	0	0	0	0	0	0.0666666666666667	0.2	0	0	0	0.0666666666666667	0	0.133333333333333	0	0	0.133333333333333	0.133333333333333	0	0	0	0	0	0
>posi418
0	0	0	0	0	0	0	0	0	0	0	0	0	0.117647058823529	0	0.117647058823529	0	0	0	0	0.117647058823529	0.0588235294117647	0	0	0	0.117647058823529	0.117647058823529	0	0	0.176470588235294	0.117647058823529	0.0588235294117647
>posi419
0	0	0	0	0	0	0	0	0	0	0	0	0	0.0769230769230769	0	0.0769230769230769	0	0	0	0	0	0.0769230769230769	0	0	0	0.0769230769230769	0.0769230769230769	0	0	0.307692307692308	0.230769230769231	0.0769230769230769
>posi420
0	0	0.05	0.05	0	0.05	0.05	0	0	0	0	0	0	0.05	0	0.1	0	0	0.1	0	0	0	0	0	0.05	0	0.05	0.05	0.05	0.2	0.15	0
>posi421
0	0	0.0833333333333333	0.0833333333333333	0	0	0	0.0416666666666667	0	0	0	0	0.0416666666666667	0	0.0833333333333333	0.0416666666666667	0	0	0.0416666666666667	0	0	0	0.0416666666666667	0.0416666666666667	0	0.125	0	0.0416666666666667	0	0.166666666666667	0.0833333333333333	0.0833333333333333
>posi422
0.0769230769230769	0	0	0	0	0.0769230769230769	0.0769230769230769	0	0	0	0	0	0.0769230769230769	0.153846153846154	0	0	0.153846153846154	0	0	0	0	0	0	0	0	0	0.153846153846154	0.0769230769230769	0	0.0769230769230769	0.0769230769230769	0
>posi423
0	0	0	0	0	0	0	0.0416666666666667	0	0	0	0	0	0.0833333333333333	0.0416666666666667	0	0	0	0	0.0416666666666667	0	0	0	0.0833333333333333	0.0416666666666667	0	0.0416666666666667	0.0416666666666667	0.125	0.166666666666667	0.0833333333333333	0.208333333333333
>posi424
0	0	0	0	0	0	0	0	0	0	0	0	0.0714285714285714	0.0714285714285714	0.0714285714285714	0	0	0	0	0	0	0.214285714285714	0	0	0.0714285714285714	0.0714285714285714	0	0.142857142857143	0.0714285714285714	0.0714285714285714	0.0714285714285714	0.0714285714285714
>posi425
0	0	0	0.0454545454545455	0.0454545454545455	0.0909090909090909	0	0	0	0.0909090909090909	0	0	0.0454545454545455	0	0.0454545454545455	0.0454545454545455	0	0	0.0454545454545455	0.0909090909090909	0	0.0909090909090909	0	0	0	0.0454545454545455	0.0454545454545455	0.0454545454545455	0.0454545454545455	0.0909090909090909	0.0454545454545455	0.0454545454545455
>posi426
0	0	0	0.0869565217391304	0.0434782608695652	0.0434782608695652	0	0.0434782608695652	0	0	0	0	0.0434782608695652	0.130434782608696	0.0869565217391304	0	0.0869565217391304	0	0	0.0434782608695652	0.0434782608695652	0.0434782608695652	0	0	0	0.0869565217391304	0.0869565217391304	0.0434782608695652	0	0.0434782608695652	0.0434782608695652	0
>posi427
0	0	0	0	0	0	0	0	0	0	0	0	0.125	0	0	0	0	0	0	0	0	0	0	0	0	0	0	0.125	0	0.375	0.25	0.125
>posi428
0	0	0	0	0	0.0833333333333333	0	0	0	0.0833333333333333	0.0833333333333333	0	0.0833333333333333	0.0833333333333333	0	0	0	0	0	0.0833333333333333	0	0.166666666666667	0	0	0	0	0.0833333333333333	0.0833333333333333	0.0833333333333333	0	0	0.0833333333333333
>posi429
0	0	0	0	0	0	0	0	0	0	0	0	0	0.0588235294117647	0.0588235294117647	0	0	0	0	0	0	0	0	0.0588235294117647	0	0.0588235294117647	0	0.0588235294117647	0.117647058823529	0.235294117647059	0.117647058823529	0.235294117647059
>posi430
0	0	0	0	0.0833333333333333	0	0	0	0	0	0	0	0	0.166666666666667	0	0	0	0	0.0833333333333333	0	0	0	0	0	0	0	0.0833333333333333	0.0833333333333333	0.0833333333333333	0.166666666666667	0.166666666666667	0.0833333333333333
>posi431
0	0	0	0	0	0	0	0	0	0	0	0	0	0.0769230769230769	0	0.0769230769230769	0	0	0	0	0	0	0	0.0769230769230769	0.0769230769230769	0	0.0769230769230769	0	0.0769230769230769	0.230769230769231	0.153846153846154	0.153846153846154
>posi432
0	0	0	0	0	0.105263157894737	0	0	0	0.105263157894737	0.0526315789473684	0	0	0.0526315789473684	0.0526315789473684	0	0	0	0	0.105263157894737	0	0.0526315789473684	0.0526315789473684	0	0	0	0	0.0526315789473684	0	0.157894736842105	0.105263157894737	0.105263157894737
>posi433
0	0	0	0	0	0	0	0	0	0	0	0	0	0.1	0.1	0.1	0	0	0	0	0.1	0	0.1	0	0.1	0.1	0.1	0	0.1	0	0	0.1
>posi434
0	0	0	0	0	0	0	0	0	0	0	0	0	0.153846153846154	0	0	0	0	0	0	0	0.0769230769230769	0	0	0	0	0.0769230769230769	0.0769230769230769	0.0769230769230769	0.230769230769231	0.0769230769230769	0.230769230769231
>posi435
0	0	0	0	0	0	0	0	0	0	0	0	0	0.166666666666667	0	0	0	0	0	0	0	0	0	0	0	0	0.166666666666667	0	0.166666666666667	0.166666666666667	0	0.333333333333333
>posi436
0	0	0	0	0	0	0	0	0	0	0	0	0	0.125	0	0	0	0	0	0	0	0	0	0	0	0	0.125	0	0.125	0.25	0.25	0.125
>posi437
0	0	0	0	0	0	0	0	0	0	0	0	0	0	0.1	0	0	0	0	0	0	0	0	0	0	0.1	0	0	0	0.4	0.3	0.1
>posi438
0	0	0	0	0	0	0	0	0.0714285714285714	0	0	0.0714285714285714	0.0714285714285714	0.0714285714285714	0.0714285714285714	0	0	0	0	0	0	0.142857142857143	0.0714285714285714	0.0714285714285714	0	0.0714285714285714	0.0714285714285714	0.0714285714285714	0	0.0714285714285714	0.0714285714285714	0
>posi439
0	0	0	0	0	0	0	0	0	0	0	0	0	0.0909090909090909	0	0.0909090909090909	0	0	0	0	0	0.0909090909090909	0	0	0	0	0.0909090909090909	0.0909090909090909	0.181818181818182	0.181818181818182	0.0909090909090909	0.0909090909090909
>posi440
0.1875	0	0.0625	0	0	0	0	0.0625	0	0	0	0	0	0.0625	0.0625	0	0	0	0	0.0625	0	0	0	0	0	0.0625	0	0.0625	0	0.1875	0.125	0.0625
>posi441
0	0	0	0	0.0625	0.0625	0	0	0	0.0625	0	0	0	0.0625	0.1875	0	0.125	0	0	0	0.0625	0.0625	0	0	0	0.125	0.125	0	0	0.0625	0	0
>posi442
0	0	0	0.142857142857143	0.0714285714285714	0	0	0	0	0	0	0	0	0	0.142857142857143	0	0.0714285714285714	0	0	0	0	0	0	0	0	0.142857142857143	0	0	0.0714285714285714	0.142857142857143	0	0.214285714285714
>posi443
0	0	0	0	0	0	0	0	0	0	0	0	0	0	0.0909090909090909	0.0909090909090909	0	0	0	0	0	0	0	0.0909090909090909	0.0909090909090909	0.0909090909090909	0	0	0	0.272727272727273	0.181818181818182	0.0909090909090909
>posi444
0	0	0	0	0	0	0	0	0	0	0	0	0	0	0	0	0	0	0	0	0	0	0	0	0	0.111111111111111	0	0	0.111111111111111	0.333333333333333	0.333333333333333	0.111111111111111
>posi445
0	0	0	0	0	0	0	0.0454545454545455	0	0	0	0	0.0909090909090909	0.0454545454545455	0.0909090909090909	0	0	0.0454545454545455	0	0	0.136363636363636	0	0	0	0	0.0909090909090909	0.0454545454545455	0.0454545454545455	0	0.181818181818182	0.136363636363636	0.0454545454545455
>posi446
0	0	0	0	0	0	0	0	0	0	0	0	0	0	0.166666666666667	0.0833333333333333	0	0	0	0	0	0.166666666666667	0	0	0.0833333333333333	0.166666666666667	0	0	0	0.166666666666667	0.166666666666667	0
>posi447
0	0	0	0	0	0	0	0	0	0	0	0	0	0.166666666666667	0	0.0833333333333333	0	0	0	0	0.0833333333333333	0	0.0833333333333333	0	0	0.0833333333333333	0.166666666666667	0	0.0833333333333333	0.0833333333333333	0.0833333333333333	0.0833333333333333
>posi448
0	0	0	0	0	0	0	0	0	0	0	0.05	0	0.15	0.05	0	0	0	0	0	0	0.15	0	0.05	0	0.05	0.1	0.05	0.05	0.15	0.1	0.05
>posi449
0	0	0	0	0	0	0	0	0	0	0	0	0	0.166666666666667	0	0	0	0	0	0	0	0	0	0	0	0	0.166666666666667	0	0.166666666666667	0.166666666666667	0.166666666666667	0.166666666666667
>posi450
0	0	0	0	0.05	0	0	0.05	0	0.05	0.05	0	0	0.05	0	0	0	0	0.05	0.05	0	0	0	0	0	0	0.05	0	0.1	0.2	0.05	0.25
>posi451
0	0	0	0	0	0	0.0833333333333333	0.0833333333333333	0	0	0	0	0.0833333333333333	0.166666666666667	0	0	0	0	0.0833333333333333	0.0833333333333333	0	0	0	0	0	0	0.0833333333333333	0.166666666666667	0	0.0833333333333333	0.0833333333333333	0
>posi452
0	0	0	0	0	0	0	0	0	0	0	0	0	0.125	0	0	0	0	0	0	0	0	0	0	0	0	0.125	0	0.125	0.25	0.25	0.125
>posi453
0	0	0	0	0.0588235294117647	0	0.0588235294117647	0	0	0	0	0	0	0.117647058823529	0.0588235294117647	0.0588235294117647	0.0588235294117647	0	0.0588235294117647	0	0	0	0	0.0588235294117647	0.0588235294117647	0.0588235294117647	0.0588235294117647	0.0588235294117647	0.0588235294117647	0.0588235294117647	0.0588235294117647	0.0588235294117647
>posi454
0	0	0	0	0.0909090909090909	0	0	0	0	0	0	0	0	0.272727272727273	0.0909090909090909	0	0	0.0909090909090909	0	0	0	0	0.0909090909090909	0.0909090909090909	0	0	0.272727272727273	0	0	0	0	0
>posi455
0	0	0	0	0	0	0.0526315789473684	0.0526315789473684	0	0.0526315789473684	0.0526315789473684	0	0	0.210526315789474	0	0	0	0	0.0526315789473684	0.0526315789473684	0	0	0.105263157894737	0.0526315789473684	0	0	0.105263157894737	0.105263157894737	0	0.0526315789473684	0.0526315789473684	0
>posi456
0	0	0	0	0	0	0	0	0	0	0	0	0	0.111111111111111	0	0.111111111111111	0	0	0	0	0	0.111111111111111	0	0	0.111111111111111	0	0.111111111111111	0	0.111111111111111	0.111111111111111	0.111111111111111	0.111111111111111
>posi457
0	0	0	0	0	0	0	0	0	0	0	0	0	0.1	0	0	0	0	0	0	0	0	0	0	0	0	0.1	0	0.2	0.2	0.1	0.3
>posi458
0	0	0	0	0	0	0	0.0769230769230769	0	0	0	0	0	0	0.153846153846154	0.0769230769230769	0	0	0.0769230769230769	0	0	0	0	0.0769230769230769	0.0769230769230769	0.153846153846154	0	0	0.0769230769230769	0.0769230769230769	0.0769230769230769	0.0769230769230769
>posi459
0	0	0	0	0	0	0	0	0	0.1	0.1	0	0	0	0.1	0	0	0	0	0	0	0.2	0	0	0	0.1	0	0	0.1	0.1	0.1	0.1
>posi460
0	0	0	0.0833333333333333	0.0416666666666667	0.0416666666666667	0	0.0416666666666667	0	0	0	0	0.0416666666666667	0.125	0.0833333333333333	0	0.0833333333333333	0	0	0.0416666666666667	0.0416666666666667	0.0416666666666667	0	0	0	0.0833333333333333	0.0833333333333333	0.0833333333333333	0	0.0416666666666667	0.0416666666666667	0
>posi461
0	0	0	0	0.0588235294117647	0.0588235294117647	0.0588235294117647	0	0	0	0	0	0	0.0588235294117647	0.0588235294117647	0.0588235294117647	0.0588235294117647	0.0588235294117647	0	0.0588235294117647	0	0	0	0	0.0588235294117647	0.117647058823529	0	0.0588235294117647	0.0588235294117647	0.0588235294117647	0.0588235294117647	0.0588235294117647
>posi462
0	0	0	0	0	0	0	0	0	0	0	0	0	0.5	0	0	0	0	0	0	0	0	0	0.25	0	0	0.25	0	0	0	0	0
>posi463
0	0	0	0	0	0.05	0	0	0	0.05	0	0.05	0	0.05	0.05	0.05	0	0	0	0.05	0.15	0.05	0	0	0.05	0.05	0	0.05	0	0.15	0.1	0.05
>posi464
0	0	0	0	0	0.0454545454545455	0	0.0909090909090909	0	0.0454545454545455	0.0454545454545455	0	0	0.0454545454545455	0	0.0909090909090909	0	0.0454545454545455	0.0454545454545455	0.0454545454545455	0	0.0454545454545455	0	0	0	0.0909090909090909	0.0454545454545455	0	0.136363636363636	0.0454545454545455	0.0454545454545455	0.0909090909090909
>posi465
0	0	0	0	0	0	0	0	0	0	0	0	0	0.181818181818182	0	0	0	0	0	0	0	0	0.0909090909090909	0	0.0909090909090909	0	0.0909090909090909	0	0.0909090909090909	0.0909090909090909	0.0909090909090909	0.272727272727273
>posi466
0	0.0434782608695652	0	0.0434782608695652	0	0.0434782608695652	0	0	0.0434782608695652	0	0	0.0434782608695652	0.0434782608695652	0	0.0869565217391304	0.0434782608695652	0	0.0434782608695652	0	0	0.0434782608695652	0.0869565217391304	0.0434782608695652	0	0.0434782608695652	0.0434782608695652	0	0.0434782608695652	0	0.130434782608696	0.0869565217391304	0.0434782608695652
>posi467
0	0	0	0	0	0	0	0	0	0.1	0.1	0	0.1	0	0	0	0	0	0	0	0	0.2	0	0	0	0	0	0.1	0.1	0.1	0	0.2
>posi468
0	0	0	0	0	0	0	0	0	0	0	0	0	0.111111111111111	0.111111111111111	0	0	0	0	0	0	0	0	0.111111111111111	0	0.111111111111111	0.111111111111111	0	0	0.222222222222222	0.111111111111111	0.111111111111111
>posi469
0	0	0	0	0	0	0	0.0833333333333333	0	0	0	0	0	0.0833333333333333	0.0833333333333333	0	0	0	0.0833333333333333	0	0	0	0	0	0	0.0833333333333333	0.0833333333333333	0	0.0833333333333333	0.166666666666667	0.166666666666667	0.0833333333333333
>posi470
0	0	0.0625	0	0	0	0	0.0625	0	0	0	0	0	0	0.125	0.0625	0	0.0625	0	0	0	0	0	0.0625	0	0.1875	0	0	0.0625	0.125	0	0.1875
>posi471
0	0	0	0.0588235294117647	0	0	0	0.0588235294117647	0	0	0	0	0	0	0.117647058823529	0.117647058823529	0	0	0.0588235294117647	0	0.0588235294117647	0	0.0588235294117647	0	0.117647058823529	0.117647058823529	0	0	0	0.117647058823529	0.0588235294117647	0.0588235294117647
>posi472
0	0	0.0588235294117647	0	0	0.0588235294117647	0.0588235294117647	0	0	0	0	0	0.0588235294117647	0.0588235294117647	0.0588235294117647	0.0588235294117647	0.117647058823529	0	0	0	0	0.0588235294117647	0	0	0.0588235294117647	0.0588235294117647	0	0.0588235294117647	0	0.117647058823529	0.0588235294117647	0.0588235294117647
>posi473
0	0	0	0	0.0526315789473684	0	0	0	0	0	0	0	0	0	0.0526315789473684	0.105263157894737	0	0.0526315789473684	0	0	0.0526315789473684	0	0.0526315789473684	0	0.0526315789473684	0.105263157894737	0.0526315789473684	0	0.105263157894737	0.105263157894737	0.0526315789473684	0.157894736842105
>posi474
0	0	0	0	0.0434782608695652	0.130434782608696	0	0	0	0	0	0	0	0.0869565217391304	0.0869565217391304	0.0869565217391304	0	0.0434782608695652	0	0.130434782608696	0	0.0434782608695652	0	0	0	0.173913043478261	0.0869565217391304	0	0	0.0434782608695652	0.0434782608695652	0
>posi475
0	0.0434782608695652	0	0.130434782608696	0.0434782608695652	0	0	0	0	0	0	0	0	0.130434782608696	0.0434782608695652	0	0	0	0	0.0434782608695652	0.0869565217391304	0	0	0	0.0434782608695652	0.0434782608695652	0	0.0434782608695652	0	0.130434782608696	0.173913043478261	0.0434782608695652
>posi476
0	0	0	0	0.125	0	0	0	0	0	0	0	0	0.25	0	0	0	0	0.125	0	0	0	0	0	0	0	0.25	0	0.125	0	0	0.125
>posi477
0	0	0	0	0	0	0	0	0	0.0625	0.0625	0	0.0625	0.0625	0.0625	0	0	0	0	0	0	0.125	0	0.125	0	0.0625	0.0625	0.0625	0.0625	0.0625	0.0625	0.0625
>posi478
0	0	0	0	0.0769230769230769	0	0	0	0	0	0	0	0	0.153846153846154	0.0769230769230769	0	0	0.0769230769230769	0	0	0	0	0	0.0769230769230769	0	0.0769230769230769	0.153846153846154	0	0.0769230769230769	0.0769230769230769	0.0769230769230769	0.0769230769230769
>posi479
0	0	0	0	0	0	0	0	0	0	0	0	0.0833333333333333	0	0.0833333333333333	0	0	0	0	0	0	0.0833333333333333	0	0	0	0.0833333333333333	0	0	0.166666666666667	0.166666666666667	0.166666666666667	0.166666666666667
>posi480
0	0	0	0	0	0	0	0.0714285714285714	0	0	0	0	0	0.0714285714285714	0	0.0714285714285714	0	0	0	0.0714285714285714	0	0	0	0	0.0714285714285714	0.0714285714285714	0	0	0.0714285714285714	0.142857142857143	0.285714285714286	0.0714285714285714
>posi481
0	0	0	0	0	0	0	0	0	0	0	0	0	0.176470588235294	0.0588235294117647	0.0588235294117647	0	0	0	0	0.235294117647059	0	0	0	0.0588235294117647	0.117647058823529	0.0588235294117647	0	0	0.0588235294117647	0.117647058823529	0.0588235294117647
>posi482
0	0	0	0	0	0	0	0	0	0	0	0	0	0.142857142857143	0	0.0714285714285714	0	0	0	0	0	0.142857142857143	0	0	0.0714285714285714	0	0.142857142857143	0	0.142857142857143	0.0714285714285714	0	0.214285714285714
>posi483
0	0	0	0	0	0	0	0	0	0	0	0	0	0	0	0.166666666666667	0	0	0	0	0	0	0	0	0.166666666666667	0	0	0	0.166666666666667	0.166666666666667	0	0.333333333333333
>posi484
0	0	0	0	0	0	0	0	0	0	0	0	0	0.111111111111111	0.111111111111111	0	0	0	0	0	0	0	0.111111111111111	0	0	0.111111111111111	0.111111111111111	0	0.111111111111111	0.111111111111111	0	0.222222222222222
>posi485
0	0	0	0	0	0	0	0.0416666666666667	0	0	0.0416666666666667	0	0	0.125	0	0	0	0	0	0.0416666666666667	0.0416666666666667	0.0416666666666667	0.0416666666666667	0	0.0416666666666667	0.0416666666666667	0.0833333333333333	0	0.0416666666666667	0.166666666666667	0.0416666666666667	0.208333333333333
>posi486
0	0	0	0	0	0.0909090909090909	0	0	0	0	0	0	0.0454545454545455	0.0454545454545455	0.0909090909090909	0.0454545454545455	0.0454545454545455	0.0454545454545455	0	0	0.0454545454545455	0	0	0.0454545454545455	0	0.181818181818182	0	0.0454545454545455	0	0.0909090909090909	0.136363636363636	0.0454545454545455
>posi487
0	0	0	0	0.0526315789473684	0.0526315789473684	0	0	0	0.0526315789473684	0	0	0	0.0526315789473684	0.0526315789473684	0.0526315789473684	0.0526315789473684	0.0526315789473684	0	0	0.0526315789473684	0	0	0	0.0526315789473684	0	0.105263157894737	0	0	0.210526315789474	0.105263157894737	0.0526315789473684
>posi488
0	0	0	0	0	0	0	0	0	0	0	0	0	0.142857142857143	0	0.142857142857143	0	0	0	0	0	0.142857142857143	0	0	0.142857142857143	0	0	0.142857142857143	0	0.142857142857143	0.142857142857143	0
>posi489
0	0	0	0.0555555555555556	0	0.0555555555555556	0.0555555555555556	0	0	0	0	0	0	0.222222222222222	0	0	0.0555555555555556	0	0	0.0555555555555556	0.0555555555555556	0	0	0	0	0	0.166666666666667	0.0555555555555556	0.0555555555555556	0.0555555555555556	0.0555555555555556	0.0555555555555556
>posi490
0	0	0	0	0	0	0	0	0	0	0	0	0	0.19047619047619	0	0	0	0	0	0	0	0	0	0.142857142857143	0	0	0.142857142857143	0.0476190476190476	0.0476190476190476	0.19047619047619	0.0952380952380952	0.142857142857143
>posi491
0	0	0.1875	0.0625	0	0	0.0625	0	0	0	0	0	0.0625	0	0	0.0625	0	0	0.0625	0	0	0	0	0	0.0625	0	0	0.0625	0.0625	0.125	0.125	0.0625
>posi492
0	0	0	0	0	0	0.125	0	0	0	0	0	0.0416666666666667	0.0833333333333333	0.0416666666666667	0.0416666666666667	0	0	0.0833333333333333	0.0416666666666667	0	0	0.0416666666666667	0	0.0416666666666667	0.0416666666666667	0.0416666666666667	0.0416666666666667	0.0833333333333333	0.0833333333333333	0.0833333333333333	0.0833333333333333
>posi493
0	0	0	0	0	0	0	0	0	0	0	0	0	0.0454545454545455	0.0909090909090909	0.0454545454545455	0	0	0	0	0	0.0454545454545455	0	0.0909090909090909	0.136363636363636	0	0	0.0454545454545455	0	0.318181818181818	0.136363636363636	0.0454545454545455
>posi494
0	0.0555555555555556	0	0.0555555555555556	0	0	0.0555555555555556	0.0555555555555556	0	0	0	0	0	0.111111111111111	0	0.0555555555555556	0	0	0	0.111111111111111	0	0	0	0	0	0.0555555555555556	0.0555555555555556	0.0555555555555556	0.0555555555555556	0.111111111111111	0.111111111111111	0.0555555555555556
>posi495
0	0	0	0	0	0.125	0	0	0	0	0	0	0	0	0.25	0	0	0	0	0.125	0	0	0	0	0	0.25	0	0	0.125	0	0	0.125
>posi496
0	0	0.05	0	0	0.05	0	0	0	0	0	0	0	0.05	0.05	0.05	0	0	0.05	0	0	0	0	0.05	0	0.05	0.05	0.05	0.1	0.2	0.15	0.05
>posi497
0	0	0	0	0	0	0	0	0	0	0	0	0.111111111111111	0.111111111111111	0	0	0	0	0	0	0	0	0	0.111111111111111	0	0	0.111111111111111	0.111111111111111	0.111111111111111	0.111111111111111	0.111111111111111	0.111111111111111
>posi498
0	0	0	0	0	0	0	0	0	0.166666666666667	0.166666666666667	0	0	0	0.166666666666667	0	0	0	0	0	0	0	0	0.333333333333333	0	0.166666666666667	0	0	0	0	0	0
>posi499
0	0	0	0	0	0	0.0434782608695652	0	0	0.0434782608695652	0	0	0	0.0434782608695652	0.0434782608695652	0.0869565217391304	0	0	0.0434782608695652	0	0.0434782608695652	0	0.0869565217391304	0	0.0869565217391304	0.0434782608695652	0.0434782608695652	0	0.0434782608695652	0.130434782608696	0.130434782608696	0.0869565217391304
>posi500
0	0	0	0	0	0	0	0	0	0	0	0	0	0.153846153846154	0	0	0	0	0	0	0	0.0769230769230769	0	0	0	0	0.153846153846154	0	0.230769230769231	0.0769230769230769	0.0769230769230769	0.230769230769231
>posi501
0	0	0	0.0769230769230769	0	0	0.0769230769230769	0	0	0	0	0	0	0.153846153846154	0	0	0.0769230769230769	0	0	0	0	0	0	0	0	0	0	0.153846153846154	0.0769230769230769	0.153846153846154	0.153846153846154	0.0769230769230769
>posi502
0	0	0.0588235294117647	0.176470588235294	0	0	0	0.0588235294117647	0	0	0	0	0	0.117647058823529	0.0588235294117647	0	0	0	0	0.0588235294117647	0	0	0	0.0588235294117647	0	0.0588235294117647	0.0588235294117647	0.0588235294117647	0.0588235294117647	0.0588235294117647	0.0588235294117647	0.0588235294117647
>posi503
0.105263157894737	0	0.0526315789473684	0.0526315789473684	0.0526315789473684	0	0	0.0526315789473684	0	0	0	0	0.105263157894737	0	0	0.0526315789473684	0	0.0526315789473684	0	0.0526315789473684	0	0	0	0	0	0	0	0.105263157894737	0	0.157894736842105	0.157894736842105	0
>posi504
0	0	0	0	0	0.0526315789473684	0	0	0	0	0	0.0526315789473684	0.0526315789473684	0.0526315789473684	0.0526315789473684	0.0526315789473684	0	0	0.0526315789473684	0	0	0.105263157894737	0.0526315789473684	0	0.0526315789473684	0.105263157894737	0.0526315789473684	0	0	0.105263157894737	0.105263157894737	0.0526315789473684
>posi505
0	0	0	0	0	0.166666666666667	0	0	0	0	0	0	0	0.333333333333333	0	0	0	0	0	0.166666666666667	0	0	0	0	0	0	0.333333333333333	0	0	0	0	0
>posi506
0	0	0	0	0	0	0	0	0.1	0	0	0.1	0.1	0	0	0	0	0	0	0	0	0.2	0	0	0	0	0	0.1	0	0.2	0.2	0
>posi507
0.0666666666666667	0	0.0666666666666667	0.0666666666666667	0	0.0666666666666667	0.0666666666666667	0	0	0	0	0	0	0.133333333333333	0.0666666666666667	0	0.0666666666666667	0	0.0666666666666667	0	0	0	0	0	0	0.0666666666666667	0.133333333333333	0	0.0666666666666667	0	0	0.0666666666666667
>posi508
0	0	0	0	0	0	0	0	0	0	0	0	0.0909090909090909	0	0.0909090909090909	0	0	0	0	0	0.0909090909090909	0	0	0	0	0.0909090909090909	0	0.0909090909090909	0.0909090909090909	0.181818181818182	0.181818181818182	0.0909090909090909
>posi509
0.0588235294117647	0	0	0.235294117647059	0	0.0588235294117647	0	0	0	0	0	0	0	0.0588235294117647	0	0.0588235294117647	0.0588235294117647	0	0	0	0	0	0	0	0	0.0588235294117647	0	0.0588235294117647	0.0588235294117647	0.117647058823529	0.117647058823529	0.0588235294117647
>posi510
0	0	0	0	0	0	0	0	0	0	0	0	0	0.166666666666667	0	0	0	0	0	0	0	0	0	0	0	0	0.166666666666667	0	0.166666666666667	0.166666666666667	0.166666666666667	0.166666666666667
>posi511
0	0	0	0	0	0	0	0	0	0	0	0	0	0.25	0	0	0	0	0	0	0	0	0	0	0	0	0.25	0	0	0.25	0.25	0
>posi512
0	0	0	0	0	0	0	0	0	0	0	0	0	0.166666666666667	0.0555555555555556	0	0	0	0	0	0	0.0555555555555556	0	0.111111111111111	0	0	0.111111111111111	0.0555555555555556	0.111111111111111	0.166666666666667	0.0555555555555556	0.111111111111111
>posi513
0	0	0	0	0	0	0	0	0	0	0	0	0	0.125	0.125	0	0	0	0	0	0	0	0	0.125	0	0.125	0	0	0	0.125	0.25	0.125
>posi514
0	0	0	0	0	0	0	0	0	0	0	0	0	0.1	0	0	0	0	0	0	0	0	0	0	0	0	0.1	0	0.1	0.3	0.2	0.2
>posi515
0	0	0	0	0	0.2	0	0	0	0	0	0	0.1	0.1	0.1	0	0	0	0	0.2	0	0	0	0	0	0.1	0	0.2	0	0	0	0
>posi516
0	0	0	0	0	0	0	0	0	0	0	0	0	0.111111111111111	0	0.111111111111111	0	0	0	0	0	0.111111111111111	0	0	0	0.111111111111111	0.111111111111111	0	0.111111111111111	0.111111111111111	0.111111111111111	0.111111111111111
>posi517
0	0	0	0	0	0	0	0	0	0	0	0	0	0.166666666666667	0	0	0	0	0	0	0	0	0	0	0	0	0.166666666666667	0	0	0.333333333333333	0.166666666666667	0.166666666666667
>posi518
0	0	0	0.0454545454545455	0	0.0454545454545455	0.136363636363636	0	0	0	0	0	0	0.0454545454545455	0.0909090909090909	0.0909090909090909	0.136363636363636	0	0.0454545454545455	0	0	0	0	0	0.0909090909090909	0.0909090909090909	0	0	0	0.0909090909090909	0.0909090909090909	0
>posi519
0	0	0	0	0	0	0	0	0	0	0	0	0	0.05	0.05	0.05	0	0	0	0	0	0.05	0	0.05	0.1	0.05	0	0	0	0.25	0.2	0.15
>posi520
0	0	0	0	0	0	0	0	0	0	0	0	0	0.153846153846154	0.0769230769230769	0.0769230769230769	0	0	0	0	0.153846153846154	0	0.0769230769230769	0	0.0769230769230769	0.153846153846154	0.0769230769230769	0	0	0	0.153846153846154	0
>posi521
0.111111111111111	0.111111111111111	0	0	0.111111111111111	0	0	0	0	0	0	0	0	0.0555555555555556	0.111111111111111	0	0	0.111111111111111	0	0	0	0	0	0	0	0.111111111111111	0.0555555555555556	0	0	0.111111111111111	0.111111111111111	0
>posi522
0	0	0	0	0	0	0	0	0	0.1	0.1	0	0	0.1	0	0	0	0	0	0	0	0	0.1	0.1	0	0	0	0.1	0	0.2	0.2	0
>posi523
0.0555555555555556	0	0.111111111111111	0	0.0555555555555556	0.111111111111111	0	0	0	0	0	0	0	0.111111111111111	0.0555555555555556	0	0.166666666666667	0	0	0	0	0	0	0	0	0.111111111111111	0.111111111111111	0	0	0.0555555555555556	0.0555555555555556	0
>posi524
0	0.0588235294117647	0.0588235294117647	0.176470588235294	0	0	0	0.0588235294117647	0	0	0	0	0	0.117647058823529	0	0	0	0	0	0.0588235294117647	0	0	0	0	0	0	0.0588235294117647	0.0588235294117647	0	0.176470588235294	0.117647058823529	0.0588235294117647
>posi525
0	0	0	0	0	0	0	0	0	0	0	0	0	0.166666666666667	0.0833333333333333	0	0	0	0	0	0	0	0	0.166666666666667	0	0.0833333333333333	0.0833333333333333	0.0833333333333333	0.0833333333333333	0.0833333333333333	0.0833333333333333	0.0833333333333333
>posi526
0	0	0	0.0909090909090909	0	0	0.0909090909090909	0	0	0	0	0	0	0.0909090909090909	0.0909090909090909	0	0	0	0	0.0909090909090909	0	0	0	0	0	0.0909090909090909	0.0909090909090909	0	0.0909090909090909	0.0909090909090909	0	0.181818181818182
>posi527
0	0	0.0476190476190476	0	0.0476190476190476	0	0	0	0	0	0	0	0.0476190476190476	0.0952380952380952	0.0476190476190476	0	0	0	0	0.0476190476190476	0.0476190476190476	0	0.0476190476190476	0	0	0.0952380952380952	0.0952380952380952	0	0	0.142857142857143	0.19047619047619	0.0476190476190476
>posi528
0	0	0	0.117647058823529	0.0588235294117647	0	0	0.117647058823529	0	0.0588235294117647	0.0588235294117647	0	0	0.0588235294117647	0	0	0	0	0.117647058823529	0.0588235294117647	0	0	0	0	0.0588235294117647	0	0.0588235294117647	0	0.117647058823529	0	0	0.117647058823529
>posi529
0	0	0	0	0	0	0	0	0	0	0	0	0	0	0.166666666666667	0	0	0	0	0	0	0	0	0	0	0.166666666666667	0	0	0.166666666666667	0.166666666666667	0	0.333333333333333
>posi530
0	0	0	0.0454545454545455	0	0	0	0.0454545454545455	0	0	0	0	0	0.0454545454545455	0.0454545454545455	0.0909090909090909	0	0	0	0.0454545454545455	0	0	0.0454545454545455	0.0454545454545455	0	0.0909090909090909	0	0.0454545454545455	0.0454545454545455	0.181818181818182	0.136363636363636	0.0909090909090909
>posi531
0	0	0	0	0.1	0	0	0	0	0	0	0	0	0.1	0.1	0	0	0.1	0	0	0	0	0	0	0	0.1	0.1	0	0.1	0.1	0.1	0.1
>posi532
0	0	0	0	0	0	0	0.0476190476190476	0	0.0476190476190476	0	0	0	0.0476190476190476	0.0952380952380952	0.0476190476190476	0	0.0476190476190476	0	0	0.0952380952380952	0	0.0476190476190476	0	0	0.0952380952380952	0.0952380952380952	0	0.0476190476190476	0.142857142857143	0.142857142857143	0
>posi533
0	0	0	0.0555555555555556	0	0	0	0.0555555555555556	0	0	0	0	0.0555555555555556	0.111111111111111	0.111111111111111	0	0	0	0	0.0555555555555556	0.0555555555555556	0.111111111111111	0	0	0	0.0555555555555556	0.111111111111111	0.111111111111111	0	0.111111111111111	0	0
>posi534
0	0	0	0	0	0	0	0	0	0	0	0	0	0.5	0	0	0	0	0	0	0	0	0	0	0	0	0.5	0	0	0	0	0
>posi535
0.0476190476190476	0	0	0.0476190476190476	0.0476190476190476	0	0	0	0	0	0	0	0	0.0476190476190476	0.0476190476190476	0.0476190476190476	0	0.0476190476190476	0	0	0	0	0	0.0476190476190476	0	0.0476190476190476	0.0476190476190476	0.0476190476190476	0.0952380952380952	0.19047619047619	0.0476190476190476	0.142857142857143
>posi536
0	0	0	0	0	0	0	0	0	0	0	0	0	0.125	0	0	0	0	0	0	0	0	0	0	0	0	0.125	0	0	0.375	0.375	0
>posi537
0	0	0	0	0	0	0	0	0	0.0526315789473684	0.0526315789473684	0	0	0.0526315789473684	0.0526315789473684	0	0	0	0	0	0	0.157894736842105	0	0	0	0.0526315789473684	0	0.0526315789473684	0.105263157894737	0.157894736842105	0.0526315789473684	0.210526315789474
>posi538
0	0	0	0	0	0	0	0	0	0	0	0	0	0.157894736842105	0.0526315789473684	0	0	0	0	0	0.0526315789473684	0	0.0526315789473684	0.0526315789473684	0	0.157894736842105	0	0.0526315789473684	0.0526315789473684	0.0526315789473684	0.210526315789474	0.105263157894737
>posi539
0	0.0909090909090909	0	0	0	0.0909090909090909	0	0	0	0	0	0	0	0	0	0.181818181818182	0.0909090909090909	0	0	0	0	0	0	0	0.0909090909090909	0.0909090909090909	0	0	0.0909090909090909	0.0909090909090909	0.0909090909090909	0.0909090909090909
>posi540
0	0	0	0	0.0454545454545455	0	0	0	0	0.0454545454545455	0.0454545454545455	0	0.0454545454545455	0	0.0454545454545455	0.0454545454545455	0.0454545454545455	0	0	0	0	0.181818181818182	0	0	0.0454545454545455	0	0.0454545454545455	0.0454545454545455	0	0.227272727272727	0.0909090909090909	0.0454545454545455
>posi541
0	0	0.117647058823529	0	0	0	0.117647058823529	0	0	0	0	0	0	0.117647058823529	0	0.117647058823529	0	0	0.0588235294117647	0.0588235294117647	0	0	0.0588235294117647	0	0.117647058823529	0	0.117647058823529	0	0	0.0588235294117647	0.0588235294117647	0
>posi542
0	0	0	0	0.0714285714285714	0	0	0	0	0	0	0	0	0.0714285714285714	0.214285714285714	0	0.0714285714285714	0	0	0	0	0	0	0.142857142857143	0	0.214285714285714	0	0.0714285714285714	0	0.0714285714285714	0.0714285714285714	0
>posi543
0	0	0	0	0	0	0	0	0	0	0	0	0	0.4	0	0	0	0	0	0	0	0	0.2	0	0	0	0.4	0	0	0	0	0
>posi544
0	0	0	0.0526315789473684	0.0526315789473684	0.105263157894737	0	0	0	0.0526315789473684	0	0	0.0526315789473684	0	0.0526315789473684	0.0526315789473684	0	0	0.0526315789473684	0.105263157894737	0	0	0	0	0	0.0526315789473684	0.0526315789473684	0.0526315789473684	0.0526315789473684	0.105263157894737	0.0526315789473684	0.0526315789473684
>posi545
0	0	0	0.111111111111111	0	0	0	0.0555555555555556	0	0	0	0	0	0.111111111111111	0.0555555555555556	0	0	0.0555555555555556	0	0	0	0	0	0.0555555555555556	0	0	0.0555555555555556	0.0555555555555556	0.0555555555555556	0.166666666666667	0.166666666666667	0.0555555555555556
>posi546
0	0	0	0	0	0	0	0	0	0	0	0	0.0625	0	0.0625	0.0625	0	0	0	0	0	0.125	0	0.0625	0.125	0.0625	0	0.0625	0.0625	0.125	0.0625	0.125
>posi547
0	0	0	0	0	0	0	0	0	0	0	0	0	0.333333333333333	0	0	0	0	0	0	0	0.166666666666667	0	0	0	0	0.166666666666667	0	0	0.166666666666667	0.166666666666667	0
>posi548
0	0	0	0	0	0	0	0	0	0	0	0	0	0.285714285714286	0	0	0	0	0	0	0	0	0.142857142857143	0	0	0	0.285714285714286	0	0	0.142857142857143	0.142857142857143	0
>posi549
0	0	0	0	0	0	0	0.0588235294117647	0	0	0	0	0	0.176470588235294	0	0	0	0	0.0588235294117647	0	0	0	0	0.0588235294117647	0.0588235294117647	0	0.117647058823529	0	0.0588235294117647	0.117647058823529	0.176470588235294	0.117647058823529
>posi550
0	0	0	0	0.0769230769230769	0	0	0	0	0	0	0	0.0769230769230769	0.0769230769230769	0.0769230769230769	0	0	0.0769230769230769	0	0	0.0769230769230769	0	0	0	0	0.0769230769230769	0.0769230769230769	0.0769230769230769	0	0.153846153846154	0.0769230769230769	0.0769230769230769
>posi551
0	0	0	0.0666666666666667	0	0	0.0666666666666667	0	0	0	0	0	0	0.133333333333333	0	0	0	0	0.0666666666666667	0	0	0	0	0	0	0	0.0666666666666667	0.0666666666666667	0.133333333333333	0.133333333333333	0.133333333333333	0.133333333333333
>posi552
0	0	0	0	0.0769230769230769	0	0	0	0	0	0	0	0	0	0	0.0769230769230769	0	0.0769230769230769	0	0	0	0	0	0	0.153846153846154	0	0	0	0.0769230769230769	0.230769230769231	0.153846153846154	0.153846153846154
>posi553
0	0	0	0	0	0	0	0	0	0	0	0	0	0.111111111111111	0.111111111111111	0	0	0	0	0	0	0	0	0.111111111111111	0	0.111111111111111	0.111111111111111	0	0	0.222222222222222	0.222222222222222	0
>posi554
0	0	0	0	0	0	0	0	0	0	0	0	0	0	0	0.1	0	0	0	0	0	0.1	0	0	0.2	0	0	0	0.1	0.2	0.2	0.1
>posi555
0	0	0	0	0	0	0	0.0476190476190476	0	0	0	0	0.0476190476190476	0.0952380952380952	0	0	0	0	0.0476190476190476	0	0	0	0	0.0476190476190476	0	0	0	0.142857142857143	0.142857142857143	0.142857142857143	0.0952380952380952	0.19047619047619
>posi556
0	0	0	0	0	0	0	0	0	0	0	0	0.0555555555555556	0.111111111111111	0	0	0	0	0	0	0	0	0.0555555555555556	0.0555555555555556	0	0	0.111111111111111	0.0555555555555556	0.0555555555555556	0.222222222222222	0.111111111111111	0.166666666666667
>posi557
0	0	0	0	0	0	0	0	0	0	0	0	0	0.153846153846154	0	0	0	0	0	0	0.0769230769230769	0	0	0	0	0.0769230769230769	0	0.0769230769230769	0.0769230769230769	0.153846153846154	0.307692307692308	0.0769230769230769
>posi558
0	0	0	0	0	0	0	0	0	0	0	0	0	0	0	0.181818181818182	0	0	0	0	0	0	0.0909090909090909	0	0	0.181818181818182	0	0	0.0909090909090909	0.181818181818182	0.181818181818182	0.0909090909090909
>posi559
0	0	0.05	0.05	0	0.05	0.05	0	0	0	0	0	0	0.05	0	0.1	0	0	0.1	0	0	0	0	0	0.05	0	0.05	0.05	0.05	0.2	0.15	0
>posi560
0	0	0	0	0.0476190476190476	0.0476190476190476	0	0	0	0.0476190476190476	0.0476190476190476	0	0.0476190476190476	0.0952380952380952	0.0476190476190476	0	0	0.0952380952380952	0	0	0.0952380952380952	0.0476190476190476	0	0	0	0.0476190476190476	0.0952380952380952	0.0476190476190476	0.0952380952380952	0	0	0.0952380952380952
>posi561
0	0	0.1	0	0	0	0	0.1	0	0	0	0	0	0	0.1	0.1	0	0	0	0.1	0	0	0	0	0	0.1	0	0	0.1	0.1	0.1	0.1
>posi562
0	0	0.05	0	0	0.05	0	0.05	0	0	0	0	0	0	0.05	0.05	0	0.05	0	0.05	0	0	0	0	0.05	0.1	0	0	0.15	0.1	0.1	0.15
>posi563
0	0	0	0	0	0	0	0	0	0.1	0.1	0	0	0	0.1	0	0	0	0	0	0	0.2	0	0	0	0.1	0	0	0.1	0.1	0.1	0.1
>posi564
0	0	0	0	0	0	0	0	0	0	0	0	0	0	0.166666666666667	0	0	0	0	0	0	0	0	0	0	0.166666666666667	0	0	0	0.333333333333333	0.333333333333333	0
>posi565
0	0	0	0	0	0	0	0.0588235294117647	0	0	0	0	0	0.0588235294117647	0.0588235294117647	0.0588235294117647	0	0	0	0.0588235294117647	0	0	0.0588235294117647	0.0588235294117647	0.117647058823529	0.0588235294117647	0.0588235294117647	0	0.117647058823529	0.0588235294117647	0.0588235294117647	0.117647058823529
>posi566
0	0	0	0	0	0.0714285714285714	0	0	0	0	0	0	0.0714285714285714	0	0.0714285714285714	0	0	0	0	0.0714285714285714	0	0	0	0.0714285714285714	0	0.142857142857143	0	0.0714285714285714	0.0714285714285714	0.142857142857143	0.0714285714285714	0.142857142857143
>posi567
0	0	0	0	0	0	0	0	0	0	0	0	0	0.142857142857143	0.0714285714285714	0	0	0	0	0	0	0	0	0.142857142857143	0	0.0714285714285714	0.0714285714285714	0.0714285714285714	0	0.214285714285714	0.214285714285714	0
>posi568
0	0	0	0.0434782608695652	0	0	0	0.0434782608695652	0	0	0	0	0.0434782608695652	0.0434782608695652	0.0434782608695652	0.0434782608695652	0.0434782608695652	0	0	0	0.0869565217391304	0	0	0	0	0.0434782608695652	0.0434782608695652	0.0869565217391304	0.0869565217391304	0.173913043478261	0.0434782608695652	0.130434782608696
>posi569
0.0625	0.0625	0	0	0	0.0625	0	0.0625	0	0	0	0	0	0.1875	0	0	0	0	0	0.125	0	0	0	0	0.0625	0	0.125	0	0	0.0625	0.125	0.0625
>posi570
0	0	0	0	0	0.266666666666667	0	0	0.133333333333333	0.0666666666666667	0.0666666666666667	0.133333333333333	0	0	0	0	0	0	0	0.266666666666667	0	0	0.0666666666666667	0	0	0	0	0	0	0	0	0
>posi571
0	0	0	0	0.0869565217391304	0	0	0	0	0	0	0	0	0.0434782608695652	0.0869565217391304	0	0	0.0434782608695652	0.0434782608695652	0	0	0	0	0	0	0.0434782608695652	0	0.0434782608695652	0.130434782608696	0.173913043478261	0.0869565217391304	0.217391304347826
>posi572
0	0	0	0	0	0	0	0	0	0	0	0	0	0	0.111111111111111	0.111111111111111	0	0	0	0	0	0.111111111111111	0	0	0.111111111111111	0.111111111111111	0	0	0	0.222222222222222	0.111111111111111	0.111111111111111
>posi573
0	0	0	0	0	0.0909090909090909	0	0	0	0	0	0	0	0	0	0.0909090909090909	0.0909090909090909	0	0	0	0	0	0	0	0.0909090909090909	0.0909090909090909	0	0	0.0909090909090909	0.181818181818182	0.0909090909090909	0.181818181818182
>posi574
0	0	0	0.05	0	0	0	0.05	0	0.05	0	0	0	0.05	0.05	0	0	0	0	0.05	0	0.1	0	0	0	0.05	0.05	0	0.05	0.2	0.15	0.1
>posi575
0	0	0	0	0	0	0.0625	0	0	0	0	0	0	0.0625	0.0625	0.125	0	0	0.0625	0	0.0625	0	0	0.0625	0.125	0.0625	0.0625	0	0	0.125	0.125	0
>posi576
0	0	0	0	0	0	0	0	0	0	0	0	0	0.0833333333333333	0.0833333333333333	0	0	0	0	0	0	0.0833333333333333	0	0	0	0	0	0.0833333333333333	0.166666666666667	0.25	0.166666666666667	0.0833333333333333
>posi577
0	0	0.05	0.1	0	0	0	0.05	0	0	0	0	0	0	0.1	0.1	0	0	0.05	0	0	0	0	0.1	0.05	0.1	0	0	0.1	0.05	0	0.15
>posi578
0	0	0	0	0	0	0	0	0	0	0	0	0	0.0588235294117647	0	0.0588235294117647	0	0	0	0	0.0588235294117647	0.0588235294117647	0	0	0.0588235294117647	0.0588235294117647	0.0588235294117647	0	0.117647058823529	0.176470588235294	0.117647058823529	0.176470588235294
>posi579
0	0	0	0	0	0	0	0	0	0	0	0	0.0476190476190476	0.19047619047619	0	0	0	0	0	0	0	0.142857142857143	0.0476190476190476	0	0	0	0.0952380952380952	0.0952380952380952	0.142857142857143	0.0476190476190476	0.0476190476190476	0.142857142857143
>posi580
0	0	0	0	0	0	0.125	0	0	0	0	0	0	0.25	0	0	0	0	0.125	0	0	0	0	0	0	0	0.125	0.125	0	0.125	0.125	0
>posi581
0	0	0	0.105263157894737	0	0	0	0.0526315789473684	0	0	0	0	0.0526315789473684	0.0526315789473684	0	0.0526315789473684	0	0	0	0.0526315789473684	0.0526315789473684	0	0	0	0	0.0526315789473684	0	0.105263157894737	0	0.210526315789474	0.157894736842105	0.0526315789473684
>posi582
0	0	0	0	0	0	0	0	0	0	0	0	0	0	0.125	0.125	0	0	0	0	0	0	0.125	0	0.125	0	0	0	0	0.25	0.125	0.125
>posi583
0	0	0.0714285714285714	0.0714285714285714	0	0	0	0.0714285714285714	0	0	0	0	0	0.142857142857143	0	0	0	0	0.0714285714285714	0	0	0	0	0	0	0	0.0714285714285714	0.0714285714285714	0.0714285714285714	0.142857142857143	0.0714285714285714	0.142857142857143
>posi584
0	0	0	0	0	0	0	0	0	0	0	0	0	0.166666666666667	0	0	0	0	0	0	0	0	0	0	0	0	0.166666666666667	0	0.166666666666667	0.166666666666667	0.166666666666667	0.166666666666667
>posi585
0.0454545454545455	0	0	0	0.0454545454545455	0	0	0	0	0	0.0454545454545455	0	0	0.0909090909090909	0.0454545454545455	0.0454545454545455	0	0.0454545454545455	0	0	0	0.136363636363636	0	0	0.0454545454545455	0.0909090909090909	0.0454545454545455	0	0	0.136363636363636	0.136363636363636	0.0454545454545455
>posi586
0	0.0666666666666667	0	0	0.0666666666666667	0	0	0	0	0	0	0	0	0.133333333333333	0	0	0	0.0666666666666667	0	0	0	0	0	0	0	0	0.133333333333333	0	0.133333333333333	0.133333333333333	0.0666666666666667	0.2
>posi587
0	0	0	0	0	0.05	0	0.05	0	0	0	0	0	0.1	0	0.05	0.05	0	0	0.05	0	0	0	0	0	0	0.15	0	0.05	0.25	0.05	0.15
>posi588
0	0	0	0	0	0	0	0	0	0.0526315789473684	0.0526315789473684	0.0526315789473684	0.105263157894737	0	0	0.0526315789473684	0	0	0	0	0.0526315789473684	0.105263157894737	0.105263157894737	0.0526315789473684	0.0526315789473684	0	0	0.105263157894737	0.0526315789473684	0.0526315789473684	0.0526315789473684	0.0526315789473684
>posi589
0	0	0	0	0.0909090909090909	0	0	0	0	0.0909090909090909	0	0	0	0	0.181818181818182	0	0	0.0909090909090909	0	0	0	0	0	0.0909090909090909	0	0.181818181818182	0	0	0.0909090909090909	0	0.0909090909090909	0.0909090909090909
>posi590
0	0	0	0.0769230769230769	0	0	0	0.0769230769230769	0	0	0	0	0	0.0769230769230769	0.0769230769230769	0	0	0	0.0769230769230769	0	0	0	0	0	0	0.0769230769230769	0	0.0769230769230769	0.0769230769230769	0.153846153846154	0.153846153846154	0.0769230769230769
>posi591
0	0	0	0	0	0.0625	0	0	0	0	0	0	0	0.0625	0	0.0625	0	0	0	0.0625	0.0625	0	0	0	0	0.0625	0.125	0	0.125	0.1875	0.0625	0.125
>posi592
0	0	0	0	0	0	0	0.0833333333333333	0	0	0	0	0	0	0.0833333333333333	0.0833333333333333	0	0	0	0.0833333333333333	0	0	0	0	0	0.166666666666667	0	0	0.0833333333333333	0.166666666666667	0.166666666666667	0.0833333333333333
>posi593
0.05	0	0.1	0	0	0.05	0.05	0	0	0	0	0	0	0.15	0.05	0	0.05	0	0.05	0	0.05	0	0	0	0	0.05	0.15	0	0.05	0.05	0.05	0.05
>posi594
0.0909090909090909	0	0	0	0.0909090909090909	0	0	0	0	0	0	0	0.0909090909090909	0.0909090909090909	0	0	0	0.0909090909090909	0	0	0	0	0	0	0	0	0	0.181818181818182	0	0.181818181818182	0.181818181818182	0
>posi595
0	0	0	0	0	0	0	0	0	0	0	0	0	0.111111111111111	0	0	0	0	0	0	0	0	0	0	0	0.111111111111111	0	0	0.111111111111111	0.222222222222222	0.333333333333333	0.111111111111111
>posi596
0	0	0	0	0	0.05	0	0.05	0	0	0	0	0	0.1	0.05	0	0	0	0	0.1	0	0	0.05	0	0	0.1	0.1	0	0.05	0.15	0.05	0.15
>posi597
0	0	0	0	0	0	0	0	0	0	0	0	0	0.125	0.25	0	0	0	0	0	0	0	0	0.25	0	0.25	0.125	0	0	0	0	0
>posi598
0.130434782608696	0.0434782608695652	0	0.0434782608695652	0	0.0869565217391304	0	0.0434782608695652	0	0	0	0	0	0.0869565217391304	0	0.0434782608695652	0.0434782608695652	0	0	0.0869565217391304	0	0	0	0	0	0.0434782608695652	0.0869565217391304	0.0434782608695652	0	0.0869565217391304	0.0869565217391304	0.0434782608695652
>posi599
0	0	0.0625	0.125	0	0.0625	0	0	0	0	0	0	0.0625	0.125	0	0	0	0.0625	0	0	0	0	0	0.0625	0	0.0625	0.125	0	0	0.0625	0.125	0.0625
>posi600
0	0	0.05	0.05	0.05	0	0.05	0.05	0	0	0	0	0	0.15	0	0.05	0	0	0.15	0	0	0	0	0	0.05	0	0.1	0.05	0	0.1	0.1	0
>posi601
0	0	0	0	0	0	0	0	0	0	0	0	0.166666666666667	0	0	0	0	0	0	0	0	0	0	0	0	0	0	0.166666666666667	0	0.333333333333333	0.333333333333333	0
>posi602
0	0	0	0	0	0	0	0	0	0	0	0	0	0	0	0.125	0	0	0	0	0	0	0	0	0	0.125	0	0	0	0.375	0.25	0.125
>posi603
0	0	0	0	0	0.222222222222222	0	0	0	0	0	0	0	0.222222222222222	0.111111111111111	0	0	0	0	0.222222222222222	0	0	0	0	0	0	0.222222222222222	0	0	0	0	0
>posi604
0	0	0	0	0	0	0.05	0.05	0	0.05	0	0	0	0	0.1	0.1	0	0	0	0.1	0.05	0	0	0.05	0.1	0.05	0.05	0	0	0.15	0.05	0.05
>posi605
0	0.05	0	0	0	0.05	0	0	0	0	0	0	0	0.1	0.1	0.1	0.05	0	0	0	0.05	0.15	0	0	0.05	0.15	0	0.05	0	0.05	0.05	0
>posi606
0	0	0	0	0	0	0	0	0	0	0	0	0	0	0	0.181818181818182	0	0	0	0	0	0.0909090909090909	0	0	0.0909090909090909	0	0.0909090909090909	0	0.0909090909090909	0.272727272727273	0.181818181818182	0
>posi607
0	0	0	0	0	0	0	0	0	0	0	0	0	0.111111111111111	0	0.0555555555555556	0	0	0	0	0	0	0.0555555555555556	0.0555555555555556	0.0555555555555556	0	0.0555555555555556	0.0555555555555556	0.222222222222222	0.0555555555555556	0	0.277777777777778
>posi608
0	0	0	0	0	0.125	0	0.0625	0	0	0	0	0	0.125	0	0.125	0	0	0	0.1875	0	0	0	0	0.0625	0.0625	0.0625	0.0625	0	0.0625	0.0625	0
>posi609
0	0	0.0666666666666667	0	0	0	0	0.0666666666666667	0	0	0	0	0	0.0666666666666667	0.0666666666666667	0	0	0	0.0666666666666667	0	0	0	0	0	0	0.0666666666666667	0.0666666666666667	0	0.0666666666666667	0.2	0.0666666666666667	0.2
>posi610
0.0526315789473684	0	0.105263157894737	0	0	0.0526315789473684	0	0.105263157894737	0	0	0	0	0.0526315789473684	0.157894736842105	0	0	0	0	0.105263157894737	0.0526315789473684	0	0	0	0	0	0	0.157894736842105	0.0526315789473684	0.0526315789473684	0	0	0.0526315789473684
>posi611
0	0	0	0	0	0.0588235294117647	0	0	0	0	0	0	0	0.117647058823529	0.0588235294117647	0	0.0588235294117647	0	0	0	0.0588235294117647	0	0	0	0	0.0588235294117647	0.117647058823529	0	0.0588235294117647	0.176470588235294	0.0588235294117647	0.176470588235294
>posi612
0	0	0	0	0	0	0	0	0	0	0	0	0	0.5	0	0	0	0	0	0	0	0	0	0	0	0	0.5	0	0	0	0	0
>posi613
0	0	0	0	0	0	0	0	0	0	0	0	0	0.166666666666667	0	0	0	0	0	0	0	0	0	0	0	0	0.166666666666667	0	0.166666666666667	0.166666666666667	0.166666666666667	0.166666666666667
>posi614
0	0	0	0	0	0	0	0.0526315789473684	0	0	0	0	0.105263157894737	0.0526315789473684	0	0.0526315789473684	0	0	0	0.0526315789473684	0	0.105263157894737	0	0	0	0.0526315789473684	0.0526315789473684	0.0526315789473684	0.105263157894737	0.105263157894737	0.0526315789473684	0.157894736842105
>posi615
0	0	0	0	0	0.0625	0	0	0	0.0625	0.0625	0	0.125	0.0625	0.0625	0	0	0	0	0.0625	0.125	0.125	0	0	0	0.0625	0.0625	0.125	0	0	0	0
>posi616
0	0	0	0	0.0625	0.125	0	0	0	0	0	0	0.0625	0.125	0	0.0625	0	0.125	0	0.0625	0	0	0	0	0.0625	0	0.125	0.0625	0	0.0625	0.0625	0
>posi617
0	0	0	0	0	0	0	0	0	0	0	0	0	0.1	0	0	0	0	0	0	0	0	0	0	0	0	0	0.1	0.1	0.3	0.2	0.2
>posi618
0	0	0	0	0.0714285714285714	0.0714285714285714	0	0	0	0	0	0	0	0.0714285714285714	0.0714285714285714	0.0714285714285714	0.0714285714285714	0	0	0.0714285714285714	0	0	0	0	0.0714285714285714	0.0714285714285714	0.0714285714285714	0	0.0714285714285714	0.0714285714285714	0.0714285714285714	0.0714285714285714
>posi619
0	0	0	0	0.105263157894737	0	0	0	0	0	0	0	0.0526315789473684	0.157894736842105	0	0	0	0.0526315789473684	0.0526315789473684	0	0	0.0526315789473684	0	0	0	0	0.105263157894737	0.105263157894737	0	0.157894736842105	0.105263157894737	0.0526315789473684
>posi620
0	0	0	0	0	0	0	0	0	0	0	0	0	0.0714285714285714	0	0	0	0	0	0	0	0	0	0.0714285714285714	0	0.0714285714285714	0.0714285714285714	0	0.142857142857143	0.214285714285714	0.0714285714285714	0.285714285714286
>posi621
0.0625	0	0	0.0625	0.125	0	0	0	0	0	0	0	0.0625	0.0625	0	0.0625	0	0.125	0	0	0	0	0	0	0	0.0625	0.0625	0.0625	0	0.125	0.125	0
>posi622
0	0	0	0	0	0.153846153846154	0	0	0	0.0769230769230769	0	0	0	0.0769230769230769	0.0769230769230769	0	0	0	0	0.153846153846154	0	0	0	0	0	0.0769230769230769	0.0769230769230769	0	0.0769230769230769	0.0769230769230769	0	0.153846153846154
>posi623
0	0	0	0	0	0	0	0	0	0	0	0	0	0	0.25	0	0	0	0	0	0	0	0	0	0	0.25	0	0	0.25	0	0	0.25
>posi624
0	0	0	0	0	0	0	0	0	0	0.0476190476190476	0	0.0476190476190476	0.0952380952380952	0	0	0	0	0	0	0	0.142857142857143	0	0	0	0.0476190476190476	0.0476190476190476	0.0476190476190476	0.0952380952380952	0.142857142857143	0.0952380952380952	0.19047619047619
>posi625
0	0	0	0	0	0	0	0	0	0	0	0	0	0.125	0	0	0	0	0	0	0	0	0	0	0	0	0	0.125	0.125	0.25	0.25	0.125
>posi626
0	0.0833333333333333	0	0	0	0	0	0.0833333333333333	0	0	0	0	0	0.166666666666667	0	0.0833333333333333	0	0	0	0.0833333333333333	0.0833333333333333	0	0	0	0	0.0833333333333333	0.166666666666667	0	0	0	0.166666666666667	0
>posi627
0	0	0	0	0	0	0	0	0	0	0	0	0	0.125	0	0	0	0	0	0	0	0	0	0	0	0	0.125	0	0	0.375	0.25	0.125
>posi628
0	0	0.0454545454545455	0	0	0.0454545454545455	0	0.0454545454545455	0	0	0	0	0	0.0454545454545455	0.0454545454545455	0	0	0.0454545454545455	0	0.0454545454545455	0	0	0	0	0.0454545454545455	0	0	0.0909090909090909	0	0.318181818181818	0.181818181818182	0.0454545454545455
>posi629
0	0	0	0	0.0666666666666667	0.0666666666666667	0	0	0	0	0	0	0	0.133333333333333	0.133333333333333	0	0	0.133333333333333	0	0	0	0.0666666666666667	0	0	0	0.133333333333333	0.0666666666666667	0.0666666666666667	0.0666666666666667	0	0	0.0666666666666667
>posi630
0	0	0	0	0	0	0	0	0	0	0	0	0	0.153846153846154	0	0	0	0	0	0	0.0769230769230769	0	0	0	0	0	0.0769230769230769	0.0769230769230769	0.0769230769230769	0.230769230769231	0.0769230769230769	0.230769230769231
>posi631
0	0	0	0	0	0	0	0.0909090909090909	0	0	0	0	0	0.181818181818182	0	0.0909090909090909	0	0	0	0.0909090909090909	0	0	0	0.0909090909090909	0	0.0909090909090909	0.181818181818182	0	0	0.0909090909090909	0.0909090909090909	0
>posi632
0.125	0.375	0	0	0	0.0625	0	0	0	0	0	0	0	0.0625	0.0625	0	0.0625	0	0	0	0	0	0	0	0	0.0625	0.0625	0	0	0.0625	0.0625	0
>posi633
0.0434782608695652	0	0.0434782608695652	0.0869565217391304	0	0.0434782608695652	0.0434782608695652	0.0434782608695652	0	0	0.0434782608695652	0	0	0.0869565217391304	0.0869565217391304	0	0	0	0	0.130434782608696	0	0.0434782608695652	0	0	0	0.0869565217391304	0.0434782608695652	0.0434782608695652	0.0434782608695652	0.0434782608695652	0.0434782608695652	0
>posi634
0	0	0	0	0	0	0	0	0	0	0	0	0.0909090909090909	0.0909090909090909	0	0	0	0	0	0	0	0.0909090909090909	0	0	0	0	0.0909090909090909	0.0909090909090909	0.0909090909090909	0.181818181818182	0.181818181818182	0.0909090909090909
>posi635
0	0	0	0	0	0.05	0	0	0	0	0	0	0	0.05	0.1	0.05	0	0.05	0	0	0.05	0	0.05	0	0.05	0.1	0.05	0	0.1	0.1	0.1	0.1
>posi636
0	0	0	0	0	0	0	0	0	0	0	0	0.117647058823529	0.0588235294117647	0.0588235294117647	0	0	0	0	0	0	0.0588235294117647	0.0588235294117647	0.0588235294117647	0	0.0588235294117647	0.0588235294117647	0.117647058823529	0.0588235294117647	0.117647058823529	0.0588235294117647	0.117647058823529
>posi637
0.0769230769230769	0	0	0	0	0.0769230769230769	0.0769230769230769	0	0	0	0	0	0.0769230769230769	0.153846153846154	0	0	0.153846153846154	0	0	0	0	0	0	0	0	0	0.153846153846154	0.0769230769230769	0	0.0769230769230769	0.0769230769230769	0
>posi638
0	0.0588235294117647	0	0	0	0.0588235294117647	0	0	0	0	0	0	0	0.117647058823529	0.117647058823529	0	0	0	0	0.0588235294117647	0	0	0	0.117647058823529	0.0588235294117647	0.117647058823529	0.0588235294117647	0	0	0.0588235294117647	0.117647058823529	0.0588235294117647
>posi639
0	0	0	0	0	0	0.142857142857143	0	0	0	0	0	0.142857142857143	0	0.142857142857143	0	0	0	0	0.142857142857143	0	0	0	0	0	0	0	0.142857142857143	0	0.142857142857143	0.142857142857143	0
>posi640
0	0	0	0	0.0833333333333333	0	0	0	0	0	0	0	0	0.0833333333333333	0	0.0833333333333333	0	0	0.0833333333333333	0	0	0	0	0	0.0833333333333333	0	0	0.0833333333333333	0.0833333333333333	0.166666666666667	0.166666666666667	0.0833333333333333
>posi641
0	0	0	0	0	0.153846153846154	0	0	0	0	0	0	0	0.0769230769230769	0.0769230769230769	0.153846153846154	0	0.0769230769230769	0	0.0769230769230769	0.0769230769230769	0	0	0	0.153846153846154	0.0769230769230769	0.0769230769230769	0	0	0	0	0
>posi642
0	0	0	0	0	0	0	0	0	0	0	0	0	0.25	0	0	0	0	0	0	0	0	0	0	0	0	0.25	0	0	0.25	0.25	0
>posi643
0	0	0	0	0	0	0.0833333333333333	0	0	0	0	0	0.0833333333333333	0	0.0833333333333333	0	0	0	0.0833333333333333	0	0	0	0	0	0	0.0833333333333333	0	0.0833333333333333	0.0833333333333333	0.166666666666667	0.0833333333333333	0.166666666666667
>posi644
0	0	0	0	0	0.0625	0	0.0625	0	0	0	0	0	0	0.125	0.0625	0.125	0	0	0	0	0	0	0	0.0625	0.125	0	0	0.0625	0.125	0.125	0.0625
>posi645
0	0	0	0	0	0	0.0476190476190476	0.0476190476190476	0	0.0476190476190476	0.0476190476190476	0	0	0.0476190476190476	0.0476190476190476	0.0952380952380952	0	0	0	0.0952380952380952	0.0476190476190476	0	0.0476190476190476	0.0476190476190476	0.0952380952380952	0.0476190476190476	0.0476190476190476	0	0	0.0952380952380952	0.0952380952380952	0
>posi646
0.08	0.04	0	0.04	0.08	0.04	0	0	0	0	0	0	0	0.08	0.12	0	0.04	0.04	0.04	0	0	0	0	0.08	0	0.12	0.12	0	0	0.04	0.04	0
>posi647
0	0	0	0	0	0	0	0	0	0	0	0	0	0.142857142857143	0	0.0476190476190476	0	0	0	0	0.0952380952380952	0.0476190476190476	0	0	0	0.0476190476190476	0.0952380952380952	0.0476190476190476	0.0952380952380952	0.142857142857143	0.0952380952380952	0.142857142857143
>posi648
0	0	0	0	0.0625	0	0	0	0	0	0	0	0	0.0625	0	0.0625	0	0.0625	0	0	0	0	0	0	0	0.0625	0.0625	0	0.1875	0.125	0.1875	0.125
>posi649
0	0	0	0	0	0	0	0	0	0	0	0	0	0.333333333333333	0	0	0	0	0	0	0.0666666666666667	0.2	0	0	0	0	0.2	0.133333333333333	0	0.0666666666666667	0	0
>posi650
0.181818181818182	0.0454545454545455	0.136363636363636	0.136363636363636	0	0	0	0.0454545454545455	0	0	0	0	0.0454545454545455	0.0454545454545455	0	0	0	0	0	0.0454545454545455	0	0	0	0	0	0	0	0.0454545454545455	0	0.136363636363636	0.0909090909090909	0.0454545454545455
>posi651
0	0	0	0	0	0.0526315789473684	0	0	0	0.0526315789473684	0	0.0526315789473684	0.0526315789473684	0.105263157894737	0	0	0	0	0	0.0526315789473684	0	0.0526315789473684	0	0.105263157894737	0	0	0.157894736842105	0	0.0526315789473684	0.105263157894737	0	0.157894736842105
>posi652
0	0	0	0	0	0	0	0	0	0	0	0	0	0.0769230769230769	0	0.0769230769230769	0	0	0	0	0	0	0	0.0769230769230769	0.0769230769230769	0	0	0.0769230769230769	0.0769230769230769	0.230769230769231	0.153846153846154	0.153846153846154
>posi653
0	0	0	0	0	0	0	0	0	0	0	0	0	0.0833333333333333	0.0833333333333333	0.0833333333333333	0	0	0	0	0	0.166666666666667	0	0	0.0833333333333333	0.0833333333333333	0	0.0833333333333333	0.0833333333333333	0.0833333333333333	0.0833333333333333	0.0833333333333333
>posi654
0	0	0	0	0	0	0	0	0	0	0	0	0	0.111111111111111	0.111111111111111	0	0	0	0	0	0.111111111111111	0	0	0	0	0.111111111111111	0.111111111111111	0	0.111111111111111	0.111111111111111	0.111111111111111	0.111111111111111
>posi655
0	0	0.0833333333333333	0	0	0	0	0.0416666666666667	0	0	0	0	0	0.0833333333333333	0.0416666666666667	0.0416666666666667	0	0	0.0416666666666667	0	0.0416666666666667	0	0	0.0416666666666667	0	0.0833333333333333	0.0833333333333333	0	0.0833333333333333	0.125	0.0416666666666667	0.166666666666667
>posi656
0	0	0	0	0	0	0.0714285714285714	0	0	0	0	0	0	0.0714285714285714	0.0714285714285714	0	0	0	0.0714285714285714	0	0	0	0	0	0	0.0714285714285714	0.0714285714285714	0	0	0.285714285714286	0.142857142857143	0.142857142857143
>posi657
0	0.1	0	0	0.1	0	0	0	0	0	0	0	0	0	0	0.1	0.1	0	0	0	0	0	0	0	0	0.1	0.1	0	0.1	0.1	0.1	0.1
>posi658
0	0	0	0	0	0	0	0	0	0	0	0	0	0.25	0	0	0	0	0	0	0	0	0	0.166666666666667	0	0	0.166666666666667	0.0833333333333333	0.0833333333333333	0.0833333333333333	0	0.166666666666667
>posi659
0	0	0	0	0	0	0	0	0	0	0	0	0	0.125	0	0	0	0	0	0	0	0	0	0	0	0	0.125	0	0.125	0.25	0.25	0.125
>posi660
0	0	0	0	0	0	0.0714285714285714	0	0	0	0	0	0	0	0.142857142857143	0	0	0	0	0.0714285714285714	0	0	0	0	0	0.142857142857143	0	0	0.0714285714285714	0.214285714285714	0.0714285714285714	0.214285714285714
>posi661
0	0	0	0	0	0	0	0	0	0	0	0	0.0714285714285714	0.0714285714285714	0	0.0714285714285714	0	0	0	0	0	0	0.142857142857143	0	0.0714285714285714	0	0	0.142857142857143	0	0.214285714285714	0.214285714285714	0
>posi662
0	0	0	0	0	0	0	0	0	0	0	0	0.153846153846154	0.0769230769230769	0.0769230769230769	0	0	0	0	0	0	0.0769230769230769	0	0.153846153846154	0	0.0769230769230769	0.0769230769230769	0.153846153846154	0	0.0769230769230769	0.0769230769230769	0
>posi663
0.0454545454545455	0.0454545454545455	0	0.136363636363636	0	0	0.0454545454545455	0	0	0	0	0	0	0	0.0454545454545455	0	0.0454545454545455	0	0	0	0	0	0	0	0	0.0454545454545455	0.0454545454545455	0	0.0454545454545455	0.227272727272727	0.181818181818182	0.0909090909090909
>posi664
0	0	0	0	0	0	0	0	0	0	0	0	0	0.0769230769230769	0.0769230769230769	0	0	0	0	0	0	0	0	0.0769230769230769	0	0.0769230769230769	0.0769230769230769	0	0.0769230769230769	0.230769230769231	0.230769230769231	0.0769230769230769
>posi665
0	0	0	0	0	0	0	0	0	0	0	0	0	0	0	0	0	0	0	0	0	0	0	0	0.111111111111111	0	0	0	0.111111111111111	0.333333333333333	0.111111111111111	0.333333333333333
>posi666
0	0	0	0	0	0	0	0	0	0	0	0	0.0714285714285714	0	0	0.142857142857143	0	0	0	0	0.0714285714285714	0.0714285714285714	0	0	0	0.142857142857143	0	0.0714285714285714	0	0.214285714285714	0.214285714285714	0
>posi667
0	0	0	0	0	0.0526315789473684	0	0	0	0	0	0	0.105263157894737	0.105263157894737	0.105263157894737	0	0	0	0	0.0526315789473684	0.105263157894737	0.105263157894737	0	0	0	0.105263157894737	0.0526315789473684	0.105263157894737	0	0.0526315789473684	0	0.0526315789473684
>posi668
0	0	0	0	0	0.0454545454545455	0	0	0	0.0454545454545455	0.0454545454545455	0	0.136363636363636	0	0	0	0	0	0	0.0454545454545455	0.0454545454545455	0.0454545454545455	0	0.0454545454545455	0	0	0.0454545454545455	0.0454545454545455	0.0454545454545455	0.181818181818182	0.0909090909090909	0.136363636363636
>posi669
0	0	0.0833333333333333	0.0416666666666667	0.0416666666666667	0	0	0.125	0	0	0	0	0	0.0833333333333333	0.0416666666666667	0.0416666666666667	0.0416666666666667	0	0.0416666666666667	0.0833333333333333	0	0	0	0	0.0416666666666667	0.0416666666666667	0.0833333333333333	0.0416666666666667	0.0416666666666667	0.0416666666666667	0.0416666666666667	0.0416666666666667
>posi670
0	0	0	0	0	0	0	0	0	0	0	0	0	0.0476190476190476	0.0952380952380952	0.0476190476190476	0	0	0	0	0.0952380952380952	0.0476190476190476	0	0	0	0.0952380952380952	0.0952380952380952	0	0	0.285714285714286	0.142857142857143	0.0476190476190476
>posi671
0	0	0	0	0	0.0666666666666667	0.0666666666666667	0	0	0	0	0	0.0666666666666667	0.133333333333333	0.0666666666666667	0	0	0	0	0.133333333333333	0	0	0	0.0666666666666667	0	0.0666666666666667	0.133333333333333	0.0666666666666667	0	0.0666666666666667	0.0666666666666667	0
>posi672
0	0	0	0	0	0	0	0	0	0	0	0	0	0.0769230769230769	0	0.0769230769230769	0	0	0	0	0	0	0	0.0769230769230769	0.0769230769230769	0	0	0.0769230769230769	0.0769230769230769	0.230769230769231	0.153846153846154	0.153846153846154
>posi673
0	0	0	0	0	0	0	0	0	0	0	0	0	0.166666666666667	0	0	0	0	0	0	0	0	0	0	0	0	0.166666666666667	0	0.166666666666667	0.166666666666667	0.166666666666667	0.166666666666667
>posi674
0	0	0	0	0	0	0.0833333333333333	0	0	0	0	0	0	0	0.0833333333333333	0.0833333333333333	0	0	0	0.0833333333333333	0	0	0	0	0	0.166666666666667	0	0	0.166666666666667	0.0833333333333333	0.0833333333333333	0.166666666666667
>posi675
0	0	0	0	0	0	0	0	0	0.05	0.05	0	0	0.05	0.05	0.05	0	0	0	0	0	0.1	0	0.1	0.05	0.05	0.05	0	0.1	0.1	0.05	0.15
>posi676
0	0	0.0526315789473684	0	0	0.0526315789473684	0	0.105263157894737	0	0	0	0	0	0.157894736842105	0	0.0526315789473684	0	0	0.0526315789473684	0.105263157894737	0	0	0	0	0.0526315789473684	0	0.157894736842105	0	0	0.105263157894737	0.105263157894737	0
>posi677
0	0	0	0	0	0	0.0909090909090909	0.0909090909090909	0	0	0	0	0	0	0.0909090909090909	0.0909090909090909	0	0	0	0.181818181818182	0	0	0	0	0.0909090909090909	0.181818181818182	0	0	0	0.0909090909090909	0.0909090909090909	0
>posi678
0.111111111111111	0	0.0555555555555556	0.0555555555555556	0	0	0.0555555555555556	0	0	0	0	0	0.0555555555555556	0	0.0555555555555556	0	0	0	0.0555555555555556	0	0	0	0	0	0	0.0555555555555556	0	0.0555555555555556	0.0555555555555556	0.166666666666667	0.111111111111111	0.111111111111111
>posi679
0	0	0	0	0	0.0454545454545455	0	0	0	0.0454545454545455	0.0454545454545455	0	0	0	0.136363636363636	0.136363636363636	0	0	0	0.0454545454545455	0.0909090909090909	0.136363636363636	0.0454545454545455	0	0.0909090909090909	0.181818181818182	0	0	0	0	0	0
>posi680
0	0	0	0	0	0	0	0	0	0	0	0	0	0	0.0909090909090909	0.0909090909090909	0	0	0	0	0	0	0.0909090909090909	0	0	0.181818181818182	0	0	0.0909090909090909	0.181818181818182	0.0909090909090909	0.181818181818182
>posi681
0	0	0	0	0	0	0	0	0	0	0	0	0	0.0769230769230769	0	0.0769230769230769	0	0	0	0	0.0769230769230769	0	0	0	0.0769230769230769	0	0.0769230769230769	0	0.153846153846154	0.153846153846154	0.153846153846154	0.153846153846154
>posi682
0	0	0	0	0	0	0	0	0	0.0833333333333333	0	0	0	0	0.166666666666667	0	0	0	0	0	0.0833333333333333	0	0	0.0833333333333333	0	0.0833333333333333	0.0833333333333333	0	0.0833333333333333	0.166666666666667	0.0833333333333333	0.0833333333333333
>posi683
0	0	0.25	0.0833333333333333	0.0833333333333333	0	0	0	0	0	0	0	0	0.0833333333333333	0	0.0833333333333333	0	0	0.0833333333333333	0	0	0	0	0	0.0833333333333333	0	0.0833333333333333	0	0	0.0833333333333333	0.0833333333333333	0
>posi684
0.0588235294117647	0	0	0	0.0588235294117647	0.0588235294117647	0	0	0	0	0	0	0	0.176470588235294	0	0.0588235294117647	0	0.0588235294117647	0.0588235294117647	0	0.0588235294117647	0	0	0	0.0588235294117647	0.0588235294117647	0.0588235294117647	0.0588235294117647	0	0.0588235294117647	0.117647058823529	0
>posi685
0	0	0	0	0	0	0.1	0	0	0	0	0	0	0.1	0	0.1	0	0	0.1	0	0	0	0	0	0.1	0	0	0.1	0	0.2	0.2	0
>posi686
0	0	0	0	0	0	0	0	0	0	0	0	0	0.25	0	0	0	0	0	0	0	0	0	0	0	0	0.25	0	0	0.25	0.25	0
>posi687
0	0	0	0	0.0588235294117647	0	0	0	0	0	0	0	0	0.117647058823529	0.0588235294117647	0	0.0588235294117647	0	0	0	0.0588235294117647	0	0	0	0	0.0588235294117647	0.117647058823529	0	0.0588235294117647	0.176470588235294	0.0588235294117647	0.176470588235294
>posi688
0	0	0	0	0	0	0	0	0	0	0	0	0	0.166666666666667	0	0	0	0	0	0	0	0	0	0	0	0	0.166666666666667	0	0.166666666666667	0.166666666666667	0.166666666666667	0.166666666666667
>posi689
0	0	0	0	0.0416666666666667	0	0.0416666666666667	0	0	0	0	0	0.0416666666666667	0.0416666666666667	0.0833333333333333	0.0416666666666667	0.0833333333333333	0	0	0	0	0.0416666666666667	0	0.0416666666666667	0	0.125	0.0833333333333333	0	0.0416666666666667	0.125	0.0833333333333333	0.0833333333333333
>posi690
0	0	0	0	0	0	0	0	0	0	0	0	0	0.111111111111111	0	0.111111111111111	0	0	0	0	0	0	0	0.111111111111111	0.111111111111111	0	0.111111111111111	0	0	0.222222222222222	0.222222222222222	0
>posi691
0	0	0	0	0	0.0909090909090909	0	0	0	0.0454545454545455	0	0	0	0.136363636363636	0.0454545454545455	0.0454545454545455	0	0	0.0454545454545455	0.0454545454545455	0.0454545454545455	0.0909090909090909	0	0	0	0.0454545454545455	0.0909090909090909	0.0909090909090909	0.136363636363636	0	0.0454545454545455	0
>posi692
0	0	0	0	0	0	0	0	0	0	0	0	0	0.2	0	0	0	0	0	0	0	0	0	0.15	0	0	0.1	0.05	0.05	0.2	0.1	0.15
>posi693
0	0	0	0	0	0	0	0	0	0	0	0	0	0.2	0	0	0	0	0	0	0	0	0	0	0	0	0	0	0	0.4	0.4	0
>posi694
0.0526315789473684	0	0	0	0	0	0.105263157894737	0	0	0	0	0	0.0526315789473684	0.157894736842105	0	0	0.0526315789473684	0	0.0526315789473684	0	0	0.0526315789473684	0	0	0	0	0.105263157894737	0.105263157894737	0.0526315789473684	0.0526315789473684	0.0526315789473684	0.105263157894737
>posi695
0	0	0	0	0	0	0	0	0	0	0	0	0	0.0769230769230769	0.0769230769230769	0	0	0	0	0	0.0769230769230769	0	0	0	0	0.153846153846154	0	0	0.153846153846154	0.0769230769230769	0.153846153846154	0.230769230769231
>posi696
0	0	0	0	0	0	0.0588235294117647	0.0588235294117647	0	0	0	0	0	0.0588235294117647	0.0588235294117647	0.117647058823529	0	0	0.0588235294117647	0.0588235294117647	0	0	0	0.0588235294117647	0.117647058823529	0.0588235294117647	0.0588235294117647	0	0	0.117647058823529	0.0588235294117647	0.0588235294117647
>posi697
0.0833333333333333	0	0.0833333333333333	0	0	0.0833333333333333	0	0	0	0	0	0	0	0.0833333333333333	0.0833333333333333	0	0.0833333333333333	0	0	0	0	0	0	0	0	0.0833333333333333	0	0.0833333333333333	0.0833333333333333	0.0833333333333333	0.0833333333333333	0.0833333333333333
>posi698
0	0.0952380952380952	0	0	0.0476190476190476	0	0	0	0	0.0476190476190476	0	0	0	0.0952380952380952	0.0952380952380952	0	0.0476190476190476	0	0	0	0.0952380952380952	0.0476190476190476	0	0	0	0.0952380952380952	0.0952380952380952	0	0	0.0952380952380952	0.0952380952380952	0.0476190476190476
>posi699
0	0	0	0	0	0	0	0	0	0	0	0	0	0	0	0.0833333333333333	0	0	0	0	0.0833333333333333	0	0	0	0	0	0.166666666666667	0	0.166666666666667	0.333333333333333	0.0833333333333333	0.0833333333333333
>posi700
0	0	0	0	0.1	0	0	0	0	0	0	0	0.1	0.1	0	0	0.1	0	0	0	0	0	0	0	0	0	0.1	0.1	0	0.2	0.2	0
>posi701
0	0	0	0	0	0	0	0.0714285714285714	0	0	0	0	0	0	0.142857142857143	0	0	0	0	0.0714285714285714	0	0	0	0	0	0.142857142857143	0	0	0.0714285714285714	0.214285714285714	0.0714285714285714	0.214285714285714
>posi702
0	0	0	0	0	0	0	0	0	0	0	0	0.0833333333333333	0.0833333333333333	0.0833333333333333	0	0	0	0	0	0	0.0833333333333333	0	0.0833333333333333	0	0.0833333333333333	0.0833333333333333	0.0833333333333333	0	0.166666666666667	0.0833333333333333	0.0833333333333333
>posi703
0	0	0	0	0	0.0769230769230769	0	0	0	0.0769230769230769	0	0	0.0769230769230769	0	0.153846153846154	0	0	0	0	0.0769230769230769	0	0	0.153846153846154	0	0	0.153846153846154	0	0.0769230769230769	0.0769230769230769	0	0	0.0769230769230769
>posi704
0	0.125	0.125	0.125	0	0	0	0.0625	0	0	0	0	0.0625	0.0625	0	0	0	0	0	0.0625	0	0	0	0	0	0	0.0625	0.0625	0	0.125	0.125	0
>posi705
0	0	0	0	0	0	0	0.0769230769230769	0	0	0	0	0	0.0769230769230769	0	0	0	0	0	0.0769230769230769	0	0	0	0	0.0769230769230769	0	0.0769230769230769	0	0	0.307692307692308	0.230769230769231	0.0769230769230769
>posi706
0.0416666666666667	0	0	0	0.0416666666666667	0	0.125	0	0	0	0	0	0	0.166666666666667	0.0416666666666667	0	0.125	0	0	0.0416666666666667	0	0	0	0	0	0.0833333333333333	0.0833333333333333	0	0.0416666666666667	0.0416666666666667	0.0833333333333333	0.0833333333333333
>posi707
0.0454545454545455	0	0.0454545454545455	0	0	0	0.0454545454545455	0	0	0	0	0	0.0454545454545455	0	0.0909090909090909	0.0454545454545455	0	0.0454545454545455	0	0	0.0454545454545455	0	0	0.0454545454545455	0.0454545454545455	0.0909090909090909	0	0.0454545454545455	0.0454545454545455	0.136363636363636	0.0909090909090909	0.0909090909090909
>posi708
0	0	0	0	0	0	0.0666666666666667	0	0	0	0	0	0	0.0666666666666667	0.0666666666666667	0	0	0	0.0666666666666667	0	0	0	0	0	0	0.133333333333333	0	0	0	0.266666666666667	0.2	0.133333333333333
>posi709
0.0454545454545455	0	0.0454545454545455	0	0	0	0.0454545454545455	0	0	0	0	0	0.0454545454545455	0	0.0909090909090909	0.0454545454545455	0	0.0454545454545455	0	0	0.0454545454545455	0	0	0.0454545454545455	0.0454545454545455	0.0909090909090909	0	0.0454545454545455	0.0454545454545455	0.136363636363636	0.0909090909090909	0.0909090909090909
>posi710
0	0	0	0	0	0	0.1	0	0	0	0	0	0	0.2	0	0	0	0	0.1	0	0	0	0	0	0	0	0.2	0	0.2	0	0	0.2
>posi711
0	0	0	0	0.0952380952380952	0	0.0476190476190476	0.0476190476190476	0	0.0476190476190476	0	0	0	0.0952380952380952	0.0476190476190476	0	0	0.0952380952380952	0	0.0952380952380952	0	0	0	0	0.0476190476190476	0.0476190476190476	0.0476190476190476	0.0476190476190476	0	0.0952380952380952	0.0952380952380952	0.0476190476190476
>posi712
0	0	0	0	0.125	0	0	0	0	0	0	0	0	0	0.25	0	0	0.125	0	0	0	0	0	0	0	0.25	0	0	0	0.125	0.125	0
>posi713
0	0	0.117647058823529	0.176470588235294	0	0	0.117647058823529	0	0	0	0	0	0	0.117647058823529	0.0588235294117647	0	0	0	0.117647058823529	0	0	0	0	0	0	0.0588235294117647	0.117647058823529	0	0.0588235294117647	0	0	0.0588235294117647
>posi714
0	0	0	0	0.0666666666666667	0.0666666666666667	0	0	0	0	0	0	0	0.133333333333333	0.133333333333333	0	0	0.133333333333333	0	0	0	0.0666666666666667	0	0	0	0.133333333333333	0.0666666666666667	0.0666666666666667	0.0666666666666667	0	0	0.0666666666666667
>posi715
0	0	0	0.05	0	0.05	0	0	0	0	0	0	0.1	0.05	0	0	0	0.05	0	0	0	0	0	0.05	0	0.05	0.05	0.05	0	0.2	0.15	0.15
>posi716
0	0	0	0	0	0	0	0	0	0	0	0	0	0.111111111111111	0.111111111111111	0	0	0	0	0	0	0	0.111111111111111	0	0	0.111111111111111	0.111111111111111	0	0	0.222222222222222	0.222222222222222	0
>posi717
0.05	0	0	0	0	0	0.05	0	0	0	0	0	0	0.2	0.05	0.05	0.05	0	0	0	0	0.1	0.1	0	0.05	0	0.15	0.05	0	0.05	0.05	0
>posi718
0	0	0	0	0	0	0	0	0	0	0	0	0.1	0.1	0.1	0	0	0	0	0	0	0.2	0	0	0	0.1	0	0.2	0	0.1	0.1	0
>posi719
0	0	0	0	0	0	0	0	0	0.0833333333333333	0	0	0	0.0833333333333333	0.0833333333333333	0	0	0	0	0	0.0833333333333333	0.0833333333333333	0	0	0	0	0.166666666666667	0	0.166666666666667	0.0833333333333333	0	0.166666666666667
>posi720
0	0	0	0	0	0	0	0	0	0	0	0	0	0.166666666666667	0	0	0	0	0	0	0	0	0	0	0	0	0	0.166666666666667	0	0.333333333333333	0.333333333333333	0
>posi721
0	0	0	0	0	0	0	0	0	0	0	0	0.0909090909090909	0	0.0909090909090909	0	0	0	0	0	0	0.0909090909090909	0	0	0.0909090909090909	0	0	0.0909090909090909	0	0.272727272727273	0.181818181818182	0.0909090909090909
>posi722
0	0	0.0952380952380952	0.0476190476190476	0.0476190476190476	0	0	0.0952380952380952	0	0	0	0	0.0476190476190476	0	0.0476190476190476	0.0952380952380952	0	0.0476190476190476	0.0952380952380952	0	0	0	0	0	0.0952380952380952	0.0476190476190476	0	0.0476190476190476	0	0.0952380952380952	0.0952380952380952	0
>posi723
0	0	0	0	0	0.117647058823529	0	0	0	0.0588235294117647	0.0588235294117647	0	0	0.0588235294117647	0.0588235294117647	0	0	0	0	0.117647058823529	0.0588235294117647	0	0	0	0	0.0588235294117647	0.0588235294117647	0	0.0588235294117647	0.117647058823529	0.0588235294117647	0.117647058823529
>posi724
0.05	0	0.05	0	0	0	0.1	0	0	0	0	0	0	0.1	0.05	0	0.05	0	0.05	0	0	0	0	0	0	0.05	0.1	0	0.1	0.1	0.1	0.1
>posi725
0	0	0	0	0	0	0	0	0	0	0	0	0	0.166666666666667	0	0	0	0	0	0	0	0	0	0	0	0	0.166666666666667	0	0.166666666666667	0.166666666666667	0.166666666666667	0.166666666666667
>posi726
0	0	0	0	0	0.111111111111111	0	0	0	0	0	0	0.0555555555555556	0	0.0555555555555556	0.0555555555555556	0.0555555555555556	0.0555555555555556	0	0	0	0	0	0	0.0555555555555556	0.0555555555555556	0	0.0555555555555556	0.0555555555555556	0.166666666666667	0.111111111111111	0.111111111111111
>posi727
0	0	0	0.0454545454545455	0	0.0454545454545455	0.0909090909090909	0	0	0	0.0454545454545455	0	0	0.0454545454545455	0	0.0454545454545455	0.0454545454545455	0	0	0.0909090909090909	0	0	0	0	0.0454545454545455	0.0909090909090909	0	0	0.0454545454545455	0.136363636363636	0.181818181818182	0.0454545454545455
>posi728
0.0769230769230769	0	0.0769230769230769	0	0	0	0.0769230769230769	0	0	0	0	0	0	0.307692307692308	0	0	0	0	0.0769230769230769	0	0	0	0	0.153846153846154	0	0	0.230769230769231	0	0	0	0	0
>posi729
0	0	0.266666666666667	0.2	0	0	0	0.0666666666666667	0	0	0	0	0.0666666666666667	0.0666666666666667	0	0	0	0	0.0666666666666667	0	0	0	0	0	0	0	0.0666666666666667	0.0666666666666667	0	0.0666666666666667	0.0666666666666667	0
>posi730
0	0	0	0	0	0	0	0	0	0	0	0	0	0.142857142857143	0.0714285714285714	0	0	0	0	0	0.0714285714285714	0.0714285714285714	0	0.0714285714285714	0	0.142857142857143	0.142857142857143	0	0.0714285714285714	0.0714285714285714	0.0714285714285714	0.0714285714285714
>posi731
0	0	0	0	0	0	0	0	0	0.1	0.1	0	0	0	0.1	0	0	0	0	0	0	0.2	0	0	0	0.1	0	0	0.1	0.1	0.1	0.1
>posi732
0	0	0	0.111111111111111	0.111111111111111	0	0	0	0	0	0	0	0	0.222222222222222	0	0	0	0.111111111111111	0	0	0	0	0	0	0	0	0.222222222222222	0	0	0.111111111111111	0.111111111111111	0
>posi733
0	0	0	0	0	0	0	0.0909090909090909	0	0	0	0	0	0.272727272727273	0	0	0	0	0	0.0909090909090909	0	0	0	0.0909090909090909	0	0	0.272727272727273	0	0	0.0909090909090909	0.0909090909090909	0
>posi734
0	0.0476190476190476	0	0	0	0.0476190476190476	0	0	0	0	0	0	0.0952380952380952	0	0	0.0952380952380952	0.0476190476190476	0	0	0	0	0.0952380952380952	0	0	0.0476190476190476	0	0	0.142857142857143	0.0476190476190476	0.19047619047619	0.142857142857143	0
>posi735
0	0	0	0	0	0	0	0	0	0	0	0	0	0.0588235294117647	0.117647058823529	0	0	0	0	0	0	0	0	0.117647058823529	0	0.0588235294117647	0	0.0588235294117647	0.0588235294117647	0.294117647058824	0.117647058823529	0.117647058823529
>posi736
0	0	0.0909090909090909	0	0.0909090909090909	0	0	0	0	0	0	0	0	0.0909090909090909	0.0909090909090909	0	0	0	0.0909090909090909	0	0	0	0	0	0	0.0909090909090909	0.0909090909090909	0	0.181818181818182	0	0	0.181818181818182
>posi737
0.0434782608695652	0	0	0.0434782608695652	0.0869565217391304	0	0	0	0	0	0	0	0.0434782608695652	0.130434782608696	0.0434782608695652	0	0.0434782608695652	0.0434782608695652	0	0	0.0434782608695652	0.0434782608695652	0	0	0	0.0434782608695652	0.0434782608695652	0.130434782608696	0.0869565217391304	0.0434782608695652	0.0434782608695652	0.0434782608695652
>posi738
0.1	0	0	0	0.05	0	0	0.05	0	0	0	0	0	0.15	0	0.05	0	0.05	0	0.05	0	0	0	0.05	0	0.1	0.05	0	0.05	0.05	0.15	0.05
>posi739
0.0434782608695652	0	0.0434782608695652	0.0869565217391304	0	0	0	0.130434782608696	0	0	0	0	0	0.173913043478261	0	0	0	0	0.0869565217391304	0.0434782608695652	0	0	0	0	0	0	0.0869565217391304	0.0434782608695652	0.0434782608695652	0.0869565217391304	0.0434782608695652	0.0869565217391304
>posi740
0	0	0	0	0	0	0	0	0	0	0	0	0	0	0.125	0	0	0	0	0	0	0	0	0	0	0.125	0	0	0.25	0.125	0.125	0.25
>posi741
0	0	0	0	0	0	0	0	0	0	0	0	0	0.222222222222222	0	0	0	0	0	0	0	0	0	0.111111111111111	0	0	0.111111111111111	0.111111111111111	0	0.222222222222222	0.111111111111111	0.111111111111111
>posi742
0	0	0	0	0	0	0	0.0454545454545455	0	0	0	0	0.0454545454545455	0.0454545454545455	0.0454545454545455	0.0454545454545455	0	0	0.0454545454545455	0	0.0909090909090909	0	0	0	0.0909090909090909	0	0.0454545454545455	0.0454545454545455	0.136363636363636	0.0909090909090909	0.0454545454545455	0.181818181818182
>posi743
0	0	0	0	0	0.0833333333333333	0.0833333333333333	0	0	0	0	0	0	0.0833333333333333	0.166666666666667	0	0.166666666666667	0	0	0	0	0	0	0	0	0.166666666666667	0.0833333333333333	0	0.0833333333333333	0	0	0.0833333333333333
>posi744
0	0	0.0769230769230769	0	0.0384615384615385	0.0384615384615385	0.0384615384615385	0.0384615384615385	0	0	0	0	0.0384615384615385	0.115384615384615	0.0384615384615385	0.0384615384615385	0	0	0.115384615384615	0.0384615384615385	0	0	0.0384615384615385	0	0.0384615384615385	0.0769230769230769	0.0769230769230769	0.0384615384615385	0	0.0384615384615385	0.0769230769230769	0
>posi745
0	0	0.166666666666667	0	0	0	0	0.0833333333333333	0	0	0	0	0	0.0833333333333333	0	0.0833333333333333	0	0	0.0833333333333333	0	0	0	0	0	0	0.0833333333333333	0.0833333333333333	0	0.0833333333333333	0.0833333333333333	0.0833333333333333	0.0833333333333333
>posi746
0	0	0	0.1	0	0	0.05	0.05	0	0.05	0.05	0	0	0.05	0.05	0.05	0	0	0.05	0.05	0.05	0	0	0.1	0	0.05	0.1	0	0	0.1	0.05	0
>posi747
0	0	0.0434782608695652	0	0	0	0	0.0434782608695652	0	0	0	0	0.0434782608695652	0.0434782608695652	0.0869565217391304	0.0434782608695652	0	0	0.0434782608695652	0	0.0434782608695652	0.0434782608695652	0	0.0434782608695652	0	0.130434782608696	0	0.0434782608695652	0.0434782608695652	0.130434782608696	0.130434782608696	0.0434782608695652
>posi748
0	0.117647058823529	0	0	0.0588235294117647	0	0	0	0	0	0	0	0.0588235294117647	0.176470588235294	0	0	0.0588235294117647	0	0	0	0	0.117647058823529	0	0	0	0	0.117647058823529	0.0588235294117647	0	0.117647058823529	0.0588235294117647	0.0588235294117647
>posi749
0.05	0	0.05	0	0.05	0	0.05	0	0	0	0	0	0.05	0.05	0.05	0	0	0	0.1	0	0	0	0	0	0	0.05	0.05	0.05	0.15	0.05	0	0.2
>posi750
0	0	0	0	0	0	0	0	0	0	0	0	0	0.1	0	0	0	0	0	0	0	0	0	0	0	0	0	0.1	0	0.4	0.4	0
>posi751
0	0	0	0	0	0	0	0	0	0	0	0	0	0.111111111111111	0.111111111111111	0	0	0	0	0	0	0.111111111111111	0	0	0	0.111111111111111	0.111111111111111	0	0	0.222222222222222	0.222222222222222	0
>posi752
0	0	0	0	0	0	0	0	0	0	0	0	0	0	0	0.1	0	0	0	0	0	0	0	0	0.1	0	0	0	0.2	0.2	0.2	0.2
>posi753
0	0.04	0	0.12	0.04	0	0	0	0	0	0	0	0	0.12	0.04	0	0	0	0	0.04	0.08	0	0	0	0.04	0.04	0	0.04	0	0.16	0.2	0.04
>posi754
0	0	0	0	0	0	0	0	0	0	0	0	0	0.153846153846154	0	0	0	0	0	0	0	0	0	0.0769230769230769	0	0.0769230769230769	0.0769230769230769	0	0.0769230769230769	0.153846153846154	0.307692307692308	0.0769230769230769
>posi755
0	0	0	0	0	0.111111111111111	0	0	0	0	0	0	0.111111111111111	0.111111111111111	0	0	0.111111111111111	0	0	0	0	0	0	0	0	0	0.111111111111111	0	0.111111111111111	0.111111111111111	0.111111111111111	0.111111111111111
>posi756
0	0	0	0	0	0	0	0	0	0	0	0	0	0	0.0833333333333333	0	0	0	0	0	0	0	0	0	0	0.0833333333333333	0	0	0.166666666666667	0.25	0.166666666666667	0.25
>posi757
0.0434782608695652	0	0.0434782608695652	0	0	0	0.0434782608695652	0.0434782608695652	0	0	0	0	0.0869565217391304	0	0.0869565217391304	0	0	0	0.0869565217391304	0	0	0	0	0.0869565217391304	0	0.130434782608696	0	0.0869565217391304	0.0434782608695652	0.0869565217391304	0.0869565217391304	0.0434782608695652
>posi758
0.1	0	0	0.1	0	0.1	0	0	0	0	0	0	0.1	0.1	0	0	0.1	0	0	0	0	0	0	0	0	0	0.1	0.1	0	0.1	0.1	0
>posi759
0	0	0.05	0	0.05	0	0.05	0	0	0	0	0	0	0.1	0.05	0.05	0.05	0	0	0.05	0.05	0	0	0	0.05	0.05	0.1	0	0	0.15	0.1	0.05
>posi760
0	0.142857142857143	0	0.142857142857143	0	0.0476190476190476	0	0	0	0	0	0	0	0	0.0476190476190476	0.0476190476190476	0.0476190476190476	0	0	0	0	0	0	0	0	0.0476190476190476	0	0	0.0952380952380952	0.142857142857143	0.0476190476190476	0.19047619047619
>posi761
0.0555555555555556	0	0.0555555555555556	0.0555555555555556	0.0555555555555556	0.0555555555555556	0	0	0	0	0	0	0	0.166666666666667	0	0.0555555555555556	0.0555555555555556	0	0.0555555555555556	0	0.0555555555555556	0	0	0	0.0555555555555556	0	0.166666666666667	0	0	0.0555555555555556	0.0555555555555556	0
>posi762
0	0	0	0	0	0.04	0	0.04	0	0	0	0	0	0.16	0.04	0	0	0	0.04	0.04	0	0	0	0.08	0	0	0.12	0.04	0.04	0.2	0.12	0.04
>posi763
0	0	0	0	0	0	0	0	0	0	0	0	0	0	0	0.125	0	0	0	0	0	0	0.125	0	0.25	0	0	0	0	0.25	0.25	0
>posi764
0	0	0	0	0	0	0	0	0	0	0	0	0	0	0	0.0833333333333333	0	0	0	0	0.0833333333333333	0	0	0	0.0833333333333333	0.0833333333333333	0	0	0.0833333333333333	0.25	0.25	0.0833333333333333
>posi765
0	0	0	0	0	0	0	0	0	0	0	0	0	0.153846153846154	0.0769230769230769	0.0769230769230769	0	0	0	0	0.0769230769230769	0.153846153846154	0	0	0.0769230769230769	0.0769230769230769	0.153846153846154	0	0	0.0769230769230769	0.0769230769230769	0
>posi766
0	0.05	0.05	0	0.2	0	0	0	0	0	0	0	0	0.1	0.1	0.05	0.05	0.15	0	0	0	0	0	0	0.05	0.1	0.1	0	0	0	0	0
>posi767
0	0	0	0	0	0	0	0	0	0	0	0	0	0	0	0	0	0	0	0	0	0	0	0	0.111111111111111	0	0	0	0.111111111111111	0.333333333333333	0.222222222222222	0.222222222222222
>posi768
0	0	0	0	0	0	0	0	0	0	0	0	0	0.1	0	0.05	0	0	0	0	0.1	0	0	0	0.05	0	0.05	0.05	0.05	0.25	0.1	0.2
>posi769
0	0	0	0	0	0	0	0	0	0	0	0	0.0833333333333333	0.0833333333333333	0	0.0833333333333333	0	0	0	0	0	0.166666666666667	0	0	0.0833333333333333	0	0.0833333333333333	0.0833333333333333	0	0.166666666666667	0.166666666666667	0
>posi770
0	0	0	0	0	0	0	0	0	0	0	0	0	0	0	0	0	0	0	0	0	0	0	0	0	0.2	0	0	0.2	0.2	0.2	0.2
>posi771
0.130434782608696	0.0434782608695652	0.217391304347826	0.0434782608695652	0.0434782608695652	0	0.0434782608695652	0	0	0	0	0	0.0434782608695652	0	0.0434782608695652	0	0.0434782608695652	0.0434782608695652	0	0	0	0	0	0	0.0434782608695652	0.0434782608695652	0	0.0434782608695652	0	0.0869565217391304	0.0869565217391304	0
>posi772
0	0	0	0	0	0	0	0	0	0	0	0	0	0	0	0	0	0	0	0	0	0	0	0	0.0909090909090909	0	0	0	0.181818181818182	0.272727272727273	0.181818181818182	0.272727272727273
>posi773
0	0	0	0	0	0	0	0	0	0.05	0	0	0	0.1	0.05	0.05	0	0	0	0	0	0	0.1	0.1	0	0.05	0.15	0	0.05	0.15	0.1	0.05
>posi774
0	0	0	0	0	0	0.0666666666666667	0	0	0	0	0	0	0.0666666666666667	0.0666666666666667	0	0	0	0.0666666666666667	0	0	0	0	0	0	0.133333333333333	0	0	0	0.266666666666667	0.2	0.133333333333333
>posi775
0	0	0	0	0	0.1	0	0	0	0	0	0	0	0.1	0.1	0	0	0	0	0.1	0	0	0	0	0	0.1	0.1	0	0	0.2	0.1	0.1
>posi776
0	0	0	0	0	0	0	0	0	0	0	0	0	0.0454545454545455	0	0.181818181818182	0	0	0	0	0.0454545454545455	0.136363636363636	0	0	0.136363636363636	0.0909090909090909	0	0	0	0.136363636363636	0.181818181818182	0.0454545454545455
>posi777
0	0	0	0	0	0	0.0625	0.0625	0	0.0625	0.0625	0	0	0	0	0.0625	0	0	0.0625	0.0625	0	0.0625	0	0	0.0625	0.0625	0	0	0	0.1875	0.1875	0
>posi778
0	0	0.0952380952380952	0.142857142857143	0	0	0	0.0476190476190476	0	0.0476190476190476	0.0476190476190476	0	0.0476190476190476	0.0476190476190476	0	0	0	0	0.0476190476190476	0	0	0.0952380952380952	0	0	0	0	0.0476190476190476	0.0476190476190476	0.0952380952380952	0.0476190476190476	0.0476190476190476	0.0952380952380952
>posi779
0	0	0	0	0	0.0909090909090909	0	0	0	0	0	0	0.0454545454545455	0.0454545454545455	0.0454545454545455	0	0.0454545454545455	0.0454545454545455	0	0	0	0	0	0	0	0.0454545454545455	0.0454545454545455	0.0454545454545455	0.0454545454545455	0.227272727272727	0.0909090909090909	0.181818181818182
>posi780
0	0	0	0	0	0	0	0	0	0	0	0.0588235294117647	0	0.0588235294117647	0.0588235294117647	0.0588235294117647	0	0	0	0	0.0588235294117647	0.117647058823529	0	0	0	0.176470588235294	0	0	0.0588235294117647	0.117647058823529	0.176470588235294	0.0588235294117647
>posi781
0	0	0	0	0	0	0	0	0	0	0	0	0.05	0.1	0.05	0.05	0	0	0	0	0.05	0.1	0	0.05	0.05	0.1	0.05	0.05	0	0.1	0.15	0.05
>posi782
0	0	0.111111111111111	0.0555555555555556	0.0555555555555556	0	0.0555555555555556	0	0	0	0	0	0	0	0.222222222222222	0	0.0555555555555556	0	0.0555555555555556	0	0.0555555555555556	0	0	0	0	0.222222222222222	0	0	0.0555555555555556	0	0	0.0555555555555556
>posi783
0	0	0	0	0	0	0	0	0	0	0	0	0.0909090909090909	0.0909090909090909	0	0	0	0	0	0	0	0.181818181818182	0	0	0.0909090909090909	0	0.0909090909090909	0.0909090909090909	0.181818181818182	0	0	0.181818181818182
>posi784
0	0	0	0	0	0	0.0625	0	0	0	0	0	0.0625	0.0625	0	0.125	0	0	0.0625	0	0	0.125	0	0	0.0625	0.0625	0.0625	0.0625	0.0625	0.0625	0.0625	0.0625
>posi785
0	0	0	0	0	0.1	0	0	0	0	0	0	0.2	0	0	0	0	0	0	0.1	0	0	0	0	0	0	0	0.2	0	0.2	0.1	0.1
>posi786
0	0	0	0	0	0	0	0	0	0	0	0	0	0.25	0	0	0	0	0	0	0	0	0	0	0	0	0.25	0	0	0.25	0.25	0
>posi787
0	0	0	0	0	0.125	0	0	0	0	0	0	0	0.25	0	0	0	0	0	0.125	0	0	0	0	0	0	0.25	0	0	0.125	0	0.125
>posi788
0.0952380952380952	0	0.0476190476190476	0.0476190476190476	0	0.142857142857143	0	0	0	0.0952380952380952	0.0952380952380952	0	0	0.0476190476190476	0	0.0476190476190476	0.0476190476190476	0	0	0.0952380952380952	0	0	0.0476190476190476	0.0476190476190476	0	0.0476190476190476	0	0	0	0.0476190476190476	0.0476190476190476	0
>posi789
0	0	0	0	0	0	0.130434782608696	0	0	0	0	0	0.0434782608695652	0.0434782608695652	0.0869565217391304	0.0869565217391304	0	0	0.0434782608695652	0.0869565217391304	0	0.0869565217391304	0	0	0.0434782608695652	0.0869565217391304	0.0434782608695652	0.0434782608695652	0.0434782608695652	0.0434782608695652	0.0434782608695652	0.0434782608695652
>posi790
0	0	0	0	0	0	0	0.0588235294117647	0	0.0588235294117647	0	0	0	0.117647058823529	0.0588235294117647	0.0588235294117647	0	0	0	0.0588235294117647	0.0588235294117647	0	0.117647058823529	0	0.0588235294117647	0.0588235294117647	0.117647058823529	0	0	0.0588235294117647	0.117647058823529	0
>posi791
0	0	0	0	0	0	0	0	0	0	0	0	0	0.166666666666667	0	0	0	0	0	0	0	0	0.0555555555555556	0.0555555555555556	0	0	0.111111111111111	0.0555555555555556	0.111111111111111	0.166666666666667	0.0555555555555556	0.222222222222222
>posi792
0	0	0	0	0	0	0	0.1	0	0	0	0	0	0.1	0.1	0	0	0	0.1	0	0	0	0	0	0	0.1	0.1	0	0.1	0.1	0.1	0.1
>posi793
0.037037037037037	0.037037037037037	0.037037037037037	0.111111111111111	0	0	0	0.037037037037037	0	0	0	0	0	0.0740740740740741	0	0.037037037037037	0	0	0.037037037037037	0	0	0	0	0.037037037037037	0.037037037037037	0	0.037037037037037	0.037037037037037	0.0740740740740741	0.148148148148148	0.111111111111111	0.111111111111111
>posi794
0	0	0	0	0	0.0833333333333333	0	0	0	0.0833333333333333	0.0833333333333333	0	0	0.0833333333333333	0.0833333333333333	0	0	0	0	0.0833333333333333	0	0	0	0.166666666666667	0	0.0833333333333333	0.0833333333333333	0	0.0833333333333333	0	0	0.0833333333333333
>posi795
0	0	0	0	0	0	0.0625	0.0625	0	0	0	0	0	0.125	0.0625	0	0.0625	0	0	0.0625	0	0	0	0	0	0.125	0.0625	0	0.125	0.0625	0.0625	0.125
>posi796
0	0	0	0	0	0	0	0	0	0	0	0	0	0	0.166666666666667	0	0	0	0	0	0	0	0	0	0	0.166666666666667	0	0	0.166666666666667	0.166666666666667	0.166666666666667	0.166666666666667
>posi797
0	0	0	0	0	0.0833333333333333	0	0	0	0	0	0	0	0.166666666666667	0	0	0	0	0	0.0833333333333333	0	0	0	0	0	0.0833333333333333	0.0833333333333333	0	0.0833333333333333	0.0833333333333333	0.0833333333333333	0.25
>posi798
0	0	0	0	0	0	0	0	0	0	0	0	0	0	0.166666666666667	0	0	0	0	0	0	0	0	0	0	0.166666666666667	0	0	0	0.333333333333333	0.333333333333333	0
>posi799
0	0	0	0	0	0	0	0	0	0	0	0	0	0	0.125	0	0	0	0	0	0	0	0	0	0	0.125	0	0	0.125	0.25	0.25	0.125
>posi800
0	0	0	0	0	0.1	0	0	0	0	0	0	0	0	0	0.2	0	0.1	0	0	0	0	0	0	0.2	0	0	0	0	0.2	0.2	0
>posi801
0	0	0	0	0	0	0	0	0	0	0	0	0	0	0	0.142857142857143	0	0	0	0	0	0	0	0	0	0	0	0	0	0.428571428571429	0.428571428571429	0
>posi802
0	0	0	0	0	0	0	0	0	0	0	0	0	0.1	0.1	0	0	0	0	0	0	0	0	0.1	0.1	0	0	0	0	0.3	0.2	0.1
>posi803
0	0	0	0	0	0	0	0.0625	0	0	0	0	0	0.1875	0.0625	0	0	0	0	0.0625	0	0	0.0625	0.0625	0	0.0625	0.1875	0	0	0.125	0.0625	0.0625
>posi804
0	0.0714285714285714	0	0	0.0714285714285714	0	0	0.0714285714285714	0	0	0	0	0	0.0714285714285714	0.0714285714285714	0	0	0.0714285714285714	0	0.0714285714285714	0	0	0	0	0	0.0714285714285714	0.0714285714285714	0.0714285714285714	0	0.142857142857143	0.142857142857143	0
>posi805
0.130434782608696	0	0.0869565217391304	0	0	0.0869565217391304	0	0.0434782608695652	0	0	0	0	0	0.130434782608696	0.0869565217391304	0	0.0434782608695652	0.0434782608695652	0	0.0434782608695652	0.0434782608695652	0	0	0	0	0.0869565217391304	0.0869565217391304	0	0.0434782608695652	0	0	0.0434782608695652
>posi806
0	0	0	0	0	0.222222222222222	0	0.0555555555555556	0	0.111111111111111	0.0555555555555556	0.0555555555555556	0.0555555555555556	0	0.0555555555555556	0	0	0	0.0555555555555556	0.222222222222222	0	0	0	0	0	0.0555555555555556	0	0.0555555555555556	0	0	0	0
>posi807
0	0	0	0	0	0	0	0	0	0	0	0	0.0555555555555556	0.166666666666667	0	0	0	0	0	0	0	0.0555555555555556	0.111111111111111	0	0	0	0.0555555555555556	0.111111111111111	0.111111111111111	0.111111111111111	0.0555555555555556	0.166666666666667
>posi808
0	0	0	0	0	0	0	0	0	0	0	0	0	0.166666666666667	0	0	0	0	0	0	0	0	0	0	0	0	0.166666666666667	0	0.166666666666667	0.166666666666667	0.166666666666667	0.166666666666667
>posi809
0	0	0	0	0	0	0.0555555555555556	0.0555555555555556	0	0.0555555555555556	0.0555555555555556	0	0	0.111111111111111	0.0555555555555556	0	0	0	0.111111111111111	0	0	0	0.0555555555555556	0.0555555555555556	0	0.0555555555555556	0.111111111111111	0	0.0555555555555556	0.0555555555555556	0.0555555555555556	0.0555555555555556
>posi810
0	0	0	0	0	0	0	0	0	0	0	0	0	0	0	0	0	0	0	0	0	0	0	0	0.2	0	0	0	0	0.4	0.4	0
>posi811
0	0	0	0	0	0.0588235294117647	0	0	0	0	0	0	0	0	0	0.0588235294117647	0	0	0	0.0588235294117647	0	0	0	0	0	0.0588235294117647	0	0.0588235294117647	0.0588235294117647	0.352941176470588	0.176470588235294	0.117647058823529
>posi812
0	0	0	0	0	0	0	0	0	0	0	0	0	0.0625	0.125	0	0	0	0	0	0	0.125	0	0	0	0.125	0.0625	0	0.0625	0.1875	0.0625	0.1875
>posi813
0	0	0	0	0	0	0	0	0	0	0	0	0	0.5	0	0	0	0	0	0	0	0	0	0	0	0	0.5	0	0	0	0	0
>posi814
0	0	0	0	0.1	0	0	0	0	0	0	0	0.1	0.1	0	0	0	0	0.1	0	0	0	0	0	0	0	0.1	0.1	0.1	0.1	0.1	0.1
>posi815
0	0	0	0	0	0	0	0	0	0	0	0	0	0.133333333333333	0	0	0	0	0	0	0	0	0	0.0666666666666667	0.0666666666666667	0	0.0666666666666667	0	0.133333333333333	0.133333333333333	0.133333333333333	0.266666666666667
>posi816
0	0	0	0	0	0	0	0	0	0	0	0	0	0	0.25	0	0	0	0	0	0.0833333333333333	0	0.0833333333333333	0	0	0.25	0	0	0.0833333333333333	0.0833333333333333	0.0833333333333333	0.0833333333333333
>posi817
0	0	0	0	0	0	0	0	0	0.0476190476190476	0.0476190476190476	0	0	0.142857142857143	0.0476190476190476	0	0	0	0	0	0	0	0	0.238095238095238	0	0.0476190476190476	0.142857142857143	0	0	0.142857142857143	0.0952380952380952	0.0476190476190476
>posi818
0	0	0	0	0	0	0	0	0	0	0	0	0	0.2	0	0	0	0	0	0	0	0	0	0	0	0	0	0	0	0.4	0.2	0.2
>posi819
0.0909090909090909	0.0454545454545455	0.0454545454545455	0	0	0	0	0.136363636363636	0	0	0	0	0	0.0909090909090909	0	0.0909090909090909	0	0	0	0.136363636363636	0	0	0	0	0.0909090909090909	0	0.0909090909090909	0	0	0.0909090909090909	0.0454545454545455	0.0454545454545455
>posi820
0	0	0.0952380952380952	0.0476190476190476	0	0	0	0.0476190476190476	0	0	0	0	0	0.142857142857143	0.0952380952380952	0	0	0	0	0.0476190476190476	0	0	0	0.142857142857143	0.0476190476190476	0.0476190476190476	0.0952380952380952	0	0	0.0952380952380952	0.0476190476190476	0.0476190476190476
>posi821
0	0	0	0	0	0	0	0	0	0	0	0	0	0	0.0714285714285714	0	0	0	0	0	0	0	0.0714285714285714	0	0.0714285714285714	0.0714285714285714	0	0	0.214285714285714	0.142857142857143	0.142857142857143	0.214285714285714
>posi822
0	0	0	0	0	0	0	0	0	0.0666666666666667	0	0.0666666666666667	0.0666666666666667	0.0666666666666667	0	0	0	0	0	0	0	0.133333333333333	0	0.133333333333333	0.0666666666666667	0	0.0666666666666667	0.0666666666666667	0.0666666666666667	0.0666666666666667	0.0666666666666667	0.0666666666666667
>posi823
0	0	0	0.0588235294117647	0	0	0.0588235294117647	0	0	0	0	0	0.0588235294117647	0.0588235294117647	0.117647058823529	0	0	0	0	0.0588235294117647	0.0588235294117647	0	0.0588235294117647	0	0	0.117647058823529	0.0588235294117647	0.0588235294117647	0	0.117647058823529	0.0588235294117647	0.0588235294117647
>posi824
0	0	0	0	0	0	0	0	0	0.05	0	0	0.05	0	0.1	0.05	0	0	0	0	0.1	0	0	0.1	0	0.05	0.05	0.1	0.05	0.2	0.1	0
>posi825
0	0	0	0	0	0	0	0	0	0	0	0	0	0.153846153846154	0	0	0	0	0	0	0	0.0769230769230769	0	0	0	0	0.153846153846154	0	0.230769230769231	0.0769230769230769	0.0769230769230769	0.230769230769231
>posi826
0	0	0	0	0	0	0	0	0	0	0	0	0	0	0.333333333333333	0	0	0	0	0	0	0	0	0	0	0	0	0	0	0.333333333333333	0.333333333333333	0
>posi827
0	0	0	0	0	0	0	0	0	0	0	0	0	0.5	0	0	0	0	0	0	0	0	0	0	0	0	0.5	0	0	0	0	0
>posi828
0	0	0	0	0	0.0454545454545455	0	0	0	0	0	0	0	0.0454545454545455	0.0909090909090909	0.0454545454545455	0.0454545454545455	0	0	0	0.0454545454545455	0.0454545454545455	0	0	0	0.0909090909090909	0.0909090909090909	0	0.0454545454545455	0.227272727272727	0.0909090909090909	0.0909090909090909
>posi829
0	0	0	0	0	0	0	0	0	0	0	0.05	0.05	0.1	0	0.05	0	0	0	0	0.05	0.1	0.05	0	0.05	0.05	0.1	0	0.05	0.1	0.15	0.05
>posi830
0	0	0	0	0	0	0	0	0	0	0	0	0.117647058823529	0.117647058823529	0	0	0	0	0	0	0	0.117647058823529	0.0588235294117647	0	0	0.0588235294117647	0.117647058823529	0.0588235294117647	0.0588235294117647	0.0588235294117647	0.117647058823529	0.117647058823529
>posi831
0	0	0	0	0	0	0	0	0	0	0	0	0	0.166666666666667	0	0	0	0	0	0	0	0	0	0	0	0	0.166666666666667	0	0	0.333333333333333	0.333333333333333	0
>posi832
0.0666666666666667	0	0	0	0	0	0.0666666666666667	0	0	0	0	0	0	0.0666666666666667	0.0666666666666667	0	0.0666666666666667	0	0	0	0	0	0	0	0	0.0666666666666667	0.0666666666666667	0	0	0.266666666666667	0.266666666666667	0
>posi833
0	0	0.0909090909090909	0	0	0	0	0.0909090909090909	0	0	0	0	0.0909090909090909	0	0.0909090909090909	0	0	0	0.0909090909090909	0	0	0	0	0	0	0.0909090909090909	0	0.0909090909090909	0.0909090909090909	0.0909090909090909	0.0909090909090909	0.0909090909090909
>posi834
0	0	0	0	0	0	0	0	0	0	0	0	0	0	0.0833333333333333	0	0	0	0	0	0	0	0	0	0	0.0833333333333333	0	0	0.333333333333333	0.0833333333333333	0.0833333333333333	0.333333333333333
>posi835
0	0	0	0.142857142857143	0	0.142857142857143	0	0	0	0	0	0	0	0.142857142857143	0.142857142857143	0	0.142857142857143	0	0	0	0	0	0	0	0	0.142857142857143	0.142857142857143	0	0	0	0	0
>posi836
0	0	0	0	0	0	0	0	0	0	0.0416666666666667	0	0	0.166666666666667	0.0416666666666667	0	0	0	0	0	0	0	0	0.208333333333333	0	0.0416666666666667	0.0833333333333333	0.0416666666666667	0.0833333333333333	0.0833333333333333	0.0833333333333333	0.125
>posi837
0	0	0	0	0	0	0.0714285714285714	0	0	0	0	0	0.0714285714285714	0.0714285714285714	0.0714285714285714	0.0714285714285714	0	0	0.0714285714285714	0	0.0714285714285714	0	0.0714285714285714	0	0.0714285714285714	0.0714285714285714	0.0714285714285714	0.0714285714285714	0	0.0714285714285714	0.0714285714285714	0
>posi838
0	0	0	0	0	0	0	0	0	0	0	0	0	0	0.4	0	0	0	0	0	0	0.2	0	0	0	0.4	0	0	0	0	0	0
>posi839
0	0	0	0	0	0	0	0	0	0	0	0	0.166666666666667	0	0	0	0	0	0	0	0	0	0	0.0833333333333333	0	0	0	0.0833333333333333	0.166666666666667	0.166666666666667	0.0833333333333333	0.25
>posi840
0	0	0	0	0	0	0	0	0	0	0	0	0	0	0	0.125	0	0	0	0	0	0	0	0	0	0.125	0	0	0.125	0.25	0.125	0.25
>posi841
0	0	0	0.0666666666666667	0	0	0.0666666666666667	0.0666666666666667	0	0	0	0	0	0.133333333333333	0.0666666666666667	0	0	0	0	0.133333333333333	0	0	0	0	0.0666666666666667	0.0666666666666667	0.0666666666666667	0	0	0.0666666666666667	0.133333333333333	0.0666666666666667
>posi842
0	0	0	0	0.0555555555555556	0	0	0.0555555555555556	0	0	0	0	0	0.111111111111111	0.0555555555555556	0	0	0	0.0555555555555556	0.0555555555555556	0	0	0	0.0555555555555556	0.0555555555555556	0.0555555555555556	0.0555555555555556	0.0555555555555556	0.0555555555555556	0.111111111111111	0.0555555555555556	0.111111111111111
>posi843
0	0	0	0	0.136363636363636	0.0454545454545455	0	0	0	0	0	0	0	0.227272727272727	0.0454545454545455	0	0.0909090909090909	0.0454545454545455	0.0454545454545455	0	0.0454545454545455	0	0	0	0	0.0454545454545455	0.181818181818182	0	0	0.0454545454545455	0.0454545454545455	0
>posi844
0	0	0	0	0	0	0	0	0	0	0	0	0	0.153846153846154	0	0	0	0	0	0	0.0769230769230769	0	0	0	0	0	0.153846153846154	0	0.153846153846154	0.153846153846154	0.153846153846154	0.153846153846154
>posi845
0	0	0	0	0	0	0.0588235294117647	0	0	0	0	0	0.0588235294117647	0.0588235294117647	0	0	0	0	0	0.0588235294117647	0	0	0	0	0	0.0588235294117647	0	0	0.117647058823529	0.176470588235294	0.117647058823529	0.294117647058824
>posi846
0	0	0	0	0	0.0666666666666667	0	0	0	0	0	0	0	0	0.2	0	0	0	0	0.0666666666666667	0	0	0	0.0666666666666667	0	0.2	0	0	0.0666666666666667	0.133333333333333	0.0666666666666667	0.133333333333333
>posi847
0	0	0	0	0	0	0	0	0	0	0	0	0	0.142857142857143	0.0714285714285714	0	0	0	0	0	0	0	0.142857142857143	0	0	0.0714285714285714	0.142857142857143	0	0.0714285714285714	0.142857142857143	0.142857142857143	0.0714285714285714
>posi848
0	0	0.05	0.1	0	0.05	0	0.1	0	0	0	0	0	0.2	0	0	0	0.05	0	0.1	0	0	0	0	0	0	0.05	0.1	0	0.1	0.1	0
>posi849
0	0	0	0	0.111111111111111	0.0555555555555556	0	0	0	0	0	0	0.111111111111111	0.0555555555555556	0.0555555555555556	0	0	0.111111111111111	0.0555555555555556	0	0	0	0	0	0	0.0555555555555556	0.0555555555555556	0.111111111111111	0	0.111111111111111	0.111111111111111	0
>posi850
0	0	0	0	0	0	0	0	0	0	0	0	0	0.5	0	0	0	0	0	0	0	0	0	0	0	0	0.5	0	0	0	0	0
>posi851
0	0	0	0	0	0	0	0	0	0	0	0	0	0.125	0	0	0	0	0	0	0	0	0	0	0	0	0	0.125	0.125	0.25	0.25	0.125
>posi852
0	0	0	0	0	0	0	0	0	0	0	0	0	0	0.2	0.0666666666666667	0	0	0	0	0	0	0.0666666666666667	0.133333333333333	0	0.266666666666667	0	0	0.0666666666666667	0.0666666666666667	0.0666666666666667	0.0666666666666667
>posi853
0	0	0	0	0	0	0	0	0	0	0	0	0	0.0909090909090909	0.0909090909090909	0	0	0	0	0	0.0909090909090909	0	0	0	0	0.0909090909090909	0.0909090909090909	0	0.272727272727273	0	0	0.272727272727273
>posi854
0	0	0	0	0	0	0	0	0	0	0	0	0	0.285714285714286	0	0	0	0	0	0	0	0	0	0.142857142857143	0	0	0.142857142857143	0.142857142857143	0	0.142857142857143	0.142857142857143	0
>posi855
0	0	0	0	0.0555555555555556	0	0	0	0	0	0	0	0	0	0.0555555555555556	0.0555555555555556	0.0555555555555556	0	0	0	0	0	0.0555555555555556	0	0.0555555555555556	0.0555555555555556	0.0555555555555556	0	0.0555555555555556	0.277777777777778	0.166666666666667	0.0555555555555556
>posi856
0	0	0	0	0	0	0	0	0	0	0	0	0	0	0.1	0	0	0	0	0	0	0	0	0	0	0.1	0	0	0.1	0.3	0.3	0.1
>posi857
0	0	0	0	0	0	0	0	0	0	0	0	0	0.25	0	0	0	0	0	0	0	0	0	0	0	0	0.25	0	0	0.25	0.25	0
>posi858
0	0	0	0	0.1	0	0	0	0	0	0	0	0	0	0.2	0	0	0	0.1	0	0	0	0	0	0	0.2	0	0	0	0.2	0.2	0
>posi859
0	0	0	0	0	0	0	0.0555555555555556	0	0	0	0	0	0.166666666666667	0.0555555555555556	0	0	0	0	0.0555555555555556	0	0	0	0.111111111111111	0.0555555555555556	0.0555555555555556	0.0555555555555556	0.0555555555555556	0	0.111111111111111	0.166666666666667	0.0555555555555556
>posi860
0	0	0	0	0	0	0	0	0	0	0	0	0	0.133333333333333	0	0	0	0	0	0	0	0	0	0.0666666666666667	0	0	0.0666666666666667	0.0666666666666667	0.133333333333333	0.2	0.2	0.133333333333333
>posi861
0	0	0	0.0526315789473684	0.0526315789473684	0.0526315789473684	0	0	0	0.0526315789473684	0.0526315789473684	0	0.0526315789473684	0.105263157894737	0.0526315789473684	0	0.0526315789473684	0	0.0526315789473684	0	0.0526315789473684	0	0.0526315789473684	0.0526315789473684	0	0.0526315789473684	0.0526315789473684	0.0526315789473684	0	0.0526315789473684	0.0526315789473684	0
>posi862
0	0	0	0	0	0	0	0	0	0	0	0	0	0.1	0	0	0	0	0	0	0	0	0	0	0	0	0	0.1	0	0.4	0.3	0.1
>posi863
0	0	0.3	0	0	0	0	0.1	0	0	0	0	0	0.2	0	0	0	0	0.1	0	0	0	0	0	0	0	0.1	0	0	0.1	0.1	0
>posi864
0	0	0	0	0	0	0	0	0	0	0	0	0	0	0	0.1	0	0	0	0	0	0.1	0	0	0.2	0	0	0	0.1	0.2	0.2	0.1
>posi865
0	0	0	0	0.142857142857143	0.0714285714285714	0	0	0	0.0714285714285714	0.0714285714285714	0	0.0714285714285714	0	0.0714285714285714	0	0	0.142857142857143	0	0.0714285714285714	0	0	0	0	0	0.0714285714285714	0	0.0714285714285714	0	0.0714285714285714	0.0714285714285714	0
>posi866
0.0454545454545455	0.0454545454545455	0	0	0.0454545454545455	0.0454545454545455	0	0	0	0	0	0	0	0.0454545454545455	0.0454545454545455	0.0454545454545455	0	0.0909090909090909	0	0	0	0	0	0	0	0.0454545454545455	0.0909090909090909	0	0.0909090909090909	0.181818181818182	0.0909090909090909	0.0909090909090909
>posi867
0	0	0	0	0	0	0	0	0	0	0	0	0	0.133333333333333	0.0666666666666667	0	0	0	0	0	0	0	0	0.133333333333333	0	0.0666666666666667	0.0666666666666667	0	0.0666666666666667	0.2	0.2	0.0666666666666667
>posi868
0	0	0	0	0	0	0	0	0	0	0	0	0	0	0.333333333333333	0	0	0	0	0	0	0	0	0	0	0	0	0	0.333333333333333	0	0	0.333333333333333
>posi869
0.0555555555555556	0.0555555555555556	0	0.111111111111111	0	0.0555555555555556	0	0	0	0	0	0	0.0555555555555556	0.0555555555555556	0	0	0.0555555555555556	0	0	0	0	0	0	0.0555555555555556	0	0	0.0555555555555556	0.111111111111111	0	0.166666666666667	0.166666666666667	0
>posi870
0	0	0	0.0555555555555556	0.0555555555555556	0	0	0	0	0	0	0	0	0.111111111111111	0.0555555555555556	0	0.0555555555555556	0	0	0	0	0.0555555555555556	0	0	0	0	0.0555555555555556	0.111111111111111	0.111111111111111	0.166666666666667	0.111111111111111	0.0555555555555556
>posi871
0.263157894736842	0.210526315789474	0	0.105263157894737	0	0.0526315789473684	0	0	0	0	0	0	0	0.0526315789473684	0	0.0526315789473684	0.0526315789473684	0	0	0	0	0	0	0	0.0526315789473684	0	0.0526315789473684	0	0	0.0526315789473684	0.0526315789473684	0
>posi872
0	0.04	0.04	0.08	0	0	0.08	0.04	0	0	0	0	0	0.16	0	0	0	0	0.04	0.08	0	0	0	0	0	0.04	0.08	0	0.04	0.08	0.12	0.08
>posi873
0.130434782608696	0.0434782608695652	0.0434782608695652	0	0	0.0434782608695652	0	0	0	0	0	0	0	0.0434782608695652	0.0434782608695652	0	0	0.0434782608695652	0	0	0	0	0	0	0	0	0.0434782608695652	0.0434782608695652	0.0434782608695652	0.260869565217391	0.173913043478261	0.0434782608695652
>posi874
0.153846153846154	0.0769230769230769	0.0769230769230769	0.0769230769230769	0	0	0.0769230769230769	0	0	0	0	0	0	0	0.153846153846154	0	0.0769230769230769	0	0	0	0	0	0	0	0	0.153846153846154	0	0	0.0769230769230769	0	0	0.0769230769230769
>posi875
0	0	0	0	0	0	0	0	0	0	0	0	0	0.125	0	0.0625	0	0	0	0	0	0	0.125	0.0625	0.125	0.0625	0.0625	0	0	0.125	0.25	0
>posi876
0	0	0	0	0	0	0	0	0	0	0	0	0	0.133333333333333	0	0	0	0	0	0	0	0	0	0.0666666666666667	0	0	0.0666666666666667	0.0666666666666667	0.0666666666666667	0.266666666666667	0.2	0.133333333333333
>posi877
0	0	0	0	0	0	0	0	0	0	0	0	0	0	0.125	0	0	0	0	0	0	0	0	0	0	0.125	0	0	0.125	0.25	0.25	0.125
>posi878
0	0	0.0476190476190476	0.0476190476190476	0.0476190476190476	0	0.0476190476190476	0	0	0	0	0	0.0476190476190476	0	0.0952380952380952	0.0476190476190476	0	0	0.0476190476190476	0.0476190476190476	0	0.0476190476190476	0	0	0.0476190476190476	0.0952380952380952	0	0.0476190476190476	0.0476190476190476	0.0952380952380952	0.0952380952380952	0.0476190476190476
>posi879
0	0	0	0	0.0454545454545455	0	0	0	0	0	0	0	0	0.136363636363636	0	0.0454545454545455	0	0	0.0454545454545455	0	0.0454545454545455	0	0.0909090909090909	0	0.0454545454545455	0.0454545454545455	0.0909090909090909	0.0454545454545455	0.0909090909090909	0.0909090909090909	0.0454545454545455	0.136363636363636
>posi880
0	0	0	0	0	0	0	0.0666666666666667	0	0	0	0	0	0.133333333333333	0	0	0	0	0	0.0666666666666667	0	0	0	0	0	0.0666666666666667	0	0	0.0666666666666667	0.2	0.333333333333333	0.0666666666666667
>posi881
0	0	0.0416666666666667	0.0416666666666667	0	0	0.0416666666666667	0.0416666666666667	0	0	0	0	0.0416666666666667	0.166666666666667	0	0	0	0	0.0416666666666667	0.0416666666666667	0	0	0.0416666666666667	0.0833333333333333	0.0416666666666667	0	0.125	0.0833333333333333	0.0416666666666667	0.0416666666666667	0	0.0833333333333333
>posi882
0	0	0	0	0	0	0	0	0	0.0769230769230769	0.0769230769230769	0	0.0769230769230769	0	0	0.0769230769230769	0	0	0	0	0	0.307692307692308	0	0	0.0769230769230769	0	0.0769230769230769	0.0769230769230769	0	0.0769230769230769	0.0769230769230769	0
>posi883
0	0.0526315789473684	0	0	0	0.0526315789473684	0	0.105263157894737	0	0.0526315789473684	0	0.0526315789473684	0.0526315789473684	0.0526315789473684	0	0	0	0	0	0.157894736842105	0	0	0	0	0	0	0.0526315789473684	0.0526315789473684	0	0.157894736842105	0.0526315789473684	0.105263157894737
>posi884
0	0	0	0	0	0.125	0	0	0	0	0	0	0.125	0	0	0.125	0	0	0	0.125	0	0	0	0	0	0.125	0	0.125	0	0.125	0.125	0
>posi885
0	0	0	0	0	0	0.0666666666666667	0	0	0	0	0	0	0	0.0666666666666667	0.133333333333333	0	0	0	0.0666666666666667	0	0	0.0666666666666667	0	0.0666666666666667	0.133333333333333	0	0	0.133333333333333	0.0666666666666667	0.0666666666666667	0.133333333333333
>posi886
0	0	0	0	0	0	0	0	0	0	0	0	0.0769230769230769	0	0.230769230769231	0	0	0	0	0	0.0769230769230769	0.153846153846154	0	0	0	0.230769230769231	0	0.0769230769230769	0	0.0769230769230769	0.0769230769230769	0
>posi887
0	0	0	0	0	0	0	0.0666666666666667	0	0	0	0	0	0.2	0	0.0666666666666667	0	0	0	0.0666666666666667	0.0666666666666667	0	0	0.0666666666666667	0.0666666666666667	0	0.133333333333333	0	0	0.133333333333333	0.133333333333333	0
>posi888
0	0	0	0	0	0	0	0	0	0	0	0	0	0.4	0	0	0	0	0	0	0	0.2	0	0	0	0	0.4	0	0	0	0	0
>posi889
0	0	0	0	0	0	0	0	0.0416666666666667	0.0833333333333333	0.0833333333333333	0.0416666666666667	0	0.0416666666666667	0.0833333333333333	0	0	0	0	0	0.0833333333333333	0.0833333333333333	0.0833333333333333	0.0833333333333333	0	0.0833333333333333	0.0416666666666667	0	0.0833333333333333	0	0	0.0833333333333333
>posi890
0	0	0	0	0	0	0	0	0	0	0	0	0	0.166666666666667	0	0	0	0	0	0	0	0	0	0	0	0	0.166666666666667	0	0.166666666666667	0.166666666666667	0.166666666666667	0.166666666666667
>posi891
0	0	0	0	0	0	0	0	0	0	0	0	0	0	0.0769230769230769	0.0769230769230769	0	0	0	0	0	0	0	0.0769230769230769	0	0.0769230769230769	0.0769230769230769	0	0.0769230769230769	0.307692307692308	0.0769230769230769	0.153846153846154
>posi892
0.0416666666666667	0.0416666666666667	0	0	0.0833333333333333	0.0416666666666667	0	0	0	0	0.0416666666666667	0	0.0416666666666667	0.0833333333333333	0	0.0416666666666667	0.0416666666666667	0.0833333333333333	0	0	0.0416666666666667	0	0	0	0	0.0416666666666667	0.0833333333333333	0	0	0.166666666666667	0.125	0
>posi893
0	0	0	0	0	0	0	0	0	0	0	0	0	0.0454545454545455	0.0909090909090909	0	0	0	0	0	0.136363636363636	0	0	0	0	0.0909090909090909	0.0454545454545455	0.0454545454545455	0.136363636363636	0.181818181818182	0.0909090909090909	0.136363636363636
>posi894
0	0	0	0	0	0.0476190476190476	0.0476190476190476	0	0	0	0	0	0	0	0.0476190476190476	0.0476190476190476	0.0476190476190476	0	0	0.0476190476190476	0	0	0	0	0	0.142857142857143	0	0	0.142857142857143	0.142857142857143	0.0476190476190476	0.238095238095238
>posi895
0	0	0	0	0	0	0	0	0.1	0	0	0.1	0.1	0	0	0	0	0	0	0	0	0.2	0	0	0	0	0	0.1	0	0.2	0.2	0
>posi896
0	0	0	0	0	0.0625	0	0	0	0.0625	0	0	0.125	0	0	0	0	0	0	0.0625	0	0.0625	0	0	0	0	0	0.125	0.0625	0.1875	0.0625	0.1875
>posi897
0	0	0	0	0	0	0	0	0	0	0	0	0.0833333333333333	0.0833333333333333	0	0.0833333333333333	0	0	0	0	0	0.166666666666667	0	0	0	0.0833333333333333	0.0833333333333333	0.0833333333333333	0	0.166666666666667	0.166666666666667	0
>posi898
0	0	0.0666666666666667	0	0	0	0	0.0666666666666667	0	0	0	0	0	0.133333333333333	0	0	0	0	0	0.0666666666666667	0	0	0	0	0	0.0666666666666667	0.0666666666666667	0	0.0666666666666667	0.133333333333333	0.266666666666667	0.0666666666666667
>posi899
0	0	0	0	0	0	0	0	0	0	0	0	0	0	0.0909090909090909	0	0	0	0	0	0	0	0	0	0	0	0	0	0.181818181818182	0.272727272727273	0.181818181818182	0.272727272727273
>posi900
0	0	0	0	0	0	0	0	0	0	0	0	0	0.166666666666667	0	0	0	0	0	0	0	0	0	0	0	0	0.166666666666667	0	0.166666666666667	0.166666666666667	0.166666666666667	0.166666666666667
>posi901
0	0	0	0	0	0	0	0	0	0	0	0	0.142857142857143	0	0	0.142857142857143	0	0	0	0	0	0	0	0.142857142857143	0.142857142857143	0	0	0.142857142857143	0	0.142857142857143	0.142857142857143	0
>posi902
0	0	0	0	0	0	0	0	0	0	0	0	0	0.1	0	0	0	0	0	0	0	0	0	0	0	0	0.1	0	0.1	0.3	0.1	0.3
>posi903
0	0	0	0	0	0.0666666666666667	0.0666666666666667	0	0	0	0	0	0.0666666666666667	0.133333333333333	0.0666666666666667	0	0	0	0	0.133333333333333	0	0	0	0.0666666666666667	0	0.0666666666666667	0.133333333333333	0.0666666666666667	0	0.0666666666666667	0.0666666666666667	0
>posi904
0.0416666666666667	0	0	0	0.0416666666666667	0	0.0416666666666667	0	0	0	0	0	0	0.125	0.125	0	0.0833333333333333	0	0	0	0	0.166666666666667	0	0	0	0.166666666666667	0.125	0	0	0.0416666666666667	0	0.0416666666666667
>posi905
0	0	0	0	0	0	0	0	0	0	0	0	0	0	0	0	0	0	0	0	0	0	0	0	0.142857142857143	0	0	0	0.285714285714286	0.142857142857143	0.142857142857143	0.285714285714286
>posi906
0	0	0	0	0	0	0	0	0	0	0	0	0	0	0.111111111111111	0.111111111111111	0	0	0	0	0	0.111111111111111	0	0	0	0.222222222222222	0	0	0.111111111111111	0.111111111111111	0.111111111111111	0.111111111111111
>posi907
0	0.05	0	0	0	0.05	0	0.05	0	0.05	0	0.05	0	0.1	0	0.05	0.1	0	0	0	0	0.1	0	0	0.05	0	0	0.05	0.05	0.1	0.1	0.05
>posi908
0	0	0	0	0	0	0	0	0	0	0	0	0	0.2	0	0	0	0	0	0	0	0	0.0666666666666667	0.0666666666666667	0	0.0666666666666667	0	0.133333333333333	0.0666666666666667	0.133333333333333	0.266666666666667	0
>posi909
0.0625	0.0625	0	0	0	0.0625	0	0.0625	0	0	0	0	0	0.1875	0	0	0	0	0	0.125	0	0	0	0	0.0625	0	0.125	0	0	0.0625	0.125	0.0625
>posi910
0	0	0	0	0	0.0869565217391304	0.0434782608695652	0	0	0	0.0434782608695652	0	0.0869565217391304	0.0434782608695652	0	0.0434782608695652	0	0	0	0.130434782608696	0	0	0.0869565217391304	0	0.0434782608695652	0.0434782608695652	0	0.0869565217391304	0	0.0869565217391304	0.130434782608696	0.0434782608695652
>posi911
0	0	0	0	0	0	0	0	0	0	0	0	0	0	0.166666666666667	0	0	0	0	0	0	0	0	0	0	0.166666666666667	0	0	0.166666666666667	0.166666666666667	0.166666666666667	0.166666666666667
>posi912
0.111111111111111	0.0555555555555556	0	0.0555555555555556	0	0	0	0.0555555555555556	0	0	0	0	0.0555555555555556	0.111111111111111	0.0555555555555556	0	0	0	0	0.0555555555555556	0.0555555555555556	0	0.0555555555555556	0	0	0.0555555555555556	0.111111111111111	0.0555555555555556	0.0555555555555556	0	0	0.0555555555555556
>posi913
0	0	0	0	0	0	0.0769230769230769	0	0	0	0	0	0	0	0.0769230769230769	0	0.0769230769230769	0	0	0	0	0	0	0	0.0769230769230769	0.0769230769230769	0	0	0.153846153846154	0.153846153846154	0.153846153846154	0.153846153846154
>posi914
0	0	0	0	0	0	0	0	0	0.0555555555555556	0.0555555555555556	0	0	0.0555555555555556	0.111111111111111	0.0555555555555556	0	0	0	0	0.0555555555555556	0.222222222222222	0	0	0.0555555555555556	0.0555555555555556	0	0.0555555555555556	0.0555555555555556	0.0555555555555556	0.0555555555555556	0.0555555555555556
>posi915
0	0	0	0	0.0625	0	0	0.0625	0	0	0	0	0	0.1875	0	0	0.0625	0	0.0625	0	0	0	0.0625	0	0	0.0625	0.1875	0	0.125	0	0	0.125
>posi916
0	0	0	0	0	0	0	0	0	0	0	0	0	0.25	0	0	0	0	0	0	0	0	0	0	0	0	0.25	0	0	0.25	0.25	0
>posi917
0	0	0	0	0	0	0.0909090909090909	0.0454545454545455	0	0	0	0	0	0.136363636363636	0	0.0454545454545455	0.0454545454545455	0.0454545454545455	0.0454545454545455	0	0.0454545454545455	0	0	0	0.0909090909090909	0	0.0909090909090909	0.0454545454545455	0.0454545454545455	0.0909090909090909	0.0454545454545455	0.0909090909090909
>posi918
0	0	0	0	0	0	0	0	0	0	0	0	0	0.133333333333333	0.133333333333333	0	0	0	0	0	0.133333333333333	0.0666666666666667	0	0	0	0.0666666666666667	0.0666666666666667	0.133333333333333	0.0666666666666667	0.133333333333333	0.0666666666666667	0
>posi919
0	0	0	0	0	0	0	0	0	0	0	0	0	0	0.1875	0	0	0	0	0	0.0625	0.0625	0	0	0	0.1875	0	0	0.125	0.125	0.125	0.125
>posi920
0	0	0	0.0555555555555556	0	0.0555555555555556	0	0	0	0	0	0	0.0555555555555556	0	0.111111111111111	0	0	0.0555555555555556	0	0	0	0	0	0.0555555555555556	0	0.0555555555555556	0	0.111111111111111	0.0555555555555556	0.166666666666667	0.0555555555555556	0.166666666666667
>posi921
0	0	0	0	0.0416666666666667	0	0	0	0	0.0416666666666667	0.0416666666666667	0	0.0416666666666667	0	0.0833333333333333	0.0416666666666667	0.0416666666666667	0	0	0	0	0.166666666666667	0	0	0.0416666666666667	0.0416666666666667	0.0416666666666667	0.0416666666666667	0	0.208333333333333	0.0833333333333333	0.0416666666666667
>posi922
0	0	0.0714285714285714	0	0.0714285714285714	0	0	0	0	0	0	0	0	0.214285714285714	0	0	0.0714285714285714	0	0	0	0.0714285714285714	0.0714285714285714	0	0	0	0.142857142857143	0.142857142857143	0	0	0.0714285714285714	0.0714285714285714	0
>posi923
0	0	0	0	0	0	0	0	0	0	0	0	0	0	0	0.142857142857143	0	0	0	0	0	0	0	0	0	0	0	0	0	0.428571428571429	0.428571428571429	0
>posi924
0	0	0	0	0.0555555555555556	0	0	0	0	0	0	0	0	0.0555555555555556	0.166666666666667	0	0	0.0555555555555556	0	0	0	0.166666666666667	0	0	0	0.222222222222222	0.0555555555555556	0	0.0555555555555556	0.0555555555555556	0	0.111111111111111
>posi925
0	0	0.0476190476190476	0	0.0952380952380952	0	0	0	0	0	0	0	0	0.19047619047619	0.0952380952380952	0	0.0476190476190476	0.0476190476190476	0	0	0.0476190476190476	0	0	0.0952380952380952	0	0.0476190476190476	0.142857142857143	0.0476190476190476	0	0.0476190476190476	0.0476190476190476	0
>posi926
0	0	0	0	0	0	0	0	0	0.0909090909090909	0.0909090909090909	0	0.0909090909090909	0.0909090909090909	0	0	0	0	0	0	0	0	0.272727272727273	0	0	0	0.0909090909090909	0.0909090909090909	0	0.0909090909090909	0.0909090909090909	0
>posi927
0.0952380952380952	0	0.0952380952380952	0.0476190476190476	0.0952380952380952	0	0.0476190476190476	0	0	0	0	0	0	0.0952380952380952	0.0952380952380952	0	0.0952380952380952	0	0	0.0476190476190476	0	0	0	0	0	0.0952380952380952	0.0952380952380952	0	0	0.0476190476190476	0.0476190476190476	0
>posi928
0	0	0	0	0	0	0	0	0	0.166666666666667	0.166666666666667	0	0	0.0833333333333333	0	0	0	0	0	0	0	0	0.0833333333333333	0.25	0	0	0.0833333333333333	0	0	0.0833333333333333	0.0833333333333333	0
>posi929
0	0	0	0	0.0625	0.125	0	0	0	0	0	0	0.0625	0.125	0	0.0625	0	0.125	0	0.0625	0	0	0	0	0.0625	0	0.125	0.0625	0	0.0625	0.0625	0
>posi930
0	0.05	0	0.05	0	0.1	0	0.05	0	0	0	0	0.05	0.05	0	0.1	0	0	0	0.15	0	0	0	0	0	0.1	0.05	0.05	0	0.1	0.05	0.05
>posi931
0	0	0	0	0	0	0	0.0588235294117647	0	0	0	0	0.117647058823529	0.117647058823529	0	0	0	0	0	0.0588235294117647	0	0.117647058823529	0	0	0	0.0588235294117647	0	0.176470588235294	0.0588235294117647	0.0588235294117647	0.0588235294117647	0.117647058823529
>posi932
0.142857142857143	0.0714285714285714	0	0.142857142857143	0.0714285714285714	0	0	0	0	0	0	0	0	0.0714285714285714	0	0	0	0	0.0714285714285714	0	0	0	0	0	0	0.0714285714285714	0.0714285714285714	0	0.0714285714285714	0.0714285714285714	0.0714285714285714	0.0714285714285714
>posi933
0	0	0	0	0	0	0.0526315789473684	0.105263157894737	0	0	0	0	0.0526315789473684	0	0.105263157894737	0.105263157894737	0	0.157894736842105	0	0	0.0526315789473684	0	0.0526315789473684	0	0.0526315789473684	0.157894736842105	0.0526315789473684	0.0526315789473684	0	0	0	0
>posi934
0	0	0	0	0.0588235294117647	0.0588235294117647	0	0	0	0	0	0	0.117647058823529	0	0.117647058823529	0	0	0.0588235294117647	0	0.0588235294117647	0	0.0588235294117647	0	0	0	0.117647058823529	0	0.117647058823529	0.0588235294117647	0.0588235294117647	0.0588235294117647	0.0588235294117647
>posi935
0	0	0	0	0	0.181818181818182	0	0	0	0.0909090909090909	0	0.0909090909090909	0.0909090909090909	0.0909090909090909	0	0	0	0	0	0.181818181818182	0	0	0	0.0909090909090909	0	0	0.0909090909090909	0.0909090909090909	0	0	0	0
>posi936
0	0	0	0.142857142857143	0	0	0.0476190476190476	0	0	0	0	0	0	0.0476190476190476	0	0.0476190476190476	0.0476190476190476	0	0	0	0	0	0.0476190476190476	0	0	0.0952380952380952	0.0476190476190476	0	0.0476190476190476	0.19047619047619	0.142857142857143	0.0952380952380952
>posi937
0.0384615384615385	0.0384615384615385	0	0	0	0.0384615384615385	0.0384615384615385	0.0384615384615385	0	0.0384615384615385	0.0384615384615385	0	0.0384615384615385	0.0769230769230769	0	0.0384615384615385	0.0384615384615385	0	0.0384615384615385	0.0384615384615385	0	0.0384615384615385	0	0.0384615384615385	0.0384615384615385	0	0.0384615384615385	0.0769230769230769	0	0.115384615384615	0.115384615384615	0
>posi938
0	0	0	0	0	0	0	0	0	0	0	0	0.0909090909090909	0	0	0.0909090909090909	0	0	0	0	0	0	0.0909090909090909	0	0.0909090909090909	0	0	0.0909090909090909	0	0.272727272727273	0.272727272727273	0
>posi939
0.238095238095238	0.19047619047619	0.0476190476190476	0.0476190476190476	0	0.0476190476190476	0	0	0	0	0	0	0	0.0476190476190476	0.0476190476190476	0	0	0.0476190476190476	0	0	0	0	0	0	0	0.0476190476190476	0	0.0476190476190476	0	0.0952380952380952	0.0476190476190476	0.0476190476190476
>posi940
0.0526315789473684	0	0	0	0	0	0.0526315789473684	0.0526315789473684	0	0	0	0	0	0.0526315789473684	0.0526315789473684	0.0526315789473684	0	0	0	0.105263157894737	0	0	0	0	0	0.105263157894737	0.0526315789473684	0	0.0526315789473684	0.157894736842105	0.105263157894737	0.105263157894737
>posi941
0	0	0	0	0	0	0	0.0714285714285714	0	0	0	0	0	0.214285714285714	0	0.0714285714285714	0	0	0	0.0714285714285714	0	0	0.0714285714285714	0.0714285714285714	0.0714285714285714	0	0.214285714285714	0	0	0.0714285714285714	0.0714285714285714	0
>posi942
0	0	0	0	0	0	0	0	0	0	0	0	0	0.2	0.1	0	0	0	0	0	0	0	0	0.2	0	0.1	0.1	0.1	0.1	0	0	0.1
>posi943
0	0	0	0	0	0	0	0	0	0	0	0	0	0.0769230769230769	0	0.0769230769230769	0	0	0	0	0	0	0	0.0769230769230769	0.0769230769230769	0	0	0.0769230769230769	0.0769230769230769	0.230769230769231	0.153846153846154	0.153846153846154
>posi944
0	0	0	0	0	0	0	0	0	0	0	0	0	0.0909090909090909	0	0.0909090909090909	0	0	0	0	0	0	0.0909090909090909	0	0.0909090909090909	0	0	0.0909090909090909	0	0.272727272727273	0.181818181818182	0.0909090909090909
>posi945
0	0	0	0	0	0	0	0	0	0	0	0	0.125	0	0	0	0	0	0	0	0	0	0	0	0	0	0	0.125	0.125	0.25	0.125	0.25
>posi946
0	0	0	0	0	0	0	0	0	0	0	0	0	0.0714285714285714	0	0.142857142857143	0	0	0	0	0.0714285714285714	0	0	0.0714285714285714	0.0714285714285714	0.0714285714285714	0	0.0714285714285714	0.0714285714285714	0.142857142857143	0.214285714285714	0
>posi947
0	0	0	0	0	0	0	0	0	0	0	0	0	0.1	0	0	0	0	0	0	0	0	0	0	0	0	0.1	0	0.2	0.2	0.2	0.2
>posi948
0	0	0	0	0	0	0	0	0	0	0	0	0.0833333333333333	0	0	0	0	0	0	0	0	0	0	0	0	0	0	0.0833333333333333	0.166666666666667	0.25	0.0833333333333333	0.333333333333333
>posi949
0	0	0	0	0	0	0	0	0	0	0	0	0	0.166666666666667	0	0	0	0	0	0	0	0	0	0	0	0	0.166666666666667	0	0.166666666666667	0.166666666666667	0.166666666666667	0.166666666666667
>posi950
0	0	0.0666666666666667	0	0.0666666666666667	0	0	0	0	0	0	0	0	0.0666666666666667	0.0666666666666667	0.133333333333333	0	0.0666666666666667	0	0	0.133333333333333	0	0	0	0.0666666666666667	0.133333333333333	0.0666666666666667	0	0	0	0.0666666666666667	0.0666666666666667
>posi951
0	0	0	0	0	0.133333333333333	0	0	0.0666666666666667	0	0	0.0666666666666667	0	0.133333333333333	0	0.0666666666666667	0	0	0	0.133333333333333	0	0	0.0666666666666667	0.0666666666666667	0.0666666666666667	0	0.0666666666666667	0	0.0666666666666667	0	0	0.0666666666666667
>posi952
0	0	0.0714285714285714	0.0714285714285714	0	0	0.0714285714285714	0	0	0	0	0	0.0714285714285714	0.0714285714285714	0	0	0	0	0.0714285714285714	0	0	0	0	0	0	0	0.0714285714285714	0.0714285714285714	0.0714285714285714	0.142857142857143	0.142857142857143	0.0714285714285714
>posi953
0	0	0	0	0.0833333333333333	0	0	0	0	0	0	0	0.0833333333333333	0	0.0833333333333333	0	0	0.0833333333333333	0	0	0	0	0	0	0	0.0833333333333333	0	0.0833333333333333	0	0.25	0.166666666666667	0.0833333333333333
>posi954
0	0	0	0	0	0	0	0	0	0	0	0	0	0.125	0	0.125	0	0	0	0	0	0.125	0	0	0	0.25	0	0	0	0.125	0.25	0
>posi955
0	0	0	0	0	0	0.0833333333333333	0	0	0	0	0	0.0416666666666667	0.0416666666666667	0.0833333333333333	0	0	0	0.0416666666666667	0.0416666666666667	0	0.0416666666666667	0	0	0	0.0416666666666667	0	0.0833333333333333	0.0833333333333333	0.166666666666667	0.125	0.125
>posi956
0	0	0.05	0	0	0.05	0	0.05	0	0	0	0	0	0.1	0.05	0	0	0.05	0	0.05	0	0	0	0	0	0	0	0.1	0	0.3	0.15	0.05
>posi957
0	0	0	0	0	0	0	0	0	0.0555555555555556	0.0555555555555556	0	0	0	0.0555555555555556	0.111111111111111	0	0	0	0	0	0	0.0555555555555556	0.166666666666667	0.111111111111111	0	0	0.0555555555555556	0.0555555555555556	0.166666666666667	0.111111111111111	0
>posi958
0	0.136363636363636	0	0.181818181818182	0	0.0909090909090909	0	0.0454545454545455	0	0.0454545454545455	0.0909090909090909	0	0	0.0909090909090909	0	0	0	0	0	0.136363636363636	0	0	0.0454545454545455	0.0454545454545455	0	0	0.0454545454545455	0.0454545454545455	0	0	0	0
>posi959
0	0	0	0	0	0	0	0	0	0	0	0	0	0.153846153846154	0.0769230769230769	0.0769230769230769	0	0	0	0	0.0769230769230769	0.153846153846154	0	0	0.0769230769230769	0.0769230769230769	0.153846153846154	0	0	0.0769230769230769	0.0769230769230769	0
>posi960
0	0	0	0	0	0	0	0	0	0	0	0	0	0	0	0	0	0	0	0	0	0	0	0	0	0.0909090909090909	0	0	0.0909090909090909	0.363636363636364	0.272727272727273	0.181818181818182
>posi961
0	0	0	0	0	0	0	0	0	0	0	0.0588235294117647	0	0.0588235294117647	0.0588235294117647	0.0588235294117647	0	0	0	0	0.0588235294117647	0.117647058823529	0	0	0	0.176470588235294	0	0	0.0588235294117647	0.117647058823529	0.176470588235294	0.0588235294117647
>posi962
0	0	0	0	0	0	0	0	0	0	0	0	0	0.142857142857143	0.142857142857143	0	0	0	0	0	0	0	0	0.142857142857143	0	0.142857142857143	0.142857142857143	0	0.142857142857143	0	0	0.142857142857143
>posi963
0	0	0	0	0	0	0	0	0	0	0	0	0.0833333333333333	0.0833333333333333	0	0.0833333333333333	0	0	0	0	0.0833333333333333	0	0.0833333333333333	0	0	0.0833333333333333	0.0833333333333333	0.0833333333333333	0	0.166666666666667	0.166666666666667	0
>posi964
0	0	0	0	0	0	0	0	0	0	0	0	0	0.125	0	0	0	0	0	0	0	0	0	0	0	0	0.125	0	0	0.375	0.25	0.125
>posi965
0	0	0	0	0	0	0	0	0	0	0	0	0	0.142857142857143	0.142857142857143	0	0	0	0	0	0	0	0.142857142857143	0	0	0.142857142857143	0.142857142857143	0	0	0.142857142857143	0.142857142857143	0
>posi966
0	0	0	0	0	0	0	0	0	0	0	0	0	0.125	0	0	0	0	0	0	0	0	0	0	0	0	0	0.125	0	0.375	0.25	0.125
>posi967
0	0	0	0	0	0	0	0	0.0714285714285714	0	0	0.0714285714285714	0	0.142857142857143	0	0	0	0	0	0	0	0.214285714285714	0	0	0	0	0	0.0714285714285714	0.0714285714285714	0.142857142857143	0.0714285714285714	0.142857142857143
>posi968
0	0.1	0	0	0.1	0	0	0	0	0	0	0	0	0	0	0.1	0.1	0	0	0	0	0	0	0	0	0.1	0.1	0	0.1	0.1	0.1	0.1
>posi969
0	0	0	0	0	0	0	0.0714285714285714	0	0	0	0	0	0.0714285714285714	0.0714285714285714	0.0714285714285714	0	0	0	0.0714285714285714	0	0	0.0714285714285714	0	0.0714285714285714	0	0.142857142857143	0	0.0714285714285714	0.142857142857143	0.0714285714285714	0.0714285714285714
>posi970
0	0	0	0.0952380952380952	0	0.0952380952380952	0.0952380952380952	0	0	0.0476190476190476	0.0476190476190476	0	0	0.142857142857143	0.0476190476190476	0	0	0	0	0.19047619047619	0	0	0	0.0476190476190476	0	0.0476190476190476	0.142857142857143	0	0	0	0	0
>posi971
0	0	0	0	0	0	0	0	0	0	0	0	0	0.117647058823529	0.117647058823529	0	0	0	0	0	0.176470588235294	0.0588235294117647	0	0	0.0588235294117647	0	0.176470588235294	0.0588235294117647	0	0.235294117647059	0	0
>posi972
0	0	0	0	0	0	0	0	0	0	0	0	0.0555555555555556	0.0555555555555556	0	0.166666666666667	0	0	0	0	0.111111111111111	0.111111111111111	0	0	0.111111111111111	0.0555555555555556	0.0555555555555556	0.0555555555555556	0.0555555555555556	0.0555555555555556	0.111111111111111	0
>posi973
0	0	0	0	0.0526315789473684	0	0.0526315789473684	0	0	0	0	0	0	0.0526315789473684	0.105263157894737	0.0526315789473684	0.0526315789473684	0	0.0526315789473684	0	0	0	0.0526315789473684	0.0526315789473684	0	0.105263157894737	0.105263157894737	0.0526315789473684	0.105263157894737	0.0526315789473684	0.0526315789473684	0
>posi974
0	0	0	0	0	0	0	0	0	0	0	0	0	0.111111111111111	0	0.111111111111111	0	0	0	0	0	0	0	0.111111111111111	0.111111111111111	0	0.111111111111111	0	0.111111111111111	0.111111111111111	0.111111111111111	0.111111111111111
>posi975
0	0	0	0	0	0	0	0	0	0	0	0	0	0.166666666666667	0	0	0	0	0	0	0	0	0	0	0	0	0.166666666666667	0	0.166666666666667	0.166666666666667	0.166666666666667	0.166666666666667
>posi976
0	0	0	0	0	0	0	0	0	0	0	0	0.0666666666666667	0	0.0666666666666667	0	0	0	0	0	0	0	0.0666666666666667	0	0	0.0666666666666667	0	0.0666666666666667	0.133333333333333	0.2	0.133333333333333	0.2
>posi977
0	0	0	0	0.0476190476190476	0.0476190476190476	0	0	0	0	0	0	0	0.0952380952380952	0.0476190476190476	0.0476190476190476	0.0476190476190476	0.0476190476190476	0	0	0.0476190476190476	0	0	0	0.0476190476190476	0.0476190476190476	0.0952380952380952	0	0	0.19047619047619	0.0952380952380952	0.0952380952380952
>posi978
0	0	0	0	0	0	0	0	0	0	0	0	0	0.133333333333333	0.133333333333333	0	0	0	0	0	0.0666666666666667	0.0666666666666667	0	0.0666666666666667	0.0666666666666667	0.0666666666666667	0.133333333333333	0	0.0666666666666667	0.0666666666666667	0	0.133333333333333
>posi979
0	0	0	0	0	0	0	0	0	0	0	0	0	0	0	0.0833333333333333	0	0	0	0	0	0	0	0	0.0833333333333333	0	0	0	0.0833333333333333	0.333333333333333	0.25	0.166666666666667
>posi980
0	0	0	0	0	0	0	0.111111111111111	0	0.0555555555555556	0	0	0.0555555555555556	0.0555555555555556	0.0555555555555556	0	0	0	0.0555555555555556	0.0555555555555556	0	0	0	0.0555555555555556	0	0	0.111111111111111	0	0.111111111111111	0.111111111111111	0.0555555555555556	0.111111111111111
>posi981
0	0	0	0	0.0625	0	0	0	0	0	0	0	0	0.1875	0.0625	0	0	0.0625	0	0	0.125	0	0	0	0	0.0625	0.0625	0.125	0.125	0	0	0.125
>posi982
0	0	0	0	0	0.153846153846154	0	0	0	0	0	0	0	0.153846153846154	0	0.0769230769230769	0	0	0	0.153846153846154	0	0	0	0	0	0	0.0769230769230769	0.0769230769230769	0	0.153846153846154	0.153846153846154	0
>posi983
0	0	0	0	0	0	0	0	0	0	0	0	0	0.125	0.0625	0.0625	0	0	0	0	0.0625	0	0.0625	0.0625	0	0	0.1875	0	0.0625	0.1875	0.0625	0.0625
>posi984
0.125	0.125	0	0.125	0	0.0625	0	0	0	0	0	0	0	0.0625	0	0.0625	0.0625	0	0	0	0	0	0	0	0.0625	0	0.0625	0	0	0.125	0.125	0
>posi985
0	0	0	0	0	0	0	0	0	0	0	0	0	0.142857142857143	0.0714285714285714	0	0	0	0	0	0	0	0.0714285714285714	0.0714285714285714	0	0.0714285714285714	0.0714285714285714	0.0714285714285714	0.142857142857143	0.0714285714285714	0.0714285714285714	0.142857142857143
>posi986
0	0	0	0.0909090909090909	0.0454545454545455	0.0454545454545455	0	0	0	0	0	0	0	0.0454545454545455	0.0909090909090909	0	0	0.0454545454545455	0	0.0454545454545455	0	0	0	0	0	0.0909090909090909	0.0454545454545455	0	0.0454545454545455	0.181818181818182	0.136363636363636	0.0909090909090909
>posi987
0.142857142857143	0	0	0	0.0476190476190476	0	0.0476190476190476	0	0	0	0	0	0	0.19047619047619	0.0476190476190476	0	0	0	0.0952380952380952	0	0.0476190476190476	0.0476190476190476	0	0	0	0.0476190476190476	0.142857142857143	0.0476190476190476	0.0476190476190476	0	0	0.0476190476190476
>posi988
0	0	0	0	0	0.0526315789473684	0	0	0	0	0	0.0526315789473684	0.0526315789473684	0.0526315789473684	0.0526315789473684	0.0526315789473684	0	0	0.0526315789473684	0	0	0.105263157894737	0.0526315789473684	0	0.0526315789473684	0.105263157894737	0.0526315789473684	0	0	0.105263157894737	0.105263157894737	0.0526315789473684
>posi989
0	0	0	0	0	0	0	0	0	0	0	0	0	0.1875	0	0	0	0	0	0	0	0	0.0625	0.0625	0	0	0.125	0.0625	0.125	0.125	0.125	0.125
>posi990
0	0	0	0	0	0	0	0	0	0	0	0	0	0.0666666666666667	0	0.0666666666666667	0	0	0	0	0	0.0666666666666667	0	0	0	0	0.133333333333333	0	0.0666666666666667	0.333333333333333	0.2	0.0666666666666667
>posi991
0	0.166666666666667	0	0.0555555555555556	0	0.0555555555555556	0	0	0	0	0	0	0	0.0555555555555556	0	0.111111111111111	0.0555555555555556	0	0	0	0.0555555555555556	0	0	0	0	0.0555555555555556	0.0555555555555556	0.0555555555555556	0	0.166666666666667	0.0555555555555556	0.0555555555555556
>posi992
0	0	0	0	0	0	0.0555555555555556	0	0	0	0	0	0	0.222222222222222	0.0555555555555556	0	0	0	0	0.0555555555555556	0	0	0.0555555555555556	0.111111111111111	0	0.0555555555555556	0.222222222222222	0	0	0.0555555555555556	0.111111111111111	0
>posi993
0	0	0	0	0	0	0	0	0	0	0	0	0	0.125	0	0	0	0	0	0	0	0	0	0.125	0.125	0.125	0	0	0	0.125	0.375	0
>posi994
0	0	0	0	0	0	0.0625	0.0625	0	0	0	0	0	0.0625	0.0625	0.0625	0.0625	0	0	0.0625	0	0	0	0	0	0.125	0.0625	0	0.0625	0.125	0.125	0.0625
>posi995
0	0	0	0	0	0.0625	0.0625	0	0	0	0	0	0.0625	0.125	0	0	0	0	0	0.125	0	0	0	0.0625	0	0	0.125	0.125	0.0625	0.0625	0.0625	0.0625
>posi996
0	0	0	0	0	0	0	0	0	0	0	0	0	0.0555555555555556	0	0.111111111111111	0	0	0	0	0.0555555555555556	0.0555555555555556	0	0	0	0.111111111111111	0.0555555555555556	0	0.111111111111111	0.166666666666667	0.111111111111111	0.166666666666667
>posi997
0.05	0	0	0	0	0	0.05	0	0	0	0	0	0	0.2	0	0.05	0	0	0.05	0	0.05	0.1	0	0	0.05	0	0.15	0.05	0.05	0.05	0.05	0.05
>posi998
0	0	0	0	0	0	0	0.1	0	0	0	0	0	0.1	0.1	0	0	0	0.1	0	0	0	0	0	0	0.1	0.1	0	0.1	0.1	0.1	0.1
>posi999
0.111111111111111	0	0	0	0.0555555555555556	0	0	0	0	0	0	0	0	0.0555555555555556	0.0555555555555556	0	0	0.0555555555555556	0	0	0	0.0555555555555556	0	0	0	0.166666666666667	0	0	0.0555555555555556	0.111111111111111	0.166666666666667	0.111111111111111
>posi1000
0	0	0	0	0	0	0	0	0	0	0	0	0.0555555555555556	0	0	0	0	0	0	0	0	0	0.0555555555555556	0	0.0555555555555556	0.0555555555555556	0	0	0.111111111111111	0.222222222222222	0.222222222222222	0.222222222222222
>posi1001
0	0	0	0	0	0	0	0	0	0	0	0	0	0	0.166666666666667	0.0833333333333333	0	0	0	0	0	0.166666666666667	0	0	0.0833333333333333	0.166666666666667	0	0	0	0.166666666666667	0.166666666666667	0
>posi1002
0	0	0	0	0	0	0	0.0909090909090909	0	0	0	0	0.0909090909090909	0.181818181818182	0	0	0	0	0.0909090909090909	0	0	0	0	0.0909090909090909	0	0	0.181818181818182	0.0909090909090909	0	0.0909090909090909	0.0909090909090909	0
>posi1003
0	0	0	0	0	0	0	0	0	0	0	0	0	0	0.125	0	0	0	0	0	0	0	0	0	0	0.125	0	0	0.125	0.25	0.25	0.125
>posi1004
0	0	0	0	0	0	0	0	0	0	0	0	0	0.1	0	0	0	0	0	0	0	0	0	0	0	0	0.1	0	0.2	0.2	0.2	0.2
>posi1005
0	0	0	0	0	0	0	0	0	0	0	0	0.0909090909090909	0.0909090909090909	0	0	0	0	0	0	0	0	0	0.0909090909090909	0.0909090909090909	0	0	0.0909090909090909	0	0.181818181818182	0.272727272727273	0.0909090909090909
>posi1006
0	0	0	0	0	0	0	0	0	0	0	0	0	0.2	0.1	0	0	0	0	0	0	0	0	0.2	0	0.2	0.1	0	0	0	0.2	0
>posi1007
0	0	0	0	0	0	0	0	0	0	0	0	0	0.25	0	0	0	0	0	0	0	0	0	0	0	0	0.25	0	0	0.25	0.25	0
>posi1008
0	0	0	0	0	0	0	0.1	0	0.1	0.1	0	0	0.1	0.1	0	0	0	0	0.1	0.2	0	0	0	0	0.1	0.1	0	0	0	0	0
>posi1009
0	0	0	0	0	0.125	0	0	0	0	0	0	0.125	0.125	0	0	0.125	0	0	0	0	0	0	0	0	0	0.125	0.125	0	0.125	0.125	0
>posi1010
0	0	0	0	0	0.0714285714285714	0	0	0	0	0	0	0.0714285714285714	0.214285714285714	0	0	0.0714285714285714	0	0	0	0.0714285714285714	0.0714285714285714	0	0	0	0	0.214285714285714	0.0714285714285714	0	0.0714285714285714	0.0714285714285714	0
>posi1011
0	0	0.25	0.1875	0	0.0625	0	0	0	0	0	0	0	0	0	0.0625	0	0	0	0.0625	0	0	0	0	0	0.0625	0.0625	0	0.0625	0.0625	0	0.125
>posi1012
0	0	0	0	0	0	0	0	0	0	0	0	0	0.166666666666667	0	0	0	0	0	0	0	0	0	0	0	0	0.166666666666667	0	0	0.333333333333333	0.333333333333333	0
>posi1013
0	0	0	0	0	0	0.166666666666667	0	0	0	0	0	0	0.333333333333333	0	0	0	0	0	0.166666666666667	0	0	0	0	0	0	0.333333333333333	0	0	0	0	0
>posi1014
0.0588235294117647	0.0588235294117647	0	0.0588235294117647	0.0588235294117647	0.117647058823529	0	0	0	0	0	0	0	0.176470588235294	0	0.0588235294117647	0	0.0588235294117647	0	0.117647058823529	0	0	0	0	0	0.0588235294117647	0.0588235294117647	0.117647058823529	0	0	0	0
>posi1015
0.0526315789473684	0.0526315789473684	0.210526315789474	0.157894736842105	0	0	0	0.0526315789473684	0	0	0	0	0	0.0526315789473684	0.0526315789473684	0	0	0	0	0.0526315789473684	0	0	0	0	0	0.0526315789473684	0.0526315789473684	0	0	0.105263157894737	0.0526315789473684	0.0526315789473684
>posi1016
0	0	0	0	0	0	0	0	0	0	0	0	0	0.0833333333333333	0	0	0	0	0	0	0	0	0	0	0	0	0.0833333333333333	0	0.0833333333333333	0.333333333333333	0.25	0.166666666666667
>posi1017
0	0	0.142857142857143	0	0	0	0.0952380952380952	0	0	0	0	0	0.0476190476190476	0.0952380952380952	0	0	0	0	0.0952380952380952	0	0	0	0	0	0	0	0.0476190476190476	0.0952380952380952	0.0952380952380952	0.0952380952380952	0.0952380952380952	0.0952380952380952
>posi1018
0	0	0	0	0.142857142857143	0	0	0	0	0	0	0	0	0.142857142857143	0	0	0	0	0.142857142857143	0	0	0	0	0	0.142857142857143	0	0.142857142857143	0	0	0.142857142857143	0.142857142857143	0
>posi1019
0	0	0	0	0	0.1	0	0	0	0	0	0	0	0.1	0.1	0	0	0	0	0.1	0	0	0	0	0	0.1	0.1	0	0	0.2	0.1	0.1
>posi1020
0	0	0	0	0.0526315789473684	0	0	0	0	0	0	0	0	0.0526315789473684	0.0526315789473684	0.157894736842105	0	0.0526315789473684	0	0	0.0526315789473684	0.105263157894737	0	0	0	0.210526315789474	0.0526315789473684	0	0	0.105263157894737	0.105263157894737	0
>posi1021
0	0	0	0	0	0	0	0	0	0.125	0.0625	0	0.0625	0	0.0625	0	0	0	0	0	0	0.25	0	0.0625	0	0.125	0	0	0.0625	0	0.0625	0.125
>posi1022
0	0	0	0	0	0	0	0	0	0	0	0	0.0714285714285714	0	0	0	0	0	0	0	0	0	0.0714285714285714	0	0.0714285714285714	0	0.0714285714285714	0	0.142857142857143	0.214285714285714	0.142857142857143	0.214285714285714
>posi1023
0	0	0	0	0	0	0	0	0	0	0	0	0	0.25	0	0	0	0	0	0	0	0	0	0	0	0	0.25	0	0.25	0	0	0.25
>posi1024
0	0	0	0	0	0	0	0	0.0526315789473684	0	0	0.0526315789473684	0.0526315789473684	0.0526315789473684	0	0.105263157894737	0	0	0	0	0	0.210526315789474	0	0.105263157894737	0.0526315789473684	0.105263157894737	0	0.105263157894737	0	0.0526315789473684	0.0526315789473684	0
>posi1025
0	0	0	0	0	0	0	0	0	0	0	0.0769230769230769	0	0	0.153846153846154	0	0	0	0	0	0	0.153846153846154	0	0	0	0.153846153846154	0	0	0.153846153846154	0.0769230769230769	0.0769230769230769	0.153846153846154
>posi1026
0	0	0	0	0	0	0	0	0	0	0	0	0.1	0.1	0	0	0	0	0	0	0	0.1	0	0	0	0	0	0.1	0	0.3	0.3	0
>posi1027
0	0	0	0	0	0	0	0	0	0	0	0	0	0.125	0	0	0	0	0	0	0	0	0	0	0	0	0	0.125	0	0.375	0.375	0
>posi1028
0.0384615384615385	0	0	0.0384615384615385	0	0	0.0769230769230769	0.0384615384615385	0	0	0	0	0	0.115384615384615	0.115384615384615	0	0	0	0.0384615384615385	0.0769230769230769	0.0769230769230769	0	0	0	0	0.115384615384615	0.0769230769230769	0.0384615384615385	0	0.0769230769230769	0.0769230769230769	0
>posi1029
0.0588235294117647	0	0.176470588235294	0.117647058823529	0	0	0.0588235294117647	0.0588235294117647	0	0	0	0	0	0.117647058823529	0	0	0	0	0	0.117647058823529	0	0	0	0	0	0.0588235294117647	0.117647058823529	0	0.0588235294117647	0	0	0.0588235294117647
>posi1030
0	0	0	0	0.0555555555555556	0.0555555555555556	0	0.0555555555555556	0	0	0	0	0.0555555555555556	0.0555555555555556	0.111111111111111	0	0	0.111111111111111	0.0555555555555556	0	0	0	0	0	0	0.111111111111111	0	0.111111111111111	0	0.111111111111111	0.111111111111111	0
>posi1031
0.0454545454545455	0.0454545454545455	0.227272727272727	0	0	0	0	0.0909090909090909	0	0	0	0	0	0.136363636363636	0	0.0454545454545455	0	0	0.0454545454545455	0.0454545454545455	0	0	0	0.0454545454545455	0.0454545454545455	0	0.136363636363636	0	0	0.0454545454545455	0.0454545454545455	0
>posi1032
0	0	0	0	0	0	0	0	0	0	0	0	0	0	0.166666666666667	0	0	0	0	0	0	0	0	0	0	0.166666666666667	0	0	0	0.333333333333333	0.166666666666667	0.166666666666667
>posi1033
0	0	0	0	0	0	0	0	0	0	0	0	0	0.285714285714286	0	0	0	0	0	0	0	0	0	0.142857142857143	0	0.142857142857143	0.142857142857143	0	0	0	0.285714285714286	0
>posi1034
0	0	0	0	0	0	0	0	0	0	0	0	0	0.1	0	0	0	0	0	0	0	0	0	0	0	0	0.1	0	0.2	0.2	0.1	0.3
>posi1035
0	0	0	0	0	0	0.0625	0	0	0	0	0	0.0625	0	0.0625	0	0	0	0.0625	0	0	0	0	0	0	0.125	0	0	0.125	0.125	0.125	0.25
>posi1036
0	0	0	0	0	0	0	0	0	0	0	0	0	0.166666666666667	0	0	0	0	0	0	0	0	0	0	0	0	0.166666666666667	0	0.166666666666667	0.166666666666667	0	0.333333333333333
>posi1037
0.0769230769230769	0	0	0	0	0.0769230769230769	0.0769230769230769	0	0	0	0	0	0.0769230769230769	0.153846153846154	0	0	0.153846153846154	0	0	0	0	0	0	0	0	0	0.153846153846154	0.0769230769230769	0	0.0769230769230769	0.0769230769230769	0
>posi1038
0	0	0.0952380952380952	0.0476190476190476	0.0476190476190476	0	0.0476190476190476	0.0476190476190476	0	0	0	0	0	0.0476190476190476	0.0952380952380952	0.0476190476190476	0	0	0.0476190476190476	0.0952380952380952	0	0	0	0	0.0476190476190476	0.0952380952380952	0.0476190476190476	0	0.0476190476190476	0.0476190476190476	0.0476190476190476	0.0476190476190476
>posi1039
0	0	0	0	0	0	0	0	0	0	0	0	0	0.0909090909090909	0.0909090909090909	0	0	0	0	0	0	0	0	0.0909090909090909	0	0.0909090909090909	0.0909090909090909	0	0.0909090909090909	0.181818181818182	0.0909090909090909	0.181818181818182
>posi1040
0	0	0	0	0	0	0	0	0	0	0	0	0	0	0.166666666666667	0.0833333333333333	0	0	0	0	0	0.166666666666667	0	0	0.0833333333333333	0.166666666666667	0	0	0	0.166666666666667	0.166666666666667	0
>posi1041
0.0416666666666667	0.0416666666666667	0	0.0833333333333333	0.0416666666666667	0.0416666666666667	0	0	0	0.0416666666666667	0	0	0.0416666666666667	0	0.0833333333333333	0.0416666666666667	0.0416666666666667	0.0416666666666667	0	0	0.0416666666666667	0	0.0416666666666667	0	0.0833333333333333	0.0416666666666667	0	0.0416666666666667	0	0.0833333333333333	0.0833333333333333	0.0416666666666667
>posi1042
0.142857142857143	0	0.0714285714285714	0	0	0.0714285714285714	0	0	0	0	0	0	0	0.0714285714285714	0	0	0	0.0714285714285714	0	0	0	0	0	0	0.0714285714285714	0	0.0714285714285714	0	0.0714285714285714	0.142857142857143	0.142857142857143	0.0714285714285714
>posi1043
0	0	0	0	0	0	0	0	0	0	0	0	0	0	0.0769230769230769	0.0769230769230769	0	0	0	0	0	0	0	0.0769230769230769	0	0.153846153846154	0	0	0.230769230769231	0.0769230769230769	0	0.307692307692308
>posi1044
0	0	0	0	0	0	0	0.0833333333333333	0	0	0	0	0	0	0.0833333333333333	0.0833333333333333	0	0.0833333333333333	0	0	0.0833333333333333	0	0	0	0.0833333333333333	0.0833333333333333	0.0833333333333333	0	0.166666666666667	0	0	0.166666666666667
>posi1045
0	0	0	0	0	0	0	0	0	0	0	0	0	0	0.125	0	0	0	0	0	0	0	0	0	0	0.125	0	0	0.125	0.25	0.125	0.25
>posi1046
0	0	0	0	0	0	0	0	0	0	0	0	0	0.1	0.1	0	0	0	0	0	0	0	0	0.1	0	0	0.1	0	0.1	0.2	0.1	0.2
>posi1047
0	0	0	0	0	0	0	0	0	0	0	0	0	0.111111111111111	0	0	0	0	0	0	0	0	0	0	0	0.111111111111111	0	0	0.111111111111111	0.222222222222222	0.333333333333333	0.111111111111111
>posi1048
0.0476190476190476	0.0952380952380952	0	0.0476190476190476	0	0	0	0.0476190476190476	0	0	0	0	0	0	0.0476190476190476	0	0.0476190476190476	0	0	0	0	0	0	0	0.0476190476190476	0.0476190476190476	0	0	0	0.285714285714286	0.19047619047619	0.0952380952380952
>posi1049
0	0	0	0	0	0	0	0	0	0	0	0	0.111111111111111	0	0	0.111111111111111	0	0	0	0	0	0	0.111111111111111	0	0.111111111111111	0	0	0.111111111111111	0	0.222222222222222	0.222222222222222	0
>posi1050
0	0	0	0	0	0	0	0	0	0	0	0	0.0454545454545455	0.0454545454545455	0.0909090909090909	0.0454545454545455	0	0	0	0	0.0454545454545455	0.0454545454545455	0	0.0909090909090909	0	0.181818181818182	0	0.0454545454545455	0.0454545454545455	0.0909090909090909	0.181818181818182	0.0454545454545455
>posi1051
0.04	0	0	0	0.08	0.08	0.04	0	0.04	0	0	0.04	0	0	0.08	0.08	0.04	0.12	0	0.04	0	0.08	0	0	0.08	0.08	0	0	0	0.04	0.04	0
>posi1052
0.12	0	0.04	0	0.04	0	0	0	0.04	0	0	0.04	0	0.12	0.08	0.04	0	0.04	0	0	0.04	0.16	0.04	0	0.04	0.04	0.12	0	0	0	0	0
>posi1053
0.0588235294117647	0.0588235294117647	0.0588235294117647	0	0.0588235294117647	0.0588235294117647	0	0	0	0	0	0	0	0.0588235294117647	0.0588235294117647	0.0588235294117647	0.117647058823529	0	0	0	0.0588235294117647	0	0	0	0	0.117647058823529	0.117647058823529	0	0	0.0588235294117647	0.0588235294117647	0
>posi1054
0	0	0	0	0	0	0	0	0	0	0	0	0	0.222222222222222	0.0555555555555556	0	0	0	0	0	0.0555555555555556	0	0.0555555555555556	0.166666666666667	0.0555555555555556	0.0555555555555556	0.222222222222222	0	0	0.0555555555555556	0.0555555555555556	0
>posi1055
0	0	0	0	0	0	0	0	0	0	0	0	0	0	0.166666666666667	0	0	0	0	0	0	0	0	0	0	0.166666666666667	0	0	0	0.333333333333333	0.333333333333333	0
>posi1056
0.142857142857143	0	0	0	0	0	0	0.0714285714285714	0	0	0	0	0	0.0714285714285714	0	0.0714285714285714	0	0	0	0.0714285714285714	0	0	0	0	0	0.0714285714285714	0.0714285714285714	0	0.0714285714285714	0.142857142857143	0.142857142857143	0.0714285714285714
>posi1057
0	0	0	0	0	0.0555555555555556	0	0	0	0	0	0	0.0555555555555556	0.111111111111111	0.0555555555555556	0	0	0.0555555555555556	0	0	0.111111111111111	0	0	0	0	0.0555555555555556	0.0555555555555556	0.111111111111111	0.0555555555555556	0.111111111111111	0.111111111111111	0.0555555555555556
>posi1058
0	0	0.0833333333333333	0	0	0	0.0833333333333333	0	0	0	0	0	0.0833333333333333	0	0	0	0	0	0.0833333333333333	0	0	0	0	0	0	0.0833333333333333	0	0.0833333333333333	0.166666666666667	0.0833333333333333	0.0833333333333333	0.166666666666667
>posi1059
0	0	0	0	0	0	0	0	0	0	0	0	0	0	0.0833333333333333	0	0	0	0	0	0	0	0	0	0	0.0833333333333333	0	0	0.166666666666667	0.25	0.0833333333333333	0.333333333333333
>posi1060
0	0	0	0	0	0	0.125	0	0	0	0	0	0	0	0.1875	0	0	0	0.125	0	0	0	0	0	0	0.1875	0	0	0.0625	0.125	0	0.1875
>posi1061
0	0	0.0555555555555556	0	0	0	0	0.0555555555555556	0	0	0	0	0.0555555555555556	0	0	0.111111111111111	0	0	0.0555555555555556	0	0	0.0555555555555556	0	0	0.0555555555555556	0.0555555555555556	0	0.0555555555555556	0.111111111111111	0.111111111111111	0.166666666666667	0.0555555555555556
>posi1062
0	0	0	0	0.157894736842105	0	0	0	0	0.0526315789473684	0	0	0	0	0.105263157894737	0.0526315789473684	0.0526315789473684	0.105263157894737	0	0	0	0	0	0	0	0.157894736842105	0	0	0.0526315789473684	0.105263157894737	0.0526315789473684	0.105263157894737
>posi1063
0.0454545454545455	0	0.136363636363636	0.0454545454545455	0	0	0	0.0454545454545455	0	0	0	0	0	0	0.0454545454545455	0.0909090909090909	0	0	0	0.0454545454545455	0.0454545454545455	0	0	0	0.0454545454545455	0.0909090909090909	0	0	0	0.181818181818182	0.136363636363636	0.0454545454545455
>posi1064
0	0.0434782608695652	0.173913043478261	0.0869565217391304	0	0	0	0.0434782608695652	0	0	0	0	0.0434782608695652	0.0869565217391304	0.0434782608695652	0	0	0	0	0.0434782608695652	0	0	0	0.0869565217391304	0	0.0434782608695652	0.0869565217391304	0.0434782608695652	0	0.0869565217391304	0.0434782608695652	0.0434782608695652
>posi1065
0	0	0	0	0	0	0.0769230769230769	0	0	0	0	0	0.0769230769230769	0	0	0	0	0	0.0769230769230769	0	0	0	0	0	0.0769230769230769	0	0	0.0769230769230769	0.153846153846154	0.153846153846154	0.153846153846154	0.153846153846154
>posi1066
0.0476190476190476	0.0476190476190476	0	0	0.0476190476190476	0	0.0476190476190476	0	0	0	0	0	0	0.0952380952380952	0.0476190476190476	0	0.0476190476190476	0	0	0.0476190476190476	0	0	0	0	0	0.0476190476190476	0.0476190476190476	0	0.0952380952380952	0.142857142857143	0.0952380952380952	0.142857142857143
>posi1067
0	0	0.0416666666666667	0	0	0.0833333333333333	0.0416666666666667	0	0.0416666666666667	0	0	0.0416666666666667	0	0.0833333333333333	0	0.0416666666666667	0	0	0	0.125	0	0.0416666666666667	0	0	0	0	0.0833333333333333	0.0416666666666667	0.0416666666666667	0.166666666666667	0.0833333333333333	0.0416666666666667
>posi1068
0	0	0	0	0	0	0	0	0	0	0	0	0	0.25	0	0	0	0	0	0	0	0	0	0	0	0	0.25	0	0	0.25	0.25	0
>posi1069
0	0	0	0	0	0	0	0	0	0	0	0	0	0.0909090909090909	0.0909090909090909	0	0	0	0	0	0	0	0	0.0909090909090909	0	0.0909090909090909	0.0909090909090909	0	0.0909090909090909	0.181818181818182	0.0909090909090909	0.181818181818182
>posi1070
0	0	0	0	0	0	0	0.0714285714285714	0	0	0	0	0	0	0.0714285714285714	0.0714285714285714	0	0	0	0.0714285714285714	0	0	0	0	0	0.142857142857143	0	0	0.142857142857143	0.214285714285714	0.0714285714285714	0.142857142857143
>posi1071
0	0	0	0	0	0.111111111111111	0	0	0	0	0	0	0	0.166666666666667	0	0.111111111111111	0	0	0	0.111111111111111	0	0	0	0.111111111111111	0.111111111111111	0	0.0555555555555556	0.111111111111111	0	0.0555555555555556	0.0555555555555556	0
>posi1072
0	0	0	0	0	0.05	0.05	0	0	0	0	0	0	0.1	0.05	0	0.1	0	0	0	0	0	0	0	0	0.05	0.1	0	0.1	0.15	0.1	0.15
>posi1073
0	0	0	0	0	0	0	0	0	0	0	0	0	0.0833333333333333	0	0	0	0	0	0	0	0	0	0	0	0	0.0833333333333333	0	0.0833333333333333	0.333333333333333	0.166666666666667	0.25
>posi1074
0	0	0	0	0	0	0	0	0	0	0	0	0	0.230769230769231	0	0.0769230769230769	0	0	0	0	0.0769230769230769	0	0.0769230769230769	0.0769230769230769	0.0769230769230769	0	0.153846153846154	0.0769230769230769	0	0.0769230769230769	0.0769230769230769	0
>posi1075
0	0	0	0	0	0	0	0	0	0	0	0	0	0.222222222222222	0	0	0	0	0	0	0	0	0	0.111111111111111	0	0	0.222222222222222	0	0	0.222222222222222	0.111111111111111	0.111111111111111
>posi1076
0	0	0	0	0	0	0	0	0	0	0	0	0	0	0.166666666666667	0	0	0	0	0	0	0	0	0	0	0.166666666666667	0	0	0.166666666666667	0.166666666666667	0.166666666666667	0.166666666666667
>posi1077
0	0	0	0	0.166666666666667	0	0	0	0	0	0	0	0	0.333333333333333	0	0	0	0	0.166666666666667	0	0	0	0	0	0	0	0.333333333333333	0	0	0	0	0
>posi1078
0	0	0	0	0	0	0	0	0	0	0	0	0	0.285714285714286	0	0	0	0	0	0	0	0	0	0.142857142857143	0	0	0.285714285714286	0	0	0.142857142857143	0.142857142857143	0
>posi1079
0	0	0	0	0	0	0	0	0	0	0	0	0	0.222222222222222	0	0	0	0	0	0	0.111111111111111	0	0	0	0	0.111111111111111	0.111111111111111	0	0.111111111111111	0	0.222222222222222	0.111111111111111
>posi1080
0.105263157894737	0	0.0526315789473684	0.0526315789473684	0	0	0	0.105263157894737	0	0	0	0	0	0.210526315789474	0	0	0	0	0.0526315789473684	0.0526315789473684	0	0	0	0.0526315789473684	0	0	0.157894736842105	0.0526315789473684	0.0526315789473684	0	0	0.0526315789473684
>posi1081
0	0	0	0	0	0	0	0	0	0.125	0.125	0	0	0	0.125	0	0	0	0	0	0	0	0	0.25	0	0.125	0	0	0	0.125	0.125	0
>posi1082
0	0	0	0	0	0	0	0	0	0	0	0	0	0	0	0.133333333333333	0	0	0	0	0.0666666666666667	0	0	0	0.0666666666666667	0.0666666666666667	0	0	0.0666666666666667	0.266666666666667	0.133333333333333	0.2
>posi1083
0	0	0	0	0	0.0625	0	0	0	0	0	0	0.0625	0.0625	0.0625	0.0625	0	0	0	0.0625	0	0	0.0625	0.0625	0.0625	0.0625	0	0.125	0.125	0	0	0.125
>posi1084
0	0	0	0	0	0	0	0	0	0	0	0	0	0.0714285714285714	0	0	0	0	0	0	0	0	0	0.0714285714285714	0	0.0714285714285714	0.0714285714285714	0	0.142857142857143	0.214285714285714	0.0714285714285714	0.285714285714286
>posi1085
0.05	0	0.1	0.1	0.05	0	0	0.05	0	0	0	0	0.05	0.1	0.05	0	0	0.05	0	0.05	0	0	0	0.05	0	0.05	0.1	0.05	0	0.05	0.05	0
>posi1086
0.0625	0	0.125	0	0.125	0	0	0	0	0	0	0	0	0.1875	0	0.0625	0	0.125	0	0	0	0.0625	0	0	0.0625	0	0.1875	0	0	0	0	0
>posi1087
0	0	0	0	0	0.0769230769230769	0	0	0.0769230769230769	0	0	0.0769230769230769	0.0769230769230769	0.153846153846154	0	0	0	0	0	0.0769230769230769	0	0.230769230769231	0	0	0	0	0	0.153846153846154	0	0	0.0769230769230769	0
>posi1088
0	0	0	0	0	0	0	0	0	0	0	0	0	0.25	0	0	0	0	0	0	0	0	0	0	0	0	0.25	0	0.25	0	0	0.25
>posi1089
0	0	0	0	0	0.0714285714285714	0	0	0.0714285714285714	0	0	0	0	0.0714285714285714	0.0714285714285714	0.0714285714285714	0	0.0714285714285714	0	0	0	0.142857142857143	0	0	0	0	0.0714285714285714	0.0714285714285714	0.0714285714285714	0.214285714285714	0	0
>posi1090
0	0	0	0.0526315789473684	0	0	0	0.0526315789473684	0	0	0	0	0	0.157894736842105	0	0.0526315789473684	0	0	0.0526315789473684	0	0	0.0526315789473684	0	0.0526315789473684	0	0.0526315789473684	0.105263157894737	0.0526315789473684	0.105263157894737	0.0526315789473684	0.0526315789473684	0.105263157894737
>posi1091
0	0	0	0	0	0	0	0	0	0	0	0	0	0.142857142857143	0.142857142857143	0	0	0	0	0	0	0	0	0.142857142857143	0	0.142857142857143	0.142857142857143	0	0	0.142857142857143	0.142857142857143	0
>posi1092
0	0	0	0	0	0	0	0	0	0	0	0	0	0.0909090909090909	0.0909090909090909	0	0	0	0	0	0	0	0	0.0909090909090909	0	0.0909090909090909	0.0909090909090909	0	0.0909090909090909	0.181818181818182	0.0909090909090909	0.181818181818182
>posi1093
0	0	0.0588235294117647	0	0	0.0588235294117647	0	0.117647058823529	0	0.0588235294117647	0.0588235294117647	0	0.0588235294117647	0.0588235294117647	0	0	0	0	0	0.176470588235294	0	0	0	0	0	0	0.0588235294117647	0.0588235294117647	0	0.117647058823529	0.117647058823529	0
>posi1094
0	0	0	0	0	0	0	0	0	0	0	0	0	0	0.1	0	0	0	0	0	0	0	0	0	0	0.1	0	0	0.1	0.3	0.1	0.3
>posi1095
0	0	0	0	0	0	0.0526315789473684	0	0	0	0	0	0.0526315789473684	0.105263157894737	0.105263157894737	0	0	0.0526315789473684	0	0	0.105263157894737	0	0.0526315789473684	0	0	0.105263157894737	0.105263157894737	0.0526315789473684	0.0526315789473684	0.0526315789473684	0.0526315789473684	0.0526315789473684
>posi1096
0	0	0	0	0	0	0	0	0	0	0	0	0	0.153846153846154	0	0.0769230769230769	0	0	0	0	0.0769230769230769	0.0769230769230769	0	0	0	0.0769230769230769	0.153846153846154	0	0.0769230769230769	0.0769230769230769	0	0.230769230769231
>posi1097
0	0	0.0625	0.0625	0	0	0	0.0625	0	0	0	0	0	0.125	0.0625	0.0625	0	0	0	0.0625	0.0625	0	0.0625	0	0.0625	0.0625	0.125	0	0.0625	0	0	0.0625
>posi1098
0	0	0	0	0	0	0.0625	0	0	0	0	0	0	0.0625	0.0625	0	0	0	0	0.0625	0	0	0	0	0	0	0.125	0	0.0625	0.3125	0.125	0.125
>posi1099
0	0	0	0	0	0.0714285714285714	0	0	0	0.0714285714285714	0.0714285714285714	0	0.0714285714285714	0	0	0.0714285714285714	0.0714285714285714	0	0	0	0	0	0.0714285714285714	0.0714285714285714	0.0714285714285714	0	0	0.0714285714285714	0	0.142857142857143	0.0714285714285714	0.0714285714285714
>posi1100
0	0	0	0	0	0	0	0	0	0.0555555555555556	0	0.0555555555555556	0	0.0555555555555556	0	0.111111111111111	0	0	0	0	0	0.222222222222222	0	0	0.0555555555555556	0.0555555555555556	0	0.0555555555555556	0.0555555555555556	0.111111111111111	0.0555555555555556	0.111111111111111
>posi1101
0	0	0	0	0	0	0	0.0588235294117647	0	0	0	0	0.0588235294117647	0.0588235294117647	0	0.0588235294117647	0	0	0.0588235294117647	0	0	0	0	0.0588235294117647	0.0588235294117647	0	0.0588235294117647	0.0588235294117647	0	0.235294117647059	0.176470588235294	0.0588235294117647
>posi1102
0	0	0	0	0	0	0.0588235294117647	0	0	0	0	0	0.0588235294117647	0	0.0588235294117647	0.0588235294117647	0.0588235294117647	0	0	0	0	0.0588235294117647	0	0	0.0588235294117647	0.117647058823529	0	0	0	0.117647058823529	0.117647058823529	0.235294117647059
>posi1103
0	0	0	0	0	0	0	0	0	0	0	0	0	0.1	0	0	0	0	0	0	0	0.1	0	0	0.1	0	0	0.1	0	0.3	0.3	0
>posi1104
0	0	0	0	0	0	0	0	0	0	0	0	0	0.0625	0	0.125	0	0	0	0	0	0	0.0625	0.0625	0.0625	0.0625	0.0625	0	0.125	0.125	0.125	0.125
>posi1105
0	0	0	0	0	0	0	0	0	0	0	0	0	0.1	0	0	0	0	0	0	0	0	0.1	0	0.1	0	0.1	0	0	0.2	0.2	0.2
>posi1106
0	0	0	0	0	0.0625	0	0.0625	0	0	0	0	0	0	0.125	0.0625	0.125	0	0	0	0	0	0	0	0.0625	0.125	0	0	0.0625	0.125	0.125	0.0625
>posi1107
0	0	0	0	0	0	0	0	0	0	0	0	0	0.25	0	0	0	0	0	0	0	0	0	0	0	0	0.25	0	0	0.25	0.25	0
>posi1108
0	0	0	0	0	0	0	0	0	0	0	0	0	0	0	0.153846153846154	0	0	0	0	0	0	0.0769230769230769	0	0.0769230769230769	0.0769230769230769	0	0	0.230769230769231	0.0769230769230769	0.153846153846154	0.153846153846154
>posi1109
0.1	0.05	0.05	0.05	0	0.05	0.05	0	0	0	0	0	0.05	0	0.1	0	0.1	0	0	0	0	0	0	0	0	0.05	0	0.05	0.05	0.1	0.1	0.05
>posi1110
0	0	0	0	0	0	0.0588235294117647	0.0588235294117647	0	0.0588235294117647	0.0588235294117647	0	0	0.0588235294117647	0	0.0588235294117647	0.0588235294117647	0	0	0.0588235294117647	0	0	0	0.0588235294117647	0.0588235294117647	0	0.0588235294117647	0	0	0.176470588235294	0.176470588235294	0
>posi1111
0	0	0	0	0.0666666666666667	0	0	0	0	0	0	0	0	0	0	0.0666666666666667	0.0666666666666667	0	0	0	0	0	0	0	0.0666666666666667	0.0666666666666667	0	0	0.0666666666666667	0.266666666666667	0.2	0.133333333333333
>posi1112
0	0	0	0	0	0	0	0	0	0	0	0	0	0.15	0	0	0	0	0	0	0	0	0	0.1	0	0.05	0.1	0	0.1	0.15	0	0.35
>posi1113
0	0	0	0	0	0	0	0	0	0	0	0	0	0.2	0.05	0	0	0	0	0	0.05	0	0.1	0.05	0	0.05	0.15	0.05	0.1	0.05	0	0.15
>posi1114
0	0	0	0	0	0	0	0	0	0	0	0	0	0.125	0	0	0	0	0	0	0	0	0	0	0	0	0	0.125	0.125	0.25	0.25	0.125
>posi1115
0	0	0.0526315789473684	0	0.0526315789473684	0	0.0526315789473684	0	0	0	0	0	0	0	0.0526315789473684	0.105263157894737	0	0.0526315789473684	0	0.0526315789473684	0	0	0	0	0.0526315789473684	0.105263157894737	0	0	0.0526315789473684	0.157894736842105	0.105263157894737	0.105263157894737
>posi1116
0	0	0	0	0	0	0	0	0	0	0	0	0	0.2	0.1	0	0	0	0	0	0.1	0	0.1	0.1	0	0.1	0.3	0	0	0	0	0
>posi1117
0	0	0	0	0	0	0.0526315789473684	0.0526315789473684	0	0	0	0	0	0.157894736842105	0.105263157894737	0.0526315789473684	0.0526315789473684	0	0.0526315789473684	0	0	0	0.0526315789473684	0.105263157894737	0.0526315789473684	0.105263157894737	0.157894736842105	0	0	0	0	0
>posi1118
0	0	0	0	0	0.0454545454545455	0	0	0	0	0	0	0	0.0909090909090909	0.0454545454545455	0.0454545454545455	0	0.0454545454545455	0	0	0.0909090909090909	0	0	0	0.0454545454545455	0.0454545454545455	0.0909090909090909	0	0.0909090909090909	0.136363636363636	0.0909090909090909	0.136363636363636
>posi1119
0	0	0	0	0	0	0	0.0625	0	0	0	0	0	0	0.1875	0	0	0	0.0625	0	0	0	0	0.0625	0	0.125	0	0	0.1875	0.0625	0.0625	0.1875
>posi1120
0.0625	0.0625	0	0	0.125	0	0	0	0	0	0	0	0	0.1875	0	0	0	0.0625	0.0625	0	0	0	0	0	0	0	0.1875	0	0.0625	0.0625	0.0625	0.0625
>posi1121
0	0	0	0	0	0	0	0	0	0	0	0	0	0.25	0	0	0	0	0	0	0	0	0	0	0	0	0	0.25	0.25	0	0	0.25
>posi1122
0	0	0	0.0666666666666667	0	0	0.0666666666666667	0	0	0	0	0	0	0.133333333333333	0.0666666666666667	0.0666666666666667	0.0666666666666667	0	0	0	0	0	0.0666666666666667	0.0666666666666667	0.0666666666666667	0.0666666666666667	0.133333333333333	0	0	0.0666666666666667	0.0666666666666667	0
>posi1123
0	0	0	0	0	0.1	0	0	0	0	0	0	0	0.1	0	0.1	0	0	0	0.1	0	0	0	0	0.1	0	0.1	0	0	0.2	0.2	0
>posi1124
0	0	0	0	0.0625	0	0	0	0	0.0625	0.0625	0	0	0.0625	0	0.0625	0	0	0.0625	0	0	0	0.0625	0.0625	0	0.0625	0.0625	0	0.0625	0.125	0.125	0.0625
>posi1125
0	0	0	0	0	0	0	0	0	0	0	0	0	0.1	0	0	0	0	0	0	0	0	0	0	0	0	0	0.1	0.1	0.3	0.2	0.2
>posi1126
0	0	0	0	0	0	0	0.05	0	0	0	0	0.05	0.15	0	0	0	0.05	0	0	0	0.1	0	0	0.05	0	0	0.15	0	0.15	0.15	0.1
>posi1127
0	0	0	0	0.0769230769230769	0	0	0	0	0	0	0	0	0.0769230769230769	0	0.0769230769230769	0	0	0.0769230769230769	0	0	0	0	0	0	0	0.153846153846154	0	0.0769230769230769	0.230769230769231	0.153846153846154	0.0769230769230769
>posi1128
0	0	0	0	0	0	0	0	0	0	0	0	0	0.111111111111111	0.111111111111111	0	0	0	0	0	0.111111111111111	0	0	0	0	0	0.222222222222222	0	0	0.333333333333333	0.111111111111111	0
>posi1129
0	0	0	0	0	0	0	0	0	0	0	0	0	0.4	0	0	0	0	0	0	0	0	0	0.2	0	0	0.4	0	0	0	0	0
>posi1130
0	0	0	0	0.0769230769230769	0.0769230769230769	0	0	0	0	0	0	0	0.0769230769230769	0	0.0769230769230769	0	0	0.0769230769230769	0.0769230769230769	0	0	0	0	0.0769230769230769	0.0769230769230769	0.0769230769230769	0	0.0769230769230769	0.0769230769230769	0.0769230769230769	0.0769230769230769
>posi1131
0	0	0	0	0	0	0.0666666666666667	0.0666666666666667	0	0.0666666666666667	0.0666666666666667	0	0	0.0666666666666667	0	0.0666666666666667	0.0666666666666667	0	0.0666666666666667	0	0	0	0	0.0666666666666667	0.0666666666666667	0	0.0666666666666667	0	0.0666666666666667	0.0666666666666667	0.0666666666666667	0.0666666666666667
>posi1132
0	0	0	0	0.05	0	0.05	0	0	0.05	0.05	0	0	0.1	0	0.05	0.05	0	0.05	0	0	0	0.05	0.05	0.05	0	0.1	0	0	0.15	0.15	0
>posi1133
0	0	0	0	0	0.125	0	0	0	0	0	0	0	0.125	0.125	0	0	0	0	0.125	0	0	0	0	0	0.125	0.125	0	0	0.125	0	0.125
>posi1134
0	0	0	0	0	0	0	0	0	0	0	0	0.142857142857143	0	0	0	0	0	0	0	0	0	0	0	0	0	0	0	0.285714285714286	0.142857142857143	0.142857142857143	0.285714285714286
>posi1135
0	0	0	0	0	0	0	0	0	0	0	0	0.0526315789473684	0.105263157894737	0.0526315789473684	0	0	0	0	0	0.0526315789473684	0	0.0526315789473684	0.0526315789473684	0	0	0.105263157894737	0.105263157894737	0.0526315789473684	0.210526315789474	0.105263157894737	0.0526315789473684
>posi1136
0	0	0	0	0	0	0	0	0	0	0	0	0	0	0	0	0	0	0	0	0	0	0	0	0	0	0.2	0	0.2	0.2	0	0.4
>posi1137
0	0	0	0	0.0714285714285714	0	0.0714285714285714	0	0	0	0	0	0	0.0714285714285714	0.0714285714285714	0.0714285714285714	0.0714285714285714	0	0.0714285714285714	0	0	0	0	0	0	0.142857142857143	0.0714285714285714	0	0.0714285714285714	0.0714285714285714	0.0714285714285714	0.0714285714285714
>posi1138
0	0	0	0	0	0	0	0	0	0	0	0	0	0.166666666666667	0	0	0	0	0	0	0	0	0	0	0	0	0.166666666666667	0	0.166666666666667	0.166666666666667	0	0.333333333333333
>posi1139
0	0	0	0	0	0.142857142857143	0	0	0	0	0	0	0.0714285714285714	0	0.0714285714285714	0.0714285714285714	0.0714285714285714	0.0714285714285714	0	0	0	0	0	0	0	0.142857142857143	0	0.0714285714285714	0	0.142857142857143	0.0714285714285714	0.0714285714285714
>posi1140
0	0	0	0	0	0	0	0	0	0	0	0	0	0.166666666666667	0	0.0833333333333333	0	0	0	0	0	0	0	0.166666666666667	0	0	0.166666666666667	0	0.0833333333333333	0.166666666666667	0	0.166666666666667
>posi1141
0	0	0	0	0	0	0	0	0	0	0	0	0	0.166666666666667	0	0.0833333333333333	0	0	0	0	0	0	0.0833333333333333	0.0833333333333333	0.0833333333333333	0	0.0833333333333333	0.0833333333333333	0	0.166666666666667	0.166666666666667	0
>posi1142
0	0	0	0	0	0	0	0	0	0	0	0	0	0.222222222222222	0	0	0	0	0	0	0.111111111111111	0	0.111111111111111	0	0	0	0.333333333333333	0	0.111111111111111	0	0	0.111111111111111
>posi1143
0	0	0	0	0	0	0	0	0	0	0	0	0	0.285714285714286	0	0	0	0	0	0	0	0	0	0.142857142857143	0	0	0.142857142857143	0.142857142857143	0	0.142857142857143	0.142857142857143	0
>posi1144
0	0	0	0	0	0.125	0	0	0	0	0	0	0.125	0.125	0	0	0	0	0	0.125	0	0	0	0	0	0	0.125	0.125	0	0.125	0.125	0
>posi1145
0	0	0	0	0	0	0	0	0	0.0454545454545455	0	0	0	0.181818181818182	0.0909090909090909	0	0	0	0	0	0.181818181818182	0.0909090909090909	0	0	0	0.0454545454545455	0.0909090909090909	0.136363636363636	0	0.0909090909090909	0.0454545454545455	0
>posi1146
0	0	0	0	0	0	0	0	0	0	0	0	0	0	0.125	0	0	0	0	0	0	0	0	0	0	0.125	0	0	0.125	0.25	0.25	0.125
>posi1147
0	0	0	0	0	0	0	0	0	0	0	0	0	0.15	0.05	0	0	0	0	0	0	0.05	0	0.1	0	0.05	0.1	0.05	0.1	0.15	0.1	0.1
>posi1148
0	0	0	0	0	0	0	0	0	0	0	0	0	0.2	0	0.0666666666666667	0	0	0	0	0	0	0	0.2	0.0666666666666667	0	0.2	0	0	0.133333333333333	0.133333333333333	0
>posi1149
0	0	0	0	0	0	0	0.0666666666666667	0	0	0	0	0	0.0666666666666667	0	0.0666666666666667	0.0666666666666667	0	0	0	0	0	0	0	0.0666666666666667	0.0666666666666667	0	0	0.2	0.0666666666666667	0	0.333333333333333
>posi1150
0	0.130434782608696	0	0.130434782608696	0	0.0434782608695652	0	0	0	0	0	0	0	0.0434782608695652	0	0.0434782608695652	0.0434782608695652	0	0	0	0	0	0	0	0	0.0434782608695652	0	0	0.0869565217391304	0.173913043478261	0.0869565217391304	0.173913043478261
>posi1151
0	0	0	0	0	0.105263157894737	0	0	0	0	0.0526315789473684	0	0	0.105263157894737	0.0526315789473684	0	0	0	0	0.105263157894737	0	0	0	0.0526315789473684	0	0.105263157894737	0	0.0526315789473684	0	0.157894736842105	0.105263157894737	0.105263157894737
>posi1152
0	0	0	0	0	0	0.142857142857143	0	0	0	0	0	0.0714285714285714	0.0714285714285714	0.0714285714285714	0	0	0	0	0.142857142857143	0	0	0	0	0	0.0714285714285714	0	0.142857142857143	0	0.142857142857143	0.142857142857143	0
>posi1153
0	0	0	0	0.0666666666666667	0	0.0666666666666667	0	0	0	0	0	0.0666666666666667	0	0.0666666666666667	0	0	0	0.133333333333333	0	0	0	0	0	0	0.133333333333333	0	0.0666666666666667	0.0666666666666667	0.133333333333333	0.133333333333333	0.0666666666666667
>posi1154
0	0	0	0	0	0	0	0	0	0	0	0	0	0	0.1	0	0	0	0	0	0	0	0	0	0	0.1	0	0	0.1	0.3	0.2	0.2
>posi1155
0	0	0	0	0	0	0	0	0	0	0	0	0	0.125	0	0	0	0	0	0	0	0	0	0	0	0	0	0.125	0	0.375	0.25	0.125
>posi1156
0	0	0	0	0	0.0555555555555556	0	0	0	0	0	0	0	0.222222222222222	0	0	0	0	0	0.0555555555555556	0	0	0	0.111111111111111	0	0	0.111111111111111	0.111111111111111	0.0555555555555556	0.111111111111111	0.0555555555555556	0.111111111111111
>posi1157
0	0	0	0	0.0434782608695652	0.0434782608695652	0.0434782608695652	0	0	0.0434782608695652	0.0434782608695652	0	0.0434782608695652	0	0.0434782608695652	0.0434782608695652	0.0869565217391304	0.0434782608695652	0	0	0	0	0	0.0434782608695652	0	0.0869565217391304	0.0434782608695652	0	0.0434782608695652	0.130434782608696	0.0869565217391304	0.0869565217391304
>posi1158
0.0476190476190476	0	0.0476190476190476	0	0.0476190476190476	0	0.0476190476190476	0	0	0	0	0	0	0	0.19047619047619	0	0	0.0476190476190476	0.0476190476190476	0	0.0476190476190476	0	0	0	0	0.19047619047619	0	0	0.0476190476190476	0.0952380952380952	0.0476190476190476	0.0952380952380952
>posi1159
0.0476190476190476	0.0476190476190476	0	0	0	0.0476190476190476	0	0.0476190476190476	0	0	0.0476190476190476	0	0.0952380952380952	0.0476190476190476	0	0	0.0476190476190476	0	0.0476190476190476	0	0	0.0952380952380952	0	0	0	0	0	0.142857142857143	0.0476190476190476	0.0952380952380952	0.0476190476190476	0.0952380952380952
>posi1160
0	0	0	0	0	0	0	0.0526315789473684	0	0	0	0	0.0526315789473684	0.0526315789473684	0.0526315789473684	0	0	0	0.0526315789473684	0	0	0.0526315789473684	0	0	0	0.0526315789473684	0.0526315789473684	0.0526315789473684	0.105263157894737	0.157894736842105	0.0526315789473684	0.210526315789474
>posi1161
0	0.05	0	0.05	0	0	0	0.05	0	0	0	0	0	0.1	0	0	0.05	0	0	0	0	0.05	0	0	0	0.05	0.05	0	0	0.25	0.2	0.1
>posi1162
0	0	0	0	0	0	0	0.05	0	0.05	0	0	0	0.15	0.1	0	0	0	0.05	0	0.1	0	0.05	0.05	0	0.05	0.2	0	0	0.1	0.05	0
>posi1163
0	0	0	0	0	0	0	0	0	0	0	0	0	0.222222222222222	0	0	0	0	0	0	0.111111111111111	0	0	0	0	0	0.222222222222222	0	0	0.222222222222222	0.111111111111111	0.111111111111111
>posi1164
0	0	0	0	0	0	0	0	0	0	0	0	0	0.117647058823529	0	0.117647058823529	0	0	0	0	0.0588235294117647	0.0588235294117647	0.0588235294117647	0	0.117647058823529	0	0.117647058823529	0	0.0588235294117647	0.117647058823529	0	0.176470588235294
>posi1165
0	0	0	0	0	0	0	0	0	0	0	0	0	0.142857142857143	0	0.0714285714285714	0	0	0	0	0.0714285714285714	0.0714285714285714	0	0	0.0714285714285714	0	0.0714285714285714	0.0714285714285714	0.0714285714285714	0.142857142857143	0.0714285714285714	0.142857142857143
>posi1166
0	0	0	0	0	0	0.111111111111111	0	0	0	0	0	0	0.111111111111111	0.111111111111111	0	0	0	0	0.111111111111111	0	0	0	0	0	0.222222222222222	0	0	0	0.111111111111111	0.222222222222222	0
>posi1167
0	0.0588235294117647	0	0	0.0588235294117647	0.0588235294117647	0	0.0588235294117647	0	0	0	0	0	0.176470588235294	0	0.0588235294117647	0	0.0588235294117647	0	0.117647058823529	0	0	0	0	0.0588235294117647	0	0.117647058823529	0.0588235294117647	0	0.0588235294117647	0.0588235294117647	0
>posi1168
0	0	0	0	0	0	0	0	0	0	0	0	0	0	0.125	0	0	0	0	0	0	0	0	0	0	0.125	0	0	0.125	0.25	0.25	0.125
>posi1169
0	0.0666666666666667	0	0	0.0666666666666667	0	0	0	0	0	0	0	0	0.0666666666666667	0.0666666666666667	0	0	0.0666666666666667	0	0	0	0	0	0	0	0.0666666666666667	0	0.0666666666666667	0.0666666666666667	0.2	0.133333333333333	0.133333333333333
>posi1170
0	0	0	0	0	0	0	0	0	0	0	0	0	0	0	0.25	0	0	0	0	0	0	0	0	0	0.25	0	0	0	0.25	0.25	0
>posi1171
0	0	0	0	0	0	0	0	0	0	0	0	0	0.1	0	0	0	0	0	0	0	0	0	0	0	0	0.1	0	0.1	0.3	0.1	0.3
>posi1172
0	0	0	0	0	0	0	0.0833333333333333	0	0	0.0416666666666667	0	0	0.208333333333333	0	0	0	0	0	0.0833333333333333	0.0416666666666667	0	0	0.0833333333333333	0	0	0.0833333333333333	0.0833333333333333	0.0416666666666667	0.125	0.125	0
>posi1173
0	0	0	0	0	0	0	0	0	0	0	0	0	0	0.230769230769231	0	0	0	0	0	0.0769230769230769	0	0.0769230769230769	0	0	0.153846153846154	0	0	0.153846153846154	0.0769230769230769	0.0769230769230769	0.153846153846154
>posi1174
0	0	0	0.0454545454545455	0	0	0.0454545454545455	0	0	0.0454545454545455	0.0454545454545455	0	0	0.0909090909090909	0.0454545454545455	0	0	0	0.0454545454545455	0	0.0454545454545455	0	0.0454545454545455	0.0909090909090909	0	0.0909090909090909	0.0909090909090909	0	0.0454545454545455	0.0909090909090909	0.0454545454545455	0.0909090909090909
>posi1175
0.08	0	0.04	0.08	0	0	0	0.08	0	0	0	0	0	0.04	0.12	0.04	0	0	0.04	0.04	0.04	0	0.04	0	0.04	0.12	0.04	0	0.04	0.04	0.04	0.04
>posi1176
0	0	0	0	0	0	0	0	0	0	0	0	0	0.0588235294117647	0	0.0588235294117647	0	0	0	0	0	0	0	0.117647058823529	0.0588235294117647	0.117647058823529	0	0	0	0.235294117647059	0.235294117647059	0.117647058823529
>posi1177
0.0555555555555556	0.0555555555555556	0	0.111111111111111	0	0.0555555555555556	0	0	0	0	0	0	0.0555555555555556	0.0555555555555556	0	0	0.0555555555555556	0	0	0	0	0	0	0.0555555555555556	0	0	0.0555555555555556	0.111111111111111	0	0.166666666666667	0.166666666666667	0
>posi1178
0	0	0	0.0526315789473684	0.0526315789473684	0	0.0526315789473684	0.0526315789473684	0	0	0	0	0	0.105263157894737	0.0526315789473684	0.0526315789473684	0.0526315789473684	0.0526315789473684	0.0526315789473684	0	0	0	0	0	0.0526315789473684	0.0526315789473684	0.0526315789473684	0.0526315789473684	0	0.105263157894737	0.105263157894737	0
>posi1179
0	0	0	0.0869565217391304	0.0869565217391304	0	0.0434782608695652	0	0	0	0	0	0	0.173913043478261	0	0.0434782608695652	0.0434782608695652	0	0.0434782608695652	0.0434782608695652	0	0	0.0434782608695652	0	0.0434782608695652	0	0.173913043478261	0	0.0434782608695652	0.0434782608695652	0.0434782608695652	0.0434782608695652
>posi1180
0	0	0	0	0.0714285714285714	0	0	0	0	0	0	0	0	0.214285714285714	0	0.0714285714285714	0	0.0714285714285714	0	0	0.0714285714285714	0.0714285714285714	0	0	0	0.0714285714285714	0.214285714285714	0	0	0.0714285714285714	0.0714285714285714	0
>posi1181
0	0	0	0	0	0	0	0	0	0.0416666666666667	0	0	0	0.0416666666666667	0.0833333333333333	0.0416666666666667	0	0	0	0	0.0416666666666667	0.125	0	0	0	0.0416666666666667	0.0416666666666667	0.0833333333333333	0.0833333333333333	0.208333333333333	0.0833333333333333	0.0833333333333333
>posi1182
0	0	0	0	0	0	0	0	0	0	0	0	0	0.166666666666667	0	0	0	0	0	0	0	0	0	0	0	0	0.166666666666667	0	0.333333333333333	0	0	0.333333333333333
>posi1183
0	0	0	0	0	0	0	0	0	0	0	0	0	0.125	0.25	0	0	0	0	0	0	0	0	0.25	0	0.25	0.125	0	0	0	0	0
>posi1184
0	0	0.0526315789473684	0.0526315789473684	0	0.0526315789473684	0	0.0526315789473684	0	0	0	0	0	0.105263157894737	0.105263157894737	0	0.0526315789473684	0	0	0.0526315789473684	0	0.0526315789473684	0	0	0	0.105263157894737	0.0526315789473684	0.0526315789473684	0.0526315789473684	0.0526315789473684	0.0526315789473684	0.0526315789473684
>posi1185
0	0	0	0	0	0.0952380952380952	0	0	0	0.0476190476190476	0.0476190476190476	0.0476190476190476	0	0.0476190476190476	0.0952380952380952	0	0	0.0476190476190476	0	0.0476190476190476	0.0476190476190476	0	0.0476190476190476	0.0476190476190476	0	0.0476190476190476	0.0476190476190476	0.0476190476190476	0.0476190476190476	0.0952380952380952	0	0.0952380952380952
>posi1186
0.0416666666666667	0	0	0	0.0416666666666667	0.0833333333333333	0	0	0	0	0	0	0.125	0.0833333333333333	0	0.0416666666666667	0.0416666666666667	0	0	0.0833333333333333	0.0416666666666667	0.0416666666666667	0	0	0.0416666666666667	0	0	0.166666666666667	0.0416666666666667	0.0416666666666667	0	0.0833333333333333
>posi1187
0	0	0	0	0.0476190476190476	0.0476190476190476	0	0	0	0	0	0	0	0.0952380952380952	0.19047619047619	0	0	0.0952380952380952	0	0	0.0952380952380952	0.0476190476190476	0	0	0	0.19047619047619	0.0476190476190476	0.0476190476190476	0.0476190476190476	0	0	0.0476190476190476
>posi1188
0	0	0	0	0.05	0	0	0	0	0	0	0	0.05	0.1	0.1	0.05	0.05	0	0	0	0	0.15	0	0.05	0.05	0.1	0.1	0.05	0	0.05	0.05	0
>posi1189
0	0	0	0	0	0	0	0	0	0	0	0	0.0555555555555556	0.111111111111111	0	0	0	0	0	0	0	0	0.0555555555555556	0.0555555555555556	0	0.0555555555555556	0.0555555555555556	0.0555555555555556	0.0555555555555556	0.166666666666667	0.222222222222222	0.111111111111111
>posi1190
0	0.0625	0	0	0.0625	0	0.0625	0	0	0	0	0	0	0.125	0.125	0	0.125	0	0	0	0.0625	0	0	0	0	0.125	0.125	0	0	0.0625	0.0625	0
>posi1191
0	0	0	0	0	0	0.05	0	0	0	0	0	0.05	0.15	0	0	0	0	0	0.05	0	0	0.05	0.05	0	0	0.05	0.15	0	0.2	0.2	0
>posi1192
0	0	0	0	0	0	0	0	0	0.0476190476190476	0.0476190476190476	0.0476190476190476	0	0.0952380952380952	0	0.0476190476190476	0	0	0	0	0.0476190476190476	0.238095238095238	0	0	0.0476190476190476	0	0.0952380952380952	0	0.0476190476190476	0.0952380952380952	0.0476190476190476	0.0952380952380952
>posi1193
0.05	0	0.15	0.1	0	0	0.05	0.05	0	0	0	0	0	0.15	0	0	0	0	0	0.1	0	0	0	0	0	0	0.1	0.05	0.05	0.05	0.05	0.05
>posi1194
0	0	0	0	0	0.1	0	0	0	0	0	0	0	0.1	0	0.1	0	0	0	0.1	0	0	0	0	0.1	0	0.1	0	0	0.2	0.1	0.1
>posi1195
0	0	0.05	0.1	0.05	0	0	0.05	0	0	0	0	0	0.1	0	0.1	0	0	0.1	0	0	0	0	0.05	0.1	0	0.1	0	0	0.1	0.05	0.05
>posi1196
0	0	0	0	0	0	0	0	0	0	0	0	0.166666666666667	0	0	0	0	0	0	0	0	0	0	0	0	0	0	0.166666666666667	0	0.333333333333333	0.333333333333333	0
>posi1197
0	0	0	0	0	0	0	0	0	0	0	0	0	0.166666666666667	0	0	0	0	0	0	0	0	0	0	0	0	0.166666666666667	0	0	0.333333333333333	0.166666666666667	0.166666666666667
>posi1198
0.157894736842105	0	0.0526315789473684	0.0526315789473684	0	0.0526315789473684	0	0.0526315789473684	0	0	0	0	0.0526315789473684	0.157894736842105	0	0	0.0526315789473684	0	0.0526315789473684	0	0	0	0	0.0526315789473684	0	0	0.105263157894737	0.0526315789473684	0	0.0526315789473684	0.0526315789473684	0
>posi1199
0	0	0	0	0	0	0	0	0	0	0	0	0	0.111111111111111	0.111111111111111	0	0	0	0	0	0	0.111111111111111	0	0	0	0	0.111111111111111	0.111111111111111	0.111111111111111	0.222222222222222	0.111111111111111	0
>posi1200
0	0.0909090909090909	0	0	0	0	0	0.0909090909090909	0	0	0	0	0	0.0909090909090909	0.0909090909090909	0	0	0	0	0.0909090909090909	0	0	0	0	0	0.0909090909090909	0.0909090909090909	0	0.0909090909090909	0.0909090909090909	0.0909090909090909	0.0909090909090909
>posi1201
0	0	0.0869565217391304	0	0.130434782608696	0	0	0	0	0	0	0	0	0.0869565217391304	0.0869565217391304	0.0434782608695652	0.0869565217391304	0.0434782608695652	0	0	0	0	0	0.0434782608695652	0.0434782608695652	0.0869565217391304	0.0434782608695652	0.0434782608695652	0.0434782608695652	0.0434782608695652	0.0434782608695652	0.0434782608695652
>posi1202
0.111111111111111	0.222222222222222	0	0.0555555555555556	0	0.0555555555555556	0	0	0	0	0	0	0	0.0555555555555556	0	0.0555555555555556	0.0555555555555556	0	0	0	0	0	0	0	0.0555555555555556	0	0	0	0.0555555555555556	0.111111111111111	0.0555555555555556	0.111111111111111
>posi1203
0	0	0	0	0	0	0	0	0	0	0	0	0	0.222222222222222	0	0	0	0	0	0	0.111111111111111	0	0	0	0	0.111111111111111	0	0.111111111111111	0	0.111111111111111	0.333333333333333	0
>posi1204
0	0	0	0	0.0526315789473684	0	0.0526315789473684	0	0	0	0	0	0	0.105263157894737	0	0.105263157894737	0	0	0.0526315789473684	0.0526315789473684	0	0.0526315789473684	0	0	0.0526315789473684	0.0526315789473684	0.0526315789473684	0.0526315789473684	0	0.157894736842105	0.157894736842105	0
>posi1205
0	0	0	0	0	0	0.0476190476190476	0	0	0	0	0	0.0476190476190476	0.0952380952380952	0.0952380952380952	0	0	0	0.0476190476190476	0	0.0476190476190476	0.0476190476190476	0	0.0476190476190476	0	0.0952380952380952	0.0952380952380952	0.0476190476190476	0.0476190476190476	0.0952380952380952	0	0.142857142857143
>posi1206
0	0	0	0	0	0	0	0.125	0	0	0	0	0	0	0.125	0.125	0	0	0.125	0	0	0	0	0	0.125	0.125	0	0	0	0.125	0.125	0
>posi1207
0.0454545454545455	0	0	0.0454545454545455	0.0454545454545455	0.0454545454545455	0	0	0	0	0	0	0	0.0454545454545455	0.0454545454545455	0.0454545454545455	0	0.0909090909090909	0	0	0	0	0	0	0	0.0454545454545455	0.0909090909090909	0	0.0909090909090909	0.181818181818182	0.0909090909090909	0.0909090909090909
>posi1208
0	0	0	0	0	0	0	0	0	0	0	0	0	0.222222222222222	0	0.111111111111111	0	0	0	0	0	0.222222222222222	0	0	0.111111111111111	0	0.111111111111111	0	0	0.111111111111111	0.111111111111111	0
>posi1209
0	0	0	0	0	0	0	0	0	0	0	0	0	0.166666666666667	0	0	0	0	0	0	0	0	0	0	0	0	0.166666666666667	0	0.166666666666667	0.166666666666667	0	0.333333333333333
>posi1210
0.166666666666667	0.0555555555555556	0.111111111111111	0	0	0	0.0555555555555556	0	0	0	0	0	0	0.0555555555555556	0	0.0555555555555556	0.0555555555555556	0	0	0	0	0	0	0	0	0.0555555555555556	0.0555555555555556	0	0.111111111111111	0.0555555555555556	0.0555555555555556	0.111111111111111
>posi1211
0	0	0	0	0.0434782608695652	0	0.0434782608695652	0	0	0	0	0	0.0434782608695652	0	0.0869565217391304	0.0434782608695652	0.0869565217391304	0	0	0	0	0.0434782608695652	0	0.0434782608695652	0	0.130434782608696	0.0869565217391304	0	0.0434782608695652	0.130434782608696	0.0869565217391304	0.0869565217391304
>posi1212
0	0	0	0	0	0.0666666666666667	0	0	0	0.0666666666666667	0.0666666666666667	0	0.0666666666666667	0.0666666666666667	0.0666666666666667	0	0	0	0	0.0666666666666667	0	0	0.0666666666666667	0.133333333333333	0	0	0.133333333333333	0.0666666666666667	0	0.133333333333333	0	0
>posi1213
0	0	0	0	0	0.166666666666667	0	0	0	0.0833333333333333	0	0	0	0.0833333333333333	0	0.0833333333333333	0	0	0	0.166666666666667	0	0.0833333333333333	0	0	0.0833333333333333	0	0	0.0833333333333333	0	0.0833333333333333	0.0833333333333333	0
>posi1214
0.0588235294117647	0	0	0	0.0588235294117647	0	0	0	0	0.0588235294117647	0.0588235294117647	0	0.0588235294117647	0.0588235294117647	0	0	0	0.0588235294117647	0	0	0.0588235294117647	0	0.0588235294117647	0	0	0	0.0588235294117647	0.0588235294117647	0.0588235294117647	0.117647058823529	0.0588235294117647	0.117647058823529
>posi1215
0	0	0	0	0	0	0	0	0	0	0	0	0	0.222222222222222	0	0	0	0	0	0	0	0	0	0.111111111111111	0	0	0.111111111111111	0.111111111111111	0.111111111111111	0.111111111111111	0.111111111111111	0.111111111111111
>posi1216
0	0	0	0	0	0	0	0	0	0.0769230769230769	0.0769230769230769	0	0.0769230769230769	0.0769230769230769	0	0	0	0	0	0	0	0.0769230769230769	0	0.153846153846154	0	0	0.0769230769230769	0.0769230769230769	0	0.153846153846154	0.153846153846154	0
>posi1217
0	0	0	0	0	0	0	0	0	0	0	0	0	0.142857142857143	0	0.0714285714285714	0	0	0	0	0	0	0.142857142857143	0	0.0714285714285714	0	0.142857142857143	0	0.142857142857143	0.0714285714285714	0.0714285714285714	0.142857142857143
>posi1218
0	0	0	0	0	0	0	0	0	0	0	0	0	0.285714285714286	0	0	0	0	0	0	0	0	0	0.142857142857143	0	0	0.285714285714286	0	0	0.142857142857143	0.142857142857143	0
>posi1219
0	0	0	0	0	0	0	0	0	0	0	0	0	0.222222222222222	0	0	0	0	0	0	0	0	0	0.111111111111111	0	0	0.111111111111111	0.111111111111111	0	0.222222222222222	0.222222222222222	0
>posi1220
0	0	0	0	0	0	0	0	0	0	0	0	0.0909090909090909	0.0909090909090909	0	0	0	0	0	0	0	0	0	0.0909090909090909	0	0.0909090909090909	0	0.0909090909090909	0.0909090909090909	0.0909090909090909	0.272727272727273	0.0909090909090909
>posi1221
0.05	0	0.1	0.05	0	0	0.1	0	0	0	0	0	0	0.15	0	0	0	0	0.05	0.05	0	0	0	0	0	0	0.05	0.05	0.1	0.05	0.1	0.1
>posi1222
0.0588235294117647	0	0	0	0	0	0.0588235294117647	0	0.0588235294117647	0	0	0.0588235294117647	0	0.0588235294117647	0.0588235294117647	0	0.0588235294117647	0	0	0	0	0.117647058823529	0	0	0	0.0588235294117647	0	0.0588235294117647	0.0588235294117647	0.117647058823529	0.117647058823529	0.0588235294117647
>posi1223
0	0	0	0	0	0	0	0	0	0	0	0	0.142857142857143	0.0714285714285714	0	0	0	0	0	0	0	0	0.0714285714285714	0.0714285714285714	0	0	0.0714285714285714	0.142857142857143	0	0.214285714285714	0.214285714285714	0
>posi1224
0	0	0	0	0.111111111111111	0	0	0	0	0	0	0	0	0	0.111111111111111	0.111111111111111	0	0.111111111111111	0	0	0	0	0	0	0.111111111111111	0	0.111111111111111	0	0	0.222222222222222	0.111111111111111	0
>posi1225
0	0	0	0	0	0	0	0	0	0	0	0	0.1	0	0	0	0	0	0	0	0	0	0	0	0	0	0	0.1	0.1	0.3	0.2	0.2
>posi1226
0	0	0	0.0588235294117647	0	0	0	0.0588235294117647	0	0	0	0	0.0588235294117647	0	0.117647058823529	0.0588235294117647	0	0	0	0.0588235294117647	0	0.117647058823529	0	0	0.0588235294117647	0.117647058823529	0	0.0588235294117647	0	0.117647058823529	0.0588235294117647	0.0588235294117647
>posi1227
0	0	0	0	0	0	0	0	0	0	0	0	0	0	0	0.125	0	0	0	0	0	0	0	0.125	0.25	0	0	0	0	0.25	0.25	0
>posi1228
0	0	0	0	0	0	0	0	0	0	0	0	0.0909090909090909	0.0909090909090909	0	0	0	0	0	0	0	0	0.0909090909090909	0	0	0	0.181818181818182	0	0.0909090909090909	0.181818181818182	0.0909090909090909	0.181818181818182
>posi1229
0	0	0	0	0	0	0	0	0	0	0	0	0.0769230769230769	0.0769230769230769	0	0	0	0	0	0	0	0.0769230769230769	0	0	0	0	0	0.153846153846154	0.0769230769230769	0.230769230769231	0.153846153846154	0.153846153846154
>posi1230
0	0	0	0	0	0	0	0	0	0	0	0	0.0666666666666667	0.0666666666666667	0.133333333333333	0	0	0	0	0	0	0.2	0	0	0	0.133333333333333	0	0.133333333333333	0.0666666666666667	0.0666666666666667	0	0.133333333333333
>posi1231
0	0	0	0	0	0	0	0	0	0	0	0	0	0.1875	0	0	0	0	0	0	0	0	0.0625	0.0625	0	0	0.125	0.0625	0.125	0.125	0.125	0.125
>posi1232
0	0	0	0	0	0	0	0	0	0	0	0	0	0.1	0	0	0	0	0	0	0	0	0	0	0	0	0.1	0	0.1	0.3	0.3	0.1
>posi1233
0	0	0	0	0.105263157894737	0.0526315789473684	0	0	0	0.105263157894737	0	0.0526315789473684	0	0	0	0.0526315789473684	0	0.105263157894737	0	0.0526315789473684	0	0.0526315789473684	0	0	0.0526315789473684	0.0526315789473684	0	0	0	0.157894736842105	0.105263157894737	0.0526315789473684
>posi1234
0	0	0	0	0	0	0	0	0	0	0	0	0	0	0	0.125	0	0	0	0	0	0	0	0	0	0.125	0	0	0.25	0.125	0	0.375
>posi1235
0	0	0	0	0	0.105263157894737	0	0	0	0.105263157894737	0.0526315789473684	0	0	0.0526315789473684	0.0526315789473684	0	0	0	0	0.105263157894737	0	0.0526315789473684	0.0526315789473684	0	0	0	0	0.0526315789473684	0	0.157894736842105	0.105263157894737	0.105263157894737
>posi1236
0	0	0	0	0	0	0	0	0	0	0	0	0	0.230769230769231	0.0769230769230769	0	0	0	0	0	0	0	0.0769230769230769	0.153846153846154	0	0.0769230769230769	0.230769230769231	0	0	0.0769230769230769	0	0.0769230769230769
>posi1237
0	0	0	0	0.0588235294117647	0.0588235294117647	0	0	0	0	0	0	0	0.117647058823529	0	0.117647058823529	0.0588235294117647	0.0588235294117647	0	0	0.0588235294117647	0.0588235294117647	0	0	0.176470588235294	0	0.117647058823529	0	0	0.0588235294117647	0.0588235294117647	0
>posi1238
0.0952380952380952	0.0476190476190476	0	0.142857142857143	0	0	0	0.0952380952380952	0	0	0	0	0	0.0476190476190476	0.0476190476190476	0	0	0	0.0952380952380952	0	0	0	0	0	0	0.0476190476190476	0.0476190476190476	0.0476190476190476	0.0476190476190476	0.0952380952380952	0.0952380952380952	0.0476190476190476
>posi1239
0	0	0	0	0	0	0.0714285714285714	0.0714285714285714	0	0	0	0	0	0	0	0.214285714285714	0.0714285714285714	0	0.0714285714285714	0	0	0	0	0	0.142857142857143	0.0714285714285714	0	0	0.0714285714285714	0.0714285714285714	0.0714285714285714	0.0714285714285714
>posi1240
0	0	0	0.166666666666667	0	0	0.0833333333333333	0	0	0	0	0	0	0.0833333333333333	0.0833333333333333	0	0	0	0	0.0833333333333333	0	0	0	0	0	0.0833333333333333	0.0833333333333333	0	0	0.166666666666667	0.166666666666667	0
>posi1241
0	0	0	0	0.0476190476190476	0	0	0	0	0.0476190476190476	0	0	0.0476190476190476	0.0476190476190476	0.0952380952380952	0	0.0476190476190476	0	0	0	0.0476190476190476	0.0476190476190476	0	0.0476190476190476	0	0.0476190476190476	0.0952380952380952	0.0476190476190476	0.0476190476190476	0.142857142857143	0.0476190476190476	0.0952380952380952
>posi1242
0	0	0	0	0	0	0	0	0	0	0	0	0	0.142857142857143	0.142857142857143	0	0	0	0	0	0	0	0.142857142857143	0	0	0.142857142857143	0.142857142857143	0	0.142857142857143	0	0	0.142857142857143
>posi1243
0	0	0	0	0.157894736842105	0	0	0	0	0.0526315789473684	0	0	0	0	0.105263157894737	0.0526315789473684	0.0526315789473684	0.105263157894737	0	0	0	0	0	0	0	0.157894736842105	0	0	0.0526315789473684	0.105263157894737	0.0526315789473684	0.105263157894737
>posi1244
0	0	0	0	0	0	0	0	0	0	0	0	0	0.142857142857143	0.142857142857143	0	0	0	0	0	0	0	0.142857142857143	0	0	0.142857142857143	0.142857142857143	0	0	0.142857142857143	0.142857142857143	0
>posi1245
0	0	0	0	0	0.0555555555555556	0	0	0	0	0	0	0.0555555555555556	0	0.111111111111111	0.0555555555555556	0	0.0555555555555556	0	0	0	0.111111111111111	0	0	0.0555555555555556	0.111111111111111	0	0.0555555555555556	0.166666666666667	0	0	0.166666666666667
>posi1246
0.153846153846154	0.0769230769230769	0.0769230769230769	0	0.0769230769230769	0	0	0	0	0	0	0	0	0	0	0.0769230769230769	0	0	0.0769230769230769	0	0	0	0	0	0.153846153846154	0	0	0	0	0.153846153846154	0.153846153846154	0
>posi1247
0	0	0	0	0	0.0833333333333333	0	0	0	0	0	0	0	0.0833333333333333	0.25	0	0	0	0	0.0833333333333333	0	0.166666666666667	0	0	0	0.25	0.0833333333333333	0	0	0	0	0
>posi1248
0	0	0	0	0	0	0	0.125	0	0	0	0	0	0	0.125	0.125	0	0.125	0	0	0	0	0	0	0.125	0.125	0	0	0	0.125	0.125	0
>posi1249
0	0	0	0	0	0	0	0.05	0	0	0	0	0.05	0.05	0	0.1	0	0	0.05	0	0	0.1	0	0	0.05	0.05	0.05	0.05	0.1	0.1	0.1	0.1
>posi1250
0	0	0	0	0	0	0	0.111111111111111	0	0	0	0	0	0	0.166666666666667	0	0	0.0555555555555556	0.0555555555555556	0	0	0	0	0	0	0.166666666666667	0	0	0.0555555555555556	0.166666666666667	0.0555555555555556	0.166666666666667
>posi1251
0	0	0	0	0	0	0	0	0	0	0	0	0	0.5	0	0	0	0	0	0	0	0	0	0.25	0	0	0.25	0	0	0	0	0
>posi1252
0	0	0.0666666666666667	0	0.0666666666666667	0	0	0	0	0	0	0	0	0.133333333333333	0	0.0666666666666667	0.0666666666666667	0	0	0	0	0.0666666666666667	0	0	0	0.0666666666666667	0.0666666666666667	0	0.133333333333333	0.0666666666666667	0.0666666666666667	0.133333333333333
>posi1253
0	0	0	0	0	0	0	0	0	0	0	0	0	0.333333333333333	0	0	0	0	0	0	0	0	0	0	0	0	0.333333333333333	0	0	0	0.333333333333333	0
>posi1254
0	0	0	0	0	0	0.0714285714285714	0	0	0	0	0	0.0714285714285714	0.0714285714285714	0.0714285714285714	0	0	0.0714285714285714	0	0	0.0714285714285714	0	0	0	0	0.142857142857143	0	0.0714285714285714	0	0.142857142857143	0.142857142857143	0.0714285714285714
>posi1255
0	0	0	0	0	0	0	0	0	0	0	0	0	0	0.3	0	0	0	0	0	0	0	0.1	0.1	0	0.3	0	0	0	0.1	0.1	0
>posi1256
0	0	0	0	0.0666666666666667	0.0666666666666667	0	0	0	0.0666666666666667	0	0	0	0	0.0666666666666667	0	0.0666666666666667	0.0666666666666667	0	0	0	0	0	0	0	0.0666666666666667	0	0	0.0666666666666667	0.2	0.2	0.0666666666666667
>posi1257
0.0666666666666667	0	0	0	0.0666666666666667	0	0	0	0	0	0	0	0	0.0666666666666667	0.0666666666666667	0	0	0.0666666666666667	0	0	0	0	0	0	0	0.0666666666666667	0.0666666666666667	0	0.0666666666666667	0.2	0.0666666666666667	0.2
>posi1258
0	0	0	0.0952380952380952	0	0.0476190476190476	0	0	0	0	0	0	0	0.0952380952380952	0	0.0476190476190476	0	0.0476190476190476	0	0	0	0.0476190476190476	0	0	0.0476190476190476	0	0.0476190476190476	0.0476190476190476	0.0476190476190476	0.19047619047619	0.142857142857143	0.0952380952380952
>posi1259
0	0	0	0	0	0	0	0	0	0	0	0	0	0	0	0	0	0	0	0	0	0	0	0	0	0.142857142857143	0	0	0.142857142857143	0.285714285714286	0.285714285714286	0.142857142857143
>posi1260
0	0	0	0	0	0.0625	0	0	0	0	0	0	0.0625	0.0625	0	0	0	0.0625	0	0	0	0	0	0	0	0	0.0625	0.0625	0.1875	0.125	0.125	0.1875
>posi1261
0.0952380952380952	0	0	0	0.0476190476190476	0	0	0.0476190476190476	0	0	0	0	0	0.142857142857143	0	0.0476190476190476	0	0.0476190476190476	0	0.0476190476190476	0	0	0	0.0476190476190476	0	0.0952380952380952	0.0952380952380952	0	0.0476190476190476	0.0476190476190476	0.142857142857143	0.0476190476190476
>posi1262
0	0.0833333333333333	0	0.25	0	0.0833333333333333	0	0	0	0	0	0	0	0	0.166666666666667	0	0.0833333333333333	0	0	0	0	0	0	0	0	0.166666666666667	0	0	0.0833333333333333	0	0	0.0833333333333333
>posi1263
0	0	0	0	0	0	0	0	0	0	0	0	0	0.133333333333333	0	0	0	0	0	0	0	0	0.0666666666666667	0	0	0	0.0666666666666667	0.0666666666666667	0.0666666666666667	0.266666666666667	0.133333333333333	0.2
>posi1264
0.0384615384615385	0.0384615384615385	0.0384615384615385	0.0384615384615385	0.115384615384615	0.0384615384615385	0	0	0	0	0	0	0.0384615384615385	0.192307692307692	0	0	0.0384615384615385	0.115384615384615	0	0	0.0384615384615385	0	0	0	0	0	0.153846153846154	0.0384615384615385	0	0.0384615384615385	0.0384615384615385	0
>posi1265
0	0	0	0	0	0.125	0	0	0	0	0	0	0	0.25	0	0	0	0	0	0.125	0	0	0	0	0	0	0.125	0.125	0.125	0	0	0.125
>posi1266
0	0	0.05	0.05	0.05	0	0	0.05	0	0	0	0	0.05	0.1	0	0	0.05	0.05	0	0	0	0	0	0	0	0	0.1	0.05	0	0.2	0.15	0.05
>posi1267
0.153846153846154	0	0.192307692307692	0.0769230769230769	0	0	0.0769230769230769	0	0	0	0	0	0	0	0	0.0769230769230769	0.0384615384615385	0	0	0.0384615384615385	0	0	0	0	0.0769230769230769	0.0384615384615385	0	0	0	0.115384615384615	0.115384615384615	0
>posi1268
0	0	0	0	0.0555555555555556	0	0	0	0	0	0	0	0	0	0.111111111111111	0.111111111111111	0	0	0.0555555555555556	0	0.0555555555555556	0	0.0555555555555556	0	0.0555555555555556	0.166666666666667	0	0	0.0555555555555556	0.111111111111111	0.0555555555555556	0.111111111111111
>posi1269
0	0	0	0	0	0	0	0	0	0	0	0	0	0.0833333333333333	0	0	0	0	0	0	0	0	0	0	0	0	0	0.0833333333333333	0.0833333333333333	0.333333333333333	0.25	0.166666666666667
>posi1270
0.0454545454545455	0	0.0454545454545455	0	0.0454545454545455	0	0.0454545454545455	0	0	0	0	0	0	0.0454545454545455	0.0909090909090909	0	0.0454545454545455	0	0	0.0454545454545455	0.0454545454545455	0	0	0	0	0.136363636363636	0	0.0454545454545455	0.0454545454545455	0.136363636363636	0.136363636363636	0.0454545454545455
>posi1271
0	0	0	0	0	0.25	0	0	0	0.25	0	0	0	0	0.25	0	0	0	0	0.25	0	0	0	0	0	0	0	0	0	0	0	0
>posi1272
0	0	0	0	0	0	0	0	0	0	0	0	0	0	0.0769230769230769	0.0769230769230769	0	0	0	0	0.0769230769230769	0	0	0	0.0769230769230769	0	0.0769230769230769	0	0.0769230769230769	0.307692307692308	0.0769230769230769	0.153846153846154
>posi1273
0	0	0	0	0	0.0833333333333333	0	0	0	0	0	0	0	0.166666666666667	0	0	0	0	0	0.0833333333333333	0	0	0	0.0833333333333333	0	0.0833333333333333	0.166666666666667	0	0	0.0833333333333333	0.166666666666667	0.0833333333333333
>posi1274
0	0	0	0	0	0	0	0	0	0	0	0	0	0.142857142857143	0.0714285714285714	0.0714285714285714	0	0	0	0	0	0.142857142857143	0.0714285714285714	0	0.0714285714285714	0.0714285714285714	0.142857142857143	0	0.0714285714285714	0.0714285714285714	0.0714285714285714	0
>posi1275
0.117647058823529	0	0	0	0.117647058823529	0	0	0	0	0	0	0	0	0.0588235294117647	0.0588235294117647	0	0.0588235294117647	0	0.0588235294117647	0	0	0	0	0	0.0588235294117647	0.0588235294117647	0.0588235294117647	0	0	0.176470588235294	0.117647058823529	0.0588235294117647
>posi1276
0	0	0	0	0	0	0	0	0	0	0	0	0	0.0666666666666667	0	0.0666666666666667	0	0	0	0	0	0.0666666666666667	0.0666666666666667	0	0.0666666666666667	0	0.0666666666666667	0.0666666666666667	0.266666666666667	0.0666666666666667	0.0666666666666667	0.133333333333333
>posi1277
0	0	0	0.0454545454545455	0	0.0454545454545455	0	0.0454545454545455	0	0	0	0	0	0.0909090909090909	0.0909090909090909	0	0	0	0	0.0909090909090909	0	0	0.0454545454545455	0	0	0.0909090909090909	0.0454545454545455	0.0454545454545455	0.0454545454545455	0.136363636363636	0.0454545454545455	0.136363636363636
>posi1278
0	0	0	0	0	0	0	0	0.0588235294117647	0	0	0.0588235294117647	0	0.0588235294117647	0.0588235294117647	0	0	0	0	0	0.0588235294117647	0.176470588235294	0	0	0.0588235294117647	0	0.0588235294117647	0.0588235294117647	0.176470588235294	0.0588235294117647	0	0.117647058823529
>posi1279
0.125	0	0.0625	0	0	0.0625	0	0.0625	0	0	0	0	0	0.125	0.0625	0	0.0625	0	0	0.0625	0	0	0	0	0	0.0625	0	0.0625	0	0.125	0.125	0
>posi1280
0	0	0	0	0	0	0	0	0	0	0	0	0	0.130434782608696	0.0434782608695652	0.173913043478261	0	0	0	0	0.0434782608695652	0.0869565217391304	0.130434782608696	0.0434782608695652	0.130434782608696	0.0869565217391304	0.130434782608696	0	0	0	0	0
>posi1281
0	0	0	0	0	0	0	0	0	0	0	0	0	0.1	0	0	0	0	0	0	0	0	0	0	0	0	0	0.1	0	0.4	0.2	0.2
>posi1282
0	0	0	0	0	0	0	0	0	0	0	0	0	0.222222222222222	0.0555555555555556	0	0	0	0	0	0.0555555555555556	0	0.0555555555555556	0.166666666666667	0.0555555555555556	0.0555555555555556	0.222222222222222	0	0	0.0555555555555556	0.0555555555555556	0
>posi1283
0	0.0909090909090909	0	0	0	0	0	0.0909090909090909	0	0	0	0	0	0.0909090909090909	0	0.0909090909090909	0	0	0	0.0909090909090909	0	0	0	0	0.0909090909090909	0	0.0909090909090909	0	0	0.181818181818182	0.181818181818182	0
>posi1284
0	0	0	0	0	0	0	0	0	0	0	0	0	0	0	0.181818181818182	0	0	0	0	0.0909090909090909	0	0	0	0	0.181818181818182	0	0	0.0909090909090909	0.181818181818182	0.272727272727273	0
>posi1285
0	0	0	0	0	0	0	0	0	0	0	0	0.142857142857143	0	0.142857142857143	0	0	0	0	0	0	0.142857142857143	0	0	0	0.142857142857143	0	0.142857142857143	0	0.142857142857143	0.142857142857143	0
>posi1286
0	0	0	0	0	0	0	0	0	0	0	0	0.0833333333333333	0.0833333333333333	0	0.0833333333333333	0	0	0	0	0	0.166666666666667	0	0	0.0833333333333333	0	0.0833333333333333	0.0833333333333333	0	0.166666666666667	0.166666666666667	0
>posi1287
0	0	0	0	0.0833333333333333	0.0833333333333333	0	0	0	0	0	0	0	0.166666666666667	0.0833333333333333	0	0.0833333333333333	0.0833333333333333	0	0	0	0	0	0	0	0.0833333333333333	0.166666666666667	0	0	0.0833333333333333	0.0833333333333333	0
>posi1288
0	0	0	0	0	0	0	0.1	0	0	0	0	0	0.1	0	0.1	0	0	0.1	0	0	0	0	0	0.1	0	0	0.1	0	0.2	0.2	0
>posi1289
0	0	0.117647058823529	0	0	0.0588235294117647	0	0	0	0	0	0	0	0.0588235294117647	0	0.117647058823529	0.0588235294117647	0	0	0	0.0588235294117647	0	0	0	0.117647058823529	0	0.0588235294117647	0	0.0588235294117647	0.117647058823529	0.0588235294117647	0.117647058823529
>posi1290
0	0	0	0	0	0	0	0	0	0	0	0	0	0.0625	0.0625	0.125	0	0	0	0	0.0625	0.125	0	0	0.0625	0	0.125	0	0	0.25	0.125	0
>posi1291
0	0	0	0	0	0	0	0	0	0	0	0	0	0	0.125	0	0	0	0	0	0	0	0	0	0	0.125	0	0	0	0.375	0.25	0.125
>posi1292
0	0	0	0	0.1	0	0	0	0	0	0	0	0	0.1	0	0.1	0.1	0	0	0	0	0	0	0	0.1	0	0.1	0	0	0.2	0.2	0
>posi1293
0	0	0	0	0.0666666666666667	0	0	0	0	0	0	0	0	0	0	0.0666666666666667	0.0666666666666667	0	0	0	0	0	0	0	0.0666666666666667	0.0666666666666667	0	0	0.0666666666666667	0.266666666666667	0.2	0.133333333333333
>posi1294
0	0	0	0	0	0	0	0	0	0	0	0	0	0	0.0555555555555556	0	0	0	0	0	0	0.0555555555555556	0	0	0	0.0555555555555556	0.0555555555555556	0	0.111111111111111	0.333333333333333	0.111111111111111	0.222222222222222
>posi1295
0	0	0	0.0476190476190476	0	0	0	0.0476190476190476	0	0	0	0	0.0476190476190476	0.0952380952380952	0	0.0476190476190476	0	0.0476190476190476	0	0	0	0.0952380952380952	0	0	0	0.0476190476190476	0.0952380952380952	0.0476190476190476	0.0952380952380952	0.0952380952380952	0.0952380952380952	0.0952380952380952
>posi1296
0	0	0	0	0.0666666666666667	0.0666666666666667	0	0	0	0	0	0	0	0	0.133333333333333	0.133333333333333	0	0.133333333333333	0	0	0	0.0666666666666667	0	0	0.133333333333333	0.133333333333333	0	0	0.0666666666666667	0	0	0.0666666666666667
>posi1297
0	0	0	0	0	0	0	0	0	0	0	0	0	0.210526315789474	0	0.0526315789473684	0	0	0	0	0	0	0.0526315789473684	0.157894736842105	0.0526315789473684	0.0526315789473684	0.105263157894737	0.0526315789473684	0	0.105263157894737	0.157894736842105	0
>posi1298
0	0	0	0	0	0	0	0	0	0	0	0	0.0909090909090909	0.181818181818182	0	0	0	0	0	0	0	0	0.0909090909090909	0.0909090909090909	0	0	0.181818181818182	0	0.0909090909090909	0.0909090909090909	0	0.181818181818182
>posi1299
0	0	0	0	0	0	0	0.0666666666666667	0	0	0	0	0	0.0666666666666667	0.133333333333333	0	0	0	0.0666666666666667	0	0	0	0	0.0666666666666667	0	0.133333333333333	0.0666666666666667	0	0.133333333333333	0.0666666666666667	0	0.2
>posi1300
0	0	0	0	0.125	0	0	0	0	0	0	0	0.125	0	0.0625	0	0	0.125	0	0	0	0.0625	0	0	0.0625	0.0625	0	0.125	0	0.125	0.0625	0.0625
>posi1301
0	0	0	0	0	0	0	0	0	0	0	0.0454545454545455	0.0454545454545455	0	0.0454545454545455	0	0	0	0	0	0.0454545454545455	0.0909090909090909	0	0	0	0.136363636363636	0	0	0.0909090909090909	0.181818181818182	0.0909090909090909	0.227272727272727
>posi1302
0.0476190476190476	0	0	0	0	0	0.0476190476190476	0.0476190476190476	0	0	0	0	0	0.0952380952380952	0	0.0952380952380952	0	0	0.0952380952380952	0	0.0476190476190476	0	0	0	0.0476190476190476	0	0.0952380952380952	0	0	0.19047619047619	0.19047619047619	0
>posi1303
0	0	0	0	0	0	0	0	0	0.1	0	0	0	0.2	0	0	0	0	0	0	0.1	0.1	0	0	0	0	0.2	0	0.1	0	0.1	0.1
>posi1304
0	0	0	0	0	0.0625	0	0	0	0	0	0	0	0.125	0	0	0	0	0	0.0625	0	0	0	0	0	0	0	0.125	0.125	0.1875	0.1875	0.125
>posi1305
0	0	0	0	0	0	0	0	0	0	0	0	0	0.0833333333333333	0.166666666666667	0	0	0	0	0	0	0	0	0.166666666666667	0	0.166666666666667	0	0.0833333333333333	0	0.166666666666667	0.0833333333333333	0.0833333333333333
>posi1306
0.0625	0.0625	0	0	0	0.0625	0	0.0625	0	0	0	0	0	0.1875	0	0	0	0	0	0.125	0	0	0	0	0.0625	0	0.125	0	0	0.0625	0.125	0.0625
>posi1307
0	0	0	0	0	0	0.0555555555555556	0.0555555555555556	0	0	0.0555555555555556	0	0	0.166666666666667	0.0555555555555556	0	0	0	0	0.111111111111111	0.0555555555555556	0	0.0555555555555556	0	0	0.0555555555555556	0.111111111111111	0.0555555555555556	0.0555555555555556	0.0555555555555556	0.0555555555555556	0
>posi1308
0	0	0	0	0	0	0	0	0	0	0	0	0.0833333333333333	0.0833333333333333	0	0.0833333333333333	0	0	0	0	0	0.166666666666667	0	0	0.0833333333333333	0	0.0833333333333333	0.0833333333333333	0	0.166666666666667	0.166666666666667	0
>posi1309
0	0	0	0	0	0	0	0	0	0	0	0	0	0.111111111111111	0	0.0555555555555556	0	0	0	0	0	0	0.0555555555555556	0.111111111111111	0	0.111111111111111	0.0555555555555556	0.0555555555555556	0	0.222222222222222	0.166666666666667	0.0555555555555556
>posi1310
0	0.0434782608695652	0	0.0869565217391304	0.0434782608695652	0	0	0	0	0	0	0	0	0.0434782608695652	0.0869565217391304	0.0434782608695652	0.0434782608695652	0	0	0	0.0434782608695652	0	0.0434782608695652	0	0.0434782608695652	0.0869565217391304	0	0.0434782608695652	0.0434782608695652	0.130434782608696	0.0869565217391304	0.0869565217391304
>posi1311
0	0	0	0	0.125	0	0	0	0	0	0	0	0	0	0.125	0.125	0	0.125	0	0	0	0	0	0	0.125	0.125	0	0	0	0.125	0.125	0
>posi1312
0	0	0	0	0	0	0.0833333333333333	0.0833333333333333	0	0	0	0	0.0833333333333333	0.166666666666667	0	0	0	0	0.0833333333333333	0.0833333333333333	0	0	0	0	0	0	0.0833333333333333	0.166666666666667	0	0.0833333333333333	0.0833333333333333	0
>posi1313
0	0	0	0	0	0	0	0	0	0	0	0	0.0769230769230769	0	0.0769230769230769	0	0	0	0	0	0	0.153846153846154	0	0	0.0769230769230769	0.0769230769230769	0	0.0769230769230769	0.0769230769230769	0.153846153846154	0.0769230769230769	0.153846153846154
>posi1314
0	0.0909090909090909	0	0	0.0909090909090909	0	0	0	0.0909090909090909	0	0	0	0	0	0.0909090909090909	0.0909090909090909	0.0909090909090909	0	0	0	0	0.0909090909090909	0	0	0.0909090909090909	0.0909090909090909	0	0	0	0.0909090909090909	0.0909090909090909	0
>posi1315
0	0	0	0	0	0	0	0	0	0	0	0	0	0	0.5	0	0	0	0	0	0	0	0	0	0	0.5	0	0	0	0	0	0
>posi1316
0	0	0.0555555555555556	0	0	0	0.0555555555555556	0	0	0	0	0	0	0.0555555555555556	0	0	0.0555555555555556	0	0	0	0	0	0	0	0	0.0555555555555556	0	0.0555555555555556	0.0555555555555556	0.277777777777778	0.111111111111111	0.222222222222222
>posi1317
0	0	0	0	0	0	0	0	0	0	0	0	0.25	0	0	0	0	0	0	0	0	0	0	0	0	0	0	0.25	0	0.25	0.25	0
>posi1318
0	0	0	0	0	0	0	0	0	0	0	0	0.0909090909090909	0.0909090909090909	0	0	0	0	0	0	0	0	0.0909090909090909	0	0	0	0.0909090909090909	0.0909090909090909	0.0909090909090909	0.181818181818182	0.181818181818182	0.0909090909090909
>posi1319
0	0	0	0	0	0	0	0.0476190476190476	0	0	0	0	0	0.19047619047619	0	0	0	0	0.0476190476190476	0	0	0.0952380952380952	0	0.0476190476190476	0	0	0.0952380952380952	0.0952380952380952	0	0.19047619047619	0.0952380952380952	0.0952380952380952
>posi1320
0	0	0	0	0	0	0.0666666666666667	0	0	0	0	0	0.0666666666666667	0.0666666666666667	0.0666666666666667	0	0	0	0	0.0666666666666667	0	0	0.0666666666666667	0	0.0666666666666667	0.0666666666666667	0	0.0666666666666667	0	0.133333333333333	0.133333333333333	0.133333333333333
>posi1321
0	0	0	0	0.0833333333333333	0	0	0	0	0	0	0	0.0833333333333333	0.0833333333333333	0	0	0	0.0833333333333333	0	0	0	0	0	0	0	0	0	0.166666666666667	0	0.25	0.166666666666667	0.0833333333333333
>posi1322
0	0	0	0	0	0	0.0666666666666667	0	0	0	0	0	0	0	0.0666666666666667	0	0	0	0	0.0666666666666667	0	0	0	0	0	0.0666666666666667	0.0666666666666667	0	0.2	0.133333333333333	0.133333333333333	0.2
>posi1323
0	0	0	0	0	0	0	0	0	0	0	0	0	0.111111111111111	0.111111111111111	0	0	0	0	0	0	0.111111111111111	0	0	0	0	0.222222222222222	0	0.111111111111111	0.222222222222222	0	0.111111111111111
>posi1324
0	0	0	0.0476190476190476	0	0.0476190476190476	0	0.0476190476190476	0	0	0	0	0	0.0476190476190476	0.0952380952380952	0	0	0	0	0.0952380952380952	0	0	0.0476190476190476	0	0	0.0952380952380952	0.0476190476190476	0.0476190476190476	0.0476190476190476	0.142857142857143	0.0476190476190476	0.142857142857143
>posi1325
0	0	0	0	0	0	0	0	0	0	0	0	0	0	0.0833333333333333	0	0	0	0	0	0	0	0	0	0	0.0833333333333333	0	0	0.0833333333333333	0.333333333333333	0.25	0.166666666666667
>posi1326
0	0	0	0	0.0625	0	0	0	0	0	0	0	0.0625	0.1875	0	0	0	0.0625	0	0	0	0	0.0625	0.0625	0	0	0.1875	0.0625	0	0.125	0.125	0
>posi1327
0.1	0.05	0.1	0.05	0	0.05	0	0	0	0	0	0	0	0.1	0	0	0.05	0	0	0	0	0	0	0	0	0	0.05	0.05	0.05	0.15	0.1	0.1
>posi1328
0	0	0	0	0	0	0	0	0	0	0	0	0.0769230769230769	0.0769230769230769	0	0	0	0	0	0	0	0.0769230769230769	0	0	0	0	0.0769230769230769	0.0769230769230769	0.230769230769231	0.0769230769230769	0	0.307692307692308
>posi1329
0	0	0	0	0	0	0	0	0	0	0	0	0	0.142857142857143	0	0.0476190476190476	0	0	0	0	0.0952380952380952	0.0476190476190476	0	0	0	0.0476190476190476	0.0952380952380952	0.0476190476190476	0.142857142857143	0.0952380952380952	0.0952380952380952	0.142857142857143
>posi1330
0.1	0	0.1	0	0	0	0.1	0	0	0	0	0	0	0.2	0	0	0	0	0	0.1	0	0	0	0	0	0	0.2	0	0	0	0.2	0
>posi1331
0	0	0	0	0	0	0	0	0	0	0	0	0	0.142857142857143	0	0.0714285714285714	0	0	0	0	0	0	0.142857142857143	0	0.0714285714285714	0	0.142857142857143	0	0.142857142857143	0.0714285714285714	0.0714285714285714	0.142857142857143
>posi1332
0	0	0	0	0	0	0	0	0	0	0	0	0	0	0	0.25	0	0	0	0	0	0	0	0	0.25	0	0	0	0	0.25	0.25	0
>posi1333
0	0	0	0	0	0	0	0	0	0	0	0	0	0	0.4	0	0	0	0	0	0	0	0	0.2	0	0.4	0	0	0	0	0	0
>posi1334
0	0	0	0	0	0	0.0555555555555556	0.111111111111111	0	0	0	0	0.0555555555555556	0.166666666666667	0	0	0	0	0.111111111111111	0.0555555555555556	0	0	0	0	0	0	0.166666666666667	0.0555555555555556	0.0555555555555556	0.0555555555555556	0.0555555555555556	0.0555555555555556
>posi1335
0	0	0	0	0	0.0833333333333333	0.0833333333333333	0	0	0	0	0	0	0.166666666666667	0.0833333333333333	0	0	0	0	0.166666666666667	0	0	0	0	0	0.0833333333333333	0.166666666666667	0	0	0.0833333333333333	0.0833333333333333	0
>posi1336
0	0	0	0	0.0833333333333333	0	0	0	0	0	0	0	0.0833333333333333	0	0	0.0833333333333333	0.0833333333333333	0	0	0	0	0	0	0	0	0.0833333333333333	0	0.0833333333333333	0	0.25	0.166666666666667	0.0833333333333333
>posi1337
0	0	0.111111111111111	0	0	0.0555555555555556	0	0.0555555555555556	0	0	0	0	0	0.111111111111111	0.0555555555555556	0	0	0	0	0.111111111111111	0	0	0	0	0	0.0555555555555556	0.0555555555555556	0.0555555555555556	0.0555555555555556	0.111111111111111	0.0555555555555556	0.111111111111111
>posi1338
0	0	0.3	0.1	0	0	0.1	0	0	0	0	0	0	0.2	0	0	0	0	0	0.1	0	0	0	0	0	0	0.2	0	0	0	0	0
>posi1339
0	0.0588235294117647	0.0588235294117647	0	0.0588235294117647	0.0588235294117647	0	0	0	0	0	0	0	0.117647058823529	0	0.0588235294117647	0.117647058823529	0	0	0	0	0	0	0	0.0588235294117647	0	0.117647058823529	0	0.0588235294117647	0.0588235294117647	0.117647058823529	0.0588235294117647
>posi1340
0.05	0.05	0.05	0.05	0.05	0	0.05	0.05	0	0	0	0	0	0.05	0.1	0.05	0.05	0	0.05	0.05	0	0	0	0	0.05	0.1	0.05	0	0	0.05	0.05	0
>posi1341
0.0588235294117647	0	0	0	0	0	0.0588235294117647	0	0.0588235294117647	0	0	0.0588235294117647	0	0.0588235294117647	0.0588235294117647	0	0.0588235294117647	0	0	0	0	0.117647058823529	0	0	0	0.0588235294117647	0	0.0588235294117647	0.0588235294117647	0.117647058823529	0.117647058823529	0.0588235294117647
>posi1342
0	0	0	0	0	0	0	0	0	0	0	0	0.105263157894737	0.0526315789473684	0	0.0526315789473684	0	0	0	0	0.0526315789473684	0	0.105263157894737	0	0	0.0526315789473684	0.0526315789473684	0.105263157894737	0.0526315789473684	0.157894736842105	0.105263157894737	0.105263157894737
>posi1343
0	0	0	0	0.0952380952380952	0	0.0476190476190476	0.0476190476190476	0	0.0476190476190476	0	0	0	0.0952380952380952	0.0476190476190476	0	0	0.0952380952380952	0	0.0952380952380952	0	0	0	0	0.0476190476190476	0.0476190476190476	0.0476190476190476	0.0476190476190476	0	0.0952380952380952	0.0952380952380952	0.0476190476190476
>posi1344
0	0	0.117647058823529	0	0	0	0	0.176470588235294	0	0	0	0	0	0.0588235294117647	0.176470588235294	0	0	0.0588235294117647	0.0588235294117647	0.0588235294117647	0	0	0	0	0	0.117647058823529	0.0588235294117647	0	0	0.0588235294117647	0	0.0588235294117647
>posi1345
0	0	0	0	0	0	0	0	0	0	0	0	0	0.0769230769230769	0.0769230769230769	0	0	0	0	0	0	0	0	0.0769230769230769	0	0.153846153846154	0	0	0.0769230769230769	0.153846153846154	0.153846153846154	0.230769230769231
>posi1346
0.125	0.0416666666666667	0.0833333333333333	0	0.0416666666666667	0	0.0416666666666667	0	0	0	0	0	0	0.0833333333333333	0	0.0416666666666667	0.0416666666666667	0	0.0416666666666667	0	0	0	0	0	0.0416666666666667	0	0.0833333333333333	0	0.0416666666666667	0.125	0.125	0.0416666666666667
>posi1347
0	0	0	0	0	0	0	0	0	0	0	0	0	0.4	0	0	0	0	0	0	0	0	0	0.2	0	0	0.4	0	0	0	0	0
>posi1348
0	0	0	0	0	0	0	0	0	0	0	0	0	0	0.1	0	0	0	0	0	0	0	0	0	0	0.1	0	0	0	0.4	0.4	0
>posi1349
0	0	0	0	0.0454545454545455	0	0	0	0	0	0	0	0	0.181818181818182	0	0	0	0	0.0454545454545455	0	0	0	0.0454545454545455	0.0454545454545455	0.0454545454545455	0	0.136363636363636	0	0.0454545454545455	0.136363636363636	0.136363636363636	0.136363636363636
>posi1350
0	0	0	0	0	0.166666666666667	0	0	0	0	0	0	0	0.333333333333333	0	0	0	0	0	0.166666666666667	0	0	0	0	0	0	0.333333333333333	0	0	0	0	0
>posi1351
0	0	0	0	0	0	0	0	0.1	0	0	0.1	0.1	0	0	0	0	0	0	0	0	0.2	0	0	0	0	0	0.1	0	0.2	0.2	0
>posi1352
0	0	0	0	0	0	0	0	0	0	0	0	0	0.0714285714285714	0	0	0	0	0	0	0	0	0	0	0	0	0.0714285714285714	0	0.0714285714285714	0.357142857142857	0.214285714285714	0.214285714285714
>posi1353
0.0555555555555556	0	0	0	0.0555555555555556	0	0	0.0555555555555556	0	0	0	0	0	0.111111111111111	0.0555555555555556	0.0555555555555556	0	0.0555555555555556	0	0.0555555555555556	0	0	0	0.0555555555555556	0.0555555555555556	0.0555555555555556	0.111111111111111	0	0	0.111111111111111	0.0555555555555556	0.0555555555555556
>posi1354
0	0	0	0	0	0	0	0	0	0	0	0	0	0.4	0	0	0	0	0	0	0	0	0	0.2	0	0	0.4	0	0	0	0	0
>posi1355
0	0.0526315789473684	0	0.0526315789473684	0.0526315789473684	0	0	0	0	0	0	0	0	0.0526315789473684	0.105263157894737	0	0.0526315789473684	0	0	0	0	0.0526315789473684	0	0	0	0.105263157894737	0.0526315789473684	0	0.0526315789473684	0.157894736842105	0.0526315789473684	0.157894736842105
>posi1356
0	0.0384615384615385	0.0769230769230769	0	0	0	0	0.115384615384615	0	0	0	0	0	0.115384615384615	0.0384615384615385	0.0384615384615385	0	0	0.0384615384615385	0.0769230769230769	0	0.0384615384615385	0	0	0.0384615384615385	0	0.153846153846154	0	0	0.153846153846154	0.0384615384615385	0.0384615384615385
>posi1357
0	0	0	0	0	0	0	0.0833333333333333	0	0	0	0	0	0.166666666666667	0	0	0	0	0	0.0833333333333333	0	0	0	0	0	0	0.166666666666667	0	0.166666666666667	0.0833333333333333	0.0833333333333333	0.166666666666667
>posi1358
0	0	0	0	0	0	0	0.1	0	0	0	0	0	0	0.1	0.1	0	0.1	0	0	0	0	0	0	0	0.2	0	0	0.1	0.1	0.1	0.1
>posi1359
0	0	0	0	0	0	0	0	0	0	0	0	0	0	0	0	0	0	0	0	0	0	0	0	0.0769230769230769	0	0	0	0.230769230769231	0.230769230769231	0.0769230769230769	0.384615384615385
>posi1360
0	0	0	0	0	0.142857142857143	0	0	0	0	0	0	0	0.142857142857143	0	0	0.142857142857143	0	0	0	0	0	0	0	0	0.142857142857143	0.142857142857143	0	0	0.142857142857143	0.142857142857143	0
>posi1361
0	0	0	0	0	0	0	0	0	0	0	0	0	0.1875	0	0	0	0	0	0	0	0.125	0	0.0625	0.0625	0.0625	0.125	0	0	0.125	0.125	0.125
>posi1362
0	0	0	0	0	0	0.1	0	0	0	0	0	0	0.1	0	0.1	0	0	0	0.1	0	0	0	0	0.1	0	0.1	0	0	0.2	0.2	0
>posi1363
0	0	0	0	0	0	0	0.153846153846154	0	0	0	0	0	0.307692307692308	0	0	0	0	0.0769230769230769	0.0769230769230769	0	0	0	0.0769230769230769	0	0	0.307692307692308	0	0	0	0	0
>posi1364
0	0	0.2	0.1	0.05	0	0	0	0	0	0	0	0	0.1	0	0	0	0.05	0	0	0	0	0	0	0	0	0.05	0.05	0.05	0.15	0.05	0.15
>posi1365
0.0555555555555556	0	0.111111111111111	0.166666666666667	0	0	0	0.0555555555555556	0	0	0	0	0.0555555555555556	0.0555555555555556	0	0	0	0	0.0555555555555556	0	0	0	0	0	0	0	0.0555555555555556	0.0555555555555556	0.0555555555555556	0.111111111111111	0.0555555555555556	0.111111111111111
>posi1366
0	0	0	0	0	0	0	0	0	0	0	0	0	0.111111111111111	0	0.111111111111111	0	0	0	0	0	0.111111111111111	0	0	0.111111111111111	0	0	0.111111111111111	0.111111111111111	0.111111111111111	0.111111111111111	0.111111111111111
>posi1367
0	0.0384615384615385	0.0769230769230769	0	0	0	0	0.115384615384615	0	0	0	0	0	0.115384615384615	0.0384615384615385	0.0384615384615385	0	0	0.0384615384615385	0.0769230769230769	0	0.0384615384615385	0	0	0.0384615384615385	0	0.153846153846154	0	0	0.153846153846154	0.0384615384615385	0.0384615384615385
>posi1368
0	0	0	0	0	0.0625	0.0625	0	0	0	0	0	0.0625	0.125	0	0	0	0	0	0.125	0	0	0	0.0625	0	0	0.125	0.125	0.0625	0.0625	0.0625	0.0625
>posi1369
0	0	0.0416666666666667	0	0	0.0833333333333333	0.0416666666666667	0	0.0416666666666667	0	0	0.0416666666666667	0	0.0833333333333333	0	0.0416666666666667	0	0	0	0.125	0	0.0416666666666667	0	0	0	0	0.0833333333333333	0.0416666666666667	0.0416666666666667	0.166666666666667	0.0833333333333333	0.0416666666666667
>posi1370
0	0	0	0	0	0	0.0555555555555556	0	0	0	0	0	0	0.0555555555555556	0.0555555555555556	0	0	0.0555555555555556	0	0	0	0	0	0	0	0	0.0555555555555556	0.0555555555555556	0.166666666666667	0.222222222222222	0.0555555555555556	0.222222222222222
>posi1371
0.0769230769230769	0	0	0	0	0.0769230769230769	0.0769230769230769	0	0	0	0	0	0.0769230769230769	0.153846153846154	0	0	0.153846153846154	0	0	0	0	0	0	0	0	0	0.153846153846154	0.0769230769230769	0	0.0769230769230769	0.0769230769230769	0
>posi1372
0	0	0	0	0	0.111111111111111	0	0	0	0.111111111111111	0	0	0.111111111111111	0	0.111111111111111	0	0	0	0	0.111111111111111	0	0.222222222222222	0	0	0	0.111111111111111	0	0.111111111111111	0	0	0	0
>posi1373
0.0625	0.0625	0	0	0.125	0	0	0	0	0	0	0	0.0625	0.125	0	0	0	0.0625	0.0625	0	0	0	0	0	0	0	0.125	0.0625	0.0625	0.0625	0.0625	0.0625
>posi1374
0	0	0	0	0.0625	0.125	0	0	0	0.0625	0.0625	0	0	0	0.125	0	0	0	0.0625	0.125	0	0	0	0	0	0.125	0	0	0.125	0	0	0.125
>posi1375
0	0	0	0	0	0	0	0	0	0	0	0	0	0	0.166666666666667	0.0833333333333333	0	0	0	0	0.0833333333333333	0	0	0.0833333333333333	0	0.25	0	0	0.0833333333333333	0.0833333333333333	0.0833333333333333	0.0833333333333333
>posi1376
0	0	0	0	0.0714285714285714	0	0	0	0	0	0	0	0	0.0714285714285714	0	0.0714285714285714	0	0.0714285714285714	0	0	0	0	0.0714285714285714	0	0.0714285714285714	0.0714285714285714	0	0.0714285714285714	0.0714285714285714	0.142857142857143	0.142857142857143	0.0714285714285714
>posi1377
0	0	0	0	0	0	0.05	0	0	0	0	0	0	0	0.15	0.15	0.05	0	0	0	0	0	0.15	0.05	0.1	0.2	0	0	0	0.05	0.05	0
>posi1378
0	0	0	0	0	0	0	0	0	0	0	0	0	0.133333333333333	0	0.0666666666666667	0	0	0	0	0	0	0.0666666666666667	0.0666666666666667	0	0.0666666666666667	0.0666666666666667	0	0.0666666666666667	0.2	0.0666666666666667	0.2
>posi1379
0	0	0	0	0	0	0	0	0	0	0	0	0	0.2	0.1	0	0	0	0	0	0.1	0.1	0	0	0	0.1	0.1	0.1	0	0.1	0.1	0
>posi1380
0	0.0476190476190476	0	0.0476190476190476	0	0	0	0.0476190476190476	0	0	0	0	0	0.19047619047619	0	0	0	0.0476190476190476	0	0	0	0.0952380952380952	0	0	0	0	0.0952380952380952	0.0476190476190476	0.0476190476190476	0.142857142857143	0.0952380952380952	0.0952380952380952
>posi1381
0	0	0	0	0.0769230769230769	0	0.153846153846154	0	0	0.0769230769230769	0.0769230769230769	0	0	0.0769230769230769	0	0	0	0.0769230769230769	0.0769230769230769	0.0769230769230769	0	0	0	0	0	0	0.153846153846154	0	0	0.0769230769230769	0.0769230769230769	0
>posi1382
0	0	0	0	0.0526315789473684	0.105263157894737	0	0	0	0	0.0526315789473684	0	0	0.105263157894737	0	0.105263157894737	0.0526315789473684	0.105263157894737	0	0	0.0526315789473684	0	0	0	0.0526315789473684	0.105263157894737	0.0526315789473684	0	0	0.0526315789473684	0.105263157894737	0
>posi1383
0	0	0	0	0	0	0	0	0	0	0	0	0	0.0526315789473684	0.157894736842105	0.105263157894737	0	0	0	0	0	0	0	0.263157894736842	0.105263157894737	0.157894736842105	0	0.0526315789473684	0.0526315789473684	0	0	0.0526315789473684
>posi1384
0	0	0	0	0	0	0	0	0	0	0	0	0	0	0.133333333333333	0.2	0	0	0	0	0	0	0.2	0.0666666666666667	0.133333333333333	0.133333333333333	0	0	0	0.0666666666666667	0.0666666666666667	0
>posi1385
0	0	0	0	0	0.111111111111111	0	0	0	0	0	0	0	0.111111111111111	0	0.0555555555555556	0	0	0	0.111111111111111	0	0	0	0	0	0.0555555555555556	0.0555555555555556	0.0555555555555556	0	0.222222222222222	0.222222222222222	0
>posi1386
0	0	0	0	0	0	0	0	0	0	0	0	0	0.4	0	0	0	0	0	0	0	0	0.2	0	0	0	0.4	0	0	0	0	0
>posi1387
0	0	0	0	0	0	0	0	0	0	0	0	0	0.0588235294117647	0.0588235294117647	0.0588235294117647	0	0	0	0	0	0	0.0588235294117647	0.0588235294117647	0.0588235294117647	0.0588235294117647	0	0	0.0588235294117647	0.176470588235294	0.0588235294117647	0.294117647058824
>posi1388
0	0	0	0.05	0	0.05	0	0	0	0.05	0	0	0.05	0.05	0.05	0.05	0	0.05	0	0	0.1	0	0	0.05	0.05	0.05	0.05	0.05	0.05	0.05	0.1	0.05
>posi1389
0.0952380952380952	0.0476190476190476	0	0	0	0	0	0.0476190476190476	0	0	0	0	0	0.0476190476190476	0	0.0476190476190476	0	0	0	0.0476190476190476	0	0	0.0476190476190476	0	0.0952380952380952	0	0	0.0476190476190476	0	0.238095238095238	0.19047619047619	0.0476190476190476
>posi1390
0.0625	0.0625	0	0	0	0.0625	0	0.0625	0	0	0	0	0	0.1875	0	0	0	0	0	0.125	0	0	0	0	0.0625	0	0.125	0	0	0.0625	0.125	0.0625
>posi1391
0	0	0	0	0	0.0833333333333333	0	0	0	0	0	0	0.0833333333333333	0	0	0.0833333333333333	0	0.0833333333333333	0	0	0	0	0	0	0.0833333333333333	0	0	0.0833333333333333	0	0.25	0.166666666666667	0.0833333333333333
>posi1392
0	0	0	0	0	0	0	0	0	0	0	0	0.111111111111111	0.111111111111111	0	0	0	0	0	0	0.111111111111111	0	0	0	0	0.111111111111111	0	0.111111111111111	0.111111111111111	0	0.222222222222222	0.111111111111111
>posi1393
0	0	0	0	0	0	0	0	0	0	0	0	0	0.153846153846154	0	0	0	0	0	0	0	0	0	0.0769230769230769	0	0	0.0769230769230769	0.0769230769230769	0.153846153846154	0.153846153846154	0.0769230769230769	0.230769230769231
>posi1394
0	0	0	0	0.1	0	0	0	0	0	0	0	0.1	0.1	0	0	0	0	0.1	0	0	0	0	0	0	0	0.1	0.1	0	0.2	0.2	0
>posi1395
0	0	0	0	0	0	0	0	0	0	0	0	0	0.142857142857143	0	0.142857142857143	0	0	0	0	0	0	0	0.142857142857143	0.142857142857143	0	0.142857142857143	0	0	0.142857142857143	0.142857142857143	0
>posi1396
0	0	0	0	0	0	0	0	0	0	0	0	0.0833333333333333	0.0833333333333333	0.0833333333333333	0	0	0	0	0	0	0	0.166666666666667	0	0	0.0833333333333333	0.0833333333333333	0.0833333333333333	0.0833333333333333	0.0833333333333333	0.0833333333333333	0.0833333333333333
>posi1397
0	0.0769230769230769	0	0	0	0.0769230769230769	0	0	0	0	0	0	0	0.0769230769230769	0.0769230769230769	0	0.0769230769230769	0	0	0	0	0	0	0	0	0.0769230769230769	0	0.0769230769230769	0.153846153846154	0.0769230769230769	0.0769230769230769	0.153846153846154
>posi1398
0	0	0	0	0	0	0	0.05	0	0	0.05	0	0.05	0.1	0.05	0	0	0.05	0	0	0.05	0.05	0	0.05	0	0	0.1	0.1	0.1	0.15	0	0.05
>posi1399
0	0	0	0	0	0	0	0	0	0	0	0	0	0	0	0.0625	0	0	0	0	0	0.0625	0	0	0.0625	0	0	0.0625	0.1875	0.25	0.1875	0.125
>posi1400
0.0625	0.0625	0	0	0	0.0625	0	0.0625	0	0	0	0	0	0.1875	0	0	0	0	0	0.125	0	0	0	0	0.0625	0	0.125	0	0	0.0625	0.125	0.0625
>posi1401
0	0	0	0	0	0.0666666666666667	0	0	0	0	0	0	0	0.133333333333333	0.0666666666666667	0	0	0	0.0666666666666667	0	0.0666666666666667	0	0	0	0	0.0666666666666667	0.133333333333333	0	0.133333333333333	0.0666666666666667	0.0666666666666667	0.133333333333333
>posi1402
0	0	0	0	0.05	0	0	0	0	0	0	0	0	0.1	0.05	0	0	0	0.05	0	0.05	0	0	0	0	0.05	0	0.05	0.05	0.25	0.15	0.15
>posi1403
0	0	0	0	0	0	0	0	0	0	0	0	0	0.166666666666667	0	0	0	0	0	0	0	0	0	0	0	0	0	0.166666666666667	0.166666666666667	0.166666666666667	0.166666666666667	0.166666666666667
>posi1404
0.0476190476190476	0	0	0.142857142857143	0	0.0952380952380952	0.0476190476190476	0	0	0	0	0	0.0476190476190476	0	0.0952380952380952	0.0476190476190476	0.0476190476190476	0	0.0476190476190476	0.0476190476190476	0	0	0	0	0.0476190476190476	0.0476190476190476	0	0.0476190476190476	0	0.0952380952380952	0.0476190476190476	0.0476190476190476
>posi1405
0.0434782608695652	0	0	0.0434782608695652	0	0.0434782608695652	0.0434782608695652	0	0	0	0	0	0	0.0869565217391304	0.0869565217391304	0.0434782608695652	0.0869565217391304	0	0	0	0.0434782608695652	0	0.0434782608695652	0	0.0434782608695652	0.0434782608695652	0.0869565217391304	0	0.0434782608695652	0.0869565217391304	0.0434782608695652	0.0869565217391304
>posi1406
0	0	0	0	0	0	0	0	0	0	0	0	0	0.166666666666667	0	0	0	0	0	0	0	0	0	0	0	0	0	0.166666666666667	0	0.333333333333333	0.333333333333333	0
>posi1407
0	0	0	0	0	0	0	0	0	0	0	0	0	0	0	0	0	0	0	0	0	0	0	0	0	0.166666666666667	0	0	0.166666666666667	0.166666666666667	0.166666666666667	0.333333333333333
>posi1408
0	0	0	0	0	0	0	0	0	0	0	0	0	0.2	0	0.1	0	0	0	0	0	0.2	0	0	0.1	0	0.2	0	0	0.1	0.1	0
>posi1409
0	0	0	0	0	0	0	0	0	0	0	0	0	0.125	0	0	0	0	0	0	0	0	0	0	0	0	0.125	0	0.125	0.25	0.25	0.125
>posi1410
0	0	0	0	0	0	0.0666666666666667	0.0666666666666667	0	0	0	0	0	0.2	0	0.0666666666666667	0.0666666666666667	0	0	0.0666666666666667	0	0	0	0.0666666666666667	0.0666666666666667	0	0.2	0	0	0.0666666666666667	0.0666666666666667	0
>posi1411
0	0	0	0	0	0.0833333333333333	0	0	0	0	0	0	0	0.166666666666667	0.166666666666667	0	0.0833333333333333	0	0	0	0.166666666666667	0	0	0	0	0.166666666666667	0.166666666666667	0	0	0	0	0
>posi1412
0	0	0	0	0.0714285714285714	0.0714285714285714	0	0	0	0.0714285714285714	0	0	0	0.0714285714285714	0.0714285714285714	0	0.0714285714285714	0	0	0.0714285714285714	0	0	0	0	0	0.0714285714285714	0.0714285714285714	0	0.0714285714285714	0.0714285714285714	0.142857142857143	0.0714285714285714
>posi1413
0	0	0	0	0.05	0.15	0.05	0	0.1	0	0.05	0.1	0	0	0.05	0	0	0.05	0.05	0.15	0.05	0	0	0	0	0.05	0	0	0	0.05	0.05	0
>posi1414
0	0	0	0	0	0	0	0	0	0.0625	0	0	0	0.1875	0.0625	0	0	0	0	0	0.1875	0.0625	0	0	0	0.0625	0.1875	0	0	0.0625	0.125	0
>posi1415
0	0	0	0	0	0.0555555555555556	0	0	0	0	0	0	0	0	0.111111111111111	0.111111111111111	0.0555555555555556	0	0	0	0.0555555555555556	0.0555555555555556	0	0	0.111111111111111	0.111111111111111	0	0	0.0555555555555556	0.111111111111111	0.111111111111111	0.0555555555555556
>posi1416
0	0	0	0	0	0	0	0	0	0	0	0	0.0909090909090909	0.0909090909090909	0	0	0	0	0	0	0	0	0.0909090909090909	0	0	0	0.0909090909090909	0.0909090909090909	0.0909090909090909	0.181818181818182	0.181818181818182	0.0909090909090909
>posi1417
0	0	0	0	0	0	0	0.125	0	0	0	0	0	0.25	0	0	0	0	0	0.125	0	0	0	0	0	0	0.125	0.125	0	0.125	0.125	0
>posi1418
0	0	0	0	0	0	0	0	0	0.0625	0	0.0625	0	0.125	0	0.0625	0	0	0	0	0	0.1875	0	0.0625	0.0625	0	0.0625	0.0625	0.0625	0.0625	0.125	0
>posi1419
0	0	0	0	0	0.0588235294117647	0.0588235294117647	0.0588235294117647	0	0	0	0	0.0588235294117647	0.0588235294117647	0.0588235294117647	0.0588235294117647	0.117647058823529	0	0	0.0588235294117647	0	0	0	0	0	0.117647058823529	0.0588235294117647	0	0.0588235294117647	0.0588235294117647	0.0588235294117647	0.0588235294117647
>posi1420
0.157894736842105	0	0	0.0526315789473684	0	0	0	0.0526315789473684	0	0	0	0	0	0.157894736842105	0	0	0	0	0.0526315789473684	0	0	0	0	0.0526315789473684	0	0	0.105263157894737	0.0526315789473684	0.0526315789473684	0.105263157894737	0.0526315789473684	0.105263157894737
>posi1421
0	0	0	0	0	0	0	0.0714285714285714	0	0.0714285714285714	0	0	0	0.0714285714285714	0.142857142857143	0	0	0	0	0.0714285714285714	0.0714285714285714	0	0.0714285714285714	0	0.0714285714285714	0.0714285714285714	0.0714285714285714	0	0	0.0714285714285714	0.0714285714285714	0.0714285714285714
>posi1422
0.19047619047619	0.0952380952380952	0.0476190476190476	0.0952380952380952	0.0476190476190476	0.0476190476190476	0	0	0	0	0	0	0	0.0952380952380952	0.0476190476190476	0	0.0476190476190476	0.0476190476190476	0	0	0	0	0	0	0	0.0476190476190476	0.0476190476190476	0.0476190476190476	0	0.0476190476190476	0.0476190476190476	0
>posi1423
0	0	0	0	0.142857142857143	0	0	0	0	0	0	0	0	0.0714285714285714	0.142857142857143	0	0.0714285714285714	0.0714285714285714	0	0	0	0	0	0	0	0.142857142857143	0.0714285714285714	0	0	0.142857142857143	0.0714285714285714	0.0714285714285714
>posi1424
0	0	0	0	0.0714285714285714	0	0	0	0	0	0	0	0	0.214285714285714	0	0.0714285714285714	0	0.0714285714285714	0	0	0.0714285714285714	0.0714285714285714	0	0	0	0.0714285714285714	0.214285714285714	0	0	0.0714285714285714	0.0714285714285714	0
>posi1425
0	0	0	0	0	0	0	0	0	0	0	0	0	0.1	0.2	0	0	0	0	0	0	0	0	0.2	0	0.2	0.1	0	0.1	0	0	0.1
>posi1426
0.05	0.05	0.2	0.15	0	0	0	0.05	0	0	0	0	0	0	0	0.1	0	0	0.05	0	0	0	0	0	0.05	0	0	0	0.05	0.1	0.1	0.05
>posi1427
0	0	0	0	0	0	0	0	0	0	0	0	0	0.05	0.1	0.1	0	0	0	0	0.05	0.15	0	0.05	0.1	0.15	0	0.05	0.05	0.05	0	0.1
>posi1428
0	0	0	0	0.0384615384615385	0.0384615384615385	0	0	0	0	0	0	0	0.0769230769230769	0.0384615384615385	0.0769230769230769	0.0384615384615385	0	0	0.0384615384615385	0.0384615384615385	0.0384615384615385	0	0	0.0384615384615385	0.115384615384615	0.0384615384615385	0	0.0769230769230769	0.0769230769230769	0.153846153846154	0.0769230769230769
>posi1429
0	0	0	0	0.0625	0	0.0625	0	0	0	0	0	0	0.125	0.0625	0	0.0625	0	0.0625	0	0	0	0	0	0	0.0625	0.125	0	0.125	0.0625	0.0625	0.125
>posi1430
0	0	0	0	0	0	0	0	0	0	0	0	0	0.166666666666667	0.166666666666667	0	0	0	0	0	0	0.166666666666667	0	0	0	0.166666666666667	0	0	0	0.166666666666667	0.166666666666667	0
>posi1431
0.0434782608695652	0	0	0	0.0434782608695652	0.0434782608695652	0.0434782608695652	0	0	0	0	0	0.0434782608695652	0.0434782608695652	0.0434782608695652	0.0434782608695652	0.0434782608695652	0	0.0434782608695652	0.0434782608695652	0	0	0	0.0434782608695652	0	0.0869565217391304	0.0869565217391304	0.0434782608695652	0.0434782608695652	0.0869565217391304	0.0434782608695652	0.0869565217391304
>posi1432
0	0	0	0	0	0	0	0	0	0	0	0	0.0833333333333333	0.0833333333333333	0	0.0833333333333333	0	0	0	0	0	0	0.166666666666667	0	0.0833333333333333	0	0.0833333333333333	0.0833333333333333	0	0.166666666666667	0.166666666666667	0
>posi1433
0	0	0	0	0	0.2	0	0	0.1	0	0	0.1	0	0	0	0.1	0	0	0	0.2	0	0	0	0	0	0.1	0	0	0	0.1	0.1	0
>posi1434
0	0	0	0	0	0	0	0	0	0	0	0	0	0.111111111111111	0	0.0555555555555556	0	0	0	0	0	0	0	0.111111111111111	0.0555555555555556	0.111111111111111	0	0	0.0555555555555556	0.111111111111111	0.277777777777778	0.111111111111111
>posi1435
0	0	0	0	0	0.25	0	0	0	0.0833333333333333	0	0.0833333333333333	0	0.166666666666667	0	0	0	0	0	0.25	0	0	0	0	0	0	0.0833333333333333	0.0833333333333333	0	0	0	0
>posi1436
0.0666666666666667	0	0	0	0	0	0	0.0666666666666667	0	0	0	0	0	0.0666666666666667	0.0666666666666667	0	0.0666666666666667	0	0	0	0	0	0	0	0.0666666666666667	0	0.0666666666666667	0	0.0666666666666667	0.2	0.133333333333333	0.133333333333333
>posi1437
0	0	0	0	0	0.0833333333333333	0.0833333333333333	0.0833333333333333	0	0.0833333333333333	0.0833333333333333	0	0.0833333333333333	0	0.0833333333333333	0	0	0	0	0.25	0	0	0	0	0	0.0833333333333333	0	0.0833333333333333	0	0	0	0
>posi1438
0.0869565217391304	0.0434782608695652	0.0434782608695652	0	0.0434782608695652	0	0	0.0434782608695652	0	0	0	0	0	0.0869565217391304	0	0.0434782608695652	0	0	0.0434782608695652	0.0434782608695652	0	0	0	0	0	0	0.0434782608695652	0.0434782608695652	0.0869565217391304	0.130434782608696	0.0869565217391304	0.130434782608696
>posi1439
0	0	0	0	0	0	0	0	0	0	0	0	0	0	0.166666666666667	0	0	0	0	0	0	0	0	0	0	0.166666666666667	0	0	0.166666666666667	0.166666666666667	0.166666666666667	0.166666666666667
>posi1440
0	0	0	0	0.0454545454545455	0	0	0.0454545454545455	0	0	0	0	0	0.136363636363636	0.0454545454545455	0.0454545454545455	0.0454545454545455	0	0.0454545454545455	0	0	0	0.0909090909090909	0	0.0454545454545455	0.0454545454545455	0.0909090909090909	0.0454545454545455	0	0.136363636363636	0.136363636363636	0
>posi1441
0	0	0	0	0	0	0	0.0909090909090909	0	0	0	0	0	0.272727272727273	0	0	0	0	0	0.0909090909090909	0	0	0	0.0909090909090909	0	0	0.272727272727273	0	0	0.0909090909090909	0.0909090909090909	0
>posi1442
0	0	0	0	0	0	0	0	0	0	0	0	0.125	0	0	0	0	0	0	0	0	0	0	0	0	0	0	0	0.125	0.25	0.25	0.25
>posi1443
0	0	0	0	0	0	0	0	0	0	0	0	0	0.0555555555555556	0	0	0	0	0	0	0	0	0	0	0	0	0.0555555555555556	0	0.111111111111111	0.333333333333333	0.166666666666667	0.277777777777778
>posi1444
0	0	0	0.0454545454545455	0	0.0454545454545455	0.0909090909090909	0	0	0	0.0454545454545455	0	0	0.0454545454545455	0	0.0454545454545455	0.0454545454545455	0	0	0.0909090909090909	0	0	0	0	0.0454545454545455	0.0909090909090909	0	0	0.0454545454545455	0.136363636363636	0.181818181818182	0.0454545454545455
>posi1445
0.1	0	0	0.1	0	0.1	0	0	0	0	0	0	0.1	0.1	0	0	0.1	0	0	0	0	0	0	0	0	0	0.1	0.1	0	0.1	0.1	0
>posi1446
0	0	0.153846153846154	0.0769230769230769	0	0	0.0769230769230769	0	0	0	0	0	0	0.0769230769230769	0	0.0769230769230769	0	0	0.0769230769230769	0	0	0	0	0	0.0769230769230769	0	0	0.0769230769230769	0	0.153846153846154	0.153846153846154	0
>posi1447
0.136363636363636	0.0909090909090909	0.0454545454545455	0.0454545454545455	0	0.0454545454545455	0.0454545454545455	0.0454545454545455	0	0	0	0	0.0909090909090909	0.0909090909090909	0	0	0.0909090909090909	0	0	0.0454545454545455	0	0	0	0	0	0	0.0909090909090909	0.0454545454545455	0	0.0454545454545455	0.0454545454545455	0
>posi1448
0	0	0	0	0	0	0	0.111111111111111	0	0	0	0	0	0.0555555555555556	0	0.111111111111111	0	0	0.0555555555555556	0.0555555555555556	0	0	0	0	0.0555555555555556	0.0555555555555556	0.0555555555555556	0	0.0555555555555556	0.166666666666667	0.111111111111111	0.111111111111111
>posi1449
0	0	0	0	0	0	0	0	0	0	0	0	0	0.125	0	0	0	0	0	0	0	0	0	0	0	0	0.125	0	0	0.375	0.375	0
>posi1450
0	0	0	0	0	0.142857142857143	0	0	0	0.142857142857143	0.0714285714285714	0	0	0	0.0714285714285714	0.0714285714285714	0	0	0	0.142857142857143	0	0.0714285714285714	0	0.0714285714285714	0	0.0714285714285714	0.0714285714285714	0	0	0.0714285714285714	0	0
>posi1451
0	0	0	0	0	0	0	0	0	0	0	0	0	0.1	0.1	0.1	0	0	0	0	0	0.2	0	0	0.1	0.1	0	0.1	0	0.1	0.1	0
>posi1452
0	0.0555555555555556	0	0.0555555555555556	0	0	0.0555555555555556	0.0555555555555556	0	0	0	0	0	0.111111111111111	0.0555555555555556	0	0	0	0.0555555555555556	0.0555555555555556	0	0	0	0	0	0.0555555555555556	0.0555555555555556	0.0555555555555556	0.0555555555555556	0.111111111111111	0.0555555555555556	0.111111111111111
>posi1453
0	0	0	0	0	0	0	0	0	0	0	0	0	0	0	0.117647058823529	0	0	0	0	0.0588235294117647	0	0	0	0	0.117647058823529	0	0	0.0588235294117647	0.294117647058824	0.235294117647059	0.117647058823529
>posi1454
0	0	0	0	0	0.0666666666666667	0	0	0	0.0666666666666667	0.0666666666666667	0	0	0	0.0666666666666667	0.133333333333333	0.0666666666666667	0	0	0	0.0666666666666667	0.133333333333333	0	0	0.0666666666666667	0.133333333333333	0	0	0	0.0666666666666667	0.0666666666666667	0
>posi1455
0	0	0	0	0	0.125	0	0	0	0	0	0	0	0.125	0.125	0	0	0	0	0.125	0	0	0	0	0	0.125	0.125	0	0.125	0	0	0.125
>posi1456
0	0	0	0	0	0	0.0666666666666667	0	0	0	0	0	0	0.2	0	0	0	0	0	0.0666666666666667	0	0	0.0666666666666667	0	0	0	0.133333333333333	0.0666666666666667	0.0666666666666667	0.133333333333333	0.133333333333333	0.0666666666666667
>posi1457
0	0	0	0	0	0	0	0	0	0	0	0	0	0.166666666666667	0	0	0	0	0	0	0	0	0	0	0	0	0.166666666666667	0	0	0.333333333333333	0.333333333333333	0
>posi1458
0	0	0	0	0	0.0909090909090909	0.0454545454545455	0.0454545454545455	0	0	0	0	0.0454545454545455	0.0909090909090909	0	0.0909090909090909	0.0454545454545455	0.0454545454545455	0	0.0909090909090909	0	0	0	0	0.0454545454545455	0.0454545454545455	0.0909090909090909	0.0454545454545455	0.0454545454545455	0.0454545454545455	0.0454545454545455	0.0454545454545455
>posi1459
0	0	0	0	0	0	0	0	0	0	0	0	0.2	0.2	0	0	0	0	0	0	0	0	0.2	0	0	0	0.2	0.2	0	0	0	0
>posi1460
0	0	0	0.0769230769230769	0	0.0769230769230769	0	0	0	0	0	0	0	0.230769230769231	0	0.0769230769230769	0	0	0.0769230769230769	0	0	0	0	0.153846153846154	0.0769230769230769	0	0.0769230769230769	0.0769230769230769	0	0	0.0769230769230769	0
>posi1461
0	0	0	0	0	0	0.0454545454545455	0	0	0	0	0	0	0.0454545454545455	0.0909090909090909	0.0909090909090909	0.0454545454545455	0	0	0	0	0.136363636363636	0	0	0.0909090909090909	0.0454545454545455	0	0.0454545454545455	0.0454545454545455	0.136363636363636	0.0909090909090909	0.0909090909090909
>posi1462
0	0.227272727272727	0	0.136363636363636	0	0.0454545454545455	0	0	0	0	0	0	0	0.0454545454545455	0.0454545454545455	0	0.0454545454545455	0	0	0	0	0	0	0	0	0.0454545454545455	0	0.0454545454545455	0	0.181818181818182	0.136363636363636	0.0454545454545455
>posi1463
0	0	0	0	0.04	0.04	0	0.04	0	0	0	0	0.08	0.08	0	0.04	0	0.04	0	0.08	0	0.04	0	0	0	0.04	0.08	0.08	0	0.16	0.08	0.08
>posi1464
0	0	0	0	0.0625	0.0625	0	0	0	0	0	0	0	0.125	0.0625	0	0	0.125	0	0	0	0	0	0.0625	0.0625	0.0625	0.125	0	0.0625	0.0625	0	0.125
>posi1465
0	0	0	0	0	0	0.1	0	0	0	0	0	0.2	0	0	0	0	0	0.1	0	0	0	0	0	0	0	0	0.2	0	0.2	0.2	0
>posi1466
0	0	0	0	0	0	0	0	0	0	0	0	0	0.166666666666667	0	0	0	0	0	0	0	0	0	0	0	0	0.166666666666667	0	0	0.333333333333333	0.333333333333333	0
>posi1467
0	0	0	0	0	0	0	0	0	0	0	0	0	0.111111111111111	0	0.111111111111111	0	0	0	0	0.111111111111111	0	0	0	0.111111111111111	0	0.111111111111111	0	0.222222222222222	0	0	0.222222222222222
>posi1468
0	0	0	0	0	0	0	0	0	0	0	0	0	0	0.266666666666667	0	0	0	0	0	0.0666666666666667	0.133333333333333	0	0	0	0.266666666666667	0	0	0.0666666666666667	0.0666666666666667	0	0.133333333333333
>posi1469
0	0	0	0.111111111111111	0	0	0.0555555555555556	0.0555555555555556	0	0	0	0	0	0.111111111111111	0.111111111111111	0	0	0	0.0555555555555556	0.0555555555555556	0	0	0	0.0555555555555556	0	0	0.166666666666667	0.0555555555555556	0	0.166666666666667	0	0
>posi1470
0	0	0	0	0	0	0	0	0	0	0	0	0	0.19047619047619	0	0	0	0	0	0	0	0	0	0.142857142857143	0	0	0.142857142857143	0.0476190476190476	0.0476190476190476	0.19047619047619	0.0952380952380952	0.142857142857143
>posi1471
0.0952380952380952	0	0	0	0.0476190476190476	0	0.0476190476190476	0	0	0	0.0476190476190476	0	0.0476190476190476	0.0476190476190476	0	0.0476190476190476	0	0	0.0952380952380952	0	0.0476190476190476	0	0.0476190476190476	0	0.0476190476190476	0	0.0476190476190476	0.0476190476190476	0	0.142857142857143	0.142857142857143	0
>posi1472
0	0	0	0	0	0	0	0.125	0	0.125	0	0	0	0.25	0	0	0	0	0.125	0	0	0	0	0.125	0	0	0.25	0	0	0	0	0
>posi1473
0.111111111111111	0.111111111111111	0	0	0.111111111111111	0	0	0	0	0	0	0	0	0.0555555555555556	0.111111111111111	0	0	0.111111111111111	0	0	0	0	0	0	0	0.111111111111111	0.0555555555555556	0	0	0.111111111111111	0.111111111111111	0
>posi1474
0	0	0	0	0	0.166666666666667	0	0	0	0	0	0	0	0.166666666666667	0.166666666666667	0	0.166666666666667	0	0	0	0	0	0	0	0	0.166666666666667	0.166666666666667	0	0	0	0	0
>posi1475
0.1	0	0.05	0	0.05	0	0.05	0	0	0	0	0	0	0	0.05	0.05	0	0.05	0.05	0	0	0	0	0	0.05	0.1	0	0	0.15	0.05	0.05	0.15
>posi1476
0	0	0	0	0	0.0666666666666667	0	0	0	0	0	0	0.133333333333333	0	0.0666666666666667	0	0	0.0666666666666667	0	0	0.0666666666666667	0	0	0	0	0.0666666666666667	0	0.133333333333333	0	0.2	0.133333333333333	0.0666666666666667
>posi1477
0	0	0	0	0	0	0	0	0	0	0	0	0	0	0	0	0	0	0	0	0	0	0	0	0	0.2	0	0	0	0.4	0.4	0
>posi1478
0	0	0	0	0	0	0	0	0	0	0	0	0	0.166666666666667	0	0	0	0	0	0	0	0	0	0	0	0	0	0.166666666666667	0	0.333333333333333	0.333333333333333	0
>posi1479
0	0	0	0	0	0	0	0	0	0	0	0	0	0	0.125	0	0	0	0	0	0.125	0	0	0	0.125	0.125	0	0	0.125	0.125	0.125	0.125
>posi1480
0	0	0	0.0454545454545455	0	0	0	0.0454545454545455	0	0	0	0	0	0.136363636363636	0.0909090909090909	0.0454545454545455	0.0454545454545455	0	0	0	0	0.0454545454545455	0.0454545454545455	0.0909090909090909	0.0454545454545455	0.0909090909090909	0	0.0909090909090909	0	0.0909090909090909	0.0909090909090909	0
>posi1481
0	0	0	0	0	0.153846153846154	0	0	0	0	0.0769230769230769	0	0	0.230769230769231	0	0	0	0	0	0.153846153846154	0	0	0	0.0769230769230769	0	0.0769230769230769	0.153846153846154	0	0	0	0.0769230769230769	0
>posi1482
0.266666666666667	0	0.2	0	0	0	0.0666666666666667	0	0	0	0	0	0.0666666666666667	0	0.0666666666666667	0	0	0	0.0666666666666667	0	0	0	0	0	0	0.0666666666666667	0	0.0666666666666667	0	0.0666666666666667	0.0666666666666667	0
>posi1483
0.0526315789473684	0	0.0526315789473684	0.0526315789473684	0	0	0.105263157894737	0.0526315789473684	0	0	0	0	0.0526315789473684	0.157894736842105	0	0	0.0526315789473684	0	0	0.105263157894737	0	0	0	0	0	0	0.157894736842105	0.0526315789473684	0	0.0526315789473684	0.0526315789473684	0
>posi1484
0	0	0	0	0	0	0	0.0909090909090909	0.0454545454545455	0	0	0	0	0.0454545454545455	0.0909090909090909	0.0454545454545455	0	0.0454545454545455	0	0.0454545454545455	0	0.0909090909090909	0	0.0454545454545455	0	0.136363636363636	0	0.0454545454545455	0	0.136363636363636	0.0454545454545455	0.0909090909090909
>posi1485
0	0	0	0	0	0	0	0.125	0	0	0	0	0	0.25	0	0	0	0	0.125	0	0	0	0	0	0	0	0.25	0	0	0.125	0.125	0
>posi1486
0	0	0	0	0	0	0	0	0	0.0384615384615385	0	0.0384615384615385	0.0384615384615385	0.0384615384615385	0	0	0	0	0	0	0	0.0769230769230769	0.0384615384615385	0.0384615384615385	0	0	0.0769230769230769	0	0.115384615384615	0.192307692307692	0.115384615384615	0.192307692307692
>posi1487
0	0	0	0	0	0	0	0	0	0	0	0	0	0.0769230769230769	0.0769230769230769	0	0	0	0	0	0.0769230769230769	0	0	0	0	0	0.0769230769230769	0.0769230769230769	0.153846153846154	0.230769230769231	0.0769230769230769	0.153846153846154
>posi1488
0	0	0	0	0	0	0.0588235294117647	0	0	0	0	0	0.0588235294117647	0.0588235294117647	0.0588235294117647	0	0.0588235294117647	0	0	0	0	0	0.0588235294117647	0	0	0.117647058823529	0	0.0588235294117647	0.0588235294117647	0.117647058823529	0.176470588235294	0.117647058823529
>posi1489
0	0	0	0.105263157894737	0	0	0.105263157894737	0	0	0	0	0	0.0526315789473684	0.0526315789473684	0.0526315789473684	0.0526315789473684	0.105263157894737	0	0	0	0	0.0526315789473684	0	0	0.0526315789473684	0.0526315789473684	0.0526315789473684	0.0526315789473684	0	0.105263157894737	0.105263157894737	0
>posi1490
0	0	0	0	0	0	0	0	0	0	0	0	0	0.0909090909090909	0.0909090909090909	0	0	0	0	0	0	0	0	0.0909090909090909	0	0.0909090909090909	0.0909090909090909	0	0.0909090909090909	0.181818181818182	0.0909090909090909	0.181818181818182
>posi1491
0	0	0.0526315789473684	0	0	0.0526315789473684	0	0.0526315789473684	0	0	0	0	0.0526315789473684	0.105263157894737	0.0526315789473684	0	0	0	0.0526315789473684	0.0526315789473684	0	0	0	0.0526315789473684	0	0	0.105263157894737	0.0526315789473684	0.0526315789473684	0.105263157894737	0.105263157894737	0.0526315789473684
>posi1492
0	0	0	0	0	0	0	0	0	0	0	0	0	0.111111111111111	0.111111111111111	0	0	0	0	0	0.111111111111111	0	0	0	0	0.222222222222222	0	0	0	0.111111111111111	0.333333333333333	0
>posi1493
0	0	0	0	0	0	0	0	0	0	0	0	0	0.0833333333333333	0.0833333333333333	0.0833333333333333	0	0	0	0	0.0833333333333333	0	0.0833333333333333	0	0.0833333333333333	0.0833333333333333	0.0833333333333333	0	0	0.166666666666667	0.166666666666667	0
>posi1494
0.0476190476190476	0.142857142857143	0	0.0952380952380952	0.0476190476190476	0.0476190476190476	0	0	0	0	0	0	0.0476190476190476	0.0476190476190476	0.0952380952380952	0	0.0952380952380952	0	0	0	0	0.0476190476190476	0	0	0	0.0952380952380952	0.0476190476190476	0.0476190476190476	0	0.0476190476190476	0.0476190476190476	0
>posi1495
0	0	0	0	0	0	0	0	0	0	0	0	0	0.111111111111111	0	0.111111111111111	0	0	0	0	0	0	0	0.111111111111111	0.111111111111111	0	0.111111111111111	0	0	0.222222222222222	0.222222222222222	0
>posi1496
0	0	0	0	0	0.0833333333333333	0	0	0	0	0	0	0.0833333333333333	0.0833333333333333	0.0833333333333333	0	0	0.0833333333333333	0	0	0.0833333333333333	0	0	0	0	0	0.0833333333333333	0.0833333333333333	0	0.25	0.0833333333333333	0
>posi1497
0	0	0	0	0	0	0	0	0	0.0476190476190476	0.0476190476190476	0	0	0.142857142857143	0.0476190476190476	0	0	0	0	0	0	0	0	0.238095238095238	0	0.0476190476190476	0.142857142857143	0	0	0.142857142857143	0.0952380952380952	0.0476190476190476
>posi1498
0	0	0	0	0	0	0	0	0	0	0	0	0	0	0.166666666666667	0	0	0	0	0	0	0	0	0	0	0.166666666666667	0	0	0	0.333333333333333	0.333333333333333	0
>posi1499
0	0	0	0	0	0	0	0	0	0	0	0	0.142857142857143	0	0.142857142857143	0	0	0	0	0	0	0.142857142857143	0	0	0	0.142857142857143	0	0.142857142857143	0	0.142857142857143	0.142857142857143	0
>posi1500
0	0	0	0	0	0	0	0	0	0.0476190476190476	0	0	0.0476190476190476	0.0476190476190476	0	0.0476190476190476	0	0	0	0	0	0.19047619047619	0	0	0.0952380952380952	0	0	0.0952380952380952	0.0476190476190476	0.142857142857143	0.0952380952380952	0.142857142857143
>posi1501
0	0	0	0	0	0	0	0	0	0	0	0	0	0	0	0.0714285714285714	0	0	0	0	0.0714285714285714	0	0	0	0.0714285714285714	0.0714285714285714	0	0	0.142857142857143	0.214285714285714	0.214285714285714	0.142857142857143
>posi1502
0	0	0	0	0	0	0.0526315789473684	0	0	0	0	0	0.0526315789473684	0.0526315789473684	0	0.0526315789473684	0	0	0.0526315789473684	0	0.0526315789473684	0	0	0	0.0526315789473684	0	0.105263157894737	0	0	0.263157894736842	0.157894736842105	0.105263157894737
>posi1503
0	0	0	0	0	0	0	0	0	0	0	0	0	0.0666666666666667	0	0.0666666666666667	0	0	0	0	0.0666666666666667	0	0	0	0	0.0666666666666667	0.0666666666666667	0	0.0666666666666667	0.266666666666667	0.2	0.133333333333333
>posi1504
0	0	0	0	0	0	0	0	0	0	0	0	0	0.05	0.1	0.1	0	0	0	0	0.05	0	0.1	0.05	0.05	0.15	0.05	0	0.05	0.1	0.1	0.05
>posi1505
0.1	0	0	0	0.05	0.05	0	0.05	0	0	0	0	0	0.1	0.05	0.05	0.05	0.05	0.05	0	0	0	0	0	0	0.1	0.1	0	0	0.1	0.1	0
>posi1506
0	0	0	0.0526315789473684	0	0.0526315789473684	0	0	0	0.0526315789473684	0.0526315789473684	0	0	0	0.0526315789473684	0.0526315789473684	0.0526315789473684	0	0	0	0.0526315789473684	0.105263157894737	0	0	0.0526315789473684	0.105263157894737	0	0	0	0.157894736842105	0.157894736842105	0
>posi1507
0	0	0	0	0	0	0	0	0	0	0	0	0	0.142857142857143	0.142857142857143	0	0	0	0	0	0	0	0	0.142857142857143	0	0.142857142857143	0.142857142857143	0	0	0.142857142857143	0.142857142857143	0
>posi1508
0	0	0	0.0769230769230769	0.0769230769230769	0	0	0	0	0	0	0	0	0.153846153846154	0	0.0769230769230769	0.0769230769230769	0	0	0	0	0	0	0.0769230769230769	0	0.0769230769230769	0.0769230769230769	0.0769230769230769	0	0.0769230769230769	0.0769230769230769	0.0769230769230769
>posi1509
0	0	0	0	0	0.0555555555555556	0	0	0	0	0	0	0	0.0555555555555556	0.0555555555555556	0.0555555555555556	0.0555555555555556	0	0	0	0	0.0555555555555556	0	0	0.0555555555555556	0	0.0555555555555556	0	0.111111111111111	0.166666666666667	0.111111111111111	0.166666666666667
>posi1510
0	0	0	0	0	0	0	0.0666666666666667	0	0	0	0	0	0.333333333333333	0	0	0	0	0.0666666666666667	0	0	0	0.0666666666666667	0.133333333333333	0	0	0.266666666666667	0.0666666666666667	0	0	0	0
>posi1511
0	0	0	0.0666666666666667	0	0.133333333333333	0	0.0666666666666667	0	0.0666666666666667	0.0666666666666667	0	0	0	0.133333333333333	0	0	0	0	0.2	0	0	0	0	0	0.133333333333333	0	0	0.0666666666666667	0	0	0.0666666666666667
>posi1512
0	0	0.05	0.1	0	0.05	0	0	0	0	0	0	0	0.15	0	0	0.05	0	0	0	0	0	0	0.05	0	0	0.1	0.05	0.1	0.1	0.05	0.15
>posi1513
0	0	0	0	0	0	0	0	0	0	0	0	0	0.166666666666667	0	0	0	0	0	0	0	0	0	0	0	0	0.166666666666667	0	0.166666666666667	0.166666666666667	0.166666666666667	0.166666666666667
>posi1514
0	0	0	0	0	0	0	0.0625	0	0	0	0	0	0.1875	0	0.0625	0	0	0	0.0625	0.0625	0	0	0.0625	0.0625	0	0.1875	0	0	0.125	0.125	0
>posi1515
0.0833333333333333	0.0833333333333333	0	0	0	0	0	0.0833333333333333	0	0	0	0	0	0.0833333333333333	0.0833333333333333	0	0	0	0	0.0833333333333333	0	0	0	0	0	0.0833333333333333	0.0833333333333333	0	0.0833333333333333	0.0833333333333333	0.0833333333333333	0.0833333333333333
>posi1516
0	0	0	0	0	0	0	0	0	0	0	0	0	0.166666666666667	0	0	0	0	0	0	0	0	0	0	0	0	0.166666666666667	0	0	0.333333333333333	0.333333333333333	0
>posi1517
0	0	0	0	0	0	0	0	0	0	0	0	0	0.125	0	0	0	0	0	0	0	0	0	0	0	0	0.125	0	0.125	0.25	0.125	0.25
>posi1518
0	0	0	0	0	0	0	0	0	0	0	0	0	0.1	0	0	0	0	0	0	0	0	0	0	0	0	0	0.1	0	0.4	0.4	0
>posi1519
0	0	0	0	0.157894736842105	0	0	0	0	0.0526315789473684	0	0	0	0	0.105263157894737	0.0526315789473684	0.0526315789473684	0.105263157894737	0	0	0	0	0	0	0	0.157894736842105	0	0	0.0526315789473684	0.105263157894737	0.0526315789473684	0.105263157894737
>posi1520
0.125	0	0.125	0	0	0	0.125	0	0	0	0	0	0	0.25	0	0	0	0	0.125	0	0	0	0	0	0	0	0.25	0	0	0	0	0
>posi1521
0	0	0	0	0	0	0.0714285714285714	0.0714285714285714	0	0	0	0	0	0.142857142857143	0	0.0714285714285714	0	0	0.0714285714285714	0.0714285714285714	0	0	0	0	0.0714285714285714	0	0.142857142857143	0	0	0.142857142857143	0.0714285714285714	0.0714285714285714
>posi1522
0.0357142857142857	0.0714285714285714	0	0.0714285714285714	0.0357142857142857	0	0	0.0357142857142857	0	0	0	0	0	0.107142857142857	0.0357142857142857	0	0.0357142857142857	0	0	0.0357142857142857	0	0	0	0.0357142857142857	0.0357142857142857	0.0357142857142857	0.0714285714285714	0	0.0714285714285714	0.0714285714285714	0.0714285714285714	0.142857142857143
>posi1523
0	0	0	0	0	0	0	0	0	0	0	0	0	0.117647058823529	0	0.117647058823529	0	0	0	0	0	0.176470588235294	0	0	0.0588235294117647	0.0588235294117647	0	0.117647058823529	0.0588235294117647	0.117647058823529	0.0588235294117647	0.117647058823529
>posi1524
0	0	0	0	0	0.1	0	0	0	0	0	0	0.1	0.1	0	0	0	0	0	0.1	0	0	0	0	0	0	0.1	0.1	0.1	0.1	0.1	0.1
>posi1525
0	0	0	0	0	0	0	0	0	0	0	0	0	0.0588235294117647	0.0588235294117647	0	0	0	0	0	0.0588235294117647	0	0	0.0588235294117647	0.117647058823529	0	0	0.0588235294117647	0.0588235294117647	0.235294117647059	0.176470588235294	0.117647058823529
>posi1526
0	0	0	0	0	0	0	0	0	0	0	0	0	0.166666666666667	0	0	0	0	0	0	0	0	0	0.0833333333333333	0	0.0833333333333333	0	0	0.0833333333333333	0.166666666666667	0.333333333333333	0.0833333333333333
>posi1527
0	0	0	0	0	0	0	0	0	0	0	0	0.0476190476190476	0.0476190476190476	0.0952380952380952	0	0	0	0	0	0	0.142857142857143	0	0.0476190476190476	0.0476190476190476	0.0952380952380952	0.0476190476190476	0.0476190476190476	0.0952380952380952	0.0952380952380952	0.0476190476190476	0.142857142857143
>posi1528
0	0	0	0	0	0	0	0	0	0	0	0	0	0.166666666666667	0	0	0	0	0	0	0	0	0	0	0	0	0	0.166666666666667	0	0.333333333333333	0.333333333333333	0
>posi1529
0	0	0	0	0	0	0	0	0	0	0	0	0	0	0.333333333333333	0	0	0	0	0	0	0	0	0	0	0.333333333333333	0	0	0.333333333333333	0	0	0
>posi1530
0	0	0	0	0.0434782608695652	0	0	0	0	0.0434782608695652	0.0434782608695652	0	0	0.0434782608695652	0.0869565217391304	0.0869565217391304	0	0.0434782608695652	0	0	0.0869565217391304	0.130434782608696	0	0	0.0434782608695652	0.130434782608696	0.0434782608695652	0	0.0434782608695652	0.0434782608695652	0.0434782608695652	0.0434782608695652
>posi1531
0	0	0	0	0	0	0	0	0	0	0	0	0	0.0666666666666667	0	0.0666666666666667	0	0	0	0	0.0666666666666667	0.0666666666666667	0	0	0.0666666666666667	0	0.0666666666666667	0.0666666666666667	0.0666666666666667	0.2	0.133333333333333	0.133333333333333
>posi1532
0	0	0	0	0	0	0	0	0	0	0	0	0	0.222222222222222	0	0	0	0	0	0	0	0	0	0.111111111111111	0	0	0.111111111111111	0.111111111111111	0	0.222222222222222	0.222222222222222	0
>posi1533
0	0.0666666666666667	0	0	0	0.0666666666666667	0.0666666666666667	0	0	0	0	0	0	0.133333333333333	0	0.0666666666666667	0	0	0	0.133333333333333	0	0	0	0	0	0.0666666666666667	0	0.133333333333333	0.0666666666666667	0.0666666666666667	0.0666666666666667	0.0666666666666667
>posi1534
0	0.0625	0	0.0625	0.0625	0	0	0	0	0	0	0	0.125	0	0	0	0	0.0625	0	0	0	0.0625	0	0	0.0625	0.0625	0	0.0625	0	0.125	0.125	0.125
>posi1535
0	0	0	0	0.0625	0.125	0	0	0	0	0	0	0.0625	0.125	0	0.0625	0	0.125	0	0.0625	0	0	0	0	0.0625	0	0.125	0.0625	0	0.0625	0.0625	0
>posi1536
0	0	0.0526315789473684	0.0526315789473684	0.0526315789473684	0	0.0526315789473684	0	0	0	0	0	0	0.157894736842105	0	0.0526315789473684	0.0526315789473684	0.0526315789473684	0	0	0	0	0	0.0526315789473684	0.0526315789473684	0.0526315789473684	0.105263157894737	0	0	0.0526315789473684	0.105263157894737	0.0526315789473684
>posi1537
0	0	0	0	0	0	0	0	0	0	0	0	0	0.125	0	0	0	0	0	0	0	0	0	0	0	0	0.125	0	0	0.375	0.375	0
>posi1538
0	0	0	0	0	0	0	0	0	0	0	0	0	0.111111111111111	0	0.111111111111111	0	0	0	0	0	0.111111111111111	0	0	0.111111111111111	0	0.111111111111111	0	0	0.222222222222222	0.111111111111111	0.111111111111111
>posi1539
0	0	0	0	0	0	0	0.0833333333333333	0	0	0	0	0.0833333333333333	0	0.0833333333333333	0	0	0	0.0833333333333333	0	0	0	0	0	0	0.0833333333333333	0	0.0833333333333333	0.0833333333333333	0.166666666666667	0.166666666666667	0.0833333333333333
>posi1540
0.157894736842105	0.105263157894737	0	0.0526315789473684	0.105263157894737	0	0	0	0	0	0	0	0	0.0526315789473684	0.0526315789473684	0	0	0.105263157894737	0	0	0	0	0	0	0.0526315789473684	0	0.105263157894737	0	0	0.157894736842105	0.0526315789473684	0
>posi1541
0	0	0	0	0	0	0	0.0625	0	0	0	0	0	0.125	0	0.125	0	0	0	0.0625	0	0.0625	0	0.0625	0.0625	0.0625	0.125	0	0.0625	0.0625	0.0625	0.0625
>posi1542
0	0	0	0	0	0.0588235294117647	0.0588235294117647	0	0	0	0	0	0	0.0588235294117647	0.176470588235294	0	0	0	0	0.117647058823529	0	0.0588235294117647	0	0	0	0.176470588235294	0	0.0588235294117647	0.0588235294117647	0.0588235294117647	0.0588235294117647	0.0588235294117647
>posi1543
0	0	0.05	0.05	0	0	0	0.05	0	0	0	0	0	0.1	0	0	0	0	0	0.05	0	0	0	0	0.05	0	0.05	0	0.1	0.2	0.15	0.15
>posi1544
0	0	0	0	0	0	0	0	0	0	0	0	0	0.25	0	0	0	0	0	0	0	0.25	0	0	0	0	0.1875	0.125	0	0.125	0.0625	0
>posi1545
0	0	0	0	0	0	0	0.1	0	0	0	0	0	0.1	0	0.1	0	0	0	0.1	0	0	0	0	0	0.2	0	0	0	0.2	0.2	0
>posi1546
0	0	0	0	0	0	0	0.04	0	0	0	0	0	0.16	0	0.04	0	0	0	0.04	0.08	0.08	0	0	0.08	0	0.12	0.04	0	0.16	0.16	0
>posi1547
0	0	0	0	0	0	0	0	0	0	0	0	0	0.142857142857143	0.142857142857143	0	0	0	0	0	0	0	0	0.142857142857143	0	0.142857142857143	0.142857142857143	0	0	0.142857142857143	0.142857142857143	0
>posi1548
0	0.0476190476190476	0	0	0	0	0.0476190476190476	0.0476190476190476	0	0	0	0	0	0.0952380952380952	0.0952380952380952	0	0	0	0.0476190476190476	0.0476190476190476	0	0	0	0.0476190476190476	0	0.0952380952380952	0.0476190476190476	0	0.0476190476190476	0.0952380952380952	0.142857142857143	0.0952380952380952
>posi1549
0	0	0	0.0526315789473684	0	0	0.0526315789473684	0	0	0	0	0	0.0526315789473684	0.105263157894737	0	0.0526315789473684	0	0	0	0.0526315789473684	0	0	0	0.105263157894737	0.0526315789473684	0	0.0526315789473684	0.105263157894737	0.0526315789473684	0.105263157894737	0.0526315789473684	0.105263157894737
>posi1550
0	0	0	0	0.0588235294117647	0	0	0.0588235294117647	0	0	0	0	0.0588235294117647	0.0588235294117647	0	0.0588235294117647	0	0	0.117647058823529	0	0	0	0.0588235294117647	0	0.0588235294117647	0.0588235294117647	0.0588235294117647	0.0588235294117647	0	0.117647058823529	0.117647058823529	0.0588235294117647
>posi1551
0.0454545454545455	0	0	0	0.0454545454545455	0	0	0.0454545454545455	0	0	0	0	0	0.0454545454545455	0.0454545454545455	0.0909090909090909	0	0.0454545454545455	0	0.0454545454545455	0	0.0454545454545455	0	0	0.0454545454545455	0.0909090909090909	0.0454545454545455	0	0.0454545454545455	0.136363636363636	0.0454545454545455	0.136363636363636
>posi1552
0.0555555555555556	0	0.111111111111111	0	0	0.0555555555555556	0.0555555555555556	0	0	0	0	0	0	0.111111111111111	0.0555555555555556	0	0.0555555555555556	0	0	0.0555555555555556	0	0	0	0	0	0.0555555555555556	0	0.0555555555555556	0	0.111111111111111	0.111111111111111	0.111111111111111
>posi1553
0	0	0	0	0.0625	0	0	0	0	0	0	0	0.125	0.0625	0.0625	0	0.0625	0	0	0	0	0.125	0	0	0	0.0625	0	0.1875	0	0.125	0.125	0
>posi1554
0	0	0	0	0	0	0.1	0	0	0	0	0	0	0	0.2	0	0	0	0	0.1	0	0	0	0	0	0.2	0	0	0.1	0.1	0.1	0.1
>posi1555
0	0	0.0909090909090909	0.0909090909090909	0	0	0	0.0454545454545455	0	0	0	0	0	0.0909090909090909	0	0.0909090909090909	0	0	0.0454545454545455	0	0	0	0.0909090909090909	0	0.0909090909090909	0	0.0454545454545455	0.0454545454545455	0.0454545454545455	0.0909090909090909	0.0909090909090909	0.0454545454545455
>posi1556
0	0	0	0	0	0.166666666666667	0	0	0	0	0	0	0	0.166666666666667	0.166666666666667	0	0	0	0	0.166666666666667	0	0	0	0	0	0.166666666666667	0.166666666666667	0	0	0	0	0
>posi1557
0	0	0	0	0.0769230769230769	0	0.0384615384615385	0	0	0	0	0	0	0.0384615384615385	0.0384615384615385	0.0769230769230769	0.0384615384615385	0.0384615384615385	0.0384615384615385	0	0.0384615384615385	0	0	0	0.0384615384615385	0.0384615384615385	0.0769230769230769	0.0384615384615385	0.0769230769230769	0.153846153846154	0.115384615384615	0.0384615384615385
>posi1558
0	0	0	0	0	0	0	0	0	0	0	0	0	0.125	0.0625	0	0	0	0	0	0.125	0.0625	0	0	0	0.0625	0.125	0.0625	0.0625	0.1875	0.0625	0.0625
>posi1559
0	0	0	0	0	0	0	0	0	0	0	0	0	0.222222222222222	0	0	0	0	0	0	0	0.111111111111111	0	0	0	0	0.111111111111111	0.111111111111111	0	0.222222222222222	0.222222222222222	0
>posi1560
0	0	0	0.0555555555555556	0	0	0	0.0555555555555556	0	0	0	0	0	0.166666666666667	0	0	0	0	0.0555555555555556	0	0	0.0555555555555556	0	0	0.0555555555555556	0	0	0.111111111111111	0.0555555555555556	0.111111111111111	0.111111111111111	0.166666666666667
>posi1561
0	0	0	0	0	0	0	0	0	0	0	0	0	0	0.0769230769230769	0.0769230769230769	0	0	0	0	0.0769230769230769	0	0	0	0.153846153846154	0	0	0	0.0769230769230769	0.230769230769231	0.153846153846154	0.153846153846154
>posi1562
0	0	0	0	0.0714285714285714	0.0714285714285714	0	0	0	0.0714285714285714	0	0	0	0.0714285714285714	0.0714285714285714	0	0.0714285714285714	0	0	0.0714285714285714	0	0	0	0	0	0.0714285714285714	0.0714285714285714	0	0.0714285714285714	0.0714285714285714	0.142857142857143	0.0714285714285714
>posi1563
0	0	0	0	0.157894736842105	0	0	0	0	0.0526315789473684	0	0	0	0	0.105263157894737	0.0526315789473684	0.0526315789473684	0.105263157894737	0	0	0	0	0	0	0	0.157894736842105	0	0	0.0526315789473684	0.105263157894737	0.0526315789473684	0.105263157894737
>posi1564
0	0	0	0	0	0	0	0	0	0	0	0.1	0.1	0.1	0	0	0	0	0	0	0	0.2	0	0	0	0.2	0	0	0	0.1	0.1	0.1
>posi1565
0	0	0	0	0	0	0	0	0	0	0	0	0	0	0.0833333333333333	0	0	0	0	0	0	0	0	0	0	0.0833333333333333	0	0	0.25	0.166666666666667	0	0.416666666666667
>posi1566
0	0	0	0	0.0588235294117647	0	0	0	0	0	0	0	0	0.117647058823529	0.0588235294117647	0	0	0	0.0588235294117647	0	0.0588235294117647	0	0	0	0	0.0588235294117647	0.117647058823529	0	0.0588235294117647	0.176470588235294	0.176470588235294	0.0588235294117647
>posi1567
0	0	0	0	0	0.0909090909090909	0	0	0	0	0	0	0.0909090909090909	0.0909090909090909	0	0	0	0	0	0.0909090909090909	0	0	0	0	0	0	0	0.0909090909090909	0.0909090909090909	0.181818181818182	0	0.272727272727273
>posi1568
0	0	0	0	0	0	0.0909090909090909	0.0454545454545455	0	0.0454545454545455	0.0454545454545455	0	0	0.0454545454545455	0.0909090909090909	0.0454545454545455	0	0	0.0454545454545455	0.0909090909090909	0	0	0.0454545454545455	0.0454545454545455	0.0454545454545455	0.0909090909090909	0.0454545454545455	0	0	0.0909090909090909	0.0454545454545455	0.0454545454545455
>posi1569
0	0	0	0	0	0	0	0	0	0	0	0	0.0714285714285714	0.0714285714285714	0	0.0714285714285714	0	0	0	0	0	0	0.142857142857143	0	0.0714285714285714	0	0	0.142857142857143	0	0.214285714285714	0.214285714285714	0
>posi1570
0.0588235294117647	0.0588235294117647	0	0	0	0.176470588235294	0	0	0	0	0	0	0	0.176470588235294	0	0.0588235294117647	0	0.0588235294117647	0	0.117647058823529	0	0	0	0	0	0.0588235294117647	0.117647058823529	0	0	0.0588235294117647	0	0.0588235294117647
>posi1571
0	0	0	0	0	0.0588235294117647	0	0	0	0	0	0	0	0.117647058823529	0	0.0588235294117647	0.0588235294117647	0	0	0	0	0	0	0.0588235294117647	0	0.0588235294117647	0.117647058823529	0	0.0588235294117647	0.176470588235294	0.0588235294117647	0.176470588235294
>posi1572
0	0	0	0	0	0	0	0	0	0	0	0	0	0.111111111111111	0	0.111111111111111	0	0	0	0	0.111111111111111	0	0	0	0.111111111111111	0.111111111111111	0	0	0	0.111111111111111	0.333333333333333	0
>posi1573
0	0	0	0	0	0	0	0	0	0.125	0	0	0	0.25	0	0	0	0	0	0	0.125	0	0	0.125	0	0	0.125	0.125	0	0	0.125	0
>posi1574
0	0	0	0	0	0	0	0	0	0.111111111111111	0.111111111111111	0	0	0.111111111111111	0.111111111111111	0	0	0	0	0	0	0	0	0.333333333333333	0	0.111111111111111	0.111111111111111	0	0	0	0	0
>posi1575
0	0	0	0	0	0	0	0	0	0	0	0	0	0	0.181818181818182	0	0	0	0	0	0.0909090909090909	0	0	0	0.0909090909090909	0.0909090909090909	0	0	0.0909090909090909	0.181818181818182	0	0.272727272727273
>posi1576
0	0	0	0	0	0	0.125	0	0	0	0	0	0	0.125	0	0.125	0	0	0	0.125	0	0	0	0	0	0.125	0.125	0	0	0.125	0.125	0
>posi1577
0	0	0	0	0	0	0	0	0	0.125	0.125	0	0	0.125	0	0	0	0	0	0	0	0.25	0	0	0	0	0	0.125	0	0.125	0.125	0
>posi1578
0	0	0	0	0	0	0	0	0	0	0	0	0	0	0.142857142857143	0	0	0	0	0	0	0	0	0	0	0	0	0	0.142857142857143	0.285714285714286	0.142857142857143	0.285714285714286
>posi1579
0	0	0	0	0	0	0	0	0	0	0	0	0	0	0	0	0	0	0	0	0	0	0	0	0.2	0	0	0	0	0.4	0.4	0
>posi1580
0	0	0	0.0952380952380952	0.0476190476190476	0	0	0.0476190476190476	0	0	0	0	0.0476190476190476	0.0952380952380952	0	0.0476190476190476	0	0.0476190476190476	0.0476190476190476	0	0	0.0476190476190476	0	0	0.0476190476190476	0	0.0476190476190476	0.0952380952380952	0.0952380952380952	0.0476190476190476	0.0476190476190476	0.0952380952380952
>posi1581
0.153846153846154	0.0769230769230769	0.153846153846154	0	0.0769230769230769	0	0	0	0	0	0	0	0	0.153846153846154	0	0	0	0.0769230769230769	0	0	0	0	0	0	0	0	0.153846153846154	0	0	0.0769230769230769	0.0769230769230769	0
>posi1582
0	0	0	0	0	0	0	0	0	0	0	0	0	0.125	0.0625	0	0	0	0	0	0.0625	0.0625	0.0625	0	0.0625	0	0.1875	0	0.0625	0.1875	0.0625	0.0625
>posi1583
0	0	0	0.05	0.05	0.05	0	0	0.05	0	0	0.05	0	0.05	0.1	0.05	0	0	0.05	0.05	0.05	0	0.05	0.05	0.05	0.1	0.05	0	0	0.05	0.05	0
>posi1584
0	0	0	0	0	0	0	0	0	0.0526315789473684	0.0526315789473684	0	0.0526315789473684	0	0.0526315789473684	0	0	0	0	0	0	0.105263157894737	0	0.105263157894737	0.0526315789473684	0.0526315789473684	0	0.0526315789473684	0	0.210526315789474	0.157894736842105	0.0526315789473684
>posi1585
0	0.0555555555555556	0	0.0555555555555556	0.0555555555555556	0	0	0	0	0	0	0	0.0555555555555556	0.0555555555555556	0	0	0	0	0	0.0555555555555556	0	0	0	0	0	0	0.111111111111111	0	0	0.277777777777778	0.111111111111111	0.166666666666667
>posi1586
0	0.0526315789473684	0	0	0.105263157894737	0	0	0	0	0.0526315789473684	0	0	0.105263157894737	0	0.105263157894737	0	0	0.105263157894737	0	0	0	0.0526315789473684	0	0.0526315789473684	0	0.105263157894737	0	0.105263157894737	0	0.0526315789473684	0.105263157894737	0
>posi1587
0	0	0	0	0	0	0.1	0	0	0	0	0	0.1	0	0.1	0	0	0	0	0.1	0	0	0	0	0	0.1	0	0.1	0.1	0.1	0.1	0.1
>posi1588
0	0	0	0	0	0	0	0	0	0	0	0	0	0	0.4	0	0	0	0	0	0	0	0	0.2	0	0.4	0	0	0	0	0	0
>posi1589
0	0	0	0	0	0	0	0	0	0	0	0	0	0.166666666666667	0	0	0	0	0	0	0	0	0	0	0	0	0.166666666666667	0	0	0.333333333333333	0.333333333333333	0
>posi1590
0	0	0	0	0	0	0	0	0	0	0	0	0	0	0	0	0	0	0	0	0	0	0	0	0.0769230769230769	0	0	0	0.230769230769231	0.230769230769231	0.0769230769230769	0.384615384615385
>posi1591
0	0	0	0	0	0	0	0	0	0	0	0	0	0.142857142857143	0	0.142857142857143	0	0	0	0	0	0	0.142857142857143	0	0.142857142857143	0	0.142857142857143	0	0	0.142857142857143	0.142857142857143	0
>posi1592
0	0	0	0	0	0	0	0.0833333333333333	0	0	0	0	0	0	0.0833333333333333	0.0833333333333333	0	0.0833333333333333	0	0	0	0	0	0	0	0.166666666666667	0	0	0	0.25	0.166666666666667	0.0833333333333333
>posi1593
0	0	0	0	0	0.0833333333333333	0	0	0	0	0	0	0.0833333333333333	0	0	0.0833333333333333	0	0.0833333333333333	0	0	0	0	0	0	0.0833333333333333	0	0	0.0833333333333333	0	0.25	0.166666666666667	0.0833333333333333
>posi1594
0.0526315789473684	0	0	0	0	0.0526315789473684	0	0	0	0	0	0	0.0526315789473684	0.0526315789473684	0.157894736842105	0	0	0	0.0526315789473684	0	0.105263157894737	0.0526315789473684	0	0	0	0.157894736842105	0.0526315789473684	0	0	0.105263157894737	0.105263157894737	0
>posi1595
0	0	0	0	0	0	0	0	0	0	0	0	0	0.2	0	0	0	0	0	0	0	0	0.1	0	0	0.1	0.1	0	0.1	0.1	0.2	0.1
>posi1596
0	0	0	0	0	0	0	0	0	0	0	0	0	0	0	0.125	0	0	0	0	0	0	0	0	0.125	0	0	0	0.125	0.25	0.25	0.125
>posi1597
0.05	0	0	0	0	0.1	0	0	0	0.05	0	0	0	0.05	0	0.05	0.05	0	0	0.05	0	0.05	0	0	0	0.05	0.05	0.05	0.05	0.2	0.15	0
>posi1598
0	0	0	0	0	0	0	0	0	0	0	0	0	0	0.1	0	0	0	0	0	0	0	0	0.1	0.1	0	0	0.1	0	0.4	0.2	0
>posi1599
0	0	0	0	0	0	0	0	0	0	0	0	0	0.0769230769230769	0	0.0769230769230769	0	0	0	0	0	0	0	0.0769230769230769	0.0769230769230769	0	0	0.0769230769230769	0.0769230769230769	0.230769230769231	0.153846153846154	0.153846153846154
>posi1600
0	0	0	0	0.0476190476190476	0	0.0476190476190476	0	0	0	0	0	0.0476190476190476	0.142857142857143	0	0	0.0952380952380952	0	0	0	0	0.0476190476190476	0	0	0	0	0.0952380952380952	0.0952380952380952	0.0952380952380952	0.0952380952380952	0.0476190476190476	0.142857142857143
>posi1601
0	0	0	0.0869565217391304	0	0.0434782608695652	0.0434782608695652	0.0434782608695652	0	0	0	0	0.0869565217391304	0.0434782608695652	0	0.0434782608695652	0	0.0434782608695652	0	0.0869565217391304	0	0	0	0.0434782608695652	0.0434782608695652	0	0.0434782608695652	0.0869565217391304	0.0434782608695652	0.0869565217391304	0.0869565217391304	0.0434782608695652
>posi1602
0	0.0714285714285714	0.142857142857143	0.214285714285714	0	0	0	0.0714285714285714	0	0	0	0	0	0.142857142857143	0	0	0	0	0	0.0714285714285714	0	0	0	0	0	0	0.142857142857143	0	0	0.0714285714285714	0.0714285714285714	0
>posi1603
0	0.0666666666666667	0.2	0.0666666666666667	0	0	0.0666666666666667	0	0	0	0	0	0	0.0666666666666667	0	0.0666666666666667	0	0	0.0666666666666667	0	0	0	0	0	0.0666666666666667	0	0.0666666666666667	0	0	0.133333333333333	0.0666666666666667	0.0666666666666667
>posi1604
0	0	0	0	0	0	0	0	0	0	0	0	0	0.142857142857143	0.0714285714285714	0	0	0	0	0	0	0	0.0714285714285714	0.0714285714285714	0	0.0714285714285714	0.142857142857143	0	0.0714285714285714	0.142857142857143	0.142857142857143	0.0714285714285714
>posi1605
0.142857142857143	0	0	0	0.142857142857143	0	0	0	0	0	0	0	0	0.142857142857143	0.142857142857143	0	0	0.142857142857143	0	0	0	0	0	0	0	0.142857142857143	0.142857142857143	0	0	0	0	0
>posi1606
0.0625	0	0.0625	0	0	0	0.0625	0	0	0	0	0	0	0	0.125	0	0	0	0.0625	0	0	0	0	0	0	0.125	0	0	0.125	0.125	0.0625	0.1875
>posi1607
0	0	0	0	0	0	0	0	0	0	0	0	0	0.1	0	0	0	0	0	0	0	0	0	0	0	0	0	0.1	0	0.4	0.4	0
>posi1608
0	0	0	0	0.0833333333333333	0	0	0	0	0	0	0	0	0	0.0833333333333333	0.0833333333333333	0.0833333333333333	0	0	0	0	0	0	0	0	0.166666666666667	0	0	0.0833333333333333	0.166666666666667	0.166666666666667	0.0833333333333333
>posi1609
0	0	0	0	0	0	0	0	0	0	0	0	0	0	0.1	0	0	0	0	0	0	0	0	0	0	0.1	0	0	0	0.4	0.2	0.2
>posi1610
0	0	0	0	0	0.0476190476190476	0	0.0476190476190476	0	0	0	0	0	0	0.0476190476190476	0.0952380952380952	0	0	0	0.0952380952380952	0	0	0	0.0476190476190476	0.0476190476190476	0.0952380952380952	0	0	0.0952380952380952	0.142857142857143	0.0476190476190476	0.19047619047619
>posi1611
0	0	0.0714285714285714	0.0714285714285714	0	0	0.0714285714285714	0	0	0	0	0	0.0714285714285714	0.0714285714285714	0	0	0	0	0	0.0714285714285714	0	0	0	0	0	0	0.0714285714285714	0.0714285714285714	0	0.214285714285714	0.142857142857143	0.0714285714285714
>posi1612
0	0	0	0	0	0	0	0.0434782608695652	0	0.0434782608695652	0.0434782608695652	0	0	0.0434782608695652	0.173913043478261	0	0	0	0	0.0434782608695652	0.0869565217391304	0	0.0869565217391304	0.0434782608695652	0	0.173913043478261	0.0434782608695652	0	0.0434782608695652	0.0434782608695652	0	0.0869565217391304
>posi1613
0	0	0	0	0	0	0	0	0	0	0	0	0	0.142857142857143	0	0.142857142857143	0	0	0	0	0	0.142857142857143	0	0	0.142857142857143	0	0.142857142857143	0	0	0.142857142857143	0.142857142857143	0
>posi1614
0	0.0476190476190476	0	0	0	0.0476190476190476	0	0	0	0	0.0476190476190476	0	0.0952380952380952	0.0476190476190476	0	0	0	0	0	0.0476190476190476	0.0952380952380952	0	0	0	0	0.0476190476190476	0	0.0952380952380952	0.0476190476190476	0.142857142857143	0.142857142857143	0.0952380952380952
>posi1615
0	0	0.1	0.1	0	0	0.1	0	0	0	0	0	0	0.2	0	0	0	0	0.1	0	0	0	0	0	0	0	0.1	0.1	0	0.1	0.1	0
>posi1616
0	0	0	0.0526315789473684	0	0	0.0526315789473684	0	0	0	0	0	0.0526315789473684	0.105263157894737	0	0.0526315789473684	0	0	0	0.0526315789473684	0	0	0	0.105263157894737	0.0526315789473684	0	0.0526315789473684	0.105263157894737	0.0526315789473684	0.105263157894737	0.0526315789473684	0.105263157894737
>posi1617
0.235294117647059	0	0.0588235294117647	0	0	0	0	0.0588235294117647	0	0	0	0	0.0588235294117647	0.0588235294117647	0	0	0	0	0	0.0588235294117647	0	0	0	0	0	0	0	0.117647058823529	0.0588235294117647	0.117647058823529	0.0588235294117647	0.117647058823529
>posi1618
0.0555555555555556	0	0	0	0	0	0	0.0555555555555556	0	0.0555555555555556	0.0555555555555556	0	0.0555555555555556	0.0555555555555556	0.111111111111111	0	0	0	0.0555555555555556	0	0.0555555555555556	0.166666666666667	0	0	0	0.0555555555555556	0.0555555555555556	0.0555555555555556	0	0.0555555555555556	0.0555555555555556	0
>posi1619
0	0	0	0	0	0.153846153846154	0	0	0	0	0	0	0.0769230769230769	0.0769230769230769	0	0.153846153846154	0	0	0	0.153846153846154	0.0769230769230769	0	0	0	0.0769230769230769	0.0769230769230769	0.0769230769230769	0.0769230769230769	0	0	0	0
>posi1620
0	0	0	0	0.0625	0	0	0	0	0	0	0	0.0625	0.125	0.0625	0	0	0.0625	0	0	0.125	0	0	0	0	0.0625	0.125	0.0625	0.0625	0.0625	0.0625	0.0625
>posi1621
0	0	0	0	0	0	0	0	0	0	0	0	0	0	0	0.125	0	0	0	0	0	0	0	0	0	0.125	0	0	0.125	0.25	0.25	0.125
>posi1622
0	0	0	0	0	0	0	0	0	0	0	0	0	0.1	0	0	0	0	0	0	0	0	0	0	0	0	0	0.1	0.1	0.3	0.2	0.2
>posi1623
0	0	0	0	0	0	0	0.125	0	0	0	0	0	0.125	0.125	0	0	0	0	0.125	0	0	0	0	0	0.125	0.125	0	0	0.125	0	0.125
>posi1624
0	0	0	0	0	0	0	0	0	0	0	0	0	0.214285714285714	0	0	0	0	0	0	0.0714285714285714	0.0714285714285714	0	0	0	0	0.142857142857143	0.0714285714285714	0.0714285714285714	0.142857142857143	0.142857142857143	0.0714285714285714
>posi1625
0	0	0	0	0	0	0	0.0555555555555556	0	0	0	0	0	0.111111111111111	0	0	0	0.0555555555555556	0	0	0.0555555555555556	0	0	0	0	0.111111111111111	0.0555555555555556	0	0.111111111111111	0.111111111111111	0.166666666666667	0.166666666666667
>posi1626
0	0	0	0	0.0588235294117647	0.0588235294117647	0	0	0	0	0	0	0	0.117647058823529	0.0588235294117647	0.0588235294117647	0.0588235294117647	0	0	0.0588235294117647	0	0.0588235294117647	0	0	0	0.117647058823529	0	0.117647058823529	0	0.117647058823529	0.0588235294117647	0.0588235294117647
>posi1627
0	0	0	0	0	0.0666666666666667	0	0	0	0.0666666666666667	0.0666666666666667	0	0	0	0.0666666666666667	0.133333333333333	0.0666666666666667	0	0	0	0.0666666666666667	0.133333333333333	0	0	0.0666666666666667	0.133333333333333	0	0	0	0.0666666666666667	0.0666666666666667	0
>posi1628
0	0	0	0	0.105263157894737	0	0	0	0	0	0	0	0.0526315789473684	0.157894736842105	0	0.105263157894737	0.0526315789473684	0.0526315789473684	0	0	0	0.157894736842105	0	0	0.0526315789473684	0.0526315789473684	0.105263157894737	0.105263157894737	0	0	0	0
>posi1629
0	0	0.0476190476190476	0	0.0476190476190476	0	0	0	0	0	0	0	0.0476190476190476	0.0952380952380952	0.0476190476190476	0	0	0	0	0.0476190476190476	0.0476190476190476	0	0.0476190476190476	0	0	0.0952380952380952	0.0952380952380952	0	0	0.142857142857143	0.19047619047619	0.0476190476190476
>posi1630
0	0	0	0	0	0	0	0	0	0	0	0	0	0.25	0.125	0	0	0	0	0	0	0	0	0.25	0	0.125	0.25	0	0	0	0	0
>posi1631
0	0	0	0	0	0	0	0	0	0	0	0	0.0434782608695652	0.0434782608695652	0.130434782608696	0.0434782608695652	0	0	0	0	0	0	0.130434782608696	0.130434782608696	0.0434782608695652	0.173913043478261	0.0434782608695652	0.0434782608695652	0.0869565217391304	0	0	0.0869565217391304
>posi1632
0	0	0	0	0.0909090909090909	0.0454545454545455	0	0	0	0.0909090909090909	0.0909090909090909	0	0	0.0909090909090909	0.0454545454545455	0.0454545454545455	0.0454545454545455	0.0909090909090909	0	0	0.0909090909090909	0.0454545454545455	0.0454545454545455	0	0.0454545454545455	0.0454545454545455	0.0909090909090909	0	0	0	0	0
>posi1633
0.0769230769230769	0.0769230769230769	0	0	0	0.0769230769230769	0	0	0	0	0	0	0	0	0.0769230769230769	0	0.0769230769230769	0	0	0	0	0	0	0	0.0769230769230769	0.0769230769230769	0	0	0.0769230769230769	0.153846153846154	0.153846153846154	0.0769230769230769
>posi1634
0	0	0.0625	0	0	0	0	0.0625	0	0	0	0	0	0.125	0.0625	0	0	0	0.0625	0	0.0625	0	0.0625	0	0.125	0.0625	0.0625	0	0	0.0625	0.125	0.0625
>posi1635
0	0	0	0	0	0	0	0	0	0	0	0	0	0.105263157894737	0	0	0	0	0	0	0	0	0	0.0526315789473684	0	0.0526315789473684	0.0526315789473684	0	0.105263157894737	0.210526315789474	0.157894736842105	0.263157894736842
>posi1636
0	0	0	0	0	0	0	0	0	0	0	0	0	0.0588235294117647	0.176470588235294	0	0	0	0	0	0	0	0.0588235294117647	0.176470588235294	0.0588235294117647	0.176470588235294	0.0588235294117647	0	0	0.0588235294117647	0.0588235294117647	0.117647058823529
>posi1637
0.0909090909090909	0.0454545454545455	0.181818181818182	0.136363636363636	0	0	0.0454545454545455	0	0	0	0	0	0	0.0909090909090909	0	0	0	0	0.0454545454545455	0	0	0	0	0	0	0	0.0909090909090909	0	0.0454545454545455	0.0909090909090909	0.0454545454545455	0.0909090909090909
>posi1638
0	0	0	0.0666666666666667	0	0	0.0666666666666667	0	0	0	0	0	0	0	0.0666666666666667	0.0666666666666667	0	0	0	0.0666666666666667	0	0	0	0	0	0.133333333333333	0	0	0.2	0.0666666666666667	0.0666666666666667	0.2
>posi1639
0	0	0	0	0	0.3125	0	0	0	0.1875	0.1875	0	0	0	0	0	0	0	0	0.3125	0	0	0	0	0	0	0	0	0	0	0	0
>posi1640
0.133333333333333	0.2	0	0.0666666666666667	0	0	0	0.0666666666666667	0	0	0	0	0	0.0666666666666667	0.0666666666666667	0	0	0	0	0.0666666666666667	0	0	0	0	0	0	0.0666666666666667	0	0	0.133333333333333	0.0666666666666667	0.0666666666666667
>posi1641
0	0	0	0	0	0	0.0526315789473684	0	0	0	0	0	0.0526315789473684	0.157894736842105	0	0.0526315789473684	0	0	0.0526315789473684	0	0	0	0.0526315789473684	0.105263157894737	0	0.0526315789473684	0.157894736842105	0.0526315789473684	0	0.105263157894737	0.105263157894737	0
>posi1642
0	0	0	0	0	0	0	0	0	0	0	0	0	0.285714285714286	0	0	0	0	0	0	0	0	0	0.142857142857143	0	0	0.285714285714286	0	0	0.142857142857143	0.142857142857143	0
>posi1643
0	0	0	0	0	0	0	0.0666666666666667	0	0	0	0	0	0.0666666666666667	0.0666666666666667	0.0666666666666667	0	0	0	0.0666666666666667	0	0	0.0666666666666667	0.0666666666666667	0.0666666666666667	0.133333333333333	0.0666666666666667	0	0.133333333333333	0	0	0.133333333333333
>posi1644
0	0	0	0	0	0	0	0	0	0	0	0	0	0	0.05	0.1	0	0	0	0	0.05	0.05	0.05	0	0.05	0.1	0.05	0	0.15	0.15	0	0.2
>posi1645
0	0	0	0	0.0476190476190476	0	0	0	0	0	0.0476190476190476	0	0	0.0476190476190476	0.0952380952380952	0.0476190476190476	0	0	0.0476190476190476	0	0	0	0.0476190476190476	0.0952380952380952	0	0.142857142857143	0	0	0.0952380952380952	0.0952380952380952	0.142857142857143	0.0476190476190476
>posi1646
0	0	0	0	0	0	0	0	0	0	0	0	0.1	0.1	0	0	0	0	0	0	0	0	0	0.1	0	0	0.1	0	0	0.3	0.2	0.1
>posi1647
0	0	0	0	0	0	0	0	0	0	0	0	0	0	0.0714285714285714	0	0	0	0	0	0	0	0.0714285714285714	0	0.0714285714285714	0.0714285714285714	0	0	0.214285714285714	0.142857142857143	0.142857142857143	0.214285714285714
>posi1648
0.05	0	0.05	0	0.05	0	0.1	0	0	0.05	0	0	0	0.05	0.1	0	0	0	0.15	0	0	0	0	0	0.05	0.05	0	0.05	0.05	0.05	0.05	0.1
>posi1649
0	0	0	0	0	0	0	0	0	0	0	0	0.05	0.05	0.05	0	0	0	0	0	0	0	0.1	0	0	0.05	0.05	0.05	0.15	0.15	0.1	0.2
>posi1650
0	0	0	0	0	0	0	0	0	0	0	0	0	0.0769230769230769	0.0769230769230769	0	0	0	0	0	0	0	0	0.0769230769230769	0	0.0769230769230769	0	0.0769230769230769	0.0769230769230769	0.230769230769231	0.230769230769231	0.0769230769230769
>posi1651
0	0	0.0476190476190476	0	0	0.0476190476190476	0	0.0476190476190476	0	0	0	0	0.0476190476190476	0.0476190476190476	0	0.0476190476190476	0.0476190476190476	0	0.0476190476190476	0	0	0	0	0	0	0.0476190476190476	0.0476190476190476	0.0476190476190476	0	0.238095238095238	0.142857142857143	0.0952380952380952
>posi1652
0	0	0	0	0.0625	0	0	0.0625	0	0	0	0	0	0.1875	0	0	0.0625	0	0	0.0625	0	0	0	0	0.0625	0	0.0625	0.0625	0	0.125	0.1875	0.0625
>posi1653
0	0.0526315789473684	0.105263157894737	0	0	0	0	0.105263157894737	0	0	0	0	0.105263157894737	0.105263157894737	0	0	0	0	0	0.105263157894737	0	0.0526315789473684	0	0	0	0	0.0526315789473684	0.105263157894737	0	0.105263157894737	0.0526315789473684	0.0526315789473684
>posi1654
0	0	0	0	0	0	0	0	0	0	0	0	0	0	0.0833333333333333	0	0	0	0	0	0	0	0	0	0	0.0833333333333333	0	0	0.166666666666667	0.25	0.166666666666667	0.25
>posi1655
0	0	0	0	0.0476190476190476	0.0952380952380952	0	0.0476190476190476	0	0	0	0	0	0.142857142857143	0.0952380952380952	0.0476190476190476	0.0952380952380952	0.0476190476190476	0.0476190476190476	0	0	0	0	0.0476190476190476	0.0476190476190476	0.0952380952380952	0.142857142857143	0	0	0	0	0
>posi1656
0	0	0	0	0	0	0	0	0	0	0	0	0	0.125	0	0	0	0	0	0	0	0	0	0	0	0	0.125	0	0	0.375	0.375	0
>posi1657
0	0	0	0	0	0	0	0	0	0	0	0	0	0	0.153846153846154	0.153846153846154	0	0	0	0	0	0.153846153846154	0.0769230769230769	0	0.153846153846154	0.153846153846154	0	0	0	0.0769230769230769	0.0769230769230769	0
>posi1658
0	0	0	0	0	0	0	0.0714285714285714	0	0	0	0	0.0714285714285714	0.0714285714285714	0.0714285714285714	0	0	0	0	0.0714285714285714	0	0	0	0.0714285714285714	0	0.142857142857143	0	0.0714285714285714	0.0714285714285714	0.0714285714285714	0.0714285714285714	0.142857142857143
>posi1659
0	0	0	0	0	0	0.0833333333333333	0	0	0	0	0	0	0.0833333333333333	0	0.0833333333333333	0	0	0	0.0833333333333333	0	0	0	0	0	0.0833333333333333	0.0833333333333333	0	0.0833333333333333	0.166666666666667	0.166666666666667	0.0833333333333333
>posi1660
0	0.0909090909090909	0	0	0.0454545454545455	0	0	0.0454545454545455	0	0	0.0454545454545455	0	0	0.136363636363636	0	0	0.0454545454545455	0.0454545454545455	0	0	0	0.0454545454545455	0	0	0.0454545454545455	0	0	0.0909090909090909	0.0454545454545455	0.0909090909090909	0.181818181818182	0.0454545454545455
>posi1661
0	0	0.0416666666666667	0	0	0.0416666666666667	0	0.0416666666666667	0	0.0416666666666667	0.0416666666666667	0	0.0416666666666667	0.0833333333333333	0.0416666666666667	0	0	0	0.0416666666666667	0.0416666666666667	0	0.0833333333333333	0	0.0416666666666667	0	0.0416666666666667	0.0833333333333333	0.0416666666666667	0.0416666666666667	0.0833333333333333	0.0833333333333333	0.0416666666666667
>posi1662
0	0	0	0	0	0	0	0	0	0	0	0	0	0.15	0.05	0.05	0	0	0	0	0	0.05	0.05	0.1	0.05	0	0.1	0.1	0	0.2	0.1	0
>posi1663
0	0	0	0	0	0	0	0	0	0	0	0	0	0.4	0	0	0	0	0	0	0	0	0	0.2	0	0	0.4	0	0	0	0	0
>posi1664
0	0	0	0	0	0	0	0	0	0	0	0	0	0.2	0	0.0666666666666667	0	0	0	0	0	0	0.0666666666666667	0.133333333333333	0	0.0666666666666667	0.0666666666666667	0.133333333333333	0.0666666666666667	0.0666666666666667	0.0666666666666667	0.0666666666666667
>posi1665
0	0	0.266666666666667	0.2	0	0	0	0.0666666666666667	0	0	0	0	0.0666666666666667	0.0666666666666667	0	0	0	0	0.0666666666666667	0	0	0	0	0	0	0	0.0666666666666667	0.0666666666666667	0	0.0666666666666667	0.0666666666666667	0
>posi1666
0	0	0	0	0	0	0	0.0833333333333333	0	0	0	0	0	0	0.0833333333333333	0.166666666666667	0	0	0	0.0833333333333333	0.0833333333333333	0	0	0	0.0833333333333333	0	0.0833333333333333	0	0	0.25	0.0833333333333333	0
>posi1667
0	0	0	0	0	0	0	0	0	0	0	0	0	0.0769230769230769	0	0.0769230769230769	0	0	0	0	0	0	0.0769230769230769	0	0	0	0.153846153846154	0	0.153846153846154	0.230769230769231	0.0769230769230769	0.153846153846154
>posi1668
0	0	0	0	0	0	0	0	0	0	0	0	0	0.0909090909090909	0	0.0909090909090909	0	0	0	0	0	0	0.0909090909090909	0	0.0909090909090909	0	0.0909090909090909	0	0	0.272727272727273	0.181818181818182	0.0909090909090909
>posi1669
0	0	0	0	0	0	0	0	0	0	0	0	0.125	0	0	0	0	0	0	0	0	0	0	0	0	0	0	0.125	0	0.375	0.375	0
>posi1670
0	0	0	0	0	0	0	0.0833333333333333	0	0	0	0	0	0.0833333333333333	0.0833333333333333	0	0	0	0.0833333333333333	0	0	0	0	0	0	0.0833333333333333	0.0833333333333333	0	0.0833333333333333	0.166666666666667	0.166666666666667	0.0833333333333333
>posi1671
0	0	0.0476190476190476	0	0.0476190476190476	0	0	0	0	0	0	0	0.0476190476190476	0.0952380952380952	0.0476190476190476	0	0	0	0	0.0476190476190476	0.0476190476190476	0	0.0476190476190476	0	0	0.0952380952380952	0.0952380952380952	0	0	0.142857142857143	0.19047619047619	0.0476190476190476
>posi1672
0	0	0	0	0	0.125	0	0	0	0	0	0	0	0.125	0.125	0	0	0	0	0.125	0	0	0	0	0	0.125	0.125	0	0.125	0	0	0.125
>posi1673
0	0	0	0	0	0	0	0.0833333333333333	0	0	0	0	0	0.0833333333333333	0.0833333333333333	0	0	0	0.0833333333333333	0	0	0	0	0	0	0.0833333333333333	0.0833333333333333	0	0.166666666666667	0.0833333333333333	0	0.25
>posi1674
0.117647058823529	0	0	0	0	0	0.0588235294117647	0	0	0	0	0	0	0	0	0.0588235294117647	0.0588235294117647	0	0	0	0	0	0	0	0.0588235294117647	0.0588235294117647	0	0	0.0588235294117647	0.235294117647059	0.176470588235294	0.117647058823529
>posi1675
0	0	0	0	0	0	0	0	0	0	0	0	0	0.25	0	0	0	0	0	0	0	0	0	0	0	0	0.25	0	0.25	0	0	0.25
>posi1676
0	0	0.1	0.1	0	0.1	0	0	0	0	0	0	0	0.1	0.1	0	0.1	0	0	0	0	0	0	0	0	0.1	0.1	0	0	0.1	0.1	0
>posi1677
0	0	0	0	0	0	0	0.111111111111111	0	0	0	0	0	0	0.111111111111111	0	0	0.111111111111111	0	0	0	0	0	0	0	0.111111111111111	0	0.111111111111111	0.111111111111111	0.111111111111111	0.111111111111111	0.111111111111111
>posi1678
0	0.166666666666667	0	0.277777777777778	0	0	0	0.0555555555555556	0	0	0	0	0	0.0555555555555556	0	0.0555555555555556	0	0	0	0.0555555555555556	0	0	0	0	0	0.0555555555555556	0	0.0555555555555556	0	0.111111111111111	0.111111111111111	0
>posi1679
0	0	0	0	0	0.19047619047619	0	0	0.0476190476190476	0	0	0.0476190476190476	0	0.0952380952380952	0.0952380952380952	0	0.0952380952380952	0	0	0.0952380952380952	0	0.0476190476190476	0	0	0	0.0952380952380952	0.0476190476190476	0.0476190476190476	0.0476190476190476	0	0	0.0476190476190476
>posi1680
0	0	0	0	0	0.2	0	0	0	0.1	0.1	0	0	0	0.1	0	0	0	0	0.2	0.1	0	0	0	0	0.1	0.1	0	0	0	0	0
>posi1681
0	0	0	0	0	0.153846153846154	0	0	0	0	0	0	0	0.0769230769230769	0.153846153846154	0	0	0	0	0.153846153846154	0	0	0	0	0	0.153846153846154	0	0.0769230769230769	0.0769230769230769	0	0	0.153846153846154
>posi1682
0	0	0	0	0	0	0	0.166666666666667	0	0	0	0	0	0.0833333333333333	0.0833333333333333	0.0833333333333333	0	0	0	0.166666666666667	0	0	0	0	0.0833333333333333	0.0833333333333333	0.0833333333333333	0	0	0.0833333333333333	0.0833333333333333	0
>posi1683
0.0454545454545455	0	0.0909090909090909	0.181818181818182	0	0	0.0909090909090909	0	0	0	0	0	0	0.0454545454545455	0	0.0454545454545455	0	0	0.0909090909090909	0	0	0	0	0	0.0454545454545455	0.0454545454545455	0.0454545454545455	0	0	0.136363636363636	0.136363636363636	0
>posi1684
0	0	0	0	0	0.166666666666667	0	0	0.0833333333333333	0	0	0.0833333333333333	0	0.0833333333333333	0.0833333333333333	0	0	0	0	0.166666666666667	0	0.0833333333333333	0	0	0	0	0.0833333333333333	0	0	0.0833333333333333	0.0833333333333333	0
>posi1685
0	0	0	0	0	0	0.1	0	0	0	0	0	0	0.2	0	0	0	0	0.1	0	0	0	0	0	0	0	0.2	0	0.2	0	0	0.2
>posi1686
0.0769230769230769	0	0	0	0	0.0769230769230769	0.0769230769230769	0	0	0	0	0	0.0769230769230769	0.153846153846154	0	0	0.153846153846154	0	0	0	0	0	0	0	0	0	0.153846153846154	0.0769230769230769	0	0.0769230769230769	0.0769230769230769	0
>posi1687
0	0	0	0	0	0	0	0	0	0	0	0	0	0.142857142857143	0	0	0	0	0	0	0.0714285714285714	0	0	0	0	0.0714285714285714	0	0.0714285714285714	0.0714285714285714	0.214285714285714	0.142857142857143	0.214285714285714
>posi1688
0	0	0	0	0.0714285714285714	0	0	0	0	0	0	0	0	0.214285714285714	0	0.0714285714285714	0	0.0714285714285714	0	0	0.0714285714285714	0.0714285714285714	0	0	0	0.0714285714285714	0.214285714285714	0	0	0.0714285714285714	0.0714285714285714	0
>posi1689
0	0	0	0	0	0	0	0	0	0	0	0	0	0.181818181818182	0	0	0	0	0	0	0	0	0	0.0909090909090909	0	0.0909090909090909	0.0909090909090909	0	0.0909090909090909	0.272727272727273	0.0909090909090909	0.0909090909090909
>posi1690
0	0	0.173913043478261	0	0	0	0.0434782608695652	0.0434782608695652	0	0	0	0	0	0.0434782608695652	0.130434782608696	0	0	0	0	0.0869565217391304	0.0434782608695652	0	0.0434782608695652	0	0	0.173913043478261	0.0434782608695652	0	0.0869565217391304	0	0	0.0869565217391304
>posi1691
0	0	0.0588235294117647	0	0	0	0	0.0588235294117647	0	0	0	0	0	0.0588235294117647	0.0588235294117647	0	0	0	0	0.0588235294117647	0	0	0	0	0	0	0	0.117647058823529	0.0588235294117647	0.294117647058824	0.176470588235294	0.0588235294117647
>posi1692
0	0	0	0	0	0.05	0	0	0	0	0	0	0	0.05	0.05	0.05	0	0.05	0	0	0	0.05	0	0	0	0.05	0.05	0	0.1	0.25	0.05	0.2
>posi1693
0	0	0	0	0	0	0.142857142857143	0	0	0	0	0	0.0714285714285714	0.0714285714285714	0.0714285714285714	0.0714285714285714	0	0.0714285714285714	0	0.0714285714285714	0.0714285714285714	0	0	0	0	0.0714285714285714	0.0714285714285714	0.0714285714285714	0	0.0714285714285714	0.0714285714285714	0
>posi1694
0	0	0	0	0	0	0	0	0	0	0	0	0	0.166666666666667	0	0	0	0	0	0	0	0	0	0	0	0	0	0.166666666666667	0.166666666666667	0.166666666666667	0.166666666666667	0.166666666666667
>posi1695
0	0	0	0	0	0	0	0	0	0	0	0	0	0	0	0	0	0	0	0	0	0	0	0	0	0.0769230769230769	0	0	0.230769230769231	0.230769230769231	0.153846153846154	0.307692307692308
>posi1696
0.0555555555555556	0	0	0	0.0555555555555556	0.0555555555555556	0	0.0555555555555556	0	0	0	0	0	0.0555555555555556	0.0555555555555556	0.0555555555555556	0.0555555555555556	0.0555555555555556	0.0555555555555556	0	0	0	0	0	0.0555555555555556	0.0555555555555556	0.0555555555555556	0.0555555555555556	0	0.111111111111111	0.111111111111111	0
>posi1697
0.0833333333333333	0.0416666666666667	0.0416666666666667	0.0416666666666667	0.0416666666666667	0	0	0	0	0	0	0	0	0.0416666666666667	0.0833333333333333	0	0.0416666666666667	0	0	0	0.0416666666666667	0	0	0.0416666666666667	0	0	0.125	0.0416666666666667	0.0416666666666667	0.208333333333333	0.0416666666666667	0.0416666666666667
>posi1698
0	0	0	0	0	0	0	0	0	0	0	0	0	0.166666666666667	0	0.0833333333333333	0	0	0	0	0	0	0	0.166666666666667	0.0833333333333333	0	0.166666666666667	0	0	0.166666666666667	0.0833333333333333	0.0833333333333333
>posi1699
0	0	0	0	0	0	0	0	0	0	0	0	0	0.4	0	0	0	0	0	0	0	0	0	0.2	0	0	0.4	0	0	0	0	0
>posi1700
0	0	0	0	0	0	0	0.0666666666666667	0	0	0	0	0	0.133333333333333	0	0.0666666666666667	0	0	0.0666666666666667	0	0	0	0	0.0666666666666667	0.0666666666666667	0	0.0666666666666667	0.0666666666666667	0	0.2	0.133333333333333	0.0666666666666667
>posi1701
0	0	0.0625	0.0625	0	0	0.0625	0	0	0	0	0	0	0.0625	0	0.0625	0.0625	0	0	0	0	0	0	0	0.0625	0	0.0625	0	0.0625	0.1875	0.1875	0.0625
>posi1702
0	0	0	0	0	0	0	0	0	0	0	0	0	0.142857142857143	0	0.0714285714285714	0	0	0	0	0.142857142857143	0	0	0	0	0.142857142857143	0.0714285714285714	0	0.0714285714285714	0.0714285714285714	0.142857142857143	0.142857142857143
>posi1703
0	0	0	0	0	0	0	0	0	0	0	0	0	0	0.285714285714286	0	0	0	0	0	0	0.142857142857143	0	0	0	0.285714285714286	0	0	0.142857142857143	0	0	0.142857142857143
>posi1704
0	0	0	0.105263157894737	0	0	0	0.105263157894737	0	0	0	0	0	0.105263157894737	0.0526315789473684	0.0526315789473684	0	0	0.0526315789473684	0.0526315789473684	0	0	0.0526315789473684	0	0	0.105263157894737	0.0526315789473684	0.0526315789473684	0.0526315789473684	0.0526315789473684	0.0526315789473684	0.0526315789473684
>posi1705
0.0625	0	0	0	0.0625	0	0	0	0	0	0	0	0	0.1875	0	0	0.0625	0	0	0	0	0	0.0625	0	0	0	0.1875	0	0.125	0.0625	0.0625	0.125
>posi1706
0	0	0	0	0	0	0	0	0	0	0	0	0	0.285714285714286	0	0	0	0	0	0	0	0	0.142857142857143	0	0	0	0.285714285714286	0	0	0.142857142857143	0.142857142857143	0
>posi1707
0	0	0	0	0	0	0	0	0	0	0	0	0	0	0.111111111111111	0.111111111111111	0	0	0	0	0	0	0.111111111111111	0	0.111111111111111	0.111111111111111	0	0	0.111111111111111	0.111111111111111	0.111111111111111	0.111111111111111
>posi1708
0	0	0	0	0	0	0	0	0	0	0	0	0	0	0.166666666666667	0	0	0	0	0	0	0	0	0	0	0.166666666666667	0	0	0	0.333333333333333	0.333333333333333	0
>posi1709
0	0	0	0	0	0.0625	0	0	0	0	0	0	0	0.125	0.125	0	0	0	0	0.0625	0.0625	0	0	0.0625	0	0.125	0.0625	0.0625	0.0625	0.0625	0.0625	0.0625
>posi1710
0	0	0	0	0	0	0	0.0588235294117647	0	0	0	0	0.0588235294117647	0.0588235294117647	0.0588235294117647	0.0588235294117647	0	0	0.0588235294117647	0	0	0	0.0588235294117647	0.0588235294117647	0	0.117647058823529	0	0.0588235294117647	0.0588235294117647	0.117647058823529	0.0588235294117647	0.117647058823529
>posi1711
0.181818181818182	0.136363636363636	0	0.0909090909090909	0.0454545454545455	0	0	0	0	0.0454545454545455	0	0.0454545454545455	0	0.0454545454545455	0	0.0454545454545455	0	0.0454545454545455	0	0	0	0.0909090909090909	0	0	0	0.0454545454545455	0	0	0	0.0909090909090909	0.0909090909090909	0
>posi1712
0	0	0	0	0	0	0	0	0	0	0	0	0	0.111111111111111	0.0555555555555556	0	0	0	0	0	0.0555555555555556	0.0555555555555556	0	0	0	0	0.0555555555555556	0.111111111111111	0.166666666666667	0.166666666666667	0.166666666666667	0.0555555555555556
>posi1713
0	0	0	0	0	0	0.0625	0	0	0	0	0	0	0	0	0.125	0	0	0.0625	0	0	0	0	0	0.125	0	0	0	0.0625	0.25	0.25	0.0625
>posi1714
0	0	0	0	0	0.1	0	0.05	0	0	0	0	0.05	0	0.05	0.1	0.1	0	0	0.05	0	0	0	0	0.05	0.1	0	0.05	0.05	0.1	0.05	0.1
>posi1715
0	0	0	0	0	0	0	0	0	0	0	0	0	0.166666666666667	0	0	0	0	0	0	0	0	0	0	0	0	0	0.166666666666667	0	0.333333333333333	0.333333333333333	0
>posi1716
0	0	0	0	0	0	0	0	0	0	0	0	0	0.153846153846154	0	0	0	0	0	0	0	0	0	0.0769230769230769	0	0.0769230769230769	0.0769230769230769	0	0.0769230769230769	0.153846153846154	0.307692307692308	0.0769230769230769
>posi1717
0	0	0	0	0	0	0	0	0	0	0	0	0	0.0666666666666667	0.0666666666666667	0.133333333333333	0	0	0	0	0.2	0	0	0	0	0.2	0.0666666666666667	0	0	0.133333333333333	0.133333333333333	0
>posi1718
0	0	0	0	0	0	0	0	0	0	0	0	0.0769230769230769	0.153846153846154	0	0	0	0	0	0	0	0.153846153846154	0	0	0	0	0.0769230769230769	0.0769230769230769	0.0769230769230769	0.153846153846154	0.153846153846154	0.0769230769230769
>posi1719
0	0	0	0	0	0	0	0.153846153846154	0	0	0	0	0	0.153846153846154	0.0769230769230769	0	0	0	0.0769230769230769	0.0769230769230769	0	0	0	0	0	0.0769230769230769	0.0769230769230769	0	0.0769230769230769	0.0769230769230769	0.0769230769230769	0.0769230769230769
>posi1720
0	0	0	0	0	0.125	0	0	0	0	0	0	0	0	0.25	0	0	0.125	0	0	0	0	0	0	0	0.25	0	0	0	0.125	0.125	0
>posi1721
0	0	0	0	0	0	0	0	0	0	0	0	0	0	0.166666666666667	0	0	0	0	0	0	0	0	0	0	0.166666666666667	0	0	0.166666666666667	0.166666666666667	0	0.333333333333333
>posi1722
0.0833333333333333	0	0.166666666666667	0	0.0833333333333333	0	0	0	0	0	0	0	0	0.0833333333333333	0.0833333333333333	0	0	0.0833333333333333	0	0	0	0	0	0	0	0.0833333333333333	0	0	0.166666666666667	0	0	0.166666666666667
>posi1723
0.0666666666666667	0	0.0666666666666667	0.0666666666666667	0	0	0	0.0666666666666667	0	0.0666666666666667	0.0666666666666667	0	0	0	0.133333333333333	0	0	0	0	0.0666666666666667	0.0666666666666667	0	0.0666666666666667	0	0	0.133333333333333	0	0	0.0666666666666667	0	0	0.0666666666666667
>posi1724
0	0	0	0	0	0	0	0	0	0	0	0	0	0.0588235294117647	0.176470588235294	0.117647058823529	0	0	0	0	0.117647058823529	0	0.117647058823529	0.0588235294117647	0.0588235294117647	0.235294117647059	0.0588235294117647	0	0	0	0	0
>posi1725
0	0	0	0	0.04	0	0	0.04	0	0	0	0	0	0.04	0.08	0	0	0.04	0	0.04	0	0.04	0	0	0	0.08	0.04	0	0.08	0.24	0.08	0.16
>posi1726
0	0	0	0	0	0.0526315789473684	0	0	0	0.0526315789473684	0	0	0	0.105263157894737	0.0526315789473684	0.0526315789473684	0.0526315789473684	0	0	0	0.105263157894737	0	0.0526315789473684	0	0	0.0526315789473684	0.105263157894737	0.0526315789473684	0	0.0526315789473684	0.105263157894737	0.105263157894737
>posi1727
0	0	0	0	0	0	0	0	0	0	0	0	0.25	0	0	0	0	0	0	0	0	0	0	0	0	0	0	0.25	0	0.25	0.25	0
>posi1728
0	0	0	0	0	0	0.176470588235294	0	0	0	0	0	0	0.0588235294117647	0.117647058823529	0.0588235294117647	0.0588235294117647	0	0.0588235294117647	0.0588235294117647	0	0	0	0	0.0588235294117647	0.0588235294117647	0.0588235294117647	0	0.117647058823529	0	0	0.117647058823529
>posi1729
0	0	0	0	0.0555555555555556	0.0555555555555556	0	0	0	0	0	0	0.0555555555555556	0	0.111111111111111	0	0	0.111111111111111	0	0	0	0	0	0	0	0.111111111111111	0	0.0555555555555556	0.0555555555555556	0.166666666666667	0.111111111111111	0.111111111111111
>posi1730
0	0	0	0	0.0666666666666667	0	0	0	0	0	0	0	0.133333333333333	0.0666666666666667	0	0	0	0.0666666666666667	0	0	0	0	0	0.0666666666666667	0.0666666666666667	0	0	0.133333333333333	0	0.133333333333333	0.2	0.0666666666666667
>posi1731
0	0	0	0	0	0	0	0	0	0	0	0	0	0	0.142857142857143	0.142857142857143	0	0	0	0	0	0	0	0.142857142857143	0.142857142857143	0.142857142857143	0	0	0	0.142857142857143	0.142857142857143	0
>posi1732
0.176470588235294	0	0.0588235294117647	0	0.0588235294117647	0	0.0588235294117647	0	0	0	0	0	0.0588235294117647	0.117647058823529	0	0	0.0588235294117647	0	0	0.0588235294117647	0	0	0	0	0	0	0.0588235294117647	0.0588235294117647	0.0588235294117647	0.0588235294117647	0.0588235294117647	0.0588235294117647
>posi1733
0	0	0	0	0	0	0	0	0	0	0	0	0	0.0588235294117647	0.0588235294117647	0	0	0	0	0	0	0	0	0.0588235294117647	0	0.0588235294117647	0	0.0588235294117647	0.117647058823529	0.235294117647059	0.176470588235294	0.176470588235294
>posi1734
0	0	0	0.05	0	0.1	0.05	0	0.05	0	0	0.05	0.05	0.1	0.05	0	0	0	0	0.15	0	0	0.05	0.05	0	0.05	0.05	0.05	0	0.05	0	0.05
>posi1735
0.05	0.05	0.15	0	0	0	0	0.05	0	0	0	0	0	0.1	0.05	0	0	0	0	0.05	0	0	0	0.05	0	0.05	0.1	0	0	0.15	0.15	0
>posi1736
0.0769230769230769	0	0.0769230769230769	0	0	0	0.0769230769230769	0	0	0	0	0	0	0.307692307692308	0	0	0	0	0.0769230769230769	0	0	0	0	0.153846153846154	0	0	0.230769230769231	0	0	0	0	0
>posi1737
0	0	0	0	0	0	0	0	0	0	0	0	0	0.0909090909090909	0.0909090909090909	0	0	0	0	0	0.0909090909090909	0	0	0	0	0	0.181818181818182	0	0.0909090909090909	0.272727272727273	0.0909090909090909	0.0909090909090909
>posi1738
0	0	0.0833333333333333	0.0833333333333333	0	0.0833333333333333	0	0	0	0	0	0	0	0.166666666666667	0	0	0.0833333333333333	0	0	0	0	0	0	0	0	0	0.0833333333333333	0.0833333333333333	0	0.166666666666667	0.166666666666667	0
>posi1739
0	0	0	0	0	0	0	0	0	0	0	0	0	0.125	0	0	0	0	0	0	0	0	0.125	0	0	0.125	0.125	0	0.125	0.125	0.125	0.125
>posi1740
0	0	0	0	0	0.1	0	0	0	0	0	0	0	0.1	0.1	0	0	0	0	0.1	0	0	0	0	0	0.1	0.1	0	0	0.2	0.1	0.1
>posi1741
0	0	0	0	0	0	0	0	0	0	0	0	0.2	0	0	0	0	0	0	0	0	0.1	0	0	0	0	0	0.1	0	0.3	0.2	0.1
>posi1742
0	0	0	0	0	0	0	0	0	0	0	0	0.25	0	0	0	0	0	0	0	0	0	0	0	0	0	0	0.25	0	0.25	0.25	0
>posi1743
0	0	0.0454545454545455	0.0454545454545455	0.0909090909090909	0	0	0	0	0	0	0	0.0454545454545455	0.0909090909090909	0.0909090909090909	0	0.0909090909090909	0	0	0	0.0909090909090909	0	0	0	0	0.0909090909090909	0.0909090909090909	0.0454545454545455	0	0.0909090909090909	0.0909090909090909	0
>posi1744
0.04	0	0	0.04	0	0.04	0	0.04	0	0	0	0	0	0.08	0.08	0.08	0.04	0	0.04	0	0.08	0	0.04	0	0.04	0.12	0.08	0	0	0.08	0.08	0
>posi1745
0	0	0	0	0	0	0	0	0	0	0	0	0	0.230769230769231	0	0	0	0	0	0	0.0769230769230769	0	0	0.0769230769230769	0.0769230769230769	0	0	0.0769230769230769	0	0.153846153846154	0.153846153846154	0.153846153846154
>posi1746
0	0	0	0	0	0	0	0	0	0	0	0	0	0.0833333333333333	0.0833333333333333	0.0833333333333333	0	0	0	0	0.0833333333333333	0	0.0833333333333333	0	0.0833333333333333	0.0833333333333333	0.0833333333333333	0	0.0833333333333333	0.0833333333333333	0.0833333333333333	0.0833333333333333
>posi1747
0	0	0	0	0	0	0	0	0	0	0	0.0588235294117647	0	0.0588235294117647	0.0588235294117647	0.0588235294117647	0	0	0	0	0.0588235294117647	0.117647058823529	0	0	0	0.176470588235294	0	0	0.0588235294117647	0.117647058823529	0.176470588235294	0.0588235294117647
>posi1748
0	0	0.0869565217391304	0.0434782608695652	0.0434782608695652	0	0.0434782608695652	0.0869565217391304	0	0.0434782608695652	0	0	0.0869565217391304	0.0434782608695652	0.0434782608695652	0	0	0.130434782608696	0	0.0434782608695652	0	0	0	0.0434782608695652	0	0.0434782608695652	0.0434782608695652	0.0869565217391304	0	0.0434782608695652	0.0434782608695652	0
>posi1749
0	0	0	0	0	0	0	0	0	0	0	0	0.0526315789473684	0.0526315789473684	0	0.105263157894737	0	0	0	0	0	0.157894736842105	0	0	0.0526315789473684	0.0526315789473684	0.0526315789473684	0.0526315789473684	0.105263157894737	0.105263157894737	0.0526315789473684	0.157894736842105
>posi1750
0	0	0	0	0	0	0	0	0	0	0	0	0.125	0	0	0	0	0	0	0	0	0	0	0	0	0	0	0.125	0.125	0.25	0.125	0.25
>posi1751
0	0	0	0	0	0	0.0434782608695652	0	0	0	0	0	0	0.0434782608695652	0.0434782608695652	0.0869565217391304	0	0	0	0.0434782608695652	0.0434782608695652	0	0.0434782608695652	0	0.0434782608695652	0.0869565217391304	0	0.0434782608695652	0.130434782608696	0.130434782608696	0.173913043478261	0.0434782608695652
>posi1752
0.178571428571429	0.178571428571429	0	0.0357142857142857	0	0	0.0357142857142857	0	0	0	0	0	0.0357142857142857	0	0	0	0	0.0357142857142857	0	0	0	0	0	0	0.0357142857142857	0.0357142857142857	0	0	0	0.178571428571429	0.214285714285714	0.0357142857142857
>posi1753
0	0	0	0	0	0.181818181818182	0	0	0	0.0909090909090909	0.181818181818182	0	0	0.0909090909090909	0	0	0	0	0	0.181818181818182	0	0	0	0.0909090909090909	0	0.0909090909090909	0	0	0	0	0.0909090909090909	0
>posi1754
0	0	0	0	0	0	0	0	0	0	0	0	0.0625	0.0625	0	0.0625	0	0	0	0	0	0.125	0	0	0.0625	0	0	0.125	0.0625	0.1875	0.0625	0.1875
>posi1755
0.15	0.05	0.15	0	0.05	0	0.05	0	0	0	0	0	0	0.1	0	0	0.05	0	0.05	0	0	0	0	0	0.05	0	0.1	0	0	0.1	0.1	0
>posi1756
0	0	0	0	0	0	0	0	0	0	0	0	0	0	0.0666666666666667	0.0666666666666667	0	0	0	0	0	0	0.0666666666666667	0	0.0666666666666667	0.0666666666666667	0	0	0.2	0.133333333333333	0.133333333333333	0.2
>posi1757
0	0	0	0	0.05	0	0	0	0	0	0	0	0.05	0	0.05	0.1	0.05	0	0	0	0.05	0	0.05	0	0.1	0	0.05	0.05	0.05	0.2	0.1	0.05
>posi1758
0	0	0	0	0	0	0	0	0	0	0	0	0.0909090909090909	0.0909090909090909	0	0	0	0	0	0	0	0.0909090909090909	0	0	0	0	0	0.181818181818182	0.0909090909090909	0.181818181818182	0.0909090909090909	0.181818181818182
>posi1759
0	0.0555555555555556	0	0.0555555555555556	0.111111111111111	0	0	0	0	0	0	0	0	0.0555555555555556	0.0555555555555556	0.0555555555555556	0.111111111111111	0	0	0	0	0	0	0	0.0555555555555556	0.0555555555555556	0.0555555555555556	0	0.0555555555555556	0.111111111111111	0.0555555555555556	0.111111111111111
>posi1760
0	0	0	0	0	0	0	0	0	0	0	0	0.25	0	0	0	0	0	0	0	0	0	0	0	0	0	0	0.25	0	0.25	0.25	0
>posi1761
0.105263157894737	0.0526315789473684	0	0	0.0526315789473684	0	0	0	0	0	0	0	0	0.157894736842105	0.0526315789473684	0	0	0.0526315789473684	0	0	0	0.105263157894737	0	0	0	0.0526315789473684	0.105263157894737	0.0526315789473684	0.0526315789473684	0.0526315789473684	0.0526315789473684	0.0526315789473684
>posi1762
0	0	0	0	0	0.125	0	0	0	0	0	0	0	0.125	0.125	0	0	0	0	0.125	0	0	0	0	0	0.125	0.125	0	0.125	0	0	0.125
>posi1763
0.0526315789473684	0.0526315789473684	0	0.0526315789473684	0	0.0526315789473684	0	0.0526315789473684	0	0	0	0	0.105263157894737	0	0.0526315789473684	0	0.0526315789473684	0	0	0.0526315789473684	0	0	0	0	0	0.0526315789473684	0	0.105263157894737	0.0526315789473684	0.105263157894737	0.105263157894737	0.0526315789473684
>posi1764
0.105263157894737	0	0.105263157894737	0.105263157894737	0	0	0	0.0526315789473684	0	0	0	0	0.0526315789473684	0.0526315789473684	0	0.0526315789473684	0	0	0	0.0526315789473684	0.0526315789473684	0	0	0	0	0.105263157894737	0	0.0526315789473684	0.0526315789473684	0	0.105263157894737	0.0526315789473684
>posi1765
0	0	0	0	0	0.0833333333333333	0	0	0	0	0	0	0.0416666666666667	0	0.0833333333333333	0.0416666666666667	0	0.0833333333333333	0	0	0	0.0416666666666667	0	0	0	0.0833333333333333	0	0.0416666666666667	0.125	0.166666666666667	0.0833333333333333	0.125
>posi1766
0	0	0	0	0	0.0833333333333333	0	0	0	0	0.0833333333333333	0	0	0.0833333333333333	0.0833333333333333	0	0	0	0	0.0833333333333333	0	0	0	0.0833333333333333	0	0.0833333333333333	0.0833333333333333	0	0	0.166666666666667	0.166666666666667	0
>posi1767
0	0	0	0	0	0	0	0.0588235294117647	0	0	0	0	0	0.0588235294117647	0.0588235294117647	0.0588235294117647	0	0.0588235294117647	0	0	0	0	0.0588235294117647	0.0588235294117647	0.0588235294117647	0.117647058823529	0.0588235294117647	0	0.117647058823529	0.0588235294117647	0.0588235294117647	0.117647058823529
>posi1768
0	0	0	0	0	0	0	0	0	0	0	0	0	0.125	0	0	0	0	0	0	0	0	0	0	0	0	0.125	0	0.125	0.25	0.125	0.25
>posi1769
0	0	0	0	0	0	0	0	0	0	0	0	0	0.0555555555555556	0.0555555555555556	0	0	0	0	0	0	0	0.0555555555555556	0	0	0	0	0.0555555555555556	0.111111111111111	0.277777777777778	0.166666666666667	0.222222222222222
>posi1770
0	0	0	0	0	0.0833333333333333	0	0	0	0	0	0	0	0.0833333333333333	0	0.0833333333333333	0	0	0	0.0833333333333333	0	0	0	0	0	0.0833333333333333	0	0.0833333333333333	0.0833333333333333	0.166666666666667	0.166666666666667	0.0833333333333333
>posi1771
0	0	0.136363636363636	0.0454545454545455	0.0454545454545455	0	0	0	0	0	0.0454545454545455	0	0	0.0909090909090909	0	0.0454545454545455	0	0.0454545454545455	0	0	0	0.0909090909090909	0	0.0454545454545455	0	0.0909090909090909	0.0454545454545455	0	0.0454545454545455	0.0454545454545455	0.0909090909090909	0.0909090909090909
>posi1772
0	0	0.0476190476190476	0.0476190476190476	0.0952380952380952	0	0.0476190476190476	0	0	0	0	0	0	0.0476190476190476	0.0476190476190476	0.0952380952380952	0	0.0952380952380952	0	0.0476190476190476	0	0	0	0	0.0952380952380952	0.0476190476190476	0	0	0	0.0952380952380952	0.19047619047619	0
>posi1773
0	0	0	0	0	0	0	0.125	0	0	0	0	0	0.25	0	0	0	0	0	0.125	0	0	0	0	0	0	0.125	0.125	0	0.125	0.125	0
>posi1774
0	0	0	0	0.0526315789473684	0.0526315789473684	0	0	0	0	0.0526315789473684	0	0.105263157894737	0	0.105263157894737	0	0	0.0526315789473684	0	0.0526315789473684	0.0526315789473684	0.0526315789473684	0	0	0	0.105263157894737	0	0.105263157894737	0.0526315789473684	0.0526315789473684	0.0526315789473684	0.0526315789473684
>posi1775
0.2	0.133333333333333	0	0	0	0	0	0.0666666666666667	0	0	0	0	0	0.0666666666666667	0	0.0666666666666667	0	0	0	0.0666666666666667	0	0	0	0	0.0666666666666667	0	0	0.0666666666666667	0	0.133333333333333	0.133333333333333	0
>posi1776
0	0.0416666666666667	0	0	0	0.0416666666666667	0	0	0	0	0	0	0.0416666666666667	0	0.0833333333333333	0.0833333333333333	0.0416666666666667	0	0	0	0.0416666666666667	0.0833333333333333	0	0	0.0833333333333333	0.0833333333333333	0	0.0416666666666667	0.0416666666666667	0.125	0.0833333333333333	0.0833333333333333
>posi1777
0	0	0	0	0	0	0	0	0	0	0	0	0	0.111111111111111	0.111111111111111	0	0	0	0	0	0.111111111111111	0	0	0	0	0	0.222222222222222	0	0	0.333333333333333	0.111111111111111	0
>posi1778
0	0	0	0	0	0	0	0	0	0	0	0	0	0.15	0.05	0.05	0	0	0	0	0.05	0.1	0	0.05	0.05	0.1	0.05	0.05	0	0.1	0.15	0.05
>posi1779
0	0	0	0	0	0	0	0	0	0	0	0	0	0	0.0909090909090909	0.0909090909090909	0	0	0	0	0.0909090909090909	0.0909090909090909	0	0	0.181818181818182	0.0909090909090909	0	0	0.0909090909090909	0.0909090909090909	0.0909090909090909	0.0909090909090909
>posi1780
0	0	0	0	0	0	0	0	0	0	0	0	0	0.0714285714285714	0.0714285714285714	0.0714285714285714	0	0	0	0	0	0	0	0.142857142857143	0.0714285714285714	0.0714285714285714	0.0714285714285714	0	0.0714285714285714	0.142857142857143	0.0714285714285714	0.142857142857143
>posi1781
0	0	0	0	0	0	0	0	0	0	0	0	0.0555555555555556	0.0555555555555556	0.0555555555555556	0	0	0	0	0	0	0.111111111111111	0	0	0	0.0555555555555556	0	0.111111111111111	0.111111111111111	0.166666666666667	0.111111111111111	0.166666666666667
>posi1782
0	0	0	0	0	0	0	0	0	0	0	0	0.05	0.05	0	0.05	0	0	0	0	0.05	0	0.05	0	0	0.1	0	0.05	0.05	0.2	0.25	0.1
>posi1783
0	0.0555555555555556	0	0	0.111111111111111	0	0	0	0	0	0	0	0.0555555555555556	0	0.111111111111111	0.0555555555555556	0.111111111111111	0	0	0	0	0	0.0555555555555556	0	0.0555555555555556	0.111111111111111	0	0.0555555555555556	0	0.111111111111111	0.111111111111111	0
>posi1784
0	0	0	0	0	0	0	0	0	0	0	0	0	0.25	0	0	0	0	0	0	0.166666666666667	0	0	0	0	0	0.166666666666667	0.0833333333333333	0.0833333333333333	0.0833333333333333	0.0833333333333333	0.0833333333333333
>posi1785
0	0	0	0	0	0	0	0	0	0	0	0	0	0.125	0	0	0	0	0	0	0	0	0	0	0	0	0.125	0	0.125	0.25	0.125	0.25
>posi1786
0	0	0	0	0.037037037037037	0	0	0	0	0	0	0	0.037037037037037	0	0.0740740740740741	0.0740740740740741	0	0	0.037037037037037	0	0	0.037037037037037	0.0740740740740741	0	0.037037037037037	0.0740740740740741	0.037037037037037	0.037037037037037	0.111111111111111	0.148148148148148	0.0740740740740741	0.111111111111111
>posi1787
0	0	0	0	0.0555555555555556	0	0	0	0	0	0	0	0	0	0.166666666666667	0.0555555555555556	0.0555555555555556	0	0	0	0	0	0.0555555555555556	0.0555555555555556	0.0555555555555556	0.166666666666667	0	0	0.0555555555555556	0.111111111111111	0.111111111111111	0.0555555555555556
>posi1788
0	0	0	0	0	0	0	0.1	0	0	0	0	0	0.1	0.1	0	0	0.1	0	0	0	0	0	0	0	0.1	0	0.1	0.1	0.1	0.1	0.1
>posi1789
0	0	0	0	0	0	0	0	0	0	0	0	0.0769230769230769	0.0769230769230769	0	0	0	0	0	0	0	0.0769230769230769	0	0	0	0	0	0.153846153846154	0.153846153846154	0.153846153846154	0.0769230769230769	0.230769230769231
>posi1790
0	0	0	0	0	0	0	0	0	0	0	0	0	0.111111111111111	0	0	0	0	0	0	0	0	0	0	0	0	0	0	0.222222222222222	0.222222222222222	0.111111111111111	0.333333333333333
>posi1791
0.0740740740740741	0.037037037037037	0.037037037037037	0	0	0.0740740740740741	0	0	0	0	0	0	0.037037037037037	0	0	0.111111111111111	0.0740740740740741	0	0	0	0	0	0.037037037037037	0	0.037037037037037	0.0740740740740741	0	0.037037037037037	0.0740740740740741	0.111111111111111	0.111111111111111	0.0740740740740741
>posi1792
0	0	0	0	0.0476190476190476	0	0	0	0	0.0476190476190476	0.0476190476190476	0	0	0.0476190476190476	0.0476190476190476	0.0476190476190476	0	0	0.0476190476190476	0	0.0476190476190476	0	0	0.0952380952380952	0	0.0476190476190476	0.0952380952380952	0	0.142857142857143	0.0952380952380952	0.0476190476190476	0.0952380952380952
>posi1793
0	0	0	0	0.0434782608695652	0	0	0	0	0	0	0	0	0.0869565217391304	0	0.0434782608695652	0.0434782608695652	0	0	0	0	0.0434782608695652	0	0.0434782608695652	0	0	0.130434782608696	0.0434782608695652	0.0869565217391304	0.217391304347826	0.130434782608696	0.0869565217391304
>posi1794
0	0	0	0	0	0	0	0	0	0	0	0	0	0	0	0.0833333333333333	0	0	0	0	0	0	0	0	0	0.0833333333333333	0	0	0.166666666666667	0.25	0.0833333333333333	0.333333333333333
>posi1795
0	0	0	0	0	0	0	0	0	0	0	0	0	0.153846153846154	0	0	0	0	0	0	0	0.0769230769230769	0	0	0	0	0.153846153846154	0	0.230769230769231	0.0769230769230769	0.0769230769230769	0.230769230769231
>posi1796
0.0869565217391304	0	0	0.0434782608695652	0.0434782608695652	0	0	0.0434782608695652	0	0.0434782608695652	0	0	0	0.130434782608696	0.0434782608695652	0	0	0	0.0869565217391304	0	0	0	0.0434782608695652	0.0434782608695652	0	0.0434782608695652	0.130434782608696	0	0.0434782608695652	0.0434782608695652	0.0434782608695652	0.0869565217391304
>posi1797
0	0	0	0	0.117647058823529	0	0	0	0	0	0	0	0	0.176470588235294	0.0588235294117647	0	0	0.117647058823529	0	0	0.0588235294117647	0	0.0588235294117647	0	0.0588235294117647	0.0588235294117647	0.117647058823529	0.0588235294117647	0	0.0588235294117647	0.0588235294117647	0
>posi1798
0.0588235294117647	0	0	0	0	0.0588235294117647	0	0	0	0	0	0	0	0	0.117647058823529	0.117647058823529	0	0.0588235294117647	0	0	0.117647058823529	0	0	0	0.117647058823529	0.117647058823529	0	0	0	0.117647058823529	0.117647058823529	0
>posi1799
0	0	0.0625	0	0	0.0625	0	0.0625	0	0.0625	0.0625	0	0.0625	0	0.0625	0	0.0625	0	0	0.0625	0	0	0	0.0625	0	0.0625	0	0.0625	0	0.125	0.0625	0.0625
>posi1800
0	0	0	0	0	0	0	0	0	0	0	0	0	0	0.166666666666667	0	0	0	0	0	0	0	0	0	0	0.166666666666667	0	0	0.166666666666667	0.166666666666667	0.166666666666667	0.166666666666667
>posi1801
0	0	0	0	0	0	0	0.0434782608695652	0	0	0	0	0.0434782608695652	0.0869565217391304	0.0434782608695652	0.0434782608695652	0	0	0.0434782608695652	0	0	0.0869565217391304	0	0.0434782608695652	0.0434782608695652	0.0434782608695652	0.130434782608696	0	0.0869565217391304	0.0869565217391304	0.0434782608695652	0.130434782608696
>posi1802
0	0	0	0	0	0	0	0	0	0	0	0	0	0	0	0.166666666666667	0	0	0	0	0	0	0	0	0	0.166666666666667	0	0	0.166666666666667	0.166666666666667	0.166666666666667	0.166666666666667
>posi1803
0	0.0476190476190476	0.19047619047619	0.0952380952380952	0	0	0	0.0476190476190476	0	0	0	0	0	0.0952380952380952	0	0	0	0	0	0.0476190476190476	0	0	0	0	0	0	0	0.0952380952380952	0.0476190476190476	0.142857142857143	0.142857142857143	0.0476190476190476
>posi1804
0	0	0	0	0	0	0	0.0666666666666667	0	0	0	0	0	0.0666666666666667	0.133333333333333	0	0	0	0	0.0666666666666667	0	0	0	0.0666666666666667	0	0.133333333333333	0	0.0666666666666667	0.0666666666666667	0.133333333333333	0.0666666666666667	0.133333333333333
>posi1805
0	0	0	0	0	0	0	0	0	0.05	0.05	0	0.05	0.05	0	0.05	0	0	0	0	0	0	0.15	0.05	0.05	0	0.05	0.05	0	0.2	0.2	0
>posi1806
0	0	0.111111111111111	0.111111111111111	0	0	0	0.0555555555555556	0	0	0	0	0.0555555555555556	0	0	0.0555555555555556	0	0	0.0555555555555556	0	0	0	0	0	0	0.0555555555555556	0	0.0555555555555556	0.0555555555555556	0.166666666666667	0.166666666666667	0.0555555555555556
>posi1807
0.0454545454545455	0	0	0	0.0454545454545455	0	0	0.0454545454545455	0	0	0	0	0	0.0454545454545455	0.0454545454545455	0.0909090909090909	0	0.0454545454545455	0	0.0454545454545455	0	0.0454545454545455	0	0	0.0454545454545455	0.0909090909090909	0.0454545454545455	0	0.0454545454545455	0.136363636363636	0.0454545454545455	0.136363636363636
>posi1808
0	0	0.0555555555555556	0.0555555555555556	0.0555555555555556	0	0	0.0555555555555556	0	0	0	0	0	0.111111111111111	0.0555555555555556	0	0.0555555555555556	0	0	0.0555555555555556	0	0	0	0	0	0.0555555555555556	0.0555555555555556	0.0555555555555556	0.0555555555555556	0.111111111111111	0.111111111111111	0.0555555555555556
>posi1809
0	0	0	0	0	0	0	0	0	0	0	0	0	0.125	0	0	0	0	0	0	0	0	0	0	0	0	0.125	0	0	0.375	0.25	0.125
>posi1810
0	0	0	0	0	0	0	0.0666666666666667	0	0	0	0	0	0.0666666666666667	0	0.0666666666666667	0	0.0666666666666667	0	0	0	0	0	0	0.0666666666666667	0	0	0	0.133333333333333	0.2	0	0.333333333333333
>posi1811
0	0	0	0	0	0	0	0	0	0	0	0	0	0	0.166666666666667	0	0	0	0	0	0	0	0	0	0	0.166666666666667	0	0	0	0.333333333333333	0.333333333333333	0
>posi1812
0	0	0	0	0	0	0	0	0	0	0	0	0	0	0.1	0	0	0	0	0	0	0	0	0	0	0.1	0	0	0.2	0.2	0.1	0.3
>posi1813
0	0.0526315789473684	0.210526315789474	0.105263157894737	0	0	0	0.105263157894737	0	0	0	0	0	0.0526315789473684	0	0.0526315789473684	0	0	0.105263157894737	0	0	0	0	0	0	0.0526315789473684	0.105263157894737	0	0.0526315789473684	0	0	0.105263157894737
>posi1814
0	0	0	0	0	0	0	0	0	0.0526315789473684	0.0526315789473684	0	0	0.105263157894737	0	0	0	0	0	0	0	0	0	0.157894736842105	0	0	0.0526315789473684	0.0526315789473684	0.0526315789473684	0.210526315789474	0.157894736842105	0.105263157894737
>posi1815
0	0	0	0	0	0	0	0	0	0	0	0	0	0	0.5	0	0	0	0	0	0	0	0	0	0	0.5	0	0	0	0	0	0
>posi1816
0	0	0	0	0	0.0833333333333333	0	0	0	0	0	0	0	0	0	0.166666666666667	0	0	0	0.0833333333333333	0	0	0	0	0	0.166666666666667	0	0	0.0833333333333333	0.166666666666667	0.166666666666667	0.0833333333333333
>posi1817
0	0	0	0	0.153846153846154	0	0	0	0	0	0	0	0	0.153846153846154	0.0769230769230769	0	0.0769230769230769	0	0.0769230769230769	0	0.0769230769230769	0	0	0	0	0.153846153846154	0.153846153846154	0	0	0	0.0769230769230769	0
>posi1818
0	0.142857142857143	0	0	0	0	0	0.0714285714285714	0	0	0	0	0	0.142857142857143	0	0	0	0	0	0.0714285714285714	0	0	0	0	0	0	0.142857142857143	0	0	0.214285714285714	0.0714285714285714	0.142857142857143
>posi1819
0.0416666666666667	0	0	0	0.0416666666666667	0.0416666666666667	0	0	0	0	0	0	0.0833333333333333	0.0833333333333333	0	0	0	0.0416666666666667	0	0.0416666666666667	0.0416666666666667	0.0416666666666667	0	0	0	0.0416666666666667	0.125	0.0416666666666667	0.0416666666666667	0.125	0.0416666666666667	0.125
>posi1820
0.0833333333333333	0	0.0833333333333333	0	0	0	0	0.0833333333333333	0	0	0	0	0	0.0833333333333333	0.0833333333333333	0	0	0	0	0.0833333333333333	0	0	0	0	0	0.0833333333333333	0.0833333333333333	0	0.0833333333333333	0.0833333333333333	0	0.166666666666667
>posi1821
0	0	0	0	0	0.0588235294117647	0	0.117647058823529	0	0.0588235294117647	0	0	0	0.0588235294117647	0	0.117647058823529	0	0	0	0.176470588235294	0	0	0	0	0	0.176470588235294	0	0	0.0588235294117647	0.0588235294117647	0.0588235294117647	0.0588235294117647
>posi1822
0	0	0	0	0	0	0	0	0	0	0	0	0	0.166666666666667	0	0	0	0	0	0	0	0	0	0	0	0	0.166666666666667	0	0	0.333333333333333	0.333333333333333	0
>posi1823
0	0	0	0	0	0	0	0	0	0	0	0	0	0.230769230769231	0	0	0	0	0	0	0	0	0	0.153846153846154	0	0	0.0769230769230769	0.0769230769230769	0.0769230769230769	0.153846153846154	0.0769230769230769	0.153846153846154
>posi1824
0	0	0	0	0	0.0555555555555556	0	0.0555555555555556	0	0.111111111111111	0.111111111111111	0	0	0	0	0.0555555555555556	0.0555555555555556	0.0555555555555556	0	0	0	0	0.0555555555555556	0.0555555555555556	0.0555555555555556	0	0	0	0.0555555555555556	0.111111111111111	0.111111111111111	0.0555555555555556
>posi1825
0	0	0	0	0	0	0	0	0	0	0	0	0	0.111111111111111	0	0.111111111111111	0	0	0	0	0.111111111111111	0	0	0	0.111111111111111	0	0.111111111111111	0	0	0.222222222222222	0.222222222222222	0
>posi1826
0	0	0	0	0	0	0	0	0	0	0	0	0.05	0.1	0.05	0.05	0	0	0	0	0	0.1	0	0.1	0	0.1	0.1	0.05	0.05	0.1	0.05	0.1
>posi1827
0	0	0	0	0	0	0	0	0	0	0	0	0.157894736842105	0.0526315789473684	0	0	0	0	0	0	0.0526315789473684	0.105263157894737	0.0526315789473684	0	0.0526315789473684	0	0.0526315789473684	0.157894736842105	0.105263157894737	0.0526315789473684	0.0526315789473684	0.105263157894737
>posi1828
0	0	0	0	0	0	0	0	0	0	0	0	0	0	0	0.125	0	0	0	0	0	0	0	0	0.125	0	0	0	0.125	0.25	0.25	0.125
>posi1829
0	0	0	0	0	0	0	0	0	0	0	0	0.0714285714285714	0.0714285714285714	0.0714285714285714	0	0	0	0	0	0	0.142857142857143	0	0	0	0.0714285714285714	0.142857142857143	0	0	0.214285714285714	0.142857142857143	0.0714285714285714
>posi1830
0	0	0	0	0	0	0	0	0	0	0	0	0.0769230769230769	0.0769230769230769	0.0769230769230769	0.0769230769230769	0	0	0	0	0	0	0.153846153846154	0.0769230769230769	0.0769230769230769	0.0769230769230769	0.0769230769230769	0.0769230769230769	0	0.0769230769230769	0.0769230769230769	0
>posi1831
0	0	0	0.0909090909090909	0	0	0.0909090909090909	0	0	0	0	0	0	0.181818181818182	0	0	0	0	0	0.0909090909090909	0	0	0	0	0	0	0.181818181818182	0	0.0909090909090909	0.0909090909090909	0	0.181818181818182
>posi1832
0	0	0	0	0	0	0	0	0	0	0	0	0.0714285714285714	0.0714285714285714	0.0714285714285714	0	0	0	0	0	0	0	0	0.142857142857143	0	0.0714285714285714	0.0714285714285714	0.0714285714285714	0.0714285714285714	0.142857142857143	0.0714285714285714	0.142857142857143
>posi1833
0	0	0	0	0	0	0	0	0	0	0	0	0	0.153846153846154	0.0769230769230769	0.153846153846154	0	0	0	0	0	0.307692307692308	0	0	0.0769230769230769	0.153846153846154	0.0769230769230769	0	0	0	0	0
>posi1834
0.05	0	0	0	0.05	0.05	0.05	0	0.05	0	0	0.05	0	0.1	0.05	0	0.1	0	0	0.05	0	0.05	0	0	0	0.05	0.05	0.05	0	0.1	0.1	0
>posi1835
0	0	0	0	0	0	0	0	0	0.0666666666666667	0	0.0666666666666667	0	0.133333333333333	0	0.0666666666666667	0	0	0	0	0	0.266666666666667	0	0	0.0666666666666667	0.0666666666666667	0	0.0666666666666667	0	0.0666666666666667	0.133333333333333	0
>posi1836
0	0	0	0	0	0	0	0.0526315789473684	0	0	0	0	0	0.210526315789474	0	0	0.0526315789473684	0	0	0	0	0.0526315789473684	0	0.105263157894737	0	0	0.0526315789473684	0.157894736842105	0	0.157894736842105	0.157894736842105	0
>posi1837
0	0	0	0	0	0.125	0	0.0625	0	0.0625	0.0625	0	0	0.0625	0.0625	0	0	0	0.0625	0.125	0	0	0	0	0	0.0625	0.0625	0	0	0.125	0.0625	0.0625
>posi1838
0	0	0	0	0	0.0833333333333333	0	0	0	0	0	0	0.0833333333333333	0.0833333333333333	0	0	0.0833333333333333	0	0	0	0	0	0	0	0	0	0.0833333333333333	0.0833333333333333	0	0.25	0.166666666666667	0.0833333333333333
>posi1839
0	0	0	0	0	0	0	0	0	0	0	0	0	0.125	0	0	0	0	0	0	0	0	0	0	0	0	0	0.125	0	0.375	0.25	0.125
>posi1840
0	0	0	0.0666666666666667	0	0	0.0666666666666667	0.0666666666666667	0	0	0	0	0	0.133333333333333	0.0666666666666667	0	0	0	0	0.133333333333333	0	0	0	0	0.0666666666666667	0.0666666666666667	0.0666666666666667	0	0	0.0666666666666667	0.133333333333333	0.0666666666666667
>posi1841
0	0	0	0	0	0	0	0	0	0	0	0	0	0.214285714285714	0	0	0	0	0	0	0.0714285714285714	0.0714285714285714	0	0	0	0	0.0714285714285714	0.142857142857143	0	0.214285714285714	0.214285714285714	0
>posi1842
0.0769230769230769	0	0.0769230769230769	0.0769230769230769	0	0	0	0.0769230769230769	0	0	0	0	0.0769230769230769	0.0769230769230769	0	0	0	0	0.0769230769230769	0	0	0	0	0	0	0	0.0769230769230769	0.0769230769230769	0	0.153846153846154	0.153846153846154	0
>posi1843
0	0	0	0.111111111111111	0	0	0	0.111111111111111	0	0	0	0	0	0.222222222222222	0	0	0	0	0.111111111111111	0	0	0	0	0	0	0	0.222222222222222	0	0.111111111111111	0	0	0.111111111111111
>posi1844
0	0	0	0	0	0	0	0	0.0666666666666667	0	0	0.0666666666666667	0.0666666666666667	0.0666666666666667	0	0	0	0	0	0	0	0.133333333333333	0	0.0666666666666667	0	0	0	0.133333333333333	0	0.2	0.2	0
>posi1845
0.1	0	0	0	0.05	0.05	0	0	0	0.05	0	0	0.05	0.1	0.05	0	0	0.1	0	0	0.1	0	0	0	0	0.05	0.05	0.1	0	0.05	0.1	0
>posi1846
0	0	0	0	0	0	0	0	0	0	0	0	0	0.285714285714286	0	0	0	0	0	0	0	0.142857142857143	0	0	0	0	0.142857142857143	0.142857142857143	0	0.142857142857143	0.142857142857143	0
>posi1847
0	0	0	0	0	0	0	0	0	0	0	0	0	0.214285714285714	0	0	0	0	0	0	0	0.142857142857143	0	0	0	0	0.142857142857143	0.0714285714285714	0	0.214285714285714	0.142857142857143	0.0714285714285714
>posi1848
0	0	0	0	0	0.2	0	0	0.1	0	0	0.1	0	0	0	0.1	0	0	0	0.2	0	0	0	0	0	0.1	0	0	0	0.1	0.1	0
>posi1849
0	0	0	0	0	0	0	0	0	0	0	0	0.0909090909090909	0	0	0.0909090909090909	0	0	0	0	0	0.0909090909090909	0	0	0.0909090909090909	0	0	0.0909090909090909	0	0.272727272727273	0.181818181818182	0.0909090909090909
>posi1850
0	0	0	0	0	0	0	0	0	0	0	0	0	0	0	0.1	0	0	0	0	0	0	0	0	0	0.1	0	0	0.1	0.3	0.3	0.1
>posi1851
0	0	0	0	0	0	0	0	0	0	0	0	0	0.142857142857143	0.142857142857143	0	0	0	0	0	0	0	0	0.142857142857143	0	0.142857142857143	0.142857142857143	0	0	0.142857142857143	0	0.142857142857143
>posi1852
0	0	0	0	0	0	0	0	0	0	0	0	0	0.2	0	0.1	0	0	0	0	0	0	0.2	0	0.1	0	0.2	0	0	0.1	0.1	0
>posi1853
0	0	0	0	0	0	0	0	0	0	0	0	0	0	0	0	0	0	0	0	0	0	0	0	0.2	0	0	0	0	0.4	0.2	0.2
>posi1854
0	0	0	0	0.111111111111111	0	0	0	0	0	0	0	0.111111111111111	0.111111111111111	0	0	0	0	0.111111111111111	0	0	0	0	0	0	0	0.111111111111111	0	0	0.111111111111111	0.111111111111111	0.222222222222222
>posi1855
0	0	0	0.111111111111111	0	0	0.111111111111111	0	0	0	0	0	0	0.111111111111111	0.111111111111111	0	0.111111111111111	0	0	0	0	0	0	0	0	0.111111111111111	0	0.111111111111111	0	0.111111111111111	0.111111111111111	0
>posi1856
0	0	0	0	0	0	0	0	0	0	0	0	0	0.1	0	0	0	0	0	0	0	0	0	0.1	0.1	0.1	0	0	0	0.2	0.4	0
>posi1857
0	0	0	0	0	0	0	0	0	0.0909090909090909	0.0909090909090909	0	0	0	0.0909090909090909	0.0909090909090909	0	0	0	0	0.0909090909090909	0.181818181818182	0	0	0.0909090909090909	0.0909090909090909	0	0	0	0.0909090909090909	0.0909090909090909	0
>posi1858
0	0	0	0	0.0625	0	0	0.0625	0	0	0	0	0	0.1875	0	0	0.0625	0	0	0.0625	0	0	0	0	0.0625	0	0.0625	0.0625	0	0.125	0.1875	0.0625
>posi1859
0	0	0	0	0	0	0	0	0	0	0	0	0	0	0	0.1	0	0	0	0	0	0	0	0	0	0.1	0	0	0	0.4	0.3	0.1
>posi1860
0	0	0	0	0	0	0	0	0	0	0	0	0	0	0.166666666666667	0.0833333333333333	0	0	0	0	0.0833333333333333	0.0833333333333333	0	0	0.0833333333333333	0.166666666666667	0	0	0.0833333333333333	0.0833333333333333	0.0833333333333333	0.0833333333333333
>posi1861
0	0	0	0	0.0714285714285714	0	0	0.0714285714285714	0	0	0	0	0.0714285714285714	0	0.0714285714285714	0.0714285714285714	0.0714285714285714	0	0	0.0714285714285714	0	0	0	0	0.0714285714285714	0.0714285714285714	0	0.0714285714285714	0	0.142857142857143	0.142857142857143	0
>posi1862
0	0	0	0	0	0	0	0	0	0	0	0	0	0.25	0	0	0	0	0	0	0	0	0	0	0	0	0.25	0	0	0.25	0.25	0
>posi1863
0	0	0	0	0.05	0	0	0	0	0	0	0	0	0	0.15	0.05	0	0	0.05	0	0.05	0	0.05	0	0	0.2	0	0	0.1	0.1	0.05	0.15
>posi1864
0	0	0	0	0	0	0	0	0	0	0	0	0.1	0	0.2	0	0	0	0	0	0	0	0.1	0.1	0	0.2	0	0.1	0	0.1	0.1	0
>posi1865
0	0	0	0	0	0.111111111111111	0	0	0	0	0	0	0.111111111111111	0.111111111111111	0	0	0	0	0	0.111111111111111	0	0	0	0	0	0	0	0.111111111111111	0	0.222222222222222	0.111111111111111	0.111111111111111
>posi1866
0	0	0	0	0	0.166666666666667	0	0	0	0.0555555555555556	0.0555555555555556	0.0555555555555556	0	0.111111111111111	0.0555555555555556	0	0	0	0	0.166666666666667	0.0555555555555556	0.0555555555555556	0	0	0	0.111111111111111	0.0555555555555556	0	0	0	0	0.0555555555555556
>posi1867
0	0	0	0	0	0	0.0769230769230769	0	0	0	0	0	0	0.0769230769230769	0.0769230769230769	0.0769230769230769	0	0	0.0769230769230769	0	0	0	0.0769230769230769	0	0.0769230769230769	0.0769230769230769	0.0769230769230769	0	0.0769230769230769	0.0769230769230769	0.0769230769230769	0.0769230769230769
>posi1868
0	0	0	0	0	0.0909090909090909	0	0	0	0	0	0	0	0.0909090909090909	0	0	0	0	0	0.0909090909090909	0	0	0	0	0	0	0.0909090909090909	0.0909090909090909	0	0.272727272727273	0.181818181818182	0.0909090909090909
>posi1869
0	0	0	0	0	0	0	0	0	0	0	0	0	0	0.0833333333333333	0	0	0	0	0	0	0	0	0	0	0.0833333333333333	0	0	0.166666666666667	0.25	0.166666666666667	0.25
>posi1870
0	0	0	0	0	0	0	0	0	0	0	0	0	0.111111111111111	0	0.0555555555555556	0	0	0	0	0	0	0	0.111111111111111	0.0555555555555556	0.111111111111111	0	0	0.0555555555555556	0.111111111111111	0.277777777777778	0.111111111111111
>posi1871
0	0	0	0	0	0.0434782608695652	0.0869565217391304	0.0434782608695652	0	0	0	0	0.0434782608695652	0.0434782608695652	0.130434782608696	0.0434782608695652	0.0434782608695652	0	0.0434782608695652	0.0869565217391304	0	0	0.0434782608695652	0	0.0434782608695652	0.130434782608696	0.0434782608695652	0.0434782608695652	0	0.0434782608695652	0.0434782608695652	0
>posi1872
0.0952380952380952	0.0476190476190476	0.238095238095238	0.0952380952380952	0	0	0	0.0476190476190476	0	0	0	0	0	0.0952380952380952	0	0	0	0	0.0476190476190476	0	0	0	0	0	0	0	0	0.0476190476190476	0.0476190476190476	0.0952380952380952	0.0952380952380952	0.0476190476190476
>posi1873
0	0	0	0.0869565217391304	0	0.0434782608695652	0	0	0	0.0434782608695652	0.0434782608695652	0	0	0.0434782608695652	0.0434782608695652	0.0434782608695652	0.0434782608695652	0	0	0	0.130434782608696	0	0	0	0.0434782608695652	0.0434782608695652	0.0434782608695652	0	0.0434782608695652	0.130434782608696	0.0869565217391304	0.0869565217391304
>posi1874
0	0	0.0416666666666667	0.0416666666666667	0	0	0	0.0833333333333333	0	0	0	0	0	0.125	0	0.0833333333333333	0	0	0.0416666666666667	0.0416666666666667	0	0	0	0.0833333333333333	0.0416666666666667	0.0416666666666667	0.0416666666666667	0.0833333333333333	0.0416666666666667	0.0833333333333333	0.0833333333333333	0.0416666666666667
>posi1875
0	0	0	0	0	0	0.05	0.1	0	0	0	0	0.05	0.05	0.1	0.1	0	0.15	0	0	0.05	0	0.05	0	0.05	0.15	0.05	0.05	0	0	0	0
>posi1876
0	0	0	0	0	0	0	0	0	0	0	0	0	0	0.142857142857143	0.142857142857143	0	0	0	0	0	0.142857142857143	0	0	0.142857142857143	0.142857142857143	0	0	0	0.142857142857143	0.142857142857143	0
>posi1877
0	0	0	0	0	0	0	0	0	0	0	0	0	0.166666666666667	0	0	0	0	0	0	0	0	0	0	0	0	0.166666666666667	0	0.166666666666667	0.166666666666667	0.166666666666667	0.166666666666667
>posi1878
0	0	0	0	0	0	0	0.05	0	0	0	0	0.1	0.1	0	0	0	0	0.05	0	0	0.05	0.05	0	0	0	0.1	0.1	0.05	0.15	0.15	0.05
>posi1879
0	0	0	0	0	0	0	0	0	0.0714285714285714	0	0.0714285714285714	0.0714285714285714	0.0714285714285714	0.0714285714285714	0	0	0	0	0	0	0.285714285714286	0	0	0	0.0714285714285714	0	0.142857142857143	0.0714285714285714	0	0	0.0714285714285714
>posi1880
0.1	0	0.05	0.05	0.05	0	0	0.05	0	0	0	0	0	0.15	0	0	0.05	0	0	0.05	0	0	0	0	0	0	0.05	0.1	0.05	0.1	0.1	0.05
>posi1881
0	0	0	0	0.142857142857143	0	0	0	0	0	0	0	0	0	0.0714285714285714	0.142857142857143	0.0714285714285714	0.0714285714285714	0	0	0	0	0	0	0.142857142857143	0.0714285714285714	0	0	0	0.142857142857143	0.142857142857143	0
>posi1882
0.0476190476190476	0.0476190476190476	0	0	0.0476190476190476	0.0952380952380952	0	0	0	0.0476190476190476	0.0476190476190476	0	0	0	0	0.0952380952380952	0.0476190476190476	0	0	0.0952380952380952	0	0	0	0	0	0.0476190476190476	0	0.0476190476190476	0.0476190476190476	0.142857142857143	0.0476190476190476	0.0952380952380952
>posi1883
0	0	0	0	0	0.0666666666666667	0.0666666666666667	0	0	0	0	0	0.0666666666666667	0.133333333333333	0.0666666666666667	0	0	0	0	0.133333333333333	0	0	0	0.0666666666666667	0	0.0666666666666667	0.133333333333333	0.0666666666666667	0	0.0666666666666667	0.0666666666666667	0
>posi1884
0	0	0	0	0	0	0	0	0	0.0625	0	0	0	0.125	0	0	0	0	0	0	0	0	0.0625	0.125	0.0625	0	0.125	0	0	0.125	0.25	0.0625
>posi1885
0	0	0	0	0	0	0	0	0	0	0	0	0	0.2	0.05	0	0	0	0	0	0	0.1	0	0.1	0	0.05	0.1	0.1	0	0.15	0.15	0
>posi1886
0	0	0	0	0	0	0	0.0666666666666667	0	0	0	0	0	0.133333333333333	0	0.0666666666666667	0	0.0666666666666667	0	0	0	0	0.0666666666666667	0	0.0666666666666667	0	0.133333333333333	0	0	0.2	0.133333333333333	0.0666666666666667
>posi1887
0	0	0	0	0	0	0	0	0	0	0	0	0.0714285714285714	0.142857142857143	0	0	0	0	0	0	0	0	0.0714285714285714	0.0714285714285714	0	0	0	0.214285714285714	0	0.214285714285714	0.142857142857143	0.0714285714285714
>posi1888
0	0	0	0	0.0526315789473684	0	0	0	0	0	0	0	0	0.0526315789473684	0.210526315789474	0	0	0.0526315789473684	0	0	0.105263157894737	0	0.0526315789473684	0	0	0.210526315789474	0.0526315789473684	0	0	0.105263157894737	0.0526315789473684	0.0526315789473684
>posi1889
0	0	0.0769230769230769	0	0.0769230769230769	0	0	0	0	0	0	0	0	0	0.0769230769230769	0.0769230769230769	0	0	0.0769230769230769	0	0	0	0	0	0.0769230769230769	0.0769230769230769	0	0	0	0.230769230769231	0.230769230769231	0
>posi1890
0	0	0	0	0	0	0	0	0	0	0	0	0	0.1	0.1	0.1	0	0	0	0	0.1	0.1	0	0	0.1	0.1	0.1	0	0	0.1	0.1	0
>posi1891
0	0	0	0	0	0	0	0	0	0	0	0	0	0.5	0	0	0	0	0	0	0	0	0	0	0	0	0.5	0	0	0	0	0
>posi1892
0	0	0	0	0	0.166666666666667	0	0	0	0.0833333333333333	0.0833333333333333	0	0	0.0833333333333333	0	0	0	0	0	0.166666666666667	0	0	0	0	0	0	0	0.0833333333333333	0	0.166666666666667	0.166666666666667	0
>posi1893
0.05	0	0	0	0.1	0.05	0	0	0	0.05	0.05	0	0	0	0	0.05	0.1	0.05	0	0	0	0	0	0	0.05	0.05	0	0	0.1	0.1	0.05	0.15
>posi1894
0	0	0	0	0	0.0833333333333333	0	0	0	0	0	0	0	0.0833333333333333	0	0.0833333333333333	0	0	0	0.0833333333333333	0	0	0	0	0	0.0833333333333333	0	0.0833333333333333	0.0833333333333333	0.166666666666667	0.166666666666667	0.0833333333333333
>posi1895
0	0	0	0	0	0	0	0.0833333333333333	0	0	0	0	0	0.166666666666667	0	0.166666666666667	0	0.0833333333333333	0	0	0	0.166666666666667	0	0	0.0833333333333333	0.0833333333333333	0.166666666666667	0	0	0	0	0
>posi1896
0	0	0	0	0	0.0555555555555556	0	0	0	0	0	0	0.0555555555555556	0	0.0555555555555556	0	0	0.0555555555555556	0	0	0	0.0555555555555556	0	0	0.0555555555555556	0.0555555555555556	0	0.0555555555555556	0.111111111111111	0.166666666666667	0.166666666666667	0.111111111111111
>posi1897
0	0	0	0	0	0	0	0.0714285714285714	0	0	0	0	0	0.0714285714285714	0	0.0714285714285714	0	0	0.0714285714285714	0	0	0	0	0	0	0.0714285714285714	0.0714285714285714	0	0.142857142857143	0.142857142857143	0.142857142857143	0.142857142857143
>posi1898
0	0	0	0	0	0	0	0	0	0	0	0	0	0.05	0.1	0.1	0	0	0	0	0.05	0	0.1	0.05	0.05	0.15	0.05	0	0.05	0.1	0.1	0.05
>posi1899
0	0	0	0.0526315789473684	0	0.0526315789473684	0.0526315789473684	0	0	0	0	0	0.0526315789473684	0.0526315789473684	0.0526315789473684	0	0.0526315789473684	0	0.0526315789473684	0	0	0	0	0.0526315789473684	0	0.105263157894737	0.0526315789473684	0.0526315789473684	0.0526315789473684	0.105263157894737	0.105263157894737	0.0526315789473684
>posi1900
0	0	0.0625	0.125	0	0	0	0.125	0	0	0	0	0	0.25	0	0	0	0	0.0625	0.0625	0	0	0	0.0625	0	0	0.1875	0.0625	0	0	0	0
>posi1901
0	0	0	0	0	0	0	0.0434782608695652	0	0	0	0	0	0.130434782608696	0.0869565217391304	0.0434782608695652	0	0	0.0434782608695652	0	0.0434782608695652	0	0.0869565217391304	0.0434782608695652	0.0869565217391304	0.0869565217391304	0.0434782608695652	0	0	0.0869565217391304	0.0869565217391304	0.0869565217391304
>posi1902
0	0.0416666666666667	0	0	0.0416666666666667	0.0416666666666667	0	0	0	0	0	0	0	0.0833333333333333	0.0416666666666667	0.0416666666666667	0.0833333333333333	0	0	0	0	0	0	0.0416666666666667	0.0416666666666667	0.0833333333333333	0.0416666666666667	0	0	0.166666666666667	0.166666666666667	0.0833333333333333
>posi1903
0	0	0	0	0	0	0	0	0	0	0	0	0.0833333333333333	0.166666666666667	0	0	0	0	0	0	0	0	0	0.166666666666667	0	0	0.166666666666667	0.0833333333333333	0.0833333333333333	0.0833333333333333	0.0833333333333333	0.0833333333333333
>posi1904
0	0	0	0	0	0	0	0	0	0	0	0	0.25	0	0	0	0	0	0	0	0	0	0	0	0	0	0	0.25	0	0.25	0.25	0
>posi1905
0	0	0	0	0	0	0	0	0	0	0	0	0	0	0	0	0	0	0	0	0	0	0	0	0	0	0	0.111111111111111	0.111111111111111	0.333333333333333	0.222222222222222	0.222222222222222
>posi1906
0	0	0	0	0	0	0	0	0	0	0	0	0.133333333333333	0.0666666666666667	0.0666666666666667	0	0	0	0	0	0	0.2	0	0	0	0.0666666666666667	0.0666666666666667	0.133333333333333	0	0.133333333333333	0.0666666666666667	0.0666666666666667
>posi1907
0	0	0	0	0	0	0	0	0	0	0	0	0.0833333333333333	0	0.0833333333333333	0.0833333333333333	0	0	0	0	0	0.166666666666667	0	0	0	0.166666666666667	0	0.0833333333333333	0	0.166666666666667	0.0833333333333333	0.0833333333333333
>posi1908
0	0	0	0	0	0	0	0	0	0	0	0	0	0.125	0.125	0	0	0	0	0	0	0	0.125	0	0	0	0.125	0	0.125	0.125	0.125	0.125
>posi1909
0	0	0	0	0	0	0	0	0	0	0	0	0	0.0666666666666667	0.0666666666666667	0.0666666666666667	0	0	0	0	0	0	0.0666666666666667	0.0666666666666667	0.0666666666666667	0.0666666666666667	0	0	0.133333333333333	0.133333333333333	0.133333333333333	0.133333333333333
>posi1910
0	0	0	0.181818181818182	0	0	0	0.0909090909090909	0	0	0	0	0	0	0.0909090909090909	0.0909090909090909	0	0	0	0.0909090909090909	0	0	0	0	0	0.0909090909090909	0.0909090909090909	0	0.0909090909090909	0.0909090909090909	0.0909090909090909	0
>posi1911
0	0	0	0	0	0	0	0.166666666666667	0	0	0	0	0	0.166666666666667	0.0833333333333333	0	0	0	0.0833333333333333	0.0833333333333333	0	0	0	0	0	0.0833333333333333	0.0833333333333333	0.0833333333333333	0	0.0833333333333333	0.0833333333333333	0
>posi1912
0	0	0	0	0	0	0	0	0	0	0	0	0	0.0909090909090909	0.0909090909090909	0	0	0	0	0	0	0	0	0.0909090909090909	0	0.0909090909090909	0	0.0909090909090909	0.0909090909090909	0.181818181818182	0.272727272727273	0
>posi1913
0	0	0	0	0	0	0	0	0	0	0	0	0	0.0909090909090909	0	0.0909090909090909	0	0	0	0	0	0	0	0.0909090909090909	0.0909090909090909	0	0.0909090909090909	0	0.0909090909090909	0.181818181818182	0.181818181818182	0.0909090909090909
>posi1914
0.19047619047619	0	0.0952380952380952	0	0	0	0	0.0476190476190476	0	0	0	0	0	0.0952380952380952	0	0.0476190476190476	0	0	0.0476190476190476	0	0	0.0952380952380952	0	0	0.0476190476190476	0	0.0952380952380952	0.0476190476190476	0.0476190476190476	0.0476190476190476	0	0.0952380952380952
>posi1915
0	0	0	0	0	0	0	0	0	0	0	0	0	0	0.111111111111111	0.111111111111111	0	0	0	0	0.111111111111111	0	0.111111111111111	0	0.111111111111111	0.222222222222222	0	0	0	0.111111111111111	0.111111111111111	0
>posi1916
0	0	0.0416666666666667	0.0833333333333333	0	0.0833333333333333	0	0	0	0	0	0	0	0	0.0416666666666667	0.0416666666666667	0.0833333333333333	0	0	0	0	0	0	0	0.0416666666666667	0.0833333333333333	0	0	0.125	0.125	0.0833333333333333	0.166666666666667
>posi1917
0	0	0	0	0	0	0	0	0	0	0	0	0	0.222222222222222	0	0	0	0	0	0	0	0	0	0.111111111111111	0	0	0.111111111111111	0.111111111111111	0.111111111111111	0.111111111111111	0.111111111111111	0.111111111111111
>posi1918
0	0	0	0	0	0.0833333333333333	0.0833333333333333	0	0	0.0833333333333333	0.0833333333333333	0	0	0.0833333333333333	0	0	0.0833333333333333	0	0	0.0833333333333333	0	0	0	0	0	0	0	0.0833333333333333	0	0.166666666666667	0.166666666666667	0
>posi1919
0.181818181818182	0	0.0454545454545455	0.0454545454545455	0.0454545454545455	0	0.0454545454545455	0	0	0	0	0	0	0.0454545454545455	0.0454545454545455	0.0454545454545455	0.0454545454545455	0	0.0454545454545455	0	0	0	0	0	0.0454545454545455	0.0454545454545455	0.0454545454545455	0	0.0454545454545455	0.0909090909090909	0.0454545454545455	0.0909090909090909
>posi1920
0	0	0	0	0	0	0	0	0	0	0	0	0	0	0.166666666666667	0.0833333333333333	0	0	0	0	0	0.166666666666667	0	0	0.0833333333333333	0.166666666666667	0	0	0	0.166666666666667	0.166666666666667	0
>posi1921
0	0	0	0	0	0	0	0	0	0.0833333333333333	0.0833333333333333	0	0.0833333333333333	0	0	0	0	0	0	0	0	0.166666666666667	0	0	0	0	0	0.0833333333333333	0.0833333333333333	0.166666666666667	0.0833333333333333	0.166666666666667
>posi1922
0	0	0	0	0	0	0	0	0	0	0	0	0	0	0	0.0833333333333333	0	0	0	0	0	0.0833333333333333	0	0	0	0.166666666666667	0	0	0.166666666666667	0.166666666666667	0.0833333333333333	0.25
>posi1923
0	0	0	0	0	0	0	0	0	0	0	0	0.166666666666667	0	0	0	0	0	0	0	0	0	0	0	0	0	0	0.166666666666667	0.166666666666667	0.166666666666667	0.166666666666667	0.166666666666667
>posi1924
0	0	0	0	0.0833333333333333	0.166666666666667	0	0	0	0.0833333333333333	0.0833333333333333	0	0	0.0833333333333333	0.0833333333333333	0	0.0833333333333333	0	0	0.166666666666667	0	0	0	0	0	0.0833333333333333	0.0833333333333333	0	0	0	0	0
>posi1925
0	0	0	0	0	0	0.0833333333333333	0	0	0	0	0	0	0	0.0833333333333333	0.0833333333333333	0	0	0	0.0833333333333333	0	0	0	0	0.0833333333333333	0.0833333333333333	0	0	0	0.25	0.166666666666667	0.0833333333333333
>posi1926
0	0	0	0	0	0	0	0	0	0	0	0	0.111111111111111	0.111111111111111	0.0555555555555556	0	0	0	0	0	0.0555555555555556	0	0.111111111111111	0.0555555555555556	0	0.111111111111111	0.111111111111111	0.0555555555555556	0	0.0555555555555556	0.111111111111111	0.0555555555555556
>posi1927
0	0	0	0	0	0	0	0	0	0	0	0	0	0.125	0	0	0	0	0	0	0	0	0	0	0	0	0	0.125	0	0.375	0.375	0
>posi1928
0	0	0.0666666666666667	0	0	0	0	0.0666666666666667	0	0	0	0	0	0	0	0.133333333333333	0	0	0.0666666666666667	0	0	0	0	0	0	0.0666666666666667	0	0.0666666666666667	0.0666666666666667	0.266666666666667	0.2	0
>posi1929
0	0	0	0	0.25	0	0	0	0	0.0833333333333333	0.0833333333333333	0	0.0833333333333333	0	0.0833333333333333	0	0	0.25	0	0	0	0	0	0	0	0.0833333333333333	0	0.0833333333333333	0	0	0	0
>posi1930
0.0588235294117647	0	0	0	0	0.0588235294117647	0	0	0	0	0	0	0.0588235294117647	0	0	0.0588235294117647	0	0.0588235294117647	0	0	0	0	0	0	0	0.0588235294117647	0	0.0588235294117647	0.117647058823529	0.176470588235294	0.176470588235294	0.117647058823529
>posi1931
0	0	0	0	0	0	0	0.111111111111111	0	0	0	0	0	0.111111111111111	0	0.111111111111111	0.111111111111111	0	0	0	0	0	0	0	0	0.111111111111111	0.111111111111111	0	0.111111111111111	0	0.111111111111111	0.111111111111111
>posi1932
0	0	0	0	0	0	0.05	0	0	0	0	0	0.05	0.1	0.1	0	0	0	0.05	0	0.05	0.05	0	0.05	0	0.05	0.1	0.05	0.05	0.1	0	0.15
>posi1933
0	0	0	0	0	0	0	0	0	0	0	0	0	0.0909090909090909	0.0909090909090909	0	0	0	0	0	0.0909090909090909	0	0	0	0	0.0909090909090909	0.0909090909090909	0	0.0909090909090909	0.181818181818182	0.0909090909090909	0.181818181818182
>posi1934
0	0	0	0	0	0	0	0	0	0	0	0	0	0	0.166666666666667	0	0	0	0	0	0	0	0	0	0	0.166666666666667	0	0	0.166666666666667	0.166666666666667	0	0.333333333333333
>posi1935
0	0	0	0.0454545454545455	0	0.181818181818182	0	0	0	0.0454545454545455	0.0454545454545455	0	0.0454545454545455	0	0.0454545454545455	0	0.0454545454545455	0.0454545454545455	0	0.0909090909090909	0	0	0	0	0	0.0909090909090909	0.0454545454545455	0	0.0454545454545455	0.0909090909090909	0.0454545454545455	0.0909090909090909
>posi1936
0	0	0.0526315789473684	0	0	0	0	0.0526315789473684	0	0	0	0	0.0526315789473684	0	0.105263157894737	0.0526315789473684	0	0	0	0.0526315789473684	0	0.105263157894737	0	0	0	0.157894736842105	0	0.0526315789473684	0.0526315789473684	0.105263157894737	0.0526315789473684	0.105263157894737
>posi1937
0	0	0	0	0	0	0	0	0	0	0	0	0	0	0.111111111111111	0	0	0	0	0	0	0	0	0	0	0	0	0	0.222222222222222	0.222222222222222	0.222222222222222	0.222222222222222
>posi1938
0	0	0	0	0	0	0.04	0	0	0	0	0	0.04	0.12	0	0.04	0.04	0	0	0	0.04	0	0.08	0.04	0.04	0.08	0.08	0.04	0.04	0.08	0.12	0.08
>posi1939
0	0	0	0	0	0	0	0	0	0	0	0	0	0.333333333333333	0	0	0	0	0	0	0	0	0	0	0	0	0	0	0	0.333333333333333	0.333333333333333	0
>posi1940
0	0	0	0	0	0	0	0	0	0	0	0	0	0	0	0.125	0	0	0	0	0	0	0	0	0.125	0	0	0	0	0.375	0.25	0.125
>posi1941
0	0	0	0	0	0	0	0	0	0	0	0	0	0	0.166666666666667	0	0	0	0	0	0	0	0	0	0	0.166666666666667	0	0	0	0.333333333333333	0.333333333333333	0
>posi1942
0	0	0	0	0	0	0	0	0	0	0	0	0	0	0.125	0	0	0	0	0	0	0	0	0	0	0.125	0	0	0	0.375	0.25	0.125
>posi1943
0	0	0	0	0	0	0	0	0	0	0	0	0.0666666666666667	0.0666666666666667	0	0	0	0	0	0	0.0666666666666667	0.0666666666666667	0	0	0.0666666666666667	0	0.0666666666666667	0.0666666666666667	0.0666666666666667	0.2	0.133333333333333	0.133333333333333
>posi1944
0	0	0.05	0	0.05	0	0.05	0	0	0	0	0	0	0.1	0.05	0.05	0.05	0	0	0.05	0.05	0	0	0	0.05	0.05	0.1	0	0	0.15	0.1	0.05
>posi1945
0	0	0	0	0	0	0.0714285714285714	0	0	0	0	0	0.0714285714285714	0.0714285714285714	0.0714285714285714	0.0714285714285714	0.0714285714285714	0	0	0	0	0.142857142857143	0	0	0.0714285714285714	0.0714285714285714	0.0714285714285714	0.0714285714285714	0.0714285714285714	0	0	0.0714285714285714
>posi1946
0	0	0.111111111111111	0.0555555555555556	0	0	0	0.0555555555555556	0	0	0	0	0	0.166666666666667	0	0	0	0	0	0.0555555555555556	0.0555555555555556	0	0	0	0	0	0.111111111111111	0.0555555555555556	0.166666666666667	0	0	0.166666666666667
>posi1947
0	0	0	0	0	0	0	0.0769230769230769	0	0.0769230769230769	0	0	0	0.153846153846154	0.0769230769230769	0	0	0	0	0.0769230769230769	0	0.153846153846154	0	0	0	0.0769230769230769	0.0769230769230769	0.0769230769230769	0	0.0769230769230769	0.0769230769230769	0
>posi1948
0	0	0	0	0	0	0	0	0	0	0	0	0	0	0.125	0	0	0	0	0	0	0	0	0	0	0.125	0	0	0	0.375	0.25	0.125
>posi1949
0	0	0	0	0	0	0	0	0	0	0	0	0	0.166666666666667	0	0	0	0	0	0	0	0	0	0	0	0	0.166666666666667	0	0.166666666666667	0.166666666666667	0.166666666666667	0.166666666666667
>posi1950
0	0	0	0	0	0	0	0	0	0	0	0	0	0.111111111111111	0.111111111111111	0	0	0	0	0	0	0.111111111111111	0	0	0	0.111111111111111	0.111111111111111	0	0.111111111111111	0.111111111111111	0.111111111111111	0.111111111111111
>posi1951
0.0555555555555556	0	0.0555555555555556	0	0	0	0	0.0555555555555556	0	0	0	0	0.0555555555555556	0.111111111111111	0	0.0555555555555556	0	0	0.0555555555555556	0	0.0555555555555556	0.0555555555555556	0	0	0	0.0555555555555556	0.111111111111111	0.0555555555555556	0.0555555555555556	0.0555555555555556	0.0555555555555556	0.0555555555555556
>posi1952
0	0	0	0	0	0	0	0	0	0	0	0	0	0.0909090909090909	0.0909090909090909	0	0	0	0	0	0	0.0909090909090909	0	0	0	0.0909090909090909	0	0.0909090909090909	0.181818181818182	0.0909090909090909	0.0909090909090909	0.181818181818182
>posi1953
0	0	0	0	0	0	0.1	0	0	0	0	0	0	0.1	0.1	0	0.1	0	0	0	0	0	0	0	0	0.1	0.1	0	0.1	0.1	0.1	0.1
>posi1954
0	0	0.1	0.1	0.1	0	0	0	0	0	0	0	0.1	0.1	0	0	0	0.1	0	0	0	0	0	0	0	0	0.1	0.1	0	0.1	0.1	0
>posi1955
0	0	0	0	0.0454545454545455	0.0454545454545455	0	0	0	0.0909090909090909	0.0454545454545455	0	0.0454545454545455	0	0.0454545454545455	0	0	0.0909090909090909	0	0	0	0.0909090909090909	0	0.0454545454545455	0	0.0454545454545455	0.0454545454545455	0	0	0.181818181818182	0.0454545454545455	0.136363636363636
>posi1956
0.117647058823529	0.0588235294117647	0	0	0	0.0588235294117647	0	0	0	0	0	0	0	0.0588235294117647	0	0.176470588235294	0.0588235294117647	0	0	0	0	0.117647058823529	0	0	0.117647058823529	0.0588235294117647	0.0588235294117647	0	0	0.0588235294117647	0	0.0588235294117647
>posi1957
0	0	0	0	0	0	0	0	0	0	0	0	0	0.125	0	0	0	0	0	0	0	0	0	0	0	0	0	0.125	0.125	0.25	0.25	0.125
>posi1958
0	0	0	0	0	0	0	0	0	0	0	0	0	0	0.285714285714286	0	0	0	0	0	0	0.142857142857143	0	0	0	0.285714285714286	0	0	0.142857142857143	0	0	0.142857142857143
>posi1959
0	0	0	0	0	0	0	0	0	0	0	0	0.0714285714285714	0.285714285714286	0	0	0	0	0	0	0	0	0	0.285714285714286	0	0	0.285714285714286	0.0714285714285714	0	0	0	0
>posi1960
0	0	0	0	0.0526315789473684	0	0	0	0	0	0	0	0	0	0.0526315789473684	0.105263157894737	0.0526315789473684	0	0	0	0	0.0526315789473684	0.0526315789473684	0	0.0526315789473684	0.157894736842105	0	0	0.105263157894737	0.105263157894737	0.105263157894737	0.105263157894737
>posi1961
0	0	0	0	0.0625	0.125	0	0	0	0	0	0	0.0625	0.125	0	0.0625	0	0.125	0	0.0625	0	0	0	0	0.0625	0	0.125	0.0625	0	0.0625	0.0625	0
>posi1962
0	0	0	0	0	0	0.1	0	0	0	0	0	0	0	0.2	0	0	0	0	0.1	0	0	0	0	0	0.2	0	0	0.1	0.1	0.1	0.1
>posi1963
0	0	0	0	0	0	0.0588235294117647	0	0	0	0	0	0.0588235294117647	0.117647058823529	0	0	0	0	0	0.0588235294117647	0	0.117647058823529	0	0	0.0588235294117647	0	0	0.176470588235294	0.0588235294117647	0.117647058823529	0.117647058823529	0.0588235294117647
>posi1964
0	0	0	0	0	0	0	0	0	0	0	0	0.0625	0	0.0625	0.0625	0	0	0	0	0.0625	0	0.0625	0	0	0.0625	0.0625	0.0625	0.125	0.1875	0.125	0.0625
>posi1965
0.1	0	0	0.1	0	0.1	0	0	0	0	0	0	0.1	0.1	0	0	0.1	0	0	0	0	0	0	0	0	0	0.1	0.1	0	0.1	0.1	0
>posi1966
0	0	0	0	0	0	0	0	0	0	0	0	0	0	0.125	0	0	0	0	0	0	0	0	0	0	0.125	0	0	0.25	0.125	0.125	0.25
>posi1967
0	0	0	0	0	0	0	0	0	0	0	0	0.0625	0	0	0.0625	0	0	0	0	0	0	0	0.0625	0	0.0625	0	0	0.1875	0.125	0.1875	0.25
>posi1968
0	0	0	0	0	0	0	0	0	0	0	0	0	0	0	0	0	0	0	0	0	0	0	0	0.111111111111111	0	0	0	0.111111111111111	0.333333333333333	0.222222222222222	0.222222222222222
>posi1969
0	0	0	0	0	0	0	0	0	0	0	0	0	0.0952380952380952	0.0952380952380952	0	0	0	0	0	0	0.0476190476190476	0	0.0952380952380952	0.0476190476190476	0.0952380952380952	0.0476190476190476	0	0.0476190476190476	0.142857142857143	0.0952380952380952	0.19047619047619
>posi1970
[truncated: 1,465,871 more chars]
