# Supplementary material for: Accurate Prediction of Transposon-Derived piRNAs by Integrating Various Sequential and Physicochemical Features
Source: PLoS One. 2016 Apr 13;11(4):e0153268. doi: 10.1371/journal.pone.0153268 (PMC4830532; doi:10.1371/journal.pone.0153268)
Supplement: S1 File — (ZIP) [file pone.0153268.s001.zip › S1/Codes/LssteExperiment/AdditionalDatasets/drosophila_posi_seqmap_out]

trans_id trans_coord target_seq probe_id probe_seq num_mismatch
chr:transposi1	NULL	TGGGTACCAACCACAGCCACCACGA	posi1	TGGGTACCAACCACAGCCACCACGA	0
chr:transposi2	NULL	TGGGTACCAACCACAGCCACCACGATAC	posi2	TGGGTACCAACCACAGCCACCACGATAC	0
chr:transposi3	NULL	TAGCAGCACATGCTTCGGCTT	posi3	TAGCACCACATGATTCGGCTT	2
chr:transposi4	NULL	TGGGTAATTGCCCAATGGATTGCCGC	posi4	TGGGTAATTGCCCAATGGATTGCCGC	0
chr:transposi5	NULL	TGGATGACTGGAAACGCTTCGTGG	posi5	TGGATGACTGGAAACGCTTCGTGG	0
chr:transposi6	NULL	TGAAGGATGGCCTAAGGTTACCTAGG	posi6	TGAAGGATGGCCTAAGGTTACCTAGG	0
chr:transposi7	NULL	TGATAGGTCCACCTCCCCCGTCGC	posi7	TGATAGGTCCACCTCCCCCGTCGC	0
chr:transposi8	NULL	TGGGTACTGCCTTCGAGAATTGTGGC	posi8	TGGGTACTGCCTTCGAGAATTGTGGC	0
chr:transposi9	NULL	TGGATATCCTCTGCCAGCTGTTGC	posi9	TGGATATCCTCTGCCAGCTGTTGC	0
chr:transposi10	NULL	TGGGTAATTGCCCAATGAATTGCCGC	posi10	TGGGTAATTGCCCAATGAATTGCCGC	0
chr:transposi11	NULL	TGCATGAACTCTTCTGGGCCGATG	posi11	TGCATGAACTCTTCTGGGCCGATG	0
chr:transposi12	NULL	TGGTGTTGGATGTCCTGCTGCCC	posi12	TGGTGTTGGATGTCCTGCTGCCC	0
chr:transposi13	NULL	TGCCGTGCTAATTGCTGTTGCGGC	posi13	TGCCGTGCTAATTGCTGTTGCGGC	0
chr:transposi14	NULL	TGCGGTTGCCCTCTAGATTGCTGCGC	posi14	TGCGGTTGCCCTCTAGATTGCTGCGC	0
chr:transposi15	NULL	TGGGTACTGCCTCTGGCTCGTTGCGC	posi15	TGGGTACTGCCTCTGGCTCGTTGCGC	0
chr:transposi16	NULL	CATTCCACTTGTTCCGGCCGA	posi16	CATTGCACTTGTCCCGGCCTA	3
chr:transposi17	NULL	TGGGTACCTGCGCATTTTGTGGAGCCT	posi17	TGGGTACCTGCGCATTTTGTGGAGCCT	0
chr:transposi18	NULL	TGGGTACTGCCTCTGGCTCGTTGCGCC	posi18	TGGGTACTGCCTCTGGCTCGTTGCGCC	0
chr:transposi19	NULL	TGGACTCGTTAGGTATGGATGTCGC	posi19	TGGACTCGTTAGGTATGGATGTCGC	0
chr:transposi20	NULL	TAGGACTGCTTCGGTCTTGTGAGCCGC	posi20	TAGGACTGCTTCGGTCTTGTGAGCCGC	0
chr:transposi21	NULL	TGGATGACTGGAAACGCTTCGTGGG	posi21	TGGATGACTGGAAACGCTTCGTGGG	0
chr:transposi22	NULL	TAGATGCTGCCTCATTGACGATTG	posi22	TAGATGCTGCCTCATTGACGATTG	0
chr:transposi23	NULL	TGCTGACTCGGCTGATGTTTCTCC	posi23	TGCTGACTCGGCTGATGTTTCTCC	0
chr:transposi24	NULL	TGGGTACCTGCGCATTTTGTGGAGCC	posi24	TGGGTACCTGCGCATTTTGTGGAGCC	0
chr:transposi25	NULL	CAACAACGTACGTGTCATGATGCCG	posi25	CAACAACGTACGTGTCATGATGCCG	0
chr:transposi26	NULL	TGGGTAGACCTGAAATCTTCAGGGCC	posi26	TGGGTAGACCTGAAATCTTCAGGGCC	0
chr:transposi27	NULL	GCAGATAGTGCCATTGATGCCGTCC	posi27	GCAGATAGTGCCATTGATGCCGTCC	0
chr:transposi28	NULL	TGGGTACAGCTACCCGTACATGGTGTGCT	posi28	TGGGTACAGCTACCCGTACATGGTGTGCT	0
chr:transposi29	NULL	GACTGGATTGCCACTCCTCTGGT	posi29	GACTGGATTGCCACTCCTCTGGT	0
chr:transposi30	NULL	CTACAAAGTCTCTTCCTGCTGTTGC	posi30	CTACAAAGTCTCTTCCTGCTGTTGC	0
chr:transposi31	NULL	TCATAGCGGCTGATGGCACACGAGA	posi31	TCATAGCGGCTGATGGCACACGAGA	0
chr:transposi32	NULL	TCCAAGAGTTCCGCGTGGTGGGTAC	posi32	TCCAAGAGTTCCGCGTGGTGGGTAC	0
chr:transposi33	NULL	TGGCACGCTGACACTCCCTCGCTGC	posi33	TGGCACGCTGACACTCCCTCGCTGC	0
chr:transposi34	NULL	GCAGATAGTGCCATTGATGCCGT	posi34	GCAGATAGTGCCATTGATGCCGT	0
chr:transposi35	NULL	TGCGCAGGGTCGAAACTTGCTGGTC	posi35	TGCGCAGGGTCGAAACTTGCTGGTC	0
chr:transposi36	NULL	TGTAGAGGATGGGACCAAGGACGC	posi36	TGTAGAGGATGGGACCAAGGACGC	0
chr:transposi37	NULL	TGCAGCAGCGACGAGAGCGATGG	posi37	TGCAGCAGCGACGAGAGCGATGG	0
chr:transposi38	NULL	GCAGATAGTGCCATTGATGCCGTC	posi38	GCAGATAGTGCCATTGATGCCGTC	0
chr:transposi39	NULL	TGCCAAAGGGCCAGCAAGCTGAGATG	posi39	TGCCAAAGGGCCAGCAAGCTGAGATG	0
chr:transposi40	NULL	TGCCGTGCTAATTGCTGTTGCGG	posi40	TGCCGTGCTAATTGCTGTTGCGG	0
chr:transposi41	NULL	TAGGACTGCTTCGGTCTTGTGAGCC	posi41	TAGGACTGCTTCGGTCTTGTGAGCC	0
chr:transposi42	NULL	TAAAGGCTTACATCCGGCTGCGGC	posi42	TAAAGGCTTACATCCGGCTGCGGC	0
chr:transposi43	NULL	TGTAGAGGATCGCTTGACTGGGC	posi43	TGTAGAGGATCGCTTGACTGGGC	0
chr:transposi44	NULL	TGGCATTGCCCCATAACTGTGAGCCA	posi44	TGGCATTGCCCCATAACTGTGAGCCA	0
chr:transposi45	NULL	TGCATGAACTCTTCTGGGCCGATGG	posi45	TGCATGAACTCTTCTGGGCCGATGG	0
chr:transposi46	NULL	TGGGTACTAACTGGGCCAGTGTCA	posi46	TGGGTACTAACTGGGCCAGTGTCA	0
chr:transposi47	NULL	TCGTAGCCTCGTCCAATCCGCTGC	posi47	TCGTAGCCTCGTCCAATCCGCTGC	0
chr:transposi48	NULL	TGCGGCTCCTCCACGGTGATCCTCC	posi48	TGCGGCTCCTCCACGGTGATCCTCC	0
chr:transposi49	NULL	CGGGAAAACAATGATGCTAGGTGCTCA	posi49	CGGGAAAACAATGATGCTAGGTGCTCA	0
chr:transposi50	NULL	TGAAGGATGGCCTAAGGTTACCTA	posi50	TGAAGGATGGCCTAAGGTTACCTA	0
chr:transposi51	NULL	TACTGGTAGATCCTCCACCTCCCA	posi51	TACTGGTAGATCCTCCACCTCCCA	0
chr:transposi52	NULL	TGGGTAGCACTGCTCGTCACGCGGT	posi52	TGGGTAGCACTGCTCGTCACGCGGT	0
chr:transposi53	NULL	GACTGCCGAAGCGGTGATCGTTGC	posi53	GACTGCCGAAGCGGTGATCGTTGC	0
chr:transposi54	NULL	TAGCTGATGTCGTTGTTGTTGC	posi54	TAGCTGATGTCGTTGTTGTTGC	0
chr:transposi55	NULL	TTGCAGCCAGTTTTGATGAGC	posi55	TCACAGCCAGCTTTGATGAGC	3
chr:transposi56	NULL	TGAACTCCTACGCTGAGTTGGCGG	posi56	TGAACTCCTACGCTGAGTTGGCGG	0
chr:transposi57	NULL	TCGCCGCCGAACACCCAGATGG	posi57	TCGCCGCCGAACACCCAGATGG	0
chr:transposi58	NULL	TACGCAGAGGCCTAAGTAAATAGTC	posi58	TACGCAGAGGCCTAAGTAAATAGTC	0
chr:transposi59	NULL	TCCCCGCCAAGATACGGCTCCTGCACC	posi59	TCCCCGCCAAGATACGGCTCCTGCACC	0
chr:transposi60	NULL	GGGTCCTGTCACGGTCGCCA	posi60	GGGTCCTGTCACGGTCGCCA	0
chr:transposi61	NULL	GAGATCTTGATGCGGCGATGCAC	posi61	GAGATCTTGATGCGGCGATGCAC	0
chr:transposi62	NULL	TCCAGAGGTGCATCGAACTGGCAGT	posi62	TCCAGAGGTGCATCGAACTGGCAGT	0
chr:transposi63	NULL	GATTGCACTTTTCCTGGCCT	posi63	CATTGCACTTGTCCCGGCCT	3
chr:transposi64	NULL	TGGGTACTGCCTTCGAGAATTGTGGCT	posi64	TGGGTACTGCCTTCGAGAATTGTGGCT	0
chr:transposi65	NULL	CGGGATAGGACGGTGGCGCGAATGTTC	posi65	CGGGATAGGACGGTGGCGCGAATGTTC	0
chr:transposi66	NULL	TGTTTGCAGCATGTGCTGGTCCCT	posi66	TGTTTGCAGCATGTGCTGGTCCCT	0
chr:transposi67	NULL	TCGCCATCGCCCGGTCGTCTACCTC	posi67	TCGCCATCGCCCGGTCGTCTACCTC	0
chr:transposi68	NULL	TCGCCTATTTGGTGCACCTGGGTCGT	posi68	TCGCCTATTTGGTGCACCTGGGTCGT	0
chr:transposi69	NULL	TCCAGAGGTGCATCGAACTGGCAG	posi69	TCCAGAGGTGCATCGAACTGGCAG	0
chr:transposi70	NULL	TGAGTAAATTGGACGATGAGGCGC	posi70	TGAGTAAATTGGACGATGAGGCGC	0
chr:transposi71	NULL	GGCGGCTGCTTTGACGATCACGCC	posi71	GGCGGCTGCTTTGACGATCACGCC	0
chr:transposi72	NULL	TCCGCGCGCTCTGCCAGATGGATGGT	posi72	TCCGCGCGCTCTGCCAGATGGATGGT	0
chr:transposi73	NULL	TGATTGCCGCATCGATGTTGCTTG	posi73	TGATTGCCGCATCGATGTTGCTTG	0
chr:transposi74	NULL	TTAGCTGATGTCGTTGTTGTTGC	posi74	TTAGCTGATGTCGTTGTTGTTGC	0
chr:transposi75	NULL	TCGCAGTTGGCCCAAGCGCAGTTGGC	posi75	TCGCAGTTGGCCCAAGCGCAGTTGGC	0
chr:transposi76	NULL	TGCGGTTGCCCTCTAGATTGCTGC	posi76	TGCGGTTGCCCTCTAGATTGCTGC	0
chr:transposi77	NULL	TCCTTGCAGGTTGCTGATCGATGCC	posi77	TCCTTGCAGGTTGCTGATCGATGCC	0
chr:transposi78	NULL	TATAGTTTGCAGGATGCTGGCCGC	posi78	TATAGTTTGCAGGATGCTGGCCGC	0
chr:transposi79	NULL	TCCGTGTCCACGCTTCCTAGGCTGC	posi79	TCCGTGTCCACGCTTCCTAGGCTGC	0
chr:transposi80	NULL	TGGGTACCTGCGCATTTTGTGGAG	posi80	TGGGTACCTGCGCATTTTGTGGAG	0
chr:transposi81	NULL	TGAAGTGCGACGACCCTGCGCTATC	posi81	TGAAGTGCGACGACCCTGCGCTATC	0
chr:transposi82	NULL	GGGAATTCTAGTGATTTTGTTG	posi82	TGGAAGACTAGTGATTTTGTTG	3
chr:transposi83	NULL	TGCAGAAGTGCCTGCGGATCGACAG	posi83	TGCAGAAGTGCCTGCGGATCGACAG	0
chr:transposi84	NULL	TGGCCTCATCGATCTTCCTGGTGTCC	posi84	TGGCCTCATCGATCTTCCTGGTGTCC	0
chr:transposi85	NULL	TCATAGCGGCTGATGGCACACGA	posi85	TCATAGCGGCTGATGGCACACGA	0
chr:transposi86	NULL	TGGATAGGGGACCTTGAACGGC	posi86	TGGATAGGGGACCTTGAACGGC	0
chr:transposi87	NULL	TAGCGCCGCGTCTTCGGATATGGTCC	posi87	TAGCGCCGCGTCTTCGGATATGGTCC	0
chr:transposi88	NULL	GACTGCTTCGGTCTTGTGAGCCGC	posi88	GACTGCTTCGGTCTTGTGAGCCGC	0
chr:transposi89	NULL	TACAGTATTGGTCCGAGCACACTGC	posi89	TACAGTATTGGTCCGAGCACACTGC	0
chr:transposi90	NULL	CCCGCCTTATCGAGGTCCCACGCTCGG	posi90	CCCGCCTTATCGAGGTCCCACGCTCGG	0
chr:transposi91	NULL	TCCCAGCATATTCATGAGGCCTGCCGC	posi91	TCCCAGCATATTCATGAGGCCTGCCGC	0
chr:transposi92	NULL	TAACTGCGAAGTCGATCAGGTCTG	posi92	TAACTGCGAAGTCGATCAGGTCTG	0
chr:transposi93	NULL	TGGCGTCGCCTGCGTGATCTTGGC	posi93	TGGCGTCGCCTGCGTGATCTTGGC	0
chr:transposi94	NULL	TGCGGCTCCTCCACGGTGATCCTC	posi94	TGCGGCTCCTCCACGGTGATCCTC	0
chr:transposi95	NULL	TAACTGCGAAGTCGATCAGGTCCG	posi95	TAACTGCGAAGTCGATCAGGTCCG	0
chr:transposi96	NULL	TAACTGCGAAGTCGATCAGGTCTGGC	posi96	TAACTGCGAAGTCGATCAGGTCTGGC	0
chr:transposi97	NULL	TGCGGAGGAGCACTCGTGCGCAGT	posi97	TGCGGAGGAGCACTCGTGCGCAGT	0
chr:transposi98	NULL	TAACTTCTCCGCTGATGCTGCGTT	posi98	TAACTTCTCCGCTGATGCTGCGTT	0
chr:transposi99	NULL	TGGGTACTCCAAAATATTATGGTA	posi99	TGGGTACTCCAAAATATTATGGTA	0
chr:transposi100	NULL	TGCGGTTGCCCTCTAGATCGCTGC	posi100	TGCGGTTGCCCTCTAGATCGCTGC	0
chr:transposi101	NULL	TAGCCAGGACCCCGGGTCGGATGG	posi101	TAGCCAGGACCCCGGGTCGGATGG	0
chr:transposi102	NULL	TCCTTGCAGGTTGCTGATCGATGCCC	posi102	TCCTTGCAGGTTGCTGATCGATGCCC	0
chr:transposi103	NULL	TCCTTGCAGGTTGCTGATCGATGC	posi103	TCCTTGCAGGTTGCTGATCGATGC	0
chr:transposi104	NULL	TGGAAGAGCTGAGGTTAATGCTGCCA	posi104	TGGAAGAGCTGAGGTTAATGCTGCCA	0
chr:transposi105	NULL	TGGCGGTCCACTCGAAGATGGCGGC	posi105	TGGCGGTCCACTCGAAGATGGCGGC	0
chr:transposi106	NULL	TGTAGGGCCTGTGATCCTCGAATGC	posi106	TGTAGGGCCTGTGATCCTCGAATGC	0
chr:transposi107	NULL	GCCGATGATACCACGCTGC	posi107	GCCGATGTTGCCACGCTGC	2
chr:transposi108	NULL	TCCGCGCGCTCTGCCAGATGGATGG	posi108	TCCGCGCGCTCTGCCAGATGGATGG	0
chr:transposi109	NULL	CGGGTACTCCCGATGCCACGGACCTC	posi109	CGGGTACTCCCGATGCCACGGACCTC	0
chr:transposi110	NULL	TGTAGAGGATGGGACCAAGGACGCTGC	posi110	TGTAGAGGATGGGACCAAGGACGCTGC	0
chr:transposi111	NULL	TGAAAGACGCAGGATGGTCCGCCTG	posi111	TGAAAGACGCAGGATGGTCCGCCTG	0
chr:transposi112	NULL	TGATGTCGTTGTTGTTGCTG	posi112	TGATGTCGTTGTTGTTGCTG	0
chr:transposi113	NULL	TAGCTGATCCTTGGTGTGCCCGCGC	posi113	TAGCTGATCCTTGGTGTGCCCGCGC	0
chr:transposi114	NULL	CCCCGCCTTATCGAGGTCCCACGCTC	posi114	CCCCGCCTTATCGAGGTCCCACGCTC	0
chr:transposi115	NULL	GCCATCGCCCGGTCGTCTACCTCTAGC	posi115	GCCATCGCCCGGTCGTCTACCTCTAGC	0
chr:transposi116	NULL	TGGTGCGCGAGATGAGTCCGGC	posi116	TGGTGCGCGAGATGAGTCCGGC	0
chr:transposi117	NULL	TTGACGTAGCCGCCCGGGCATCCT	posi117	TTGACGTAGCCGCCCGGGCATCCT	0
chr:transposi118	NULL	CACCTGAAGCATTGAGGCACGTCGT	posi118	CACCTGAAGCATTGAGGCACGTCGT	0
chr:transposi119	NULL	TGCTGTATGACTCGAGTGCCACGTCGGC	posi119	TGCTGTATGACTCGAGTGCCACGTCGGC	0
chr:transposi120	NULL	CAACGACTGGGTGGCACGAGGACGA	posi120	CAACGACTGGGTGGCACGAGGACGA	0
chr:transposi121	NULL	GATCGTCGTTTGTCCGCTTGCCTG	posi121	GATCGTCGTTTGTCCGCTTGCCTG	0
chr:transposi122	NULL	TGGGTGTCAGCTGGGCGTCGATGGTC	posi122	TGGGTGTCAGCTGGGCGTCGATGGTC	0
chr:transposi123	NULL	TATCGATGTTGTCGGTTTTGATGG	posi123	TATCGATGTTGTCGGTTTTGATGG	0
chr:transposi124	NULL	TAGCAGACGGTGATGCTCCCT	posi124	TAGCAGACGGTGATGCTCCCT	0
chr:transposi125	NULL	CGCACAGAGGCCAAGTCATTGAGCGCC	posi125	CGCACAGAGGCCAAGTCATTGAGCGCC	0
chr:transposi126	NULL	TCCCCGCCAAGATACGGCTCCTGCACCA	posi126	TCCCCGCCAAGATACGGCTCCTGCACCA	0
chr:transposi127	NULL	TGTAACCTTGGTTGGAGTTGCCGCGGCC	posi127	TGTAACCTTGGTTGGAGTTGCCGCGGCC	0
chr:transposi128	NULL	TGGGAGCAATGCCGATGGAGAGCGAA	posi128	TGGGAGCAATGCCGATGGAGAGCGAC	1
chr:transposi129	NULL	TGAGGTCACCTCCGATGACTGTTGGTC	posi129	TGAGGTCACCTCCGATGACTGTTGGTC	0
chr:transposi130	NULL	TGACCTCGTGTGGCCATACTCTTGGCAGT	posi130	TGACCTCGTGTGGCCATACTCTTGGCAGT	0
chr:transposi131	NULL	CACGTCTCAAGAGCCTTGGTGGTCCG	posi131	CACGTCTCAAGAACCTTGGTGGTCCG	1
chr:transposi132	NULL	TACGTGAATGGTCGGGAGAACGATGC	posi132	TACGTGAATGGTCGGGAGAACGATGC	0
chr:transposi133	NULL	TGGGAGCGACCTGTAACGTGTGTGA	posi133	TGGGAGCGACCTGTAACGTGTGTGA	0
chr:transposi134	NULL	TGCGGTCCACGTCCATTGGTTCTGGTC	posi134	TGCGGTCCACGTCCATTGGTTCTGGTC	0
chr:transposi135	NULL	TGACTGTTGGTCTGCGCCCACTTGC	posi135	TGACTGTTGGTCTGCGCCCACTTGC	0
chr:transposi136	NULL	CCCGCCTTATTGAGGTCCCACGCTCCG	posi136	CCCGCCTTATTGAGGTCCCACGCTCCG	0
chr:transposi137	NULL	TGGAAGAGCTGAGGTTAATGCTGC	posi137	TGGAAGAGCTGAGGTTAATGCTGC	0
chr:transposi138	NULL	TCATCGTGACGGTTGGAGCTGCGGAT	posi138	TCATCGTGACGGTTGGAGCTGCGGAT	0
chr:transposi139	NULL	TCGTCGACGTACATGTGCTGCTG	posi139	TCGTCGACGTACATGTGCTGCTG	0
chr:transposi140	NULL	TGCTTCGGTTCGCACGGGCGCGC	posi140	TGCTTCGGTTCGCACGGGCGCGC	0
chr:transposi141	NULL	TGGGTAGCCAACTGTTGTATAGTT	posi141	TGGGTAGCCAACTGTTGTATAGTT	0
chr:transposi142	NULL	CCAAGGTACCGACAGCTACGCAC	posi142	CCAAGGTACCGACAGCTACGCAC	0
chr:transposi143	NULL	TGCACTGTTTTGCTGACGATGTGGC	posi143	TGCACTGTTTTGCTGACGATGTGGC	0
chr:transposi144	NULL	TCCCCGCCGAGGTACGGTTCCTGCACC	posi144	TCCCCGCCGAGGTACGGTTCCTGCACC	0
chr:transposi145	NULL	TGAATCAAAAGACTTGTGTCGTGGTC	posi145	TGAATCAAAAGACTTGTGTCGTGGTC	0
chr:transposi146	NULL	TAGGGACGAGCCAAAGTCTTATGGGCCG	posi146	TAGGGACGAGCCAAAGTCTTATGGGCCG	0
chr:transposi147	NULL	TCTCGCATGGTCCACGAGCGCCTC	posi147	TCTCGCATGGTCCACGAGCGCCTC	0
chr:transposi148	NULL	TAGCGAGCAGCGGGAACAGCA	posi148	TAGCGAGCAGCGGGAACAGCA	0
chr:transposi149	NULL	TGCGGGGGTTCTGCTGGCCTGC	posi149	TGCGGGGGTTCTGCTGGCCTGC	0
chr:transposi150	NULL	CCATGAGCTGTTGTCGTGTTTTGG	posi150	CCATGAGCTGTTGTCGTGTTTTGG	0
chr:transposi151	NULL	CACCAACGGGTTCTGGCACTCC	posi151	CACCAACGGGTTCTGGCACTCC	0
chr:transposi152	NULL	CACGGAACTGCTGATGGAGAGCCTT	posi152	CACGGAACTGCTGATGGAGAGCCTT	0
chr:transposi153	NULL	TGGACTCGTTAGGTATGGATGTCGCC	posi153	TGGACTCGTTAGGTATGGATGTCGCC	0
chr:transposi154	NULL	TGGGTATTGGGATTCGATCTGCCGCGG	posi154	TGGGTATTGGGATTCGATCTGCCGCGG	0
chr:transposi155	NULL	TGGGTTCGCGAAATACCAGTGTGGCC	posi155	TGGGTTCGCGAAATACCAGTGTGGCC	0
chr:transposi156	NULL	TCGTAGCCTCGTCCAATCCGCTG	posi156	TCGTAGCCTCGTCCAATCCGCTG	0
chr:transposi157	NULL	GAGGTAACGATGGAGTTTGACGGC	posi157	GAGGTAACGATGGAGTTTGACGGC	0
chr:transposi158	NULL	TACCGTCGAGTGCTTTCCTGGCAG	posi158	TACCGTCGAGTGCTTTCCTGGCAG	0
chr:transposi159	NULL	CCCAAGTCCATCTAGGTCCCGCAGA	posi159	CCCAAGTCCATCTAGGTCCCGCAGA	0
chr:transposi160	NULL	TACGAGTAGGATATCGATCTGGTGGG	posi160	TACGAGTAGGATATCGATCTGGTGGG	0
chr:transposi161	NULL	TGGGTATAACTTGGCATAAATGGGC	posi161	TGGGTATAACTTGGCATAAATGGGC	0
chr:transposi162	NULL	TACTTTCGCATCACTGCCCGGGTCC	posi162	TACTTTCGCATCACTGCCCGGGTCC	0
chr:transposi163	NULL	CGCGTTGTTGCGTTGAATTGAGAGCC	posi163	CGCGTTGTTGCGTTGAATTGAGAGCC	0
chr:transposi164	NULL	TGGGTTCGCGAAATACCAGTGTGG	posi164	TGGGTTCGCGAAATACCAGTGTGG	0
chr:transposi165	NULL	TGCCGCTGGTGTTGTTGCTG	posi165	TGCCGCTGGTGTTGTTGCTG	0
chr:transposi166	NULL	CCGGAAATGATCATCCAGCTGCCA	posi166	CCGGAAATGATCATCCAGCTGCCA	0
chr:transposi167	NULL	TCCAGATCAGTAACGCCGATGATG	posi167	TCCAGATCAGTAACGCCGATGATG	0
chr:transposi168	NULL	TGGACCAAGGTGAAGCCTACGCGCC	posi168	TGGACCAAGGTGAAGCCTACGCGCC	0
chr:transposi169	NULL	GCGGGCCTAGTCGGAGATCGGATG	posi169	GCGGGCCTAGTCGGAGATCGGATG	0
chr:transposi170	NULL	TGCAGACGAGTTTGGCACGACCTA	posi170	TGCAGACGAGTTTGGCACGACCTA	0
chr:transposi171	NULL	CCGAGGCCGATGCCGTTGCCGCCT	posi171	CCGAGGCCGATGCCGTTGCCGCCT	0
chr:transposi172	NULL	TGAGAGCATTGGTAAGCCTGCGT	posi172	TGAGAGCATTGGTAAGCCTGCGT	0
chr:transposi173	NULL	TGAAGGATGGCCTAAGGTTACCTAG	posi173	TGAAGGATGGCCTAAGGTTACCTAG	0
chr:transposi174	NULL	TAGGGCAATGCGCGAACACGATTCC	posi174	TAGGGCAATGCGCGAACACGATTCC	0
chr:transposi175	NULL	TCAGTCTGTGTGGCAGTACTCCTTGG	posi175	TCAGTCTGTGTGGCAGTACTCCTTGG	0
chr:transposi176	NULL	TAGGCATGTTGCTTGCTGCCGCTTC	posi176	TAGGCATGTTGCTTGCTGCCGCTTC	0
chr:transposi177	NULL	TGCGATGCACTGCCTTCTAATGCT	posi177	TGCGATGCACTGCCTTCTAATGCT	0
chr:transposi178	NULL	CACATCCTACTGCACTGCTCCAGGTTC	posi178	CACATCCTACTGCACTGCTCCAGGTTC	0
chr:transposi179	NULL	TCCAGAGGTGCATCGAACTGGCAGTA	posi179	TCCAGAGGTGCATCGAACTGGCAGTA	0
chr:transposi180	NULL	TGGGTAGACCGGACATCTTCAGGGCCACC	posi180	TGGGTAGACCGGACATCTTCAGGGCCACC	0
chr:transposi181	NULL	TGACTGACTCATGTAGTGTGCACT	posi181	TGACTGACTCATGTAGTGTGCACT	0
chr:transposi182	NULL	TTCCCGCCATGTAGGCATGCTGCG	posi182	TTCCCGCCATGTAGGCATGCTGCG	0
chr:transposi183	NULL	TCTCAGCCAGCTATGAAGAG	posi183	TCACAGCCAGCTTTGATGAG	3
chr:transposi184	NULL	TGTTGACACGCATGGGCCCACAAACGT	posi184	TGTTGACACGCATGGGCCCACAAACGT	0
chr:transposi185	NULL	ACCTGATTGATAGCGTAGACGACGAC	posi185	ACCTGATTGATAGCGTAGACGACGAC	0
chr:transposi186	NULL	TACGGTGAGGTTTGCTGGAGCGAACC	posi186	TACGGTGAGGTTTGCTGGAGCGAACC	0
chr:transposi187	NULL	TCCCCGCCAAGATACGGCTCCTGC	posi187	TCCCCGCCAAGATACGGCTCCTGC	0
chr:transposi188	NULL	CCCTAGATTGAGTCGTGTTGCGTC	posi188	CCCTAGATTGAGTCGTGTTGCGTC	0
chr:transposi189	NULL	TCCCGTCACGCATCCTGCGAAGGCC	posi189	TCCCGTCACGCATCCTGCGAAGGCC	0
chr:transposi190	NULL	TACCGTTCGACCTATTTGCCCTTGGCC	posi190	TACCGTTCGACCTATTTGCCCTTGGCC	0
chr:transposi191	NULL	TCATAGCGGCTGATGGCACACGAG	posi191	TCATAGCGGCTGATGGCACACGAG	0
chr:transposi192	NULL	AGCAGAGTTCTAGTGGCTAGCTC	posi192	AGCAGAGTTCTAGTGGCTAGCTC	0
chr:transposi193	NULL	TGGATGACTGGAAACGCTTCGTGGGA	posi193	TGGATGACTGGAAACGCTTCGTGGGA	0
chr:transposi194	NULL	TCCAGGGGCTTTGTTGGGTTTGA	posi194	TCCAGGGGCTTTGTTGGGTTTGA	0
chr:transposi195	NULL	CACGTCTCGCGAACCTTGGTGGTC	posi195	CACGTCTCGCGAACCTTGGTGGTC	0
chr:transposi196	NULL	TGAATGATGGCTGATGGTTCTTGG	posi196	TGAATGATGGCTGATGGTTCTTGG	0
chr:transposi197	NULL	CAACCACCGGCACCAGCTCC	posi197	CCAGCACCCGCACCAGCTCC	3
chr:transposi198	NULL	CATACTATATACATCAATCCC	posi198	CATACTATATACATCAATCCC	0
chr:transposi199	NULL	TGACGGTTGGAGCTGCGGATTCC	posi199	TGACGGTTGGAGCTGCGGATTCC	0
chr:transposi200	NULL	CATCTGGCAGAGCGCGCGGAGGAGC	posi200	CATCTGGCAGAGCGCGCGGAGGAGC	0
chr:transposi201	NULL	TCCCGAAGGTGCGAGGTATCCACGTC	posi201	TCCCGAAGGTGCGAGGTATCCACGTC	0
chr:transposi202	NULL	TGCTGACTCGGCTGATGTTTCTC	posi202	TGCTGACTCGGCTGATGTTTCTC	0
chr:transposi203	NULL	TAACGAAATGATGGCGGATGTCAAC	posi203	TAACGAAATGATGGCGGATGTCAAC	0
chr:transposi204	NULL	TGTGACTGCTGCCTTCTTGCTGGCG	posi204	TGTGACTGCTGCCTTCTTGCTGGCG	0
chr:transposi205	NULL	GCCGCTGACGACCACTGATTCGCTGC	posi205	GCCGCTGACGACCACTGATTCGCTGC	0
chr:transposi206	NULL	TGGAGCAATGCCACTGGCAGGGTC	posi206	TGGAGCAATGCCACTGGCAGGGTC	0
chr:transposi207	NULL	CGGTAGTTCTAATGTTGGCAA	posi207	CGGTAGTTCTAATGTTGGCAA	0
chr:transposi208	NULL	TAAGAGTGTTGTGGAGCTTGCACTCGA	posi208	TAAGAGTGTTGTGGAGCTTGCACTCGA	0
chr:transposi209	NULL	TACAGTATTGGTCCGAGCACACTGCC	posi209	TACAGTATTGGTCCGAGCACACTGCC	0
chr:transposi210	NULL	CCCCATAGCTGTATCCCGTAGGTCCA	posi210	CCCCATAGCTGTATCCCGTAGGTCCA	0
chr:transposi211	NULL	TAAACTGCTGATGTTGTGCCTTGA	posi211	TAAACTGCTGATGTTGTGCCTTGA	0
chr:transposi212	NULL	CGGTAACTGCGTGGGGCATTTGC	posi212	CGGTAACTGCGTGGGGCATTTGC	0
chr:transposi213	NULL	AACGCCGTGTCATCTGCATAGGTGGC	posi213	AACGCCGTGTCATCTGCATAGGTGGC	0
chr:transposi214	NULL	TCCTCGTTCTGGAGAGCCGTGGTC	posi214	TCCTCGTTCTGGAGAGCCGTGGTC	0
chr:transposi215	NULL	TGGGGCTGCAGTACGGTGAGTTGCT	posi215	TGGGGCTGCAGTACGGTGAGTTGCT	0
chr:transposi216	NULL	TACCTGGTTGCAGCTCCTGATTTGG	posi216	TACCTGGTTGCAGCTCCTGATTTGG	0
chr:transposi217	NULL	TATTCGCCAGTCAGAGAGCCACTTC	posi217	TATTCGCCAGTCAGAGAGCCACTTC	0
chr:transposi218	NULL	TGGACTTGGAGTGCAGCGCCTTGGC	posi218	TGGACTTGGAGTGCAGCGCCTTGGC	0
chr:transposi219	NULL	CACCGTTCTTTTCGCAGTGGCTCTGGG	posi219	CACCGTTCTTTTCGCAGTGGCTCTGGG	0
chr:transposi220	NULL	CCCGAGGGCGCCGCCGACTCCA	posi220	CCCAAGGGAGCCGCCGACTTCA	3
chr:transposi221	NULL	GTAGCCAGGTGGCGCCACCCAG	posi221	GTAGCCAGGTGGCGCCACCCAG	0
chr:transposi222	NULL	TGGGTACAGCTTGGCATAGATGGGCTC	posi222	TGGGTACAGCTTGGCATAGATGGGCTC	0
chr:transposi223	NULL	TGTAACCTTGGTTGGAGTTGCCGCGG	posi223	TGTAACCTTGGTTGGAGTTGCCGCGG	0
chr:transposi224	NULL	TGGCCCAAGAACGCTGCCTTGGGGGAC	posi224	TGGCCCAAGAACGCTGCCTTGGGGGAC	0
chr:transposi225	NULL	CAGCTTGTCCTTGAGTTCCTTGATG	posi225	CAGCTTGTCCTTGAGTTCCTTGATG	0
chr:transposi226	NULL	GCCACTGCTGTCACCGCTGCCGCCCGT	posi226	GCCACTGCTGTCACCGCTGCCGCCCGT	0
chr:transposi227	NULL	TAACTGCGAAGTCGATCAGGTC	posi227	TAACTGCGAAGTCGATCAGGTC	0
chr:transposi228	NULL	TGCGCAGGGTCGAAACTTGCTGGTCC	posi228	TGCGCAGGGTCGAAACTTGCTGGTCC	0
chr:transposi229	NULL	TACGAATGATCGCACCACCACCTCGA	posi229	TACGAATGATCGCACCACCACCTCGA	0
chr:transposi230	NULL	TGTAGCCCAGGCATTGAGGTCACC	posi230	TGTAGCCCAGGCATTGAGGTCACC	0
chr:transposi231	NULL	TTAGCTGATGTCGTTGTTGTTGCTG	posi231	TTAGCTGATGTCGTTGTTGTTGCTG	0
chr:transposi232	NULL	CTGAAGGAACTGGTGCGCTAAAAAT	posi232	CTGAAGGAACTGGTGCGCTAATGTT	3
chr:transposi233	NULL	TAAAGGCTTACATCTGGCTGCGGC	posi233	TAAAGGCTTACATCTGGCTGCGGC	0
chr:transposi234	NULL	CAACGTCGGAGGCCCAAGACACCC	posi234	CAACGTCGGAGGCCCAAGACACCC	0
chr:transposi235	NULL	CCTGTTGATGTGAGGGCCCCAAGTC	posi235	CCTGTTGATGTGAGGGCCCCAAGTC	0
chr:transposi236	NULL	TGCGCTGCCAAAGATAAACGAATGCTGC	posi236	TGCGCTGCCAAAGATAAACGAATGCTGC	0
chr:transposi237	NULL	TGTGAGTTGCTCTATGTATCGGCGCT	posi237	TGTGAGTTGCTCTATGTATCGGCGCT	0
chr:transposi238	NULL	CACCGCTGAGGTGCTTGCCGATGCAT	posi238	CACCGCTGAGGTGCTTGCCGATGCAT	0
chr:transposi239	NULL	TCCAACGACTGGGTGGCACGAGGACGAG	posi239	TCCAACGACTGGGTGGCACGAGGACGAG	0
chr:transposi240	NULL	TCCGTGTCCACGCTTCCTAGGCTGCGG	posi240	TCCGTGTCCACGCTTCCTAGGCTGCGG	0
chr:transposi241	NULL	TGAAGGTTAGCGTTCCACCATGGCAC	posi241	TGAAGGTTAGCGTTCCACCATGGCAC	0
chr:transposi242	NULL	CCCCTGCTGATGTGACTGTTGTTG	posi242	CCCCTGCTGATGTGACTGTTGTTG	0
chr:transposi243	NULL	GCCGCTATGATGAGCTGGTGATGG	posi243	GCCGCTATGATGAGCTGGTGATGG	0
chr:transposi244	NULL	TCGTTACTCTGCCTTTTCGCGACCCA	posi244	TCGTTACTCTGCCTTTTCGCGACCCA	0
chr:transposi245	NULL	GTATCCGACCGACTGCGCCA	posi245	GTATCCTACCGACTGCGCCA	1
chr:transposi246	NULL	CTGACATTGAAGACTCTGCTGCCC	posi246	CTGACATTGAAGACTCTGCTGCCC	0
chr:transposi247	NULL	GCAGCATCGACCGGTCGTTGGCGG	posi247	GCAGCATCGACCGGTCGTTGGCGG	0
chr:transposi248	NULL	GCTGCTTCGCGATGGCTGGGGC	posi248	GCTGCTTTGCGATGGCTGCGAC	3
chr:transposi249	NULL	TAGCCCAGGCATTGAGGTCACCTCCGA	posi249	TAGCCCAGGCATTGAGGTCACCTCCGA	0
chr:transposi250	NULL	TTGAAGTCCACGAATGTGCCGAGC	posi250	TTGAAGTCCACGAATGTGCCGAGC	0
chr:transposi251	NULL	TGAGAGGACAGCTCCGATGGCC	posi251	TGAGAGGACAGCTCCGATGGCC	0
chr:transposi252	NULL	TCGACACTCATGTCTACGCGATGCTG	posi252	TCGACACTCATGTCTACGCGATGCTG	0
chr:transposi253	NULL	TGAACACACCTTGTGGTGT	posi253	TGAACACAGCTGGTGGTAT	3
chr:transposi254	NULL	CCTTGGTCCACTCTGCACCCGTGC	posi254	CCTTGGTCCACTCTGCACCCGTGC	0
chr:transposi255	NULL	TCGTAGCCACTGATGGCAAACGAG	posi255	TCGTAGCGACTGATGGCAAACGAG	1
chr:transposi256	NULL	ACTACATTGATGCTTATCCCGA	posi256	ACTACATTGATGCTTATCCCGA	0
chr:transposi257	NULL	CGGAGGCTCGATGGTGACGACCGACC	posi257	CGGAGGCTCGATGGTGACGACCGACC	0
chr:transposi258	NULL	TCGCCGGAGACGGGAACGGCTGC	posi258	TCGCCGGAGACGGGAACGGCTGC	0
chr:transposi259	NULL	TGTTAGCCAGGACCCCCGGGTCGGA	posi259	TGTTAGCCAGGACCCCCGGGTCGGA	0
chr:transposi260	NULL	TCGCGGCCATACAGATTGCCCCTGC	posi260	TCGCGGCCATACAGATTGCCCCTGC	0
chr:transposi261	NULL	TACTGTTGTGATGCTTGCCTTGTG	posi261	TACTGTTGTGATGCTTGCCTTGTG	0
chr:transposi262	NULL	TGAATGATGGCTGATGGTTCTTGGG	posi262	TGAATGATGGCTGATGGTTCTTGGG	0
chr:transposi263	NULL	CAGAACTTGAAGTCGCCGAGGCAGCCA	posi263	CAGAACTTGAAGTCGCCGAGGCAGCCA	0
chr:transposi264	NULL	TGTAAACGGTAGCTAATTCGAGCGGC	posi264	TGTAAACGGTAGCTAATTCGAGCGGC	0
chr:transposi265	NULL	TGCCGATGGAGAGCGACAGCAGCGTG	posi265	TGCCGATGGAGAGCGACAGCAGCGTG	0
chr:transposi266	NULL	TCCCCGCCAAGATACGGCTCCTGCA	posi266	TCCCCGCCAAGATACGGCTCCTGCA	0
chr:transposi267	NULL	CACCCGTGCTAGCATTCTTGGCGAC	posi267	CACCCGTGCTAGCATTCTTGGCGAC	0
chr:transposi268	NULL	GCAGAGTGTGGTCGCTGTCGCCGAG	posi268	GCAGAGTGTGGTCGCTGTCGCCGAG	0
chr:transposi269	NULL	GCTCCTTAAACGACCGCGCTTTGGC	posi269	GCTCCTTAAACGACCGCGCTTTGGC	0
chr:transposi270	NULL	TGAGCGCTGTCTTGTCCCTGGGGT	posi270	TGAGCGCTGTCTTGTCCCTGGGGT	0
chr:transposi271	NULL	CACCGTCAGTTGCCGACCACGCCTTGG	posi271	CACCGTCAGTTGCCGACCACGCCTTGG	0
chr:transposi272	NULL	TAGCGCGAATGTGCTAGTAGCCTGGT	posi272	TAGCGCGAATGTGCTAGTAGCCTGGT	0
chr:transposi273	NULL	TGCCACCGCTGCCACCGCTGCCGCCC	posi273	TGCCACCGCTGCCACCGCTGCCGCCC	0
chr:transposi274	NULL	TACGAATGATCGCACCACCACCTCGAC	posi274	TACGAATGATCGCACCACCACCTCGAC	0
chr:transposi275	NULL	GCCGATCGCAGGTCCGCACCTA	posi275	GCCGATCGCAGGTCCGCACCTA	0
chr:transposi276	NULL	TGGGTATTCCTTTTATGGCCTTTAC	posi276	TGGGTATTCCTTTTATGGCCTTTAC	0
chr:transposi277	NULL	GCCATCGCCCGGTCGTCTACCTCTGGC	posi277	GCCATCGCCCGGTCGTCTACCTCTGGC	0
chr:transposi278	NULL	TGCAGCATGTGCTGGTCCCTTGCCT	posi278	TGCAGCATGTGCTGGTCCCTTGCCT	0
chr:transposi279	NULL	CACGATACATAATCACAATACACAGAGGCAC	posi279	CACGATACATAATCACAATACACAGAGGCAC	0
chr:transposi280	NULL	TCGGGTCCTACTGTGCGAGTCGTCGG	posi280	TCGGGTCCTACTGTGCGAGTCGTCGG	0
chr:transposi281	NULL	CAACTGCCCTGCGGATTGTGTCTACTCC	posi281	CAACTGCCCTGCGGATTGTGTCTACTCC	0
chr:transposi282	NULL	TGATGTTGTGTGACGATGGCAAG	posi282	TGATGTTGTGTGACGATGGCAAG	0
chr:transposi283	NULL	TGAATCTTCTTGCCGCACTGTCTTTTGAAG	posi283	TGAATCTTCTTGCCGCACTGTCTTTTGAAG	0
chr:transposi284	NULL	TGTTGTTGTCTACTAGCCCTCTGC	posi284	TGTTGTTGTCTACTAGCCCTCTGC	0
chr:transposi285	NULL	CATACCTGAAAGGAGCTCGTTCG	posi285	CATACCTGAAAGGAGCTCGTTCG	0
chr:transposi286	NULL	TGGGTAGTGGACCTATAGTGTCTAC	posi286	TGGGTAGTGGACCTATAGTGTCTAC	0
chr:transposi287	NULL	TGGCGTCGCCTGCGTGATCTTGG	posi287	TGGCGTCGCCTGCGTGATCTTGG	0
chr:transposi288	NULL	CCGGTAACTAGAGGCTGCCCGCA	posi288	CCGGTAACTAGAGGCTGCCCGCA	0
chr:transposi289	NULL	TTAGTCTGGCTTGCCCTATGCC	posi289	TTAGTCTGGCTTGCCCTATGCC	0
chr:transposi290	NULL	TACATGGTTGTCTTGTGGAGTTGATG	posi290	TACATGGTTGTCTTGTGGAGTTGATG	0
chr:transposi291	NULL	CGCAACTGGAGTCCACACTGCCC	posi291	CGCAACTGGAGTCCACACTGCCC	0
chr:transposi292	NULL	TGCTGATGGCGGTTTACGGGATAGG	posi292	TGCTGATGGCGGTTTACGGGATAGG	0
chr:transposi293	NULL	CCAGAAACTCCTCGAACTGATCGGG	posi293	CCAGAAACTCCTCGAACTGATCGGG	0
chr:transposi294	NULL	TCTGGCGGCTCTGCTGGTGGT	posi294	TCTGGCGGCTCTGCTGGTGGT	0
chr:transposi295	NULL	TGGGTAGCTGGATCTCCAGATGC	posi295	TGGGTAGCTGGATCTCCAGATGC	0
chr:transposi296	NULL	TAGCCACCATCCAGACGATTGACGA	posi296	TAGCCACCATCCAGACGATTGACGA	0
chr:transposi297	NULL	TGCGACCGCCAATGGGCCAGAACTG	posi297	TGCGACCGCCAATGGGCCAGAACTG	0
chr:transposi298	NULL	CGGGATAGGACGGTAGCGCGAATG	posi298	CGGGATAGGACGGTAGCGCGAATG	0
chr:transposi299	NULL	TCCAGAAACTCCTCGAACTGATCGGG	posi299	TCCAGAAACTCCTCGAACTGATCGGG	0
chr:transposi300	NULL	TAGTAATTTGCGAATCACTCCATGC	posi300	TAGTAATTTGCGAATCACTCCATGC	0
chr:transposi301	NULL	CGAGGAGTCTCCGCTGCGCTTGG	posi301	CGAGGAGTCTCCGCTGCGCTTGG	0
chr:transposi302	NULL	TGGCGCGAATTGTCCTTGTGCTGGA	posi302	TGGCGCGAATTGTCCTTGTGCTGGA	0
chr:transposi303	NULL	CCCGTTGGTGTGCTGGAGGAGG	posi303	CCCGTTGGTGTGCTGGAGGAGG	0
chr:transposi304	NULL	TGACCTCGTGTGGCCATACTCTTGG	posi304	TGACCTCGTGTGGCCATACTCTTGG	0
chr:transposi305	NULL	CGACGGAAAAGCACACGGTGGCAC	posi305	CGACGGAAAAGCACACGGTGGCAC	0
chr:transposi306	NULL	TGGCCTCATCGATCTTCCTGGTGTC	posi306	TGGCCTCATCGATCTTCCTGGTGTC	0
chr:transposi307	NULL	TGCAGTATGCCTTGGTGTGGCCGT	posi307	TGCAGTATGCCTTGGTGTGGCCGT	0
chr:transposi308	NULL	CAGAGCCATGTACTCTGCCTCTG	posi308	CAGAGCCATGTACTCTGCCTCTG	0
chr:transposi309	NULL	TGACCGGAGTCGTTGGAGCATTGGCG	posi309	TGACCGGAGTCGTTGGAGCATTGGCG	0
chr:transposi310	NULL	TGTAGAGGATCGCTTGACTGGGCAG	posi310	TGTAGAGGATCGCTTGACTGGGCAG	0
chr:transposi311	NULL	TCAATGGCAATAGCTTCATGTGGTC	posi311	TCAATGGCAATAGCTTCATGTGGTC	0
chr:transposi312	NULL	ACGGGTCGTTGCGAACTGAAGGATGGCC	posi312	ACGGGTCGTTGCGAACTGAAGGATGGCC	0
chr:transposi313	NULL	TAACAGGGGCTTGTTAGATGGAGAA	posi313	TAACAGGGGCTTGTTAGATGGAGAA	0
chr:transposi314	NULL	TGAATGATGGCTGATGGTTCTTG	posi314	TGAATGATGGCTGATGGTTCTTG	0
chr:transposi315	NULL	CATGCGCTGGCTGCGCAGTGCCTG	posi315	CATGCGCTGGCTGCGCAGTGCCTG	0
chr:transposi316	NULL	TCCCCCGCCAAGATGCGGCTCTTGCACCA	posi316	TCCCCCGCCAAGATACGGCTCCTGCACCA	2
chr:transposi317	NULL	TCAGAGATTCTCGAGCTTCAGTCGCC	posi317	TCAGAGATTCTCGAGCTTCAGTCGCC	0
chr:transposi318	NULL	TGAAGGTTACATGTCTGCTTTTGGTC	posi318	TGAAGGTTACATGTCTGCTTTTGGTC	0
chr:transposi319	NULL	TGTCAGCTGGGCGTCGCCGGGGGTGGC	posi319	TGTCAGCTGGGCGTCGCCGGGGGTGGC	0
chr:transposi320	NULL	TAGCCCAGGCATTGAGGTCACCTC	posi320	TAGCCCAGGCATTGAGGTCACCTC	0
chr:transposi321	NULL	TCCTCGAGCTCTACCTGATGGGTGGT	posi321	TCCTCGAGCTCTACCTGATGGGTGGT	0
chr:transposi322	NULL	GACGCTAGGACTGGTACGATG	posi322	GACGCTAGGACTGGTACGATG	0
chr:transposi323	NULL	TTAATCAGAAGAAATTGCCCCCAAGCCCA	posi323	TTAATCAGAAGAAATTGCCCCCAAGCCCA	0
chr:transposi324	NULL	TCACCTAATAGCCACTCGTGTGCCTC	posi324	TCACCTAATAGCCACTCGTGTGCCTC	0
chr:transposi325	NULL	CCTCGGCCCCCTGCTCTACTGCCTG	posi325	CCTCGGCCCCCTGCTCTACTGCCTG	0
chr:transposi326	NULL	CATGGGCCCACAAACGTCGCTGTG	posi326	CATGGGCCCACAAACGTCGCTGTG	0
chr:transposi327	NULL	CCACCAACGTGAGCTCCTGCTGGG	posi327	CCACCAACGTGAGCTCCTGCTGGG	0
chr:transposi328	NULL	TCCCTCTGTACCTCGGGTTGCGCC	posi328	TCCCTCTGTACCTCGGGTTGCGCC	0
chr:transposi329	NULL	TGTACCTCCGTCTGGGTAGCGCTGC	posi329	TGTACCTCCGTCTGGGTAGCGCTGC	0
chr:transposi330	NULL	CAGCAGCCGACGGACACCAGC	posi330	CAGCAGCCGACGGACACCAGC	0
chr:transposi331	NULL	TGCTGTCAGAGTGGATGCTGGAG	posi331	TGCTGTCAGAGTGGATGCTGGAG	0
chr:transposi332	NULL	GCCGCGTCTTCGGATATGGTCCTGAA	posi332	GCCGCGTCTTCGGATATGGTCCTGAA	0
chr:transposi333	NULL	GAAGCGGTTTTGGAGCCCGGT	posi333	GAAGCGGTTTTGGAGCCCGGT	0
chr:transposi334	NULL	CACGATTACAAACACCGACTTGCC	posi334	CACGATTACAAACACCGACTTGCC	0
chr:transposi335	NULL	CAACTGCCCTGCGGATTGTGTCTAC	posi335	CAACTGCCCTGCGGATTGTGTCTAC	0
chr:transposi336	NULL	TGACTGACTCATGTAGTGTGCACTTA	posi336	TGACTGACTCATGTAGTGTGCACTTA	0
chr:transposi337	NULL	TTCCAACCGAGTGGAAGTGCCCACGAG	posi337	TTCCAACCGAGTGGAAGTGCCCACGAG	0
chr:transposi338	NULL	TACCGACGAAATTTGCGTTCCAGCGAG	posi338	TACCGACGAAATTTGCGTTCCAGCGAG	0
chr:transposi339	NULL	TAAGGGCGAGGTGAGCCGATGG	posi339	TAAGGGCGAGGTGAGCCGATGG	0
chr:transposi340	NULL	TGAACCTGACGCCAGCTGGCTTTGGC	posi340	TGAACCTGACGCCAGCTGGCTTTGGC	0
chr:transposi341	NULL	TCACGTTCTGGATGCTCTCCTC	posi341	TCACGTTCTGGATGCTCTCCTC	0
chr:transposi342	NULL	TGAGTGTCTAAGCCTGTGCGTTCA	posi342	TGAGTGTCTAAGCCTGTGCGTTCA	0
chr:transposi343	NULL	TAACCTCGCGGCCTTCTTGCAG	posi343	TAACCTCGCGGCCTTCTTGCAG	0
chr:transposi344	NULL	GCCGGTCCAGTGCTACAGATGCCA	posi344	GCCGGTCCAGTGCTACAGATGCCA	0
chr:transposi345	NULL	TGAGATCAGGGCCTGGAGACTTGCCGT	posi345	TGAGATCAGGGCCTGGAGACTTGCCGT	0
chr:transposi346	NULL	TGATCAGCTCCAGGTGCACTGCCT	posi346	TGATCAGCTCCAGGTGCACTGCCT	0
chr:transposi347	NULL	TGACCACAGCTTGATAGTGCCGCGAAC	posi347	TGACCACAGCTTGATAGTGCCGCGAAC	0
chr:transposi348	NULL	TCCAGAGGTGCATCGAGCTGGCAG	posi348	TCCAGAGGTGCATCGAGCTGGCAG	0
chr:transposi349	NULL	TCCTTGCAGGTTGCTGATCGATGCCCA	posi349	TCCTTGCAGGTTGCTGATCGATGCCCA	0
chr:transposi350	NULL	CGGCTGGAAAGTCCGATGCCTCTTGTT	posi350	CGGCTGGAAAGTCCGATGCCTCTTGTT	0
chr:transposi351	NULL	CATATGTGGCCCACATAGATGCTGC	posi351	CATATGTGGCCCACATAGATGCTGC	0
chr:transposi352	NULL	TGGGCGTAGTTCCCCCCGGCAGC	posi352	TGGGCGTAGTTCCCCCCGGCAGC	0
chr:transposi353	NULL	TGTCCAGGATGCCCTGCAGGTCC	posi353	TGTCCAGGATGCCCTGCAGGTCC	0
chr:transposi354	NULL	CACAGCTCGATGCGTGGCCTGGT	posi354	CACAGCTCGATGCGTGGCCTGGT	0
chr:transposi355	NULL	TGACTGACTCGTGTAGTGTGCAC	posi355	TGACTGACTCGTGTAGTGTGCAC	0
chr:transposi356	NULL	CCCAGCGAATCGGTGCTTCCGTCCTTC	posi356	CCCAGCGAATCGGTGCTTCCGTCCTTC	0
chr:transposi357	NULL	TAGCGAATACGGAGGGCGCGGCTGA	posi357	TAGCGAATACGGAGGGCGCGGCTGA	0
chr:transposi358	NULL	CCACGAGTGATGATCCTGCTTGCGGT	posi358	CCACGAGTGATGATCCTGCTTGCGGT	0
chr:transposi359	NULL	TGGTGATTTCGGTGATAGTGGCTGTGTT	posi359	TGGTGATTTCGGTGATAGTGGCTGTGTT	0
chr:transposi360	NULL	TAGCACATTCGCGCTACCGTCCTA	posi360	TAGCACATTCGCGCTACCGTCCTA	0
chr:transposi361	NULL	TGAGTGTGTCACCGCCTACATGAGCCCGA	posi361	TGAGTGTGTCACCGCCTACATGAGCCCGA	0
chr:transposi362	NULL	TGGCCTCATCGATCTTCCTGGTGT	posi362	TGGCCTCATCGATCTTCCTGGTGT	0
chr:transposi363	NULL	TCGTCGACGTACATGTGCTGCTGG	posi363	TCGTCGACGTACATGTGCTGCTGG	0
chr:transposi364	NULL	CACGGTTACAACGCCCCGGTTGATGA	posi364	CACGGTTACAACGCCCCGGTTGATGA	0
chr:transposi365	NULL	CGCCAGACGTTTCCACTGTTGGT	posi365	CGCCAGACGTTTCCACTGTTGGT	0
chr:transposi366	NULL	TGTTGCTTGCTGCCGCTTCGCCTG	posi366	TGTTGCTTGCTGCCGCTTCGCCTG	0
chr:transposi367	NULL	TACTGACTCGGCTGATGTTTCTC	posi367	TACTGACTCGGCTGATGTTTCTC	0
chr:transposi368	NULL	CCGTTTCGTGATACGCCACAGTGAG	posi368	CCGTTTCGTGATACGCCACAGTGAG	0
chr:transposi369	NULL	TGTAGAGGATGGGACCGAGGACGC	posi369	TGTAGAGGATGGGACCGAGGACGC	0
chr:transposi370	NULL	TCCAAGGCGATTGGGGTGCTGTCGGTC	posi370	TCCAAGGCGATTGGGGTGCTGTCGGTC	0
chr:transposi371	NULL	TAAAGTGGCCGTTCCTGGGGTAC	posi371	TAAAGTGGCCGTTCCTGGGGTAC	0
chr:transposi372	NULL	TCAGCTGATCGTGATTTCCGCCGA	posi372	TCAGCTGATCGTGATTTCCGCCGA	0
chr:transposi373	NULL	TCCGAGACAACGGGACCTCATACACA	posi373	TCCGAGACAACGGGACCTCATACACA	0
chr:transposi374	NULL	TGGAGGCGAACCAGCAGG	posi374	AGGAGGCGAACCACGAGG	3
chr:transposi375	NULL	TACTGGTAGATCCTCCACCTCC	posi375	TACTGGTAGATCCTCCACCTCC	0
chr:transposi376	NULL	TGCTGCAATCGGAGTTGGGTGAGGC	posi376	TGCTGCAATCGGAGTTGGGTGAGGC	0
chr:transposi377	NULL	TGACTGACTTGATGACCACGAAGCG	posi377	TGACTGACTTGATGACCACGAAGCG	0
chr:transposi378	NULL	CAGCCCTAGGCAAACTAGGTGGGTCCCGG	posi378	CAGCCCTAGGCAAACTAGGTGGGTCCCGG	0
chr:transposi379	NULL	AGCGCCGCGTCTTCGGATATGGTCCT	posi379	AGCGCCGCGTCTTCGGATATGGTCCT	0
chr:transposi380	NULL	GAGATAGGTGTCAGAGGGCTG	posi380	GAGATAGGTGTCAGAGGGCTG	0
chr:transposi381	NULL	CACGAGAGCCGAGCGCTGGTGAGTCC	posi381	CACGAGAGCCGAGCGCTGGTGAGTCC	0
chr:transposi382	NULL	TCCCAGCGAATCGGTGCTTCCGTCC	posi382	TCCCAGCGAATCGGTGCTTCCGTCC	0
chr:transposi383	NULL	ACCACCGCTGACCACGTCTCACGAACC	posi383	ACCACCGCTGACCACGTCTCACGAACC	0
chr:transposi384	NULL	CAGAAGGTGGCGCTGGTTGATG	posi384	CAGAAGGTGGCGCTGGTTGATG	0
chr:transposi385	NULL	TATCTTAGACGCCATCCACTTGGTA	posi385	TATCTTAGACGCCATCCACTTGGTA	0
chr:transposi386	NULL	GTAGTTCGATGTTGAGCCTCCGGGCGC	posi386	GTAGTTCGATGTTGAGCCTCCGGGCGC	0
chr:transposi387	NULL	GGGACTAACGGACTTGGGTGCTG	posi387	GGGACTAACGGACTTGGGTGCTG	0
chr:transposi388	NULL	TAGGAGCATGATGTCTACATTGCGC	posi388	TAGGAGCATGATGTCTACATTGCGC	0
chr:transposi389	NULL	CTGAGGGGCCTTCAAACGAATGAATG	posi389	CTGAGGGGCCTTCAAACGAATGAATG	0
chr:transposi390	NULL	CAATCAAGTGTGGGCGTCGGCAGCGTC	posi390	CAATCAAGTGTGGGCGTCGGCAGCGTC	0
chr:transposi391	NULL	TCATATCTTCGATGGCTTCCAATGTCC	posi391	TCATATCTTCGATGGCTTCCAATGTCC	0
chr:transposi392	NULL	TGATAGCCTGCCATGCTTGAACTGGACCC	posi392	TGATAGCCTGCCATGCTTGAACTGGACCC	0
chr:transposi393	NULL	TGACTGTTGGTCTGCGCCCACTTG	posi393	TGACTGTTGGTCTGCGCCCACTTG	0
chr:transposi394	NULL	TAGTGTCGCTCTGTAAGTCGG	posi394	TAGTGTCGCTCTGTAAGTCGG	0
chr:transposi395	NULL	CCAACGACTGGGTGGCACGAGGACGAG	posi395	CCAACGACTGGGTGGCACGAGGACGAG	0
chr:transposi396	NULL	CGGATACGCCCGGATTGGAGCTGC	posi396	CGGATACGCCCGGATTGGAGCTGC	0
chr:transposi397	NULL	TAGGACTCCCGGGGGAAACATGGTC	posi397	TAGGACTCCCGGGGGAAACATGGTC	0
chr:transposi398	NULL	GCCGCTATGATGAGCTGGTGATG	posi398	GCCGCTATGATGAGCTGGTGATG	0
chr:transposi399	NULL	TCGCGAAATACCAGTGTGGCCTCCT	posi399	TCGCGAAATACCAGTGTGGCCTCCT	0
chr:transposi400	NULL	CAACGCCATGAGCTAGAGCCGGCCCC	posi400	CAACGCCATGAGCTAGAGCCGGCCCC	0
chr:transposi401	NULL	TGGGCGAAGAGTTGAGTGGGCTCG	posi401	TGGGCGAAGAGTTGAGTGGGCTCG	0
chr:transposi402	NULL	TGCCGCATCGATGTTGCTTGGAGTGG	posi402	TGCCGCATCGATGTTGCTTGGAGTGG	0
chr:transposi403	NULL	TACGGCATTGGCGCAGTGCTGTCCCA	posi403	TACGGCATTGGCGCAGTGCTGTCCCA	0
chr:transposi404	NULL	CCCGCCTTATTGAGGTCCCACGCTCC	posi404	CCCGCCTTATTGAGGTCCCACGCTCC	0
chr:transposi405	NULL	CACGTGGTATGTGCTCGCAACAGCTGA	posi405	CACGTGGTATGTGCTCGCAACAGCTGA	0
chr:transposi406	NULL	CCAGTTTGGTGCTTATATCTGTTTGT	posi406	CCAGTTTGGTGCTTATATCTGTTTGT	0
chr:transposi407	NULL	TCGCACCACGAAGTTGTTGATTGATG	posi407	TCGCACCACGAAGTTGTTGATTGATG	0
chr:transposi408	NULL	TGCTGACTCGGCTGATGTTTCTCCTG	posi408	TGCTGACTCGGCTGATGTTTCTCCTG	0
chr:transposi409	NULL	TGCTCCAACGACTCCGGTCATCCGC	posi409	TGCTCCAACGACTCCGGTCATCCGC	0
chr:transposi410	NULL	TGAGAGAAGTTCTTCCGGAAGGCTGC	posi410	TGAGAGAAGTTCTTCCGGAAGGCTGC	0
chr:transposi411	NULL	TGGAGGGACCGGTGGAGGCTGTCGA	posi411	TGGAGGGACCGGTGGAGGCTGTCGA	0
chr:transposi412	NULL	TAGTGCGAATGCAGGTGAGCG	posi412	TAGTGCGAATGCAGGTGAGCG	0
chr:transposi413	NULL	TGGGTACCTGCAACGCCACCGACTGGAC	posi413	TGGGTACCTGCAACGCCACCGACTGGAC	0
chr:transposi414	NULL	CCCCGCCTTATCGAGGTCCCACGCT	posi414	CCCCGCCTTATCGAGGTCCCACGCT	0
chr:transposi415	NULL	GACACGATGTTGGCCAGGGCG	posi415	GACACGATGTTGGCCAGGGCG	0
chr:transposi416	NULL	TGTTTACGTTATGATCTGGATGCGGC	posi416	TGTTTACGTTATGATCTGGATGCGGC	0
chr:transposi417	NULL	TGGGTAACGGTATGATTTAGTGAA	posi417	TGGGTAACGGTATGATTTAGTGAA	0
chr:transposi418	NULL	TCCTCCGCGATGGCAGTCGGTGCTTC	posi418	TCCTCCGCGATGGCAGTCGGTGCTTC	0
chr:transposi419	NULL	TGCCGCGGTGTGGCCTTGTTGCC	posi419	TGCCGCGGTGTGGCCTTGTTGCC	0
chr:transposi420	NULL	TGCAGCCACTCTGGTCCGTGCCACC	posi420	TGCAGCCACTCTGGTCCGTGCCACC	0
chr:transposi421	NULL	TCCGCATGGCGCTCCTTCGCTGTTTGAG	posi421	TCCGCATGGCGCTCCTTCGCTGTTTGAG	0
chr:transposi422	NULL	TCCCCGCCAAGATACGGCTCCTGCACCAG	posi422	TCCCCGCCAAGATACGGCTCCTGCACCAG	0
chr:transposi423	NULL	TACTTCAGGATTTGTCTCTGATGGTA	posi423	TACTTCAGGATTTGTCTCTGATGGTA	0
chr:transposi424	NULL	TGGACTTGGAGTGCAGCGCCTTG	posi424	TGGACTTGGAGTGCAGCGCCTTG	0
chr:transposi425	NULL	TGAAGTGTGGCCCTAGTGCTTGGAA	posi425	TGAAGTGTGGCCCTAGTGCTTGGAA	0
chr:transposi426	NULL	TGCATTCGGAACAAGTGCCGTTGGT	posi426	TGCATTCGGAACAAGTGCCGTTGGT	0
chr:transposi427	NULL	CAACTTATAAGAGCGTGCTATATCC	posi427	CAACTTATAAGAGCGTGCTATATCC	0
chr:transposi428	NULL	TCCCACCAAAGCGGATTGATCGGAT	posi428	TCCCACCAAAGCGGATTGATCGGAT	0
chr:transposi429	NULL	TGGACCATGTCGTGGTTTGTGAAGACGGTC	posi429	TGGACCATGTCGTGGTTTGTGAAGACGGTC	0
chr:transposi430	NULL	TGGCGAGCTTCAGCGATTGACTTG	posi430	TGGCGAGCTTCAGCGATTGACTTG	0
chr:transposi431	NULL	CAACTGCTTCATGGACCTGGTTCAC	posi431	CAACTGCTTCATGGACCTGGTTCAC	0
chr:transposi432	NULL	TCCGGTCTTGCGGTGGCGGCTG	posi432	TCCGGTCTTGCGGTGGCGGCTG	0
chr:transposi433	NULL	TGGATGACTGGAAACGCTTCGTG	posi433	TGGATGACTGGAAACGCTTCGTG	0
chr:transposi434	NULL	TGGTGTTGGATGCCCTGCTGC	posi434	TGGTGTTGGATGCCCTGCTGC	0
chr:transposi435	NULL	TGATGTCGTTGTTGTTGCTGC	posi435	TGATGTCGTTGTTGTTGCTGC	0
chr:transposi436	NULL	AAGAGGCTTACGCGATCGCTGACGG	posi436	AAGAGGCTTACGCGATCGCTGACGG	0
chr:transposi437	NULL	TTCCTGGCCGGGTGTCTTGGGC	posi437	TTCCTGGCCGGGTGTCTTGGGC	0
chr:transposi438	NULL	TGCATGAATTCCTCTGGGCCGATAGC	posi438	TGCATGAATTCCTCTGGGCCGATAGC	0
chr:transposi439	NULL	TCGTCGTCGTGCAGATCTTCTC	posi439	TCGTCGTCGTGCAGATCTTCTC	0
chr:transposi440	NULL	TGCGGCTTACAATGGTCGAGGGCAG	posi440	TGCGGCTTACAATGGTCGAGGGCAG	0
chr:transposi441	NULL	TTACGACGAGCCGGGAACGCTG	posi441	TTACGACGAGCCGGGAACGCTG	0
chr:transposi442	NULL	TACGATGATTACGTTGGGAAGATGACTG	posi442	TACGATGATTACGTTGGGAAGATGACTG	0
chr:transposi443	NULL	TGCCGCATTGTGGATGCTCACGCCCGG	posi443	TGCCGCATTGTGGATGCTCACGCCCGG	0
chr:transposi444	NULL	CGCTGCAGCGAGGTGGCTTCAGACGC	posi444	CGCTGCAGCGAGGTGGCTTCAGACGC	0
chr:transposi445	NULL	TACCACGGTCGGTAACTGCGAGGT	posi445	TACCACGGTCGGTAACTGCGAGGT	0
chr:transposi446	NULL	AGCGGGTGCAGCCGATGACGAGG	posi446	AGCGGGTGCAGCCGATGACGAGG	0
chr:transposi447	NULL	CCACTCCTCTGGTGAGCCTACCCAC	posi447	CCACTCCTCTGGTGAGCCTACCCAC	0
chr:transposi448	NULL	AGCGATGGGCCTGGCGTGGTCGAT	posi448	AGCGATGGGCCTGGCGTGGTCGAT	0
chr:transposi449	NULL	TCTGCCGTCTCCTGGGCATGCA	posi449	TCTGCCGTCTCCTGGGCATGCA	0
chr:transposi450	NULL	CAGTAGTTCGATGTTGAGCCTCC	posi450	CAGTAGTTCGATGTTGAGCCTCC	0
chr:transposi451	NULL	CGGTCTATTCGCCAGGTCCCGA	posi451	CGGTCTATTCGCCAGGTCCCGA	0
chr:transposi452	NULL	CGGGTACCCATCGAAGTGGTCGTC	posi452	CGGGTACCCATCGAAGTGGTCGTC	0
chr:transposi453	NULL	TGGGTAACACTACGATTCCAGGTGCGTC	posi453	TGGGTAACACTACGATTCCAGGTGCGTC	0
chr:transposi454	NULL	CCCAGCACTTCCCTGCGAGCCGG	posi454	CCCAGCACTTCCCTGCGAGCCGG	0
chr:transposi455	NULL	TTGGTTCCCGTCGCTGCTGCCC	posi455	TTGGTTCCCGTCGCTGCTGCCC	0
chr:transposi456	NULL	TCTTAGGGTTTTTCGGGTAGTACCGT	posi456	TCTTAGGGTTTTTCGGGTAGTACCGT	0
chr:transposi457	NULL	TCGTCGACGTACATGTGCTGCTGGA	posi457	TCGTCGACGTACATGTGCTGCTGGA	0
chr:transposi458	NULL	CAACTGCTTGCATCAGGAGCACCCAC	posi458	CAACTGCTTGCATCAGGAGCACCCAC	0
chr:transposi459	NULL	TGCGCAGCTGGGATACGTTATG	posi459	TGCGCAGCTGGGATACGTTATG	0
chr:transposi460	NULL	TGCATTCGGAACAAGTGCCGTTGGTC	posi460	TGCATTCGGAACAAGTGCCGTTGGTC	0
chr:transposi461	NULL	TAGAAGCGTCCGTGGTTAGATGGA	posi461	TAGAAGCGTCCGTGGTTAGATGGA	0
chr:transposi462	NULL	TGTTCTCCATCTTTTTCCTGCTGC	posi462	TGTTCTCCATCTTTTTCCTGCTGC	0
chr:transposi463	NULL	GCAAGCTGATTGGGCGGTATGC	posi463	GCAAGCTGATTGGGCGGTATGC	0
chr:transposi464	NULL	TGACGTAGTTGCTCGGTTAGTCGGT	posi464	TGACGTAGTTGCTCGGTTAGTCGGT	0
chr:transposi465	NULL	TAAACTTTGGTTATACGCCTTTTCCGC	posi465	TAAACTTTGGTTATACGCCTTTTCCGC	0
chr:transposi466	NULL	TACGGCTATGTGCCAGAGTGGAGCTG	posi466	TACGGCTATGTGCCAGAGTGGAGCTG	0
chr:transposi467	NULL	TGGATACAATAAAGGATTAGTGCGGC	posi467	TGGATACAATAAAGGATTAGTGCGGC	0
chr:transposi468	NULL	TCCCGCACTTGTTTTTCGGCTGCTGC	posi468	TCCCGCACTTGTTTTTCGGCTGCTGC	0
chr:transposi469	NULL	TCGCAGGCTCCTGCCTCACGGTCGC	posi469	TCGCAGGCTCCTGCCTCACGGTCGC	0
chr:transposi470	NULL	CCATACTTTGTCGGAGGCTTGATGC	posi470	CCATACTTTGTCGGAGGCTTGATGC	0
chr:transposi471	NULL	TGCACTCAACGGACTTTCTGCTGC	posi471	TGCACTCAACGGACTTTCTGCTGC	0
chr:transposi472	NULL	TTGGGGCTAACGCTGAGACTGGC	posi472	TTGGGGCTAACGCTGAGACTGGC	0
chr:transposi473	NULL	GCAGATAGTGCCATTGATGCCGTCCAA	posi473	GCAGATAGTGCCATTGATGCCGTCCAA	0
chr:transposi474	NULL	CACCGGGCTGCGTGTGTGGCGATGGA	posi474	CACCGGGCTGCGTGTGTGGCGATGGA	0
chr:transposi475	NULL	TGGGTACCTGGCCATTTTGAGGAGCC	posi475	TGGGTACCTGGCCATTTTGAGGAGCC	0
chr:transposi476	NULL	TCATGTCCTTGACCAGTCGCCGTTGC	posi476	TCATGTCCTTGACCAGTCGCCGTTGC	0
chr:transposi477	NULL	TTGTCCGTGGACTCGATCGTGTGCG	posi477	TTGTCCGTGGACTCGATCGTGTGCG	0
chr:transposi478	NULL	CCCATCCGAGCTCTGAGCGACGCCGC	posi478	CCCATCCGAGCTCTGAGCGACGCCGC	0
chr:transposi479	NULL	GCAGCATCTATGTGGGCCACAT	posi479	GCAGCATCTATGTGGGCCACAT	0
chr:transposi480	NULL	TGGATATCCTCTGCCAGCTGTTGCAA	posi480	TGGATATCCTCTGCCAGCTGTTGCAA	0
chr:transposi481	NULL	CCAAGCCGCCAACTCAGGGATGAGC	posi481	CCAAGCCGCCAACTCAGGGATGAGC	0
chr:transposi482	NULL	TGAAGGTTAGCGTTCCACCATGGC	posi482	TGAAGGTTAGCGTTCCACCATGGC	0
chr:transposi483	NULL	TATATACGTCTGCTCCAATGATTAAA	posi483	TATATACGTCTGCTCCAATGATTAAA	0
chr:transposi484	NULL	TAGTGCCTTTGATGCCGTCCAACC	posi484	TAGTGCCTTTGATGCCGTCCAACC	0
chr:transposi485	NULL	TGCAGTATGCCTTGGTGTGGCCGTAT	posi485	TGCAGTATGCCTTGGTGTGGCCGTAT	0
chr:transposi486	NULL	TTCCTCGATGTAGACGGGCGGTGGC	posi486	TTCCTCGATGTAGACGGGCGGTGGC	0
chr:transposi487	NULL	TGCGCAGGGTCGAAACGTGCTGGTC	posi487	TGCGCAGGGTCGAAACGTGCTGGTC	0
chr:transposi488	NULL	TGGAATCTGGGACAAAAGTGGGT	posi488	TGGAATCTGGGACAAAAGTGGGT	0
chr:transposi489	NULL	TATTAGTCATCGGTAGCCTGGACC	posi489	TATTAGTCATCGGTAGCCTGGACC	0
chr:transposi490	NULL	TGGTGTTGGATGTCCTGCTGCCCC	posi490	TGGTGTTGGATGTCCTGCTGCCCC	0
chr:transposi491	NULL	TGGTTAGAATCCACTCCCCTGGATGC	posi491	TGGTTAGAATCCACTCCCCTGGATGC	0
chr:transposi492	NULL	TGGCTTCCCTGTCAGCTCCCACGAAGT	posi492	TGGCTTCCCTGTCAGCTCCCACGAAGT	0
chr:transposi493	NULL	TCCGCGATGGCAGTCGGTGCTTCGGAC	posi493	TCCGCGATGGCAGTCGGTGCTTCGGAC	0
chr:transposi494	NULL	CTGTTTCGGATCCTGTGCGAACTGG	posi494	CTGTTTCGGATCCTGTGCGAACTGG	0
chr:transposi495	NULL	CGTCTTCGTCCTCAGTGCTGG	posi495	CGTCTTCGTCCTCAGTGCTGG	0
chr:transposi496	NULL	TCGGTCCGTGGTGTCACCAGCCCAA	posi496	TCGGTCCGTGGTGTCACCAGCCCAA	0
chr:transposi497	NULL	CACAGCCCGCTTTAAGCCCCTCGCCCC	posi497	CACAGCCCGCTTTAAGCCCCTCGCCCC	0
chr:transposi498	NULL	CCAATCTTATCCTTCTCGTGTCTC	posi498	CCAATCTTATCCTTCTCGTGTCTC	0
chr:transposi499	NULL	GATGGCGACTACCTCCGATGGCCCAC	posi499	GATGGCGACTACCTCCGATGGCCCAC	0
chr:transposi500	NULL	CGCGCAGAACACGGTGTTCGGATGG	posi500	CGCGCAGAACACGGTGTTCGGATGG	0
chr:transposi501	NULL	CCCGCCTTATCGAGGTCCCACGCTC	posi501	CCCGCCTTATCGAGGTCCCACGCTC	0
chr:transposi502	NULL	TAACTAACGGTTTCTTTCATGTGCCC	posi502	TAACTAACGGTTTCTTTCATGTGCCC	0
chr:transposi503	NULL	TGGGGATGCTGACTTAGCTTAAAGCA	posi503	TGGGGATGCTGACTTAGCTTAAAGCA	0
chr:transposi504	NULL	TGAGGACGTGCCGCTGGGATCCG	posi504	TGAGGACGTGCCGCTGGGATCCG	0
chr:transposi505	NULL	TGTGACTGCTGTCTTCTTGCTGGCG	posi505	TGTGACTGCTGTCTTCTTGCTGGCG	0
chr:transposi506	NULL	TGATATGACGCGTGACTTGCCACAG	posi506	TGATATGACGCGTGACTTGCCACAG	0
chr:transposi507	NULL	CACGAGCTAGGCACCCTCAGACAGG	posi507	CACGAGCTAGGCACCCTCAGACAGG	0
chr:transposi508	NULL	CAGCAGACTGCTCCTGGTGTCG	posi508	CAGCAGACTGCTCCTGGTGTCG	0
chr:transposi509	NULL	TGGGTATCTGTATTTTAGGCAGGGT	posi509	TGGGTATCTGTATTTTAGGCAGGGT	0
chr:transposi510	NULL	TGTAAGTACCGCTCCGCATGCCTG	posi510	TGTAAGTACCGCTCCGCATGCCTG	0
chr:transposi511	NULL	TGAGTAAATTGGACGATGAGGCGCGA	posi511	TGAGTAAATTGGACGATGAGGCGCGA	0
chr:transposi512	NULL	TTCCTGCGTGCACTGCTGTGATGC	posi512	TTCCTGCGTGCACTGCTGTGATGC	0
chr:transposi513	NULL	CCAAATATCATCCTCTCACCGTGCTGG	posi513	CCAAATATCATCCTCTCACCGTGCTGG	0
chr:transposi514	NULL	TGTAGCGCTGCCGGTCTTCCTC	posi514	TGTAGCGCTGCCGGTCTTCCTC	0
chr:transposi515	NULL	TGGACGCTGGAGGTGATTGCTGTTG	posi515	TGGACGCTGGAGGTGATTGCTGTTG	0
chr:transposi516	NULL	TGCATTTCTGCTAGAGGGTCTCGAC	posi516	TGCATTTCTGCTAGAGGGTCTCGAC	0
chr:transposi517	NULL	TAGTGGTGCGCGAGATGAGTCCGG	posi517	TAGTGGTGCGCGAGATGAGTCCGG	0
chr:transposi518	NULL	TTGGAACCGATCTCGAAGCGCCTCC	posi518	TTGGAACCGATCTCGAAGCGCCTCC	0
chr:transposi519	NULL	CGCGATGGCAGTCGGTGCTTCGGACTCC	posi519	CGCGATGGCAGTCGGTGCTTCGGACTCC	0
chr:transposi520	NULL	TCATCCGACCCACGAGAAGCCTCCGA	posi520	TCATCCGACCCACGAGAAGCCTCCGA	0
chr:transposi521	NULL	TCGCCGGAGACGGGAACGGCTGCTGA	posi521	TCGCCGGAGACGGGAACGGCTGCTGA	0
chr:transposi522	NULL	ACCCCCGCAATCCTGGGCCTCGACGC	posi522	ACCCCCGCAATCCTGGGCCTCGACGC	0
chr:transposi523	NULL	CCCAGGGAACACCACGGGGAGGCC	posi523	CCCAGGGAACACCACGGGGAGGCC	0
chr:transposi524	NULL	TGCGGCTTCTGTTGTCGTCTGGGTT	posi524	TGCGGCTTCTGTTGTCGTCTGGGTT	0
chr:transposi525	NULL	TATGCGTTTGCTGACGATGTGGGGAC	posi525	TATGCGTTTGCTGACGATGTGGGGAC	0
chr:transposi526	NULL	CCGCTGCTTCGTAGGATGACTTTACCC	posi526	CCGCTGCTTCGTAGGATGACTTTACCC	0
chr:transposi527	NULL	TCCCAGCGGCACGTCCTCAGCGGTA	posi527	TCCCAGCGGCACGTCCTCAGCGGTA	0
chr:transposi528	NULL	TATCCTCCTTTGTAGATAATGCCGTCGT	posi528	TATCCTCCTTTGTAGATAATGCCGTCGT	0
chr:transposi529	NULL	GCTATGCCCTTTGTCTCTCATGTGT	posi529	GCTATGCCCTTTGTCTCTCATGTGT	0
chr:transposi530	NULL	CGTGTGGTTTTGCCAGTTTGCCGCA	posi530	CGTGTGGTTTTGCCAGTTTGCCGCA	0
chr:transposi531	NULL	TCCAGCTTCCAGAGGGACCTCGCA	posi531	TCCAGCTTCCAGAGGGACCTCGCA	0
chr:transposi532	NULL	CACGGCACACCGGTCGCGATGGCCCA	posi532	CACGGCACACCGGTCGCGATGGCCCA	0
chr:transposi533	NULL	TGTGGTGAGGGTTTCCACTGGCATGC	posi533	TGTGGTGAGGGTTTCCACTGGCATGC	0
chr:transposi534	NULL	CACGCTTCTCCTCCCACGACTTTGCCA	posi534	CACGCTTCTCCTCCCACGACTTTGCCA	0
chr:transposi535	NULL	TGATAGGTGATGTAAGTCGCTCTGCTGC	posi535	TGATAGGTGATGTAAGTCGCTCTGCTGC	0
chr:transposi536	NULL	TCCACCGGCCGGCCTCCATCTCCCTC	posi536	TCCACCGGCCGGCCTCCATCTCCCTC	0
chr:transposi537	NULL	CCCAGGATTGCGGGGGTTCTGC	posi537	CCCAGGATTGCGGGGGTTCTGC	0
chr:transposi538	NULL	TCGGCCACCGTCGAGTGCGTTCTTG	posi538	TCGGCCACCGTCGAGTGCGTTCTTG	0
chr:transposi539	NULL	TTAAGGAAAGTGGTCTAAGGTAGGG	posi539	TTAAGGAAAGTGGTCTAAGGTAGGG	0
chr:transposi540	NULL	CGGGGCAGCGATGGGTGCAACCTG	posi540	CGGGGCAGCGATGGGTGCAACCTG	0
chr:transposi541	NULL	TAATGGCACCCTCCGATCCTGCACC	posi541	TAATGGCACCCTCCGATCCTGCACC	0
chr:transposi542	NULL	TGGGTCGAACGTCCTGGGTGATACGA	posi542	TGGGTCGAACGTCCTGGGTGATACGA	0
chr:transposi543	NULL	AAGAACAACACGCCGCCCACGTCC	posi543	AAGAACAACATGCCGCCCACGTCC	1
chr:transposi544	NULL	TGAAGTGTGGCCCTAGTGCTTGG	posi544	TGAAGTGTGGCCCTAGTGCTTGG	0
chr:transposi545	NULL	TCGCCTGTTTGGTGCACCTGGG	posi545	TCGCCTGTTTGGTGCACCTGGG	0
chr:transposi546	NULL	TGGATGCATTGGATCTATGGCTGA	posi546	TGGATGCATTGGATCTATGGCTGA	0
chr:transposi547	NULL	CCGCGGGGGAGTAGGCGGCC	posi547	CGGCGGGGGAGGCGGCGGCC	3
chr:transposi548	NULL	TGGCCGCCGTTGTACTGTCTTTTC	posi548	TGGCCGCCGTTGTACTGTCTTTTC	0
chr:transposi549	NULL	CCCGCTGCTGATCGCACTGCTGCCC	posi549	CCCGCTGCTGATCGCACTGCTGCCC	0
chr:transposi550	NULL	TTGTGAGGGTGTGAACGACCGGA	posi550	TTGTGAGGGTGTGAACGACCGGA	0
chr:transposi551	NULL	CGGGAGAGCCTCGCTCTTGGG	posi551	CGGGAGAGCCTCGCTCTTGGG	0
chr:transposi552	NULL	TAGCCAGATGGTTAGGGTGGTTG	posi552	TAGCCAGATGGTTAGGGTGGTTG	0
chr:transposi553	NULL	TGGCGTCGCCTGCGTGATCTTGGCA	posi553	TGGCGTCGCCTGCGTGATCTTGGCA	0
chr:transposi554	NULL	TTGGAGTCCAATGTGCCACACTCGATC	posi554	TTGGAGTCCAATGTGCCACACTCGATC	0
chr:transposi555	NULL	TGAAGGTTACATGTCTGCTTTTGGT	posi555	TGAAGGTTACATGTCTGCTTTTGGT	0
chr:transposi556	NULL	TAGTTTCTTGGCCCAGGAGCGAGC	posi556	TAGTTTCTTGGCCCAGGAGCGAGC	0
chr:transposi557	NULL	GTCGCGGTAAGGAGCGATCGCCTATGG	posi557	GTCGCGGTAAGGAGCGATCGCCTATGG	0
chr:transposi558	NULL	TCGGAAGGATGTTCACGCTGTGGC	posi558	TCGGAAGGATGTTCACGCTGTGGC	0
chr:transposi559	NULL	CCCTTGCAGCCACTCTGGTCCGTGCC	posi559	CCCTTGCAGCCACTCTGGTCCGTGCC	0
chr:transposi560	NULL	TGACGCCGGAAACAGTTTGAGGAGG	posi560	TGACGCCGGAAACAGTTTGAGGAGG	0
chr:transposi561	NULL	TATGCTTGCTACCAGTCTTTGG	posi561	TATGCTTGCTACCAGTCTTTGG	0
chr:transposi562	NULL	TCTTGGCTTTGTGCAACAGGATGAC	posi562	TCTTGGCTTTGTGCAACAGGATGAC	0
chr:transposi563	NULL	TGCGCAGCTGGGATACGTTATGG	posi563	TGCGCAGCTGGGATACGTTATGG	0
chr:transposi564	NULL	TGCATACGCGCGACACAACCGATCTC	posi564	TGCATACGCGCGACACAACCGATCTC	0
chr:transposi565	NULL	TCATACGGTTCCTTATGAGTATGGCGG	posi565	TCATACGGTTCCTTATGAGTATGGCGG	0
chr:transposi566	NULL	TACTTAGTGCTGGTGGGAGAGAGT	posi566	TACTTAGTGCTGGTGGGAGAGAGT	0
chr:transposi567	NULL	ACCAGTTTCGCCTGCGTTGGCGCC	posi567	ACCAGTTTCGCCTGCGTTGGCGCC	0
chr:transposi568	NULL	TGGGGCATTCTGAAATTATAGGCTTA	posi568	TGGGGCATTCTGAAATTATAGGCTTA	0
chr:transposi569	NULL	TGCCTCTGGATGATGGCTGATGCTC	posi569	TGCCTCTGGATGATGGCTGATGCTC	0
chr:transposi570	NULL	GTTGTTGCTGACTTGGTGAG	posi570	GTTGTTGCTGACTTGGTGAG	0
chr:transposi571	NULL	CCCGAGGATGACATGCAGTCTTTGG	posi571	CCCGAGGATGACATGCAGTCTTTGG	0
chr:transposi572	NULL	CTGCCTGAGTCGGTTTCATATCTTC	posi572	CTGCCTGAGTCGGTTTCATATCTTC	0
chr:transposi573	NULL	CAGCAAGTGTTGACAGCCGCG	posi573	CAGCAAGTGTTGACAGCCGCG	0
chr:transposi574	NULL	TGGCACTTTGCCGCGGTGTGGC	posi574	TGGCACTTTGCCGCGGTGTGGC	0
chr:transposi575	NULL	TATAGTCACCCGCTGCGATGAA	posi575	TATAGTCACCCGCTGCGATGAA	0
chr:transposi576	NULL	GCCCCATTTGAGCTTGCCGGAAGC	posi576	GCCCCATTTGAGCTTGCCGGAAGC	0
chr:transposi577	NULL	TGGACCTGTTGTTGCTCTTCATCAATA	posi577	TGGACCTGTTGTTGCTCTTCATCAATA	0
chr:transposi578	NULL	TCAAGGAAGCGTTCTTGGCCCAAC	posi578	TCAAGGAAGCGTTCTTGGCCCAAC	0
chr:transposi579	NULL	TACCGGTGGATTTCGCGGCAGATCGAT	posi579	TACCGGTGGATTTCGCGGCAGATCGAT	0
chr:transposi580	NULL	TATTGAGGTCCCACGCTCCGGCACA	posi580	TATTGAGGTCCCACGCTCCGGCACA	0
chr:transposi581	NULL	TGAAAGTGCCGATGGTTTTTGCTG	posi581	TGAAAGTGCCGATGGTTTTTGCTG	0
chr:transposi582	NULL	TATCACTTTGGAATGCGACTGACTCGG	posi582	TATCACTTTGGAATGCGACTGACTCGG	0
chr:transposi583	NULL	TAGCCTCCGCGACCTCTGTTGTTA	posi583	TAGCCTCCGCGACCTCTGTTGTTA	0
chr:transposi584	NULL	TGGGTACCAACCACAGCCACCACCAT	posi584	TGGGTACCAACCACAGCCACCACCAT	0
chr:transposi585	NULL	TCGGGGTCCCGGAACGGGAGCGTCAC	posi585	TCGGGGTCCCGGAACGGGAGCGTCAC	0
chr:transposi586	NULL	CAGACTAGCAGTCATCGGAGGTGACC	posi586	CAGACTAGCAGTCATCGGAGGTGACC	0
chr:transposi587	NULL	TGCAGTATGCCTTGGTGTGGCC	posi587	TGCAGTATGCCTTGGTGTGGCC	0
chr:transposi588	NULL	GCAGTACGGATGTTTACTACACGGAC	posi588	GCAGTACGGATGTTTACTACACGGAC	0
chr:transposi589	NULL	GCGACTTTAATGCCTGGACAGTGGA	posi589	GCGACTTTAATGCCTGGACAGTGGA	0
chr:transposi590	NULL	TCTCCACCTCTTGGGTGTATTGGTTAGC	posi590	TCTCCACCTCTTGGGTGTATTGGTTAGC	0
chr:transposi591	NULL	CATCATGCTGGCGGATGACGGGTTC	posi591	CATCATGCTGGCGGATGACGGGTTC	0
chr:transposi592	NULL	GGCCTCTTACATCCTCTGGTTCCAGGC	posi592	GGCCTCTTACATCCTCTGGTTCCAGGC	0
chr:transposi593	NULL	CATCGCCACACACGCAGCCCGGTGGA	posi593	CATCGCCACACACGCAGCCCGGTGGA	0
chr:transposi594	NULL	TGGACCAAGGTGAAGCCTACGCGC	posi594	TGGACCAAGGTGAAGCCTACGCGC	0
chr:transposi595	NULL	TGGGTACCCGATGGTATTTGATGCTG	posi595	TGGGTACCCGATGGTATTTGATGCTG	0
chr:transposi596	NULL	TAGCGTTGGCTGGTCCCGTTGCAC	posi596	TAGCGTTGGCTGGTCCCGTTGCAC	0
chr:transposi597	NULL	TATCTCTACCCTGGTCGTCCTGTG	posi597	TATCTCTACCCTGGTCGTCCTGTG	0
chr:transposi598	NULL	GCGAATGGCTGGCCTAAGTGTTGTGG	posi598	GCGAATGGCTGGCCTAAGTGTTGTGG	0
chr:transposi599	NULL	TGGCTCCGTCTGGGTAGCACTGC	posi599	TGGCTCCGTCTGGGTAGCACTGC	0
chr:transposi600	NULL	CACAGGTCCGCACCTATGCCTGCCACA	posi600	CACAGGTCCGCACCTATGCCTGCCACA	0
chr:transposi601	NULL	TATCCGACCACAGCGCTATAAAAATGCT	posi601	TATCCGACCACAGCGCTATAAAAATGCT	0
chr:transposi602	NULL	TCCGCACACTGGGCTCGATCTTGAG	posi602	TCCGCACACTGGGCTCGATCTTGAG	0
chr:transposi603	NULL	TGTGGTCACTCCTCCTGGCTGGG	posi603	TGTGGTCACTCCTCCTGGCTGGG	0
chr:transposi604	NULL	CACATTCGGTAATGCCTGTCTGG	posi604	CACATTCGGTAATGCCTGTCTGG	0
chr:transposi605	NULL	TTCGTGGAGGGACCGGTGGAGGCTGTC	posi605	TTCGTGGAGGGACCGGTGGAGGCTGTC	0
chr:transposi606	NULL	CCTCCAGCGTGGACTTCTTGGGCA	posi606	CCTCCAGCGTGGACTTCTTGGGCA	0
chr:transposi607	NULL	TGCCGTGATAACGTATATTTTGTCG	posi607	TGCCGTGATAACGTATATTTTGTCG	0
chr:transposi608	NULL	CCGCTGTCATTTGGTGGTTGTCTC	posi608	CCGCTGTCATTTGGTGGTTGTCTC	0
chr:transposi609	NULL	TAGCGTTGTCGGGATGCCTCGTCTCT	posi609	TAGCGTTGTCGGGATGCCTCGTCTCT	0
chr:transposi610	NULL	ATGGGCCACTGATTGATCCCTGCGA	posi610	ATGGGCCACTGATTGATCCCTGCGG	1
chr:transposi611	NULL	TGGTGCAGGAGCCGTATCTTGGCGGG	posi611	TGGTGCAGGAGCCGTATCTTGGCGGG	0
chr:transposi612	NULL	TAACCACCTCGCCACCAACCTG	posi612	TAACCACCTCGCCACCAACCTG	0
chr:transposi613	NULL	TGTCGGGTTGCTGAACGTGCACTGCC	posi613	TGTCGGGTTGCTGAACGTGCACTGCC	0
chr:transposi614	NULL	TTGGTATTGTAACCTTGGTTGGAGT	posi614	TTGGTATTGTAACCTTGGTTGGAGT	0
chr:transposi615	NULL	TGGATACCTGGGAATGCGCTAG	posi615	TGGATACCTGGGAATGCGCTAG	0
chr:transposi616	NULL	GCTGGCGATTTGAAGGGCCTCCTGG	posi616	GCTGGCGATTTGAAGGGCCTCCTGG	0
chr:transposi617	NULL	CCTGGTTGCAGCTCCTGATTTGGTAC	posi617	CCTGGTTGCAGCTCCTGATTTGGTAC	0
chr:transposi618	NULL	GAGGGCACCCAAATCTGGATGGAC	posi618	GAGGGCACCCAAATCTGGATGGAC	0
chr:transposi619	NULL	TGCCGAGGCTGAGTTCAGGCCGAA	posi619	TGCCGAGGCTGAGTTCAGGCCGAA	0
chr:transposi620	NULL	TAGCTGATGTCGTTGTTGTTGCTGC	posi620	TAGCTGATGTCGTTGTTGTTGCTGC	0
chr:transposi621	NULL	CGGGATAGGACGGTAGCGCGAATGTG	posi621	CGGGATAGGACGGTAGCGCGAATGTG	0
chr:transposi622	NULL	TGTGGGATTCTGCGGTGCTG	posi622	TGTGGGATTCTGCGGTGCTG	0
chr:transposi623	NULL	CCCCAAAACATGACTGTGCCCCCA	posi623	CCCCAAAACATGACTGTGCCCCCA	0
chr:transposi624	NULL	TCAGTTCGAGGAGCTTCTGGAGGCGC	posi624	TCAGTTCGAGGAGCTTCTGGAGGCGC	0
chr:transposi625	NULL	TCCACTCCTGCCTTGCGATCGTTC	posi625	TCCACTCCTGCCTTGCGATCGTTC	0
chr:transposi626	NULL	TGGGTAGCGCACTGTTGGGCC	posi626	TGGATAGCGCCCTGTTGAGCC	3
chr:transposi627	NULL	CGATAGGTCGGCCAAAGTGCG	posi627	CGATAGGTCGGCCAAAGTGCG	0
chr:transposi628	NULL	TGCGGGGGTTCTGCTGGCCTGCAG	posi628	TGCGGGGGTTCTGCTGGCCTGCAG	0
chr:transposi629	NULL	GACTGGGTGGCACGAGGACGAGG	posi629	GACTGGGTGGCACGAGGACGAGG	0
chr:transposi630	NULL	TACAATGGTCGAGGGCAGTCTTTC	posi630	TACAATGGTCGAGGGCAGTCTTTC	0
chr:transposi631	NULL	TAGCTTTGCGTGCCCGACCTACAGAACGAC	posi631	TAGCTTTGCGTGCCCGACCTACAGAACGAC	0
chr:transposi632	NULL	TGGCGAGGAAGGGGGCGCAGTTGA	posi632	TGGCGAGGAAGGGGGCGCAGTTGA	0
chr:transposi633	NULL	ACCGTTTTGACTGGTGCTACCCGGG	posi633	ACCGTTTTGACTGGTGCTACCCGGG	0
chr:transposi634	NULL	TCATCGGAGGTGACCTCAATGCCTG	posi634	TCATCGGAGGTGACCTCAATGCCTG	0
chr:transposi635	NULL	TGATGCTCGGTCCAGCCTGGAAGAGA	posi635	TGATGCTCGGTCCAGCCTGGAAGAGA	0
chr:transposi636	NULL	TAGTCGTTGGCAGCTACTTTAGGGAC	posi636	TAGTCGTTGGCAGCTACTTTAGGGAC	0
chr:transposi637	NULL	CCCGCCAAGATACGGCTCCTGCACCAGA	posi637	CCCGCCAAGATACGGCTCCTGCACCAGA	0
chr:transposi638	NULL	CGAGCTCCTCGTGGATGGCGG	posi638	CGAGCTCCTCGTGGATGGCGG	0
chr:transposi639	NULL	TAACATCAGACTCAATGCCCTTCAGG	posi639	TAACATCAGACTCAATGCCCTTCAGG	0
chr:transposi640	NULL	ACCTTCTCGTCGCCAACATTGGTCATC	posi640	ACCTTCTCGTCGCCAACATTGGTCATC	0
chr:transposi641	NULL	TGGGGTGAATGCAATCTGGAGGTGAT	posi641	TGGGGTGAATGCAATCTGGAGGTGAT	0
chr:transposi642	NULL	TGCGCTGCCAAAGATAAACGAATGC	posi642	TGCGCTGCCAAAGATAAACGAATGC	0
chr:transposi643	NULL	TCAACGAGTCCACTTGCGTCTGCTTTG	posi643	TCAACGAGTCCACTTGCGTCTGCTTTG	0
chr:transposi644	NULL	TAACTGCGAAGTCGATCAGGTCC	posi644	TAACTGCGAAGTCGATCAGGTCC	0
chr:transposi645	NULL	TAGTGGTGCAAGTCCCTGCTTCCAG	posi645	TAGTGGTGCAAGTCCCTGCTTCCAG	0
chr:transposi646	NULL	GCCCGAGCGTGGGACCTCGATAAGGCGG	posi646	GCCCGAGCGTGGGACCTCGATAAGGCGG	0
chr:transposi647	NULL	TGCTAGAAGGCGATTTTCGGGCCGA	posi647	TGCTAGAAGGCGATTTTCGGGCCGA	0
chr:transposi648	NULL	TGCCGCGAGACGTACGGATCTCAACGAC	posi648	TGCCGCGAGACGTACGGATCTCAACGAC	0
chr:transposi649	NULL	GGTGGCAGTGGCGTTGGCTA	posi649	GGTGGCAGTGGCGGTGGCGA	2
chr:transposi650	NULL	CATGCTTGACAACCATTTTGGCGT	posi650	CATGCTTGACAACCATTTTGGCGT	0
chr:transposi651	NULL	TGAGTCGATCTGTGTTGGTGACGTT	posi651	TGAGTCGATCTGTGTTGGTGACGTT	0
chr:transposi652	NULL	CGCCTTATTGAGGTCCCACGCTCCGGC	posi652	CGCCTTATTGAGGTCCCACGCTCCGGC	0
chr:transposi653	NULL	TAAGCTGGTAGCAGTGGAACTC	posi653	TAAGCTGGTAGCAGTGGAACTC	0
chr:transposi654	NULL	TGCTGACAGCTTCTAGTTCGTCTA	posi654	TGCTGACAGCTTCTAGTTCGTCTA	0
chr:transposi655	NULL	TACCTTGATACCCCTGGACCTGTGTCGGC	posi655	TACCTTGATACCCCTGGACCTGTGTCGGC	0
chr:transposi656	NULL	TGATCCTTGGTGTGCCCGCGCCG	posi656	TGATCCTTGGTGTGCCCGCGCCG	0
chr:transposi657	NULL	GTCGAGATGACGATGCCGCTG	posi657	GTCGAGATGACGATGCCGCTG	0
chr:transposi658	NULL	CGCTGTATGCTGTTCCCGCTGCTC	posi658	CGCTGTATGCTGTTCCCGCTGCTC	0
chr:transposi659	NULL	TGGAGCTCCCCCGCTTGATCTGGCTGC	posi659	TGGAGCTCCCCCGCTTGATCTGGCTGC	0
chr:transposi660	NULL	TAGTTGACGAGTGTCCGCTTGC	posi660	TAGTTGACGAGTGTCCGCTTGC	0
chr:transposi661	NULL	TCCCACGCTCGGGCACATCTGCCTA	posi661	TCCCACGCTCGGGCACATCTGCCTA	0
chr:transposi662	NULL	TCCCCGCCGAGGTACGGTTCCTGC	posi662	TCCCCGCCGAGGTACGGTTCCTGC	0
chr:transposi663	NULL	GCTGATTGATCCCTGCGGGCAGCCT	posi663	GCTGATTGATCCCTGCGGGCAGCCT	0
chr:transposi664	NULL	CGCTCAAGGCATCCGCGCTGCAGTCGCTC	posi664	CGCTCAAGGCATCCGCGCTGCAGTCGCTC	0
chr:transposi665	NULL	TGGATGTCTAAGCCCAAACTGGTGT	posi665	TGGATGTCTAAGCCCAAACTGGTGT	0
chr:transposi666	NULL	TACAGCGGTGCGATGCTTACATTGAT	posi666	TACAGCGGTGCGATGCTTACATTGAT	0
chr:transposi667	NULL	TTTCTGTGGATACCTGGGAATGCGC	posi667	TTTCTGTGGATACCTGGGAATGCGC	0
chr:transposi668	NULL	TGTGCGATGGTGTTAGTGCGAACTACCGT	posi668	TGTGCGATGGTGTTAGTGCGAACTACCGT	0
chr:transposi669	NULL	GCATCTGCTACATGATTGTCCTTGCCC	posi669	GCATCTGCTACATGATTGTCCTTGCCC	0
chr:transposi670	NULL	TGGTGATGCCACGGGCGGCGCCTTG	posi670	TGGTGATGCCACGGGCGGCGCCTTG	0
chr:transposi671	NULL	TTAGGTGGCTGCTCCCTCGCTGC	posi671	TTAGGTGGCTGCTCCCTCGCTGC	0
chr:transposi672	NULL	CCCGCCTTATTGAGGTCCCACGCTC	posi672	CCCGCCTTATTGAGGTCCCACGCTC	0
chr:transposi673	NULL	TGGGTACCAACCACAGCCACCACGATA	posi673	TGGGTACCAACCACAGCCACCACGATA	0
chr:transposi674	NULL	CCCCTGATCAAACATCGTCTGATGC	posi674	CCCCTGATCAAACATCGTCTGATGC	0
chr:transposi675	NULL	TGCAGGGCATCAAGTTTTGTGCGCGG	posi675	TGCAGGGCATCAAGTTTTGTGCGCGG	0
chr:transposi676	NULL	TAGGGCCTTCCTGGGATCTGCCATA	posi676	TAGGGCCTTCCTGGGATCTGCCATA	0
chr:transposi677	NULL	CATCCGCGTTTGCCCATTACCACACTCT	posi677	CATCCGCGTTTGCCCATTACCACACTCT	0
chr:transposi678	NULL	TGTCTACATTGCGCTCAACCGCAGTC	posi678	TGTCTACATTGCGCTCAACCGCAGTC	0
chr:transposi679	NULL	CACAGTGACGTGTGCGGGCCAATGAA	posi679	CACAGTGACGTGTGCGGGCCAATGAA	0
chr:transposi680	NULL	TACGACAATCTCTGTTGCCAGCGAA	posi680	TACGACAATCTCTGTTGCCAGCGAA	0
chr:transposi681	NULL	TAGGGGCGGTGCATTCGAAATGCTG	posi681	TAGGGGCGGTGCATTCGAAATGCTG	0
chr:transposi682	NULL	GACACCAGGCTGACCTGCGCCT	posi682	GACACCAGGCTGACCTGCGCCT	0
chr:transposi683	NULL	TCGCCATCTCGTTGCACCTCCATGCCTA	posi683	TCGCCATCTCGTTGCACCTCCATGCCTA	0
chr:transposi684	NULL	CGAGAAGCCGAAGGTCGTCGT	posi684	CGAGAAGCCGAAGGTCGTCGT	0
chr:transposi685	NULL	CCCGTTGTGACTCTTGCCACCTGGTC	posi685	CCCGTTGTGACTCTTGCCACCTGGTC	0
chr:transposi686	NULL	TGCATGAACTCTTCTGGGCCGAT	posi686	TGCATGAACTCTTCTGGGCCGAT	0
chr:transposi687	NULL	TGGTGCAGGAACCGTATCTCGGCG	posi687	TGGTGCAGGAACCGTATCTCGGCG	0
chr:transposi688	NULL	TGGGTACCAAATTAACGCCACTCTGC	posi688	TGGGTACCAAATTAACGCCACTCTGC	0
chr:transposi689	NULL	TTGGGCTGACTCTACGTGACGGAACCG	posi689	TTGGGCTGACTCTACGTGACGGAACCG	0
chr:transposi690	NULL	TGCTGGCATTGCCCCATAACTGTGAGC	posi690	TGCTGGCATTGCCCCATAACTGTGAGC	0
chr:transposi691	NULL	TGGGTAGAACTGGTCGTCACGCGG	posi691	TGGGTAGAACTGGTCGTCACGCGG	0
chr:transposi692	NULL	TGGTGTTGGATGTCCTGCTGCC	posi692	TGGTGTTGGATGTCCTGCTGCC	0
chr:transposi693	NULL	TACGTTTTCCTGTCCTGCTCTATGGGCCC	posi693	TACGTTTTCCTGTCCTGCTCTATGGGCCC	0
chr:transposi694	NULL	TCGGTACGGACGGTCTCACATCATC	posi694	TCGGTACGGACGGTCTCACATCATC	0
chr:transposi695	NULL	TAACTGTGAGCCATAGGTCCAATTGG	posi695	TAACTGTGAGCCATAGGTCCAATTGG	0
chr:transposi696	NULL	TGCTGCCCGACCTCCTGGATTTTGC	posi696	TGCTGCCCGACCTCCTGGATTTTGC	0
chr:transposi697	NULL	TGTGGAACGCCATGAAGACGGGATAC	posi697	TGTGGAACGCCATGAAGACGGGATAC	0
chr:transposi698	NULL	GACGCCAGAGTGGAGGACCGCCGGGATC	posi698	GACGCCAGAGTGGAGGACCGCCGGGATC	0
chr:transposi699	NULL	CGAGGGTATCATCTTCGGCAA	posi699	CGAGGGTACCATCATCTGCAA	3
chr:transposi700	NULL	TGGGTAAACCCCTCTCTTGCTAGGTA	posi700	TGGGTAAACCCCTCTCTTGCTAGGTA	0
chr:transposi701	NULL	TCCCCAGGGGTTCCTTTGATTTTCTGCC	posi701	TCCCCAGGGGTTCCTTTGATTTTCTGCC	0
chr:transposi702	NULL	GGAACGACTGCTGAGCTGGG	posi702	GGAACGACTGCTGAGCTGGG	0
chr:transposi703	NULL	TAGTGCCATTGATGCCGTCCAACCC	posi703	TAGTGCCATTGATGCCGTCCAACCC	0
chr:transposi704	NULL	TAGGCTCGGTTCTGCCTTCATTTTCC	posi704	TAGGCTCGGTTCTGCCTTCATTTTCC	0
chr:transposi705	NULL	TCCGGCTTGCTGGAAAGGCGCTCCAC	posi705	TCCGGCTTGCTGGAAAGGCGCTCCAC	0
chr:transposi706	NULL	CTGGTCGAGACGGCAACGCCAACTTCC	posi706	CTGGTCGAGACGGCAACGCCAACTTCC	0
chr:transposi707	NULL	TACAGTATTGGTCCGAGCACACTGCCTTG	posi707	TACAGTATTGGTCCGAGCACACTGCCTTG	0
chr:transposi708	NULL	TCCTTGGTGTGCCCGCGCCGTGTTC	posi708	TCCTTGGTGTGCCCGCGCCGTGTTC	0
chr:transposi709	NULL	TACAGTATTGGTCCGAGCACACTGCCT	posi709	TACAGTATTGGTCCGAGCACACTGCCT	0
chr:transposi710	NULL	CACCACCTGATCCCGATCCGCACTC	posi710	CACCACCTGATCCCGATCCGCACTC	0
chr:transposi711	NULL	GCATCGTGACGGTTGGAGCTGCGG	posi711	GCATCGTGACGGTTGGAGCTGCGG	0
chr:transposi712	NULL	CACCACCGACGGGACCGAGATTCCG	posi712	CACCACCGACGGGACCGAGATTCCG	0
chr:transposi713	NULL	CACCGCCTTCCTAGCCTCCGCC	posi713	CACCGCCTTCCTAGCCTCCGCC	0
chr:transposi714	NULL	TCCAACGACTGGGTGGCACGAGGAC	posi714	TCCAACGACTGGGTGGCACGAGGAC	0
chr:transposi715	NULL	GAGTTCCGCGTGGTGGGTACTGCC	posi715	GAGTTCCGCGTGGTGGGTACTGCC	0
chr:transposi716	NULL	CGCTAATGCAAACAAGGCGCCGCCC	posi716	CGCTAATGCAAACAAGGCGCCGCCC	0
chr:transposi717	NULL	GACGCAACCAGGTCGCAACGCCGCGTGG	posi717	GACGCAACCAGGTCGCAACGCCGCGTGG	0
chr:transposi718	NULL	GTGGTTGGGGATGCCTGTTTCTG	posi718	GTGGTTGGGGATGCCTGTTTCTG	0
chr:transposi719	NULL	TGATGAGGTTGAACAGGCGTTCT	posi719	TGATGAGGTTGAACAGGCGTTCT	0
chr:transposi720	NULL	TGTAAGGTGACGACGAGGGCCTGA	posi720	TGTAAGGTGACGACGAGGGCCTGA	0
chr:transposi721	NULL	CGATCTGGAGGTGCAGCCTAC	posi721	CGATCTGGAGGTGCAGCCTAC	0
chr:transposi722	NULL	TAGACTACGACCTTCGGCTTCTCGG	posi722	TAGACTACGACCTTCGGCTTCTCGG	0
chr:transposi723	NULL	CACGTTGGTGGACTGCCGACCTC	posi723	CACGTTGGTGGACTGCCGACCTC	0
chr:transposi724	NULL	TGGAGCCACCTCTAGAGCCACGGCGA	posi724	TGGAGCCACCTCTAGAGCCACGGCGA	0
chr:transposi725	NULL	TGCACCCTCGCTAGCAACGCTCCGTA	posi725	TGCACCCTCGCTAGCAACGCTCCGTA	0
chr:transposi726	NULL	TGTCGTGGAGACTGTAGTGGCCAGA	posi726	TGTCGTGGAGACTGTAGTGGCCAGA	0
chr:transposi727	NULL	TCACGTCTCGCGAACCTTGGTGGTC	posi727	TCACGTCTCGCGAACCTTGGTGGTC	0
chr:transposi728	NULL	CTGCCACCGCTGCCACCGCTGC	posi728	CTGCCACCGCTGCCACCGCTGC	0
chr:transposi729	NULL	TGCCGCTCTCCTCCTTAGCTCGTTG	posi729	TGCCGCTCTCCTCCTTAGCTCGTTG	0
chr:transposi730	NULL	CACTGGAGCGCCGTGGTACCTT	posi730	CACTGGAGCGCCGTGGTACCTT	0
chr:transposi731	NULL	TGCGCAGCTGGGATACGTTATGGA	posi731	TGCGCAGCTGGGATACGTTATGGA	0
chr:transposi732	NULL	TTGTCGGCCGTAGGCACCCATCTC	posi732	TTGTCGGCCGTAGGCACCCATCTC	0
chr:transposi733	NULL	TCTAGATTGCTGCGCTTGCCTCCTC	posi733	TCTAGATTGCTGCGCTTGCCTCCTC	0
chr:transposi734	NULL	TCTGGGATGAGCTGATAGGTCCAC	posi734	TCTGGGATGAGCTGATAGGTCCAC	0
chr:transposi735	NULL	CGGCCAGAGTGTCTTCGTCGAGGCGC	posi735	CGGCCAGAGTGTCTTCGTCGAGGCGC	0
chr:transposi736	NULL	TTACACGATGCCACATCCTCGTTGCC	posi736	TTACACGATGCCACATCCTCGTTGCC	0
chr:transposi737	NULL	TGATATAGTGCCAGGATGAAATCGATG	posi737	TGATATAGTGCCAGGATGAAATCGATG	0
chr:transposi738	NULL	CCTCGCAGGATGCCGTGCTAATTGC	posi738	CCTCGCAGGATGCCGTGCTAATTGC	0
chr:transposi739	NULL	TGCGATCTGCCTCTATGCTTGTTGC	posi739	TGCGATCTGCCTCTATGCTTGTTGC	0
chr:transposi740	NULL	GCACATGTGACTGGTAGCCCCGC	posi740	GCACATGTGACTGGTAGCCCCGC	0
chr:transposi741	NULL	CACTTAGGGCTGCTTGCAA	posi741	CACTTAGGGCTGCTTGCAA	0
chr:transposi742	NULL	TGGGTACTCCAAAATATTATGGTACA	posi742	TGGGTACTCCAAAATATTATGGTACA	0
chr:transposi743	NULL	GAAGAGGACGACGATCAGCGC	posi743	GAAGAGGACGACGATCAGCGC	0
chr:transposi744	NULL	TGGCCCTCGGACCCTTCTAAGCCGCCGG	posi744	TGGCCCTCGGACCCTTCTAAGCCGCCGG	0
chr:transposi745	NULL	TACGCAGCCCTTTGCCTTATGCCCA	posi745	TACGCAGCCCTTTGCCTTATGCCCA	0
chr:transposi746	NULL	GACGGCTTGTGCTCTTCTCGCG	posi746	GACGGCTTGTGCTCTTCTCGCG	0
chr:transposi747	NULL	TGCCAGGAGCGCCTCGTCTATTGGC	posi747	TGCCAGGAGCGCCTCGTCTATTGGC	0
chr:transposi748	NULL	TGCAGGCGGCAGGAGTGGTCT	posi748	TGCAGGCGGCAGGAGTGGTCT	0
chr:transposi749	NULL	TTGATGCCAATATTCCAACGTCTTGC	posi749	TTGATGCCAATATTCCAACGTCTTGC	0
chr:transposi750	NULL	ACAGTTGAGGCCCGGGCTGGTA	posi750	ACAGTTGAGGCCCGGGCTGGTA	0
chr:transposi751	NULL	TGGGTAATATGGCGGCGCCCGTGAGAA	posi751	TGGGTAATATGGCGGCGCCCGTGAGAA	0
chr:transposi752	NULL	TGGGCGGCCTCATGCATGAATTTTTGGAG	posi752	TGGGCGGCCTCATGCATGAATTTTTGGAG	0
chr:transposi753	NULL	TGGGTACCTGCGCATTTTGAGGAGCCT	posi753	TGGGTACCTGCGCATTTTGAGGAGCCT	0
chr:transposi754	NULL	GGCACTGCAGGTACTTGGTGGAGCTCCCCC	posi754	GGCACTGCAGGTACTTGGTGGAGCTCCCCC	0
chr:transposi755	NULL	CTGATAAAACTTCGAATACACAGGTGT	posi755	CTGATAAAACTTCGAATACACAGGTGT	0
chr:transposi756	NULL	GCAGCATGTGCTGGTCCCTTGCCT	posi756	GCAGCATGTGCTGGTCCCTTGCCT	0
chr:transposi757	NULL	CGTCAGTCCACACGTCTACTGTCGC	posi757	CGTCAGTCCACACGTCTACTGTCGC	0
chr:transposi758	NULL	TGGGTAATGACCATTTCTGACGTGCT	posi758	TGGGTAATGACCACTTCTGATGTTCT	3
chr:transposi759	NULL	CCGTCACGCATCCTGCGAAGGCCTC	posi759	CCGTCACGCATCCTGCGAAGGCCTC	0
chr:transposi760	NULL	TGCTGAGTGAGTTGTGGTATTCGG	posi760	TGCTGAGTGAGTTGTGGTATTCGG	0
chr:transposi761	NULL	CGCAATAAGCAGCCCGTGCCTTGGA	posi761	CGCAATAAGCAGCCCGTGCCTTGGA	0
chr:transposi762	NULL	TGCCGGTTGCGATCCTGCTGCTGCGGC	posi762	TGCCGGTTGCGATCCTGCTGCTGCGGC	0
chr:transposi763	NULL	TGGACTCCATGCCCTCGATCTGGTA	posi763	TGGACTCCATGCCCTCGATCTGGTA	0
chr:transposi764	NULL	TGGAGGATCTCCAAGGACGAGTTGTGGG	posi764	TGGAGGATCTCCAAGGACGAGTTGTGGG	0
chr:transposi765	NULL	TGGGTACTTCCAGGCGGCATGGTTC	posi765	TGGGTACTTCCAGGCGGCATGGTTC	0
chr:transposi766	NULL	TGCAGCAGCGACGAGAGCGATGGGC	posi766	TGCAGCAGCGACGAGAGCGATGGGC	0
chr:transposi767	NULL	TGGGTACCTATCTGCTACTGTTAC	posi767	TGGGTACCTATCTGCTACTGTTAC	0
chr:transposi768	NULL	CCACGTAGCTATGCGTAAGGTTGCC	posi768	CCACGTAGCTATGCGTAAGGTTGCC	0
chr:transposi769	NULL	TCCGTCGAGCGCTGGAGTGTACCCCTA	posi769	TCCGTCGAGCGCTGGAGTGTACCCCTA	0
chr:transposi770	NULL	CGTACGCTGATGATGTTGCCCTGC	posi770	CGTACGCTGATGATGTTGCCCTGC	0
chr:transposi771	NULL	TGGAAATCAAAGCTGCCGCCCCCAC	posi771	TGGAAATCAAAGCTGCCGCCCCCAC	0
chr:transposi772	NULL	TCATCATGGTGACGATGCCCCATCCCA	posi772	TCATCATGGTGACGATGCCCCATCCCA	0
chr:transposi773	NULL	GGCCGGTGCTTCGGACTCCGCAAC	posi773	GGCCGGTGCTTCGGACTCCGCAAC	0
chr:transposi774	NULL	TCCTTGGTGTGCCCGCGCCGTGTTCA	posi774	TCCTTGGTGTGCCCGCGCCGTGTTCA	0
chr:transposi775	NULL	TGTGGGATTCTGCGGTGCTGCGT	posi775	TGTGGGATTCTGCGGTGCTGCGT	0
chr:transposi776	NULL	CTGGTGTCCGAGTCGAGGCAGTACA	posi776	CTGGTGTCCGAGTCGAGGCAGTACA	0
chr:transposi777	NULL	TCCCACTGGCTCTGGGGTGCGG	posi777	TCCCACTGGCTCTGGGGTGCGG	0
chr:transposi778	NULL	TCGGCTATGGCTTTCCTCGATAGCGC	posi778	TCGGCTATGGCTTTCCTCGATAGCGC	0
chr:transposi779	NULL	CGTGGCAGGGGCGTTCTTGAGACCGA	posi779	CGTGGCAGGGGCGTTCTTGAGACCGA	0
chr:transposi780	NULL	GACACGATGTTGGCCAGGGCGGCTGGG	posi780	GACACGATGTTGGCCAGGGCGGCTGGG	0
chr:transposi781	NULL	TGTGTCGCCGTCGAGTGAGACCGG	posi781	TGTGTCGCCGTCGAGTGAGACCGG	0
chr:transposi782	NULL	CAGAACTGACCACGACGCTCCAGA	posi782	CAGAACTGACCACGACGCTCCAGA	0
chr:transposi783	NULL	TATGGTACGATACGGAAGATGGCCCA	posi783	TATGGTACGATACGGAAGATGGCCCA	0
chr:transposi784	NULL	CCACGTCTCACGAACCTTGGTGGTC	posi784	CCACGTCTCACGAACCTTGGTGGTC	0
chr:transposi785	NULL	CAAGTTGAAAAGGAGCTTGAGTTGG	posi785	CAAGTTGAAAAGGAGCTTGAGTTGG	0
chr:transposi786	NULL	TGACAGAGGCGCAACCCGAGGT	posi786	TGACAGAGGCGCAACCCGAGGT	0
chr:transposi787	NULL	TGGCTGGTCCCTCTGTACCTCGG	posi787	TGGCTGGTCCCTCTGTACCTCGG	0
chr:transposi788	NULL	TGCGTCTGGAAACTGCTGGCTGC	posi788	TGCGTCTGGAAACTGCTGGCTGC	0
chr:transposi789	NULL	CCACGTCTCACGAACCTTGGTGGTCCG	posi789	CCACGTCTCACGAACCTTGGTGGTCCG	0
chr:transposi790	NULL	TCTTCCTGGTGTCCCATGCTTGCACGGCGG	posi790	TCTTCCTGGTGTCCCATGCTTGCACGGCGG	0
chr:transposi791	NULL	TAGCTGTTGACCGTTATGGCCTTGAGA	posi791	TAGCTGTTGACCGTTATGGCCTTGAGA	0
chr:transposi792	NULL	TCGCAGCTCTGCCTCGGCCACAG	posi792	TCGCAGCTCTGCCTCGGCCACAG	0
chr:transposi793	NULL	TATACCTGGTTGCAGCTCCTGATTTGGTAC	posi793	TATACCTGGTTGCAGCTCCTGATTTGGTAC	0
chr:transposi794	NULL	TGTACCTGCTCCACTGTGCTGTGTCC	posi794	TGTACCTGCTCCACTGTGCTGTGTCC	0
chr:transposi795	NULL	TGCTGGCTGATGACGGGTTCCATCG	posi795	TGCTGGCTGATGACGGGTTCCATCG	0
chr:transposi796	NULL	TGCGTACGAAGCCTCTCCTCTCC	posi796	TGCGTACGAAGCCTCTCCTCTCC	0
chr:transposi797	NULL	TGTAGCGTACTGTGGTGCAGGCCT	posi797	TGTAGCGTACTGTGGTGCAGGCCT	0
chr:transposi798	NULL	TCCGGCCGAAGAGCAGTGATCCGA	posi798	TCCGGCCGAAGAGCAGTGATCCGA	0
chr:transposi799	NULL	TGGACCGTTTCTGGAGCGTGCACGGA	posi799	TGGACCGTTTCTGGAGCGTGCACGGA	0
chr:transposi800	NULL	TCCCAACCGATGTTTGCAGGTGCAC	posi800	TCCCAACCGATGTTTGCAGGTGCAC	0
chr:transposi801	NULL	TCCCCTCCGAGATGCTTCTTTTGGCGCCA	posi801	TCCCCTCCGAGATGCTTCTTTTGGCGCCA	0
chr:transposi802	NULL	TAGTGCTTCTAGGATCCGGTCC	posi802	TAGTGCTTCTAGGATCCGGTCC	0
chr:transposi803	NULL	TGGGGTTGCCGCTCTCCTCCTTAGC	posi803	TGGGGTTGCCGCTCTCCTCCTTAGC	0
chr:transposi804	NULL	TGGGGTGGCTTGACCCGCTGTTGG	posi804	TGGGGTGGCTTGACCCGCTGTTGG	0
chr:transposi805	NULL	TGCTAAGCCACATGGGGGACACTGC	posi805	TGCTAAGCCACATGGGGGACACTGC	0
chr:transposi806	NULL	CCTTGGTGGCTCTGTTGAGTGCTGC	posi806	CCTTGGTGGCTCTGTTGAGTGCTGC	0
chr:transposi807	NULL	CACCGTCGAGCTTGGAGTTCCAC	posi807	CACCGTCGAGCTTGGAGTTCCAC	0
chr:transposi808	NULL	CCAAGGTACCGACAGCTACGCACA	posi808	CCAAGGTACCGACAGCTACGCACA	0
chr:transposi809	NULL	TGACCATCCAGCTGCTGCCCCCGCTGC	posi809	TGACCATCCAGCTGCTGCCCCCGCTGC	0
chr:transposi810	NULL	TGGCCAACATTGACGTCCCGG	posi810	TGGCCAACATTGACGTCCCGG	0
chr:transposi811	NULL	TCCAGGGGCTTTGTTGGGTTTGATG	posi811	TCCAGGGGCTTTGTTGGGTTTGATG	0
chr:transposi812	NULL	TTGATACGGGCTTGATCGGGGCCACCC	posi812	TTGATACGGGCTTGATCGGGGCCACCC	0
chr:transposi813	NULL	TACTATAACCGCCTTTTTCCACCT	posi813	TACTATAACCGCCTTTTTCCACCT	0
chr:transposi814	NULL	TACCATGCCAGCATAGCCTCGTCCC	posi814	TACCATGCCAGCATAGCCTCGTCCC	0
chr:transposi815	NULL	GGGGATGGTGATCACTTCGGCGC	posi815	GGGGATGGTGATCACTTCGGCGC	0
chr:transposi816	NULL	CATGCAGACGCCGCTGACCCTG	posi816	CATGCAGACGCCGCTGACCCTG	0
chr:transposi817	NULL	TCGCTGTCCTGCTGCTGCGGCTGGTCC	posi817	TCGCTGTCCTGCTGCTGCGGCTGGTCC	0
chr:transposi818	NULL	TGGGCTGAGAACTGGAATGTGCGC	posi818	TGGGCTGAGAACTGGAATGTGCGC	0
chr:transposi819	NULL	CAAACCGATATGCTATCTTGGCTGATTCTG	posi819	CAAACCGATATGCTATCTTGGCTGATTCTG	0
chr:transposi820	NULL	TACTCCGATGGTGGCGCCTCCTTCCGTC	posi820	TACTCCGATGGTGGCTCCTCCTTCCGTC	1
chr:transposi821	NULL	TATGTGGCCCACATAGATGCTGCC	posi821	TATGTGGCCCACATAGATGCTGCC	0
chr:transposi822	NULL	TATGTTGGCCTGGATACGCTTCC	posi822	TATGTTGGCCTGGATACGCTTCC	0
chr:transposi823	NULL	CGAGGTACGGTTCCTGCACCAGCGC	posi823	CGAGGTACGGTTCCTGCACCAGCGC	0
chr:transposi824	NULL	CTCCGCTAGTACGACTTGATGGTATCC	posi824	CTCCGCTAGTACGACTTGATGGTATCC	0
chr:transposi825	NULL	TCGCGCAGAACACGGTGTTCGGATG	posi825	TCGCGCAGAACACGGTGTTCGGATG	0
chr:transposi826	NULL	ACCATCCCACAGTTACAACGCCCCGG	posi826	ACCATCCCACAGTTACAACGCCCCGG	0
chr:transposi827	NULL	AAAGCCAAGAACCACCCCTGCCAC	posi827	AAAGCCAAGAACCACCCCTGCCAC	0
chr:transposi828	NULL	CTGTGGGCAGCGATCGGCACGCGA	posi828	CTGTGGGCAGCGATCGGCACGCGA	0
chr:transposi829	NULL	TGCTCGACGACTCGATGGAGCTGCTC	posi829	TGCTCGACGACTCGATGGAGCTGCTC	0
chr:transposi830	NULL	CGAGCGATGCGGCGATCCTGATG	posi830	CGAGCGATGCGGCGATCCTGATG	0
chr:transposi831	NULL	TCGACCACCATGGGCATAGCCGGCCG	posi831	TCGACCACCATGGGCATAGCCGGCCG	0
chr:transposi832	NULL	ACGGCCGCGCGGAACCAATCTACAGGAGTC	posi832	ACGGCCGCGCGGAACCCATCTACAGAAGTC	2
chr:transposi833	NULL	GATTGGACAGCCTCTGTAGTTTGC	posi833	GATTGGACAGCCTCTGTAGTTTGC	0
chr:transposi834	NULL	AACCTATCTAGATAGTGCCCG	posi834	AACCTATCTAGATAGTGCCCG	0
chr:transposi835	NULL	CTGGATGCCGTAAAATGCTTG	posi835	CTGGATGCCGTAAAATGCTTG	0
chr:transposi836	NULL	CCATGCGTCTGCTGCTGTTGTGCATG	posi836	CCATGCGTCTGCTGCTGTTGTGCATG	0
chr:transposi837	NULL	CACGGCCTCATCCTCGACCTCAAGGG	posi837	CACGGCCTCATCCTCGACCTCAAGGG	0
chr:transposi838	NULL	TTCAACGGATTGGACGACGGCGGC	posi838	TTCAACGGATTGGACGACGGCGGC	0
chr:transposi839	NULL	TTGCTGGTTGAGAAAGATGTTATATCT	posi839	TTGCTGGTTGAGAAAGATGTTATATCT	0
chr:transposi840	NULL	TAAGATTAGGTAGCGTTGAAAGAGG	posi840	TAAGATTAGGTAGCGTTGAAAGAGG	0
chr:transposi841	NULL	TATCATTTAAGCTGGTCCCATTTGCC	posi841	TATCATTTAAGCTGGTCCCATTTGCC	0
chr:transposi842	NULL	TTGGCTGGTTGCCTACTAAGGTACGG	posi842	TTGGCTGGTTGCCTACTAAGGTACGG	0
chr:transposi843	NULL	GCAAGAGCAGCCCCAGCAGCGAGGGAAGC	posi843	GCAAGAGCAGCCCCAGCAGCGAGGGAAGC	0
chr:transposi844	NULL	TAGTCGGCAGAGTGCAGCACTCCA	posi844	TAGTCGGCAGAGTGCAGCACTCCA	0
chr:transposi845	NULL	TCCCGTAGGATGTCATCGATTGTCC	posi845	TCCCGTAGGATGTCATCGATTGTCC	0
chr:transposi846	NULL	TGTTGCAAACGGTCAGTGCTGCTGAA	posi846	TGTTGCAAACGGTCAGTGCTGCTGAA	0
chr:transposi847	NULL	TACAGCTGCTACGCTCCGCCGAGCGAC	posi847	TACAGCTGCTACGCTCCGCCGAGCGAC	0
chr:transposi848	NULL	TGCCTGTGCTTCTTGTTGGGGT	posi848	TGCCTGTGCTTCTTGTTGGGGT	0
chr:transposi849	NULL	TGGCTCGAGGACTGAAGCCCCATTCGG	posi849	TGGCTCGAGGACTGAAGCCCCATTCGG	0
chr:transposi850	NULL	TCCTGACCCCGTTCCCTTCTATTGCCC	posi850	TCCTGACCCCGTTCCCTTCTATTGCCC	0
chr:transposi851	NULL	TGGGTACCTGCGCATTTTGT	posi851	TGGGTACCTGCGCATTTTGT	0
chr:transposi852	NULL	CACGAGTCGTCTCGCTGCTCAAAGGGCCA	posi852	CACGAGTCGTCTCGCTGCTCAAAGGGCCA	0
chr:transposi853	NULL	TGCGCAGATGGCATACAGTATGGG	posi853	TGCGCAGATGGCATACAGTATGGG	0
chr:transposi854	NULL	AAATGAGATCCCTCGGTTGCCTT	posi854	AAATGAGATCCCTCGGTTGCCTT	0
chr:transposi855	NULL	TCCGCCTGGAACCAGTGGATGTAAG	posi855	TCCGCCTGGAACCAGTGGATGTAAG	0
chr:transposi856	NULL	CCCGTCGCGACGTTTGCCATCTGC	posi856	CCCGTCGCGACGTTTGCCATCTGC	0
chr:transposi857	NULL	ACCACGGACGCTTCTAACTGGGCCA	posi857	ACCACGGACGCTTCTAACTGGGCCA	0
chr:transposi858	NULL	CCCCCTACCCGCACGGGGTGCTAC	posi858	CCCCCTACCCGCACGGGGTGCTAC	0
chr:transposi859	NULL	TGCCGTTGATGCTCTCGGTGATTGC	posi859	TGCCGTTGATGCTCTCGGTGATTGC	0
chr:transposi860	NULL	TGGAGTGCTGCACTCTGCCGACTAGCCG	posi860	TGGAGTGCTGCACTCTGCCGACTAGCCG	0
chr:transposi861	NULL	ACCGCAGATAAGGTCCTCGCCGC	posi861	ACCGCAGATAAGGTCCTCGCCGC	0
chr:transposi862	NULL	TGGCGGCTGCTTTGACGATCAC	posi862	TGGCGGCTGCTTTGACGATCAC	0
chr:transposi863	NULL	AAACCAAAGAAGTCCTGCCCCCCTGGC	posi863	AAACCAAAGAAGTCCTGCCCCCCTGGC	0
chr:transposi864	NULL	TTGGAGTCCAATGTGCCACACTCGA	posi864	TTGGAGTCCAATGTGCCACACTCGA	0
chr:transposi865	NULL	TACACTGAAGGAAGGGAGTGCGACCTG	posi865	TACACTGAAGGAAGGGAGTGCGACCTG	0
chr:transposi866	NULL	TGCCAGAGGGACTTCGGAGTGGCA	posi866	TGCCAGAGGGACTTCGGAGTGGCA	0
chr:transposi867	NULL	CATGGATGCGGTCCTGCTGCAGGCC	posi867	CATGGATGCGGTCCTGCTGCAGGCC	0
chr:transposi868	NULL	TGTCGTCCTCCCTCTTCTCACATG	posi868	TGTCGTCCTCCCTCTTCTCACATG	0
chr:transposi869	NULL	GCCGCTATGATGAGCTGGTGTTGG	posi869	GCCGCTATGATGAGCTGGTGTTGG	0
chr:transposi870	NULL	TACCCGCCTATACTCGGAGAGGTTAGCC	posi870	TACCCGCCTATACTCGGAGAGGTTAGCC	0
chr:transposi871	NULL	CGCAAAAGAAGATGGTGTGCAACTTG	posi871	CGCAAAAGAAGATGGTGTGCAACTTG	0
chr:transposi872	NULL	TGGTCCCTCTGTACCTCGGGTTGCGCC	posi872	TGGTCCCTCTGTACCTCGGGTTGCGCC	0
chr:transposi873	NULL	TGGAGGCCGGCCGGTGAAAGCGCTCGT	posi873	TGGAGGCCGGCCGGTGAAAGCGCTCGT	0
chr:transposi874	NULL	CTCCAGAAACTGCCTGATGTTGCC	posi874	CTCCAGAAACTGCCTGATGTTGCC	0
chr:transposi875	NULL	TCCCCCTCGACGGTGGAACACCTACGTC	posi875	TCCCCCTCGACGGTGGAACACCTACGTC	0
chr:transposi876	NULL	TGGTTGCGTACGTGCCTTCGGCCTGA	posi876	TGGTTGCGTACGTGCCTTCGGCCTGA	0
chr:transposi877	NULL	CTCCGAGCTCGATGGTCGCAG	posi877	CTCCGAGCTCGATGGTCGCAG	0
chr:transposi878	NULL	CACGATTCACCATGATGGCCTCGAG	posi878	CACGATTCACCATGATGGCCTCGAG	0
chr:transposi879	NULL	TCCGAGGCGACGTTCATTTCAGAAC	posi879	TCCGAGGCGACGTTCATTTCAGAAC	0
chr:transposi880	NULL	CCTTGGTTGGAGTTGCCGCGGCCTC	posi880	CCTTGGTTGGAGTTGCCGCGGCCTC	0
chr:transposi881	NULL	TGCCGCTAACTCTTGTTCCGTTGTAC	posi881	TGCCGCTAACTCTTGTTCCGTTGTAC	0
chr:transposi882	NULL	GCAGCGATGGGTGCAACCT	posi882	GCAGCGATGGGTGCAACCT	0
chr:transposi883	NULL	TAACTTCTTGTGTTGTGGGGTCAT	posi883	TAACTTCTTGTGTTGTGGGGTCAT	0
chr:transposi884	NULL	TGGAATGATGGAGGTGTCTGATGA	posi884	TGGAATGATGGAGGTGTCTGATGA	0
chr:transposi885	NULL	TAGAACCCAATCTACGTGCTTGATG	posi885	TAGAACCCAATCTACGTGCTTGATG	0
chr:transposi886	NULL	CCACGGGAGACTGCCGAAGCGGTGA	posi886	CCACGGGAGACTGCCGAAGCGGTGA	0
chr:transposi887	NULL	TATGAGGACTGCCTGCAATGCTTGGC	posi887	TATGAGGACTGCCTGCAATGCTTGGC	0
chr:transposi888	NULL	TGCATCAGGCGGCGACACACTCAC	posi888	TGCATCAGGCGGCGACACACTCAC	0
chr:transposi889	NULL	TCCATGGCCTCAATTGTGACGACGGT	posi889	TCCATGGCCTCAATTGTGACGACGGG	1
chr:transposi890	NULL	TGGGTACCAACCACAGCCACCA	posi890	TGGGTACCAACCACAGCCACCA	0
chr:transposi891	NULL	TATTGGTGCACTCGGGTATGTGGTC	posi891	TATTGGTGCACTCGGGTATGTGGTC	0
chr:transposi892	NULL	CAGCCGATGACGAGGCAGAGCGGGCT	posi892	CAGCCGATGACGAGGCAGAGCGGGCT	0
chr:transposi893	NULL	TAGAGGCACACATGTGGCTACTGG	posi893	TAGAGGCACACATGTGGCTACTGG	0
chr:transposi894	NULL	TACTGTGAGCATGTCTATGGTGTACCC	posi894	TACTGTGAGCATGTCTATGGTGTACCC	0
chr:transposi895	NULL	TGATATGACGCGTGACTTGCCAC	posi895	TGATATGACGCGTGACTTGCCAC	0
chr:transposi896	NULL	TGACTTGATATTGTTGGTGAGCAGTTC	posi896	TGACTTGATATTGTTGGTGAGCAGTTC	0
chr:transposi897	NULL	CAAGACTGGAGCTGTGCGGAGCGTA	posi897	CAAGACTGGAGCTGTGCGGAGCGTA	0
chr:transposi898	NULL	TGCCCAGCTGGTCTGCCAACATGAA	posi898	TGCCCAGCTGGTCTGCCAACATGAA	0
chr:transposi899	NULL	CACAGTGGCACTCCAGGTACTTGG	posi899	CACAGTGGCACTCCAGGTACTTGG	0
chr:transposi900	NULL	CACCGTGCACTAAACTGCTGATGTTG	posi900	CACCGTGCACTAAACTGCTGATGTTG	0
chr:transposi901	NULL	CAACATTGTCATCCCTCTCTGTC	posi901	CAACATTGTCATCCCTCTCTGTC	0
chr:transposi902	NULL	TGGCTATGGTCTAGAAGGTTGACGGC	posi902	TGGCTATGGTCTAGAAGGTTGACGGC	0
chr:transposi903	NULL	TAGGTGGCTGCTCCCTCGCTG	posi903	TAGGTGGCTGCTCCCTCGCTG	0
chr:transposi904	NULL	CGGGCCGGCAAACGACGCGGGGCTGC	posi904	CGGGCCGGCAAACGACGCGGGGCTGC	0
chr:transposi905	NULL	TTGATCAAGGTAGAGTTGTCGCGTG	posi905	TTGATCAAGGTAGAGTTGTCGCGTG	0
chr:transposi906	NULL	TGAATGTGGCACGGAACGCGGC	posi906	TGAATGTGGCACGGAACGCGGC	0
chr:transposi907	NULL	CTCGCTATGAAGGAGGTGTTCGGC	posi907	CTCGCTATGAAGGAGGTGTTCGGC	0
chr:transposi908	NULL	ACCACGCCCTGGTCGCCAGGTACACCGACTTC	posi908	ACCACGCCTTGGTCGCCAGGTACACCGACTTC	1
chr:transposi909	NULL	TTGCCTCTGGATGATGGCTGATGC	posi909	TTGCCTCTGGATGATGGCTGATGC	0
chr:transposi910	NULL	TGCTGGATCACCGCATCGGTCTTTGG	posi910	TGCTGGATCACCGCATCGGTCTTTGG	0
chr:transposi911	NULL	TGCTCCCACATCTTCTACCACGATCGG	posi911	TGCTCCCACATCTTCTACCACGATCGG	0
chr:transposi912	NULL	CCTAGAGACTGAATTGTCCCTTGCCCTA	posi912	CCTAGAGACTGAATTGTCCCTTGCCCTA	0
chr:transposi913	NULL	TCGAAGACCTTCGAGACCGGGGCCAT	posi913	TCGAAGACCTTCGAGACCGGGGCCAT	0
chr:transposi914	NULL	ACGCCAGCGGAGGCTTGGATGG	posi914	ACGCCAGCGGAGGCTTGGATGG	0
chr:transposi915	NULL	CATCCGCCAGCATGATGTCCCTGTA	posi915	CATCCGCCAGCATGATGTCCCTGTA	0
chr:transposi916	NULL	TTACCGTTCGACCCTGTGCTCTTGGCCC	posi916	TTACCGTTCGACCCTGTGCTCTTGGCCC	0
chr:transposi917	NULL	TGTTGCGACCGGCCATTCAGATAG	posi917	TGTTGCGACCGGCCATTCAGATAG	0
chr:transposi918	NULL	TGAGCAGGATACCGGAGTGCCACACCC	posi918	TGAGCAGGATACCGGAGTGCCACACCC	0
chr:transposi919	NULL	TCGCTGAGACTCAGGCGCTTTTCC	posi919	TCGCTGAGACTCAGGCGCTTTTCC	0
chr:transposi920	NULL	TGGAAGAGTGTCGCTTTGTGCTGGCCA	posi920	TGGAAGAGTGTCGCTTTGTGCTGGCCA	0
chr:transposi921	NULL	TCCGCGGGGCAGCGATGGGTGCAACCTGA	posi921	TCCGCGGGGCAGCGATGGGTGCAACCTGA	0
chr:transposi922	NULL	TGGGCGCACCGCAGCGTTTT	posi922	CGGGCGGACAGCAGCGTTTT	3
chr:transposi923	NULL	ACTCTCGTTATGGTTCGCGCGA	posi923	ACTCTCGTTATGGTTCGCGCGA	0
chr:transposi924	NULL	CGGCATGGGCGACGTGGCGT	posi924	CGGCATGGGCGACGTGGCGT	0
chr:transposi925	NULL	CGCCTGGTGAGGACCACAGCCTGG	posi925	CGCCTGGTGAGGACCACAGCCTGG	0
chr:transposi926	NULL	ACCAGCCGCTCGATTTCGC	posi926	ACCAGCCGCTCGATTTCGC	0
chr:transposi927	NULL	TACCGACAGCTACGCACATACGGAAGGT	posi927	TACCGACAGCTACGCACATACGGAAGGT	0
chr:transposi928	NULL	TGTCCGGCCTGTCGTATCTATTGAT	posi928	TGTCCGGCCTGTCGTATCTATTGAT	0
chr:transposi929	NULL	AAAGTGCTGGCGATTTGAAGGGCCTC	posi929	AAAGTGCTGGCGATTTGAAGGGCCTC	0
chr:transposi930	NULL	TTGTTTTGTGCCTGTTGGTGTGAGT	posi930	TTGTTTTGTGCCTGTTGGTGTGAGT	0
chr:transposi931	NULL	GAAAGGTGAACTGTTGGTTGATGCT	posi931	GAAAGGTGAACTGTTGGTTGATGCT	0
chr:transposi932	NULL	CTCCCTATGAAGGAGGTGCTCGGC	posi932	CTCCCTATGAAGGAGGTGCTCGGC	0
chr:transposi933	NULL	GGGTCGAAACTTGCTGGTCCAACGGT	posi933	GGGTCGAAACTTGCTGGTCCAACGGT	0
chr:transposi934	NULL	GCTGCTGAAAGGTGCCTTGAGAC	posi934	GCTGCTGAAAGGTGCCTTGAGAC	0
chr:transposi935	NULL	GCCCCTGCTGATGTGACTGTTGTTG	posi935	GCCCCTGCTGATGTGACTGTTGTTG	0
chr:transposi936	NULL	TAACGCCTTACCGGTGGATTTCGCGGC	posi936	TAACGCCTTACCGGTGGATTTCGCGGC	0
chr:transposi937	NULL	CGCCATAGCAATCTGGGGCTCGCTGGTA	posi937	CGCCATAGCAATCTGGGGCTCGCTGGTA	0
chr:transposi938	NULL	CAGGTTGCTCGAATGCCTCAGGCAGT	posi938	CAGGTTGCTCGAATGCCTCAGGCAGT	0
chr:transposi939	NULL	TAGACGGTGAAGATACGGGAGGCTGA	posi939	TAGACGGTGAAGATACGGGAGGCTGA	0
chr:transposi940	NULL	TGTAGCGGTATGCTCCCGTTGAAGT	posi940	TGTAGCGGTATGCTCCCGTTGAAGT	0
chr:transposi941	NULL	TGCTTTCCCGGATGCTCTAC	posi941	TGCTTTCCCGGATGCTCTAC	0
chr:transposi942	NULL	TGCAGCTCCTGATTTGGTAC	posi942	TGCAGCTCCTGATTTGGTAC	0
chr:transposi943	NULL	CCCGCCTTATTGAGGTCCCACGCTCCGG	posi943	CCCGCCTTATTGAGGTCCCACGCTCCGG	0
chr:transposi944	NULL	TGGGTACTGCCTTCGAGAATTGTGG	posi944	TGGGTACTGCCTTCGAGAATTGTGG	0
chr:transposi945	NULL	TGAAGATGTCTGATGACTACTCGGA	posi945	TGAAGATGTCTGATGACTACTCGGA	0
chr:transposi946	NULL	AGCGATCATTGACGTGTGCCATTT	posi946	AGCGATCATTGACGTGTGCCATTT	0
chr:transposi947	NULL	CCCCAGGACTGGATCGCATCGATGCC	posi947	CCCCAGGACTGGATCGCATCGATGCC	0
chr:transposi948	NULL	TTAAGGCTAGTTTTCCCACTCCACGGC	posi948	TTAAGGCTAGTTTTCCCACTCCACGGC	0
chr:transposi949	NULL	TGGGTACCAACCACAGCCACCACGAT	posi949	TGGGTACCAACCACAGCCACCACGAT	0
chr:transposi950	NULL	GGCAGCAGCGGATGAGCGATGA	posi950	TGCAGCAGCTGATGATCGATGA	3
chr:transposi951	NULL	TGCTTTCTCGAATGATGCCTTGTTC	posi951	TGCTTTCTCGAATGATGCCTTGTTC	0
chr:transposi952	NULL	TGCCACCATGGTCTCCGCGTGTC	posi952	TGCCACCATGGTCTCCGCGTGTC	0
chr:transposi953	NULL	TCTGCTGAAGCGGTCG	posi953	TCTGCTGAAGCGGTCG	0
chr:transposi954	NULL	AGGGTGGGTCGTATCTCAGTG	posi954	AGGGCGGGTCGTGTGTCAGTG	3
chr:transposi955	NULL	TCTGCCGGCTATGCATGAGCTTCCGG	posi955	TCTGCCGGCTATGCATGAGCTTCCGG	0
chr:transposi956	NULL	TTGCGGGGGTTCTGCTGGCCTGC	posi956	TTGCGGGGGTTCTGCTGGCCTGC	0
chr:transposi957	NULL	TGCCTGGAGATCTGCTCTTCCAC	posi957	TGCCTGGAGATCTGCTCTTCCAC	0
chr:transposi958	NULL	TTCTGCTGCTGTTGTTGTGTCGTGG	posi958	TTCTGCTGCTGTTGTTGTGTCGTGG	0
chr:transposi959	NULL	TGGGTACTTCCAGGCGGCATGGTTCGG	posi959	TGGGTACTTCCAGGCGGCATGGTTCGG	0
chr:transposi960	NULL	TCGGCTAGTCGGCAGAGTGCAGCAC	posi960	TCGGCTAGTCGGCAGAGTGCAGCAC	0
chr:transposi961	NULL	TCCGACACGATGTTGGCCAGGGCGG	posi961	TCCGACACGATGTTGGCCAGGGCGG	0
chr:transposi962	NULL	CCCTACTTCAAGTGTCACAACTGCGG	posi962	CCCTACTTCAAGTGTCACAACTGCGG	0
chr:transposi963	NULL	CACGCCGTTTGAACCCTGCGAGGTAGCC	posi963	CACGCCGTTTGAACCCTGCGAGGTAGCC	0
chr:transposi964	NULL	CGCTGCGGCTGATGAATCGTTG	posi964	CGCTGCGGCTGATGAATCGTTG	0
chr:transposi965	NULL	CGAAACGAAACCCGATCAGACGCCGCGA	posi965	CGAAACGAAACCCGATCAGACGCCGCGA	0
chr:transposi966	NULL	TGCGGCTGTCTCTACTTCTCCCGTCCC	posi966	TGCGGCTGTCTCTACTTCTCCCGTCCC	0
chr:transposi967	NULL	TGGGCGAAGAGTTGAGTGGGCTC	posi967	TGGGCGAAGAGTTGAGTGGGCTC	0
chr:transposi968	NULL	GTCGAGATGACGATGCCGCTGT	posi968	GTCGAGATGACGATGCCGCTGT	0
chr:transposi969	NULL	CCACCCTTTAGACGCCTCTTTCGACGAGCC	posi969	CCACCCTTTAGACGCCTCTTTCGACGAGCC	0
chr:transposi970	NULL	TGGCTGCTGGTTCCCTTCGTGGCGTC	posi970	TGGCTGCTGGTTCCCTTCGTGGCGTC	0
chr:transposi971	NULL	TCGCGGTAGCAGCACGGAGGGCCAC	posi971	TCGCGGTAGCAGCACGGAGGGCCAC	0
chr:transposi972	NULL	TCCCGGAGTACCTAAGGATAGTCG	posi972	TCCCGGAGTACCTAAGGATAGTCG	0
chr:transposi973	NULL	GCCACCAAGTCTCTGCAGGCGTTCCC	posi973	GCCACCAAGTCTCTGCAGGCGTTCCC	0
chr:transposi974	NULL	TGCCCGAAGTGATACTGTCTGACAATGGT	posi974	TGCCCGAAGTGATACTGTCTGACAATGGT	0
chr:transposi975	NULL	CATGCATTTAGAAGTCGACGCCTC	posi975	CATGCATGTAGAAGTCGACGCCTC	1
chr:transposi976	NULL	CAGCGAAGCCTTTGCTACTGACACCAGCA	posi976	CAGCGAAGCCTTTGCTACTGACACCAGCA	0
chr:transposi977	NULL	GCAGCGATGGGTGCAACCTGAGGCA	posi977	GCAGCGATGGGTGCAACCTGAGGCA	0
chr:transposi978	NULL	TCGCCTGATGGAGGTTAATCCGCCT	posi978	TCGCCTGATGGAGGTTAATCCGCCT	0
chr:transposi979	NULL	CCGGTACTGAACTCGCAGCTGTGAC	posi979	CCGGTACTGAACTCGCAGCTGTGAC	0
chr:transposi980	NULL	TCCAGGAAAGCTTCGTACTGCTGCTT	posi980	TCCAGGAAAGCTTCGTACTGCTGCTT	0
chr:transposi981	NULL	TAGTGATAGTGGACACAGTTG	posi981	TAGTGATAGTGGACACAGTTG	0
chr:transposi982	NULL	TCAAATGCTGTTGCTGGCGTTGGCA	posi982	TCAAATGCTGTTGCTGGCGTTGGCA	0
chr:transposi983	NULL	TCGTTTCAGCTCATCTGCGCCGGGAG	posi983	TCGTTTCAGCTCATCTGCGCCGGGAG	0
chr:transposi984	NULL	TGCCAAGTGATAGTGGCTGCGTC	posi984	TGCCAAGTGATAGTGGCTGCGTC	0
chr:transposi985	NULL	GCAATGCCCACATGTGTGTTG	posi985	GCAATGCCCACATGTGTGTTG	0
chr:transposi986	NULL	TCACGTGGGTGCCCGTTAGCGTGG	posi986	TCACGTGGGTGCCCGTTAGCGTGG	0
chr:transposi987	NULL	TAGGAGTTCAAAGCCACGACGCCC	posi987	TAGGAGTTCAAAGCCACGACGCCC	0
chr:transposi988	NULL	GAGGACGTGCCGCTGGGATCCG	posi988	GAGGACGTGCCGCTGGGATCCG	0
chr:transposi989	NULL	TGCCGCATCGATGTTGCTTGGAGT	posi989	TGCCGCATCGATGTTGCTTGGAGT	0
chr:transposi990	NULL	TGCGTTGGCGCCGAGCTCTTG	posi990	TGCGTTGGCGCCGAGCTCTTG	0
chr:transposi991	NULL	GCAAATGGTCGAGGTGGTGGCATGTA	posi991	GCAAATGGTCGAGGTGGTGGCATGTA	0
chr:transposi992	NULL	CCGCCTGCGCTGCTGGCGCT	posi992	CCGCCGTCGCTGCTGCCGCT	3
chr:transposi993	NULL	TCCCGGTGATGCCTTAACAATCTC	posi993	TCCCGGTGATGCCTTAACAATCTC	0
chr:transposi994	NULL	CCCTGAAAAGGTGTCCGCGATTACCGA	posi994	CCCTGAAAAGGTGTCCGCGATTACCGA	0
chr:transposi995	NULL	GCACTCGTTGACTGTGTCTCCACCAG	posi995	GCACTCGTTGACTGTGTCTCCACCAG	0
chr:transposi996	NULL	TAGTCCGAGCGATTGCAGGTGTTCATC	posi996	TAGTCCGAGCGATTGCAGGTGTTCATC	0
chr:transposi997	NULL	TGGCGGTCCACTCGAAGATGGCGG	posi997	TGGCGGTCCACTCGAAGATGGCGG	0
chr:transposi998	NULL	TCGCAGCTCTGCCTCGGCCACAGTTC	posi998	TCGCAGCTCTGCCTCGGCCACAGTTC	0
chr:transposi999	NULL	CCGGAAAGTGGGCCATCGGAGGTAG	posi999	CCGGAAAGTGGGCCATCGGAGGTAG	0
chr:transposi1000	NULL	TCGTCCAGTACTGGCATGACTCTGCGC	posi1000	TCGTCCAGTACTGGCATGACTCTGCGC	0
chr:transposi1001	NULL	TGAGCGGGTGCAGCCGATGACGAGGC	posi1001	TGAGCGGGTGCAGCCGATGACGAGGC	0
chr:transposi1002	NULL	TATTGCTGTCTACGCCATCCTG	posi1002	TATTGCTGTCTACGCCATCCTG	0
chr:transposi1003	NULL	CCCCAGCTGGTTCCCCTCATCGGT	posi1003	CCCCAGCTGGTTCCCCTCATCGGT	0
chr:transposi1004	NULL	CCAAGGAAGCTTCCGGACTTGCCT	posi1004	CCAAGGAAGCTTCCGGACTTGCCT	0
chr:transposi1005	NULL	CCAGATGGCCTCTACGCCTGCCTC	posi1005	CCAGATGGCCTCTACGCCTGCCTC	0
chr:transposi1006	NULL	TGACCTAAGTGTTGTGGTGGTCCCCTC	posi1006	TGACCTAAGTGTTGTGGTGGTCCCCTC	0
chr:transposi1007	NULL	CTAGGGCCACACTTCATTGCA	posi1007	CTAGGGCCACACTTCATTGCA	0
chr:transposi1008	NULL	TAGGAGTTCACCGCCACGACGAC	posi1008	TAGGAGTTCACCGCCACGACGAC	0
chr:transposi1009	NULL	TGGGTAGACCGAGAGAGGG	posi1009	TGGGTAGACCGAGAGAGGG	0
chr:transposi1010	NULL	TATGGCAGACCAGGTGGCAAGAGT	posi1010	TATGGCAGACCAGGTGGCAAGAGT	0
chr:transposi1011	NULL	GTAGTTCTCCCTGTTGCGTCCTCC	posi1011	GTAGTTCTCCCTGTTGCGTCCTCC	0
chr:transposi1012	NULL	TGACGCCGGCAAACGACCGAGTGGA	posi1012	TGACGCCGGCAAACGACCGAGTGGA	0
chr:transposi1013	NULL	TGCTCTCTTTCCGCTCGCTCCCGCT	posi1013	TGCTCTCTTTCCGCTCGCTCCCGCT	0
chr:transposi1014	NULL	TGGTGGTGATGAGCTGTTGATGTTA	posi1014	TGGTGGTGATGAGCTGTTGATGTTA	0
chr:transposi1015	NULL	TCCCGGCTGCTCTACTCTGCTGTC	posi1015	TCCCGGCTGCTCTACTCTGCTGTC	0
chr:transposi1016	NULL	TAGGCTAATCCGCGTAGCTGCGCTG	posi1016	TAGGCTAATCCGCGTAGCTGCGCTG	0
chr:transposi1017	NULL	TGATAGGTCCACCTCCCCCGTCGCGA	posi1017	TGATAGGTCCACCTCCCCCGTCGCGA	0
chr:transposi1018	NULL	TGCCAGCATAGCCTCGTCCCCC	posi1018	TGCCAGCATAGCCTCGTCCCCC	0
chr:transposi1019	NULL	TGTGGGATTCTGCGGTGCTGCGTG	posi1019	TGTGGGATTCTGCGGTGCTGCGTG	0
chr:transposi1020	NULL	TACAACGGTGACGGTGCGAGCGGTGCGG	posi1020	TACAACGGTGACGGTGCGAGCGGTGCGG	0
chr:transposi1021	NULL	CGGGCTCATGTAGGCGGTGAC	posi1021	CGGGCTCATGTAGGCGGTGAC	0
chr:transposi1022	NULL	TGAGTGATCCACTCAAGAAGGCACC	posi1022	TGAGTGATCCACTCAAGAAGGCACC	0
chr:transposi1023	NULL	ACGATCAATAAAACATACGCCCGG	posi1023	ACGATCAATAAAACATACGCCCGG	0
chr:transposi1024	NULL	CCGTTGGAGATGTTGATTGGTAAAC	posi1024	CCGTTGGAGATGTTGATTGGTAAAC	0
chr:transposi1025	NULL	TGCCTAAGCAGAGGCTCTGGTGTCCGA	posi1025	TGCCTAAGCAGAGGCTCTGGTGTCCGA	0
chr:transposi1026	NULL	TGAGTATGGGCAAACACCGTGGCGGT	posi1026	TGAGTATGGGCAAACACCGTGGCGGT	0
chr:transposi1027	NULL	TACTTTCGCATCACTGCCCGGGTCCC	posi1027	TACTTTCGCATCACTGCCCGGGTCCC	0
chr:transposi1028	NULL	CCCGCCTTATCGAGGTCCCACGCTCGGGCACA	posi1028	CCCGCCTTATCGAGGTCCCACGCTCGGGCACA	0
chr:transposi1029	NULL	CCTCATCGATCTTCCTGGTGTCCC	posi1029	CCTCATCGATCTTCCTGGTGTCCC	0
chr:transposi1030	NULL	CAGAGTGACGGGGCCGCTGCTGGA	posi1030	CAGAGTGACGGGGCCGCTGCTGGA	0
chr:transposi1031	NULL	TGGATGCCCTGCTGCCCCATTCCGC	posi1031	TGGATGCCCTGCTGCCCCATTCCGC	0
chr:transposi1032	NULL	TAAGCCCTACTTCAAGTGTCACAACTGCGGA	posi1032	TAAGCCCTACTTCAAGTGTCACAACTGCGGA	0
chr:transposi1033	NULL	TGCCGTGCTAATTGCTGTTGC	posi1033	TGCCGTGCTAATTGCTGTTGC	0
chr:transposi1034	NULL	TGTGAATTCGCGTCCGCTTACCCATG	posi1034	TGTGAATTCGCGTCCGCTTACCCATG	0
chr:transposi1035	NULL	TCCTGCCAAGCGTTTCAGACGGTCCC	posi1035	TCCTGCCAAGCGTTTCAGACGGTCCC	0
chr:transposi1036	NULL	GCTGATGTCGTTGTTGTTGCTG	posi1036	GCTGATGTCGTTGTTGTTGCTG	0
chr:transposi1037	NULL	CCCCGCCAAGATACGGCTCCTGCACC	posi1037	CCCCGCCAAGATACGGCTCCTGCACC	0
chr:transposi1038	NULL	CCCAACTGGTTCCCCTCATTGGTCTTCG	posi1038	CCCAACTGGTTCCCCTCATTGGTCTTCG	0
chr:transposi1039	NULL	TGGGTAGTCTGCCAAATACT	posi1039	TGGGTAGTCTGCCAAATACT	0
chr:transposi1040	NULL	TGAGCGGGTGCAGCCGATGACGAGG	posi1040	TGAGCGGGTGCAGCCGATGACGAGG	0
chr:transposi1041	NULL	CAAGCAAGATGATGCCAGATGCTGCTA	posi1041	CAAGCAAGATGATGCCAGATGCTGCTA	0
chr:transposi1042	NULL	TGCTCGACAGGAGCAGGGTGTTCGA	posi1042	TGCTCGACAGGAGCAGGGTGTTCGA	0
chr:transposi1043	NULL	TGCAAGAGTTTTTTGAATGCCTGAAGCCC	posi1043	TGCAAGAGTTTTTTGAATGCCTGAAGCCC	0
chr:transposi1044	NULL	GTAATGGTCATACGTCCCTGT	posi1044	GTAATGGTCATACGTCCCTGT	0
chr:transposi1045	NULL	CACGCATTTATCTGTACGGCGCTC	posi1045	CACGCATTTATCTGTACGGCGCTC	0
chr:transposi1046	NULL	TGCGACAATGCCTGTCTGACGG	posi1046	TGCGACAATGCCTGTCTGACGG	0
chr:transposi1047	NULL	TGGGTACCCGATGGTATTTGATGCTGA	posi1047	TGGGTACCCGATGGTATTTGATGCTGA	0
chr:transposi1048	NULL	TCCAAGAGTTCCGCGTGGTGGGTA	posi1048	TCCAAGAGTTCCGCGTGGTGGGTA	0
chr:transposi1049	NULL	TTGAGCTAAACGCCCCTCCTCCTCAGGAA	posi1049	TTGAGCTAAACGCCCCTCCTCCTCAGGAA	0
chr:transposi1050	NULL	TGCCAGAACCCGTTGGTGTGCTGGA	posi1050	TGCCAGAACCCGTTGGTGTGCTGGA	0
chr:transposi1051	NULL	CAGGCGAGTGATCAGATGAGAGATCCGGC	posi1051	CAGGCGAGTGATCAGATGAGAGATCCGGC	0
chr:transposi1052	NULL	GCCGTGCCATCGCAAAAGACGGGAGGG	posi1052	GCCGTGCCATCGCAAAAGACGGGAGGG	0
chr:transposi1053	NULL	GCAACGCCGATGGAGAGCGACAGCAG	posi1053	GCAACGCCGATGGAGAGCGACAGCAG	0
chr:transposi1054	NULL	TCCGCTGCGACGCTGCTGACGCC	posi1054	TCCGCTGCGACGCTGCTGACGCC	0
chr:transposi1055	NULL	TCCAGTGCAAACGCGCGAGATCCGAA	posi1055	TCCAGTGCAAACGCGCGAGATCCGAA	0
chr:transposi1056	NULL	TGGCCTGCTACTCTTCGTCTAATGACGGG	posi1056	TGGCCTGCTACTCTTCGTCTAATGACGGG	0
chr:transposi1057	NULL	TGCCGCATGGGTAACAGTGCGTT	posi1057	TGCCGCATGGGTAACAGTGCGTT	0
chr:transposi1058	NULL	TACTTCCCAAGTGTCCCGTAGTTG	posi1058	TACTTCCCAAGTGTCCCGTAGTTG	0
chr:transposi1059	NULL	TCTAATGCGTTGGCCATGTTTC	posi1059	TCTAATGCGTTGGCCATGTTTC	0
chr:transposi1060	NULL	TCCTCGTTGCCCGCCCGATGCCCGA	posi1060	TCCTCGTTGCCCGCCCGATGCCCGA	0
chr:transposi1061	NULL	CACACGATTCACCATGATGGCCTTGAG	posi1061	CACACGATTCACCATGATGGCCTTGAG	0
chr:transposi1062	NULL	TGGATAGGGGACCTTGAACGGCTAAG	posi1062	TGGATAGGGGACCTTGAACGGCTAAG	0
chr:transposi1063	NULL	CCTCGACTGGTCCTACTTCGGCGAT	posi1063	CCTCGACTGGTCCTACTTCGGCGAT	0
chr:transposi1064	NULL	CACGGTTAGCTGCCTCTATGCTTTGCC	posi1064	CACGGTTAGCTGCCTCTCTGCTGTCCC	3
chr:transposi1065	NULL	TGATCTCCAGATCAATCGGCAGGCC	posi1065	TGATCTCCAGATCAATCGGCAGGCC	0
chr:transposi1066	NULL	TGGCAGCACCGATCGTAGAGTTGC	posi1066	TGGCAGCACCGATCGTAGAGTTGC	0
chr:transposi1067	NULL	AGGGTAGCTGATCCTTGGTGTGCCCGCGC	posi1067	AGGGTAGCTGATCCTTGGTGTGCCCGCGC	0
chr:transposi1068	NULL	AGAAGACTCACATGGCGCAG	posi1068	AGAAGACTCACATGGCGCAG	0
chr:transposi1069	NULL	TGGGTAGTCTGCCAAATACTAGTTC	posi1069	TGGGTAGTCTGCCAAATACTAGTTC	0
chr:transposi1070	NULL	TCGGGCCGAATTAGAGGGTTCTCTGC	posi1070	TCGGGCCGAATTAGAGGGTTCTCTGC	0
chr:transposi1071	NULL	TTGAGGATGGCTTCGATGTTGTTG	posi1071	TTGAGGATGGCTTCGATGTTGTTG	0
chr:transposi1072	NULL	CCCAGCAGGAGCTCACGTTGGTGGAC	posi1072	CCCAGCAGGAGCTCACGTTGGTGGAC	0
chr:transposi1073	NULL	TAAGGGCGTCTAGGGGTGCACTTCAG	posi1073	TAAGGGCGTCTAGGGGTGCACTTCAG	0
chr:transposi1074	NULL	TAATGCCCCGAAGGTTGCCCTCTGT	posi1074	TAATGCCCCGAAGGTTGCCCTCTGT	0
chr:transposi1075	NULL	TGCTAAGAAAGGTGCTGCCGATGTG	posi1075	TGCTAAGAAAGGTGCTGCCGATGTG	0
chr:transposi1076	NULL	TACCCATGGAATCCCGAGCTCCTCGTG	posi1076	TACCCATGGAATCCCGAGCTCCTCGTG	0
chr:transposi1077	NULL	TGCCAGCCTTCAGCCTTACTCCA	posi1077	TGCCAGCCTTCAGCCTTACTCCA	0
chr:transposi1078	NULL	TAACATCGACTTTCTGGCTGCCTCC	posi1078	TAACATCGACTTTCTGGCTGCCTCC	0
chr:transposi1079	NULL	ACACCCATTGCCATGAGCTAGAGCCG	posi1079	ACACCCATTGCCATGAGCTAGAGCCG	0
chr:transposi1080	NULL	CATCTGCTACATGATTGTCCTTGCC	posi1080	CATCTGCTACATGATTGTCCTTGCC	0
chr:transposi1081	NULL	TCCCGCTGCACCTCGTCCGGTCC	posi1081	TCCCGCTGCACCTCGTCCGGTCC	0
chr:transposi1082	NULL	TGGAGAGTTATGCGATGCGTGAA	posi1082	TGGAGAGTTATGCGATGCGTGAA	0
chr:transposi1083	NULL	TATGATAACGGTGCTTTTATGTGTC	posi1083	TATGATAACGGTGCTTTTATGTGTC	0
chr:transposi1084	NULL	TAGCTGATGTCGTTGTTGTTGCTG	posi1084	TAGCTGATGTCGTTGTTGTTGCTG	0
chr:transposi1085	NULL	TCCGATTGGTTACCTTCCAGGTGTAGT	posi1085	TCCGATTGGTTACCTTCCAGGTGTAGT	0
chr:transposi1086	NULL	TCAGCGCCAGAGTCGAAGCAAAATGGAA	posi1086	TCAGCGCCAGAGTCGAAGCAAAATGGAA	0
chr:transposi1087	NULL	TCTGACAAGGGCTGAGATGTGGGT	posi1087	TCTGACAAGGGCTGAGATGTTGGT	1
chr:transposi1088	NULL	CCATCCGAGTTTCCGCAAATAGTACC	posi1088	CCATCCGAGTTTCCGCAAATAGTACC	0
chr:transposi1089	NULL	GGTCAGCGTGGTTGTGAT	posi1089	GGTCGGCGAGGTGGTGAT	3
chr:transposi1090	NULL	TGTCCTTGCAGGTTGCTGATCGATGCCC	posi1090	TGTCCTTGCAGGTTGCTGATCGATGCCC	0
chr:transposi1091	NULL	ACCCGCTGCGATGAACCTGTCACC	posi1091	ACCCGCTGCGATGAACCTGTCACC	0
chr:transposi1092	NULL	TCTCTGCTGTCGTAGCCTCGTCCAA	posi1092	TCTCTGCTGTCGTAGCCTCGTCCAA	0
chr:transposi1093	NULL	TTGGTAGGCTCTCTGGTTGCCTTAC	posi1093	TTGGTAGGCTCTCTGGTTGCCTTAC	0
chr:transposi1094	NULL	CCTAGACGAGGACGGGATTCTGC	posi1094	CCTAGACGAGGACGGGATTCTGC	0
chr:transposi1095	NULL	TACCCTCGAGCAATGCATCGCGCCGC	posi1095	TACCCTCGAGCAATGCATCGCGCCGC	0
chr:transposi1096	NULL	TGGGTGTGGAGTGTATGGGCGTC	posi1096	TGGGTGTGGCATTTATGGGCGTC	3
chr:transposi1097	NULL	TGCTGACAAAGCTTCTGCCTTGATC	posi1097	TGCTGACAAAGCTTCTGCCTTGATC	0
chr:transposi1098	NULL	TGTCTTGGGCCTCCGACGTTGGGCA	posi1098	TGTCTTGGGCCTCCGACGTTGGGCA	0
chr:transposi1099	NULL	TAGCACCACGAAGTTGTTGATTGATG	posi1099	TAGCACCACGAAGTTGTTGATTGATG	0
chr:transposi1100	NULL	TGAAATAATGGAAGTGGCTGGTTTGGA	posi1100	TGAAATAATGGAAGTGGCTGGTTTGGA	0
chr:transposi1101	NULL	TGCAGCTCTACTCCTACGGGCCTGTTGATG	posi1101	TGCAGCTCTACTCCTACGGGCCTGTTGATG	0
chr:transposi1102	NULL	TCAGCCAGAGCGACTGCTTGGAAATTGC	posi1102	TCAGCCAGAGTGACTGCTTTGAAATTGC	2
chr:transposi1103	NULL	TGGCTGGGCCAATCAAAACGCGCGAC	posi1103	TGGCTGGGCCAATCAAAACGCGCGAC	0
chr:transposi1104	NULL	TAGTTGCTGCCTCATTGACGCTTGTC	posi1104	TAGTTGCTGCCTCATTGACGATTGTC	1
chr:transposi1105	NULL	GACGGGCCTTCAATGCTGCCTCC	posi1105	GACGGGCCTTCAATGCTGCCTCC	0
chr:transposi1106	NULL	TAACTGCGAAGTCGATCAGGTCCGGC	posi1106	TAACTGCGAAGTCGATCAGGTCCGGC	0
chr:transposi1107	NULL	CGCGGAAGCAGCACGGAGGGCCACAC	posi1107	CGCGGAAGCAGCACGGAGGGCCACAC	0
chr:transposi1108	NULL	TAATTTCACAATTGCTGATGTATGGCC	posi1108	TAATTTCACAATTGCTGATGTATGGCC	0
chr:transposi1109	NULL	TGCCCTAATCCCTAGGAACGGAGG	posi1109	TGCCCTAATCCCTAGGAACGGAGG	0
chr:transposi1110	NULL	TATGCTCTGCGCTGCGCAATGGA	posi1110	TATGCTCTGCGCTGCGCAATGGA	0
chr:transposi1111	NULL	TAGCGCGAATGTGCTAGTAGCCTGG	posi1111	TAGCGCGAATGTGCTAGTAGCCTGG	0
chr:transposi1112	NULL	TGTAGTTTGCTGTGTGATTGCCC	posi1112	TGTAGTTTGCTGTGTGATTGCCC	0
chr:transposi1113	NULL	CCAGGTCAGTGTGCCCACCGATTAGT	posi1113	CCAGGTCAGTGTGCCCACCGATTAGT	0
chr:transposi1114	NULL	TGGGTACCTTGAGATAGCGTTTGATG	posi1114	TGGGTACCTTGAGATAGCGTTTGATG	0
chr:transposi1115	NULL	TCGCTGGCTGCATCATAGTGCAAG	posi1115	TCGCTGGCTGCATCATAGTGCAAG	0
chr:transposi1116	NULL	GGCGCTGCACCCCAAGTCCATCTAGGTCCCG	posi1116	GGCGCTGCACCCCAAGTCCATCTAGGTCCCG	0
chr:transposi1117	NULL	TGTGCGGCTCCTCCACGGTGATCCTCC	posi1117	TGTGCGGCTCCTCCACGGTGATCCTCC	0
chr:transposi1118	NULL	TGGATGATGACGGGTCAACGTCCA	posi1118	TGGATGATGACGGGTCAACGTCCA	0
chr:transposi1119	NULL	TGCGGAACTCCAGCTCTGATCAGTCTG	posi1119	TGCGGAACTCCAGCTCTGATCAGTCTG	0
chr:transposi1120	NULL	CCCAACGTCGGAGGCCCAAGACACCCG	posi1120	CCCAACGTCGGAGGCCCAAGACACCCG	0
chr:transposi1121	NULL	TGGGTATGTTAGGTTGTGGGT	posi1121	TGGGTATGTTAGGTTGTGGGT	0
chr:transposi1122	NULL	TGCCTCAGGTTGCACCCATCGCT	posi1122	TGCCTCAGGTTGCACCCATCGCT	0
chr:transposi1123	NULL	TCCGTCCTGGCTGGCCACACCCAC	posi1123	TCCGTCCTGGCTGGCCACACCCAC	0
chr:transposi1124	NULL	TTGGTCGCCCAGTTGACCTAGCTGT	posi1124	TTGGTCGCCCAGTTGACCTAGCTGT	0
chr:transposi1125	NULL	TGTATATTGGGTGCACTTCGTTTTTCT	posi1125	TGTATATTGGGTGCACTTCGTTTTTCT	0
chr:transposi1126	NULL	TGTGGCCTTCGAGTGGGTGATCATG	posi1126	TGTGGCCTTCGAGTGGGTGATCATG	0
chr:transposi1127	NULL	TAGGTACTCCGGGATCCCCATGCGG	posi1127	TAGGTACTCCGGGATCCCCATGCGG	0
chr:transposi1128	NULL	CGCGGCACGCTTACGCTCCCTC	posi1128	CGCGGCACGCTTACGCTCCCTC	0
chr:transposi1129	NULL	TGTCCTCTGAAAAATGCTGCCTG	posi1129	TGTCCTCTGAAAAATGCTGCCTG	0
chr:transposi1130	NULL	TCACTATACGGTGGTCTGCTTC	posi1130	TCACTATACGGTGGTCTGCTTC	0
chr:transposi1131	NULL	GCCGGAAATCTGCCTTCCTACC	posi1131	GCCGGAAATCTGCCTTCCTACC	0
chr:transposi1132	NULL	TGCTGCACAGGCGCCACTGCCGG	posi1132	TGCTGCACAGGCGCCACTGCCGG	0
chr:transposi1133	NULL	GCCGCTGGTGTTGTTGCTGCTGTTG	posi1133	GCCGCTGGTGTTGTTGCTGCTGTTG	0
chr:transposi1134	NULL	CATCTGTCAAATGGTGTGAATGCATT	posi1134	CATCTGTCAAATGGTGTGAATGCATT	0
chr:transposi1135	NULL	TGCCGGCCAGGGATACCTTTGCCTA	posi1135	TGCCGGCCAGGGATACCTTTGCCTA	0
chr:transposi1136	NULL	GATGTCGTTGTTGTTGCTG	posi1136	GATGTCGTTGTTGTTGCTG	0
chr:transposi1137	NULL	TATGACGGACTCATGGCACCTTG	posi1137	TATGACGGACTCATGGCACCTTG	0
chr:transposi1138	NULL	GCTGATGTCGTTGTTGTTGCTGC	posi1138	GCTGATGTCGTTGTTGTTGCTGC	0
chr:transposi1139	NULL	TACGTTGGTGAGAGCGGAGCTGG	posi1139	TACGTTGGTGAGAGCGGAGCTGG	0
chr:transposi1140	NULL	TTCGTATTTCAACGTTTCTGCTGAGGA	posi1140	TTGGTATTTCAACGTTTCTGCTGAGGC	2
chr:transposi1141	NULL	TCTGGAGTTCCGTGCCTTCGACGGTC	posi1141	TCTGGAGTTCCGTGCCTTCGACGGTC	0
chr:transposi1142	NULL	GCAGATCCGCTTGACTTGGTAGACGTC	posi1142	GCAGATCCGCTTGACTTGGTAGACGTC	0
chr:transposi1143	NULL	TAGCACATGTAAGGTTGCCATTTT	posi1143	TAGCACATGTAAGGTTGCCATTTT	0
chr:transposi1144	NULL	TTCGGTTGACCTGTTCGATGGTTCC	posi1144	TTCGGTTGACCTGTTCGATGGTTCC	0
chr:transposi1145	NULL	TGGTGGCACGGACCAGAGTGGCTG	posi1145	TGGTGGCACGGACCAGAGTGGCTG	0
chr:transposi1146	NULL	TATAGAGCTCAATGCCCAGCTGGTC	posi1146	TATAGAGCTCAATGCCCAGCTGGTC	0
chr:transposi1147	NULL	TGCGTGCACTGCTGTGATGCGGC	posi1147	TGCGTGCACTGCTGTGATGCGGC	0
chr:transposi1148	NULL	TGATCCACTAGGATGGCTGCCTTCCC	posi1148	TGATCCACTAGGATGGCTGCCTTCCC	0
chr:transposi1149	NULL	TATTAGTTGTTAATAAATGTGGTTGGC	posi1149	TATTAGTTGTTAATAAATGTGGTTGGC	0
chr:transposi1150	NULL	TGCTGAGTGAGTTGTGGTATTCGGC	posi1150	TGCTGAGTGAGTTGTGGTATTCGGC	0
chr:transposi1151	NULL	TGCGTGTCTGCGTGGTGCGTGGTAGC	posi1151	TGCGTGTCTGCGTGGTGCGTGGTAGC	0
chr:transposi1152	NULL	TCGTTGTTAAACGTCGGCTTCCGTC	posi1152	TCGTTGTTAAACGTCGGCTTCCGTC	0
chr:transposi1153	NULL	TCGCAAAGCTTCCCGGTTCGATGTCTC	posi1153	TCGCAAAGCTTCCCGGTTCGATGTCTC	0
chr:transposi1154	NULL	TAAAAAACGACGGTGCACTGG	posi1154	TAAAAAACGACGGTGCACTGG	0
chr:transposi1155	NULL	TGGTCGGCTTGGTAGTGAAGG	posi1155	TGGTCGGCTTGGTAGTGAAGG	0
chr:transposi1156	NULL	TGCTCGGAGTTGCTGCTGGTTGCGATC	posi1156	TGCTCGGAGTTGCTGCTGGTTGCGATC	0
chr:transposi1157	NULL	TTGGGCTGACTCTACGTGACGGAACC	posi1157	TTGGGCTGACTCTACGTGACGGAACC	0
chr:transposi1158	NULL	CCCCTTGCCACCGACGGGACCGAGA	posi1158	CCCCTTGCCACCGACGGGACCGAGA	0
chr:transposi1159	NULL	GGAGATCGGAGCTAATGTTTGCGC	posi1159	GGAGATCGGAGCTAATGTTTGCGC	0
chr:transposi1160	NULL	CCACGAGTGATGATCCTGCTTGCG	posi1160	CCACGAGTGATGATCCTGCTTGCG	0
chr:transposi1161	NULL	CCCATGTGGGGGCTTCCGGGGG	posi1161	CCCATGTGGGGGCTTCCGGGGG	0
chr:transposi1162	NULL	TGCCGACGCCTGCTGCGACGCTGC	posi1162	TGCCGACGCCTGCTGCGACGCTGC	0
chr:transposi1163	NULL	AGGCCAGGTCGCACTCCCTCCC	posi1163	AGGCCAGGTCGCACTCCCTCCC	0
chr:transposi1164	NULL	TACTCAGTATACGAGTCATGTGCAGC	posi1164	TACTCAGTATACGAGTCATGTGCAGC	0
chr:transposi1165	NULL	TCCGGTAAGATTGTGCCCGCGTTTTC	posi1165	TCCGGTAAGATTGTGCCCGCGTTTTC	0
chr:transposi1166	NULL	TGTGGGTCCCCGTTGAAGTGTTCGAC	posi1166	TGTGGGTCCCCGTTGAAGTGTTCGAC	0
chr:transposi1167	NULL	TATAGTTTGCAGGATGCTGGCC	posi1167	TATAGTTTGCAGGATGCTGGCC	0
chr:transposi1168	NULL	TCCCCAGCTGGTTCCCCTCATCGGTC	posi1168	TCCCCAGCTGGTTCCCCTCATCGGTC	0
chr:transposi1169	NULL	CACGCTATGGAGTGGCGGTGCATTGGC	posi1169	CACGCTATGGAGTGGCGGTGCATTGGC	0
chr:transposi1170	NULL	TCTAATCTTACCTAAATACTGCGACTG	posi1170	TCTAATCTTACCTAAATACTGCGACTG	0
chr:transposi1171	NULL	TTGTAGCGTTGCCGGACTGATTCCTC	posi1171	TTGTAGCGTTGCCGGACTGATTCCTC	0
chr:transposi1172	NULL	TGGCTTGACCCGCTGTTGGGTACTTGC	posi1172	TGGCTTGACCCGCTGTTGGGTACTTGC	0
chr:transposi1173	NULL	AGCGAGTTCCTCGACATCGATGCCG	posi1173	AGCGAGTTCCTCGACATCGATGCCG	0
chr:transposi1174	NULL	TAGTCAGCGCCTCGTGCCGTCTGGA	posi1174	TAGTCAGCGCCTCGTGCCGTCTGGA	0
chr:transposi1175	NULL	TCAACAGTTTGCGCCATACTCTGCTGG	posi1175	TCAACAGTTTGCGCCATACTCTGCTGG	0
chr:transposi1176	NULL	CCGGTGGCATTGCTCTGGTGTTCCA	posi1176	CCGGTGGCATTGCTCTGGTGTTCCA	0
chr:transposi1177	NULL	GCCGCTATGATGAGCTGGTGAT	posi1177	GCCGCTATGATGAGCTGGTGAT	0
chr:transposi1178	NULL	TGGCGGTGAACTCCTACGCTGAG	posi1178	TGGCGGTGAACTCCTACGCTGAG	0
chr:transposi1179	NULL	AGCTTAGACACGCAATGTCCTCGCCGTAAAG	posi1179	AGCTTAGACACGCAATGTCCTCGCCGTAAAG	0
chr:transposi1180	NULL	TCTGGCGAGCGATGCGGCGAT	posi1180	TCTGGCGAGCGATGCGGCGAT	0
chr:transposi1181	NULL	TGGGAAGCGCCGTGGGGACTGTCTTGA	posi1181	TGGGAAGCGCCGTGGGGACTGTCTTGA	0
chr:transposi1182	NULL	TTTCGATATCCTCACCGATCTTAGC	posi1182	TTTCGATATCCTCACCGATCTTAGC	0
chr:transposi1183	NULL	AGCGTGGTCGTCCTTCCAGAG	posi1183	AGCGTGGTCGTCCTTCCAGAG	0
chr:transposi1184	NULL	CCCACTGCCTGGGGACTTGTGAGCGAC	posi1184	CCCACTGCCTGGGGACTTGTGAGCGAC	0
chr:transposi1185	NULL	CACTCAGCAGTGGTTGCGTTGCGG	posi1185	CACTCAGCAGTGGTTGCGTTGCGG	0
chr:transposi1186	NULL	TTGGTAATTTGAAAAAATTTTGAGTGGC	posi1186	TTGGTAATTTGAAAAAATTTTGAGTGGC	0
chr:transposi1187	NULL	CCAACGACTGGGTGGCACGAGGACGA	posi1187	CCAACGACTGGGTGGCACGAGGACGA	0
chr:transposi1188	NULL	TACGGGACGTCTGAAAGTGCCGATGGT	posi1188	TACGGGACGTCTGAAAGTGCCGATGGT	0
chr:transposi1189	NULL	CACGCCTTGGTCACCAGGTGCACCGA	posi1189	CACGCCTTGGTCACCAGGTGCACCGA	0
chr:transposi1190	NULL	CGGAGCGAAGGACCAGCCGCA	posi1190	CGGAGCGAAGGACCAGCCGCA	0
chr:transposi1191	NULL	TACCTCGGGTTGCGCCTCGGTCAATTGT	posi1191	TACCTCGGGTTGCGCCTCGGTCAATTGT	0
chr:transposi1192	NULL	TATCGGGTTCACAGCGGTGGAGTGG	posi1192	TATCGGGTTCACAGCGGTGGAGTGG	0
chr:transposi1193	NULL	TGGCCTCATCGATCTTCCTGGTGTCCCA	posi1193	TGGCCTCATCGATCTTCCTGGTGTCCCA	0
chr:transposi1194	NULL	TATCCTGTTGCTGGCGAGTGCACC	posi1194	TCTCCTGTTGCTGGCGAGTCCACC	2
chr:transposi1195	NULL	CGCCTATTGATTCGACCTTGCCA	posi1195	CGCCTATTGATTCGACCTTGCCA	0
chr:transposi1196	NULL	TCACCATCCTGCTTCACGCGTCTTC	posi1196	TCACCATCCTGCTTCACGCGTCTTC	0
chr:transposi1197	NULL	TGGCATAAATGGGCTCCTCATCAACC	posi1197	TGGCATAAATGGGCTCCTCATCAACC	0
chr:transposi1198	NULL	TACGCGCTAATATGCTGCCCAGAGC	posi1198	TACGCGCTAATATGCTGCCCAGAGC	0
chr:transposi1199	NULL	TGAGGACGTGCCGCTGGGAT	posi1199	TGAGGACGTGCCGCTGGGAT	0
chr:transposi1200	NULL	CGCTGTGTCAGCAATTTGGCCGGAGC	posi1200	CGCTGTGTCAGCAATTTGGCCGGAGC	0
chr:transposi1201	NULL	TGCAGAAGGCATTGACCACTTGAGCTG	posi1201	TGCAGAAGGCATTGACCACTTGAGCTG	0
chr:transposi1202	NULL	CAGGCAGAAGGAGAGTGTTTGC	posi1202	CAGGCAGAAGGAGAGTGTTTGC	0
chr:transposi1203	NULL	CCAGCGAGCCGTGTGTGTACA	posi1203	CCAGCGAGCCGTGTGTGTACA	0
chr:transposi1204	NULL	TAGACAGCGATATCTGGGGCCTCGCC	posi1204	TAGACAGCGATATCTGGGGCCTCGCC	0
chr:transposi1205	NULL	TCACGAAGCTGATGTCCCGTTGCGA	posi1205	TCACGAAGCTGATGTCCCGTTGCGA	0
chr:transposi1206	NULL	CCTAGACGAAAGTGGCTCCAA	posi1206	CCTAGACGAAAGTGGCTCCAA	0
chr:transposi1207	NULL	TGCCAGAGGGACTTCGTAGTGGCA	posi1207	TGCCAGAGGGACTTCGTAGTGGCA	0
chr:transposi1208	NULL	TGGGGGACACTGCATTCGCGTCGAGGC	posi1208	TGGGGGACACTGCATTCGCGTCGAGGC	0
chr:transposi1209	NULL	TCAAGATGTCAAAAGGGGAACTGAGGAGC	posi1209	TCAAGATGTCAAAAGGGGAACTGAGGAGC	0
chr:transposi1210	NULL	TTGGGCAAGAACGAACCTTTGCGG	posi1210	TTGGGCAAGAACGAACCTTTGCGG	0
chr:transposi1211	NULL	GGGCTGACTCTACGTGACGGAACCGG	posi1211	GGGCTGACTCTACGTGACGGAACCGG	0
chr:transposi1212	NULL	AACGGGTTCTGGCACTCCATTCGAGGC	posi1212	AACGGGTTCTGGCACTCCATTCGAGGC	0
chr:transposi1213	NULL	TGAACAGTGGAAGTGGCAGTGTTGC	posi1213	TGAACAGTGGAAGTGGCAGTGTTGC	0
chr:transposi1214	NULL	TGCATTCGGAACAAGTGCCGTTG	posi1214	TGCATTCGGAACAAGTGCCGTTG	0
chr:transposi1215	NULL	TCAATGCACTGTGTCTCCCTCTTTTGGTC	posi1215	TCAATGCACTGTGTCTCCCTCTTTTGGTC	0
chr:transposi1216	NULL	TGAACTGGGTGACCCTGGCTATTTGCTG	posi1216	TGAACTGGGTGACCCTGGCTATTTGCTG	0
chr:transposi1217	NULL	TGGGTAACGCCTTACCGGTGGATTTCGC	posi1217	TGGGTAACGCCTTACCGGTGGATTTCGC	0
chr:transposi1218	NULL	GAACGTCAAGAAGTAACGGCTGCCT	posi1218	GAACGTCAAGAAGTAACGGCTGCCT	0
chr:transposi1219	NULL	TGGTTGGGGCTGCCTGTTTCTG	posi1219	TGGTTGGGGCTGCCTGTTTCTG	0
chr:transposi1220	NULL	CAAAGAGTCCGTGACTGATGCATA	posi1220	CAAAGAGTCCGTGACTGATGCATA	0
chr:transposi1221	NULL	CCCGCCTCTGACTTCCCGTGCATCACGTCA	posi1221	CCCGCCTCTGACTTCCCGTGCATCACGTCA	0
chr:transposi1222	NULL	GGCCAGGAAACTGCTGGTGTCA	posi1222	GGCCAGGAAACTGCTGGTGTCA	0
chr:transposi1223	NULL	TTAGACCTCGCGCTAGGTGGTTG	posi1223	TTAGACCTCGCGCTAGGTGGTTG	0
chr:transposi1224	NULL	GTAGACTCCAGGTCCAGATGGTATTC	posi1224	GTAGACTCCAGGTCCAGATGGCATTC	1
chr:transposi1225	NULL	CATGCATGCGTTGTGATCTTGTTCC	posi1225	CATGCATGCGTTGTGATCTTGTTCC	0
chr:transposi1226	NULL	TGGGTACCTGCGCATTTTGTGGAGC	posi1226	TGGGTACCTGCGCATTTTGTGGAGC	0
chr:transposi1227	NULL	TGGATTCCAGAGCAGACTCGGCAGC	posi1227	TGGATTCCAGAGCAGACTCGGCAGC	0
chr:transposi1228	NULL	TACGTCAAACGCTGCCATCGATGCT	posi1228	TACGTCAAACGCTGCCATCGATGCT	0
chr:transposi1229	NULL	TCCAGTCCTGGGGATTTGCTAGC	posi1229	TCCAGTCCTGGGGATTTGCTAGC	0
chr:transposi1230	NULL	GGATACGCCTGGATTGGATGCGGA	posi1230	GGATACGCCTGGATTGGATGCGGA	0
chr:transposi1231	NULL	GATTGCCGCATCGATGTTGCTTGGAG	posi1231	GATTGCCGCATCGATGTTGCTTGGAG	0
chr:transposi1232	NULL	GATAAACGAATGCTGCGCAGCTGGGA	posi1232	GATAAACGAATGCTGCGCAGCTGGGA	0
chr:transposi1233	NULL	TCCGGGAGGGTGTGATTGGAAGGTC	posi1233	TCCGGGAGGGTGTGATTGGAAGGTC	0
chr:transposi1234	NULL	TGAGGTAGTAAGTTATATAGTT	posi1234	TGAGGTAGTAGGTTGTATAGTA	3
chr:transposi1235	NULL	CCGGTCTTGCGGTGGCGGCTG	posi1235	CCGGTCTTGCGGTGGCGGCTG	0
chr:transposi1236	NULL	CGCCGTGTCGCTGCTTCCTCTGCCTG	posi1236	CGCCGTGTCGCTGCTTCCTCTGCCTG	0
chr:transposi1237	NULL	TCCAGTAGGCATAGAGGACGGTAGC	posi1237	TCCAGTAGGCATAGAGGACGGTAGC	0
chr:transposi1238	NULL	ATCGGCTATTGCCTGATCCGATGTTAC	posi1238	ATCGGCTATTGCCTGATCCGATGTTAC	0
chr:transposi1239	NULL	GCATCAGATTACCTTGACCACTTTGC	posi1239	GCATCAGATTACCTTGACCACTTTGC	0
chr:transposi1240	NULL	CAGCGGTTTCCCGCATCGGCTTGGGT	posi1240	CAGCGGTTTCCCGCATCGGCTTGGGT	0
chr:transposi1241	NULL	TGCCAAAGCGCGGTCGTTTAAGGAGC	posi1241	TGCCAAAGCGCGGTCGTTTAAGGAGC	0
chr:transposi1242	NULL	TCACTTAACAGTGCCACATACACCTCA	posi1242	TCACTTAACAGTGCCACATACACCTCA	0
chr:transposi1243	NULL	TGGATAGGGGACCTTGAACGGCTAA	posi1243	TGGATAGGGGACCTTGAACGGCTAA	0
chr:transposi1244	NULL	TCCCCGCCGCGACGTTTGCCATCTCT	posi1244	TCCCCGCCGCGACGTTTGCCATCTCT	0
chr:transposi1245	NULL	TGCGGCTGGCATTTGGAAATGGCAC	posi1245	TGCGGCTGGCATTTGGAAATGGCAC	0
chr:transposi1246	NULL	TCCACAACGATGGAAGATGATGA	posi1246	TCCACAACGATGGAAGATGATGA	0
chr:transposi1247	NULL	AGGACTGATCAGGGCGTGCGGCCG	posi1247	AGGACTGATCAGGGCGTGCGGCCG	0
chr:transposi1248	NULL	CGCGTACCTTGCCCAGTTGGTCCTG	posi1248	CGCGTACCTTGCCCAGTTGGTCCTG	0
chr:transposi1249	NULL	TGTTGTGGAGCTTGCACTCGATATC	posi1249	TGTTGTGGAGCTTGCACTCGATATC	0
chr:transposi1250	NULL	TGCTCTGCTCGTGGTCGGAGGGC	posi1250	TGCTCTGCTCGTGGTCGGAGGGC	0
chr:transposi1251	NULL	TGTTCTCCACCTTTTTCCTGCTGC	posi1251	TGTTCTCCACCTTTTTCCTGCTGC	0
chr:transposi1252	NULL	TGCCAAACCTCGTAGACATCGGACTGC	posi1252	TGCCAAACCTCGTAGACATCGGACTGC	0
chr:transposi1253	NULL	CTTCAGCTTCACCGTTCCTAGGCCGC	posi1253	CTTCAGCTTCACTGTTCCTATGCCGC	2
chr:transposi1254	NULL	TTTGGGGAATGCCTCCGTTTTGCTGCGC	posi1254	TTTGGGGAATGCCTCCGTTTTGCTGCGC	0
chr:transposi1255	NULL	CGCCATCGCCCGGTCGTCTACCTC	posi1255	CGCCATCGCCCGGTCGTCTACCTC	0
chr:transposi1256	NULL	CAACGTCGCGACGGGGGAGGTGGAC	posi1256	CAACGTCGCGACGGGGGAGGTGGAC	0
chr:transposi1257	NULL	TCCAGAGGTGCATCGAACTGGCA	posi1257	TCCAGAGGTGCATCGAACTGGCA	0
chr:transposi1258	NULL	TGCTGTGTTGCGACAGTTGGGCGC	posi1258	TGCTGTGTTGCGACAGTTGGGCGC	0
chr:transposi1259	NULL	CAGGCCTGCCGCCTATTGATCTGGAGA	posi1259	CAGGCCTGCCGCCTATTGATCTGGAGA	0
chr:transposi1260	NULL	TCGCTGTGAGCATGATGGATCATGCGG	posi1260	TCGCTGTGAGCATGATGGATCATGCGG	0
chr:transposi1261	NULL	CGCAGGATGCCGTGCTAATTGCTGT	posi1261	CGCAGGATGCCGTGCTAATTGCTGT	0
chr:transposi1262	NULL	AAACAGATTGTGCTGCCTTGCTTT	posi1262	AAACAGATTGTGCTGCCTTGCTTT	0
chr:transposi1263	NULL	TAGCGTTCTCGGGATGCCTCGTCTC	posi1263	TAGCGTTCTCGGGATGCCTCGTCTC	0
chr:transposi1264	NULL	TGCCAACGAGCAAGCGAGTGGACTGGGC	posi1264	TGCCAACGAGCAAGCGAGTGGACTGGGC	0
chr:transposi1265	NULL	CAAAGTTGTAGATTGGTCGGGGGT	posi1265	CAAAGTTGTAGATTGGTCGGGGGT	0
chr:transposi1266	NULL	CAGGCCATCTGCTGAAGCGGTCGAT	posi1266	CAGGCCATCTGCTGAAGCGGTCGAT	0
chr:transposi1267	NULL	CCAACCACCTGGCCATCAACATTCTGGA	posi1267	CCAACCACCTGGCCATCAACATTCTGGA	0
chr:transposi1268	NULL	TACTGCCCACCGAGATTTGCATGGAC	posi1268	TACTGCCCACCGAGATTTGCATGGAC	0
chr:transposi1269	NULL	TGGGGTGTACCCTCTTCAGCCTTCGAA	posi1269	TGGGGTGTACCCTCTTCAGCCTTCGAA	0
chr:transposi1270	NULL	CTGGACAAGGCGTCCGCTACCAGGTTC	posi1270	CTGGACAAGGCGTCCGCTACCAGGTTC	0
chr:transposi1271	NULL	TACTTTGACCTGTTATCTCTGTGCA	posi1271	TACTTTGACCTGTTATCTCTGTGCA	0
chr:transposi1272	NULL	TTGCACTATGGGCATCGCAACTGC	posi1272	TTGCACTATGGGCATCGCAACTGC	0
chr:transposi1273	NULL	GCGTGCTGGTCGCTGTTCCGCAG	posi1273	GCGTGCTGGTCGCTGTTCCGCAG	0
chr:transposi1274	NULL	CACTGCATTTGCGTCGAGGCCCAGG	posi1274	CACTGCATTTGCGTCGAGGCCCAGG	0
chr:transposi1275	NULL	TGCAAACTCGGGCAAGCATTTGACGGCA	posi1275	TGCAAACTCGGGCAAGCATTTGACGGCA	0
chr:transposi1276	NULL	TAGATGTCCGAATCTATTATGCCA	posi1276	TAGATGTCCGAATCTATTATGCCA	0
chr:transposi1277	NULL	TGTGCTGTTTGGTGCCCCGGTATGG	posi1277	TGTGCTGTTTGGTGCCCCGGTATGG	0
chr:transposi1278	NULL	TGAATCGAATGGATTGCAAATGGG	posi1278	TGAATCGAATGGATTGCAAATGGG	0
chr:transposi1279	NULL	GACCCGAGCCTTAGCGAACTGGGC	posi1279	GACCCGAGCCTTAGCGAACTGGGC	0
chr:transposi1280	NULL	TGCAGGCCTCCTGATATGACGCGTGA	posi1280	TGCAGGCCTCCTGATATGACGCGTGA	0
chr:transposi1281	NULL	CGGGGGCTTCTTGTTGATA	posi1281	CGGGGGCTTCTTGTTGATA	0
chr:transposi1282	NULL	TCCGCTGCGACGCTGCTGACGCCTC	posi1282	TCCGCTGCGACGCTGCTGACGCCTC	0
chr:transposi1283	NULL	GATGGCTGTGCCAAGCGACGATCTT	posi1283	GATGGCTGTGCCAAGCGACGATCTT	0
chr:transposi1284	NULL	GCCTGCACGATGCGAACATGAG	posi1284	GCCTGCACGATGCGAACATGAG	0
chr:transposi1285	NULL	GGGCTGACTCTACGTGACGGAAC	posi1285	GGGCTGACTCTACGTGACGGAAC	0
chr:transposi1286	NULL	TAGGCAGATGTGCCCGAGCGTGGGAC	posi1286	TAGGCAGATGTGCCCGAGCGTGGGAC	0
chr:transposi1287	NULL	CGCCAGCGGAGGCATGGGTGGGC	posi1287	CGCCAGCGGAGGCATGGGTGGGC	0
chr:transposi1288	NULL	TGCCACCTGGTCTGCCATACTCCTC	posi1288	TGCCACCTGGTCTGCCATACTCCTC	0
chr:transposi1289	NULL	CAGCAATTAACCGTGATGCCACCCTC	posi1289	CAGCAATTAACCGTGATGCCACCCTC	0
chr:transposi1290	NULL	TAGGTGTTCCACCGTCGAGGGGGA	posi1290	TAGGTGTTCCACCGTCGAGGGGGA	0
chr:transposi1291	NULL	ACGCGTGCGGCATCATTTCGGGCC	posi1291	ACGCGTGCGGCATCATTTCGGGCC	0
chr:transposi1292	NULL	TCGATGCCAAGGCAACCAGTCTCGCC	posi1292	TCGATGCCAAGGCAACCAGTTTCGCC	1
chr:transposi1293	NULL	TAGCGCGAATGTGCTAGTAGCCTG	posi1293	TAGCGCGAATGTGCTAGTAGCCTG	0
chr:transposi1294	NULL	CGGCATTGGCGCAGTGCTGTCCCAG	posi1294	CGGCATTGGCGCAGTGCTGTCCCAG	0
chr:transposi1295	NULL	CGTGACGACGGTTTCGATGTGGTCCC	posi1295	CGTGACGACGGTTTCGATGTGGTCCC	0
chr:transposi1296	NULL	TGATACTGGGCAAGTTGGACAAGGC	posi1296	TGATACTGGGCAAGTTGGACAAGGC	0
chr:transposi1297	NULL	TGATGCGCTTGGCTGCCTCGACGAC	posi1297	TGATGCGCTTGGCTGCCTCGACGAC	0
chr:transposi1298	NULL	GACTTCCGTTTCGTTGTCTACCGTGAC	posi1298	GACTTCCGTTTCGTTGTCTACCGTGAC	0
chr:transposi1299	NULL	CCCTCAGATTTGCTGGCCCTCACAC	posi1299	CCCTCAGATTTGCTGGCCCTCACAC	0
chr:transposi1300	NULL	TGGGAATTGAGTGACCACGACATC	posi1300	TGGGAATTGAGTGACCACGACATC	0
chr:transposi1301	NULL	TCGATGCGGAGATTTTTGGACGGGG	posi1301	TCGATGCGGAGATTTTTGGACGGGG	0
chr:transposi1302	NULL	TTGCCTGGAAGCGCCACTCCGCA	posi1302	TTGCCTGGAAGCGCCACTCCGCA	0
chr:transposi1303	NULL	TGACCGGAGTCGTTGGAGCATTGGC	posi1303	TGACCGGAGTCGTTGGAGCATTGGC	0
chr:transposi1304	NULL	TCAGTGTTGGTGCACGCATGTTTGTGG	posi1304	TCAGTGTTGGTGCACGCATGTTTGTGG	0
chr:transposi1305	NULL	TGCATCCAAAGGTGTCGTCGCTGG	posi1305	TGCATCCAAAGGTGTCGTCGCTGG	0
chr:transposi1306	NULL	TGCCTCTGGATGATGGCTGATGCTAA	posi1306	TGCCTCTGGATGATGGCTGATGCTAA	0
chr:transposi1307	NULL	CAGGGTCGTCGCACTTCACCACCGC	posi1307	CAGGGTCGTCGCACTTCACCACCGC	0
chr:transposi1308	NULL	TAGGCAGATGTGCCCGAGCGTGGGACC	posi1308	TAGGCAGATGTGCCCGAGCGTGGGACC	0
chr:transposi1309	NULL	CGGGTGTCTTGGGCCTCCGACGTT	posi1309	CGGGTGTCTTGGGCCTCCGACGTT	0
chr:transposi1310	NULL	TGCCGATGTGCCATAAGTTACGGTTG	posi1310	TGCCGATGTGCCATAAGTTACGGTTG	0
chr:transposi1311	NULL	TGTAGAGGATGGGACCAAGGACGCTG	posi1311	TGTAGAGGATGGGACCAAGGACGCTG	0
chr:transposi1312	NULL	CGGTCTATTCGCCAGGTCCCGATGG	posi1312	CGGTCTATTCGCCAGGTCCCGATGG	0
chr:transposi1313	NULL	TAGGATGCGTGCTACGAGCCGG	posi1313	TAGGATGCGTGCTACGAGCCGG	0
chr:transposi1314	NULL	TAAAGTTAGTGCCAAGATGGGAAA	posi1314	TAAAGTTAGTGCCAAGATGGGAAA	0
chr:transposi1315	NULL	TACCAACCACAGCCACCACGATACTC	posi1315	TACCAACCACAGCCACCACGATACTC	0
chr:transposi1316	NULL	CGGGTAGTACCGCTGCTTGACTGGT	posi1316	CGGGTAGTACCGCTGCTTGACTGGT	0
chr:transposi1317	NULL	TATAGAAGCTAGAAAGTGATGTGAT	posi1317	TATAGAAGCTAGAAAGTGATGTGAT	0
chr:transposi1318	NULL	TAATGGCCGCCATCGT	posi1318	TAATGGCCGCCATCGT	0
chr:transposi1319	NULL	CTGGCGGCTCTGCTGGTGGTCGG	posi1319	CTGGCGGCTCTGCTGGTGGTCGG	0
chr:transposi1320	NULL	TCTGCCTCGGCCACAGTTCGCTTGGAT	posi1320	TCTGCCTCGGCCACAGTTCGCTTGGAT	0
chr:transposi1321	NULL	GACTGTGAGCGGTGTCTTTTTCGTGG	posi1321	GACTGTGAGCGGTGTCTTTTTCGTGG	0
chr:transposi1322	NULL	GAAGCGTACGTCCTTCCGGAGCTC	posi1322	GAAGCGTACGTCCTTCCGGAGCTC	0
chr:transposi1323	NULL	TCCGTGGGATCGCCTGAAGCCAAAC	posi1323	TCCGTGGGATCGCCTGAAGCCAAAC	0
chr:transposi1324	NULL	TGTGCTGTTTGGTGCCCCGGTATGGTA	posi1324	TGTGCTGTTTGGTGCCCCGGTATGGTA	0
chr:transposi1325	NULL	TATGTCCTGGAGCTCCGGTATTGTC	posi1325	TATGTCCTGGAGCTCCGGTATTGTC	0
chr:transposi1326	NULL	CCCAGCGAGCGCCACGAGTTGCGCCC	posi1326	CCCAGCGAGCGCCACGAGTTGCGCCC	0
chr:transposi1327	NULL	TGGGTGCAACCTGAGGCATCTGGGGA	posi1327	TGGGTGCAACCTGAGGCATCTGGGGA	0
chr:transposi1328	NULL	TAGATGTGGCCTGAAGATGATTTTCC	posi1328	TAGATGTGGCCTGAAGATGATTTTCC	0
chr:transposi1329	NULL	TGCTAGAAGACGATTTTCGGGCCGA	posi1329	TGCTAGAAGACGATTTTCGGGCCGA	0
chr:transposi1330	NULL	CACGCCCAGGGTCTCGCCCACATC	posi1330	CACGCCCACGCTCACGCCCACATC	3
chr:transposi1331	NULL	GTGGGTAACGCCTTACCGGTGGAT	posi1331	GTGGGTAACGCCTTACCGGTGGAT	0
chr:transposi1332	NULL	TACAGCTTTCGACTCCAGACAAATCGT	posi1332	TACAGCTTTCGACTCCAGACAAATCGT	0
chr:transposi1333	NULL	TGATAAGTCCACCTCCCCCGTCGCT	posi1333	TGATAAGTCCACCTCCCCCGTCGCT	0
chr:transposi1334	NULL	AACGGTTCTGCCCGCTTAACCTC	posi1334	AACGGTTCTGCCCGCTTAACCTC	0
chr:transposi1335	NULL	GCTCGGTGGGCCTCCCCCTTTTGC	posi1335	GCTCGGTGGGCCTCCCCCTTTTGC	0
chr:transposi1336	NULL	TATTGATTGTTTCCTAAAGGGGTCTG	posi1336	TATTGATTGTTTCCTAAAGGGGTCTG	0
chr:transposi1337	NULL	TACCGTCGAGTGCTTTCCTGGCAGC	posi1337	TACCGTCGAGTGCTTTCCTGGCAGC	0
chr:transposi1338	NULL	TCCCTCTTACGCTCTCCCGCTCTTCAC	posi1338	TCCCTCTTACGCTCTCCCGCTCTTCAC	0
chr:transposi1339	NULL	TGACGAGCCAGGTATAACAGGCCTA	posi1339	TGACGAGCCAGGTATAACAGGCCTA	0
chr:transposi1340	NULL	CTTCGATGGCGACTACCTCCGATGGCC	posi1340	CTTCGATGGCGACTACCTCCGATGGCC	0
chr:transposi1341	NULL	CGGCCAGGAAACTGCTGGTGTCA	posi1341	CGGCCAGGAAACTGCTGGTGTCA	0
chr:transposi1342	NULL	TAAGGCCAGATCGACTCGTTTACTGAT	posi1342	TAAGGCCAGATCGACTCGTTTACTGAT	0
chr:transposi1343	NULL	GCATCGTGACGGTTGGAGCTGCG	posi1343	GCATCGTGACGGTTGGAGCTGCG	0
chr:transposi1344	NULL	TCATGGCTGCTGGGTCCTCCTCGG	posi1344	TCATGGCTGCTGGGTCCTCCTCGG	0
chr:transposi1345	NULL	TGGCGTCTATCACAGCTCGGTGTTGG	posi1345	TGGCGTCTATCACAGCTCGGTGTTGG	0
chr:transposi1346	NULL	TGACACGCATGGGCCCACAAACGTCG	posi1346	TGACACGCATGGGCCCACAAACGTCG	0
chr:transposi1347	NULL	TCCCTTAAAATGCTGCCACCTCCC	posi1347	TCCCTTAAAATGCTGCCACCTCCC	0
chr:transposi1348	NULL	TGTTGTCATGTGCGGCGCGCCGG	posi1348	TGTTGTCATGTGCGGCGCGCCGG	0
chr:transposi1349	NULL	TGGGTGGCCGACAGCTCTGCCATCA	posi1349	TGGGTGGCCGACAGCTCTGCCATCA	0
chr:transposi1350	NULL	CTCACCGAGAAAGGGCTGGCGAC	posi1350	CTCACCGAGAAAGGGCTGGCGAC	0
chr:transposi1351	NULL	TGATATGACGCGTGACTTGCCACA	posi1351	TGATATGACGCGTGACTTGCCACA	0
chr:transposi1352	NULL	TCCCAAGTCGGCTAGTCGGCAGAGTGCAG	posi1352	TCCCAAGTCGGCTAGTCGGCAGAGTGCAG	0
chr:transposi1353	NULL	TGGGTACTGCCTTCGAGAATTGTGGCTC	posi1353	TGGGTACTGCCTTCGAGAATTGTGGCTC	0
chr:transposi1354	NULL	TAGACCTGTTTCTGCTGCTG	posi1354	TAGACCTGTTTCTGCTGCTG	0
chr:transposi1355	NULL	TGGCGTAGGATGACTTGGCGCA	posi1355	TGGCGTAGGATGACTTGGCGCA	0
chr:transposi1356	NULL	TGGGTACTGCCTCTGGCTCGTTGCGCCGT	posi1356	TGGGTACTGCCTCTGGCTCGTTGCGCCGT	0
chr:transposi1357	NULL	GACCGTAGCTTGCTACA	posi1357	GACCGTAGCTTGCTACA	0
chr:transposi1358	NULL	TACGCACTAGGTGGATGAGGTCTCGGC	posi1358	TACGCACTAGGTGGATGAGGTCTCGGC	0
chr:transposi1359	NULL	TGGATGTACATTTAATGGCCGCCT	posi1359	TGGATGTACATTTAATGGCCGCCT	0
chr:transposi1360	NULL	CCCAGGGGTCGTCGTCTACGCTAT	posi1360	CCCAGGGGTCGTCGTCTACGCTAT	0
chr:transposi1361	NULL	TCGGGGTCGTGCTCGGAGATTGTAAG	posi1361	TCGGGGTCGTGCTCGGAGATTGTAAG	0
chr:transposi1362	NULL	TACGGGCCATCTGGCGGTGTTG	posi1362	TACGGGCCATCTGGCGGTGTTG	0
chr:transposi1363	NULL	TGTGACTGCTGCCTGCTTGCTG	posi1363	TGTGACTGCTGCCTGCTTGCTG	0
chr:transposi1364	NULL	TGCGGTTGCCCTCTAGATTGCTG	posi1364	TGCGGTTGCCCTCTAGATTGCTG	0
chr:transposi1365	NULL	TAAGGCTTCTTCTACTAAGTCGTGCGC	posi1365	TAAGGCTTCTTCTACTAAGTCGTGCGC	0
chr:transposi1366	NULL	TCGAAGCTTATGACGGAAGTTCTAG	posi1366	TCGAAGCTTATGACGGAAGTTCTAG	0
chr:transposi1367	NULL	TGGGTACTGCCTCTGGCTCGTTGCGCCG	posi1367	TGGGTACTGCCTCTGGCTCGTTGCGCCG	0
chr:transposi1368	NULL	GCACTCGTTGACTGTGTCTCCAC	posi1368	GCACTCGTTGACTGTGTCTCCAC	0
chr:transposi1369	NULL	TCAGGGTAGCTGATCCTTGGTGTGCCCGC	posi1369	TCAGGGTAGCTGATCCTTGGTGTGCCCGC	0
chr:transposi1370	NULL	TCCAGCCGTATTGCCAGCTGAGTGCA	posi1370	TCCAGCCGTATTGCCAGCTGAGTGCA	0
chr:transposi1371	NULL	CCCCGCCAAGATACGGCTCCTGCACCAG	posi1371	CCCCGCCAAGATACGGCTCCTGCACCAG	0
chr:transposi1372	NULL	CAACGTCGAATGGAGTGCTGC	posi1372	CAACGTCGAATGGAGTGCTGC	0
chr:transposi1373	NULL	TTAAGATGGAAGGCCCAATCGGATGCAG	posi1373	TTAAGATGGAAGGCCCAATCGGATGCAG	0
chr:transposi1374	NULL	TACTACTGCAAGCACTTGTGGCGC	posi1374	TACTACTGCAAGCACTTGTGGCGC	0
chr:transposi1375	NULL	TCCTTGAACGATAGTCTGCGATC	posi1375	TCCTTGAACGATAGTCTGCGATC	0
chr:transposi1376	NULL	CATGGTGAGCCACTGGGAAGACGGT	posi1376	CATGGTGAGCCACTGGGAAGACGGT	0
chr:transposi1377	NULL	GACGACCACTGATTCGCTGCCGACGCC	posi1377	GACGACCACTGATTCGCTGCCGACGCC	0
chr:transposi1378	NULL	CAGTCGGTAGATCCTCGTGGTGGTC	posi1378	CAGTCGGTAGATCCTCGTGGTGGTC	0
chr:transposi1379	NULL	TCCGTGGGAGCGCCTGAAGCC	posi1379	TCCGTGGGAGCGCCTGAAGCC	0
chr:transposi1380	NULL	TCGGTGACGGCGTGGTCGGTTGCC	posi1380	TCGGTGACGGCGTGGTCGGTTGCC	0
chr:transposi1381	NULL	GGCCCCGAGTCGCCTGCTGACGG	posi1381	GGCCCCGAGTCGCCTGCTGACGG	0
chr:transposi1382	NULL	AGCGGAGAGCGGGTGACAGTCCA	posi1382	AGCGGAGAGCGGGTGACAGTCCA	0
chr:transposi1383	NULL	ATTGTCTTCATTGTGGTCAACGTC	posi1383	ATTGTCTTCATTGTGGTCAACGTC	0
chr:transposi1384	NULL	TGACGACCACTGATTCGCTGCCG	posi1384	TGACGACCACTGATTCGCTGCCG	0
chr:transposi1385	NULL	TCCTGGCCGGGTGTCTTGGGCCTCCGA	posi1385	TCCTGGCCGGGTGTCTTGGGCCTCCGA	0
chr:transposi1386	NULL	CACTACTGCCGCCAATGCTCCCC	posi1386	CACTACTGCCGCCAATGCTCCCC	0
chr:transposi1387	NULL	TATGCTTGCTACGAGTCTTTGGTA	posi1387	TATGCTTGCTACGAGTCTTTGGTA	0
chr:transposi1388	NULL	AGCGAGATACGATTCGGTGATCCAG	posi1388	AGCGAGATACGATTCGGTGATCCAG	0
chr:transposi1389	NULL	TCGATAAGTGCTGCGGTCTCGAAGGTC	posi1389	TCGATAAGTGCTGCGGTCTCGAAGGTC	0
chr:transposi1390	NULL	TGCCTCTGGATGATGGCTGATGCTAAT	posi1390	TGCCTCTGGATGATGGCTGATGCTAAT	0
chr:transposi1391	NULL	TGTGTGGAGGATGCTTGGAGGCAC	posi1391	TGTGTGGAGGATGCTTGGAGGCAC	0
chr:transposi1392	NULL	CATGAGCCATCTCCTTCAGAAACGGTC	posi1392	CATGAGCCATCTCCTTCAGAAACGGTC	0
chr:transposi1393	NULL	TCACCCCGTCTGTAGTTAGCTTGCC	posi1393	TCACCCCGTCTGTAGTTAGCTTGCC	0
chr:transposi1394	NULL	TCCTTCGGCGTCAACGCAGCTCAAA	posi1394	TCCTTCGGCGTCAACGCAGCTCAAA	0
chr:transposi1395	NULL	TGCCTTGCTGCCCGACCTCCTGGAC	posi1395	TGCCTTGCTGCCCGACCTCCTGGAC	0
chr:transposi1396	NULL	AAGCAGTGCAGCTCCACACCTCTGGAC	posi1396	AAGCAGTGCAGCTCCACACCTCTGGAC	0
chr:transposi1397	NULL	TGAGGGAATGGGTCAGAGGCTGATGG	posi1397	TGAGGGAATGGGTCAGAGGCTGATGG	0
chr:transposi1398	NULL	TGTTGGTGTGATACGATCTCGAGCTG	posi1398	TGTTGGTGTGATACGATCTCGAGCTG	0
chr:transposi1399	NULL	TGTAGGACGTGTCTACATTAAGTGGT	posi1399	TGTAGGACGTGTCTACATTAAGTGGT	0
chr:transposi1400	NULL	TGCCTCTGGATGATGGCTGATGC	posi1400	TGCCTCTGGATGATGGCTGATGC	0
chr:transposi1401	NULL	GACAGGAGCATATGCCGCCGCCGCCG	posi1401	GACAGGAGCATATGCCGCCGCCGCCG	0
chr:transposi1402	NULL	TGTTCCGCCGAGAGGCGTTTTCACGGT	posi1402	TGTTCCGCCGAGAGGCGTTTTCACGGT	0
chr:transposi1403	NULL	TGGGTACTGCAAGAGTGTTGGGT	posi1403	TGGGTACTGCAAGAGTGTTGGGT	0
chr:transposi1404	NULL	TCACCGACATGCTTGAGATTCTTGG	posi1404	TCACCGACATGCTTGAGATTCTTGG	0
chr:transposi1405	NULL	TAAGGCCACCATGTCGTATGAAACGGCGG	posi1405	TAAGGCCACCATGTCGTATGAAACGGCGG	0
chr:transposi1406	NULL	GCAGCAGCGACGAGAGCGATGGGCCTG	posi1406	GCAGCAGCGACGAGAGCGATGGGCCTG	0
chr:transposi1407	NULL	CACGGTGATCGAGCGTTCT	posi1407	CACTGTGATGGTGCGTTCT	3
chr:transposi1408	NULL	TGCATTCGCGTCGAGGCCCAGGATTG	posi1408	TGCATTCGCGTCGAGGCCCAGGATTG	0
chr:transposi1409	NULL	CTTCAGGGTCGAAGATAGCCTAGGCA	posi1409	CTTCAGGGTCGAAGATAGCCTAGGCA	0
chr:transposi1410	NULL	TTGGGCATGATTCTCGCCAAGGCTGC	posi1410	TTGGGCATGATTCTCGCCAAGGCTGC	0
chr:transposi1411	NULL	GACAAAAGGAGGAGCCACCATCG	posi1411	GACAAAAGGAGGAGCCACCATCG	0
chr:transposi1412	NULL	TTCCAGCCGAGTGGAAGTGCCCACGA	posi1412	TTCCAGCCGAGTGGAAGTGCCCACGA	0
chr:transposi1413	NULL	GCGTTGAGCCCGGATTGATACGACTG	posi1413	GCGTTGAGCCCGGATTGATACGACTG	0
chr:transposi1414	NULL	CGGGTACGCCAGCAGCGGAGCGGC	posi1414	CGGGTACGCCAGCAGCGGAGCGGC	0
chr:transposi1415	NULL	TTGAACTGGGCCAGAGTCATTTCAC	posi1415	TTGAACTGGGCCAGAGTCATTTCAC	0
chr:transposi1416	NULL	TAGCCCAGGCATTGAGGTCACCTCCGAT	posi1416	TAGCCCAGGCATTGAGGTCACCTCCGAT	0
chr:transposi1417	NULL	TAATAGGTTTGCCATTCTGGACACGGA	posi1417	TAATAGGTTTGCCATTCTGGACACGGA	0
chr:transposi1418	NULL	TAAGGTCACCGGGTTGAGTAGCGC	posi1418	TAAGGTCACCGGGTTGAGTAGCGC	0
chr:transposi1419	NULL	CCAACGAAGAGGATGTGACTACTGCCT	posi1419	CCAACGAAGAGGATGTGACTACTGCCT	0
chr:transposi1420	NULL	CTCCGCTGATGCTGCGTTCAATATGCC	posi1420	CTCCGCTGATGCTGCGTTCAATATGCC	0
chr:transposi1421	NULL	TACGTCCACGACACGGTTCCTGCAAT	posi1421	TACGTCCACGACACGGTTCCTGCAAT	0
chr:transposi1422	NULL	TGGTACGATACGGAAGATGGCCC	posi1422	TGGTACGATACGGAAGATGGCCC	0
chr:transposi1423	NULL	CACGCGACGCGAAGTGGCTGGGC	posi1423	CACGCGACGCGAAGTGGCTGGGC	0
chr:transposi1424	NULL	TCTGGCGAGCGATGCGGCGATCCTGA	posi1424	TCTGGCGAGCGATGCGGCGATCCTGA	0
chr:transposi1425	NULL	TGTCTCTTGATGCCTCTCGTGAGT	posi1425	TGTCTCTTGATGCCTCTCGTGAGT	0
chr:transposi1426	NULL	TCCGCATCACACGCCTCATCTTTGTGA	posi1426	TCCGCATCACACGCCTCATCTTTGTGA	0
chr:transposi1427	NULL	TGTAGGGATGTCGGCTGTATAGATG	posi1427	TGTAGGGATGTCGGCTGTATAGATG	0
chr:transposi1428	NULL	ACCCCAAAGTGCTGGCGATTTGAAGGGCC	posi1428	ACCCCAAAGTGCTGGCGATTTGAAGGGCC	0
chr:transposi1429	NULL	TCGAGGACTGAAGCCCCAGTCGGC	posi1429	TCGAGGACTGAAGCCCCAGTCGGC	0
chr:transposi1430	NULL	CACACTGTGAAGGGGCGGCGC	posi1430	CACACTGTGAAGGGGCGGCGC	0
chr:transposi1431	NULL	GCGTGTCGATCAAATCAGTGTCGCCTA	posi1431	GCGTGTCGATCAAATCAGTGTCGCCTA	0
chr:transposi1432	NULL	CCGGCACATCTGCCTATCTTGAGCGGC	posi1432	CCGGCACATCTGCCTATCTTGAGCGGC	0
chr:transposi1433	NULL	TGCGTTTGGGATTGTCGGTGAG	posi1433	TGCGTTTGGGATTGTCGGTGAG	0
chr:transposi1434	NULL	TACTGGTGGAGTGCCTCCCTAAGC	posi1434	TACTGGTGGAGTGCCTCCCTAAGC	0
chr:transposi1435	NULL	TGATGGGTGGTTGGCTGTGATG	posi1435	TGATGGGTGGTTGGCTGTGATG	0
chr:transposi1436	NULL	TAGTGTAACTGCAAATCAGCTGTGCCC	posi1436	TAGTGTAACTGCAAATCAGCTGTGCCC	0
chr:transposi1437	NULL	CAGCTTGTCCTTGAGTTCCTTGAT	posi1437	CAGCTTGTCCTTGAGTTCCTTGAT	0
chr:transposi1438	NULL	ACATTCTTGAAGCGTATGCCACTGGAA	posi1438	ACATTCTTGAAGCGTATGCCACTGGAA	0
chr:transposi1439	NULL	TGACTGCACAAGCCAACACAGCTGC	posi1439	TGACTGCACAAGCCAACACAGCTGC	0
chr:transposi1440	NULL	CCCCCGCAATCCTGGGCCTCGACGCGA	posi1440	CCCCCGCAATCCTGGGCCTCGACGCGA	0
chr:transposi1441	NULL	TAGATTGCTGCGCTTGCCTCCTC	posi1441	TAGATTGCTGCGCTTGCCTCCTC	0
chr:transposi1442	NULL	ACACCAGGATGACCATGGTA	posi1442	ACGCCAGGACGACCATGGTC	3
chr:transposi1443	NULL	TGGGTGTAGGCGAGCTCGTTTGCTG	posi1443	TGGGTGTAGGCGAGCTCGTTTGCTG	0
chr:transposi1444	NULL	TCACGTCTCGCGAACCTTGGTGGTCC	posi1444	TCACGTCTCGCGAACCTTGGTGGTCC	0
chr:transposi1445	NULL	TGGGTAATGACCACTTCGGATGCTC	posi1445	TGGGTAATGACCACTTCTGATGTTC	2
chr:transposi1446	NULL	TAACCGTGATGCCACCCTCTGGTC	posi1446	TAACCGTGATGCCACCCTCTGGTC	0
chr:transposi1447	NULL	TAACCTCACAACGAGATGGTATGGT	posi1447	TAACCTCACAACGAGATGGTATGGT	0
chr:transposi1448	NULL	TAATGCCTCCTTGACGCTTGTTGGAA	posi1448	TAATGCCTCCTTGACGCTTGTTGGAA	0
chr:transposi1449	NULL	TGACGTAGCAGCCCGGGCGTCCTCCA	posi1449	TGACGTAGCAGCCCGGGCGTCCTCCA	0
chr:transposi1450	NULL	TGTCGTGGGCTGTGCGTTTGG	posi1450	TGTCGTGGGCTGTGCGTTTGG	0
chr:transposi1451	NULL	CCGTATGAGTGGGTGCAGCTG	posi1451	CCGTATGAGTGGGTGCAGCTG	0
chr:transposi1452	NULL	TAAGTCCCGCTGTTGTGGCCGAGTG	posi1452	TAAGTCCCGCTGTTGTGGCCGATTG	1
chr:transposi1453	NULL	TGACGGTTGGAGCTGCGGATTCCGG	posi1453	TGACGGTTGGAGCTGCGGATTCCGG	0
chr:transposi1454	NULL	GACGATGTGGGGACGCCAAGTGAGCC	posi1454	GACGATGTGGGGACGCCAAGTGAGCC	0
chr:transposi1455	NULL	CCACACTGGTGAATTGTAGGGTGACCT	posi1455	CCACACTGGTGAATTGTAGGGTGACCT	0
chr:transposi1456	NULL	TGCACCGGCTTCGTGCTCTTTATGTGG	posi1456	TGCACCGGCTTCGTGCTCTTTATGTGG	0
chr:transposi1457	NULL	TGGGTATCTTATTAGAGTTTCGGCGCCA	posi1457	TGGGTATCTTATTAGAGTTTCGGCGCCA	0
chr:transposi1458	NULL	TACAATGGTCGAGGGCAGTCTTTCATG	posi1458	TACAATGGTCGAGGGCAGTCTTTCATG	0
chr:transposi1459	NULL	TGTCACTCTGCCCAAACCGTCATCTC	posi1459	TGTCACTCTGCCCAAACCGTCATCTC	0
chr:transposi1460	NULL	TTCGCTTCACTGGATGC	posi1460	TTCGTTTCCCTGGATGC	2
chr:transposi1461	NULL	TCCTGCCTAGGAGTTGTGGGACCAG	posi1461	TCCTGCCTAGGAGTTGTGGGACCAG	0
chr:transposi1462	NULL	CTCGCGCTAGGTGGTTGGGGTGCGT	posi1462	CTCGCGCTAGGTGGTTGGGGTGCGT	0
chr:transposi1463	NULL	TGGCTGACCTAAGTGTTGTGGTGGTCC	posi1463	TGGCTGACCTAAGTGTTGTGGTGGTCC	0
chr:transposi1464	NULL	TTGGGGTCTGGCGACAAGGCGGCGG	posi1464	TTGGGGTCTGGCGACAAGGCGGCGG	0
chr:transposi1465	NULL	TGATAGGTCCACCTCCCCCGTAGC	posi1465	TGATAGGTCCACCTCCCCCGTAGC	0
chr:transposi1466	NULL	TTAAAGTCGCCGGCAATGAACTTCG	posi1466	TTAAAGTCGCCGGCAATGAACTTCG	0
chr:transposi1467	NULL	TGTTAATAACTTCCAAACCGCTTGTT	posi1467	TGTTAATAACTTCCAAACCGCTTGTT	0
chr:transposi1468	NULL	CCGCGAGGCGACGGCTTGGTTC	posi1468	CCGCGAGGCGACGGCTTGGTTC	0
chr:transposi1469	NULL	TCGCTTCGCTCTTTCGCCTGCAG	posi1469	TCGCTTCGGGCTTTCGCCTGCTG	3
chr:transposi1470	NULL	TGGTGTTGGATGTCCTGCTGCCCCA	posi1470	TGGTGTTGGATGTCCTGCTGCCCCA	0
chr:transposi1471	NULL	GAAGCACACGCGCCAATGCTCCAACGA	posi1471	GAAGCACACGCGCCAATGCTCCAACGA	0
chr:transposi1472	NULL	TCCCTGATGATGCTCCTGCTC	posi1472	TCCCTGATGATGCTGCTGCTG	2
chr:transposi1473	NULL	TCGCCGGAGACGGGAACGGCTGCTG	posi1473	TCGCCGGAGACGGGAACGGCTGCTG	0
chr:transposi1474	NULL	TGTTGACGAGGAGCCATGCTGC	posi1474	TGTTGACGAGGAGCCATGCTGC	0
chr:transposi1475	NULL	TATAGACCAGCTGCACATATGGGC	posi1475	TATAGACCAGCTGCACATATGGGC	0
chr:transposi1476	NULL	TGAATAGTGGCTGCGGAACTTTG	posi1476	TGAATAGTGGCTGCGGAACTTTG	0
chr:transposi1477	NULL	CCGCGGTCCACGTCCTTTGGTTCTG	posi1477	CCGCGGTCCACGTCCTTTGGTTCTG	0
chr:transposi1478	NULL	GATACCATAATTCTTAGCCGGTCC	posi1478	GATACCATAATTCTTAGCCGGTCC	0
chr:transposi1479	NULL	TTGGACCAATGACTTTTCATCCTTGC	posi1479	TTGGACCAATGACTTTTCATCCTTGC	0
chr:transposi1480	NULL	TGGGATTCTTGGACTCTTGGGCCC	posi1480	TGGGATTCTTGGACTCTTGGGCCC	0
chr:transposi1481	NULL	CAAACGACGCGTGGCTGCTGCTGG	posi1481	CAAACGACGCGTGGCTGCTGCTGG	0
chr:transposi1482	NULL	CCCACTCTAACGCCCACAAACCGTC	posi1482	CCCACTCTAACGCCCACAAACCGTC	0
chr:transposi1483	NULL	CACGCACATAGCTTCGCTTCGCCA	posi1483	CACGCACATAGCTTCGCTTCGCCA	0
chr:transposi1484	NULL	TGGGGTTTGTGTCGCGGTTCTGAGC	posi1484	TGGGGTTTGTGTCGCGGTTCTGAGC	0
chr:transposi1485	NULL	TCCCAGCATATTCATGAGGCCTGCCG	posi1485	TCCCAGCATATTCATGAGGCCTGCCG	0
chr:transposi1486	NULL	TCGTCGACGTACATGTGCTGCTGGATGA	posi1486	TCGTCGACGTACATGTGCTGCTGGATGA	0
chr:transposi1487	NULL	TACCAGTAGTACATCGATGGCATC	posi1487	TACCAGTAGTACATCGATGGCATC	0
chr:transposi1488	NULL	CCACGAGCGGTACACCTTCGCAACC	posi1488	CCACGAGCGGTACACCTTCGCAACC	0
chr:transposi1489	NULL	TGCAATCAGGGCCTATCTGCGTCT	posi1489	TGCAATCAGGGCCTATCTGCGTCT	0
chr:transposi1490	NULL	TGGGTAGTCTGCCAAATACTAGT	posi1490	TGGGTAGTCTGCCAAATACTAGT	0
chr:transposi1491	NULL	TGGGCCGCTGATTGATCCCTGCGG	posi1491	TGGGCCGCTGATTGATCCCTGCGG	0
chr:transposi1492	NULL	TACAGCGTTTCTCCGAGCCGGT	posi1492	TACAGCGTTTCTCCGAGCCGGT	0
chr:transposi1493	NULL	TGGGCTCGAACCCTTCTGTGGTCTTGG	posi1493	TGGGCTCGAACCCTTCTGTGGTCTTGG	0
chr:transposi1494	NULL	TGGGATGGACTGAGAAGTGCCCTGC	posi1494	TGGGATGGACTGAGAAGTGCCCTGC	0
chr:transposi1495	NULL	TAAAAGTATCCTGGCTGCCACTTCTGG	posi1495	TAAAAGTATCCTGGCTGCCACTTCTGG	0
chr:transposi1496	NULL	TGTTGGGACCGCACCTGGAGGGC	posi1496	TGTTGGGACCGCACCTGGAGGGC	0
chr:transposi1497	NULL	GCTGTCCTGCTGCTGCGGCTGGTCC	posi1497	GCTGTCCTGCTGCTGCGGCTGGTCC	0
chr:transposi1498	NULL	CAAGGTATTCACCACTCCGCGGTCC	posi1498	CAAGGTATTCACCACTCCGCGGTCC	0
chr:transposi1499	NULL	GAAGCATTGGGCTGACTCTACGTGACGGA	posi1499	GAAGCATTGGGCTGACTCTACGTGACGGA	0
chr:transposi1500	NULL	TGTTGGAGTAGTGCTTGGGACAG	posi1500	TGTTGGAGTAGTGCTTGGGACAG	0
chr:transposi1501	NULL	TGAGTGGATCACTCATGGGTACTGA	posi1501	TGAGTGGATCACTCATGGGTACTGA	0
chr:transposi1502	NULL	TCAGCGGGACCACGTTCCATGCCTC	posi1502	TCAGCGGGACCACGTTCCATGCCTC	0
chr:transposi1503	NULL	TGACGGTTGGAGCTGCGGATTCCG	posi1503	TGACGGTTGGAGCTGCGGATTCCG	0
chr:transposi1504	NULL	TCCACCAACGTGAGCTCCTGCTGGGC	posi1504	TCCACCAACGTGAGCTCCTGCTGGGC	0
chr:transposi1505	NULL	TCACCCGGATGGCAAGGCCCATGGAG	posi1505	TCACCCGGATGGCAAGGCCCATGGAG	0
chr:transposi1506	NULL	TCCGCAGGATGCGTGACGGGAC	posi1506	TCCGCAGGATGCGTGACGGGAC	0
chr:transposi1507	NULL	TCCCTCTCCAGATCGCCCGCTGCGC	posi1507	TCCCTCTCCAGATCGCCCGCTGCGC	0
chr:transposi1508	NULL	CAAAAGGGTTGCCATATTGCG	posi1508	CAAAAGGGTTGCCATATTGCG	0
chr:transposi1509	NULL	CATACCTGAAAGGAGCTCGTTCGG	posi1509	CATACCTGAAAGGAGCTCGTTCGG	0
chr:transposi1510	NULL	TGTTGCCTGCTGCCGCTTC	posi1510	TGTTGCCTGCTGCCGCTTC	0
chr:transposi1511	NULL	TGCGGCTTCTGCTGTTTCAGTGGT	posi1511	TGCGGCTTCTGCTGTTTCAGTGGT	0
chr:transposi1512	NULL	AAGGATGATATTCGGTCTGTCCGCGAC	posi1512	AAGGATGATATTCGGTCTGTCCGCGAC	0
chr:transposi1513	NULL	TGGGTACCAACCACAGCCACCACCATA	posi1513	TGGGTACCAACCACAGCCACCACCATA	0
chr:transposi1514	NULL	TATGAGGACTGCCTGCAATGCTTGGCCA	posi1514	TATGAGGACTGCCTGCAATGCTTGGCCA	0
chr:transposi1515	NULL	CATGTGGTAGTCCACCGTTTTGTGC	posi1515	CATGTGGTAGTCCACCGTTTTGTGC	0
chr:transposi1516	NULL	TAGGGCCCGAAATGATGCCGCACGCGTTC	posi1516	TAGGGCCCGAAATGATGCCGCACGCGTTC	0
chr:transposi1517	NULL	TGGATGTCCTGCTGCCCCATTCCA	posi1517	TGGATGTCCTGCTGCCCCATTCCA	0
chr:transposi1518	NULL	TGGAGGCCGGCCGGTGGAAGCGCTC	posi1518	TGGAGGCCGGCCGGTGGAAGCGCTC	0
chr:transposi1519	NULL	TGGATAGGGGACCTTGAACGGCTA	posi1519	TGGATAGGGGACCTTGAACGGCTA	0
chr:transposi1520	NULL	TCTCCTGATGCCACCGCCACA	posi1520	TCTCCTGATGCCACCGCCACA	0
chr:transposi1521	NULL	CCTTTCCTGCCTTGCCCGGTACTCA	posi1521	CCTTTCCTGCCTTGCCCGGTACTCA	0
chr:transposi1522	NULL	TCGCTTAGGAGTATGATGTCTACATTGCGC	posi1522	TCGCTTAGGAGTATGATGTCTACATTGCGC	0
chr:transposi1523	NULL	TGTTGGAGTAGTGCTTGGGAC	posi1523	TGTTGGAGTAGTGCTTGGGAC	0
chr:transposi1524	NULL	GATGCATTGATGCTGCAGGGTA	posi1524	GATGCATTGATGCTGCAGGGTA	0
chr:transposi1525	NULL	TGCATCCATAGTGGTGCAAGTCCCTGC	posi1525	TGCATCCATAGTGGTGCAAGTCCCTGC	0
chr:transposi1526	NULL	TGCAGGTACTTGGTGGAGCTCCCC	posi1526	TGCAGGTACTTGGTGGAGCTCCCC	0
chr:transposi1527	NULL	TCGCATGTCGTGATGCATGGGAAGTCAG	posi1527	TCGCATGTCGTGATGCATGGGAAGTCAG	0
chr:transposi1528	NULL	TTGTCGAATCATTTGCCGGTCCAA	posi1528	TTGTCGAATCATTTGCCGGTCCAA	0
chr:transposi1529	NULL	TCACTCTTTTTATCTCTGCT	posi1529	TCAGTCTTTTTCTCTCTCCT	3
chr:transposi1530	NULL	CCCAGCAGGAGAGCACGTTGGTGGAC	posi1530	CCCAGCAGGAGAGCACGTTGGTGGAC	0
chr:transposi1531	NULL	AGTTCATGCAGGAGCTTCACGAAA	posi1531	AGTTCATGCAGGAGCTTCACGAAA	0
chr:transposi1532	NULL	TTGGGGCTGCCTGTTTCTGTTTA	posi1532	TTGGGGCTGCCTGTTTCTGTTTA	0
chr:transposi1533	NULL	CACTTGCATTGGTGTTGCTGCTG	posi1533	CACTTGCATTGGTGTTGCTGCTG	0
chr:transposi1534	NULL	CCAGAGTGTGAACTTGGAGGCGT	posi1534	CCAGAGTGTGAACTTGGAGGCGT	0
chr:transposi1535	NULL	TGCTGGCGATTTGAAGGGCCTCCTG	posi1535	TGCTGGCGATTTGAAGGGCCTCCTG	0
chr:transposi1536	NULL	TACAAGTCCGTCTGCAACAGGTGCG	posi1536	TACAAGTCCGTCTGCAACAGGTGCG	0
chr:transposi1537	NULL	CAGCGTTTGACGTAGCAGCCCGGGCGTC	posi1537	CAGCGTTTGACGTAGCAGCCCGGGCGTC	0
chr:transposi1538	NULL	GGGTAGTGCCACGTACATAGTATG	posi1538	GGGTAGTGCCACGTACATAGTATG	0
chr:transposi1539	NULL	CACAAATGAGCAGTGGCTCCACTATC	posi1539	CACAAATGAGCAGTGGCTCCACTATC	0
chr:transposi1540	NULL	TCCGAAGACCGATGAGGGGAACCAGC	posi1540	TCCGAAGACCGATGAGGGGAACCAGC	0
chr:transposi1541	NULL	TTCTTGCAGGTTGCTGATCGATGCCC	posi1541	TTCTTGCAGGTTGCTGATCGATGCCC	0
chr:transposi1542	NULL	TGAGTCCCGCGTGGTGCTGTTGCGC	posi1542	TCAGTCCCGGGTGGTGCTGTTGCGC	2
chr:transposi1543	NULL	TGACCTCGTGTGGCCATACTCTTGGCAG	posi1543	TGACCTCGTGTGGCCATACTCTTGGCAG	0
chr:transposi1544	NULL	GCGGTGGCGGTGGCCGCGGC	posi1544	GCGGTGGCGGTGGCGGCGGC	1
chr:transposi1545	NULL	TGTATGCGGTTGCGGTTTGAGACGC	posi1545	TGTATGCGGTTGCGGTTTGAGACGC	0
chr:transposi1546	NULL	TGCGGCGGCGATTTCAGTGGCCAGCAAA	posi1546	TGCGGCGGCGATTTCAGTGGCCAGCAAA	0
chr:transposi1547	NULL	CACCCGCTGCGATGAACCTGTCACC	posi1547	CACCCGCTGCGATGAACCTGTCACC	0
chr:transposi1548	NULL	CCCCTTCAGTGGCTCTGCGCGGG	posi1548	CCCCTTCAGTGGCTCTGCGCGGG	0
chr:transposi1549	NULL	TAATGTCTATGTTACTTCTGGATGC	posi1549	TAATGTCTATGTTACTTCTGGATGC	0
chr:transposi1550	NULL	CACTACTGCGCAGTCATGCTGGATGT	posi1550	CACTACTGCGCCGTCATGCTGGATGT	1
chr:transposi1551	NULL	TATTGTCTAACAGGTTGGTGGCGAGG	posi1551	TATTGTCTAACAGGTTGGTGGCGAGG	0
chr:transposi1552	NULL	TGGACAAGGCGTCCGCTACCAGGTTC	posi1552	TGGACAAGGCGTCCGCTACCAGGTTC	0
chr:transposi1553	NULL	CAAGGAAGGTGACTGCCTGGG	posi1553	CAAGGAAGGTGACTGCCTGGG	0
chr:transposi1554	NULL	TCTTCCGTGTCCACGCTTCCTAGGC	posi1554	TCTTCCGTGTCCACGCTTCCTAGGC	0
chr:transposi1555	NULL	TGCAACGCACCTCTTTGCCTTGTG	posi1555	TGCAACGCACCTCTTTGCCTTGTG	0
chr:transposi1556	NULL	TCCTGGGCTATGTGTTACTGACCGC	posi1556	TCCTGGGCTATGTGTTATTGACCGC	1
chr:transposi1557	NULL	AGGACAGACAAAGCGATGTCCCTGCCTG	posi1557	AGGACAGACAAAGCGATGTCCCTGCCTG	0
chr:transposi1558	NULL	CCCGGAGGCACTTAGGGCTGCTTGC	posi1558	CCCGGAGGCACTTAGGGCTGCTTGC	0
chr:transposi1559	NULL	CACTGGTGTAAGGGGCGGCCTGC	posi1559	CACTGGTGTAAGGGGCGGCCTGC	0
chr:transposi1560	NULL	TGCAGAGACTTGGTGGCTTCTTGG	posi1560	TGCAGAGACTTGGTGGCTTCTTGG	0
chr:transposi1561	NULL	TATGGAAACGTTCCACCTGCCCGT	posi1561	TATGGAAACGTTCCACCTGCCCGT	0
chr:transposi1562	NULL	GCCGAGTGGAAGTGCCCACGAG	posi1562	GCCGAGTGGAAGTGCCCACGAG	0
chr:transposi1563	NULL	TGGATAGGGGACCTTGAACGGCTAAGG	posi1563	TGGATAGGGGACCTTGAACGGCTAAGG	0
chr:transposi1564	NULL	TAGGGCGTATGCTGAGGGA	posi1564	TGGGGCGGATGGTGAGGGA	3
chr:transposi1565	NULL	TAAGTGCTGTCACAAACCTGTTTAAATGGAG	posi1565	TAAGTGCTGTCACAAACCTGTTTAAATGGAG	0
chr:transposi1566	NULL	TGCGCAGGAGCTCCACGCTGGGGTCG	posi1566	TGCGCAGGAGCTCCACGCTGGGGTCG	0
chr:transposi1567	NULL	TGGTGGTCGGTAAAGATGTTGATGTC	posi1567	TGGTGGTCGGTAAAGATGTTGATGTC	0
chr:transposi1568	NULL	CACGCTGCTGTCGCTCTCCATCGGCAT	posi1568	CACGCTGCTGTCGCTCTCCATCGGCAT	0
chr:transposi1569	NULL	TCGGGCACATCTGCCTATCTTGAGC	posi1569	TCGGGCACATCTGCCTATCTTGAGC	0
chr:transposi1570	NULL	TGCTGGTGGTCGGAGGGCTGTC	posi1570	TGCTGGTGGTCGGAGGGCTGTC	0
chr:transposi1571	NULL	TGAGCTGCTGTCTGAGTGGATGCTG	posi1571	TGAGCTGCTGTCTGAGTGGATGCTG	0
chr:transposi1572	NULL	TAGAAGTCCACGAATATGCCGAGCAC	posi1572	TAGAAGTCCACGAATATGCCGAGCAC	0
chr:transposi1573	NULL	GAATAGGGCCAACATA	posi1573	GAGTAGTGCCAACATA	2
chr:transposi1574	NULL	TGTATGGTGTCTCCCTGAAGTTCTCC	posi1574	TGTATGGTGTCTCCCTGAAGTTCTCC	0
chr:transposi1575	NULL	GCGCCAACATGGTGGA	posi1575	GCGACAACATGTTGGA	2
chr:transposi1576	NULL	TCCATGCGTCTGCTGCTGTTG	posi1576	TCCATGCGTCTGCTGCTGTTG	0
chr:transposi1577	NULL	TCGGAATTTGGGGGGCTGCGATGC	posi1577	TCGGAATTTGGGGGGCTGCGATGC	0
chr:transposi1578	NULL	TCCAGAAGCTCCTCGAACTGATCGG	posi1578	TCCAGAAGCTCCTCGAACTGATCGG	0
chr:transposi1579	NULL	TCCGGACCTATTCCAAATGCGACTTTC	posi1579	TCCGGACCTATTCCAAATGCGACTTTC	0
chr:transposi1580	NULL	TACGTTTTGATGGTCAACTAGTTCAAC	posi1580	TACGTTTTGATGGTCAACTAGTTCAAC	0
chr:transposi1581	NULL	GAACGGCGCAACGAGCCAGAGGCAG	posi1581	GAACGGCGCAACGAGCCAGAGGCAG	0
chr:transposi1582	NULL	TGCCGGGTACGCCAGCAGCGGAGC	posi1582	TGCCGGGTACGCCAGCAGCGGAGC	0
chr:transposi1583	NULL	GACGCCCACACTTGATTGCTAGGGAC	posi1583	GACGCCCACACTTGATTGCTAGGGAC	0
chr:transposi1584	NULL	TGGGCGTCGATGGTCGCTCACAAGTC	posi1584	TGGGCGTCGATGGTCGCTCACAAGTC	0
chr:transposi1585	NULL	TGGTCTTGAACTCGGGTGGCATTGG	posi1585	TGGTCTTGAACTCGGGTGGCATTGG	0
chr:transposi1586	NULL	TGCTGGAAGGTGGCCCTGAAGATT	posi1586	TGCTGGAAGGTGGCCCTGAAGATT	0
chr:transposi1587	NULL	TCCAGTTCACTGTGCCATTAAAGTCGT	posi1587	TCCAGTTCACTGTGCCATTGAAGTCGT	1
chr:transposi1588	NULL	TGATAAGTCCACCTCCCCCGTCGCTGA	posi1588	TGATAAGTCCACCTCCCCCGTCGCTGA	0
chr:transposi1589	NULL	TGGATTGGGGCCCGTGAACTGC	posi1589	TGGATTGGGGCCCGTGAACTGC	0
chr:transposi1590	NULL	TGGATGTACATTTAATGGCCGC	posi1590	TGGATGTACATTTAATGGCCGC	0
chr:transposi1591	NULL	TACAAGTAATGCCGCAGTTTAGCCAGC	posi1591	TACAAGTAATGCCGCAGTTTAGCCAGC	0
chr:transposi1592	NULL	GCTATACTTCGGATGCTGGTCGGCGGC	posi1592	GCTATACTTCGGATGCTGGTCGGCGGC	0
chr:transposi1593	NULL	TGGAGGATGCTTGGAGGCACGTGA	posi1593	TGGAGGATGCTTGGAGGCACGTGA	0
chr:transposi1594	NULL	TGGAGAGGGACCGGCAGCCCGCT	posi1594	TGGAGAGGGACCGGCAGCCCGCT	0
chr:transposi1595	NULL	TGGGTATTTCCGACGTCGCTTGG	posi1595	TGGGTATCGCCGACGTCGCTTGG	2
chr:transposi1596	NULL	TGCAGCCTCCGCTGGTACCACTAG	posi1596	TGCAGCCTCCGCTGGTACCACTAG	0
chr:transposi1597	NULL	TCGAGCTGGTGGGCAAGTCGGT	posi1597	TCGAGCTGGTGGGCAAGTCGGT	0
chr:transposi1598	NULL	TGGGGCTTCCATCATAGGGCTGTTGC	posi1598	TGGGGCTTCCATCATAGGGCTGTTGC	0
chr:transposi1599	NULL	CCCCGCCTTATTGAGGTCCCACGCTC	posi1599	CCCCGCCTTATTGAGGTCCCACGCTC	0
chr:transposi1600	NULL	ACACCACGATACGGTGTTAAGGTTAGA	posi1600	ACACCACGATACGGTGTTAAGGTTAGA	0
chr:transposi1601	NULL	TAGTTTGGTTTTGCATACGTCACTG	posi1601	TAGTTTGGTTTTGCATACGTCACTG	0
chr:transposi1602	NULL	TGGCTGTTCCTTGCCCATTGTTTGG	posi1602	TGGCTGTTCCTTGCCCATTGTTTGG	0
chr:transposi1603	NULL	CCAGAAATCGCCGCCCTCGTGACC	posi1603	CCAGAAATCGCCGCCCTCGTGACC	0
chr:transposi1604	NULL	TGCAGGTACTTGGTGGAGCTCCCCCGC	posi1604	TGCAGGTACTTGGTGGAGCTCCCCCGC	0
chr:transposi1605	NULL	CACGAAGGGAACCAGCAGCCAGCAG	posi1605	CACGAAGGGAACCAGCAGCCAGCAG	0
chr:transposi1606	NULL	CCTGGAGCCACCTCTAGAGCCA	posi1606	CCTGGAGCCACCTCTAGAGCCA	0
chr:transposi1607	NULL	TGGAGGCCGGCCGGTGAAAGCGC	posi1607	TGGAGGCCGGCCGGTGAAAGCGC	0
chr:transposi1608	NULL	TAGTCTCGAACGAGGATAGAATGGCGG	posi1608	TAGTCTCGAACGAGGATAGAATGGCGG	0
chr:transposi1609	NULL	TGGACGGGGCCTTGACAAAATGCAC	posi1609	TGGACGGGGCCTTGACAAAATGCAC	0
chr:transposi1610	NULL	TATCGATGTTGTCGGTTTTGATG	posi1610	TATCGATGTTGTCGGTTTTGATG	0
chr:transposi1611	NULL	TGTGCTCTGCGGTTTCCACTGCG	posi1611	TGTGCTCTGCGGTTTCCACTGCG	0
chr:transposi1612	NULL	TGCACTCTGCCGACTAGCCGACTTGGGA	posi1612	TGCACTCTGCCGACTAGCCGACTTGGGA	0
chr:transposi1613	NULL	TTGCAGTGCCAGAATTTTGTAGTCGGG	posi1613	TTGCAGTGCCAGAATTTTGTAGTCGGG	0
chr:transposi1614	NULL	TAAAGCGAAATGCGTTACTGGGCTGGC	posi1614	TAAAGCGAAATGCGTTACTGGGCTGGC	0
chr:transposi1615	NULL	ACCGCAGATAAGGTCCTCGCCG	posi1615	ACCGCAGATAAGGTCCTCGCCG	0
chr:transposi1616	NULL	TAATGTCTATGTTACTTCTGGATGCG	posi1616	TAATGTCTATGTTACTTCTGGATGCG	0
chr:transposi1617	NULL	TATGATTAAAACTGTCGTCTGGGTC	posi1617	TATGATTAAAACTGTCGTCTGGGTC	0
chr:transposi1618	NULL	TGTTGACGAGGAGCCATGCTGCGCG	posi1618	TGTTGACGAGGAGCCATGCTGCGCG	0
chr:transposi1619	NULL	CAGATGTTAAGTGTCGGGATAGGAG	posi1619	CAGATGTTAAGTGTCGGGATAGGAG	0
chr:transposi1620	NULL	CAGAAGGGCGCAAACAGTTGAGCGG	posi1620	CAGAAGGGCGCAAACAGTTGAGCGG	0
chr:transposi1621	NULL	AATCTCCTAGGGCCTTCATTATAGC	posi1621	AATCTCCTAGGGCCTTCATTATAGC	0
chr:transposi1622	NULL	TGATGCGGATTCGTTAAAGCTGCCA	posi1622	TGATGCGGATTCGTTAAAGCTGCCA	0
chr:transposi1623	NULL	CATCAATTGCCGCTTGTGTCTG	posi1623	CATCAATTGCCGCTTGTGTCTG	0
chr:transposi1624	NULL	TGAAAGACGCAGGATGGTCCGCC	posi1624	TGAAAGACGCAGGATGGTCCGCC	0
chr:transposi1625	NULL	CATGGTGGCAGCGCTCATGGATAGGC	posi1625	CATGGTGGCAGCGCTCATGGATAGGC	0
chr:transposi1626	NULL	TGGGGTGCGTGTGAAGCTTGC	posi1626	TGGGGTGCGTGTGAAGCTTGC	0
chr:transposi1627	NULL	TGCTGACGATGTGGGGACGCCAAGTGA	posi1627	TGCTGACGATGTGGGGACGCCAAGTGA	0
chr:transposi1628	NULL	TGTAGGTGAGCGGCAAATGTGTT	posi1628	TGTAGGTGAGCGGCAAATGTGTT	0
chr:transposi1629	NULL	TCCCAGCGGCACGTCCTCAGCGGT	posi1629	TCCCAGCGGCACGTCCTCAGCGGT	0
chr:transposi1630	NULL	CGATATAGAAAATTGGTGCTCCTAC	posi1630	CGATATAGAAAATTGGTGCTCCTAC	0
chr:transposi1631	NULL	TAATAGCCACTCGTGTGCCTCTTGCC	posi1631	TAATAGCCACTCGTGTGCCTCTTGCC	0
chr:transposi1632	NULL	TGCCGATGGAGAGCGACAGCAGCGTGAG	posi1632	TGCCGATGGAGAGCGACAGCAGCGTGAG	0
chr:transposi1633	NULL	TGAGGAGAGCCTCAGAGAGAGCAG	posi1633	TGAGGAGAGCCTCAGAGAGAGCAG	0
chr:transposi1634	NULL	TGCGACCTGGCCTCACATCCTGCTC	posi1634	TGCGACCTGGCCTCACATCCTGCTC	0
chr:transposi1635	NULL	TAAGTCCTAGGTACTTGGGTGCGG	posi1635	TAAGTCCTAGGTACTTGGGTGCGG	0
chr:transposi1636	NULL	GTGTCCTGTCACGGTCGCCA	posi1636	GTGTCCTGTCACGGTCGCCA	0
chr:transposi1637	NULL	TCGTAGCCTCGTCCAATCCGCTGCAA	posi1637	TCGTAGCCTCGTCCAATCCGCTGCAA	0
chr:transposi1638	NULL	GCCAAAGTTCTTTTGGGTCTGCTAGC	posi1638	GCCAAAGTTCTTTTGGGTCTGCTAGC	0
chr:transposi1639	NULL	TAATGCTGGTGCTGGTGCTGGAC	posi1639	TAATGCTGGTGCTGGTGCTGGAC	0
chr:transposi1640	NULL	TGTGCTGCTGGATGATGCGG	posi1640	TGTGCTGCTGGATGATGCGG	0
chr:transposi1641	NULL	GTCGTCGCTGCTGCCCACGGGTTC	posi1641	GTCGTCGCTGCTGCCCACGGGTTC	0
chr:transposi1642	NULL	TAATGAGATCCCTCGGCTGCCTTC	posi1642	TAATGAGATCCCTCGGCTGCCTTC	0
chr:transposi1643	NULL	CATACGGTTCCTTATGAGTATGGCGG	posi1643	CATACGGTTCCTTATGAGTATGGCGG	0
chr:transposi1644	NULL	CGAGAACAAGCGTTGCTTTTGGTCCC	posi1644	CGAGAACAAGCGTTGCTTTTGGTCCC	0
chr:transposi1645	NULL	TTCGCCCTCTCGCATGGTCCACGAGCGC	posi1645	TTCGCCCTCTCGCATGGTCCACGAGCGC	0
chr:transposi1646	NULL	TTCTAGTTCATCTAGGGCTGTCCT	posi1646	TTCTAGTTCATCTAGGGCTGTCCT	0
chr:transposi1647	NULL	TATGTGGCCCACATAGATGCTGCCTCA	posi1647	TATGTGGCCCACATAGATGCTGCCTCA	0
chr:transposi1648	NULL	TAGGTCCACTAGCACGCCCCTATCCTC	posi1648	TAGGTCCACTAGCACGCCCCTATCCTC	0
chr:transposi1649	NULL	GGCATTGAGGTCACCTCCGATGAC	posi1649	GGCATTGAGGTCACCTCCGATGAC	0
chr:transposi1650	NULL	GCACCTCGTCCGGTCCGGATTTCCCG	posi1650	GCACCTCGTCCGGTCCGGATTTCCCG	0
chr:transposi1651	NULL	TAGGTTCCGTGTCGGCGATAGCCCTC	posi1651	TAGGTTCCGTGTCGGCGATAGCCCTC	0
chr:transposi1652	NULL	TGAGAGCATTGGTAAGCCTGCGTGT	posi1652	TGAGAGCATTGGTAAGCCTGCGTGT	0
chr:transposi1653	NULL	TGAGGCTGCTACTGAGTTCTGTC	posi1653	TGAGGCTGCTACTGAGTTCTGTC	0
chr:transposi1654	NULL	TGTTTGCAGCATGTGCTGGTCCCTT	posi1654	TGTTTGCAGCATGTGCTGGTCCCTT	0
chr:transposi1655	NULL	CCGCCGTGAACCTGGAGCAGTGCA	posi1655	CCGCCGTGAACCTGGAGCAGTGCA	0
chr:transposi1656	NULL	CTGGAGGACGCCCGGGCTGC	posi1656	CTGGAGGACGCCCGGGCTGC	0
chr:transposi1657	NULL	TCCAGCGACTCGGTGCTTCCGTCCTTC	posi1657	TCCAGCGACTCGGTGCTTCCGTCCTTC	0
chr:transposi1658	NULL	TAAAGTCATGTTGTGCTAAAGGGAG	posi1658	TAAAGTCATGTTGTGCTAAAGGGAG	0
chr:transposi1659	NULL	TGGTCCAGAATGTAGCCTCGGCTGTC	posi1659	TGGTCCAGAATGTAGCCTCGGCTGTC	0
chr:transposi1660	NULL	TGAGCTAGTGGTACCAGCGGAGGCTGC	posi1660	TGAGCTAGTGGTACCAGCGGAGGCTGC	0
chr:transposi1661	NULL	TGGGCCGCTGATTGATCCCTGCGGGCA	posi1661	TGGGCCGCTGATTGATCCCTGCGGGCA	0
chr:transposi1662	NULL	TCGGATGGGGTTGCCGCTCTCCTC	posi1662	TCGGATGGGGTTGCCGCTCTCCTC	0
chr:transposi1663	NULL	CAAAGTCCTACATCGCTGCTCC	posi1663	CAAAGTCCTACATCGCTGCTCC	0
chr:transposi1664	NULL	TCTGAGAGTGCTTGGTCTTCGCCGA	posi1664	TCTGAGAGTGCTTGGTCTTCGCCGA	0
chr:transposi1665	NULL	TGCCGCTCTCCTCCTTAGCTCGTTGG	posi1665	TGCCGCTCTCCTCCTTAGCTCGTTGG	0
chr:transposi1666	NULL	TACTCTCTGCGTCCACATTTGGGA	posi1666	TACTCTCTGCGTCCACATTTGGGA	0
chr:transposi1667	NULL	TCCACCAAGTACCTGCAGTGCCACTG	posi1667	TCCACCAAGTACCTGCAGTGCCACTG	0
chr:transposi1668	NULL	TGCTGACTCGGCTGATGTTTCTCCT	posi1668	TGCTGACTCGGCTGATGTTTCTCCT	0
chr:transposi1669	NULL	TACCGCGGTCCACGTCCTTTGGT	posi1669	TACCGCGGTCCACGTCCTTTGGT	0
chr:transposi1670	NULL	TCGCAGGCTCCTGCCTCACGGTCGCC	posi1670	TCGCAGGCTCCTGCCTCACGGTCGCC	0
chr:transposi1671	NULL	CCCAGCGGCACGTCCTCAGCGGTATC	posi1671	CCCAGCGGCACGTCCTCAGCGGTATC	0
chr:transposi1672	NULL	TATTGAAGTGTGCACCAAATCACCAGG	posi1672	TATTGAAGTGTGCACCAAATCACCAGG	0
chr:transposi1673	NULL	CATCTCGCTATCCTGATGGGCTC	posi1673	CATCTCGCTATCCTGATGGGCTC	0
chr:transposi1674	NULL	TGGAGGGAAACTCCTCTACTTGCCAGG	posi1674	TGGAGGGAAACTCCTCTACTTGCCAGG	0
chr:transposi1675	NULL	TGATCTCACTGTTGCCCCTGCTG	posi1675	TGATCTCACTGTTGCCCCTGCTG	0
chr:transposi1676	NULL	TACCTAAATACTGCGACTGCGCCG	posi1676	TACCTAAATACTGCGACTGCGCCG	0
chr:transposi1677	NULL	AACGGTCGTTCCCTCATGGCC	posi1677	AACGGTCGTTCACTCAGGGTC	3
chr:transposi1678	NULL	TGCCGTGTGTTTTGTTGGTGAG	posi1678	TGCCGTGTGTTTTGTTGGTGAG	0
chr:transposi1679	NULL	ACCAGAGGTTGTTGAAGGCGCTGAA	posi1679	ACCAGAGGTTGTTGAAGGCGCTGAA	0
chr:transposi1680	NULL	GGTGGACTGCCGACCTCTGCGCTGC	posi1680	GGTGGACTGCCGACCTCTGCGCTGC	0
chr:transposi1681	NULL	CCCGTAGAAAACCTTTGGAGTGCTGA	posi1681	CCCGTAGAAAACCTTTGGAGTGCTGA	0
chr:transposi1682	NULL	TCGGCTTGTTGCGCTTCATCTTCTTCTC	posi1682	TCGGCTTGTTGCGCTTCATCTTCTTCTC	0
chr:transposi1683	NULL	CCACTCCCGGCGCCCTATTCTGGACCAA	posi1683	CCACTCCCGGCGCCCTATTCTGGACCAA	0
chr:transposi1684	NULL	TGAACTCCTACGCTGAGTTGGCG	posi1684	TGAACTCCTACGCTGAGTTGGCG	0
chr:transposi1685	NULL	TGATCCCGATCCGCACTCTGCACCA	posi1685	TGATCCCGATCCGCACTCTGCACCA	0
chr:transposi1686	NULL	TCCCCGCCAAGATACGGCTCCTGCACCAGA	posi1686	TCCCCGCCAAGATACGGCTCCTGCACCAGA	0
chr:transposi1687	NULL	CACGATTGTAAGGGGCTCTAGATTGC	posi1687	CACGATTGTAAGGGGCTCTAGATTGC	0
chr:transposi1688	NULL	TCAGTTCTGGCGAGCGATGCGGCGAT	posi1688	TCAGTTCTGGCGAGCGATGCGGCGAT	0
chr:transposi1689	NULL	CTCCTGCTGGCGTCTCTC	posi1689	CTCGAGGTGGCGTCTCTC	3
chr:transposi1690	NULL	CAGACGTCCCGTACTCCTCGCCTGGCCC	posi1690	CAGACGTCCCGTACTCCTCGCCTGGCCC	0
chr:transposi1691	NULL	TGCGTTCTCTGCAGGCGTCTTAGG	posi1691	TGCGTTCTCTGCAGGCGTCTTAGG	0
chr:transposi1692	NULL	TGCGTTCGGCTGTGGTACGGGGAC	posi1692	TGCGTTCGGCTGTGGTACGGGGAC	0
chr:transposi1693	NULL	TCCAAGTCCATCTAGGTCCCGCAGA	posi1693	TCCAAGTCCATCTAGGTCCCGCAGA	0
chr:transposi1694	NULL	TGGGTACTGCAAGAGTGTTGGGTTA	posi1694	TGGGTACTGCAAGAGTGTTGGGTTA	0
chr:transposi1695	NULL	CAGGGAATTCTCTGCGCTGAGTGT	posi1695	CAGGGAATTCTCTGCGCTGAGTGT	0
chr:transposi1696	NULL	GACTGCCGAAGCGGTGATCGTTGCAA	posi1696	GACTGCCGAAGCGGTGATCGTTGCAA	0
chr:transposi1697	NULL	GCTCGAGGCAGCTTACATAGACGGCG	posi1697	GCTCGAGGCAGCTTACATAGACGGCG	0
chr:transposi1698	NULL	TACAGCTTGGCATAGATGGGCTCTTCGC	posi1698	TACAGCTTGGCATAGATGGGCTCTTCGC	0
chr:transposi1699	NULL	TACTCATGGCTGCGTTACATTCCTT	posi1699	TACTCATGGCTGCGTTACATTCCTT	0
chr:transposi1700	NULL	TGCCGATGCCTTTGGTGATGATC	posi1700	TGCCGATGCCTTTGGTGATGATC	0
chr:transposi1701	NULL	CGCGATCGAACTCTCGCAGTGTGCA	posi1701	CGCGATCGAACTCTCGCAGTGTGCA	0
chr:transposi1702	NULL	TATATGCCATGATGTGAGCTTCCCA	posi1702	TATATGCCATGATGTGAGCTTCCCA	0
chr:transposi1703	NULL	GAGCAGGCTGGGAGCGAGA	posi1703	GAGCAGGCTGGGAGCGAGA	0
chr:transposi1704	NULL	TTGCGCTCCTTCGCTGTTTGAGTCA	posi1704	TTGCGCTCCTTCGCTGTTTGAGTCA	0
chr:transposi1705	NULL	TCTGGATGGACAAAGGATCCCGTCG	posi1705	TCTGGATGGACAAAGGATCCCGTCG	0
chr:transposi1706	NULL	TACGGCCGCCACACAACTTGTTGGG	posi1706	TACGGCCGCCACACAACTTGTTGGG	0
chr:transposi1707	NULL	CCAATGCCAAAATGAGCCTCACAC	posi1707	CCAATGCCAAAATGAGCCTCACAC	0
chr:transposi1708	NULL	TACTGTTCGGCCGTCTTCCTGGATG	posi1708	TACTGTTCGGCCGTCTTCCTGGATG	0
chr:transposi1709	NULL	TGGTGACTAGCCTGGGACTTGGATT	posi1709	TGGTGACTAGCCTGGGACTTGGATT	0
chr:transposi1710	NULL	CCCCAGAGGTTGTCGTCTACGCTAGC	posi1710	CCCCAGAGGTTGTCGTCTACGCTAGC	0
chr:transposi1711	NULL	TGGCGGGGATGAAATGGATGTGCT	posi1711	TGGCGGGGATGAAATGGATGTGCT	0
chr:transposi1712	NULL	GCTGTAGGACTCGAGTGCCACG	posi1712	GCTGTAGGACTCGAGTGCCACG	0
chr:transposi1713	NULL	CCTATGTCGATGGCCACCTCGAAAAT	posi1713	CCTATGTCGATGGCCACCTCGAAAAT	0
chr:transposi1714	NULL	TTATAGCGGATTTCTGAGATGCC	posi1714	TTATAGCGGATTTCTGAGATGCC	0
chr:transposi1715	NULL	TGGGCCTCCCCCTTTTGCTCC	posi1715	TGGGCCTCCCCCTTTTGCTCC	0
chr:transposi1716	NULL	TGCAGGTACTTGGTGGAGCTCCCCC	posi1716	TGCAGGTACTTGGTGGAGCTCCCCC	0
chr:transposi1717	NULL	TAAAGGGATGCGATGCGACCATTT	posi1717	TAAAGGGATGCGATGCGACCATTT	0
chr:transposi1718	NULL	GAGACGTGCGCCTACGGTGAGGT	posi1718	GAGACGTGCGCCTACGGTGAGGT	0
chr:transposi1719	NULL	CGTGTCCACGCTTCCTAGGCTGC	posi1719	CGTGTCCACGCTTCCTAGGCTGC	0
chr:transposi1720	NULL	TAACGGGGCCGATTTCCAAGGGTAA	posi1720	TAACGGGGCCGATTTCCAAGGGTAA	0
chr:transposi1721	NULL	TACAGGTGTCTCGGCTATGGG	posi1721	TACAGGTGTCTCGGCTATGGG	0
chr:transposi1722	NULL	CAAGTCAGAAGACGATGGACCACATC	posi1722	CAAGTCAGAAGACGATGGACCACATC	0
chr:transposi1723	NULL	TGCCAGACCACACTGTTACTCAGCGAC	posi1723	TGCCAGACCACACTGTTACTCAGCGAC	0
chr:transposi1724	NULL	TTACAACGCCCCGGTTGATGA	posi1724	TTACAACGCCCCGGTTGATGA	0
chr:transposi1725	NULL	GCAGCGTTCGCGGTTGGAATGGACTGC	posi1725	GCAGCGTTCGCGGTTGGGATGGACTGC	1
chr:transposi1726	NULL	TCCCCGCCGAGGAACGATTCCTGCACC	posi1726	TCCCCGCCGAGGTACGATTCCTGCACC	1
chr:transposi1727	NULL	TATCCCATACGTTACTCTTGCCTA	posi1727	TATCCCATACGTTACTCTTGCCTA	0
chr:transposi1728	NULL	TCACCACTCACTTGTCCAACCGAG	posi1728	TCACCACTCACTTGTCCAACCGAG	0
chr:transposi1729	NULL	TCGGGACCTGTAGGTGACGCACACGTC	posi1729	TCGGGACCTGTAGGTGACGCACACGTC	0
chr:transposi1730	NULL	TCTCGGTCAGATGCTGAAGCTCTT	posi1730	TCTCGGTCAGATGCTGAAGCTCTT	0
chr:transposi1731	NULL	TCCCGATTCGCTCATTCATCTCC	posi1731	TCCCGATTCGCTCATTCATCTCC	0
chr:transposi1732	NULL	TTGCGACCTCAGACAAAACGTCTTCAGC	posi1732	TTTCGACCTCAGACAAAACGTCTTCAGC	1
chr:transposi1733	NULL	GAAGATTGCAGGTTCGAGTCCTGTCACGGT	posi1733	GAAGATTGCAGGTTCGAGTCCTGTCACGGT	0
chr:transposi1734	NULL	GCTTGTCCTTGAGTTCCTTGATGGC	posi1734	GCTTGTCCTTGAGTTCCTTGATGGC	0
chr:transposi1735	NULL	CAGACGCCGCTGACCCTGCTGGCGC	posi1735	CAGACGCCGCTGACCCTGCTGGCGC	0
chr:transposi1736	NULL	ACCACTGCCACCGCTGCCACCGCTGC	posi1736	ACCACTGCCACCGCTGCCACCGCTGC	0
chr:transposi1737	NULL	TAGGGGAAACAACTGCACAGCTGGCGCG	posi1737	TAGGGGAAACAACTGCACAGCTGGCGCG	0
chr:transposi1738	NULL	TGCTGGAGGGTACTGGCCCAGAT	posi1738	TGCTGGAGGGTACTGGCCCAGAT	0
chr:transposi1739	NULL	TAGCCGCTGACGACCACTGATTCGCTG	posi1739	TAGCCGCTGACGACCACTGATTCGCTG	0
chr:transposi1740	NULL	TGTGGGATTCTGCGGTGCTGCGTGC	posi1740	TGTGGGATTCTGCGGTGCTGCGTGC	0
chr:transposi1741	NULL	CACTGGTGAATTGTAGGGTGACCTT	posi1741	CACTGGTGAATTGTAGGGTGACCTT	0
chr:transposi1742	NULL	TGTCCGCCACCACGTTAGATTTCCTA	posi1742	TGTCCGCCACCACGTTAGATTTCCTA	0
chr:transposi1743	NULL	AGCACGACAAGGCCTATACGAGCCG	posi1743	AGCACGACAAGGCCTATACGAGCCG	0
chr:transposi1744	NULL	TGCCGACACATGGATGCCCTGATGGCCC	posi1744	TGCCGACACATGGATGCCCTGATGGCCC	0
chr:transposi1745	NULL	TAAGTTCTATTGCTTCTAGGATGGC	posi1745	TAAGTTCTATTGCTTCTAGGATGGC	0
chr:transposi1746	NULL	TCCACCAAGTACCTGGAGTGCCACTG	posi1746	TCCACCAAGTACCTGGAGTGCCACTG	0
chr:transposi1747	NULL	CACGATGTTGGCCAGGGCGGCTGGG	posi1747	CACGATGTTGGCCAGGGCGGCTGGG	0
chr:transposi1748	NULL	TGTCTTCTAAGCTGCTGCCAGGTGTA	posi1748	TGTCTTCTAAGCTGCTGCCAGGTGTA	0
chr:transposi1749	NULL	TAAAGTGTGGTGAGGTTTACGACAAG	posi1749	TAAAGTGTGGTGAGGTTTACGACAAG	0
chr:transposi1750	NULL	TGGTGTGGAGTGGTGGAGATGTCTGA	posi1750	TGGTGTGGAGTGGTGGAGATGTCTGA	0
chr:transposi1751	NULL	TGCCACTCTATGTCCAAGATGGCGA	posi1751	TGCCACTCTATGTCCAAGATGGCGA	0
chr:transposi1752	NULL	TGCCCTCCGGGGAGAAGGAGATCAGGGCATG	posi1752	TGCCCTCCGGGGAGAAGGAGATCAGGGCATG	0
chr:transposi1753	NULL	TATGATTAAAACTGGCGTCTGGGT	posi1753	TATGATTAAAACTGGCGTCTGGGT	0
chr:transposi1754	NULL	TGATTGCTTGATGGGGTAAATAGTAT	posi1754	TGATTGCTTGATGGGGTAAATAGTAT	0
chr:transposi1755	NULL	TGCACGCAAGCGCCACACGCATCC	posi1755	TGCACGCAAGCGCCACACGCATCC	0
chr:transposi1756	NULL	CATATGTGGCCCACATAGATGCTGCC	posi1756	CATATGTGGCCCACATAGATGCTGCC	0
chr:transposi1757	NULL	CCAACTCACAAAAAGGCCTCTTGGAC	posi1757	CCAACTCACAAAAAGGCCTCTTGGAC	0
chr:transposi1758	NULL	TAGCACACTTTGGGAGTTCAATGA	posi1758	TAGCACACTTTGGGAGTTCAATGA	0
chr:transposi1759	NULL	TCCGATCAATACGAGATGGTCA	posi1759	TCCGATCAATACGAGATGGTCA	0
chr:transposi1760	NULL	TCTCCTTATTAACGAAGTCAGCTAC	posi1760	TCTCCTTATTAACGAAGTCAGCTAC	0
chr:transposi1761	NULL	CCGCGTGCAGCGGAAAGCTGGGCT	posi1761	CCGCGTGCAGCGGAAAGCTGGGCT	0
chr:transposi1762	NULL	TGACTGACTTATGTGGTGTGCACA	posi1762	TGACTGACTTATGTGGTGTGCACA	0
chr:transposi1763	NULL	GGGCACCATAATCGTTGGATGGTC	posi1763	GGGCACCATAATCGTTGGATGGTC	0
chr:transposi1764	NULL	TACAGAGTGTCTAATCTTACCTAA	posi1764	TACAGAGTGTCTAATCTTACCTAA	0
chr:transposi1765	NULL	CAGGGTGAGACTGTAGTGCTCGGGCT	posi1765	CAGGGTGAGACTGTAGTGCTCGGGCT	0
chr:transposi1766	NULL	GACTGGCGTCGCCTGCGTGATCTTG	posi1766	GACTGGCGTCGCCTGCGTGATCTTG	0
chr:transposi1767	NULL	TAGCTCAAGTTTGCGCTGTGAAACGCC	posi1767	TAGCTCAAGTTTGCGCTGTGAAACGCC	0
chr:transposi1768	NULL	CAGTTAGTTCACGATGCGTCTTCTTTG	posi1768	CAGTTAGTTCACGATGCGTCTTCTTTG	0
chr:transposi1769	NULL	TCGAAGACTTCCGTGTCGCATGGAGG	posi1769	TCGAAGACTTCCGTGTCGCATGGAGG	0
chr:transposi1770	NULL	TGGAGCTGCCGCCTGCTTTGGAGCGAA	posi1770	TGGAGCTGCCGCCTGCTTTGGAGCGAA	0
chr:transposi1771	NULL	TACGTGGTGACGCTCCAGTTCCGGG	posi1771	TACGTGGTGACGCTCCAGTTCCGGG	0
chr:transposi1772	NULL	TCAACCAGATCCGCGTTCCGAGATGG	posi1772	TCAACCAGATCCGCGTTCCGAGATGG	0
chr:transposi1773	NULL	TCTACACCTCTGGGCTTGCTAATGC	posi1773	TCTACACCTCTGGGCTTGCTAATGC	0
chr:transposi1774	NULL	GCTGCTGAAAGGTGCCTTGAGACG	posi1774	GCTGCTGAAAGGTGCCTTGAGACG	0
chr:transposi1775	NULL	CCGGCATGAAGATTGCTTTCACG	posi1775	CCGGCATGAAGATTGCTTTCACG	0
chr:transposi1776	NULL	TACTGTGGAGGTACCGGTAACTAGAGGC	posi1776	TACTGTGGAGGTACCGGTAACTAGAGGC	0
chr:transposi1777	NULL	TGGGGCCACCTGTAGCCGGATTCGTCA	posi1777	TGGGGCCACCTGTAGCCGGATTCGTCA	0
chr:transposi1778	NULL	CAGTGAGCGGGATTTGCGCCGCATG	posi1778	CAGTGAGCGGGATTTGCGCCGCATG	0
chr:transposi1779	NULL	TGGTACGTAACAGAAGATGGTCC	posi1779	TGGTACGTAACAGAAGATGGTCC	0
chr:transposi1780	NULL	CAGACATGTGGCTACTTGATAAATTC	posi1780	CAGACATGTGGCTACTTGATAAATTC	0
chr:transposi1781	NULL	AAGGTGGATACGTATGCGCTCC	posi1781	AAGGTGGATACGTATGCGCTCC	0
chr:transposi1782	NULL	TGAAAGCGCGTCCGCGACGATGTTC	posi1782	TGAAAGCGCGTCCGCGACGATGTTC	0
chr:transposi1783	NULL	TGACCTAATGGCCCAAGAAGGATC	posi1783	TGACCTAATGGCCCAAGAAGGATC	0
chr:transposi1784	NULL	TAGCAGGATCTAGCCGTGTGCCCGC	posi1784	TAGCAGGATCTAGCCGTGTGCCCGC	0
chr:transposi1785	NULL	TGGGATTCCTGTGCTGCCTCATGGT	posi1785	TGGGATTCCTGTGCTGCCTCATGGT	0
chr:transposi1786	NULL	TCAGCCATGGATCCAGTGCATCCAGTTGC	posi1786	TCAGCCATGGATCCAGTGCATCCAGTTGC	0
chr:transposi1787	NULL	TGGGCCCACAAACGTCGCTGTGGAT	posi1787	TGGGCCCACAAACGTCGCTGTGGAT	0
chr:transposi1788	NULL	TGGTCGGTCGATACGCTTCTTACTGC	posi1788	TGGTCGGTCGATACGCTTCTTACTGC	0
chr:transposi1789	NULL	TAATAAGGCAATGATTGTTGAGGGC	posi1789	TAATAAGGCAATGATTGTTGAGGGC	0
chr:transposi1790	NULL	GCCCCTATCCTCGCTGGTTACGTGAC	posi1790	GCCCCTATCCTCGCTGGTTACGTGAC	0
chr:transposi1791	NULL	TATAGCTGAGAAGAGGCGCTTACGTACTAG	posi1791	TATAGCTGAGAAGAGGCGCTTACGTACTAG	0
chr:transposi1792	NULL	CGTCATCAGCCAGCATGATGTCCCA	posi1792	CGTCATCAGCCAGCATGATGTCCCA	0
chr:transposi1793	NULL	GTCGGTGTACCTGGTGACCAAGGCGTGG	posi1793	GTCGGTGTACCTGGTGACCAAGGCGTGG	0
chr:transposi1794	NULL	TAGTTAGCATGTTGGAAGCGCCGTTC	posi1794	TAGTTAGCATGTTGGTAGCGCCGTTC	1
chr:transposi1795	NULL	TCGCGCAGAACACGGTGTTCGGATGG	posi1795	TCGCGCAGAACACGGTGTTCGGATGG	0
chr:transposi1796	NULL	TAGTGCCATTGATGCCGTCCAAGCCG	posi1796	TAGTGCCATTGATGCCGTCCAAGCCG	0
chr:transposi1797	NULL	TCCAGTGACGGAGCCGGACGACCTCGA	posi1797	TCCAGTGACGGAGCCGGACGACCTCGA	0
chr:transposi1798	NULL	CCTAAAGCAGAGTGGACGCCAATGGT	posi1798	CCTAAAGCAGAGTGGACGCCAATGGT	0
chr:transposi1799	NULL	TACTTCACAGCCGTATGTCTCGATGGGT	posi1799	TACTTCACAGCCGTATGTCTCGATGGGT	0
chr:transposi1800	NULL	TCTCACGCTCCGCGATCGGCTTATG	posi1800	TCTCACGCTCCGCGATCGGCTTATG	0
chr:transposi1801	NULL	CGACGTGTGTGTCACCTACAGGTCC	posi1801	CGACGTGTGTGTCACCTACAGGTCC	0
chr:transposi1802	NULL	TTGATATTTAGCTGCCGACGCTCTC	posi1802	TTGATATTTAGCTGCCGACGCTCTC	0
chr:transposi1803	NULL	GTGGGGATTCCTGTCCTGTCCCTG	posi1803	GTGGGGATTCCTGTCCTGTCCCTG	0
chr:transposi1804	NULL	TGTTATGACTTCGTGTACGTTGGGCT	posi1804	TGTTATGACTTCGTGTACGTTGGGCT	0
chr:transposi1805	NULL	TGCTGCACAGGCGCCTCTGCCGGA	posi1805	TGCTGCACAGGCGCCTCTGCCGGA	0
chr:transposi1806	NULL	CACCGAGCCTCTTTTCGGTACGACGT	posi1806	CACCGAGCCTCTTTTCGGTACCACGT	1
chr:transposi1807	NULL	TATTGTCTAACAGGTTGGTGGCGAG	posi1807	TATTGTCTAACAGGTTGGTGGCGAG	0
chr:transposi1808	NULL	AGCGTCGAACGATTTCTGCCCA	posi1808	AGCGTCGAACGATTTCTGCCCA	0
chr:transposi1809	NULL	TTATAGTGGCGTGCCTGATCCTG	posi1809	TTATAGTGGCGTGCCTGATCCTG	0
chr:transposi1810	NULL	TATTGAAGAGTGTTAAGTTTGATGC	posi1810	TATTGAAGAGTGTTAAGTTTGATGC	0
chr:transposi1811	NULL	TACTCGCAACAAGCCCGCGGT	posi1811	TACTCGCAACAAGCCCGCGGT	0
chr:transposi1812	NULL	AGGATGGCCTTGTACAGGAGG	posi1812	AGGATGGCCTTGTACAGGAGG	0
chr:transposi1813	NULL	GAGACTTCTGCCCCGTTTTCGA	posi1813	GAGCCTTCTGCCCCGTTTTCGA	1
chr:transposi1814	NULL	TAGTGCCTGGAGCTCTGGTTCGA	posi1814	TAGTGCCTGGAGCTCTGGTTCGA	0
chr:transposi1815	NULL	TAACGAACAAAGAGGAGACGAA	posi1815	TAACGAACAAAGAGGAGACGAA	0
chr:transposi1816	NULL	TCCTTTGGGTGTCCAGCTCTTCGAAC	posi1816	TCCTTTGGGTGTCCAGCTCTTCGAAC	0
chr:transposi1817	NULL	GGAAGCCCAGGCCCCAATT	posi1817	GGAAGCCCAGGACCTACTT	3
chr:transposi1818	NULL	TCCGTCTGGTGGCTGGTGTCGCAC	posi1818	TCCGTCTGGTGGCTGGTGTCGCAC	0
chr:transposi1819	NULL	CCCAAAGTGCTGGCGATTTGAAGGGCC	posi1819	CCCAAAGTGCTGGCGATTTGAAGGGCC	0
chr:transposi1820	NULL	TTGAGGTACTCTTCTTTCCATCGCA	posi1820	TTGAGGTACTCTTCTTTCCATCGCA	0
chr:transposi1821	NULL	TAATGTGATGTTGTTGGTGTCGGA	posi1821	TAATGTGATGTTGTTGGTGTCGGA	0
chr:transposi1822	NULL	CGGACACAGAGTTAATAGGCGCCA	posi1822	CGGACACAGAGTTAATAGGCGCCA	0
chr:transposi1823	NULL	TCCTCTGGTGTTGGATGTCCTGC	posi1823	TCCTCTGGTGTTGGATGTCCTGC	0
chr:transposi1824	NULL	TGGGGCTCACGTGATCATCGTC	posi1824	TGGGGCTCACGTGATCATCGTC	0
chr:transposi1825	NULL	CACTTGATGGCAATGCCG	posi1825	CACTTGATGGCAATGCCG	0
chr:transposi1826	NULL	TACCTTCTGGATGTCGAGGTGGCCAAC	posi1826	TACCTTCTGGATGTCGAGGTGGCCAAC	0
chr:transposi1827	NULL	TCCCAATTGATGAATTAGGATGGCTTC	posi1827	TCCCAATTGATGAATTAGGATGGCTTC	0
chr:transposi1828	NULL	TTACGTCTGCAGAAACCAAACTGC	posi1828	TTACGTCTGCAGAAACCAAACTGC	0
chr:transposi1829	NULL	CCAGCTGCGACCGGCGGTGCG	posi1829	CCAGCTGCGACCGGCGGTGCG	0
chr:transposi1830	NULL	TGATAGCCTGCCATGCTTGAACTGGA	posi1830	TGATAGCCTGCCATGCTTGAACTGGA	0
chr:transposi1831	NULL	TGTGTCCGTACTTCGTGCTTCAAGATA	posi1831	TGTGTCCGTACTTCGTGCTTCAAGATA	0
chr:transposi1832	NULL	TATGCTTGTTGCTACAGGGCCGATG	posi1832	TATGCTTGTTGCTACAGGGCCGATG	0
chr:transposi1833	NULL	TATTGTGAGTGGGCGCGGTC	posi1833	TATTGTGAGTGGGCGCGGTC	0
chr:transposi1834	NULL	TTGCCGGTCTGAAGCCAAAGGTTCGAA	posi1834	TTGCCGGTCTGAAGCCAAAGGTTCGAA	0
chr:transposi1835	NULL	TGCTGTGTAGGGGGCGAGGTTGAG	posi1835	TGCTGTGTAGGGGGCGAGGTTGAG	0
chr:transposi1836	NULL	TCCATGTTGCTGGGTTGCGGA	posi1836	TCCATGTTGCTGGGTTGCGGA	0
chr:transposi1837	NULL	TCTGGCGGCTCTGCTGGTGGTCG	posi1837	TCTGGCGGCTCTGCTGGTGGTCG	0
chr:transposi1838	NULL	TAGTCCAGGGGCTTTGTTGGGTTTGA	posi1838	TAGTCCAGGGGCTTTGTTGGGTTTGA	0
chr:transposi1839	NULL	TGCAGTTGTACGCTCGGGTC	posi1839	TGCAGTTGTACGCTCGGGTC	0
chr:transposi1840	NULL	TCATTTAAGCTGGTCCCATTTGCCGA	posi1840	TCATTTAAGCTGGTCCCATTTGCCGA	0
chr:transposi1841	NULL	TAATGTGGCCGCGGTAGCCTCCGC	posi1841	TAATGTGGCCGCGGTAGCCTCCGC	0
chr:transposi1842	NULL	TCCAGGCCCATTGCCTCTTCCCAC	posi1842	TCCAGGCCCATTGCCTCTTCCCAC	0
chr:transposi1843	NULL	TGACTCTTCAACGACCTTGTCTCCGATC	posi1843	TGACTCTTCAACGACCTTGTCTCCGATC	0
chr:transposi1844	NULL	TCTGTGAGGTTGCGCCTGAGTCCCGA	posi1844	TCTGTGAGGTTGCGCCTGAGTCCCGA	0
chr:transposi1845	NULL	TGCAGGAGACGAGCCGAAGAGTGAGCGTG	posi1845	TGCAGGAGACGAGCCGAAGAGTGAGCGTG	0
chr:transposi1846	NULL	CACGTCTCACGAACCTTGGTGGCCC	posi1846	CACGTCTCACGAACCTTGGTGGCCC	0
chr:transposi1847	NULL	TGCGGTGGCGGCTGCTTTGACGATC	posi1847	TGCGGTGGCGGCTGCTTTGACGATC	0
chr:transposi1848	NULL	TGCGTTTGGGATTGTCGGTGAA	posi1848	TGCGTTTGGGATTGTCGGTGAA	0
chr:transposi1849	NULL	GAGGTTTGCTGTGTGCGTGACGTAA	posi1849	GAGGTTTGCTGTGTGCGTGACGTAA	0
chr:transposi1850	NULL	TGCGGAGTCCGGGTGGCATGCCGA	posi1850	TGCGGAGTCCGGGTGGCATGCCGA	0
chr:transposi1851	NULL	TTCGTAAGTCAAAATAGTGTCGCCGA	posi1851	TTCGTAAGTCAAAATAGTGTCGCCGA	0
chr:transposi1852	NULL	ACCAGCCGACTCGCATACACCGCGTAA	posi1852	ACCAGCCGACTCGCATACACCGCGTAA	0
chr:transposi1853	NULL	TGGCTACAAAATCTTGAAACATGC	posi1853	TGGCTACAAAATCTTGAAACATGC	0
chr:transposi1854	NULL	TATCAGAGCCAGCTTT	posi1854	TATCACAGCCAGCTTT	1
chr:transposi1855	NULL	CCATACGTCACTCTTGCCTATCGGGA	posi1855	CCATACGTCACTCTTGCCTATCGGGA	0
chr:transposi1856	NULL	TGGCCGTGCCATCCCCTGCTGGAGCA	posi1856	TGGCCGTGCCATCCCCTGCTGGAGCA	0
chr:transposi1857	NULL	TGCTGACGATGTGGGGACGCCAAG	posi1857	TGCTGACGATGTGGGGACGCCAAG	0
chr:transposi1858	NULL	TGAGAGCATTGGTAAGCCTGCGTG	posi1858	TGAGAGCATTGGTAAGCCTGCGTG	0
chr:transposi1859	NULL	TAGTCCGCGTGGGAGTAGTCGTTG	posi1859	TAGTCCGCGTGGGAGTAGTCGTTG	0
chr:transposi1860	NULL	CCCTGGAATTGGGCGACCAAGCA	posi1860	CCCTGGAATTGGGCGACCAAGCA	0
chr:transposi1861	NULL	GTGTCAGTGAGCATACGATTGCTG	posi1861	GTGTCAGTGAGCATACGATTGCTG	0
chr:transposi1862	NULL	TCCGGCCAAATATGAACGACGTAAGG	posi1862	TCCGGCCAAATATGAACGACGTAAGG	0
chr:transposi1863	NULL	TTGCTGACCAAGCATTTGGCCGGAAG	posi1863	TTGCTGACCAAGCATTTGGCCGGAAG	0
chr:transposi1864	NULL	ACCCTTCCGGCAGAGCAGCAATCCTC	posi1864	ACCCTTCCGGCAGAGCAGCAATCCTC	0
chr:transposi1865	NULL	TACATGGTTGTCTTGTGGTGTTGACGC	posi1865	TACATGGTTGTCTTGTGGTGTTGACGC	0
chr:transposi1866	NULL	CAGAACCCGTTGGTGTGCTGGAGGA	posi1866	CAGAACCCGTTGGTGTGCTGGAGGA	0
chr:transposi1867	NULL	TGGACTTTGGCACCTGCACCGTGG	posi1867	TGGACTTTGGCACCTGCACCGTGG	0
chr:transposi1868	NULL	GCCGCTGGTGGTAGGATGCCTAAGGA	posi1868	GCCGCTGGTGGTAGGATGCCTAAGGA	0
chr:transposi1869	NULL	TGAGTGTTTACGAGTGCACTTGCT	posi1869	TGAGTGTTTACGAGTGCACTTGCT	0
chr:transposi1870	NULL	TTACTGGTGGAGTGCCTCCCTAAGCC	posi1870	TTACTGGTGGAGTGCCTCCCTAAGCC	0
chr:transposi1871	NULL	CACTCCTCTGGTGAGCCTACCCACTGGCC	posi1871	CACTCCTCTGGTGAGCCTACCCACTGGCC	0
chr:transposi1872	NULL	TCGCTGTCTACGCCATCCTGCAGC	posi1872	TCGCTGTCTACGCCATCCTGCAGC	0
chr:transposi1873	NULL	TGCAGAACACCGGAGATTGTTTGCC	posi1873	TGCAGAACACCGGAGATTGTTTGCC	0
chr:transposi1874	NULL	ATGGTTTCAATTGCCTCTTTGGTGCTTA	posi1874	ATGGTTTCAATTGCCTCTTTGGTGCTTA	0
chr:transposi1875	NULL	CAGGGTCGAAACTTGCTGGTCCAA	posi1875	CAGGGTCGAAACTTGCTGGTCCAA	0
chr:transposi1876	NULL	TCCAGTGGTCAAGTAAGGAGTCGGA	posi1876	TCCAGTGGTCAAGTAAGGAGTCGGA	0
chr:transposi1877	NULL	CATACTGTTCGACGCACCTCTGGTACCG	posi1877	CATACTGTTCGACGCACCTCTGGTACCG	0
chr:transposi1878	NULL	TGCATCTAGGCGGCCTCATGCA	posi1878	TGCATCTAGGCGGCCTCATGCA	0
chr:transposi1879	NULL	ACGATGTGTGGAGGATGCTTGGAGG	posi1879	ACGATGTGTGGAGGATGCTTGGAGG	0
chr:transposi1880	NULL	TAAGTCCAAATTGGCTTCAGGATGG	posi1880	TAAGTCCAAATTGGCTTCAGGATGG	0
chr:transposi1881	NULL	TCCATCAGTATGTCCCAGATAAATGGGCC	posi1881	TCCATCAGTATGTCCCAGATAAATGGGCC	0
chr:transposi1882	NULL	TACAATAGTATGTATGCTAGAGGAGT	posi1882	TACAATAGTGTGTGTGCTTGAGGAGT	3
chr:transposi1883	NULL	TTAGGTGGCTGCTCCCTCGCTG	posi1883	TTAGGTGGCTGCTCCCTCGCTG	0
chr:transposi1884	NULL	GCCACGTGCTGCCTGGCTCACCGG	posi1884	GCCACGTGCTGCCTGGCTCACCGG	0
chr:transposi1885	NULL	TGCGGGGTGGCGCTTCCTGGCTG	posi1885	TGCGGGGTGGCGCTTCCTGGCTG	0
chr:transposi1886	NULL	TGGCGCAGTTGCCGTCTCTCCTTC	posi1886	TGGCGCAGTTGCCGTCTCTCCTTC	0
chr:transposi1887	NULL	ATGCGCGGCCTTATCGGGTTC	posi1887	ATGCGCGGCCTTATCGGGTTC	0
chr:transposi1888	NULL	TAACCGGACGGAGGCCACGCCTGATGC	posi1888	TAACCGGACGGAGGCCACGCCTGATGC	0
chr:transposi1889	NULL	TCAAGGCGCTATTCCGGCCACCGGATT	posi1889	TCAAGGCGCTATTCCGGCCACCGGATT	0
chr:transposi1890	NULL	TAGTGGAGCGCCAGAACGAACGGG	posi1890	TAGTGGAGCGCCAGAACGAACGGG	0
chr:transposi1891	NULL	CGCACTAACACCATCGCACACCC	posi1891	CGCACTAACACCATCGCACACCC	0
chr:transposi1892	NULL	CACTGGAACCTGGCCGGTTGGTCGATG	posi1892	CACTGGAACCTGGCCGGTTGGTCGATG	0
chr:transposi1893	NULL	CAGACAAAAGGACAGTGTTTGCCGCCAG	posi1893	CAGACAAAAGGACAGTGTTTGCCGCCAG	0
chr:transposi1894	NULL	TGGAGCTGCCGCCTGCTTTGGAGCGA	posi1894	TGGAGCTGCCGCCTGCTTTGGAGCGA	0
chr:transposi1895	NULL	ATAAGGCGTAGTTGGGCAAATGC	posi1895	ATAAGGCGTAGTTGGGCAAATGC	0
chr:transposi1896	NULL	TCTGGTGGCATGGACCAGAGTGGCTG	posi1896	TCTGGTGGCATGGACCAGAGTGGCTG	0
chr:transposi1897	NULL	TGAAGGGCTTCCTTCTCTGGCTGC	posi1897	TGAAGGGCTTCCTTCTCTGGCTGC	0
chr:transposi1898	NULL	CACCAACGTGAGCTCCTGCTGGGC	posi1898	CACCAACGTGAGCTCCTGCTGGGC	0
chr:transposi1899	NULL	CCTCGCTGCTGCAGATCAGGCA	posi1899	CCTCGCTGCTGCAGATCAGGCA	0
chr:transposi1900	NULL	CAAGTTGCTCTGTTGCCTTTGCTG	posi1900	CAAGTTGCTCTGTTGCCTTTGCTG	0
chr:transposi1901	NULL	TGCACTGCTTCGCCGACGACGTTGC	posi1901	TGCACTGCTTCGCCGACGACGTTGC	0
chr:transposi1902	NULL	ACCGGGAGGGTTCGATGCAATCCGGC	posi1902	ACCGGGAGGGTTCGATGCAATCCGGC	0
chr:transposi1903	NULL	TGATAGACTGGTACCTGTGCATGAA	posi1903	TGATAGACTGGTACCTGTGCATGAA	0
chr:transposi1904	NULL	CCCACTATAAACGAAAGCTCACTGC	posi1904	CCCACTATAAACGAAAGCTCACTGC	0
chr:transposi1905	NULL	GGGGTACCTTAGCATCACGTCGTCGGA	posi1905	GGGGTACCTTAGCATCACGTCGTCGGA	0
chr:transposi1906	NULL	TGACCGACGTGATGTGGGCCCTC	posi1906	TGACCGACGTGATGTGGGCCCTC	0
chr:transposi1907	NULL	TGACGGTTGGAGCTGCGGATTC	posi1907	TGACGGTTGGAGCTGCGGATTC	0
chr:transposi1908	NULL	TAATCACTACTGACTTGCCGATCCGG	posi1908	TAATCACTACTGACTTGCCGATCCGG	0
chr:transposi1909	NULL	TGGTTCCATGGCTTTCGCGAAATCC	posi1909	TGGTTCCATGGCTTTCGCGAAATCC	0
chr:transposi1910	NULL	TACAAGTGTCCGGTTTTTACGTTC	posi1910	TACAAGTGTCCGGTTTTTACGTTC	0
chr:transposi1911	NULL	AAAGGCTTCGCTGCTATACGCT	posi1911	AAAGGCTTCGCTGCTATACGCT	0
chr:transposi1912	NULL	TCCTCCCACGTTGGGCATGATTCTCGC	posi1912	TCCTCCCACGTTGGGCATGATTCTCGC	0
chr:transposi1913	NULL	GCACAGCTCGGGAATTTCCCTCGA	posi1913	GCACAGCTCGGGAATTTCCCTCGA	0
chr:transposi1914	NULL	GAGGTTCCACAAACTGAGCGTTG	posi1914	GAGGTTCCACAAACTGAGCGTTG	0
chr:transposi1915	NULL	CAACGCGCTGATGCTTTTCGACAAAGGT	posi1915	CAACGCGCTGATGCTTTTCGACAAAGGT	0
chr:transposi1916	NULL	TAGGAGTTTTGCGAAAATCTGCCTGA	posi1916	TAGGAGTTTTGCGAAAATCTGCCTGA	0
chr:transposi1917	NULL	CGCCACGAGTTGCTCCCTCTCC	posi1917	CGCCACGAGTTGCTCCCTCTCC	0
chr:transposi1918	NULL	GAAGATATCAGGGGCCTTCGCAG	posi1918	GAAGATATCAGGGGCCTTCGCAG	0
chr:transposi1919	NULL	TGGACACTGGATCTACAATAACCTTGGC	posi1919	TGGACACTGGATCTACAATAACCTTGGC	0
chr:transposi1920	NULL	TGAGCGGGTGCAGCCGATGACGAGGCAG	posi1920	TGAGCGGGTGCAGCCGATGACGAGGCAG	0
chr:transposi1921	NULL	TGGAGATGTCTGCTTCCTGCACCGC	posi1921	TGGAGATGTCTGCTTCCTGCACCGC	0
chr:transposi1922	NULL	CACGTGGTATGTGCTCGC	posi1922	CACGTGGTATGTGCTCGC	0
chr:transposi1923	NULL	TGATCGATACGCCCCCTCAGAGTCCTG	posi1923	TGATCGATACGCCCCCTCAGAGTCCTG	0
chr:transposi1924	NULL	CCAAGGTGCAAGTGCCAAAAGTCC	posi1924	CCAAGGTGCAAGTGCCAAAAGTCC	0
chr:transposi1925	NULL	TCACCGCATCTGTGGCAGGCTTG	posi1925	TCACCGCATCTGTGGCAGGCTTG	0
chr:transposi1926	NULL	CCCAGCCTAGCAGACTCTCGGCAC	posi1926	CCCAGCCTAGCAGACTCTCGGCAC	0
chr:transposi1927	NULL	TTTGCGGCCGTTGATGCTGATGGTT	posi1927	TTTGCGGCCGTTGATGCTGATGGTT	0
chr:transposi1928	NULL	CACTTGGTTGTCCTTCGAGCCGG	posi1928	CACTTCATGGTCCTTCGAGCCGG	3
chr:transposi1929	NULL	CAGCACTGAGGACGAAGACGATGACGA	posi1929	CAGCACTGAGGACGAAGACGATGACGA	0
chr:transposi1930	NULL	TCCGCATAAGGCTGAGAGCCTTGATC	posi1930	TCCGCATAAGGCTGAGAGCCTTGATC	0
chr:transposi1931	NULL	CGACAAGATCATTCGCCAACGT	posi1931	CGACAAGATCATTCGCCAACGT	0
chr:transposi1932	NULL	CACTCACGAAGCTGATGTCCCGTTGCG	posi1932	CACTCACGAAGCTGATGTCCCGTTGCG	0
chr:transposi1933	NULL	GCACTCAGGGTGAGGGGTCAACGG	posi1933	GCACTCAGGGTGAGGGGTCAACGG	0
chr:transposi1934	NULL	AAACGATTGCCACTGCTGACTCA	posi1934	AAACGATTGCCACTGCTGACTCA	0
chr:transposi1935	NULL	TAGTGGTGCATGGTGCCGGACTGATC	posi1935	TAGTGGTGCATGGTGCCGGACTGATC	0
chr:transposi1936	NULL	TGGAGCTGTGTTGTCTCAGGACGGAC	posi1936	TGGAGCTGTGTTGTCTCAGGACGGAC	0
chr:transposi1937	NULL	CGTTCCGAGATGGATCTGGTACCAG	posi1937	CGTTCCGAGATGGATCTGGTACCAG	0
chr:transposi1938	NULL	CCACGCAAATCTGCAGTGTCTGCCGGC	posi1938	CCACGCAAATCTGCAGTGTCTGCCGGC	0
chr:transposi1939	NULL	CCCTCGACCGTTCTTACCGATGCGC	posi1939	CCCTCGACCGTTCTTACCGATGCGC	0
chr:transposi1940	NULL	CCTGGCCTAACTGCGTGCATAAACA	posi1940	CCTGGCCTAACTGCGTGCATAAACA	0
chr:transposi1941	NULL	TACCAACCCGGGCAGCCACCTTCCTTG	posi1941	TACCAACCCGGGCAGCCACCTTCCTTG	0
chr:transposi1942	NULL	ATAAAGGTCACCGGCTGGAGTAGCGC	posi1942	ATAAAGGTCACCGGCTGGAGTAGCGC	0
chr:transposi1943	NULL	TGGATGTAGCGATCCATGCCAGTCTGC	posi1943	TGGATGTAGCGATCCATGCCAGTCTGC	0
chr:transposi1944	NULL	CCCGTCACGCATCCTGCGAAGGCCT	posi1944	CCCGTCACGCATCCTGCGAAGGCCT	0
chr:transposi1945	NULL	TACGTTGTGACCAGAACTCGCTCC	posi1945	TACGTTGTGACCAGAACTCGCTCC	0
chr:transposi1946	NULL	TCGTTATCTTCCTGATAGACAGTTGC	posi1946	TCGTTATCTTCCTGATAGACAGTTGC	0
chr:transposi1947	NULL	GGCATCATTATGGGGCTTGCTGCGC	posi1947	GGCATCATTATGGGGCTTGCTGCGC	0
chr:transposi1948	NULL	TACCTGCAACCTACGCCGGTGACCGC	posi1948	TACCTGCAACCTACGCCGGTGACCGC	0
chr:transposi1949	NULL	TAAGTCATCGACGTCTACCTGGTCCC	posi1949	TAAGTCATCGACGTCTACCTGGTCCC	0
chr:transposi1950	NULL	TAGGCTCCGGGAGGGTGTGATTGGAAG	posi1950	TAGGCTCCGGGAGGGTGTGATTGGAAG	0
chr:transposi1951	NULL	TGGGTATTCCACTGAGGACCAGAAGC	posi1951	TGGGTATTCCACTGAGGACCAGAAGC	0
chr:transposi1952	NULL	CGCCGTGGTACGTTTGGAACGAAG	posi1952	CGCCGTGGTACGTTTGGAACGAAG	0
chr:transposi1953	NULL	TGCAGACCTGCCTTCAGCCCTA	posi1953	TGCAGACCTGCCTTCAGCCCTA	0
chr:transposi1954	NULL	TCGAACGATAAACGGTGCTAACCAG	posi1954	TCGAACGATAAACGGTGCTAACCAG	0
chr:transposi1955	NULL	CGCGGCGGTGGCCTATTGGAGGGT	posi1955	CGCGGCGGTGGCCTATTGGAGGGT	0
chr:transposi1956	NULL	TGTGAGTTGAAAGGTGAGTCG	posi1956	TGTGAGTTGAAAGGTGAGTCG	0
chr:transposi1957	NULL	CCCTCGCTGCAGTCCGTGCCTTGT	posi1957	CCCTCGCTGCAGTCCGTGCCTTGT	0
chr:transposi1958	NULL	CAACTGGCAGGCAACGAGTTTTAC	posi1958	CAACTGGCAGGCAACGAGTTTTAC	0
chr:transposi1959	NULL	TGCTGTTGCTACTGCTGTTGC	posi1959	TGCTGTTGCTACTGCTGTTGC	0
chr:transposi1960	NULL	CACAAGGTCGAAACTTGCTGGTCCAA	posi1960	CACAGGGTCGAAACTTGCTGGTCCAA	1
chr:transposi1961	NULL	TGCTGGCGATTTGAAGGGCCTC	posi1961	TGCTGGCGATTTGAAGGGCCTC	0
chr:transposi1962	NULL	TCCGTGTCCACGCTTCCTAGGCTG	posi1962	TCCGTGTCCACGCTTCCTAGGCTG	0
chr:transposi1963	NULL	TGTCTGATTCGTGGGACATGGGCGA	posi1963	TGTCTGATTCGTGGGACATGGGCGA	0
chr:transposi1964	NULL	ACTGGTGCTCAGGGATAATCCCCTGG	posi1964	ACTGGTGCTCAGGGATAATCCCCTGG	0
chr:transposi1965	NULL	TGGGTAATGACCACTTCTGATGT	posi1965	TGGGTAATGACCACTTCTGATGT	0
chr:transposi1966	NULL	TGCGGAACTCCAGCTCTGATCAGTC	posi1966	TGCGGAACTCCAGCTCTGATCAGTC	0
chr:transposi1967	NULL	CCAGGGTAAGTCCTAGGTACTTG	posi1967	CCAGGGTAAGTCCTAGGTACTTG	0
chr:transposi1968	NULL	TGCTTAGGCACCAGCACGGTGAGAGG	posi1968	TGCTTAGGCACCAGCACGGTGAGAGG	0
chr:transposi1969	NULL	CCATGCTCTGTGGCGCGAGTTGAAGTC	posi1969	CCATGCTCTGTGGCGCGAGTTGAAGTC	0
chr:transposi1970	NULL	GACATCGTTCAGACCCTTCAGCTTG	posi1970	GACATCGTTCAGACCCTTCAGCTTG	0
chr:transposi1971	NULL	TGGTCGTCCGGTCGTTCTGTATTTG	posi1971	TGGTCGTCCGGTCGTTCTGTATTTG	0
chr:transposi1972	NULL	CCTCTGGACCCACGCTCCGGCACACTAAGG	posi1972	CCTCTGGACCCACGCTCCGGCACACTAAGG	0
chr:transposi1973	NULL	TAAAATGTGGGAGTTCGATGTGAC	posi1973	TAAAATGTGGGAGTTCGATGTGAC	0
chr:transposi1974	NULL	TGGGTATGCTAACGGTAACGGTCTGG	posi1974	TGGGTATGCTAACGGTAACGGTCTGG	0
chr:transposi1975	NULL	GACGTTTGGTGATGCCACGGGCGG	posi1975	GACGTTTGGTGATGCCACGGGCGG	0
chr:transposi1976	NULL	TAGAGCTCAATGCCCAGCTGGTCT	posi1976	TAGAGCTCAATGCCCAGCTGGTCT	0
chr:transposi1977	NULL	TAGAACTGGAGAGTGATCAGATGA	posi1977	TAGAACTGGAGAGTGATCAGATGA	0
chr:transposi1978	NULL	TCGACTATGGCCTTGCTGTTCTGCA	posi1978	TCGACTATGGCCTTGCTGTTCTGCA	0
chr:transposi1979	NULL	TGATAATAGGGAAATGGTCGCTACC	posi1979	TGATAATAGGGAAATGGTCGCTACC	0
chr:transposi1980	NULL	CCGCGCACGACTCAGGTTCCTGGTTT	posi1980	CCGCGCACGACTCAGGTTCCTGGTTT	0
chr:transposi1981	NULL	TCCGAGGAGTCTCCGCTGCGCTTGG	posi1981	TCCGAGGAGTCTCCGCTGCGCTTGG	0
chr:transposi1982	NULL	TGTCTGACGTAGGCATATTCCTCCC	posi1982	TGTCTGACGTAGGCATATTCCTCCC	0
chr:transposi1983	NULL	TAGTGCGTACAAGGGATGCCCCGCT	posi1983	TAGTGCGTACAAGGGATGCCCCGCT	0
chr:transposi1984	NULL	CACGTATGGAGTGCGCCGGACTGAG	posi1984	CACGTATGGAGTGCGCCGGACTGAG	0
chr:transposi1985	NULL	TCCAAAGGGACCTGCCAATATGCATCCT	posi1985	TCCAAAGGGACCTGCCAATATGCATCCT	0
chr:transposi1986	NULL	CACACGCTGACCGCTGTCCACTCGCC	posi1986	CACACGCTGACCGCTGTCCACTCGCC	0
chr:transposi1987	NULL	ACACGGGATTGCCCCCCTACCC	posi1987	ACACGGGATTGCCCCCCTACCC	0
chr:transposi1988	NULL	TGCGTTTGGGGTTGTCGGTGAGACG	posi1988	TGCGTTTGGGGTTGTCGGTGAGACG	0
chr:transposi1989	NULL	TACTTGCCTGGTGCGCTGACCA	posi1989	TACTTGCCTGGTGCGCTGACCA	0
chr:transposi1990	NULL	TGGCCACGCCTACTCTCGTGCA	posi1990	TGGCCACGCCTACTCCCGCGCC	3
chr:transposi1991	NULL	TCGCGTGAAGTGCTTGTATCGCA	posi1991	TCGCGTGAAGTGCTTGTATCGCA	0
chr:transposi1992	NULL	TACCGCTGAGGACGTGCCGCTGGGATC	posi1992	TACCGCTGAGGACGTGCCGCTGGGATC	0
chr:transposi1993	NULL	TCTTCGTCCCGCCAGAGTTGGCTA	posi1993	TCTTCGTCCCGCCAGAGTTGGCTA	0
chr:transposi1994	NULL	TATTGTGGTTGATGAAGAGTGTGT	posi1994	TATTGTGGTTGATGAAGAGTGTGT	0
chr:transposi1995	NULL	TGCAGTAGGGAGCTCGGTGGC	posi1995	TGCAGTAGGGAGCTCGGTGGC	0
chr:transposi1996	NULL	AAACAGTGCAGCCTGTTGATGCCC	posi1996	AAACAGTGCAGCCTGTTGATGCCC	0
chr:transposi1997	NULL	TAGTCCCCGCCTTATCGAGGTCCCAC	posi1997	TAGTCCCCGCCTTATCGAGGTCCCAC	0
chr:transposi1998	NULL	TGAGACTGCTGGTCGATCGCGGCTG	posi1998	TGAGACTGCTGGTCGATCGCGGCTG	0
chr:transposi1999	NULL	TAGCGGACTTGTTGACATTGCAAGA	posi1999	TAGCGGACTTGTTGACATTGCAAGA	0
[truncated: 7,215 more rows]
