# Supplementary material for: Accurate Prediction of Transposon-Derived piRNAs by Integrating Various Sequential and Physicochemical Features
Source: PLoS One. 2016 Apr 13;11(4):e0153268. doi: 10.1371/journal.pone.0153268 (PMC4830532; doi:10.1371/journal.pone.0153268)
Supplement: S1 File — (ZIP) [file pone.0153268.s001.zip › S1/Codes/LssteExperiment/AdditionalDatasets/human_nega_lsste_feature.fasta]

>nega1
0.285714285714286	0.0476190476190476	0.0476190476190476	0.0476190476190476	0	0.0476190476190476	0	0	0	0	0	0	0	0.0476190476190476	0.0476190476190476	0	0.0476190476190476	0	0	0	0	0	0	0	0	0.0476190476190476	0.0476190476190476	0	0	0.142857142857143	0.142857142857143	0
>nega2
0	0	0	0	0	0	0	0	0	0	0	0	0.0666666666666667	0.2	0	0	0	0	0	0	0.133333333333333	0	0.0666666666666667	0	0.0666666666666667	0	0.133333333333333	0.0666666666666667	0	0.0666666666666667	0.133333333333333	0.0666666666666667
>nega3
0.0454545454545455	0	0.0454545454545455	0.0454545454545455	0.0454545454545455	0	0	0	0	0	0	0	0	0	0.0454545454545455	0.0909090909090909	0	0	0.0454545454545455	0	0	0	0.0454545454545455	0.0454545454545455	0.0909090909090909	0.0454545454545455	0.0454545454545455	0	0.0909090909090909	0.0909090909090909	0.0454545454545455	0.136363636363636
>nega4
0	0	0	0	0.0555555555555556	0	0	0	0	0	0	0	0	0	0.166666666666667	0.0555555555555556	0	0.0555555555555556	0	0	0.0555555555555556	0	0.0555555555555556	0	0	0.111111111111111	0.0555555555555556	0.0555555555555556	0.166666666666667	0.111111111111111	0	0.0555555555555556
>nega5
0	0	0	0	0	0.111111111111111	0	0	0	0	0	0	0	0.111111111111111	0	0	0	0	0	0.111111111111111	0	0	0	0	0	0.222222222222222	0	0	0.111111111111111	0	0.111111111111111	0.222222222222222
>nega6
0	0	0	0	0.0625	0	0	0.0625	0	0	0	0	0.0625	0	0.0625	0.0625	0	0.0625	0	0.0625	0	0	0	0	0.0625	0.0625	0	0.0625	0.125	0.0625	0	0.1875
>nega7
0	0	0.05	0	0.05	0	0	0	0	0	0	0	0	0.15	0	0	0	0	0	0.05	0	0	0.05	0	0	0.05	0.05	0.05	0	0.2	0.2	0.1
>nega8
0	0	0.0909090909090909	0	0.0909090909090909	0	0	0	0	0	0	0	0.0909090909090909	0	0	0.0909090909090909	0	0	0.0909090909090909	0	0	0	0	0	0.0909090909090909	0	0	0.0909090909090909	0	0.181818181818182	0.181818181818182	0
>nega9
0	0	0	0	0	0	0	0	0	0	0	0	0	0.5	0	0	0	0	0	0	0	0	0	0	0	0	0.5	0	0	0	0	0
>nega10
0	0	0	0	0	0	0	0	0	0	0	0	0.0833333333333333	0.0833333333333333	0	0	0	0	0	0	0	0	0.0833333333333333	0	0.0833333333333333	0	0	0.0833333333333333	0.0833333333333333	0.25	0.0833333333333333	0.166666666666667
>nega11
0	0	0	0	0	0	0	0	0	0	0	0	0	0	0	0	0	0	0	0	0	0	0	0	0	0	0	0.2	0.2	0.2	0.2	0.2
>nega12
0	0	0	0	0.0454545454545455	0.0454545454545455	0	0	0	0	0	0	0.0454545454545455	0.0454545454545455	0.0909090909090909	0	0	0	0	0.0909090909090909	0.0454545454545455	0	0	0	0	0.0909090909090909	0.0454545454545455	0	0.0454545454545455	0.136363636363636	0.136363636363636	0.136363636363636
>nega13
0	0	0	0	0	0	0	0	0	0	0	0	0	0	0.0714285714285714	0	0	0	0	0	0	0	0	0	0	0.0714285714285714	0	0	0.214285714285714	0.214285714285714	0.214285714285714	0.214285714285714
>nega14
0	0.0625	0	0	0.0625	0	0	0	0	0	0	0	0	0.1875	0	0	0.0625	0	0	0	0	0	0.0625	0	0.0625	0	0.125	0	0	0.125	0.125	0.125
>nega15
0	0	0	0	0	0	0	0	0	0	0	0	0	0.0769230769230769	0.0769230769230769	0	0	0	0	0	0	0	0.0769230769230769	0	0	0.0769230769230769	0	0.0769230769230769	0.0769230769230769	0.230769230769231	0.230769230769231	0.0769230769230769
>nega16
0	0	0	0	0	0	0	0	0	0	0	0	0.0909090909090909	0.0909090909090909	0.0909090909090909	0	0	0	0	0	0.0909090909090909	0.0909090909090909	0	0	0	0.0909090909090909	0	0.0909090909090909	0.181818181818182	0	0	0.181818181818182
>nega17
0	0	0	0	0	0	0	0	0	0	0	0	0	0.0909090909090909	0	0.0909090909090909	0	0	0	0	0.0909090909090909	0	0	0	0.0909090909090909	0	0.0909090909090909	0	0.0909090909090909	0.181818181818182	0.181818181818182	0.0909090909090909
>nega18
0	0	0	0	0	0	0	0	0	0	0	0	0	0.25	0	0	0	0	0	0	0	0	0	0	0	0	0.25	0	0	0.25	0.25	0
>nega19
0	0	0	0	0	0	0	0	0	0	0	0	0.0909090909090909	0	0.0909090909090909	0	0	0	0	0	0	0.0909090909090909	0	0	0	0.0909090909090909	0	0.0909090909090909	0.272727272727273	0	0	0.272727272727273
>nega20
0	0	0	0	0	0	0	0.0588235294117647	0	0	0	0	0	0.117647058823529	0	0.0588235294117647	0	0	0.0588235294117647	0	0	0	0	0.0588235294117647	0.0588235294117647	0	0.0588235294117647	0.0588235294117647	0.176470588235294	0.0588235294117647	0.0588235294117647	0.176470588235294
>nega21
0	0	0	0	0.0588235294117647	0	0	0	0	0	0	0	0	0.0588235294117647	0	0	0.0588235294117647	0	0	0	0	0	0	0	0	0	0.0588235294117647	0.0588235294117647	0.117647058823529	0.235294117647059	0.117647058823529	0.235294117647059
>nega22
0	0	0	0	0	0.0666666666666667	0	0	0	0	0	0	0.0666666666666667	0.0666666666666667	0	0.0666666666666667	0	0	0	0.0666666666666667	0	0.0666666666666667	0	0	0	0.0666666666666667	0.0666666666666667	0.0666666666666667	0.133333333333333	0.0666666666666667	0.0666666666666667	0.133333333333333
>nega23
0	0	0	0	0	0	0	0	0	0	0	0	0	0	0	0.0714285714285714	0	0	0	0	0.0714285714285714	0	0	0	0.0714285714285714	0	0	0.0714285714285714	0.214285714285714	0.142857142857143	0.0714285714285714	0.285714285714286
>nega24
0	0.0454545454545455	0	0.0454545454545455	0.0454545454545455	0.0454545454545455	0	0.0454545454545455	0	0.0454545454545455	0.0454545454545455	0	0	0	0	0.0909090909090909	0.0454545454545455	0.0454545454545455	0	0.0454545454545455	0	0	0	0	0.0454545454545455	0.0454545454545455	0	0	0.136363636363636	0.0454545454545455	0.0454545454545455	0.136363636363636
>nega25
0.0434782608695652	0	0	0.0869565217391304	0	0	0.0869565217391304	0	0	0	0	0	0.0869565217391304	0.0434782608695652	0.0434782608695652	0.0434782608695652	0	0	0.0434782608695652	0.0434782608695652	0.0434782608695652	0	0.0434782608695652	0	0.0434782608695652	0.0434782608695652	0.0434782608695652	0.0869565217391304	0.0434782608695652	0.0434782608695652	0.0434782608695652	0.0434782608695652
>nega26
0	0	0.0588235294117647	0	0	0	0.0588235294117647	0.0588235294117647	0	0	0	0	0	0.235294117647059	0	0	0.0588235294117647	0	0.0588235294117647	0	0.0588235294117647	0	0	0	0	0	0.176470588235294	0	0.0588235294117647	0.0588235294117647	0.0588235294117647	0.0588235294117647
>nega27
0.04	0	0.16	0.08	0	0	0	0.04	0	0	0	0	0	0.16	0.04	0	0	0	0	0.04	0	0	0.04	0.08	0	0.04	0.12	0	0.04	0	0.08	0.04
>nega28
0	0	0	0	0	0	0	0	0	0	0	0	0	0.142857142857143	0	0.142857142857143	0	0	0	0	0	0	0	0.142857142857143	0.142857142857143	0	0.142857142857143	0	0	0.142857142857143	0	0.142857142857143
>nega29
0	0	0	0	0.0416666666666667	0	0	0.0416666666666667	0	0	0	0	0.0416666666666667	0.0416666666666667	0	0.0416666666666667	0	0.0416666666666667	0.0416666666666667	0	0	0	0.0416666666666667	0	0	0.0833333333333333	0.0416666666666667	0.0416666666666667	0.25	0	0	0.25
>nega30
0	0	0	0	0	0	0.1	0.1	0	0	0	0	0	0.2	0	0.1	0	0	0.1	0.1	0	0	0	0	0.1	0	0.2	0	0	0	0	0
>nega31
0	0	0	0	0	0	0	0	0	0.0526315789473684	0	0	0	0.0526315789473684	0.0526315789473684	0.0526315789473684	0	0	0	0	0.105263157894737	0	0	0.0526315789473684	0	0.0526315789473684	0.105263157894737	0	0.210526315789474	0.0526315789473684	0.0526315789473684	0.157894736842105
>nega32
0	0	0.0833333333333333	0.0833333333333333	0	0	0.0833333333333333	0	0	0	0	0	0	0	0.166666666666667	0	0	0	0	0.0833333333333333	0	0	0	0	0	0.166666666666667	0	0	0.0833333333333333	0.0833333333333333	0.0833333333333333	0.0833333333333333
>nega33
0	0	0	0.0666666666666667	0	0	0	0.0666666666666667	0	0	0	0	0	0.133333333333333	0.133333333333333	0	0	0	0	0.0666666666666667	0	0	0	0.133333333333333	0.0666666666666667	0	0.133333333333333	0	0.0666666666666667	0.0666666666666667	0	0.0666666666666667
>nega34
0	0	0	0	0	0	0	0	0	0	0	0	0	0	0.0666666666666667	0.0666666666666667	0	0	0	0	0.133333333333333	0	0	0	0.133333333333333	0.0666666666666667	0	0	0.0666666666666667	0.2	0.133333333333333	0.133333333333333
>nega35
0	0	0	0	0	0	0	0	0	0	0	0	0	0.181818181818182	0	0	0	0	0	0	0.0909090909090909	0	0	0	0	0	0.0909090909090909	0	0.181818181818182	0.0909090909090909	0.0909090909090909	0.272727272727273
>nega36
0	0	0	0.0526315789473684	0.0526315789473684	0	0	0	0	0	0	0	0.0526315789473684	0	0	0.157894736842105	0	0.0526315789473684	0	0	0.0526315789473684	0	0.0526315789473684	0	0.157894736842105	0	0	0.0526315789473684	0	0.157894736842105	0.105263157894737	0.0526315789473684
>nega37
0.142857142857143	0	0.214285714285714	0	0	0	0.0714285714285714	0	0	0	0	0	0	0	0	0.0714285714285714	0	0	0.0714285714285714	0	0	0	0	0	0.0714285714285714	0	0.0714285714285714	0	0	0.142857142857143	0.142857142857143	0
>nega38
0	0	0	0	0	0	0	0	0	0	0	0	0	0.166666666666667	0	0	0	0	0	0	0	0	0	0	0	0	0.166666666666667	0	0	0.333333333333333	0.333333333333333	0
>nega39
0	0	0	0.0555555555555556	0	0.111111111111111	0.0555555555555556	0	0	0	0	0	0.111111111111111	0.0555555555555556	0	0	0.111111111111111	0	0	0.0555555555555556	0	0	0	0	0.0555555555555556	0	0	0.111111111111111	0	0.111111111111111	0.111111111111111	0.0555555555555556
>nega40
0.05	0	0	0.05	0	0	0	0.05	0	0	0	0	0.1	0	0	0.05	0	0	0	0.05	0	0	0	0.05	0	0	0.05	0.05	0.1	0.15	0.05	0.2
>nega41
0.0909090909090909	0	0	0	0.0909090909090909	0	0	0	0	0	0	0	0.0909090909090909	0	0	0.0909090909090909	0	0.0909090909090909	0	0	0	0	0	0	0.0909090909090909	0	0	0.0909090909090909	0.0909090909090909	0.0909090909090909	0.0909090909090909	0.0909090909090909
>nega42
0	0	0	0	0	0	0.0833333333333333	0	0	0	0	0	0	0.0833333333333333	0	0.0833333333333333	0	0	0.0833333333333333	0	0	0	0	0	0.0833333333333333	0	0.0833333333333333	0	0.0833333333333333	0.166666666666667	0.166666666666667	0.0833333333333333
>nega43
0	0	0	0	0.111111111111111	0.0555555555555556	0	0	0	0	0	0	0	0.111111111111111	0.0555555555555556	0.0555555555555556	0.0555555555555556	0	0.111111111111111	0	0	0	0	0	0.0555555555555556	0.0555555555555556	0.0555555555555556	0.0555555555555556	0.0555555555555556	0.0555555555555556	0.0555555555555556	0.0555555555555556
>nega44
0	0	0	0	0	0	0	0	0	0	0	0	0	0	0.2	0	0	0	0	0	0	0	0	0	0	0	0	0.2	0	0	0.2	0.4
>nega45
0	0	0	0	0	0.0476190476190476	0.0476190476190476	0	0	0	0	0	0.0476190476190476	0.0476190476190476	0	0.0952380952380952	0.0476190476190476	0	0.0476190476190476	0	0.0476190476190476	0	0	0	0.0476190476190476	0.0476190476190476	0.0952380952380952	0	0.0476190476190476	0.142857142857143	0.142857142857143	0.0476190476190476
>nega46
0	0	0	0	0	0	0	0	0	0	0	0	0	0.0666666666666667	0.0666666666666667	0.0666666666666667	0	0	0	0	0.133333333333333	0	0	0	0	0	0.133333333333333	0.0666666666666667	0.266666666666667	0.2	0	0
>nega47
0	0	0	0	0	0	0	0	0	0	0	0	0	0	0	0.285714285714286	0	0	0	0	0.142857142857143	0	0	0	0.285714285714286	0	0	0	0	0.142857142857143	0.142857142857143	0
>nega48
0	0	0	0	0	0	0	0	0	0	0	0	0	0.285714285714286	0	0	0	0	0	0	0.142857142857143	0	0	0	0	0	0.285714285714286	0	0.142857142857143	0	0	0.142857142857143
>nega49
0	0	0	0	0	0	0	0	0	0	0	0	0	0	0.166666666666667	0	0	0	0	0	0	0	0	0	0	0.166666666666667	0	0	0.166666666666667	0.166666666666667	0.166666666666667	0.166666666666667
>nega50
0	0.117647058823529	0	0.117647058823529	0	0.0588235294117647	0	0	0	0	0	0	0	0.117647058823529	0.0588235294117647	0	0.0588235294117647	0	0	0	0	0.0588235294117647	0	0	0.0588235294117647	0	0	0.117647058823529	0.117647058823529	0.0588235294117647	0.0588235294117647	0
>nega51
0	0	0	0	0	0	0	0	0	0	0	0	0	0	0	0.25	0	0	0	0	0	0	0	0	0.25	0	0	0	0	0.25	0.25	0
>nega52
0.0476190476190476	0.0476190476190476	0	0	0.0476190476190476	0	0	0	0	0	0	0	0.0952380952380952	0.0476190476190476	0	0	0	0	0	0.0476190476190476	0.0476190476190476	0	0	0	0.0476190476190476	0	0.0476190476190476	0.0476190476190476	0.0476190476190476	0.142857142857143	0.0952380952380952	0.19047619047619
>nega53
0	0	0	0	0	0	0	0	0	0	0	0	0	0	0.2	0.2	0	0	0	0	0	0.2	0	0	0.2	0.2	0	0	0	0	0	0
>nega54
0	0	0	0	0	0	0	0	0	0	0	0	0	0.166666666666667	0	0	0	0	0	0	0	0	0	0	0	0	0.166666666666667	0	0	0.333333333333333	0.333333333333333	0
>nega55
0	0	0.0357142857142857	0	0	0.0357142857142857	0.0357142857142857	0.0714285714285714	0	0.0357142857142857	0.0357142857142857	0	0.0357142857142857	0.0357142857142857	0	0.0714285714285714	0	0	0.0357142857142857	0.107142857142857	0	0	0.0357142857142857	0	0.0714285714285714	0	0.0357142857142857	0.0357142857142857	0.0714285714285714	0.0714285714285714	0.0714285714285714	0.0714285714285714
>nega56
0	0	0	0	0	0	0	0	0	0	0	0	0	0	0	0.25	0	0	0	0	0	0	0	0	0	0	0	0.25	0.25	0.25	0	0
>nega57
0	0	0.166666666666667	0.166666666666667	0	0.0555555555555556	0	0	0	0	0	0	0.0555555555555556	0	0	0.0555555555555556	0.0555555555555556	0	0	0	0	0	0	0	0.0555555555555556	0	0	0.0555555555555556	0.0555555555555556	0.111111111111111	0.0555555555555556	0.111111111111111
>nega58
0	0	0	0	0	0	0	0.125	0	0	0	0	0	0.25	0	0	0	0	0	0.125	0	0	0	0	0	0	0.25	0	0	0.125	0.125	0
>nega59
0.105263157894737	0	0.105263157894737	0.157894736842105	0	0	0	0.0526315789473684	0	0	0	0	0	0.0526315789473684	0	0.0526315789473684	0	0	0	0.0526315789473684	0	0	0	0	0	0.0526315789473684	0.0526315789473684	0	0.105263157894737	0.0526315789473684	0.0526315789473684	0.105263157894737
>nega60
0.0434782608695652	0.0434782608695652	0	0	0.0434782608695652	0	0	0	0	0	0	0	0.0869565217391304	0.0434782608695652	0	0	0	0	0	0.0434782608695652	0.0434782608695652	0	0	0	0	0	0.0434782608695652	0.0869565217391304	0.0434782608695652	0.217391304347826	0.0869565217391304	0.173913043478261
>nega61
0	0.0384615384615385	0.0384615384615385	0.0384615384615385	0	0	0.0769230769230769	0	0	0	0	0	0	0	0.0769230769230769	0.0384615384615385	0.0384615384615385	0	0.0384615384615385	0	0	0	0	0	0	0.0384615384615385	0	0.0384615384615385	0.153846153846154	0.153846153846154	0.115384615384615	0.115384615384615
>nega62
0	0	0	0	0.0454545454545455	0.0454545454545455	0	0	0	0	0	0	0.0909090909090909	0	0.0909090909090909	0.0454545454545455	0.0454545454545455	0.0454545454545455	0	0	0	0	0.0454545454545455	0.0909090909090909	0.0454545454545455	0.0909090909090909	0.0454545454545455	0.0909090909090909	0.0454545454545455	0.0454545454545455	0.0454545454545455	0.0454545454545455
>nega63
0	0	0	0	0	0	0	0	0	0	0	0	0.111111111111111	0	0.111111111111111	0	0	0	0	0	0.111111111111111	0	0	0	0	0.111111111111111	0	0.111111111111111	0.111111111111111	0.111111111111111	0	0.222222222222222
>nega64
0	0	0	0	0	0	0.0909090909090909	0	0	0	0	0	0.0909090909090909	0.0909090909090909	0	0	0	0	0	0.0909090909090909	0	0	0	0	0	0	0	0.0909090909090909	0.0909090909090909	0.181818181818182	0.181818181818182	0.0909090909090909
>nega65
0	0.037037037037037	0	0	0.037037037037037	0	0.037037037037037	0.0740740740740741	0	0.037037037037037	0.037037037037037	0	0	0.0740740740740741	0	0.037037037037037	0.037037037037037	0	0.037037037037037	0.0740740740740741	0	0	0.037037037037037	0	0.037037037037037	0.037037037037037	0.037037037037037	0.037037037037037	0.037037037037037	0.111111111111111	0.0740740740740741	0.0740740740740741
>nega66
0	0	0	0	0.0714285714285714	0	0	0	0	0	0	0	0.142857142857143	0	0.0714285714285714	0.0714285714285714	0	0.0714285714285714	0	0	0.0714285714285714	0	0.0714285714285714	0	0.0714285714285714	0.0714285714285714	0	0.142857142857143	0	0.0714285714285714	0.0714285714285714	0
>nega67
0	0	0	0	0	0	0	0	0	0	0	0	0	0.2	0	0.1	0	0	0	0	0.1	0	0.1	0	0.1	0	0.2	0	0	0.1	0.1	0
>nega68
0	0	0	0	0	0	0	0	0	0	0	0	0	0.142857142857143	0	0.142857142857143	0	0	0	0	0	0	0	0.142857142857143	0.142857142857143	0	0.142857142857143	0	0	0.142857142857143	0.142857142857143	0
>nega69
0.0526315789473684	0.0526315789473684	0	0.0526315789473684	0.105263157894737	0	0	0.0526315789473684	0	0	0	0	0	0.157894736842105	0.0526315789473684	0	0	0.105263157894737	0	0.0526315789473684	0	0	0	0	0	0	0.157894736842105	0.0526315789473684	0	0.0526315789473684	0.0526315789473684	0
>nega70
0.2	0.0666666666666667	0	0	0.0666666666666667	0	0.0666666666666667	0	0	0	0	0	0.0666666666666667	0	0.0666666666666667	0.0666666666666667	0.0666666666666667	0.0666666666666667	0	0	0	0	0	0	0	0.0666666666666667	0	0.0666666666666667	0	0.0666666666666667	0.0666666666666667	0
>nega71
0.125	0.125	0.0625	0.125	0	0.0625	0	0	0	0	0	0	0	0	0.0625	0	0.0625	0	0	0	0	0	0	0	0	0.125	0	0	0	0.125	0.0625	0.0625
>nega72
0	0	0	0	0	0	0	0.0833333333333333	0	0	0	0	0	0.0833333333333333	0.0833333333333333	0	0	0	0	0.0833333333333333	0	0	0	0	0	0.0833333333333333	0.0833333333333333	0	0.0833333333333333	0.166666666666667	0	0.25
>nega73
0	0	0	0	0	0	0	0	0	0	0	0	0	0.0833333333333333	0	0	0	0	0	0	0	0	0	0	0	0	0	0.0833333333333333	0.0833333333333333	0.333333333333333	0.333333333333333	0.0833333333333333
>nega74
0	0	0	0	0	0	0	0	0	0	0	0	0	0.5	0	0	0	0	0	0	0	0	0	0	0	0	0.5	0	0	0	0	0
>nega75
0.0833333333333333	0	0	0.125	0.0833333333333333	0	0	0.0416666666666667	0	0	0	0	0.0416666666666667	0.0416666666666667	0	0.0416666666666667	0	0.0833333333333333	0.0416666666666667	0	0	0	0	0	0.0416666666666667	0	0.0833333333333333	0.0416666666666667	0.0416666666666667	0.0833333333333333	0.0833333333333333	0.0416666666666667
>nega76
0	0	0	0	0	0	0	0	0	0	0	0	0	0	0	0	0	0	0	0	0	0	0	0	0.333333333333333	0	0	0	0	0.333333333333333	0.333333333333333	0
>nega77
0	0	0	0	0	0	0	0	0	0	0	0	0	0.0666666666666667	0.0666666666666667	0.133333333333333	0	0	0	0	0.133333333333333	0	0	0.0666666666666667	0.133333333333333	0.133333333333333	0	0	0	0.0666666666666667	0.0666666666666667	0.133333333333333
>nega78
0.115384615384615	0	0.115384615384615	0.0384615384615385	0.0384615384615385	0.0384615384615385	0.0384615384615385	0	0	0	0	0	0	0.0384615384615385	0.0384615384615385	0.0769230769230769	0.115384615384615	0	0	0	0	0	0	0	0.0384615384615385	0.0384615384615385	0.0384615384615385	0	0.0384615384615385	0.0769230769230769	0.0769230769230769	0.0384615384615385
>nega79
0	0	0	0	0	0	0	0	0	0	0	0	0	0	0.142857142857143	0	0	0	0	0	0	0	0	0	0	0.142857142857143	0	0	0.285714285714286	0	0.142857142857143	0.285714285714286
>nega80
0.1	0.1	0	0.05	0.05	0.05	0	0	0	0	0	0	0	0	0.05	0.1	0.05	0	0	0.05	0	0	0.05	0	0.05	0.1	0.05	0	0	0.1	0.05	0
>nega81
0	0	0	0	0.125	0	0	0	0	0	0	0	0	0.125	0.0625	0	0.0625	0	0.0625	0	0	0	0	0	0	0.0625	0.0625	0.0625	0.0625	0.125	0.125	0.0625
>nega82
0	0	0	0	0	0	0	0	0	0	0	0	0	0.181818181818182	0	0	0	0	0	0	0.0909090909090909	0	0	0	0	0	0.181818181818182	0	0	0.272727272727273	0.272727272727273	0
>nega83
0	0	0	0	0	0	0	0	0	0	0	0	0	0	0.111111111111111	0.111111111111111	0	0	0	0	0.111111111111111	0	0	0	0	0.111111111111111	0.111111111111111	0	0.222222222222222	0.111111111111111	0	0.111111111111111
>nega84
0	0	0	0.166666666666667	0	0.0833333333333333	0	0	0	0	0	0	0.0833333333333333	0	0.0833333333333333	0	0.0833333333333333	0	0	0	0	0	0	0	0	0.0833333333333333	0	0.0833333333333333	0.0833333333333333	0.0833333333333333	0.0833333333333333	0.0833333333333333
>nega85
0.185185185185185	0	0.0740740740740741	0.037037037037037	0.037037037037037	0.0740740740740741	0	0	0	0	0	0	0.111111111111111	0.037037037037037	0	0	0.0740740740740741	0	0.037037037037037	0	0	0	0	0	0	0	0.037037037037037	0.0740740740740741	0.037037037037037	0.0740740740740741	0.037037037037037	0.0740740740740741
>nega86
0	0	0	0	0	0	0	0	0	0	0	0	0	0.285714285714286	0	0	0	0	0	0	0.142857142857143	0	0	0	0	0	0.285714285714286	0	0.142857142857143	0	0	0.142857142857143
>nega87
0.0666666666666667	0	0	0	0	0	0	0.0666666666666667	0	0	0	0	0.0666666666666667	0.0666666666666667	0	0	0	0	0.0666666666666667	0	0	0	0	0	0	0	0	0.133333333333333	0	0.266666666666667	0.2	0.0666666666666667
>nega88
0	0	0	0	0	0.0909090909090909	0	0	0.0909090909090909	0	0	0.0909090909090909	0.0909090909090909	0	0	0	0.0909090909090909	0	0	0	0.0909090909090909	0	0.0909090909090909	0	0	0	0.0909090909090909	0.0909090909090909	0	0.0909090909090909	0.0909090909090909	0
>nega89
0	0	0	0	0	0	0	0.166666666666667	0	0	0	0	0	0.166666666666667	0.0833333333333333	0	0	0	0	0.166666666666667	0	0	0	0	0	0.0833333333333333	0.0833333333333333	0.0833333333333333	0.0833333333333333	0	0	0.0833333333333333
>nega90
0	0	0	0	0	0	0	0.0526315789473684	0	0	0	0	0	0.157894736842105	0.0526315789473684	0.0526315789473684	0	0	0	0.0526315789473684	0	0.105263157894737	0	0.0526315789473684	0.0526315789473684	0.0526315789473684	0.157894736842105	0	0.0526315789473684	0.0526315789473684	0	0.105263157894737
>nega91
0	0	0	0	0	0	0	0	0	0	0	0	0	0	0	0.0833333333333333	0	0	0	0	0	0	0	0	0.0833333333333333	0	0	0	0.0833333333333333	0.333333333333333	0.25	0.166666666666667
>nega92
0	0	0	0	0	0	0	0	0	0	0	0	0.0833333333333333	0.0833333333333333	0	0.0833333333333333	0	0	0	0	0	0	0.0833333333333333	0.0833333333333333	0	0	0.166666666666667	0.0833333333333333	0.0833333333333333	0.0833333333333333	0.0833333333333333	0.0833333333333333
>nega93
0	0	0	0	0	0	0	0	0	0	0	0	0.0769230769230769	0.0769230769230769	0	0	0	0	0	0	0	0.153846153846154	0	0	0	0	0.0769230769230769	0.153846153846154	0.0769230769230769	0.153846153846154	0	0.230769230769231
>nega94
0	0	0.0833333333333333	0	0	0.0833333333333333	0	0.0833333333333333	0	0	0	0	0	0.166666666666667	0	0	0.0833333333333333	0	0	0.0833333333333333	0	0	0	0	0	0	0.25	0	0.0833333333333333	0	0	0.0833333333333333
>nega95
0	0	0	0	0	0	0	0	0	0	0	0	0	0.166666666666667	0	0	0	0	0	0	0	0	0	0	0	0	0.166666666666667	0	0.166666666666667	0.166666666666667	0	0.333333333333333
>nega96
0	0	0	0	0.0434782608695652	0	0	0	0	0	0	0	0	0.130434782608696	0.0869565217391304	0	0	0	0.0434782608695652	0	0.130434782608696	0	0	0	0	0.130434782608696	0	0.0869565217391304	0.0434782608695652	0.0869565217391304	0.173913043478261	0.0434782608695652
>nega97
0.0476190476190476	0.0476190476190476	0	0.0952380952380952	0	0	0	0.0476190476190476	0	0	0	0	0.0952380952380952	0	0	0.0476190476190476	0	0	0	0.0476190476190476	0	0	0	0.0952380952380952	0.0952380952380952	0	0	0.0952380952380952	0.0476190476190476	0.0952380952380952	0.0476190476190476	0.0952380952380952
>nega98
0	0.105263157894737	0	0	0.0526315789473684	0.0526315789473684	0	0	0	0.0526315789473684	0.0526315789473684	0	0	0	0.105263157894737	0.0526315789473684	0.0526315789473684	0.0526315789473684	0	0	0	0.105263157894737	0	0	0.0526315789473684	0.105263157894737	0	0	0.0526315789473684	0	0.0526315789473684	0.0526315789473684
>nega99
0	0	0	0	0.0625	0	0	0.0625	0	0	0	0	0.0625	0.0625	0	0	0	0	0.125	0	0	0	0	0	0	0.125	0	0.0625	0	0.1875	0.1875	0.0625
>nega100
0.0909090909090909	0.0454545454545455	0.0909090909090909	0.227272727272727	0	0.0454545454545455	0	0	0	0	0	0	0	0.0909090909090909	0	0	0.0454545454545455	0	0	0	0	0	0	0	0	0	0.0454545454545455	0.0454545454545455	0.0909090909090909	0.0454545454545455	0	0.136363636363636
>nega101
0	0.0555555555555556	0.0555555555555556	0.0555555555555556	0	0.0555555555555556	0	0	0	0	0	0	0.0555555555555556	0.0555555555555556	0	0	0	0	0.0555555555555556	0	0	0	0	0.0555555555555556	0	0.111111111111111	0.0555555555555556	0	0	0.111111111111111	0.166666666666667	0.111111111111111
>nega102
0	0	0	0	0.1	0	0	0	0	0	0	0	0.1	0.1	0	0	0	0.1	0	0	0.1	0	0	0	0	0.1	0	0.2	0	0	0.2	0
>nega103
0.08	0.08	0.08	0.04	0.08	0.04	0	0	0	0	0	0	0	0.04	0	0.12	0.08	0.04	0	0	0	0	0	0	0.12	0	0.04	0	0.04	0.04	0.04	0.04
>nega104
0	0	0.0769230769230769	0	0.0769230769230769	0	0	0	0	0.0769230769230769	0.0769230769230769	0	0.0769230769230769	0	0	0	0.0769230769230769	0	0	0	0.0769230769230769	0	0.0769230769230769	0	0	0.0769230769230769	0	0.0769230769230769	0	0.0769230769230769	0.153846153846154	0
>nega105
0	0	0	0	0	0.0588235294117647	0	0	0	0	0.0588235294117647	0	0	0.117647058823529	0.0588235294117647	0.0588235294117647	0	0	0.0588235294117647	0	0.0588235294117647	0.0588235294117647	0	0.0588235294117647	0	0.0588235294117647	0.0588235294117647	0.0588235294117647	0.117647058823529	0.117647058823529	0	0
>nega106
0	0	0.0952380952380952	0	0	0	0	0.0952380952380952	0	0	0	0	0	0.0476190476190476	0	0.0952380952380952	0.0476190476190476	0	0	0.0476190476190476	0	0	0	0	0.0476190476190476	0.0476190476190476	0.0476190476190476	0	0.142857142857143	0.0952380952380952	0.142857142857143	0.0476190476190476
>nega107
0	0	0	0.0588235294117647	0	0	0	0.0588235294117647	0	0	0	0	0	0.0588235294117647	0.0588235294117647	0.0588235294117647	0.0588235294117647	0	0	0	0.0588235294117647	0	0	0	0.0588235294117647	0.0588235294117647	0.0588235294117647	0	0.0588235294117647	0.0588235294117647	0.176470588235294	0.117647058823529
>nega108
0.230769230769231	0	0.0769230769230769	0.0769230769230769	0	0	0	0.0769230769230769	0	0	0	0	0	0	0	0.153846153846154	0	0	0.0769230769230769	0	0	0	0	0	0.153846153846154	0	0	0	0	0.0769230769230769	0.0769230769230769	0
>nega109
0	0	0	0	0	0.0769230769230769	0	0	0.0769230769230769	0.0769230769230769	0.0384615384615385	0.115384615384615	0	0.0769230769230769	0.0384615384615385	0	0	0	0	0.0769230769230769	0.0384615384615385	0.0769230769230769	0.0769230769230769	0.115384615384615	0	0.0384615384615385	0.0384615384615385	0	0	0	0.0384615384615385	0
>nega110
0	0	0	0	0	0.142857142857143	0	0	0	0	0	0	0	0.142857142857143	0	0	0	0	0	0.142857142857143	0	0	0	0	0	0	0.142857142857143	0.142857142857143	0	0.142857142857143	0	0.142857142857143
>nega111
0	0	0.125	0.0625	0.0625	0	0	0	0	0	0	0	0.0625	0.0625	0.0625	0	0.0625	0	0	0	0	0.0625	0	0	0.0625	0	0	0.0625	0	0.1875	0.0625	0.0625
>nega112
0	0	0	0	0	0	0	0	0	0	0	0	0	0.0666666666666667	0.0666666666666667	0	0	0	0	0	0	0.0666666666666667	0	0.0666666666666667	0	0	0.133333333333333	0.0666666666666667	0.0666666666666667	0.266666666666667	0.0666666666666667	0.133333333333333
>nega113
0	0	0	0	0	0	0	0	0	0	0	0	0	0.222222222222222	0	0	0	0	0	0	0	0	0	0.111111111111111	0	0	0.111111111111111	0.111111111111111	0.111111111111111	0.111111111111111	0.222222222222222	0
>nega114
0	0	0	0	0	0	0	0.0588235294117647	0	0	0	0	0.0588235294117647	0.0588235294117647	0.0588235294117647	0	0	0.0588235294117647	0	0	0	0.0588235294117647	0	0	0	0.0588235294117647	0.0588235294117647	0.0588235294117647	0.117647058823529	0.117647058823529	0.0588235294117647	0.176470588235294
>nega115
0	0	0	0	0	0	0.0526315789473684	0.0526315789473684	0	0	0	0	0.0526315789473684	0	0	0.0526315789473684	0	0	0.0526315789473684	0.0526315789473684	0	0	0	0	0.105263157894737	0	0	0.0526315789473684	0.157894736842105	0.105263157894737	0	0.263157894736842
>nega116
0	0	0	0	0	0.0526315789473684	0.0526315789473684	0.0526315789473684	0.0526315789473684	0	0	0.0526315789473684	0	0	0.105263157894737	0.0526315789473684	0	0	0	0.157894736842105	0	0	0.0526315789473684	0.0526315789473684	0.0526315789473684	0.105263157894737	0	0.0526315789473684	0.0526315789473684	0	0	0.0526315789473684
>nega117
0	0	0	0	0	0	0	0.1	0	0	0	0	0	0.1	0.1	0	0	0.1	0	0	0	0	0	0	0	0.1	0	0.1	0.1	0.1	0.1	0.1
>nega118
0	0	0	0	0	0.125	0	0	0	0	0	0	0	0	0.25	0	0.125	0	0	0	0	0	0	0	0	0.25	0	0	0.125	0	0	0.125
>nega119
0	0.0625	0	0	0.0625	0.0625	0	0.0625	0	0	0	0	0.125	0	0.0625	0	0	0.125	0	0.0625	0	0	0	0	0.0625	0.0625	0	0.125	0	0.0625	0.0625	0
>nega120
0	0	0	0	0	0	0	0	0	0	0	0	0.142857142857143	0	0	0	0	0	0	0	0	0	0	0	0	0	0	0.142857142857143	0	0.285714285714286	0.142857142857143	0.285714285714286
>nega121
0	0	0	0	0	0	0.04	0	0.04	0	0	0.04	0.04	0.04	0.12	0	0.04	0	0	0	0.08	0.04	0.08	0	0	0.12	0.04	0.04	0.08	0.04	0.04	0.08
>nega122
0.2	0	0.133333333333333	0.0666666666666667	0.0666666666666667	0	0	0	0	0	0	0	0	0	0	0.0666666666666667	0.0666666666666667	0	0	0	0	0	0	0	0.0666666666666667	0.0666666666666667	0	0	0.0666666666666667	0.0666666666666667	0.0666666666666667	0.0666666666666667
>nega123
0	0	0	0	0	0	0	0	0	0	0	0	0	0.25	0	0	0	0	0	0	0	0	0	0	0	0	0.25	0	0.25	0	0	0.25
>nega124
0	0.0476190476190476	0	0	0.0476190476190476	0	0	0	0	0	0	0	0.0476190476190476	0.142857142857143	0	0.0952380952380952	0.0476190476190476	0	0	0	0	0.0952380952380952	0	0.0952380952380952	0.0476190476190476	0.0476190476190476	0.0952380952380952	0.0952380952380952	0	0.0476190476190476	0.0476190476190476	0
>nega125
0	0	0	0	0	0	0	0	0	0	0	0	0	0.117647058823529	0	0.117647058823529	0	0	0	0	0	0.176470588235294	0	0	0.117647058823529	0	0.117647058823529	0	0.117647058823529	0.0588235294117647	0.0588235294117647	0.117647058823529
>nega126
0	0	0.133333333333333	0.133333333333333	0	0	0	0.0666666666666667	0	0	0	0	0	0.0666666666666667	0.0666666666666667	0	0	0.0666666666666667	0	0	0.0666666666666667	0	0	0	0	0	0.0666666666666667	0.0666666666666667	0	0.133333333333333	0.0666666666666667	0.0666666666666667
>nega127
0	0.0434782608695652	0	0	0.0434782608695652	0	0	0	0	0	0	0	0	0	0.0434782608695652	0.130434782608696	0	0.0434782608695652	0	0	0.0434782608695652	0.0869565217391304	0	0	0.0869565217391304	0.130434782608696	0	0	0.0434782608695652	0.130434782608696	0.0869565217391304	0.0869565217391304
>nega128
0	0	0	0	0	0	0	0	0	0	0	0	0	0	0.166666666666667	0	0	0	0	0	0	0	0	0	0	0.166666666666667	0	0	0	0.333333333333333	0.333333333333333	0
>nega129
0	0	0	0	0	0	0	0	0	0	0	0	0	0.125	0	0	0	0	0	0	0	0	0	0	0	0	0.125	0	0.125	0.25	0.25	0.125
>nega130
0	0	0	0	0	0	0	0	0	0	0	0	0	0.166666666666667	0	0	0	0	0	0	0	0	0	0	0	0	0.166666666666667	0	0.333333333333333	0	0	0.333333333333333
>nega131
0	0	0	0	0	0	0	0	0	0	0	0	0	0.142857142857143	0	0	0	0	0	0	0.142857142857143	0	0	0	0	0.142857142857143	0.142857142857143	0	0.142857142857143	0.142857142857143	0	0.142857142857143
>nega132
0	0.0952380952380952	0.0476190476190476	0.19047619047619	0	0.0476190476190476	0	0.0476190476190476	0	0	0	0	0	0.0952380952380952	0.0476190476190476	0	0.0476190476190476	0	0	0.0476190476190476	0	0	0	0	0	0.0476190476190476	0.0476190476190476	0.0476190476190476	0.0952380952380952	0	0	0.0952380952380952
>nega133
0	0	0	0	0	0.1	0	0	0	0	0	0	0.1	0	0	0.1	0.1	0	0	0	0	0	0	0	0.1	0	0	0.1	0	0.2	0.2	0
>nega134
0	0	0	0	0	0	0	0	0	0	0	0	0.0476190476190476	0.0476190476190476	0	0	0	0	0	0	0	0	0	0.0476190476190476	0	0	0	0.0952380952380952	0.238095238095238	0.142857142857143	0.0476190476190476	0.333333333333333
>nega135
0	0	0	0	0	0	0.0588235294117647	0	0	0.0588235294117647	0.0588235294117647	0	0	0.0588235294117647	0.0588235294117647	0.0588235294117647	0.0588235294117647	0	0	0	0.0588235294117647	0	0.0588235294117647	0.0588235294117647	0.0588235294117647	0.0588235294117647	0.0588235294117647	0	0.0588235294117647	0.0588235294117647	0.0588235294117647	0.0588235294117647
>nega136
0	0	0	0	0.0434782608695652	0	0	0	0	0	0	0	0.0869565217391304	0.0434782608695652	0.0869565217391304	0	0	0.0434782608695652	0	0	0.0434782608695652	0	0	0.0869565217391304	0	0.0869565217391304	0.0434782608695652	0.0869565217391304	0.173913043478261	0	0	0.173913043478261
>nega137
0	0	0	0	0.0952380952380952	0	0	0.0476190476190476	0	0	0	0	0	0.0952380952380952	0.0952380952380952	0	0	0	0.0952380952380952	0.0476190476190476	0	0	0	0	0	0.0476190476190476	0.0952380952380952	0	0.0476190476190476	0.142857142857143	0.0952380952380952	0.0952380952380952
>nega138
0	0	0	0	0	0	0	0	0	0	0	0	0	0	0.25	0	0	0	0	0	0	0	0	0	0	0.25	0	0	0	0.25	0.25	0
>nega139
0	0	0	0	0	0	0	0	0	0	0	0	0	0	0.0769230769230769	0.0769230769230769	0	0	0	0	0	0.0769230769230769	0	0	0	0.153846153846154	0	0	0.0769230769230769	0.230769230769231	0.153846153846154	0.153846153846154
>nega140
0	0	0	0	0	0	0.0714285714285714	0	0	0	0	0	0	0	0.142857142857143	0	0	0	0.0714285714285714	0	0	0	0	0	0	0.142857142857143	0	0	0.0714285714285714	0.214285714285714	0.214285714285714	0.0714285714285714
>nega141
0	0	0.166666666666667	0	0.0833333333333333	0	0	0	0	0	0	0	0	0.0833333333333333	0	0.0833333333333333	0	0	0.0833333333333333	0	0	0	0	0	0.0833333333333333	0	0.0833333333333333	0	0.0833333333333333	0.0833333333333333	0.0833333333333333	0.0833333333333333
>nega142
0	0	0	0	0	0	0	0	0	0	0	0	0.0769230769230769	0.0769230769230769	0.0769230769230769	0.0769230769230769	0	0	0	0	0	0	0.153846153846154	0.0769230769230769	0.0769230769230769	0.0769230769230769	0.0769230769230769	0.0769230769230769	0.0769230769230769	0	0	0.0769230769230769
>nega143
0	0	0	0	0	0.2	0	0	0	0	0	0	0	0	0.2	0	0.2	0	0	0	0	0	0	0	0	0.2	0.2	0	0	0	0	0
>nega144
0	0	0	0	0	0	0.0555555555555556	0.0555555555555556	0	0	0	0	0.0555555555555556	0.0555555555555556	0	0.111111111111111	0	0	0	0.111111111111111	0	0.0555555555555556	0	0	0.0555555555555556	0	0.0555555555555556	0.0555555555555556	0	0.166666666666667	0.111111111111111	0.0555555555555556
>nega145
0.130434782608696	0.0869565217391304	0.0434782608695652	0	0.0869565217391304	0.0434782608695652	0	0	0	0	0	0	0.0434782608695652	0.0869565217391304	0	0.0434782608695652	0.130434782608696	0	0	0	0	0	0	0	0.0434782608695652	0	0.0869565217391304	0	0	0.0869565217391304	0.0869565217391304	0
>nega146
0	0	0	0	0	0	0	0	0	0	0	0	0.105263157894737	0.0526315789473684	0	0.0526315789473684	0	0	0	0	0.0526315789473684	0.0526315789473684	0.0526315789473684	0	0.0526315789473684	0	0.0526315789473684	0.105263157894737	0.157894736842105	0.0526315789473684	0	0.210526315789474
>nega147
0	0.0555555555555556	0	0.111111111111111	0	0	0	0.111111111111111	0	0	0	0	0.0555555555555556	0.111111111111111	0	0	0	0	0	0.111111111111111	0	0	0	0	0	0	0.0555555555555556	0.0555555555555556	0	0.166666666666667	0.166666666666667	0
>nega148
0.16	0.04	0.2	0	0.08	0	0	0	0	0	0	0	0.04	0.04	0.04	0.04	0	0.08	0	0	0.08	0	0	0	0.04	0.08	0.04	0.04	0	0	0	0
>nega149
0	0	0	0	0	0	0	0	0	0	0	0	0	0.125	0	0	0	0	0	0	0	0	0	0	0	0	0.125	0	0	0.25	0.25	0.25
>nega150
0	0	0	0	0.0625	0	0.0625	0	0	0	0	0	0	0.0625	0	0.125	0	0	0.125	0	0	0	0	0	0	0.125	0.0625	0	0.125	0.0625	0.0625	0.125
>nega151
0	0	0	0	0	0.1	0	0	0	0	0	0	0	0.1	0.1	0	0.1	0	0	0	0	0	0	0	0.1	0	0	0.1	0	0.2	0.2	0
>nega152
0	0	0	0	0.0625	0	0	0	0	0	0	0	0	0.125	0	0	0	0.0625	0	0	0	0	0	0	0	0	0.125	0	0.0625	0.25	0.125	0.1875
>nega153
0.0454545454545455	0	0.0454545454545455	0	0.0909090909090909	0	0	0.0454545454545455	0	0.0454545454545455	0.0454545454545455	0	0	0.0454545454545455	0.0454545454545455	0	0	0	0.0909090909090909	0.0454545454545455	0	0	0	0	0	0.0454545454545455	0.0454545454545455	0	0.0454545454545455	0.136363636363636	0.0909090909090909	0.0909090909090909
>nega154
0	0	0	0	0	0	0.0454545454545455	0.0454545454545455	0	0.0454545454545455	0	0	0.0454545454545455	0.0909090909090909	0	0.0454545454545455	0	0	0.0909090909090909	0	0	0	0.0909090909090909	0	0.0454545454545455	0	0.0909090909090909	0.0454545454545455	0	0.136363636363636	0.136363636363636	0.0454545454545455
>nega155
0.0526315789473684	0	0	0.105263157894737	0.0526315789473684	0	0	0	0	0	0	0	0	0.0526315789473684	0	0.0526315789473684	0	0	0.0526315789473684	0	0	0	0	0	0	0	0.0526315789473684	0.0526315789473684	0.157894736842105	0.157894736842105	0.157894736842105	0.0526315789473684
>nega156
0	0	0	0	0	0	0.125	0	0	0	0	0	0	0	0	0.25	0	0	0.125	0	0	0	0	0	0.25	0	0	0	0	0.125	0.125	0
>nega157
0	0	0	0	0	0	0	0	0	0	0	0	0.166666666666667	0	0	0	0	0	0	0	0	0	0	0	0	0	0.166666666666667	0	0	0.166666666666667	0.166666666666667	0.333333333333333
>nega158
0	0	0	0	0	0.166666666666667	0	0	0	0	0	0	0.166666666666667	0	0.166666666666667	0	0	0	0	0.166666666666667	0	0	0	0	0	0.166666666666667	0	0.166666666666667	0	0	0	0
>nega159
0.0476190476190476	0	0.0476190476190476	0	0	0	0.0952380952380952	0	0	0	0	0	0	0	0.0476190476190476	0.142857142857143	0.0476190476190476	0.0476190476190476	0	0	0.0476190476190476	0	0	0	0.0952380952380952	0.0952380952380952	0	0	0.0476190476190476	0.0952380952380952	0.0952380952380952	0.0476190476190476
>nega160
0	0	0	0	0	0.0625	0	0	0	0	0	0	0	0.125	0	0.125	0.0625	0	0	0	0	0	0	0.125	0.0625	0.0625	0.125	0	0.0625	0.0625	0	0.125
>nega161
0	0	0	0	0	0	0	0	0	0	0	0	0	0.125	0	0	0	0	0	0	0	0	0	0	0	0	0.125	0	0.125	0.25	0.125	0.25
>nega162
0	0	0	0	0	0	0	0	0	0	1	0	0	0	0	0	0	0	0	0	0	0	0	0	0	0	0	0	0	0	0	0
>nega163
0	0	0	0	0	0	0	0	0	0	0	0	0	0	0	0.166666666666667	0	0	0	0	0	0	0	0	0.166666666666667	0	0	0	0.166666666666667	0.166666666666667	0	0.333333333333333
>nega164
0	0	0	0	0	0.0555555555555556	0	0	0	0	0	0	0	0.111111111111111	0.111111111111111	0	0	0	0	0.0555555555555556	0.111111111111111	0	0	0	0	0.111111111111111	0	0.111111111111111	0.0555555555555556	0.111111111111111	0.111111111111111	0.0555555555555556
>nega165
0.166666666666667	0	0	0.0833333333333333	0	0.0416666666666667	0	0	0	0	0	0	0	0.0416666666666667	0	0.125	0.0416666666666667	0	0	0	0.0416666666666667	0	0.0416666666666667	0	0.0833333333333333	0.0416666666666667	0.0416666666666667	0	0.0833333333333333	0.0416666666666667	0.0416666666666667	0.0833333333333333
>nega166
0	0	0	0	0	0	0	0	0	0	0	0	0	0.166666666666667	0	0	0	0	0	0	0	0	0	0	0	0	0.166666666666667	0	0	0.333333333333333	0.333333333333333	0
>nega167
0.3	0	0	0	0	0.1	0	0	0	0	0	0	0	0.1	0	0.1	0	0	0.1	0	0	0	0	0	0	0	0.1	0	0	0.2	0	0
>nega168
0	0	0	0	0	0.08	0	0.04	0	0.04	0	0.04	0	0.08	0.04	0	0	0	0.04	0.08	0.04	0	0	0	0	0.04	0.08	0	0.08	0.12	0.12	0.08
>nega169
0	0	0	0	0.1	0	0	0	0	0	0	0	0.1	0	0	0.1	0	0.1	0	0	0	0.1	0	0	0.1	0.1	0	0.1	0.1	0	0.1	0
>nega170
0	0	0	0	0	0	0	0	0	0	0	0	0	0	0	0.25	0	0	0	0	0	0	0	0	0.25	0	0	0	0	0.25	0.25	0
>nega171
0	0	0	0	0	0	0	0	0	0	0	0	0	0.25	0	0.125	0	0	0	0	0	0.25	0	0	0.125	0	0.125	0.125	0	0	0	0
>nega172
0	0	0	0	0	0	0.117647058823529	0	0	0.0588235294117647	0.0588235294117647	0	0	0.117647058823529	0	0	0	0	0	0.117647058823529	0	0	0	0.0588235294117647	0	0	0.0588235294117647	0.0588235294117647	0.0588235294117647	0.117647058823529	0.117647058823529	0.0588235294117647
>nega173
0	0	0	0	0	0	0	0	0	0.0833333333333333	0.0833333333333333	0	0	0	0.0833333333333333	0	0	0	0	0	0	0.166666666666667	0	0	0	0.0833333333333333	0	0	0	0.25	0.166666666666667	0.0833333333333333
>nega174
0	0	0	0	0	0	0	0	0	0	0	0	0	0	0	0	0	0	0	0	0	0	0	0	0	0.111111111111111	0	0	0.333333333333333	0.111111111111111	0	0.444444444444444
>nega175
0	0	0	0	0	0	0	0	0	0	0	0	0	0	0.333333333333333	0	0	0	0	0	0	0	0	0	0	0	0	0.333333333333333	0.333333333333333	0	0	0
>nega176
0	0	0	0	0	0	0	0	0	0	0	0	0	0.25	0	0	0	0	0	0	0	0	0	0	0	0	0.25	0	0	0.25	0.25	0
>nega177
0	0	0	0	0	0.125	0	0	0	0	0	0	0	0.125	0	0.125	0	0	0	0.125	0	0	0	0	0.125	0	0	0.125	0	0.125	0.125	0
>nega178
0	0	0	0	0	0	0	0	0	0	0	0	0	0.0909090909090909	0	0	0	0	0	0	0	0	0	0	0	0	0	0	0.0909090909090909	0.363636363636364	0.363636363636364	0.0909090909090909
>nega179
0	0.0588235294117647	0	0	0.0588235294117647	0	0	0	0	0	0	0	0	0.117647058823529	0.0588235294117647	0	0.0588235294117647	0	0	0	0.0588235294117647	0	0	0	0	0.117647058823529	0	0	0.117647058823529	0.0588235294117647	0.176470588235294	0.117647058823529
>nega180
0.272727272727273	0.0454545454545455	0.0454545454545455	0.0909090909090909	0.0454545454545455	0.0454545454545455	0	0	0	0	0	0	0.0454545454545455	0	0.0909090909090909	0	0.0454545454545455	0.0454545454545455	0	0	0	0	0	0	0	0.0909090909090909	0	0.0454545454545455	0.0454545454545455	0	0	0.0454545454545455
>nega181
0	0	0	0	0	0	0.0526315789473684	0.0526315789473684	0	0	0	0	0.0526315789473684	0.0526315789473684	0.0526315789473684	0.0526315789473684	0.0526315789473684	0	0	0.0526315789473684	0.0526315789473684	0	0	0	0.0526315789473684	0.0526315789473684	0.0526315789473684	0.0526315789473684	0.105263157894737	0.0526315789473684	0.0526315789473684	0.105263157894737
>nega182
0	0	0	0.0769230769230769	0	0	0	0.0769230769230769	0	0	0	0	0	0	0	0.153846153846154	0	0	0	0.0769230769230769	0	0	0	0	0.153846153846154	0	0	0	0.0769230769230769	0.153846153846154	0.0769230769230769	0.153846153846154
>nega183
0	0	0	0	0	0.133333333333333	0	0	0	0.0666666666666667	0	0	0	0.133333333333333	0.0666666666666667	0	0	0	0	0.133333333333333	0	0.0666666666666667	0	0	0	0	0.2	0	0.0666666666666667	0.0666666666666667	0	0.0666666666666667
>nega184
0.0555555555555556	0	0	0	0	0.0555555555555556	0	0	0	0	0	0	0	0.0555555555555556	0.0555555555555556	0.0555555555555556	0.0555555555555556	0	0	0	0	0.0555555555555556	0	0	0.0555555555555556	0	0	0.111111111111111	0.166666666666667	0.111111111111111	0.0555555555555556	0.111111111111111
>nega185
0	0	0	0	0.0769230769230769	0	0	0	0	0	0	0	0	0	0.0769230769230769	0.0769230769230769	0	0	0.0769230769230769	0	0	0	0	0	0.0769230769230769	0	0	0	0.307692307692308	0	0	0.307692307692308
>nega186
0	0	0	0	0	0	0	0	0	0	0.25	0	0	0	0	0.25	0	0	0	0	0	0	0	0.25	0	0.25	0	0	0	0	0	0
>nega187
0.0666666666666667	0	0.133333333333333	0	0	0	0.0666666666666667	0	0	0	0	0	0	0	0	0.133333333333333	0.0666666666666667	0	0	0	0	0	0	0	0.133333333333333	0	0	0	0.0666666666666667	0.133333333333333	0.0666666666666667	0.133333333333333
>nega188
0	0	0	0	0	0	0	0	0	0	0	0	0.0714285714285714	0	0	0	0	0	0	0	0	0	0.0714285714285714	0	0	0.0714285714285714	0	0.0714285714285714	0.0714285714285714	0.285714285714286	0.214285714285714	0.142857142857143
>nega189
0	0	0	0	0.0526315789473684	0.105263157894737	0	0	0	0	0	0	0.105263157894737	0.0526315789473684	0.0526315789473684	0	0.0526315789473684	0	0.0526315789473684	0.0526315789473684	0	0	0	0	0	0	0.0526315789473684	0.105263157894737	0.0526315789473684	0.105263157894737	0.0526315789473684	0.105263157894737
>nega190
0	0	0	0.111111111111111	0	0	0	0.111111111111111	0	0	0	0	0	0	0.222222222222222	0	0	0	0	0.111111111111111	0	0	0	0	0	0.222222222222222	0	0	0.111111111111111	0	0	0.111111111111111
>nega191
0	0.111111111111111	0	0	0	0.111111111111111	0	0	0	0	0	0	0	0.111111111111111	0	0.111111111111111	0	0	0	0.111111111111111	0	0	0	0	0	0	0.222222222222222	0	0.111111111111111	0	0.111111111111111	0
>nega192
0	0	0	0	0	0	0	0	0	0	0	0	0.0625	0	0	0.125	0	0	0	0	0	0	0.0625	0.0625	0.0625	0.0625	0	0.0625	0.0625	0.1875	0.1875	0.0625
>nega193
0.0434782608695652	0.0434782608695652	0	0.0434782608695652	0.0869565217391304	0.0434782608695652	0	0	0	0	0	0	0.0434782608695652	0	0.130434782608696	0	0.0869565217391304	0	0.0434782608695652	0	0	0	0	0	0	0.130434782608696	0	0.0434782608695652	0.0869565217391304	0.0434782608695652	0.0434782608695652	0.0869565217391304
>nega194
0	0	0	0.0625	0.0625	0.0625	0	0	0	0	0	0	0	0.125	0	0	0	0	0.125	0	0	0	0	0	0	0.0625	0	0.125	0.0625	0.125	0.125	0.0625
>nega195
0.166666666666667	0.0833333333333333	0	0.0833333333333333	0	0.0416666666666667	0	0	0	0	0	0	0.0416666666666667	0.0416666666666667	0	0	0.0416666666666667	0	0	0	0	0	0	0	0	0	0	0.0833333333333333	0.166666666666667	0.0416666666666667	0	0.208333333333333
>nega196
0	0	0	0	0	0	0.1875	0	0	0	0	0	0	0	0.125	0.125	0	0	0.125	0.0625	0	0	0	0	0.125	0.125	0	0	0	0.0625	0.0625	0
>nega197
0	0	0	0	0	0	0	0	0	0	0	0	0	0.333333333333333	0	0	0	0	0	0	0	0	0	0	0	0	0.333333333333333	0	0	0	0.333333333333333	0
>nega198
0	0	0	0	0	0	0.0769230769230769	0	0	0	0.0769230769230769	0	0	0	0.0769230769230769	0.0769230769230769	0	0	0.0769230769230769	0	0	0	0	0.0769230769230769	0	0.0769230769230769	0	0	0.230769230769231	0.0769230769230769	0	0.153846153846154
>nega199
0.15	0	0.25	0.2	0.05	0	0	0	0	0	0	0	0	0.1	0	0	0.05	0	0	0	0	0	0	0	0	0	0.1	0	0.05	0	0	0.05
>nega200
0	0	0	0	0	0	0	0	0	0	0	0	0	0.25	0	0	0	0	0	0	0	0	0	0	0	0	0.25	0	0.25	0	0	0.25
>nega201
0	0	0.0769230769230769	0.230769230769231	0	0	0	0.0769230769230769	0	0	0	0	0	0	0	0.0769230769230769	0	0	0	0.0769230769230769	0	0	0	0	0	0.0769230769230769	0.0769230769230769	0	0.0769230769230769	0.0769230769230769	0.0769230769230769	0.0769230769230769
>nega202
0.1	0.1	0	0	0	0	0.1	0	0	0	0	0	0	0.2	0	0	0.1	0	0	0	0	0	0	0	0	0	0.2	0	0	0.1	0.1	0
>nega203
0	0	0	0	0	0	0	0	0	0	0	0	0	0	0	0	0	0	0	0	0	0	0	0	0	0	0.333333333333333	0	0.333333333333333	0	0	0.333333333333333
>nega204
0	0	0	0	0	0	0	0	0	0	0	0	0.0476190476190476	0.142857142857143	0.0476190476190476	0.0476190476190476	0	0	0	0	0.0952380952380952	0.0952380952380952	0	0.0476190476190476	0	0.0952380952380952	0.142857142857143	0.0476190476190476	0	0.0952380952380952	0.0952380952380952	0
>nega205
0.0555555555555556	0	0.0555555555555556	0	0.111111111111111	0	0	0	0	0	0	0	0	0.166666666666667	0	0	0.0555555555555556	0	0.0555555555555556	0	0.0555555555555556	0	0	0	0	0	0.166666666666667	0.0555555555555556	0	0.111111111111111	0.111111111111111	0
>nega206
0	0	0	0	0	0	0	0	0	0	0	0	0	0	0.0769230769230769	0.0769230769230769	0	0	0	0	0.0769230769230769	0	0	0	0	0.0769230769230769	0.0769230769230769	0	0.153846153846154	0.230769230769231	0.0769230769230769	0.153846153846154
>nega207
0	0	0	0	0	0	0	0	0	0	0	0	0.5	0	0	0	0	0	0	0	0	0	0	0	0	0	0.5	0	0	0	0	0
>nega208
0.142857142857143	0	0	0	0	0	0	0.0714285714285714	0	0	0	0	0.0714285714285714	0	0.0714285714285714	0	0	0.0714285714285714	0	0	0	0	0	0	0	0	0	0.142857142857143	0.214285714285714	0.0714285714285714	0	0.142857142857143
>nega209
0	0	0	0	0	0	0	0	0	0	0	0	0.153846153846154	0	0	0	0	0	0	0	0	0.0769230769230769	0	0	0	0.0769230769230769	0	0.0769230769230769	0.0769230769230769	0.230769230769231	0.0769230769230769	0.230769230769231
>nega210
0	0	0	0	0	0	0	0	0	0	0	0	0	0.0714285714285714	0	0.142857142857143	0	0	0	0	0	0.142857142857143	0	0	0.142857142857143	0	0	0.0714285714285714	0.0714285714285714	0.142857142857143	0.0714285714285714	0.142857142857143
>nega211
0	0	0	0	0	0	0	0	0	0	0	0	0	0.181818181818182	0	0	0	0	0	0	0.181818181818182	0	0	0	0	0.0909090909090909	0.181818181818182	0	0	0.0909090909090909	0.272727272727273	0
>nega212
0.08	0.08	0.08	0	0.12	0	0	0	0	0	0	0	0	0.12	0	0	0.08	0	0.04	0	0	0	0	0	0	0	0.12	0.04	0.04	0.08	0.08	0.04
>nega213
0.148148148148148	0.111111111111111	0	0.0740740740740741	0.0740740740740741	0	0	0	0	0	0	0	0.037037037037037	0.111111111111111	0	0	0	0.037037037037037	0.037037037037037	0	0	0	0.037037037037037	0	0	0	0.0740740740740741	0.037037037037037	0	0.111111111111111	0.111111111111111	0
>nega214
0	0	0	0	0.0384615384615385	0	0	0	0	0	0	0	0.0769230769230769	0	0	0.0769230769230769	0.0384615384615385	0	0	0	0	0	0.0384615384615385	0.0384615384615385	0.0384615384615385	0.0384615384615385	0	0.0769230769230769	0.269230769230769	0	0	0.269230769230769
>nega215
0	0	0	0	0	0	0.0454545454545455	0	0	0	0	0	0	0	0	0.0909090909090909	0	0	0.0454545454545455	0	0	0	0	0.0454545454545455	0.0454545454545455	0.0454545454545455	0	0.0454545454545455	0.136363636363636	0.181818181818182	0.181818181818182	0.136363636363636
>nega216
0	0	0	0	0	0.0625	0	0	0	0.0625	0.0625	0	0	0	0	0.125	0	0	0	0.0625	0.125	0	0	0	0.0625	0.0625	0	0	0.0625	0.125	0.125	0.0625
>nega217
0	0	0	0	0	0	0	0	0	0	0	0	0	0	0	0	0	0	0	0	0	0	0	0	0.142857142857143	0	0	0	0.142857142857143	0.285714285714286	0.142857142857143	0.285714285714286
>nega218
0.117647058823529	0	0.0588235294117647	0	0	0	0.117647058823529	0	0	0	0	0	0.0588235294117647	0	0	0.117647058823529	0	0	0.117647058823529	0	0	0	0	0	0.0588235294117647	0	0	0.0588235294117647	0	0.176470588235294	0.117647058823529	0
>nega219
0.0833333333333333	0.0833333333333333	0	0.166666666666667	0.0833333333333333	0	0	0	0	0	0	0	0.0833333333333333	0.0833333333333333	0	0	0	0.0833333333333333	0	0	0	0	0	0	0	0	0.0833333333333333	0.0833333333333333	0	0.0833333333333333	0.0833333333333333	0
>nega220
0	0	0	0	0	0	0	0	0	0	0	0	0.111111111111111	0	0	0.111111111111111	0	0	0	0	0	0.166666666666667	0	0	0.111111111111111	0.0555555555555556	0	0	0	0.166666666666667	0.222222222222222	0.0555555555555556
>nega221
0	0	0.037037037037037	0.0740740740740741	0	0	0.037037037037037	0	0	0	0	0	0	0.0740740740740741	0.0740740740740741	0.0740740740740741	0	0	0.037037037037037	0	0.037037037037037	0.111111111111111	0	0	0.0740740740740741	0.0740740740740741	0.037037037037037	0.037037037037037	0.0740740740740741	0.037037037037037	0.037037037037037	0.0740740740740741
>nega222
0	0	0	0	0	0	0	0.0833333333333333	0	0	0.0833333333333333	0	0	0.0833333333333333	0	0	0	0.0833333333333333	0	0	0.0833333333333333	0	0	0	0.0833333333333333	0.0833333333333333	0	0	0	0.166666666666667	0.25	0
>nega223
0	0	0	0	0	0	0	0	0	0	0	0	0	0	0	0.333333333333333	0	0	0	0	0	0	0	0	0	0	0.333333333333333	0	0	0	0.333333333333333	0
>nega224
0	0	0	0	0	0	0	0	0	0	0	0	0	0	0	0.25	0	0	0	0	0	0	0	0	0.25	0	0	0	0.25	0	0	0.25
>nega225
0	0	0	0	0	0	0.0714285714285714	0	0	0	0	0	0	0.0714285714285714	0	0.0714285714285714	0	0	0.0714285714285714	0	0	0	0	0	0.0714285714285714	0	0	0.0714285714285714	0.142857142857143	0.142857142857143	0.142857142857143	0.142857142857143
>nega226
0	0.0833333333333333	0	0.166666666666667	0.0833333333333333	0	0	0	0	0	0	0	0	0.0833333333333333	0	0	0	0.0833333333333333	0	0	0	0	0	0	0.0833333333333333	0	0.0833333333333333	0	0	0.166666666666667	0.166666666666667	0
>nega227
0	0	0	0	0.0769230769230769	0	0	0	0	0	0	0	0.0769230769230769	0.0769230769230769	0	0	0	0.0769230769230769	0	0	0	0	0	0	0	0.0769230769230769	0	0.0769230769230769	0.0769230769230769	0.0769230769230769	0.230769230769231	0.153846153846154
>nega228
0	0	0	0	0	0	0	0	0	0	0	0	0	0.142857142857143	0.142857142857143	0	0	0	0	0	0	0.142857142857143	0	0	0	0.142857142857143	0.142857142857143	0	0.142857142857143	0	0	0.142857142857143
>nega229
0	0	0	0	0	0	0	0.0952380952380952	0	0	0	0	0.0476190476190476	0	0.0952380952380952	0.0476190476190476	0	0	0	0.0952380952380952	0.0476190476190476	0	0	0	0	0.0952380952380952	0.0476190476190476	0.0476190476190476	0.0476190476190476	0.19047619047619	0.0476190476190476	0.0952380952380952
>nega230
0	0	0	0.0555555555555556	0	0	0	0.0555555555555556	0	0	0	0	0	0	0.111111111111111	0	0	0	0.0555555555555556	0	0	0	0	0	0	0.0555555555555556	0	0	0.166666666666667	0.166666666666667	0.111111111111111	0.222222222222222
>nega231
0	0	0	0	0	0	0	0	0	0	0	0	0.111111111111111	0.111111111111111	0	0.0555555555555556	0	0	0	0	0.0555555555555556	0.166666666666667	0	0	0	0.0555555555555556	0	0.166666666666667	0.0555555555555556	0.0555555555555556	0	0.166666666666667
>nega232
0	0	0	0	0	0	0	0	0	0	0	0	0	0.125	0	0	0	0	0	0	0	0	0	0	0	0	0	0.125	0.25	0.125	0	0.375
>nega233
0.0952380952380952	0.0476190476190476	0	0	0.0476190476190476	0	0	0.0952380952380952	0	0	0	0	0	0.19047619047619	0	0	0	0	0.0476190476190476	0.0952380952380952	0	0	0	0	0	0	0.142857142857143	0.0476190476190476	0	0.0952380952380952	0.0952380952380952	0
>nega234
0	0	0	0	0	0	0	0	0	0	0	0	0	0	0	0.1	0	0	0	0	0.1	0	0	0	0.1	0	0.1	0	0.1	0.2	0.1	0.2
>nega235
0	0	0	0	0	0	0	0	0	0	0	0	0.1	0	0	0	0	0	0	0	0	0	0	0	0	0	0	0.1	0.2	0.2	0.1	0.3
>nega236
0	0	0	0	0	0	0	0.0526315789473684	0	0	0.0526315789473684	0	0	0.105263157894737	0.105263157894737	0	0	0	0	0.0526315789473684	0.105263157894737	0	0.0526315789473684	0	0.0526315789473684	0.105263157894737	0.0526315789473684	0	0.0526315789473684	0.0526315789473684	0.0526315789473684	0.105263157894737
>nega237
0	0	0	0	0	0	0	0	0	0	0	0	0.0833333333333333	0.166666666666667	0	0	0	0	0	0	0.0833333333333333	0	0	0.0833333333333333	0	0	0.0833333333333333	0.166666666666667	0.0833333333333333	0.0833333333333333	0.166666666666667	0
>nega238
0	0	0	0	0	0	0	0	0	0	0	0	0	0.181818181818182	0	0	0	0	0	0	0	0	0	0.0909090909090909	0	0.0909090909090909	0	0.0909090909090909	0.181818181818182	0	0.181818181818182	0.181818181818182
>nega239
0.0588235294117647	0	0	0	0	0.0588235294117647	0	0	0	0	0	0	0	0.117647058823529	0	0.117647058823529	0.0588235294117647	0	0	0	0.117647058823529	0	0	0	0.117647058823529	0	0.117647058823529	0	0	0.117647058823529	0.117647058823529	0
>nega240
0	0	0	0	0	0	0	0	0	0	0	0	0	0.142857142857143	0	0.142857142857143	0	0	0	0	0.142857142857143	0	0	0	0.142857142857143	0	0.142857142857143	0	0.142857142857143	0	0	0.142857142857143
>nega241
0	0	0	0.111111111111111	0	0	0	0.111111111111111	0	0	0	0	0	0.222222222222222	0	0	0	0	0.111111111111111	0	0	0	0	0	0	0	0.222222222222222	0	0	0.111111111111111	0.111111111111111	0
>nega242
0.05	0	0.05	0.1	0.05	0	0	0.05	0	0	0	0	0.05	0.05	0.05	0	0.05	0	0.05	0	0	0	0	0	0	0	0.1	0.05	0.05	0.15	0.05	0.05
>nega243
0.0909090909090909	0	0.0909090909090909	0.363636363636364	0	0.0454545454545455	0	0	0	0	0.0454545454545455	0	0.0454545454545455	0.0454545454545455	0	0	0	0	0	0.0454545454545455	0.0454545454545455	0	0	0	0	0	0.0454545454545455	0.0454545454545455	0	0.0454545454545455	0.0454545454545455	0
>nega244
0.0476190476190476	0	0	0.0952380952380952	0	0	0	0.0476190476190476	0	0	0	0	0.0952380952380952	0	0.0476190476190476	0.0476190476190476	0	0	0	0.0476190476190476	0	0	0	0.0952380952380952	0.0476190476190476	0.0476190476190476	0	0.0952380952380952	0.142857142857143	0	0	0.142857142857143
>nega245
0	0	0.037037037037037	0.037037037037037	0	0	0	0.037037037037037	0	0	0	0	0	0.0740740740740741	0.037037037037037	0	0	0	0.037037037037037	0	0	0	0.037037037037037	0.037037037037037	0	0.0740740740740741	0.0740740740740741	0	0.148148148148148	0.0740740740740741	0.0740740740740741	0.222222222222222
>nega246
0	0	0	0	0	0.0833333333333333	0	0	0.0416666666666667	0.0416666666666667	0	0.0416666666666667	0	0	0	0.166666666666667	0	0	0	0.0833333333333333	0.0416666666666667	0.0833333333333333	0.0416666666666667	0.0416666666666667	0.125	0.0416666666666667	0	0	0	0.0833333333333333	0.0833333333333333	0
>nega247
0.130434782608696	0	0.0434782608695652	0	0.0434782608695652	0	0.0434782608695652	0	0	0.0434782608695652	0	0	0.0434782608695652	0.0869565217391304	0	0.0434782608695652	0	0	0.0434782608695652	0.0434782608695652	0.0869565217391304	0	0	0	0	0.0434782608695652	0.0434782608695652	0.0434782608695652	0	0.0434782608695652	0.173913043478261	0
>nega248
0	0	0	0	0	0	0	0	0	0	0	0	0	0.111111111111111	0	0.111111111111111	0	0	0	0	0.111111111111111	0	0	0	0.111111111111111	0.111111111111111	0	0	0	0.111111111111111	0.333333333333333	0
>nega249
0.1	0	0.2	0.2	0	0	0	0.05	0	0	0	0	0	0.05	0	0.05	0	0	0	0.05	0	0	0	0	0.05	0	0.05	0	0.1	0	0	0.1
>nega250
0	0	0	0	0	0	0.1	0	0	0	0	0	0.1	0.1	0	0	0	0	0	0.1	0	0	0	0	0	0	0.1	0.1	0	0.2	0.2	0
>nega251
0	0	0	0.0769230769230769	0.0769230769230769	0	0	0	0	0	0	0	0	0	0	0.153846153846154	0	0.0769230769230769	0	0	0	0	0	0	0.0769230769230769	0.0769230769230769	0	0	0	0.230769230769231	0.230769230769231	0
>nega252
0	0	0	0	0	0.0588235294117647	0	0	0	0	0	0	0	0.0588235294117647	0.117647058823529	0	0	0.0588235294117647	0	0	0.0588235294117647	0	0	0	0	0.117647058823529	0	0.0588235294117647	0.176470588235294	0.0588235294117647	0.0588235294117647	0.176470588235294
>nega253
0	0	0	0	0	0	0	0	0	0	0	0	0	0	0.25	0	0	0	0	0	0	0	0	0	0	0	0.25	0	0.25	0.25	0	0
>nega254
0	0	0	0	0	0	0	0	0	0	0	0	0	0.181818181818182	0	0	0	0	0	0	0.0909090909090909	0	0	0	0	0	0.0909090909090909	0.0909090909090909	0.0909090909090909	0.181818181818182	0.0909090909090909	0.181818181818182
>nega255
0.166666666666667	0	0.0555555555555556	0.0555555555555556	0.0555555555555556	0	0	0	0	0.0555555555555556	0	0	0	0.0555555555555556	0	0.0555555555555556	0.0555555555555556	0	0	0	0.0555555555555556	0	0	0	0	0	0.111111111111111	0	0.0555555555555556	0.111111111111111	0.0555555555555556	0.0555555555555556
>nega256
0.0476190476190476	0	0	0	0.0476190476190476	0	0	0	0	0	0	0	0.0952380952380952	0	0	0.0476190476190476	0.0476190476190476	0	0	0	0	0.0476190476190476	0	0	0	0	0	0.0952380952380952	0.238095238095238	0.0476190476190476	0	0.285714285714286
>nega257
0.0434782608695652	0.0434782608695652	0	0.0869565217391304	0	0	0	0.0869565217391304	0	0	0	0	0	0.130434782608696	0.0869565217391304	0	0	0.0434782608695652	0	0.0434782608695652	0.0869565217391304	0	0	0	0	0.0869565217391304	0.0869565217391304	0.0434782608695652	0.0869565217391304	0	0.0434782608695652	0
>nega258
0.0625	0.0625	0	0	0.0625	0	0	0	0	0	0	0	0.0625	0	0	0	0	0	0	0.0625	0	0	0	0	0	0.125	0	0	0.125	0.125	0.125	0.1875
>nega259
0.125	0.0625	0.125	0	0.0625	0	0	0	0	0	0	0	0.0625	0	0	0	0	0	0.0625	0	0	0	0	0	0	0	0	0.125	0	0.1875	0.1875	0
>nega260
0	0	0	0	0	0	0	0	0	0	0	0	0	0.1	0	0.1	0	0	0	0	0	0	0	0.1	0	0	0	0.1	0.1	0.2	0.2	0.1
>nega261
0	0	0	0	0	0	0	0	0	0	0	0	0	0.0909090909090909	0.0909090909090909	0	0	0	0	0	0	0	0.0909090909090909	0	0	0.0909090909090909	0.0909090909090909	0	0.181818181818182	0.0909090909090909	0.0909090909090909	0.181818181818182
>nega262
0	0	0	0	0	0.125	0	0	0	0	0	0	0	0.125	0	0.125	0.125	0	0	0	0	0	0	0	0.125	0	0.125	0	0	0.125	0.125	0
>nega263
0	0	0	0	0	0	0	0	0	0	0	0	0	0	0	0	0	0	0	0	0	0	0	0	0	0.2	0	0	0.2	0.2	0.2	0.2
>nega264
0.04	0	0	0.04	0	0	0.04	0	0	0	0	0	0	0.08	0	0.04	0.04	0	0	0	0.04	0	0	0	0.04	0	0.04	0.04	0.08	0.2	0.12	0.16
>nega265
0.166666666666667	0.0833333333333333	0.0833333333333333	0	0.0833333333333333	0	0	0	0	0	0	0	0	0.0833333333333333	0.0833333333333333	0	0.0833333333333333	0	0	0	0	0	0	0	0	0.0833333333333333	0.0833333333333333	0	0.0833333333333333	0	0	0.0833333333333333
>nega266
0	0	0	0	0	0	0	0	0	0	0	0	0	0	0	0	0	0	0	0	0	0	0	0	0	0.2	0	0	0	0.4	0.2	0.2
>nega267
0	0	0	0	0	0.1	0	0	0	0	0	0	0.05	0.1	0.05	0	0	0.1	0	0	0.05	0	0	0	0	0.05	0	0.1	0	0.2	0.15	0.05
>nega268
0	0	0	0	0	0	0	0	0	0.0526315789473684	0.0526315789473684	0	0.0526315789473684	0	0.0526315789473684	0	0	0	0	0	0	0.105263157894737	0	0.0526315789473684	0	0.0526315789473684	0	0.0526315789473684	0.157894736842105	0.105263157894737	0	0.263157894736842
>nega269
0	0	0	0.0625	0	0	0	0.0625	0	0	0	0	0	0.0625	0	0	0	0	0.0625	0	0	0	0	0	0	0	0	0.125	0.125	0.1875	0.1875	0.125
>nega270
0.166666666666667	0	0.0555555555555556	0.0555555555555556	0.0555555555555556	0.0555555555555556	0	0	0	0	0	0	0	0.0555555555555556	0.0555555555555556	0	0.111111111111111	0	0	0	0	0	0	0	0	0.0555555555555556	0.111111111111111	0	0.111111111111111	0	0	0.111111111111111
>nega271
0	0	0	0	0	0	0	0	0	0	0	0	0.0666666666666667	0.0666666666666667	0	0	0	0	0	0	0	0	0.0666666666666667	0	0.0666666666666667	0	0.0666666666666667	0	0.133333333333333	0.133333333333333	0	0.4
>nega272
0	0	0	0	0.0526315789473684	0	0	0	0	0.0526315789473684	0	0	0	0	0.157894736842105	0.0526315789473684	0	0	0.0526315789473684	0	0	0.157894736842105	0	0	0.0526315789473684	0.105263157894737	0	0.0526315789473684	0	0.157894736842105	0.0526315789473684	0.0526315789473684
>nega273
0.181818181818182	0.136363636363636	0	0	0.0909090909090909	0	0	0	0	0	0	0	0.0454545454545455	0.0454545454545455	0.0454545454545455	0	0.0454545454545455	0.0454545454545455	0	0	0	0	0	0	0	0.0454545454545455	0.0454545454545455	0	0	0.136363636363636	0.0909090909090909	0.0454545454545455
>nega274
0	0	0	0	0	0	0	0	0	0	0	0	0.25	0	0	0	0	0	0	0	0	0	0	0	0	0	0	0.25	0	0.25	0.25	0
>nega275
0	0	0	0	0	0	0	0	0	0	0	0	0	0.0714285714285714	0	0.0714285714285714	0	0	0	0	0.0714285714285714	0	0	0	0	0	0	0.0714285714285714	0.214285714285714	0.214285714285714	0.142857142857143	0.142857142857143
>nega276
0	0	0	0	0	0	0	0	0	0	0	0	0	0	0.142857142857143	0	0	0	0	0	0	0	0	0	0	0.142857142857143	0	0	0.142857142857143	0.142857142857143	0.142857142857143	0.285714285714286
>nega277
0.16	0	0.04	0.04	0	0	0.04	0.04	0	0	0	0	0	0.08	0	0.08	0.04	0	0.04	0	0.04	0	0	0	0.08	0	0.04	0.04	0.04	0.08	0.08	0.04
>nega278
0	0	0	0	0.0714285714285714	0.142857142857143	0	0	0	0.0714285714285714	0.0714285714285714	0	0	0.0714285714285714	0.0714285714285714	0	0.214285714285714	0	0	0	0	0	0	0	0	0.0714285714285714	0.0714285714285714	0	0	0.0714285714285714	0.0714285714285714	0
>nega279
0	0	0	0	0	0	0	0	0	0	0	0	0	0	0	0.2	0	0	0	0	0	0	0	0	0	0	0	0	0	0.4	0.4	0
>nega280
0	0	0	0	0	0	0	0	0	0	0	0	0	0.214285714285714	0	0	0	0	0	0	0.142857142857143	0	0	0	0.0714285714285714	0	0.0714285714285714	0.0714285714285714	0	0.142857142857143	0.214285714285714	0.0714285714285714
>nega281
0	0	0	0	0.125	0	0	0	0	0	0	0	0	0.25	0	0	0	0.125	0	0	0	0	0	0	0	0	0.125	0.125	0	0.125	0.125	0
>nega282
0	0	0	0	0	0	0	0	0	0	0	0	0.25	0	0	0	0	0	0	0	0	0	0	0	0	0	0	0.25	0	0	0	0.5
>nega283
0	0	0	0.0588235294117647	0	0.117647058823529	0	0.0588235294117647	0	0	0	0	0	0.176470588235294	0	0.0588235294117647	0	0	0.0588235294117647	0.117647058823529	0	0	0	0	0	0.0588235294117647	0.117647058823529	0.0588235294117647	0	0.0588235294117647	0.0588235294117647	0
>nega284
0	0	0	0	0	0	0	0	0	0	0	0	0	0	0.5	0	0	0	0	0	0	0	0	0	0	0.5	0	0	0	0	0	0
>nega285
0	0	0.307692307692308	0	0	0.153846153846154	0	0.0769230769230769	0	0.0769230769230769	0.153846153846154	0	0	0	0	0	0	0	0	0.230769230769231	0	0	0	0	0	0	0	0	0	0	0	0
>nega286
0	0	0	0	0	0	0	0.0714285714285714	0	0	0	0	0	0.0714285714285714	0	0.0714285714285714	0	0	0	0.0714285714285714	0	0	0	0	0	0	0.0714285714285714	0.0714285714285714	0.0714285714285714	0.214285714285714	0.214285714285714	0.0714285714285714
>nega287
0	0.0909090909090909	0.0909090909090909	0.181818181818182	0	0	0	0.0909090909090909	0	0	0.181818181818182	0	0	0	0	0	0	0	0	0.0909090909090909	0	0	0	0.0909090909090909	0	0.0909090909090909	0	0	0.0909090909090909	0	0	0
>nega288
0	0	0	0	0	0	0	0	0	0	0	0	0	0	0.2	0	0	0	0	0	0	0	0	0	0	0	0	0	0	0.2	0.4	0.2
>nega289
0	0	0	0	0	0	0	0.0625	0	0	0	0	0.0625	0.0625	0	0	0	0	0.0625	0	0	0	0	0	0	0	0.0625	0.0625	0.0625	0.25	0.1875	0.125
>nega290
0	0	0	0	0	0	0	0	0	0	0	0	0	0	0	0	0	0	0	0	0	0	0	0	0	0	0.333333333333333	0	0	0.333333333333333	0.333333333333333	0
>nega291
0.0555555555555556	0	0	0.222222222222222	0	0.0555555555555556	0	0	0	0	0	0	0	0.0555555555555556	0	0	0.0555555555555556	0	0	0	0	0	0	0	0	0	0.0555555555555556	0.0555555555555556	0.166666666666667	0.0555555555555556	0.0555555555555556	0.166666666666667
>nega292
0	0	0	0	0	0	0	0	0	0	0	0	0	0.130434782608696	0	0.0869565217391304	0	0	0	0	0.0869565217391304	0.0434782608695652	0.0434782608695652	0	0.0869565217391304	0	0.0869565217391304	0	0	0.173913043478261	0.173913043478261	0.0869565217391304
>nega293
0	0	0	0	0	0	0	0	0	0	0	0	0.111111111111111	0.111111111111111	0	0	0	0	0	0	0.111111111111111	0	0	0	0.111111111111111	0	0	0.111111111111111	0	0.222222222222222	0.222222222222222	0
>nega294
0.0555555555555556	0	0	0	0.111111111111111	0	0.0555555555555556	0	0	0	0	0	0	0.111111111111111	0	0.0555555555555556	0.0555555555555556	0	0.0555555555555556	0.0555555555555556	0	0	0	0	0.111111111111111	0	0.0555555555555556	0.0555555555555556	0	0.111111111111111	0.111111111111111	0
>nega295
0	0	0	0	0	0.0625	0	0.0625	0	0	0	0	0.0625	0	0.125	0.0625	0.0625	0	0.0625	0	0	0.0625	0	0	0.0625	0.125	0	0.0625	0.0625	0.0625	0.0625	0
>nega296
0.0714285714285714	0	0.142857142857143	0.0714285714285714	0.0714285714285714	0	0	0	0	0	0	0	0	0.0714285714285714	0.0714285714285714	0	0	0	0.0714285714285714	0	0	0	0	0	0	0.0714285714285714	0.0714285714285714	0	0.0714285714285714	0.0714285714285714	0.0714285714285714	0.0714285714285714
>nega297
0	0	0	0	0	0	0	0	0	0	0	0	0.037037037037037	0.037037037037037	0.0740740740740741	0	0	0	0	0	0.0740740740740741	0.0740740740740741	0	0	0	0.111111111111111	0.037037037037037	0.037037037037037	0.111111111111111	0.148148148148148	0.148148148148148	0.111111111111111
>nega298
0	0	0	0	0	0	0	0	0	0	0	0	0.0833333333333333	0.166666666666667	0	0	0	0	0	0	0.0833333333333333	0	0.0833333333333333	0	0	0.0833333333333333	0.0833333333333333	0.0833333333333333	0	0.0833333333333333	0.25	0
>nega299
0	0	0	0	0	0	0	0	0	0	0	0	0	0.05	0	0.1	0	0	0	0	0	0	0.1	0	0.1	0	0	0.05	0.05	0.25	0.2	0.1
>nega300
0	0	0	0	0	0	0	0	0	0	0	0	0	0.5	0	0	0	0	0	0	0	0	0	0	0	0	0.5	0	0	0	0	0
>nega301
0	0	0	0	0	0	0	0	0	0	0	0	0	0	0	0.5	0	0	0	0	0	0	0	0	0	0.5	0	0	0	0	0	0
>nega302
0	0	0	0	0	0	0	0	0	0	0	0	0	0.4	0	0	0	0	0	0	0	0	0	0.2	0	0	0.4	0	0	0	0	0
>nega303
0	0	0	0	0	0	0	0	0	0	0	0	0	0.1	0	0	0	0	0	0	0	0	0	0	0	0	0.1	0	0.2	0.2	0.1	0.3
>nega304
0	0	0	0	0.0384615384615385	0	0.0384615384615385	0.0384615384615385	0	0	0	0	0.0384615384615385	0.115384615384615	0.0384615384615385	0.0384615384615385	0.0384615384615385	0	0.0769230769230769	0	0	0	0	0.0769230769230769	0.0384615384615385	0.0384615384615385	0.0769230769230769	0.0769230769230769	0.0384615384615385	0.0769230769230769	0.0769230769230769	0.0384615384615385
>nega305
0	0	0	0	0	0	0	0	0	0	0	0	0	0	0.25	0	0	0	0	0	0	0	0	0	0	0.25	0	0	0.25	0	0	0.25
>nega306
0	0	0	0.0833333333333333	0	0	0.0833333333333333	0	0	0	0	0	0.0833333333333333	0.166666666666667	0	0	0.0833333333333333	0	0	0	0.0833333333333333	0	0	0	0	0	0.0833333333333333	0.0833333333333333	0	0.0833333333333333	0.166666666666667	0
>nega307
0	0	0	0	0	0	0	0	0	0	0	0	0	0.166666666666667	0	0	0	0	0	0	0	0	0	0	0	0	0.166666666666667	0	0.166666666666667	0.166666666666667	0.166666666666667	0.166666666666667
>nega308
0	0.05	0	0	0	0.1	0	0.1	0	0	0.05	0.05	0	0.1	0	0.05	0	0.05	0	0.15	0	0	0	0	0.05	0.1	0	0	0.05	0	0	0.1
>nega309
0	0	0	0	0	0	0	0	0	0	0	0	0	0.222222222222222	0	0	0	0	0	0	0	0.111111111111111	0	0	0.111111111111111	0	0	0.111111111111111	0.111111111111111	0.111111111111111	0.111111111111111	0.111111111111111
>nega310
0	0	0	0	0	0.0833333333333333	0	0	0	0	0	0	0.0833333333333333	0.0833333333333333	0	0	0.0833333333333333	0	0	0	0	0	0	0	0	0	0.0833333333333333	0.0833333333333333	0.25	0	0	0.25
>nega311
0.277777777777778	0.111111111111111	0	0.0555555555555556	0.0555555555555556	0	0	0	0	0	0	0	0	0	0	0.111111111111111	0	0.0555555555555556	0	0	0	0	0	0	0.111111111111111	0	0	0	0.0555555555555556	0.0555555555555556	0.0555555555555556	0.0555555555555556
>nega312
0	0	0	0	0	0	0	0	0	0	0	0	0.0909090909090909	0.0909090909090909	0	0	0	0	0	0	0.0909090909090909	0	0	0	0	0	0.0909090909090909	0.0909090909090909	0.0909090909090909	0.181818181818182	0.0909090909090909	0.181818181818182
>nega313
0	0	0	0	0	0	0	0	0	0	0	0	0	0.0769230769230769	0.0769230769230769	0.153846153846154	0	0	0	0	0	0	0.153846153846154	0.0769230769230769	0.153846153846154	0.153846153846154	0	0	0.0769230769230769	0	0.0769230769230769	0
>nega314
0	0	0	0	0	0	0.0434782608695652	0	0	0	0	0	0.0434782608695652	0.0869565217391304	0.0434782608695652	0.0434782608695652	0.0434782608695652	0	0	0	0	0	0.0869565217391304	0.0434782608695652	0.0434782608695652	0.0434782608695652	0.0434782608695652	0.0869565217391304	0.0434782608695652	0.130434782608696	0.130434782608696	0.0434782608695652
>nega315
0	0	0	0	0	0	0	0	0	0	0	0	0	0.115384615384615	0.0769230769230769	0	0	0	0	0	0.115384615384615	0	0.0384615384615385	0	0	0.0769230769230769	0.0769230769230769	0.0384615384615385	0.0384615384615385	0.192307692307692	0.115384615384615	0.115384615384615
>nega316
0	0	0	0	0	0	0	0	0	0	0	0	0	0.166666666666667	0.0833333333333333	0	0	0	0	0	0.166666666666667	0	0	0	0	0.0833333333333333	0.166666666666667	0	0.0833333333333333	0.0833333333333333	0	0.166666666666667
>nega317
0	0	0.1	0	0	0	0	0.05	0	0	0	0	0.05	0.05	0	0	0	0	0.05	0	0	0	0	0	0	0	0.05	0.05	0.05	0.25	0.1	0.2
>nega318
0	0	0	0	0	0.0909090909090909	0	0	0	0	0	0	0	0.0909090909090909	0.0909090909090909	0	0	0	0	0.0909090909090909	0	0	0	0	0	0.0909090909090909	0	0	0.181818181818182	0.0909090909090909	0.0909090909090909	0.181818181818182
>nega319
0	0	0	0	0	0	0	0	0	0	0	0	0.0833333333333333	0	0	0.0833333333333333	0	0	0	0	0	0	0.0833333333333333	0	0	0.0833333333333333	0	0.0833333333333333	0.166666666666667	0.0833333333333333	0.166666666666667	0.166666666666667
>nega320
0	0	0	0	0	0	0.0416666666666667	0	0	0	0	0	0.0833333333333333	0.0416666666666667	0.0416666666666667	0.0416666666666667	0	0	0	0.0416666666666667	0	0.0416666666666667	0.0416666666666667	0.0416666666666667	0.0416666666666667	0	0.0833333333333333	0.0416666666666667	0.0416666666666667	0.166666666666667	0.0833333333333333	0.125
>nega321
0	0	0	0	0	0	0.0526315789473684	0	0	0	0	0	0	0	0.105263157894737	0.0526315789473684	0	0	0	0.0526315789473684	0	0.0526315789473684	0	0.0526315789473684	0	0.0526315789473684	0.157894736842105	0	0.0526315789473684	0.263157894736842	0.0526315789473684	0.0526315789473684
>nega322
0	0	0	0	0	0	0	0	0	0	0	0	0	0	0.0476190476190476	0.0476190476190476	0	0	0	0	0.0476190476190476	0	0.0476190476190476	0	0.0476190476190476	0.0952380952380952	0	0	0.142857142857143	0.19047619047619	0.142857142857143	0.19047619047619
>nega323
0.04	0.04	0	0.08	0	0.08	0	0.04	0	0	0	0	0	0	0.08	0.04	0.08	0	0	0.04	0	0	0	0	0.04	0.12	0	0	0.16	0	0	0.16
>nega324
0	0	0	0	0	0	0	0	0	0	0	0	0	0.125	0	0.125	0	0	0	0	0.125	0	0	0	0	0.125	0.125	0	0.125	0.125	0.125	0
>nega325
0	0	0	0	0	0	0	0	0	0	0	0	0	0	0	0	0	0	0	0	0	0	0	0	0	0	0.333333333333333	0	0	0.333333333333333	0.333333333333333	0
>nega326
0	0	0	0	0	0	0	0	0	0	0	0	0	0.25	0	0	0	0	0	0	0	0	0	0	0	0	0	0.25	0	0.25	0.25	0
>nega327
0	0	0	0	0.125	0	0	0	0	0	0	0	0.125	0.125	0	0	0.125	0	0	0	0	0	0	0	0.125	0	0.125	0	0	0.125	0	0.125
>nega328
0.0416666666666667	0	0.0833333333333333	0	0.0416666666666667	0	0	0	0	0	0	0	0.0416666666666667	0.166666666666667	0	0	0.0416666666666667	0	0	0	0.0416666666666667	0.0416666666666667	0	0.0416666666666667	0	0.0416666666666667	0.125	0.0416666666666667	0.0833333333333333	0	0.0416666666666667	0.125
>nega329
0.2	0.05	0.05	0.1	0.05	0	0	0	0	0	0	0	0	0.05	0	0.05	0.05	0	0	0	0	0	0	0	0.05	0	0.05	0	0.1	0.05	0.05	0.1
>nega330
0	0	0	0	0	0	0	0	0	0	0	0	0	0	0	0.25	0	0	0	0	0	0	0	0	0	0.25	0	0	0.25	0	0	0.25
>nega331
0	0	0	0	0	0	0	0	0	0	0	0	0.25	0	0	0	0	0	0	0	0	0	0	0	0	0	0	0.25	0	0.25	0.25	0
>nega332
0	0	0	0	0	0	0	0	0	0	0	0	0	0.2	0	0	0	0	0	0	0	0	0	0	0	0	0	0	0.2	0.2	0.2	0.2
>nega333
0	0.0833333333333333	0	0	0	0.25	0	0	0	0.0833333333333333	0.0833333333333333	0	0	0.0833333333333333	0	0.0833333333333333	0.0833333333333333	0	0	0.166666666666667	0	0	0	0	0	0	0.0833333333333333	0	0	0	0	0
>nega334
0.222222222222222	0.111111111111111	0.0555555555555556	0.0555555555555556	0.0555555555555556	0	0	0	0	0	0	0	0	0.0555555555555556	0.0555555555555556	0	0	0.0555555555555556	0	0	0	0	0	0	0	0.0555555555555556	0.0555555555555556	0	0.0555555555555556	0.0555555555555556	0.0555555555555556	0.0555555555555556
>nega335
0.25	0.125	0.0625	0	0.0625	0.0625	0	0	0	0	0.0625	0	0	0.125	0	0	0.125	0	0	0	0	0	0	0	0	0	0.125	0	0	0	0	0
>nega336
0	0	0	0	0.0588235294117647	0	0.0588235294117647	0	0	0	0	0	0	0.117647058823529	0	0	0.0588235294117647	0	0	0.0588235294117647	0	0	0	0	0	0.0588235294117647	0.117647058823529	0	0.117647058823529	0.117647058823529	0.117647058823529	0.117647058823529
>nega337
0	0	0	0	0	0	0	0	0	0	0	0	0.0909090909090909	0	0	0.0909090909090909	0	0	0	0	0	0.0909090909090909	0	0	0.0909090909090909	0	0	0.0909090909090909	0.181818181818182	0.0909090909090909	0	0.272727272727273
>nega338
0.173913043478261	0.0434782608695652	0	0	0.0869565217391304	0	0	0.0434782608695652	0	0	0	0	0.0434782608695652	0.0869565217391304	0	0.0434782608695652	0	0.0869565217391304	0.0434782608695652	0	0	0	0	0	0.0434782608695652	0	0.0434782608695652	0.0869565217391304	0.0434782608695652	0.0434782608695652	0	0.0869565217391304
>nega339
0	0	0	0	0	0	0	0	0	0	0	0	0	0	0.1	0	0	0	0	0	0	0	0	0	0	0.1	0	0	0.1	0.3	0.2	0.2
>nega340
0	0	0	0	0	0	0	0	0	0	0	0	0	0.125	0	0	0	0	0	0	0	0	0	0	0	0	0.125	0	0.125	0.25	0.25	0.125
>nega341
0	0	0	0	0.0454545454545455	0.0454545454545455	0	0.0454545454545455	0	0.0454545454545455	0	0	0	0	0.136363636363636	0	0	0	0.0454545454545455	0.0909090909090909	0.0454545454545455	0	0	0	0.0454545454545455	0.0909090909090909	0.0454545454545455	0	0.0909090909090909	0.0909090909090909	0.0454545454545455	0.0909090909090909
>nega342
0	0	0.0454545454545455	0.0454545454545455	0	0	0.0909090909090909	0.0454545454545455	0	0	0.0454545454545455	0	0	0.0454545454545455	0.0454545454545455	0.0909090909090909	0	0	0	0.136363636363636	0.0454545454545455	0	0	0	0.0454545454545455	0.0909090909090909	0	0	0.0454545454545455	0.0909090909090909	0.0909090909090909	0
>nega343
0	0	0	0	0	0	0.0476190476190476	0	0	0	0	0	0	0.0952380952380952	0	0.0476190476190476	0	0	0	0.0476190476190476	0	0	0	0.0476190476190476	0.0952380952380952	0	0.0476190476190476	0	0.0952380952380952	0.142857142857143	0.0952380952380952	0.238095238095238
>nega344
0	0	0	0	0	0	0	0	0	0	0	0	0	0	0	0	0	0	0	0	0	0	0	0	0	0.333333333333333	0	0	0.333333333333333	0	0	0.333333333333333
>nega345
0	0.037037037037037	0	0	0.037037037037037	0	0.037037037037037	0.037037037037037	0	0.037037037037037	0.037037037037037	0	0	0.037037037037037	0.0740740740740741	0	0.037037037037037	0.037037037037037	0	0.037037037037037	0	0.037037037037037	0	0	0	0.0740740740740741	0	0	0.0740740740740741	0.148148148148148	0.111111111111111	0.111111111111111
>nega346
0	0	0	0	0	0	0	0	0	0	0	0	0	0	0	0.222222222222222	0	0	0	0	0	0.111111111111111	0	0	0.222222222222222	0	0	0	0	0.222222222222222	0.222222222222222	0
>nega347
0.0714285714285714	0	0.142857142857143	0.0714285714285714	0	0	0	0.0714285714285714	0	0	0	0	0	0.0714285714285714	0	0.0714285714285714	0	0	0	0.0714285714285714	0	0	0	0	0.0714285714285714	0	0.0714285714285714	0	0.0714285714285714	0.0714285714285714	0.0714285714285714	0.0714285714285714
>nega348
0	0	0.0555555555555556	0.0555555555555556	0	0	0	0.111111111111111	0	0	0	0	0	0.111111111111111	0.0555555555555556	0.0555555555555556	0	0	0.0555555555555556	0.0555555555555556	0.0555555555555556	0	0	0	0	0.111111111111111	0.111111111111111	0	0.0555555555555556	0	0.0555555555555556	0.0555555555555556
>nega349
0	0	0	0	0	0	0	0.142857142857143	0	0	0	0	0	0	0	0.142857142857143	0	0	0	0.142857142857143	0	0	0	0	0.142857142857143	0.142857142857143	0	0	0	0.142857142857143	0.142857142857143	0
>nega350
0	0	0	0	0.0416666666666667	0	0	0.0833333333333333	0	0	0	0	0.0416666666666667	0.0416666666666667	0	0.0833333333333333	0	0.0416666666666667	0.0416666666666667	0.0416666666666667	0	0	0	0	0	0.0833333333333333	0	0.0833333333333333	0.0833333333333333	0.125	0.125	0.0833333333333333
>nega351
0	0	0	0	0	0	0	0	0	0	0	0	0	0	0	0	0	0	0	0	0	0	0	0	0.0909090909090909	0	0	0	0.181818181818182	0.272727272727273	0.272727272727273	0.181818181818182
>nega352
0	0.0769230769230769	0	0	0	0.0769230769230769	0	0	0	0	0	0	0	0.153846153846154	0	0	0	0.0769230769230769	0	0	0	0	0	0	0	0	0.153846153846154	0	0.153846153846154	0.0769230769230769	0	0.230769230769231
>nega353
0.230769230769231	0.0769230769230769	0	0	0	0.0769230769230769	0	0	0	0	0	0	0	0.0769230769230769	0	0.0769230769230769	0	0	0	0.0769230769230769	0	0	0	0	0.0769230769230769	0	0.0769230769230769	0	0.0769230769230769	0	0	0.153846153846154
>nega354
0.0833333333333333	0	0	0.0833333333333333	0	0	0	0.0833333333333333	0	0	0	0	0.0833333333333333	0	0	0.0833333333333333	0	0	0	0.0833333333333333	0	0	0	0	0.0833333333333333	0	0	0.0833333333333333	0.0833333333333333	0.0833333333333333	0.0833333333333333	0.0833333333333333
>nega355
0	0	0	0	0	0.125	0	0	0	0	0	0	0	0.25	0	0	0	0	0	0.125	0	0	0	0	0	0	0.125	0.125	0.125	0	0	0.125
>nega356
0.368421052631579	0	0.105263157894737	0.0526315789473684	0	0.0526315789473684	0	0	0	0	0	0	0	0.0526315789473684	0	0.0526315789473684	0.0526315789473684	0	0	0	0	0	0	0	0.0526315789473684	0	0	0	0	0.105263157894737	0.105263157894737	0
>nega357
0	0	0	0	0	0	0.0952380952380952	0	0	0	0	0	0.0952380952380952	0	0.0476190476190476	0.0952380952380952	0	0	0.0476190476190476	0.0476190476190476	0.0476190476190476	0	0.0476190476190476	0	0.0952380952380952	0.0476190476190476	0	0.0476190476190476	0	0.0952380952380952	0.0952380952380952	0.0952380952380952
>nega358
0.0909090909090909	0.0454545454545455	0	0	0	0	0.0454545454545455	0	0	0	0	0	0	0	0	0.0454545454545455	0.0454545454545455	0	0	0	0	0	0	0	0.0454545454545455	0.0454545454545455	0	0	0.181818181818182	0.136363636363636	0.0909090909090909	0.227272727272727
>nega359
0	0	0	0	0	0	0	0	0	0	0	0	0	0	0	0	0	0	0	0	0	0	0	0	0	0.333333333333333	0	0	0	0.333333333333333	0.333333333333333	0
>nega360
0	0	0	0	0	0	0	0	0	0	0.125	0	0.125	0	0	0	0	0	0	0	0	0	0.125	0	0	0	0	0.125	0	0.25	0.25	0
>nega361
0	0	0	0.0769230769230769	0	0.0769230769230769	0	0	0	0	0	0	0	0.153846153846154	0	0	0.0769230769230769	0	0	0	0	0	0	0	0	0	0.153846153846154	0	0.0769230769230769	0.153846153846154	0.153846153846154	0.0769230769230769
>nega362
0.08	0.08	0	0	0.04	0.04	0	0.04	0.04	0.04	0	0.08	0	0.04	0	0	0	0.08	0	0.04	0.08	0	0	0	0	0.04	0.04	0	0.08	0.04	0.04	0.08
>nega363
0.153846153846154	0	0.0769230769230769	0.153846153846154	0.0769230769230769	0	0	0	0	0	0	0	0.0769230769230769	0.0769230769230769	0	0	0	0.0769230769230769	0	0	0	0	0	0	0	0	0.0769230769230769	0.0769230769230769	0	0.0769230769230769	0.0769230769230769	0
>nega364
0	0	0	0	0	0	0	0	0	0	0	0	0	0.0526315789473684	0.0526315789473684	0.0526315789473684	0	0	0	0	0.0526315789473684	0.0526315789473684	0	0	0.0526315789473684	0	0.0526315789473684	0	0.0526315789473684	0.315789473684211	0.157894736842105	0.105263157894737
>nega365
0.0344827586206897	0.137931034482759	0	0	0.0344827586206897	0.0344827586206897	0	0	0	0	0	0	0.0344827586206897	0.0344827586206897	0.0689655172413793	0.0689655172413793	0.0689655172413793	0	0	0	0.0689655172413793	0.0344827586206897	0	0	0.0689655172413793	0.0689655172413793	0	0.0344827586206897	0.0344827586206897	0.0689655172413793	0.0344827586206897	0.0689655172413793
>nega366
0	0	0	0	0	0	0	0	0	0	0	0	0.0909090909090909	0.0909090909090909	0	0	0	0	0	0	0	0	0.0909090909090909	0	0	0.0909090909090909	0.0909090909090909	0	0.181818181818182	0	0.0909090909090909	0.272727272727273
>nega367
0	0	0	0	0	0	0	0	0	0	0	0	0	0.142857142857143	0	0.142857142857143	0	0	0	0	0	0	0	0.142857142857143	0.142857142857143	0	0.142857142857143	0	0	0.142857142857143	0.142857142857143	0
>nega368
0	0	0	0	0	0	0	0	0	0	0	0	0	0.0769230769230769	0	0	0	0	0	0	0	0	0	0	0	0	0	0	0.230769230769231	0.230769230769231	0.153846153846154	0.307692307692308
>nega369
0	0	0	0	0	0	0	0.125	0	0	0	0	0	0.125	0.125	0	0	0	0	0.125	0	0	0	0	0	0.125	0	0.125	0	0.125	0.125	0
>nega370
0.05	0	0	0	0	0.05	0	0	0	0	0	0	0.05	0.05	0.05	0.05	0.05	0	0	0	0	0	0	0.1	0.05	0.05	0.05	0.05	0	0.2	0.1	0.05
>nega371
0	0	0	0	0	0.04	0.04	0	0	0	0	0	0	0.12	0.12	0	0.04	0.04	0	0	0.04	0	0.04	0.04	0	0.12	0.08	0.04	0.08	0.04	0.04	0.08
>nega372
0	0	0	0	0	0	0	0	0	0	0	0	0.111111111111111	0.111111111111111	0	0	0	0	0	0	0.111111111111111	0	0	0	0	0	0.111111111111111	0.111111111111111	0.111111111111111	0.111111111111111	0.111111111111111	0.111111111111111
>nega373
0	0	0.0434782608695652	0	0	0	0	0.0434782608695652	0	0	0	0	0.0434782608695652	0.0869565217391304	0.0434782608695652	0	0	0	0	0.0434782608695652	0.0434782608695652	0.0434782608695652	0	0	0	0.0434782608695652	0.0869565217391304	0.0434782608695652	0.130434782608696	0.0869565217391304	0	0.217391304347826
>nega374
0	0	0	0	0	0	0	0	0	0	0	0	0	0.166666666666667	0	0	0	0	0	0	0	0	0	0	0	0	0.166666666666667	0	0.166666666666667	0.166666666666667	0.166666666666667	0.166666666666667
>nega375
0	0	0	0	0	0	0	0.0588235294117647	0	0	0	0	0.0588235294117647	0.0588235294117647	0.0588235294117647	0	0	0	0	0.0588235294117647	0	0	0.0588235294117647	0.0588235294117647	0	0.0588235294117647	0.117647058823529	0.0588235294117647	0.0588235294117647	0.117647058823529	0.0588235294117647	0.117647058823529
>nega376
0	0	0	0	0	0	0	0	0	0	0	0	0	0.142857142857143	0	0.0714285714285714	0	0	0	0	0	0	0	0.142857142857143	0.0714285714285714	0	0.0714285714285714	0.0714285714285714	0.142857142857143	0.0714285714285714	0	0.214285714285714
>nega377
0	0	0	0	0	0	0	0	0	0	0	0	0	0	0.25	0	0	0	0	0	0	0	0	0	0	0.25	0	0	0.25	0	0	0.25
>nega378
0	0	0	0	0	0	0.0434782608695652	0	0	0	0	0	0.0869565217391304	0.130434782608696	0	0	0	0	0.0434782608695652	0	0	0	0.0434782608695652	0.0869565217391304	0	0	0.0869565217391304	0.130434782608696	0.0434782608695652	0.130434782608696	0.130434782608696	0.0434782608695652
>nega379
0	0	0	0	0.166666666666667	0	0	0	0	0	0	0	0	0.166666666666667	0	0.166666666666667	0.166666666666667	0	0	0	0	0	0	0	0	0.166666666666667	0.166666666666667	0	0	0	0	0
>nega380
0	0	0	0	0	0	0	0	0	0	0	0	0	0.142857142857143	0	0.142857142857143	0	0	0	0	0.142857142857143	0	0	0	0.142857142857143	0	0.142857142857143	0	0.142857142857143	0	0	0.142857142857143
>nega381
0.037037037037037	0	0	0	0.111111111111111	0.037037037037037	0	0	0	0	0	0	0	0.111111111111111	0.037037037037037	0.037037037037037	0.0740740740740741	0.037037037037037	0.037037037037037	0	0	0	0	0	0.037037037037037	0.037037037037037	0.0740740740740741	0.037037037037037	0.037037037037037	0.0740740740740741	0.148148148148148	0.037037037037037
>nega382
0	0	0	0	0	0	0	0	0	0	0	0	0	0.1	0	0.1	0	0	0	0	0	0	0	0.1	0	0.1	0.1	0	0.2	0.1	0.1	0.1
>nega383
0	0	0	0	0	0	0	0	0	0	0	0	0	0.5	0	0	0	0	0	0	0	0	0	0	0	0	0.5	0	0	0	0	0
>nega384
0	0	0	0.0909090909090909	0	0.0454545454545455	0	0.0454545454545455	0	0	0	0	0.0454545454545455	0.0454545454545455	0	0.0454545454545455	0.0454545454545455	0	0	0.0454545454545455	0	0	0	0	0.0454545454545455	0	0	0.0909090909090909	0.181818181818182	0	0	0.272727272727273
>nega385
0	0	0	0	0	0.0833333333333333	0	0	0	0	0	0	0.0833333333333333	0.0833333333333333	0	0.166666666666667	0	0	0	0.0833333333333333	0	0.166666666666667	0	0	0.166666666666667	0	0.0833333333333333	0.0833333333333333	0	0	0	0
>nega386
0	0	0	0	0	0	0	0	0	0.0555555555555556	0	0	0	0.0555555555555556	0	0.0555555555555556	0	0	0	0	0.0555555555555556	0.111111111111111	0	0	0	0.0555555555555556	0	0.0555555555555556	0.166666666666667	0.111111111111111	0.166666666666667	0.111111111111111
>nega387
0	0	0	0	0.0833333333333333	0	0	0	0	0	0	0	0	0.166666666666667	0	0	0	0	0.0833333333333333	0	0	0	0	0	0	0	0.0833333333333333	0.0833333333333333	0	0.25	0.166666666666667	0.0833333333333333
>nega388
0.0454545454545455	0.0454545454545455	0.0909090909090909	0.136363636363636	0.0454545454545455	0	0	0.0454545454545455	0	0	0	0	0	0.0454545454545455	0	0.0454545454545455	0.0454545454545455	0	0.0454545454545455	0	0	0	0	0	0.0454545454545455	0	0.0454545454545455	0.0454545454545455	0.0909090909090909	0.0454545454545455	0.0454545454545455	0.0909090909090909
>nega389
0	0	0	0	0.0434782608695652	0	0	0	0	0	0	0	0	0.0869565217391304	0	0.0434782608695652	0	0.0434782608695652	0	0	0.0434782608695652	0	0.0434782608695652	0	0.0434782608695652	0.130434782608696	0	0	0.130434782608696	0.0434782608695652	0.217391304347826	0.130434782608696
>nega390
0	0	0	0	0.08	0	0	0	0	0	0	0	0	0.04	0.04	0.08	0	0	0.08	0	0.04	0	0	0	0.08	0.04	0	0.04	0.08	0.16	0.12	0.12
>nega391
0	0	0	0	0	0	0	0	0	0	0	0	0	0	0.0909090909090909	0.136363636363636	0	0	0	0	0.0454545454545455	0.136363636363636	0	0	0.0909090909090909	0.0909090909090909	0.0454545454545455	0	0.0454545454545455	0.181818181818182	0.136363636363636	0
>nega392
0.0909090909090909	0	0.0909090909090909	0	0	0	0	0.0909090909090909	0	0	0	0	0	0	0	0.0909090909090909	0	0	0.0909090909090909	0	0	0	0	0	0.0909090909090909	0.0909090909090909	0	0	0.0909090909090909	0.0909090909090909	0.0909090909090909	0.0909090909090909
>nega393
0	0	0.0833333333333333	0.0833333333333333	0.166666666666667	0	0	0	0	0	0	0	0	0.0833333333333333	0.0833333333333333	0.0833333333333333	0	0.166666666666667	0	0	0	0	0	0	0.166666666666667	0.0833333333333333	0	0	0	0	0	0
>nega394
0	0	0	0	0	0	0	0	0	0	0	0	0	0	0	0.25	0	0	0	0	0	0	0	0	0.25	0	0	0	0	0.25	0.25	0
>nega395
0	0	0	0	0	0.25	0	0	0	0.25	0.25	0	0	0	0	0	0	0	0	0.25	0	0	0	0	0	0	0	0	0	0	0	0
>nega396
0.0689655172413793	0	0	0.0344827586206897	0	0.103448275862069	0	0	0.0344827586206897	0	0	0	0.0344827586206897	0.0344827586206897	0.0344827586206897	0.0344827586206897	0.0344827586206897	0.0689655172413793	0	0	0	0	0	0.0344827586206897	0.0344827586206897	0.0344827586206897	0.0344827586206897	0.0344827586206897	0	0.137931034482759	0.137931034482759	0.0689655172413793
>nega397
0	0	0	0	0.0476190476190476	0.0476190476190476	0.0476190476190476	0	0	0.0476190476190476	0	0.0476190476190476	0.0476190476190476	0.0476190476190476	0	0.0476190476190476	0.0952380952380952	0.0476190476190476	0	0	0.0952380952380952	0	0	0	0	0.0952380952380952	0.0476190476190476	0.0476190476190476	0.0476190476190476	0.0476190476190476	0.0476190476190476	0.0476190476190476
>nega398
0	0	0	0	0	0	0	0	0	0	0	0	0	0.111111111111111	0	0.111111111111111	0	0	0	0	0	0	0	0.111111111111111	0.111111111111111	0	0.111111111111111	0	0.111111111111111	0.111111111111111	0.111111111111111	0.111111111111111
>nega399
0	0	0	0	0	0	0	0	0	0	0	0	0	0	0	0.166666666666667	0	0	0	0	0	0	0	0	0.166666666666667	0	0	0	0.166666666666667	0.166666666666667	0.166666666666667	0.166666666666667
>nega400
0.272727272727273	0.0909090909090909	0.181818181818182	0.0454545454545455	0.0454545454545455	0	0	0	0	0	0	0	0	0	0	0.0454545454545455	0.0454545454545455	0	0	0	0	0	0	0	0.0454545454545455	0.0454545454545455	0	0	0.0454545454545455	0.0454545454545455	0.0454545454545455	0.0454545454545455
>nega401
0	0	0	0	0	0	0	0	0	0	0.0714285714285714	0	0	0.0714285714285714	0.0714285714285714	0.0714285714285714	0	0	0	0	0.142857142857143	0	0	0.0714285714285714	0	0.142857142857143	0.0714285714285714	0	0.0714285714285714	0.0714285714285714	0.0714285714285714	0.0714285714285714
>nega402
0	0	0	0	0	0	0	0.0714285714285714	0	0	0	0	0	0	0.142857142857143	0	0	0.0714285714285714	0	0	0	0	0	0	0	0.142857142857143	0	0	0.214285714285714	0.0714285714285714	0	0.285714285714286
>nega403
0	0	0	0	0	0.0769230769230769	0	0	0	0.0769230769230769	0	0.0769230769230769	0.0769230769230769	0	0	0	0	0	0	0.0769230769230769	0	0.153846153846154	0	0	0.0769230769230769	0	0	0.0769230769230769	0	0.153846153846154	0.153846153846154	0
>nega404
0	0	0	0	0	0	0	0	0	0	0	0	0.0909090909090909	0	0	0.0909090909090909	0	0	0	0	0	0	0.0909090909090909	0	0	0.0909090909090909	0.0909090909090909	0	0	0.181818181818182	0.181818181818182	0.181818181818182
>nega405
0	0	0	0	0	0	0	0	0	0	0	0	0	0.25	0	0	0	0	0	0	0	0	0	0	0	0	0.25	0	0.25	0	0	0.25
>nega406
0	0	0	0	0	0.142857142857143	0	0	0	0	0.142857142857143	0	0	0.142857142857143	0	0	0	0	0.142857142857143	0	0.142857142857143	0	0	0	0	0	0.285714285714286	0	0	0	0	0
>nega407
0	0	0	0	0	0	0	0.05	0	0.05	0	0	0.1	0	0	0.05	0	0	0	0.05	0.1	0	0.05	0	0.05	0	0.05	0.1	0.1	0.05	0.05	0.15
>nega408
0	0	0	0	0	0	0	0	0	0	0	0	0	0.125	0	0	0	0	0	0	0	0	0	0	0	0	0	0.125	0.25	0.125	0.125	0.25
>nega409
0	0	0	0	0	0	0	0.0526315789473684	0	0	0	0	0	0.105263157894737	0	0.0526315789473684	0	0	0	0.0526315789473684	0	0	0	0.105263157894737	0.0526315789473684	0	0.105263157894737	0.0526315789473684	0.105263157894737	0.105263157894737	0.0526315789473684	0.157894736842105
>nega410
0.125	0.0833333333333333	0	0.0416666666666667	0	0	0.0416666666666667	0	0	0	0	0	0	0	0.125	0.0416666666666667	0	0	0.0416666666666667	0	0.0416666666666667	0.0416666666666667	0	0	0.0416666666666667	0.125	0	0	0.0833333333333333	0.0416666666666667	0.0416666666666667	0.0833333333333333
>nega411
0	0	0	0	0	0.05	0	0	0	0	0	0	0	0	0.15	0.1	0.05	0	0	0	0	0	0.05	0.1	0.1	0.05	0.05	0	0.05	0.15	0.05	0.05
>nega412
0	0	0	0	0	0	0.2	0	0	0	0	0	0	0	0.2	0	0	0	0	0.2	0	0	0	0	0.2	0.2	0	0	0	0	0	0
>nega413
0	0	0	0	0	0	0.142857142857143	0	0	0	0	0	0	0.142857142857143	0.142857142857143	0	0	0	0	0.142857142857143	0	0	0	0	0	0	0.142857142857143	0	0.142857142857143	0	0	0.142857142857143
>nega414
0	0	0	0	0	0	0	0	0	0	0	0	0	0.0909090909090909	0	0.0909090909090909	0	0	0	0	0.0909090909090909	0	0	0	0.0909090909090909	0	0.0909090909090909	0	0.181818181818182	0.0909090909090909	0	0.272727272727273
>nega415
0	0	0	0	0	0	0	0	0	0	0	0	0.111111111111111	0	0.111111111111111	0	0	0	0	0	0	0	0.111111111111111	0.111111111111111	0	0.111111111111111	0.111111111111111	0.111111111111111	0.111111111111111	0	0	0.111111111111111
>nega416
0	0	0	0	0	0	0	0	0	0	0	0	0.0555555555555556	0.0555555555555556	0.0555555555555556	0	0	0	0	0	0	0.0555555555555556	0.0555555555555556	0	0	0.0555555555555556	0.111111111111111	0	0.111111111111111	0.166666666666667	0.111111111111111	0.166666666666667
>nega417
0	0	0	0	0	0	0	0	0	0	0	0	0	0.0909090909090909	0.0909090909090909	0	0	0	0	0	0.0909090909090909	0	0.0909090909090909	0	0	0.0909090909090909	0.181818181818182	0	0.0909090909090909	0.0909090909090909	0.0909090909090909	0.0909090909090909
>nega418
0	0	0	0.153846153846154	0	0	0	0.0769230769230769	0	0	0	0	0	0	0	0.153846153846154	0.0769230769230769	0	0	0	0	0	0	0	0.0769230769230769	0	0.0769230769230769	0	0.0769230769230769	0.153846153846154	0.153846153846154	0
>nega419
0.08	0	0	0	0.04	0	0.08	0	0	0	0	0	0.04	0	0	0.08	0.08	0	0.04	0	0	0	0	0	0.08	0.04	0	0.04	0.04	0.16	0.08	0.12
>nega420
0.05	0	0.05	0	0.05	0	0.05	0	0	0	0	0	0	0.1	0.05	0	0.1	0	0	0	0.05	0	0	0	0	0	0.15	0.05	0.05	0.15	0.05	0.05
>nega421
0	0	0.05	0	0.05	0	0	0.05	0	0	0	0	0	0.1	0.1	0	0.05	0	0	0.05	0	0	0	0.05	0.1	0.05	0.05	0	0.1	0	0.05	0.15
>nega422
0.210526315789474	0	0.0526315789473684	0.105263157894737	0	0	0	0.0526315789473684	0	0	0	0	0	0	0	0.105263157894737	0	0	0	0.0526315789473684	0	0	0	0	0.0526315789473684	0.0526315789473684	0	0	0.105263157894737	0.0526315789473684	0.0526315789473684	0.105263157894737
>nega423
0	0	0	0	0	0	0	0	0	0	0	0	0	0	0	0.125	0	0	0	0	0	0	0	0	0	0	0.125	0	0.25	0.25	0	0.25
>nega424
0	0	0	0.166666666666667	0.0555555555555556	0	0	0	0	0	0	0	0.0555555555555556	0	0	0	0	0	0.0555555555555556	0	0	0	0	0	0	0	0.0555555555555556	0.0555555555555556	0.111111111111111	0.166666666666667	0.111111111111111	0.166666666666667
>nega425
0	0	0	0	0.1	0	0	0	0	0	0	0	0	0	0	0.2	0	0	0	0.1	0	0	0	0	0.1	0.1	0	0	0	0.2	0.1	0.1
>nega426
0	0	0	0	0	0	0	0	0	0	0	0	0	0.125	0.125	0	0	0	0	0	0.125	0	0	0	0	0.25	0	0	0	0	0.125	0.25
>nega427
0	0	0	0	0	0	0	0	0	0	0	0	0.125	0.125	0	0	0	0	0	0	0	0.125	0	0	0	0	0	0.125	0	0.25	0.25	0
>nega428
0	0	0	0	0	0	0	0.0833333333333333	0	0	0	0	0	0.0833333333333333	0.0833333333333333	0	0	0.0833333333333333	0	0	0	0	0	0	0	0.0833333333333333	0	0.0833333333333333	0.0833333333333333	0.166666666666667	0.0833333333333333	0.166666666666667
>nega429
0.0833333333333333	0.0833333333333333	0	0	0	0.0833333333333333	0	0	0	0	0	0	0.166666666666667	0	0	0	0.0833333333333333	0	0	0	0	0	0	0	0	0	0	0.166666666666667	0	0.166666666666667	0.0833333333333333	0.0833333333333333
>nega430
0	0	0	0	0	0	0	0	0	0	0	0	0	0	0	0	0	0	0	0	0	0	0	0	0	0	0	0.2	0.2	0.2	0.2	0.2
>nega431
0.04	0.04	0	0	0	0.04	0.04	0	0	0	0	0	0.08	0.04	0.08	0.04	0.08	0	0	0	0	0.12	0	0	0.04	0.08	0	0.12	0	0.08	0.04	0.04
>nega432
0	0	0	0	0	0	0	0.0416666666666667	0	0	0	0	0.125	0.0416666666666667	0.0416666666666667	0	0	0	0	0.0416666666666667	0.0416666666666667	0	0.0416666666666667	0.0416666666666667	0	0.0833333333333333	0.0416666666666667	0.0833333333333333	0.125	0.0416666666666667	0.0416666666666667	0.166666666666667
>nega433
0	0	0	0	0	0	0	0	0	0	0	0	0	0	0	0.166666666666667	0	0	0	0	0	0	0	0	0.166666666666667	0	0	0	0.166666666666667	0.166666666666667	0.166666666666667	0.166666666666667
>nega434
0	0.0909090909090909	0	0	0.0909090909090909	0	0	0	0	0	0	0	0	0.181818181818182	0	0	0.0909090909090909	0	0	0	0	0	0	0	0	0	0.181818181818182	0	0	0.181818181818182	0.0909090909090909	0.0909090909090909
>nega435
0.04	0	0.08	0.04	0.08	0	0	0.04	0	0.04	0	0.04	0.04	0	0.04	0.04	0	0.08	0	0.04	0	0.08	0	0	0	0.08	0.04	0.04	0.04	0.04	0.04	0.04
>nega436
0	0	0	0	0	0	0	0	0	0.0833333333333333	0	0	0	0.0833333333333333	0.0833333333333333	0	0	0	0	0	0.0833333333333333	0	0.0833333333333333	0	0	0.0833333333333333	0.0833333333333333	0	0.0833333333333333	0.0833333333333333	0.166666666666667	0.0833333333333333
>nega437
0	0	0	0	0	0	0	0	0	0	0	0	0	0.25	0	0	0	0	0	0	0	0	0	0	0	0	0.25	0	0	0.25	0.25	0
>nega438
0	0	0.0454545454545455	0	0	0	0	0.0909090909090909	0	0	0	0	0.0909090909090909	0.0909090909090909	0	0	0	0	0	0.0909090909090909	0	0.0454545454545455	0	0	0	0	0.0454545454545455	0.136363636363636	0.136363636363636	0.0454545454545455	0.0454545454545455	0.136363636363636
>nega439
0	0	0	0	0	0	0	0	0	0	0	0	0	0.125	0	0	0	0	0	0	0	0	0	0	0	0	0.125	0	0.25	0.125	0	0.375
>nega440
0	0	0	0	0	0	0	0	0	0	0	0	0.166666666666667	0	0	0	0	0	0	0	0	0	0	0	0	0	0	0.166666666666667	0.166666666666667	0.166666666666667	0.166666666666667	0.166666666666667
>nega441
0	0.0769230769230769	0	0	0	0.0769230769230769	0	0	0	0	0	0	0	0.153846153846154	0	0	0.0769230769230769	0	0	0	0	0	0	0	0	0	0	0.153846153846154	0.0769230769230769	0.153846153846154	0.153846153846154	0.0769230769230769
>nega442
0	0	0	0	0	0	0	0	0	0	0	0	0.1	0	0	0	0	0	0	0	0	0	0	0.1	0.05	0	0.05	0.05	0.25	0.05	0.05	0.3
>nega443
0	0	0	0	0	0	0	0	0	0	0	0	0	0.0769230769230769	0	0.115384615384615	0	0	0	0	0.0384615384615385	0.0769230769230769	0	0.0769230769230769	0.115384615384615	0	0	0.115384615384615	0.0769230769230769	0.115384615384615	0.0384615384615385	0.153846153846154
>nega444
0.111111111111111	0	0	0	0.111111111111111	0	0	0	0	0	0	0	0	0.111111111111111	0	0	0.111111111111111	0	0	0	0	0	0	0	0.111111111111111	0	0.111111111111111	0	0	0.111111111111111	0.222222222222222	0
>nega445
0	0.2	0	0	0.1	0	0	0	0	0	0	0	0.1	0	0.1	0	0	0.1	0	0	0	0	0	0	0	0.1	0	0.1	0	0.1	0.1	0
>nega446
0	0	0	0	0.0526315789473684	0	0	0	0	0	0	0	0.0526315789473684	0.105263157894737	0	0	0	0.0526315789473684	0	0	0.0526315789473684	0	0	0	0.0526315789473684	0	0.105263157894737	0	0	0.210526315789474	0.157894736842105	0.157894736842105
>nega447
0	0	0	0	0	0	0	0	0	0	0	0	0	0	0	0.25	0	0	0	0	0	0	0	0	0.25	0	0	0	0.25	0	0	0.25
>nega448
0	0	0	0	0	0	0	0.0666666666666667	0	0	0	0	0.0666666666666667	0	0.0666666666666667	0.0666666666666667	0	0	0.0666666666666667	0	0	0.133333333333333	0	0	0.0666666666666667	0.133333333333333	0	0.0666666666666667	0.0666666666666667	0.0666666666666667	0.0666666666666667	0.0666666666666667
>nega449
0	0.0909090909090909	0	0	0	0	0	0.0909090909090909	0	0	0	0	0	0.181818181818182	0	0	0	0	0	0.0909090909090909	0	0	0	0	0	0	0.181818181818182	0	0.0909090909090909	0.0909090909090909	0.0909090909090909	0.0909090909090909
>nega450
0	0	0	0	0	0.0909090909090909	0	0	0	0	0	0	0	0.0909090909090909	0	0	0	0	0	0.0909090909090909	0	0	0	0	0	0	0	0.181818181818182	0.181818181818182	0.0909090909090909	0.0909090909090909	0.181818181818182
>nega451
0	0	0	0	0	0	0	0	0	0	0	0	0	0	0	0.125	0	0	0	0	0	0	0	0	0	0.125	0	0	0.125	0.25	0.25	0.125
>nega452
0	0	0	0	0	0	0	0	0	0	0	0	0	0	0.181818181818182	0	0	0	0	0	0.0909090909090909	0	0	0	0	0.0909090909090909	0.0909090909090909	0	0.0909090909090909	0.272727272727273	0.0909090909090909	0.0909090909090909
>nega453
0	0	0	0.0555555555555556	0	0	0.0555555555555556	0	0	0	0	0	0.0555555555555556	0	0	0.0555555555555556	0	0.0555555555555556	0	0	0	0	0	0	0	0.0555555555555556	0	0	0.166666666666667	0.166666666666667	0.166666666666667	0.166666666666667
>nega454
0	0	0	0	0	0.105263157894737	0	0	0	0	0	0	0	0.105263157894737	0	0.105263157894737	0.105263157894737	0	0	0	0.0526315789473684	0	0	0	0.105263157894737	0	0.105263157894737	0	0.105263157894737	0.0526315789473684	0	0.157894736842105
>nega455
0	0	0	0	0	0	0	0	0	0	0	0	0	0	0	0	0	0	0	0	0	0	0	0	0.5	0	0	0	0.5	0	0	0
>nega456
0	0	0	0	0	0	0	0	0	0	0	0	0.1	0.1	0.1	0	0	0	0	0	0.2	0	0	0	0	0.1	0	0.2	0	0.1	0.1	0
>nega457
0.0666666666666667	0	0.0666666666666667	0	0	0	0	0.0666666666666667	0	0	0	0	0	0	0	0.0666666666666667	0	0	0.0666666666666667	0	0	0	0	0	0.0666666666666667	0.0666666666666667	0	0	0.0666666666666667	0.2	0.2	0.0666666666666667
>nega458
0.0526315789473684	0	0.105263157894737	0.210526315789474	0	0	0	0.0526315789473684	0	0	0	0	0	0.105263157894737	0.0526315789473684	0	0	0	0.0526315789473684	0	0	0	0	0.0526315789473684	0	0.0526315789473684	0.0526315789473684	0	0.0526315789473684	0	0.105263157894737	0.0526315789473684
>nega459
0	0	0	0	0.0588235294117647	0.0588235294117647	0	0	0	0	0	0	0	0	0.0588235294117647	0.0588235294117647	0.0588235294117647	0.0588235294117647	0	0	0	0	0	0	0.0588235294117647	0.0588235294117647	0	0.0588235294117647	0.117647058823529	0.117647058823529	0.0588235294117647	0.176470588235294
>nega460
0	0	0	0	0	0	0	0	0	0	0	0	0	0	0	0	0	0	0	0	0	0	0	0	0	0.2	0	0	0.2	0.2	0.2	0.2
>nega461
0	0	0	0	0	0	0	0	0	0	0	0	0	0	0	0	0	0	0	0	0	0	0	0	0	0	0.25	0	0	0.5	0	0.25
>nega462
0.15	0.1	0.05	0	0	0	0.05	0	0	0	0	0	0	0.05	0.05	0.1	0	0	0	0.05	0.1	0	0	0	0.1	0.05	0.05	0	0	0.05	0.05	0
>nega463
0	0	0	0	0	0.125	0	0	0	0	0	0	0	0.125	0	0.125	0	0	0	0.125	0	0	0	0	0.125	0	0.125	0	0	0.125	0	0.125
>nega464
0	0	0.0909090909090909	0.0454545454545455	0	0	0	0.0454545454545455	0	0	0	0	0	0	0.0454545454545455	0	0.0454545454545455	0	0	0	0	0	0	0	0.0454545454545455	0	0	0.0454545454545455	0.0909090909090909	0.227272727272727	0.181818181818182	0.136363636363636
>nega465
0	0	0	0.117647058823529	0	0	0.0588235294117647	0	0	0	0	0	0	0.117647058823529	0.0588235294117647	0	0	0	0.0588235294117647	0	0	0	0.0588235294117647	0	0	0.0588235294117647	0	0.0588235294117647	0.0588235294117647	0.176470588235294	0.176470588235294	0
>nega466
0	0	0	0	0.0434782608695652	0	0	0	0	0	0	0	0.0434782608695652	0.0434782608695652	0	0.130434782608696	0	0.0434782608695652	0	0	0.130434782608696	0	0	0	0.130434782608696	0.0434782608695652	0	0.0434782608695652	0.130434782608696	0	0.0869565217391304	0.130434782608696
>nega467
0	0	0	0	0	0	0	0	0	0	0	0	0	0	0	0	0	0	0	0	0	0	0	0	0	0	1	0	0	0	0	0
>nega468
0.0434782608695652	0.0434782608695652	0.0434782608695652	0.0869565217391304	0.0434782608695652	0	0	0.0434782608695652	0	0	0	0	0	0.0434782608695652	0.0434782608695652	0.0434782608695652	0	0	0.0434782608695652	0.0434782608695652	0	0	0	0.0434782608695652	0.0434782608695652	0.0434782608695652	0.0434782608695652	0.0434782608695652	0	0.130434782608696	0.130434782608696	0
>nega469
0.125	0.166666666666667	0	0.0833333333333333	0	0.0416666666666667	0	0	0	0	0	0	0	0.0416666666666667	0.0416666666666667	0	0.0416666666666667	0	0	0	0	0	0	0	0	0.0416666666666667	0	0	0.0416666666666667	0.166666666666667	0.166666666666667	0.0416666666666667
>nega470
0	0	0	0	0	0	0	0.0769230769230769	0	0	0	0	0.153846153846154	0	0.153846153846154	0	0	0	0.0769230769230769	0	0	0.153846153846154	0	0	0	0.153846153846154	0	0.153846153846154	0	0.0769230769230769	0	0
>nega471
0	0	0	0	0	0	0	0	0	0	0	0	0	0.0909090909090909	0	0.0909090909090909	0	0	0	0	0.0909090909090909	0	0	0	0.0909090909090909	0	0.0909090909090909	0	0.181818181818182	0.0909090909090909	0.0909090909090909	0.181818181818182
>nega472
0	0	0	0	0	0	0.0909090909090909	0.0909090909090909	0	0	0	0	0	0	0.0909090909090909	0.0909090909090909	0	0.0909090909090909	0.0909090909090909	0	0	0	0	0	0.181818181818182	0.0909090909090909	0	0	0	0.0909090909090909	0.0909090909090909	0
>nega473
0	0	0	0	0	0	0	0	0	0	0	0	0.25	0	0	0	0	0	0	0	0	0	0	0	0	0	0	0.25	0	0.25	0.25	0
>nega474
0.1	0.05	0.1	0	0.05	0	0	0	0	0.05	0	0	0	0.1	0.05	0.05	0.05	0	0	0	0.15	0	0	0	0.05	0	0.15	0	0	0.05	0	0
>nega475
0	0	0	0	0	0	0	0	0	0	0	0	0.05	0.15	0	0	0	0	0	0	0.05	0.05	0.05	0	0	0.05	0.05	0.05	0.05	0.15	0.2	0.1
>nega476
0	0	0.2	0	0	0	0	0.1	0	0	0	0	0	0.2	0	0	0	0	0	0.1	0	0	0	0	0	0	0.2	0	0	0.1	0.1	0
>nega477
0	0	0	0	0	0	0	0	0	0	0	0	0	0	0	0	0	0	0	0	0	0	0	0	0	0	0	0.333333333333333	0	0.333333333333333	0.333333333333333	0
>nega478
0	0	0	0	0	0.0833333333333333	0	0	0	0	0	0	0	0.166666666666667	0	0	0.0833333333333333	0	0	0	0.0833333333333333	0	0	0	0	0	0.25	0	0.166666666666667	0	0	0.166666666666667
>nega479
0	0	0	0	0.0666666666666667	0.133333333333333	0	0	0	0	0	0	0.0666666666666667	0.0666666666666667	0	0.133333333333333	0.0666666666666667	0.133333333333333	0	0	0	0	0	0	0.133333333333333	0	0	0.0666666666666667	0	0.0666666666666667	0	0.0666666666666667
>nega480
0.0384615384615385	0	0	0.0384615384615385	0	0	0.0384615384615385	0	0	0	0	0	0.0769230769230769	0.115384615384615	0	0	0	0	0	0.0384615384615385	0.0769230769230769	0.0384615384615385	0	0	0	0.0384615384615385	0.0384615384615385	0.0769230769230769	0	0.153846153846154	0.192307692307692	0.0384615384615385
>nega481
0	0	0.142857142857143	0	0	0	0	0.142857142857143	0	0	0	0	0	0	0.142857142857143	0.142857142857143	0	0	0	0.142857142857143	0	0	0	0	0.142857142857143	0.142857142857143	0	0	0	0	0	0
>nega482
0	0	0	0	0	0.142857142857143	0	0	0	0	0	0	0	0.0714285714285714	0.0714285714285714	0	0	0	0	0.142857142857143	0	0	0	0	0	0.0714285714285714	0	0.142857142857143	0.0714285714285714	0.0714285714285714	0	0.214285714285714
>nega483
0	0.0769230769230769	0	0	0.0769230769230769	0	0	0	0	0	0	0	0.0769230769230769	0.0769230769230769	0.0769230769230769	0	0	0.0769230769230769	0	0	0.0769230769230769	0	0	0	0	0.0769230769230769	0.0769230769230769	0	0.153846153846154	0	0	0.153846153846154
>nega484
0	0	0	0	0	0	0.125	0	0	0	0	0	0	0.125	0.125	0	0.125	0	0	0	0	0	0	0	0	0.125	0.125	0	0.125	0	0	0.125
>nega485
0	0	0	0	0	0	0	0	0	0	0	0	0	0.125	0	0	0	0	0	0	0	0	0	0	0	0	0.125	0	0.125	0.25	0.25	0.125
>nega486
0	0	0	0	0	0	0	0	0	0	0	0	0	0.0769230769230769	0	0.0769230769230769	0	0	0	0	0	0	0	0.0769230769230769	0	0.0769230769230769	0.0769230769230769	0	0.153846153846154	0.153846153846154	0.153846153846154	0.153846153846154
>nega487
0	0	0	0	0	0	0	0	0	0.111111111111111	0	0	0	0	0.111111111111111	0	0	0	0	0	0	0	0	0.111111111111111	0	0	0.111111111111111	0	0.111111111111111	0.222222222222222	0.111111111111111	0.111111111111111
>nega488
0	0.0769230769230769	0	0	0	0.0769230769230769	0	0	0	0.0769230769230769	0.0769230769230769	0	0	0	0.0769230769230769	0.0769230769230769	0.0769230769230769	0	0	0	0	0.153846153846154	0	0	0.0769230769230769	0.0769230769230769	0	0	0	0.0769230769230769	0.0769230769230769	0
>nega489
0	0	0	0	0	0.0588235294117647	0	0	0	0	0	0	0	0.117647058823529	0	0	0.0588235294117647	0	0	0	0	0	0	0	0.0588235294117647	0	0.0588235294117647	0	0.176470588235294	0.117647058823529	0.117647058823529	0.235294117647059
>nega490
0.111111111111111	0	0.0555555555555556	0	0.0555555555555556	0.0555555555555556	0	0	0	0	0	0	0.0555555555555556	0	0.0555555555555556	0.0555555555555556	0.0555555555555556	0.0555555555555556	0	0	0	0	0	0	0	0.0555555555555556	0.0555555555555556	0.0555555555555556	0	0.166666666666667	0.111111111111111	0
>nega491
0	0	0	0	0	0	0	0	0	0	0	0	0	0.0769230769230769	0.0769230769230769	0	0	0	0	0	0.0769230769230769	0	0	0	0	0.0769230769230769	0	0.0769230769230769	0.153846153846154	0.153846153846154	0.230769230769231	0.0769230769230769
>nega492
0	0.0666666666666667	0	0	0	0.0666666666666667	0	0	0	0	0	0	0.0666666666666667	0	0	0.0666666666666667	0	0.0666666666666667	0	0	0	0	0	0	0.0666666666666667	0	0	0.0666666666666667	0.133333333333333	0.133333333333333	0.0666666666666667	0.2
>nega493
0	0	0	0	0	0	0	0	0	0	0	0	0.125	0	0	0.125	0	0	0	0	0	0.125	0	0	0.125	0.125	0	0	0	0.125	0.125	0.125
>nega494
0.0769230769230769	0.0384615384615385	0.153846153846154	0.0384615384615385	0.0384615384615385	0	0.0384615384615385	0	0	0	0	0	0	0.115384615384615	0	0	0	0	0.0769230769230769	0	0	0	0	0	0	0	0.0384615384615385	0.0769230769230769	0.0769230769230769	0.0769230769230769	0.115384615384615	0.0384615384615385
>nega495
0	0	0	0	0	0	0	0	0	0	0	0	0	0.166666666666667	0.0833333333333333	0	0	0	0	0	0.166666666666667	0	0	0	0	0.0833333333333333	0.166666666666667	0	0.0833333333333333	0.0833333333333333	0.0833333333333333	0.0833333333333333
>nega496
0.222222222222222	0	0	0.111111111111111	0.111111111111111	0	0	0	0	0	0	0	0	0.111111111111111	0	0.111111111111111	0	0.111111111111111	0	0	0	0	0	0	0.111111111111111	0	0.111111111111111	0	0	0	0	0
>nega497
0.0526315789473684	0.0526315789473684	0	0	0	0.157894736842105	0	0	0	0.0526315789473684	0.0526315789473684	0	0.0526315789473684	0	0	0	0	0.0526315789473684	0	0.105263157894737	0	0	0	0	0	0.0526315789473684	0	0.0526315789473684	0.0526315789473684	0.105263157894737	0.0526315789473684	0.105263157894737
>nega498
0	0	0	0	0	0	0	0	0	0	0	0	0	0	0.2	0	0	0	0	0	0	0	0	0.1	0.1	0.1	0	0	0.1	0.2	0.2	0
>nega499
0	0	0.285714285714286	0.214285714285714	0	0	0.0714285714285714	0	0	0	0	0	0	0	0.142857142857143	0	0.0714285714285714	0	0	0	0	0	0	0	0	0.0714285714285714	0	0	0.0714285714285714	0	0	0.0714285714285714
>nega500
0	0	0	0	0	0	0	0	0	0	0	0	0	0.125	0	0	0	0	0	0	0	0	0	0	0	0	0	0.125	0.125	0.25	0.25	0.125
>nega501
0	0	0	0	0	0	0	0	0	0.142857142857143	0	0	0	0.142857142857143	0	0	0	0	0	0	0.142857142857143	0	0	0	0	0	0.142857142857143	0	0	0.142857142857143	0.285714285714286	0
>nega502
0	0	0	0	0	0	0	0	0	0.0769230769230769	0	0	0	0.0769230769230769	0	0	0	0	0	0	0	0	0	0.153846153846154	0	0.153846153846154	0	0	0.153846153846154	0	0.153846153846154	0.230769230769231
>nega503
0.04	0	0.08	0.04	0.04	0	0	0	0	0	0	0	0	0.04	0.04	0.04	0.04	0	0	0	0.04	0	0.04	0	0.04	0.04	0.08	0	0.12	0.12	0.04	0.12
>nega504
0	0	0	0	0	0	0	0	0	0	0	0	0	1	0	0	0	0	0	0	0	0	0	0	0	0	0	0	0	0	0	0
>nega505
0	0	0	0	0	0	0	0.0588235294117647	0	0	0	0	0	0	0	0.117647058823529	0	0	0.0588235294117647	0	0	0	0	0	0.0588235294117647	0	0	0	0.117647058823529	0.235294117647059	0.117647058823529	0.235294117647059
>nega506
0	0	0	0.0909090909090909	0.0909090909090909	0	0	0	0	0	0	0	0	0.0909090909090909	0.0909090909090909	0	0	0.0909090909090909	0	0	0	0	0	0	0	0.0909090909090909	0.0909090909090909	0	0.0909090909090909	0.0909090909090909	0.0909090909090909	0.0909090909090909
>nega507
0	0	0	0	0	0	0	0	0	0	0	0	0	0.0625	0	0	0	0	0	0	0	0	0	0.0625	0	0.0625	0	0.0625	0.125	0.1875	0.125	0.3125
>nega508
0	0	0	0	0	0	0	0	0	0	0	0	0	0	0	0	0	0	0	0	0	0	0	0	0	0	1	0	0	0	0	0
>nega509
0.0666666666666667	0	0	0	0	0	0.0666666666666667	0	0	0	0	0	0	0.0666666666666667	0	0.0666666666666667	0	0	0.0666666666666667	0	0	0	0	0	0	0	0	0.133333333333333	0.133333333333333	0.2	0.2	0
>nega510
0	0	0	0	0	0	0	0	0	0	0	0	0	0	0.166666666666667	0	0	0	0	0	0	0	0	0	0	0.166666666666667	0	0	0	0.333333333333333	0.333333333333333	0
>nega511
0	0	0.166666666666667	0.125	0	0.0416666666666667	0	0	0	0.0416666666666667	0	0	0	0	0.0833333333333333	0	0.0416666666666667	0	0	0	0	0	0	0.0833333333333333	0	0.0416666666666667	0.0833333333333333	0	0.0833333333333333	0.0833333333333333	0.0416666666666667	0.0833333333333333
>nega512
0	0	0	0	0	0	0	0	0	0	0	0	0	0	0.1	0.2	0	0	0	0	0.1	0	0.1	0	0.2	0.1	0	0	0	0.1	0.1	0
>nega513
0	0	0	0	0	0	0	0	0	0	0	0	0	0.0769230769230769	0.0769230769230769	0	0	0	0	0	0	0	0.0769230769230769	0	0	0.0769230769230769	0.0769230769230769	0	0.230769230769231	0.0769230769230769	0.0769230769230769	0.230769230769231
>nega514
0	0.0384615384615385	0	0	0.0384615384615385	0	0	0	0	0	0	0	0	0.0384615384615385	0.0384615384615385	0.0769230769230769	0.0384615384615385	0	0	0	0.0769230769230769	0	0	0	0.0384615384615385	0.0384615384615385	0.0384615384615385	0	0.0384615384615385	0.269230769230769	0.115384615384615	0.115384615384615
>nega515
0	0	0	0	0	0.1	0	0	0	0	0	0	0	0.1	0.1	0	0.1	0	0	0	0	0	0	0	0.1	0.1	0	0	0	0.2	0.1	0.1
>nega516
0	0.0526315789473684	0	0.0526315789473684	0	0.0526315789473684	0	0	0	0	0	0	0	0.0526315789473684	0.0526315789473684	0.0526315789473684	0	0	0.0526315789473684	0	0.0526315789473684	0	0	0	0.105263157894737	0	0	0.0526315789473684	0.105263157894737	0.105263157894737	0.105263157894737	0.105263157894737
>nega517
0	0	0	0	0	0	0	0	0	0	0	0	0	0.0714285714285714	0.0714285714285714	0.0714285714285714	0	0	0	0	0	0.142857142857143	0	0	0.0714285714285714	0	0.0714285714285714	0.0714285714285714	0.0714285714285714	0.214285714285714	0.0714285714285714	0.0714285714285714
>nega518
0	0	0	0	0	0	0	0	0	0	0	0	0.1	0.1	0.1	0	0	0	0	0	0	0.2	0	0	0	0.1	0	0.2	0	0.1	0.1	0
>nega519
0	0.0454545454545455	0	0.0454545454545455	0	0.0454545454545455	0.0454545454545455	0	0	0	0	0	0.0454545454545455	0.0454545454545455	0.0454545454545455	0	0.0454545454545455	0	0	0.0454545454545455	0	0	0	0	0	0.0454545454545455	0.0454545454545455	0.0454545454545455	0.0454545454545455	0.181818181818182	0.181818181818182	0.0454545454545455
>nega520
0.0833333333333333	0	0	0.0833333333333333	0	0.0833333333333333	0	0	0	0	0	0	0	0.166666666666667	0	0	0.0833333333333333	0	0	0	0	0	0	0	0	0	0.166666666666667	0	0	0.166666666666667	0.0833333333333333	0.0833333333333333
>nega521
0	0	0	0	0	0	0	0	0	0	0	0	0	0.4	0	0	0	0	0	0	0.2	0	0	0	0	0	0.4	0	0	0	0	0
>nega522
0	0	0	0	0	0	0	0.0833333333333333	0	0	0.0833333333333333	0	0	0.0833333333333333	0	0.0833333333333333	0	0.0833333333333333	0	0	0.0833333333333333	0	0	0	0	0.0833333333333333	0	0	0	0.166666666666667	0.25	0
>nega523
0	0	0	0	0	0	0	0	0	0	0	0	0	0.285714285714286	0	0	0	0	0	0	0	0	0	0.142857142857143	0	0	0.285714285714286	0	0.142857142857143	0	0	0.142857142857143
>nega524
0.272727272727273	0	0.0909090909090909	0.0909090909090909	0.0454545454545455	0	0	0	0	0	0	0	0	0.0454545454545455	0.0454545454545455	0	0	0.0454545454545455	0	0	0	0	0	0	0	0.0454545454545455	0	0.0454545454545455	0.0909090909090909	0.0454545454545455	0.0454545454545455	0.0909090909090909
>nega525
0	0	0	0	0	0.04	0	0	0	0.04	0.04	0	0	0.08	0.08	0.04	0.04	0	0	0	0.08	0.12	0	0	0.04	0.04	0.04	0.08	0.12	0.04	0	0.08
>nega526
0	0	0	0	0	0	0	0	0	0	0	0	0	0	0.166666666666667	0	0	0	0	0	0	0	0	0	0	0.166666666666667	0	0	0	0.333333333333333	0.333333333333333	0
>nega527
0	0	0	0	0.0833333333333333	0	0	0	0	0	0	0	0	0	0.0833333333333333	0.0833333333333333	0	0.0833333333333333	0	0	0	0	0	0	0.0833333333333333	0.0833333333333333	0	0	0.166666666666667	0.0833333333333333	0.0833333333333333	0.166666666666667
>nega528
0	0	0	0	0	0.0625	0	0	0	0.0625	0	0	0.125	0	0	0	0.0625	0	0	0	0	0	0.0625	0	0.0625	0	0	0.0625	0.0625	0.1875	0.125	0.125
>nega529
0	0	0	0	0	0	0	0	0	0	0	0	0.166666666666667	0.0833333333333333	0	0	0	0	0	0	0.166666666666667	0	0	0	0	0	0.0833333333333333	0.166666666666667	0.0833333333333333	0.0833333333333333	0.0833333333333333	0.0833333333333333
>nega530
0	0	0	0	0	0	0	0.166666666666667	0	0	0	0	0	0.333333333333333	0	0	0	0	0	0.166666666666667	0	0	0	0	0	0	0.333333333333333	0	0	0	0	0
>nega531
0	0	0	0	0	0.125	0	0	0	0	0	0	0.125	0.125	0	0	0	0	0	0.125	0	0	0	0	0	0	0	0.25	0	0.125	0.125	0
>nega532
0.05	0.05	0	0.2	0	0	0	0.05	0	0	0	0	0.05	0	0.05	0	0	0	0	0.05	0	0	0	0	0	0.05	0	0.05	0.05	0.15	0.1	0.1
>nega533
0	0	0	0	0.0416666666666667	0.0833333333333333	0	0	0	0	0	0	0.0416666666666667	0.0416666666666667	0.0833333333333333	0	0.0416666666666667	0.0416666666666667	0.0416666666666667	0	0.0416666666666667	0	0	0	0	0.125	0.0416666666666667	0.0416666666666667	0.0416666666666667	0.125	0.125	0.0416666666666667
>nega534
0	0	0	0	0.0476190476190476	0.0476190476190476	0	0	0	0.0476190476190476	0	0.0476190476190476	0.0476190476190476	0.0952380952380952	0	0	0	0.0952380952380952	0	0	0	0.142857142857143	0	0	0	0.0952380952380952	0	0.0952380952380952	0	0.0952380952380952	0.0952380952380952	0.0476190476190476
>nega535
0.0476190476190476	0	0	0	0	0	0.0476190476190476	0.0476190476190476	0	0	0	0	0.0476190476190476	0.0952380952380952	0.0476190476190476	0	0	0.0476190476190476	0.0476190476190476	0	0	0.0476190476190476	0	0	0	0	0	0.142857142857143	0.0476190476190476	0.142857142857143	0.142857142857143	0.0476190476190476
>nega536
0	0	0	0	0	0	0	0	0	0	0	0	0.125	0	0	0	0	0	0	0	0	0	0	0	0	0	0	0.125	0.125	0.25	0.25	0.125
>nega537
0	0	0	0	0	0	0	0.0769230769230769	0	0	0	0	0	0.0769230769230769	0	0.0769230769230769	0	0	0.0769230769230769	0	0.0769230769230769	0	0	0	0	0.0769230769230769	0.0769230769230769	0.0769230769230769	0.0769230769230769	0.153846153846154	0.153846153846154	0
>nega538
0	0	0	0	0	0	0	0	0	0	0	0	0.166666666666667	0	0	0	0	0	0	0	0	0	0	0	0	0	0	0.166666666666667	0.166666666666667	0.166666666666667	0.166666666666667	0.166666666666667
>nega539
0	0	0	0	0	0.166666666666667	0	0	0	0	0	0	0	0	0	0.333333333333333	0.166666666666667	0	0	0	0	0	0	0	0.166666666666667	0.166666666666667	0	0	0	0	0	0
>nega540
0.130434782608696	0.0434782608695652	0.0869565217391304	0.0434782608695652	0.0434782608695652	0	0	0	0	0	0	0	0	0	0.0434782608695652	0	0.0434782608695652	0	0	0	0	0	0	0	0	0.0434782608695652	0.0434782608695652	0	0.0869565217391304	0.173913043478261	0.130434782608696	0.0869565217391304
>nega541
0	0	0	0	0	0	0	0.0833333333333333	0	0	0	0	0	0.0833333333333333	0.0833333333333333	0	0	0	0	0.0833333333333333	0	0	0	0	0.0833333333333333	0	0	0.0833333333333333	0.0833333333333333	0.0833333333333333	0	0.333333333333333
>nega542
0	0	0	0	0	0	0	0	0	0	0	0	0.142857142857143	0	0	0	0	0	0	0	0	0	0	0	0.142857142857143	0	0	0	0.142857142857143	0.142857142857143	0.142857142857143	0.285714285714286
>nega543
0.142857142857143	0	0.0476190476190476	0.0476190476190476	0.0476190476190476	0	0	0	0	0	0	0	0	0.0476190476190476	0	0.0476190476190476	0.0476190476190476	0	0	0	0	0	0	0	0.0476190476190476	0	0	0.0476190476190476	0.142857142857143	0.0952380952380952	0.0476190476190476	0.19047619047619
>nega544
0.130434782608696	0	0.217391304347826	0	0.0434782608695652	0	0	0	0	0	0	0	0.0434782608695652	0.0434782608695652	0.0434782608695652	0	0.0434782608695652	0	0	0	0.0434782608695652	0	0	0	0.0434782608695652	0.0434782608695652	0	0.0434782608695652	0.0434782608695652	0.0434782608695652	0.0869565217391304	0.0869565217391304
>nega545
0	0	0	0	0	0	0	0	0	0	0	0	0	0.5	0	0	0	0	0	0	0	0	0	0	0	0	0.5	0	0	0	0	0
>nega546
0	0	0	0	0	0	0	0	0	0	0	0	0	0	0	0.125	0	0	0	0	0	0	0	0	0.125	0	0	0	0.375	0	0	0.375
>nega547
0	0	0	0	0	0	0	0	0	0	0	0	0	0.125	0	0	0	0	0	0	0	0	0	0	0	0	0	0.125	0.25	0.125	0.125	0.25
>nega548
0	0	0	0	0	0	0	0	0	0	0	0	0.0625	0.0625	0	0.0625	0	0	0	0	0.125	0.0625	0	0	0.0625	0	0.0625	0.125	0.125	0.0625	0.0625	0.125
>nega549
0	0	0	0	0	0.0666666666666667	0	0	0	0	0	0	0.133333333333333	0	0.133333333333333	0	0	0	0	0.0666666666666667	0.133333333333333	0	0	0	0	0.0666666666666667	0	0.133333333333333	0.133333333333333	0	0	0.133333333333333
>nega550
0	0	0	0	0	0	0	0	0	0	0	0	0	0.111111111111111	0	0.111111111111111	0	0	0	0	0.111111111111111	0	0	0	0.111111111111111	0	0	0.111111111111111	0	0.222222222222222	0.111111111111111	0.111111111111111
>nega551
0	0	0	0	0	0	0	0	0	0	0	0	0.0434782608695652	0.173913043478261	0	0.0434782608695652	0	0	0	0	0	0.0869565217391304	0	0.130434782608696	0	0.0434782608695652	0.130434782608696	0.0869565217391304	0.0434782608695652	0.0869565217391304	0.0869565217391304	0.0434782608695652
>nega552
0	0	0	0	0	0	0	0	0	0	0	0	0	0.1	0	0	0	0	0	0	0	0	0	0	0	0	0.1	0	0.1	0.3	0.2	0.2
>nega553
0	0.04	0	0	0.04	0	0	0	0	0	0	0	0	0	0.04	0.12	0	0.04	0	0	0	0	0	0.08	0.08	0.08	0	0	0.16	0.08	0.08	0.16
>nega554
0	0	0	0	0	0	0	0	0	0	0	0	0.0714285714285714	0	0	0	0	0	0	0	0	0	0	0	0	0	0	0.0714285714285714	0.285714285714286	0.142857142857143	0	0.428571428571429
>nega555
0	0	0	0	0	0.0625	0	0	0	0	0	0	0	0.0625	0.0625	0.125	0.0625	0	0	0	0.0625	0	0.0625	0	0.0625	0.125	0	0	0.0625	0.0625	0.125	0.0625
>nega556
0	0	0	0	0	0	0	0	0	0	0	0	0.153846153846154	0	0	0	0	0	0	0	0	0.0769230769230769	0	0	0	0	0	0.153846153846154	0.0769230769230769	0.230769230769231	0.153846153846154	0.153846153846154
>nega557
0	0.0384615384615385	0	0	0.0384615384615385	0	0	0	0	0	0	0	0.0769230769230769	0.0384615384615385	0.0769230769230769	0	0.0384615384615385	0	0	0	0	0.0769230769230769	0.0384615384615385	0.0384615384615385	0	0.115384615384615	0.0384615384615385	0.0769230769230769	0.0769230769230769	0.0769230769230769	0.0769230769230769	0.0769230769230769
>nega558
0.0769230769230769	0	0	0	0	0.0769230769230769	0	0	0	0	0	0	0	0.0769230769230769	0	0.0769230769230769	0.0769230769230769	0	0	0	0	0	0	0	0	0.0769230769230769	0.0769230769230769	0	0.0769230769230769	0.153846153846154	0.153846153846154	0.0769230769230769
>nega559
0	0	0	0	0	0.125	0	0	0	0	0	0	0	0.125	0	0.125	0	0	0	0.125	0	0	0	0	0	0	0.125	0.125	0	0.25	0	0
>nega560
0.0666666666666667	0	0	0	0	0	0	0.0666666666666667	0	0	0	0	0	0.133333333333333	0	0	0	0	0.0666666666666667	0	0	0	0	0	0.0666666666666667	0	0.0666666666666667	0	0.0666666666666667	0.133333333333333	0.2	0.133333333333333
>nega561
0	0	0	0	0	0	0	0	0	0	0	0	0	0	0.0714285714285714	0.142857142857143	0	0	0	0	0	0.142857142857143	0	0	0.142857142857143	0.0714285714285714	0	0	0.0714285714285714	0.142857142857143	0.142857142857143	0.0714285714285714
>nega562
0	0	0	0	0	0.25	0	0	0	0.25	0.25	0	0	0	0	0	0.25	0	0	0	0	0	0	0	0	0	0	0	0	0	0	0
>nega563
0	0	0.0454545454545455	0	0.0454545454545455	0	0	0	0	0	0	0	0.0454545454545455	0	0.0909090909090909	0	0	0	0.0454545454545455	0	0	0.0454545454545455	0	0	0	0.0909090909090909	0	0.0454545454545455	0.0909090909090909	0.181818181818182	0.136363636363636	0.136363636363636
>nega564
0	0	0	0	0	0	0	0	0	0	0	0	0	0.333333333333333	0	0	0	0	0	0	0	0	0	0	0	0	0	0	0	0.333333333333333	0.333333333333333	0
>nega565
0	0	0	0	0	0	0	0	0	0	0	0	0	0	0	0.5	0	0	0	0	0	0	0	0	0.5	0	0	0	0	0	0	0
>nega566
0	0	0	0	0	0	0	0	0	0	0	0	0	0.0909090909090909	0	0.0909090909090909	0	0	0	0	0.0909090909090909	0	0	0	0.0909090909090909	0	0	0.0909090909090909	0	0.181818181818182	0.181818181818182	0.181818181818182
>nega567
0.05	0	0	0	0.05	0	0	0	0	0	0	0	0.1	0.05	0	0	0	0.05	0	0	0	0.05	0	0	0	0	0	0.15	0.1	0.15	0.1	0.15
>nega568
0	0	0	0	0	0	0	0	0	0	0	0	0.0454545454545455	0	0.0909090909090909	0.0909090909090909	0	0	0	0	0.0454545454545455	0.0454545454545455	0.0909090909090909	0	0.0454545454545455	0.136363636363636	0	0.0454545454545455	0.0454545454545455	0.136363636363636	0.136363636363636	0.0454545454545455
>nega569
0	0	0	0	0	0	0	0	0	0	0	0	0	0.5	0	0	0	0	0	0	0	0	0	0	0	0	0.5	0	0	0	0	0
>nega570
0	0	0	0	0	0	0	0	0	0	0	0	1	0	0	0	0	0	0	0	0	0	0	0	0	0	0	0	0	0	0	0
>nega571
0	0	0	0	0.0454545454545455	0	0	0.0454545454545455	0	0	0.0454545454545455	0	0.0454545454545455	0.0909090909090909	0.0909090909090909	0	0	0.0454545454545455	0.0454545454545455	0	0.0454545454545455	0.0454545454545455	0	0.0454545454545455	0	0.0909090909090909	0.0454545454545455	0.0909090909090909	0	0.0909090909090909	0.0454545454545455	0.0454545454545455
>nega572
0	0	0	0	0	0	0	0	0	0	0	0	0	0	0	0.0714285714285714	0	0	0	0	0	0	0	0	0	0.0714285714285714	0	0	0.214285714285714	0.214285714285714	0.142857142857143	0.285714285714286
>nega573
0	0	0	0	0.0625	0	0	0.0625	0	0	0	0	0	0.0625	0.0625	0.0625	0	0.125	0	0	0	0.0625	0	0	0	0.1875	0	0.0625	0.125	0	0	0.125
>nega574
0.0869565217391304	0	0.130434782608696	0.0434782608695652	0.0434782608695652	0	0	0	0	0	0	0	0	0.0434782608695652	0	0.0869565217391304	0.0434782608695652	0	0	0	0	0	0.0434782608695652	0	0.0434782608695652	0.0434782608695652	0.0434782608695652	0	0.130434782608696	0.0434782608695652	0.0434782608695652	0.130434782608696
>nega575
0	0.04	0	0	0	0	0	0.04	0	0	0	0	0	0.04	0.04	0	0.04	0	0	0	0	0.04	0	0	0.04	0.08	0	0	0.12	0.16	0.2	0.16
>nega576
0	0	0	0	0	0	0	0	0	0	0	0	0	0.0625	0	0.125	0	0	0	0	0	0.125	0	0	0.0625	0.0625	0	0.0625	0.1875	0.0625	0.0625	0.1875
>nega577
0	0	0.176470588235294	0.117647058823529	0.0588235294117647	0	0.0588235294117647	0	0	0	0	0	0	0.0588235294117647	0.117647058823529	0	0	0	0.117647058823529	0	0	0	0	0	0	0.117647058823529	0.0588235294117647	0	0.0588235294117647	0	0	0.0588235294117647
>nega578
0	0	0	0	0	0.0769230769230769	0	0	0	0	0	0	0	0.153846153846154	0.0769230769230769	0	0	0	0	0.0769230769230769	0.0769230769230769	0	0	0	0	0	0	0.230769230769231	0.0769230769230769	0.153846153846154	0.0769230769230769	0
>nega579
0	0.0714285714285714	0	0	0	0.0714285714285714	0	0.0714285714285714	0	0	0	0	0.0714285714285714	0.0714285714285714	0	0	0	0	0	0.142857142857143	0	0	0	0	0.0714285714285714	0	0.0714285714285714	0.0714285714285714	0.0714285714285714	0	0.0714285714285714	0.142857142857143
>nega580
0	0.0384615384615385	0.0384615384615385	0.115384615384615	0	0	0	0.0769230769230769	0	0	0	0	0	0.0769230769230769	0	0	0	0	0	0.0769230769230769	0	0	0	0	0.0769230769230769	0	0.0384615384615385	0	0.115384615384615	0.0769230769230769	0.0769230769230769	0.192307692307692
>nega581
0	0	0	0	0	0	0	0	0	0.0909090909090909	0.0909090909090909	0	0	0	0.181818181818182	0	0	0	0	0	0.181818181818182	0.0909090909090909	0	0	0	0.181818181818182	0	0	0.0909090909090909	0	0	0.0909090909090909
>nega582
0	0	0	0	0	0	0	0	0	0	0	0	0.0909090909090909	0	0.0909090909090909	0	0	0	0	0	0	0.0909090909090909	0	0	0	0.0909090909090909	0	0.0909090909090909	0.181818181818182	0.0909090909090909	0.0909090909090909	0.181818181818182
>nega583
0	0	0	0	0	0	0	0.0714285714285714	0	0	0	0	0.0714285714285714	0.0714285714285714	0.142857142857143	0	0	0	0.0714285714285714	0	0	0	0.142857142857143	0	0	0.142857142857143	0.0714285714285714	0.0714285714285714	0.0714285714285714	0	0	0.0714285714285714
>nega584
0.0454545454545455	0	0.0909090909090909	0.0454545454545455	0	0	0	0.0454545454545455	0	0.0454545454545455	0.0454545454545455	0	0	0.0454545454545455	0.0454545454545455	0	0	0	0	0.0454545454545455	0	0	0	0.0909090909090909	0	0.0454545454545455	0.0454545454545455	0	0.136363636363636	0.0454545454545455	0	0.181818181818182
>nega585
0	0	0.05	0.15	0	0	0.05	0	0	0	0	0	0	0.1	0.05	0.05	0	0	0	0.05	0	0	0	0.1	0.05	0.05	0.1	0	0.05	0.05	0.05	0.05
>nega586
0	0	0	0	0	0	0	0	0	0	0	0	0	0.142857142857143	0.142857142857143	0	0	0	0	0	0.142857142857143	0	0	0	0	0.142857142857143	0.142857142857143	0	0	0.142857142857143	0.142857142857143	0
>nega587
0	0	0	0	0.0416666666666667	0.0833333333333333	0.0416666666666667	0	0	0.0416666666666667	0.0416666666666667	0	0.0833333333333333	0	0	0.0416666666666667	0.0833333333333333	0.0416666666666667	0	0.0416666666666667	0	0	0	0	0.0416666666666667	0	0	0.0833333333333333	0.0416666666666667	0.125	0.0833333333333333	0.0833333333333333
>nega588
0	0	0	0	0	0	0	0	0	0	0	0	0.111111111111111	0.111111111111111	0	0	0	0	0	0	0	0	0.111111111111111	0	0	0.111111111111111	0	0	0	0.111111111111111	0.222222222222222	0.222222222222222
>nega589
0	0	0	0.142857142857143	0	0	0	0.0714285714285714	0	0	0	0	0	0.0714285714285714	0	0.0714285714285714	0	0	0.0714285714285714	0	0	0	0	0	0.0714285714285714	0	0.0714285714285714	0	0.142857142857143	0.0714285714285714	0	0.214285714285714
>nega590
0	0	0	0	0	0.0714285714285714	0	0	0	0	0	0	0	0.142857142857143	0	0	0.0714285714285714	0	0	0	0.0714285714285714	0	0	0	0	0.142857142857143	0	0.0714285714285714	0.142857142857143	0	0.142857142857143	0.142857142857143
>nega591
0.1	0.1	0	0	0.1	0	0	0	0	0	0	0	0	0.1	0	0.1	0	0.1	0	0	0	0	0	0	0.1	0	0	0.1	0	0.1	0.1	0
>nega592
0	0	0	0	0	0.0555555555555556	0	0	0	0	0	0	0	0.111111111111111	0.111111111111111	0	0	0	0	0.0555555555555556	0.111111111111111	0	0	0	0	0.111111111111111	0	0.111111111111111	0.0555555555555556	0.111111111111111	0.111111111111111	0.0555555555555556
>nega593
0	0	0	0	0	0	0	0	0	0.0833333333333333	0.0833333333333333	0	0	0.166666666666667	0	0	0	0	0	0	0	0	0	0.25	0	0	0.166666666666667	0	0	0.0833333333333333	0.0833333333333333	0.0833333333333333
>nega594
0	0	0	0	0	0	0	0	0	0	0	0	0	0	0.0714285714285714	0	0	0	0	0	0	0.0714285714285714	0	0	0	0	0	0.142857142857143	0.142857142857143	0.285714285714286	0.214285714285714	0.0714285714285714
>nega595
0.0588235294117647	0	0.0588235294117647	0	0	0	0.0588235294117647	0	0	0	0	0	0.0588235294117647	0	0	0	0	0	0.0588235294117647	0	0	0	0	0	0	0.0588235294117647	0	0.0588235294117647	0.294117647058824	0	0	0.294117647058824
>nega596
0	0	0	0.0769230769230769	0	0	0	0.0769230769230769	0	0	0	0	0	0.0769230769230769	0.0769230769230769	0	0	0	0	0.0769230769230769	0.0769230769230769	0	0	0	0	0.0769230769230769	0.153846153846154	0	0.0769230769230769	0.0769230769230769	0	0.153846153846154
>nega597
0	0	0	0	0.166666666666667	0	0.0555555555555556	0	0	0	0	0	0.0555555555555556	0.0555555555555556	0.0555555555555556	0.111111111111111	0.111111111111111	0.111111111111111	0	0	0	0	0	0	0.111111111111111	0.0555555555555556	0.0555555555555556	0.0555555555555556	0	0	0	0
>nega598
0	0	0	0	0	0	0	0	0	0	0	0	0.0714285714285714	0.0714285714285714	0.0714285714285714	0	0	0	0	0	0.0714285714285714	0	0	0.0714285714285714	0	0.0714285714285714	0.0714285714285714	0.0714285714285714	0.0714285714285714	0.142857142857143	0.142857142857143	0.0714285714285714
>nega599
0.0769230769230769	0	0.0769230769230769	0.0769230769230769	0	0	0	0.0769230769230769	0	0	0	0	0	0	0	0.153846153846154	0.0769230769230769	0	0	0	0	0	0	0	0.0769230769230769	0	0	0	0	0.153846153846154	0.0769230769230769	0.153846153846154
>nega600
0.0714285714285714	0	0.107142857142857	0.107142857142857	0.0714285714285714	0	0	0.0357142857142857	0	0	0	0	0	0.107142857142857	0	0.0357142857142857	0	0.0357142857142857	0.0357142857142857	0.0357142857142857	0	0	0	0	0	0.0357142857142857	0.107142857142857	0	0.0357142857142857	0.0714285714285714	0.0714285714285714	0.0357142857142857
>nega601
0	0	0	0	0.0833333333333333	0	0	0	0	0	0	0	0	0.0833333333333333	0.0416666666666667	0.0833333333333333	0.0416666666666667	0.0416666666666667	0	0	0	0.0833333333333333	0	0	0.0416666666666667	0.0833333333333333	0.0416666666666667	0.0416666666666667	0.0416666666666667	0.125	0.0416666666666667	0.125
>nega602
0	0	0	0	0	0	0	0	0	0	0	0	0	0.1	0	0	0	0	0	0	0	0	0	0	0	0	0.1	0	0.1	0.3	0.2	0.2
>nega603
0.0909090909090909	0	0	0	0	0.0909090909090909	0	0	0	0	0	0	0	0.0909090909090909	0	0.0909090909090909	0	0.0909090909090909	0	0	0	0	0	0	0.0909090909090909	0	0	0.0909090909090909	0.0909090909090909	0.0909090909090909	0.0909090909090909	0.0909090909090909
>nega604
0	0.0909090909090909	0	0	0.0909090909090909	0	0	0	0	0	0	0	0	0.0909090909090909	0	0.0909090909090909	0	0.0909090909090909	0	0	0	0	0	0	0.0909090909090909	0	0.0909090909090909	0	0.0909090909090909	0.0909090909090909	0.0909090909090909	0.0909090909090909
>nega605
0	0	0	0	0	0.0555555555555556	0.0555555555555556	0	0	0	0	0	0	0	0.0555555555555556	0.111111111111111	0.0555555555555556	0	0	0.0555555555555556	0	0	0	0	0.111111111111111	0.0555555555555556	0	0	0.166666666666667	0.0555555555555556	0.0555555555555556	0.166666666666667
>nega606
0	0	0	0	0	0	0	0.0769230769230769	0	0	0	0	0	0	0.0769230769230769	0.0769230769230769	0.0769230769230769	0	0	0	0	0.0769230769230769	0	0	0.153846153846154	0	0.0769230769230769	0	0	0.153846153846154	0.0769230769230769	0.153846153846154
>nega607
0	0	0	0	0	0	0	0	0	0	0	0	0	0.153846153846154	0	0.0769230769230769	0	0	0	0	0.0769230769230769	0	0.0769230769230769	0	0.0769230769230769	0.0769230769230769	0.0769230769230769	0	0.0769230769230769	0.0769230769230769	0.230769230769231	0
>nega608
0	0	0	0	0	0	0	0	0	0	0	0	0	0.0833333333333333	0.0833333333333333	0.0833333333333333	0	0	0	0	0.0833333333333333	0.0833333333333333	0	0	0	0.0833333333333333	0.0833333333333333	0.0833333333333333	0.0833333333333333	0.0833333333333333	0	0.166666666666667
>nega609
0	0	0	0	0	0	0	0	0	0	0	0	0.142857142857143	0	0	0.142857142857143	0	0	0	0	0.142857142857143	0	0	0	0.142857142857143	0	0	0.142857142857143	0	0.142857142857143	0.142857142857143	0
>nega610
0	0	0	0	0	0	0	0	0	0	0	0	0.0555555555555556	0.111111111111111	0	0	0	0	0	0	0.0555555555555556	0	0	0.0555555555555556	0	0	0.111111111111111	0.0555555555555556	0.111111111111111	0.166666666666667	0.166666666666667	0.111111111111111
>nega611
0	0	0	0	0.0357142857142857	0	0.0357142857142857	0.107142857142857	0	0.0357142857142857	0.0357142857142857	0	0	0.0357142857142857	0	0.107142857142857	0.0357142857142857	0.0357142857142857	0.0357142857142857	0.0714285714285714	0	0	0	0	0.0357142857142857	0.0714285714285714	0.0357142857142857	0	0.107142857142857	0.0357142857142857	0	0.142857142857143
>nega612
0	0	0.157894736842105	0.0526315789473684	0	0.0526315789473684	0	0	0	0	0	0	0	0.0526315789473684	0.0526315789473684	0.0526315789473684	0.0526315789473684	0	0	0	0.0526315789473684	0	0	0	0.0526315789473684	0.0526315789473684	0.0526315789473684	0	0.0526315789473684	0.105263157894737	0.0526315789473684	0.105263157894737
>nega613
0	0	0	0	0	0	0	0	0	0	0	0	0.166666666666667	0	0	0	0	0	0	0	0	0	0	0	0	0	0	0.166666666666667	0.166666666666667	0.166666666666667	0	0.333333333333333
>nega614
0	0	0	0	0	0	0	0	0	0	0	0	0	0.25	0	0	0	0	0	0	0	0	0	0	0	0	0	0.25	0	0	0.5	0
>nega615
0	0	0	0	0	0	0	0.0588235294117647	0	0	0	0	0.0588235294117647	0.0588235294117647	0	0.0588235294117647	0	0	0	0.0588235294117647	0.0588235294117647	0	0	0.0588235294117647	0.0588235294117647	0.0588235294117647	0	0.117647058823529	0.117647058823529	0.0588235294117647	0	0.176470588235294
>nega616
0.0344827586206897	0.0344827586206897	0.0344827586206897	0	0	0	0.0689655172413793	0.0344827586206897	0	0	0	0	0.0344827586206897	0	0.0344827586206897	0.0689655172413793	0	0	0.0344827586206897	0.0689655172413793	0.0344827586206897	0	0	0	0.0344827586206897	0.0689655172413793	0.0344827586206897	0.0344827586206897	0.0689655172413793	0.103448275862069	0.0689655172413793	0.103448275862069
>nega617
0	0	0	0	0	0	0	0	0	0	0	0	0	0	0	0.25	0	0	0	0	0	0	0	0	0.25	0	0	0	0.25	0	0	0.25
>nega618
0.0344827586206897	0.0689655172413793	0	0	0	0.0689655172413793	0	0	0	0	0	0	0.0689655172413793	0.0344827586206897	0	0.0344827586206897	0.0344827586206897	0.0344827586206897	0	0	0.0344827586206897	0.0344827586206897	0	0	0.0344827586206897	0	0	0.103448275862069	0.0689655172413793	0.137931034482759	0.0689655172413793	0.137931034482759
>nega619
0.0434782608695652	0	0.0869565217391304	0.217391304347826	0	0.0434782608695652	0	0.0434782608695652	0	0	0	0	0	0	0	0.0869565217391304	0.0434782608695652	0	0	0.0434782608695652	0	0	0	0	0.0434782608695652	0.0434782608695652	0	0.0434782608695652	0.0434782608695652	0.0869565217391304	0.0869565217391304	0.0434782608695652
>nega620
0	0	0.0909090909090909	0	0	0	0.0909090909090909	0	0	0	0	0	0.0909090909090909	0.0909090909090909	0	0	0	0	0	0.0909090909090909	0	0	0	0	0	0	0.0909090909090909	0.0909090909090909	0.0909090909090909	0.0909090909090909	0.0909090909090909	0.0909090909090909
>nega621
0	0	0	0	0	0	0	0	0	0	0	0	0	0	0	0.125	0	0	0	0	0	0	0	0	0.125	0	0	0	0.125	0.25	0.25	0.125
>nega622
0	0	0	0	0.0625	0	0	0	0	0	0	0	0.125	0.0625	0.0625	0	0.0625	0	0	0	0	0	0.0625	0.0625	0	0.0625	0	0.1875	0.0625	0.0625	0.0625	0.0625
>nega623
0	0	0	0	0	0	0	0	0	0	0	0	0	0.166666666666667	0	0	0	0	0	0	0	0	0	0	0	0	0.166666666666667	0	0.166666666666667	0.166666666666667	0.166666666666667	0.166666666666667
>nega624
0	0	0	0	0	0.2	0	0	0	0.2	0	0	0	0	0.2	0	0	0.2	0	0	0	0	0	0	0	0	0	0	0.2	0	0	0
>nega625
0	0	0	0	0	0	0	0	0	0	0.0555555555555556	0	0	0.111111111111111	0.0555555555555556	0.0555555555555556	0	0	0	0	0.111111111111111	0	0.0555555555555556	0.0555555555555556	0.0555555555555556	0.0555555555555556	0.0555555555555556	0.0555555555555556	0.111111111111111	0.0555555555555556	0	0.111111111111111
>nega626
0.0588235294117647	0	0.0588235294117647	0	0	0	0.0588235294117647	0.117647058823529	0	0	0	0	0	0.0588235294117647	0.0588235294117647	0.117647058823529	0.0588235294117647	0	0	0.117647058823529	0	0	0	0	0	0.117647058823529	0.117647058823529	0	0	0.0588235294117647	0	0
>nega627
0	0	0.0454545454545455	0.0454545454545455	0	0	0.0454545454545455	0	0	0	0	0	0.0454545454545455	0.0454545454545455	0	0	0.0454545454545455	0	0	0	0	0	0	0	0	0	0	0.0909090909090909	0	0.318181818181818	0.227272727272727	0.0909090909090909
>nega628
0.35	0.05	0.05	0.05	0.05	0	0	0	0	0	0	0	0.05	0.05	0	0	0	0	0.05	0	0	0	0	0	0	0	0.05	0.05	0.1	0	0	0.1
>nega629
0	0	0.0555555555555556	0.0555555555555556	0	0	0.0555555555555556	0	0	0	0	0	0.0555555555555556	0	0	0.0555555555555556	0	0.0555555555555556	0	0	0	0	0	0	0	0	0	0.111111111111111	0.222222222222222	0.111111111111111	0.111111111111111	0.111111111111111
>nega630
0	0	0	0	0	0	0	0	0	0	0	0	0	0.0714285714285714	0.0714285714285714	0.0714285714285714	0	0	0	0	0.142857142857143	0	0	0	0	0.142857142857143	0.0714285714285714	0	0.142857142857143	0.0714285714285714	0.0714285714285714	0.142857142857143
>nega631
0	0	0	0	0	0	0	0.0526315789473684	0	0.0526315789473684	0.0526315789473684	0	0.105263157894737	0	0.0526315789473684	0	0	0	0.0526315789473684	0	0.0526315789473684	0	0.0526315789473684	0.0526315789473684	0	0.0526315789473684	0	0.105263157894737	0.105263157894737	0.0526315789473684	0.0526315789473684	0.105263157894737
>nega632
0	0	0	0.037037037037037	0	0	0.037037037037037	0	0	0	0	0	0.037037037037037	0	0	0.0740740740740741	0.037037037037037	0	0	0	0	0	0.037037037037037	0	0.0740740740740741	0	0	0	0.0740740740740741	0.222222222222222	0.185185185185185	0.185185185185185
>nega633
0	0	0.1	0	0	0	0.1	0	0	0	0	0	0	0.1	0	0.1	0.1	0	0	0	0	0	0	0	0	0.1	0.1	0	0.1	0.1	0.1	0
>nega634
0	0	0	0	0	0	0	0	0	0	0	0	0	0.0909090909090909	0.0909090909090909	0	0	0	0	0	0.0909090909090909	0	0	0	0.181818181818182	0	0	0	0	0.181818181818182	0.0909090909090909	0.272727272727273
>nega635
0	0	0	0	0.0714285714285714	0	0	0	0	0	0	0	0	0.0714285714285714	0	0.0714285714285714	0.0714285714285714	0	0	0	0	0	0	0	0.0714285714285714	0	0	0.0714285714285714	0.142857142857143	0.142857142857143	0.0714285714285714	0.214285714285714
>nega636
0	0	0	0	0	0	0	0	0	0	0	0	0.0833333333333333	0.0833333333333333	0	0.166666666666667	0	0	0	0	0	0.25	0	0	0.0833333333333333	0.0833333333333333	0	0.0833333333333333	0.0833333333333333	0	0	0.0833333333333333
>nega637
0	0	0	0	0	0	0	0.0833333333333333	0	0	0	0	0	0	0	0.166666666666667	0	0.0833333333333333	0	0	0	0	0	0	0.166666666666667	0	0	0	0.166666666666667	0.0833333333333333	0.0833333333333333	0.166666666666667
>nega638
0	0	0	0	0.0833333333333333	0	0	0	0	0	0	0	0	0.166666666666667	0	0	0	0	0.0833333333333333	0	0	0	0	0	0	0	0	0.166666666666667	0.0833333333333333	0.166666666666667	0.166666666666667	0.0833333333333333
>nega639
0	0	0	0	0	0	0	0	0	0	0	0	0.05	0.1	0.05	0.05	0	0	0	0	0.05	0	0.1	0.05	0.05	0.05	0.1	0.05	0.1	0.05	0.05	0.1
>nega640
0	0	0	0	0	0	0	0.0476190476190476	0	0.0952380952380952	0.0476190476190476	0	0	0.0952380952380952	0.0952380952380952	0	0	0.0476190476190476	0	0	0	0	0	0.238095238095238	0	0.0476190476190476	0.0952380952380952	0.0476190476190476	0.0476190476190476	0.0476190476190476	0	0.0476190476190476
>nega641
0	0	0	0	0	0.117647058823529	0	0	0.0588235294117647	0.0588235294117647	0.0588235294117647	0.0588235294117647	0	0.0588235294117647	0.0588235294117647	0	0	0	0	0.117647058823529	0.117647058823529	0	0.0588235294117647	0	0	0.0588235294117647	0.0588235294117647	0	0.0588235294117647	0	0	0.0588235294117647
>nega642
0	0	0	0	0	0	0	0	0	0.0476190476190476	0.0476190476190476	0	0	0	0.0952380952380952	0.0952380952380952	0	0	0	0	0.0476190476190476	0	0.0952380952380952	0.0952380952380952	0.0476190476190476	0.142857142857143	0	0	0.0952380952380952	0.0476190476190476	0	0.142857142857143
>nega643
0	0	0.133333333333333	0.266666666666667	0	0	0	0.0666666666666667	0	0	0	0	0	0	0.0666666666666667	0	0	0	0	0.0666666666666667	0	0	0	0	0	0.0666666666666667	0	0.0666666666666667	0	0.133333333333333	0.0666666666666667	0.0666666666666667
>nega644
0	0	0	0	0	0	0	0	0	0	0	0	0	0	0.181818181818182	0	0	0	0	0	0	0.0909090909090909	0	0	0	0.181818181818182	0	0	0.181818181818182	0.0909090909090909	0.0909090909090909	0.181818181818182
>nega645
0.037037037037037	0	0	0	0	0.111111111111111	0.037037037037037	0	0	0	0	0	0.111111111111111	0.037037037037037	0.037037037037037	0	0.037037037037037	0	0	0.111111111111111	0	0	0	0	0	0.037037037037037	0.037037037037037	0.111111111111111	0.037037037037037	0.111111111111111	0.0740740740740741	0.0740740740740741
>nega646
0	0	0	0	0	0	0	0	0	0	0	0	0	0	0	0.166666666666667	0	0	0	0	0	0	0	0	0.166666666666667	0	0	0	0.166666666666667	0.166666666666667	0	0.333333333333333
>nega647
0	0	0	0	0	0	0.111111111111111	0	0	0	0	0	0	0.111111111111111	0	0.111111111111111	0.111111111111111	0	0	0	0	0	0	0	0	0	0.111111111111111	0	0	0.222222222222222	0.222222222222222	0
>nega648
0	0	0	0	0	0	0	0	0	0	0	0	0	0	0	0	0	0	0	0	0	0	0	0	0	0	0	0.111111111111111	0.333333333333333	0.111111111111111	0	0.444444444444444
>nega649
0	0	0	0	0	0	0.0588235294117647	0	0	0	0	0	0	0.0588235294117647	0.0588235294117647	0.0588235294117647	0.0588235294117647	0	0	0	0	0	0.0588235294117647	0	0	0.117647058823529	0.0588235294117647	0	0.117647058823529	0.117647058823529	0.117647058823529	0.117647058823529
>nega650
0.136363636363636	0	0	0.0909090909090909	0.0454545454545455	0.0454545454545455	0	0	0	0	0	0	0	0.0454545454545455	0.0454545454545455	0.0909090909090909	0.0909090909090909	0	0	0	0	0.0454545454545455	0	0	0.0909090909090909	0.0454545454545455	0.0454545454545455	0	0.0454545454545455	0.0454545454545455	0	0.0909090909090909
>nega651
0	0	0	0	0	0	0	0	0	0	0	0	0	0.0769230769230769	0.0769230769230769	0	0	0	0	0	0	0	0.0769230769230769	0	0	0	0.0769230769230769	0	0.153846153846154	0.153846153846154	0.153846153846154	0.230769230769231
>nega652
0	0	0	0	0	0	0	0	0	0	0	0	0.142857142857143	0	0	0.142857142857143	0	0	0	0	0	0.142857142857143	0	0	0.142857142857143	0	0	0.142857142857143	0	0.142857142857143	0.142857142857143	0
>nega653
0	0	0	0	0.05	0	0	0.05	0	0	0	0	0	0.15	0	0.1	0	0.05	0.05	0	0	0.05	0	0.1	0.1	0.05	0.05	0.1	0.05	0	0	0.05
>nega654
0	0	0	0	0	0	0	0	0	0	0	0	0	0	0.166666666666667	0	0	0	0	0	0	0	0	0	0	0.166666666666667	0	0	0	0.333333333333333	0.333333333333333	0
>nega655
0	0	0	0	0	0	0	0	0	0	0	0	0	0.166666666666667	0.166666666666667	0	0	0	0	0	0	0.166666666666667	0	0	0	0	0	0.166666666666667	0	0.166666666666667	0.166666666666667	0
>nega656
0	0	0	0	0	0	0	0	0	0	0	0	0	0	0.125	0	0	0	0	0	0	0	0	0	0	0.125	0	0	0.125	0.25	0.25	0.125
>nega657
0	0	0	0	0	0	0	0	0	0	0	0	0	0.2	0	0.1	0	0	0	0	0	0	0	0.2	0.1	0	0.1	0.1	0.1	0	0	0.1
>nega658
0	0	0	0	0.125	0	0	0	0	0	0	0	0	0	0.25	0	0	0.125	0	0	0	0	0	0	0	0.25	0	0	0.125	0	0	0.125
>nega659
0	0	0	0	0	0	0	0	0	0	0	0	0	0.1	0	0	0	0	0	0	0	0	0	0.1	0	0.1	0.1	0	0	0.2	0.3	0.1
>nega660
0	0	0	0	0	0	0	0	0	0	0	0	0.0666666666666667	0	0	0.0666666666666667	0	0	0	0	0.133333333333333	0	0	0	0.0666666666666667	0	0.0666666666666667	0.0666666666666667	0.0666666666666667	0.2	0.0666666666666667	0.2
>nega661
0	0	0	0	0	0.111111111111111	0	0	0	0	0	0	0	0.111111111111111	0	0	0	0	0	0.111111111111111	0	0	0	0	0	0	0.111111111111111	0.111111111111111	0	0.222222222222222	0.222222222222222	0
>nega662
0	0	0	0	0	0	0	0	0	0	0	0	0	0.333333333333333	0	0	0	0	0	0	0	0	0	0	0.333333333333333	0	0	0	0	0	0	0.333333333333333
>nega663
0	0	0	0	0	0	0	0.166666666666667	0	0	0	0	0	0.333333333333333	0	0	0	0	0.166666666666667	0	0	0	0	0	0	0	0.333333333333333	0	0	0	0	0
>nega664
0	0	0	0	0	0	0	0	0	0	0	0	0	0	0.25	0	0	0	0	0	0	0	0	0	0	0.25	0	0	0.25	0	0	0.25
>nega665
0	0	0	0	0	0	0.0625	0	0	0	0	0	0.0625	0	0	0.0625	0.0625	0	0	0	0	0	0	0	0.0625	0	0.0625	0	0.0625	0.25	0.125	0.1875
>nega666
0	0	0.0833333333333333	0.0833333333333333	0	0	0.0833333333333333	0	0	0	0	0	0	0	0.0833333333333333	0.0833333333333333	0	0	0	0.0833333333333333	0	0	0	0	0.0833333333333333	0.0833333333333333	0	0	0.0833333333333333	0.0833333333333333	0.0833333333333333	0.0833333333333333
>nega667
0	0.0740740740740741	0	0	0.037037037037037	0	0	0.037037037037037	0	0	0	0	0	0.0740740740740741	0	0.037037037037037	0.0740740740740741	0	0	0	0	0	0	0.037037037037037	0	0.037037037037037	0.037037037037037	0.0740740740740741	0.111111111111111	0.111111111111111	0.148148148148148	0.111111111111111
>nega668
0	0	0	0	0	0	0	0	0	0	0	0	0.05	0	0	0.1	0	0	0	0	0.05	0	0.05	0	0.1	0	0	0.05	0.2	0.1	0.05	0.25
>nega669
0	0	0	0	0	0.0769230769230769	0	0	0	0	0	0	0	0.0769230769230769	0	0.0769230769230769	0	0.0769230769230769	0	0	0	0	0	0	0.0769230769230769	0	0	0	0.0769230769230769	0.230769230769231	0.230769230769231	0.0769230769230769
>nega670
0	0	0	0	0	0	0	0	0	0	0	0	0.0526315789473684	0	0	0.0526315789473684	0	0	0	0	0	0	0	0.0526315789473684	0	0.0526315789473684	0	0.0526315789473684	0.315789473684211	0.0526315789473684	0.0526315789473684	0.315789473684211
>nega671
0.0833333333333333	0	0.0833333333333333	0	0.0833333333333333	0	0	0	0	0	0	0	0	0.166666666666667	0	0	0.0833333333333333	0	0	0	0	0	0	0	0	0	0.0833333333333333	0.0833333333333333	0.0833333333333333	0.166666666666667	0	0.0833333333333333
>nega672
0	0	0	0	0.0769230769230769	0.0384615384615385	0	0	0	0.0769230769230769	0.0384615384615385	0.0384615384615385	0.0384615384615385	0	0.115384615384615	0	0.0384615384615385	0.0384615384615385	0.0384615384615385	0	0.0769230769230769	0.0769230769230769	0	0	0	0.115384615384615	0	0.0384615384615385	0.0384615384615385	0.0384615384615385	0.0384615384615385	0.0384615384615385
>nega673
0	0	0	0	0	0.0625	0	0	0	0	0	0	0	0	0.125	0.125	0	0	0	0.0625	0.0625	0	0.0625	0	0.0625	0.125	0	0.0625	0.0625	0.125	0.0625	0
>nega674
0.15	0	0	0	0	0	0.05	0	0	0	0	0	0	0.05	0	0.1	0.05	0	0	0	0.05	0	0	0	0.15	0	0	0	0.1	0.05	0.1	0.15
>nega675
0	0	0	0	0	0	0	0	0	0	0	0	0.0833333333333333	0.0833333333333333	0	0.0833333333333333	0	0	0	0	0.0833333333333333	0.0833333333333333	0	0	0.0833333333333333	0	0.0833333333333333	0.0833333333333333	0	0.166666666666667	0.166666666666667	0
>nega676
0	0	0.037037037037037	0.037037037037037	0.037037037037037	0	0	0.037037037037037	0	0	0	0	0.037037037037037	0.0740740740740741	0.0740740740740741	0	0	0	0.037037037037037	0.037037037037037	0	0	0	0.0740740740740741	0	0.037037037037037	0.0740740740740741	0.037037037037037	0.0740740740740741	0.111111111111111	0.111111111111111	0.0740740740740741
>nega677
0	0	0	0	0	0	0	0	0	0	0	0	0	0	0	0	0	0	0	0	0	0	0	0	0.2	0	0	0	0.4	0	0	0.4
>nega678
0	0	0	0	0.0416666666666667	0	0	0	0	0	0	0	0	0.0833333333333333	0.0416666666666667	0.0416666666666667	0	0.0416666666666667	0	0	0.0416666666666667	0.0416666666666667	0	0	0	0.0416666666666667	0.0416666666666667	0.0833333333333333	0.0416666666666667	0.208333333333333	0.125	0.125
>nega679
0	0	0	0	0	0	0.0689655172413793	0	0	0.0344827586206897	0.0344827586206897	0	0.0689655172413793	0	0	0.103448275862069	0	0	0.0689655172413793	0	0.0689655172413793	0.0344827586206897	0	0.0344827586206897	0.0689655172413793	0	0.0344827586206897	0.0689655172413793	0.0344827586206897	0.103448275862069	0.103448275862069	0.0689655172413793
>nega680
0	0	0	0	0	0	0	0.0588235294117647	0	0	0	0	0	0.176470588235294	0	0	0	0	0	0.0588235294117647	0	0	0	0.0588235294117647	0	0	0.117647058823529	0.0588235294117647	0.176470588235294	0.0588235294117647	0	0.235294117647059
>nega681
0	0	0	0	0	0	0	0	0	0	0	0	0	0	0	0	0	0	0	0	0	0	0	0	0	0	1	0	0	0	0	0
>nega682
0.0454545454545455	0	0	0	0	0	0.0454545454545455	0	0	0	0	0	0	0.0454545454545455	0.181818181818182	0	0	0	0.0454545454545455	0	0.0909090909090909	0.0454545454545455	0	0	0	0.181818181818182	0.0454545454545455	0	0.0454545454545455	0.0909090909090909	0.0454545454545455	0.0909090909090909
>nega683
0	0	0	0	0.0714285714285714	0	0	0	0	0	0	0	0	0.214285714285714	0.0714285714285714	0	0	0	0.0714285714285714	0	0.142857142857143	0	0	0	0	0.142857142857143	0.142857142857143	0	0	0	0.142857142857143	0
>nega684
0.142857142857143	0	0.142857142857143	0.19047619047619	0.0476190476190476	0.0952380952380952	0	0	0	0.0476190476190476	0.0476190476190476	0	0	0.0952380952380952	0	0	0.0476190476190476	0	0	0.0952380952380952	0	0	0	0	0	0	0.0476190476190476	0	0	0	0	0
>nega685
0	0	0	0	0	0	0	0	0	0	0	0	0	0	0	0.125	0	0	0	0	0	0	0	0	0	0.125	0	0	0.375	0	0	0.375
>nega686
0	0	0	0	0	0	0	0	0	0	0	0	0	0	0	0.142857142857143	0	0	0	0	0	0	0	0	0.142857142857143	0	0	0	0	0.142857142857143	0.428571428571429	0.142857142857143
>nega687
0	0	0	0	0	0	0	0	0	0	0	0	0	0.125	0	0.0625	0	0	0	0	0.0625	0.0625	0	0	0	0.0625	0.125	0	0.125	0.125	0.125	0.125
>nega688
0	0	0.0769230769230769	0	0	0	0	0.0769230769230769	0	0	0	0	0	0.0769230769230769	0.0769230769230769	0	0	0	0	0.0769230769230769	0	0	0	0	0	0.0769230769230769	0.0769230769230769	0	0.153846153846154	0.0769230769230769	0.0769230769230769	0.153846153846154
>nega689
0	0	0	0	0.0909090909090909	0	0	0	0	0.0454545454545455	0	0	0	0.0454545454545455	0.0909090909090909	0.0454545454545455	0.0454545454545455	0	0.0454545454545455	0	0	0	0	0.0909090909090909	0.0454545454545455	0.0909090909090909	0.0454545454545455	0	0.0909090909090909	0.0454545454545455	0.0909090909090909	0.0909090909090909
>nega690
0	0	0	0	0	0	0	0	0	0	0	0	0	0.2	0	0	0	0	0	0	0	0	0	0	0	0	0.2	0	0.2	0.2	0	0.2
>nega691
0.0909090909090909	0	0.0454545454545455	0	0.0454545454545455	0.0454545454545455	0.0454545454545455	0	0	0	0	0	0.0454545454545455	0	0.0909090909090909	0	0.136363636363636	0	0	0	0	0	0	0	0	0.136363636363636	0	0.0454545454545455	0.0909090909090909	0.0454545454545455	0.0454545454545455	0.0909090909090909
>nega692
0.08	0	0.16	0.04	0.04	0	0	0	0	0	0	0	0	0.04	0.04	0	0	0	0.04	0	0.04	0	0	0	0.04	0.04	0.04	0	0.08	0.12	0.04	0.16
>nega693
0.0714285714285714	0.0714285714285714	0	0	0.0714285714285714	0	0	0	0	0	0	0	0	0.0714285714285714	0.0714285714285714	0	0	0.0714285714285714	0	0	0	0	0	0	0	0.0714285714285714	0	0.0714285714285714	0.214285714285714	0	0	0.214285714285714
>nega694
0	0	0	0	0	0	0	0	0	0	0	0	0	0	0.0666666666666667	0.0666666666666667	0	0	0	0	0.0666666666666667	0	0	0	0.133333333333333	0	0	0	0.0666666666666667	0.266666666666667	0.2	0.133333333333333
>nega695
0	0	0	0	0	0.2	0	0	0	0.0666666666666667	0.0666666666666667	0	0	0	0	0.133333333333333	0	0.0666666666666667	0	0.133333333333333	0	0.0666666666666667	0	0	0.0666666666666667	0.133333333333333	0	0	0	0	0	0.0666666666666667
>nega696
0	0	0	0	0	0	0	0	0	0	0	0	0.125	0	0	0	0	0	0	0	0	0	0	0	0	0	0	0.125	0.375	0	0	0.375
>nega697
0	0	0.0740740740740741	0	0	0.037037037037037	0.037037037037037	0	0	0.037037037037037	0.037037037037037	0	0.0740740740740741	0.037037037037037	0	0.037037037037037	0.037037037037037	0	0.037037037037037	0	0	0.0740740740740741	0	0.037037037037037	0.037037037037037	0	0.037037037037037	0.0740740740740741	0.037037037037037	0.111111111111111	0.111111111111111	0.037037037037037
>nega698
0	0	0	0	0	0	0.105263157894737	0	0	0	0	0	0.0526315789473684	0.0526315789473684	0	0.0526315789473684	0.0526315789473684	0	0	0.0526315789473684	0	0	0	0	0.0526315789473684	0	0	0.0526315789473684	0.105263157894737	0.157894736842105	0.105263157894737	0.157894736842105
>nega699
0	0	0	0	0	0	0	0	0	0	0	0	0	0.285714285714286	0	0	0	0	0	0	0	0.142857142857143	0	0	0	0.142857142857143	0.142857142857143	0	0	0.142857142857143	0	0.142857142857143
>nega700
0	0	0	0.111111111111111	0	0	0	0.111111111111111	0	0	0	0	0	0.222222222222222	0	0	0	0	0	0.111111111111111	0	0	0	0	0	0.111111111111111	0	0.111111111111111	0	0	0.222222222222222	0
>nega701
0	0	0	0.142857142857143	0.0714285714285714	0	0	0.0714285714285714	0	0	0	0	0.0714285714285714	0	0.0714285714285714	0.0714285714285714	0	0.0714285714285714	0	0.0714285714285714	0	0	0	0	0.0714285714285714	0.0714285714285714	0	0.0714285714285714	0	0.0714285714285714	0	0.0714285714285714
>nega702
0	0	0	0	0	0	0.0454545454545455	0	0	0	0	0	0.0909090909090909	0.0909090909090909	0	0	0	0	0	0.0454545454545455	0	0	0	0.136363636363636	0	0	0.0909090909090909	0.136363636363636	0	0.181818181818182	0.0909090909090909	0.0909090909090909
>nega703
0	0	0	0	0	0	0.0526315789473684	0	0	0	0	0	0	0.105263157894737	0.105263157894737	0	0	0.0526315789473684	0	0	0	0.0526315789473684	0	0.0526315789473684	0	0.0526315789473684	0.105263157894737	0.0526315789473684	0.0526315789473684	0.157894736842105	0.105263157894737	0.0526315789473684
>nega704
0	0	0	0	0	0	0	0.166666666666667	0	0.166666666666667	0	0	0	0.166666666666667	0	0	0	0	0	0.166666666666667	0	0	0	0	0	0	0.166666666666667	0	0.166666666666667	0	0	0
>nega705
0	0	0	0	0	0	0	0	0	0	0	0	0	0.5	0	0	0	0	0	0	0	0	0	0	0.5	0	0	0	0	0	0	0
>nega706
0	0	0	0	0	0	0	0	0	0	0	0	0	0	0	0.125	0	0	0	0	0	0	0.125	0	0.125	0	0.125	0	0.125	0.125	0.125	0.125
>nega707
0	0	0	0.0357142857142857	0.0714285714285714	0.0357142857142857	0	0.0357142857142857	0	0	0	0	0.0714285714285714	0	0	0.0714285714285714	0.107142857142857	0	0	0.0357142857142857	0	0	0	0	0	0.0714285714285714	0	0.107142857142857	0.0714285714285714	0.107142857142857	0.142857142857143	0.0357142857142857
>nega708
0	0	0	0	0	0	0	0	0	0	0	0	0	0.25	0	0	0	0	0	0	0	0	0	0	0	0	0.25	0	0.25	0	0	0.25
>nega709
0	0	0	0	0	0	0.25	0	0	0.25	0.25	0	0	0	0	0	0	0	0	0.25	0	0	0	0	0	0	0	0	0	0	0	0
>nega710
0	0	0	0.0666666666666667	0.0666666666666667	0	0	0	0	0	0	0	0	0.0666666666666667	0	0.0666666666666667	0	0.0666666666666667	0	0	0	0	0	0	0	0.0666666666666667	0	0.0666666666666667	0.0666666666666667	0.2	0.0666666666666667	0.2
>nega711
0.230769230769231	0.115384615384615	0.0384615384615385	0	0	0	0.0384615384615385	0	0	0	0	0	0.0384615384615385	0	0	0.115384615384615	0	0	0	0.0384615384615385	0	0.0769230769230769	0	0	0.115384615384615	0	0	0.0384615384615385	0	0.0769230769230769	0.0769230769230769	0
>nega712
0	0	0	0	0.0909090909090909	0	0	0.0454545454545455	0	0	0	0	0.0454545454545455	0.0454545454545455	0	0.0909090909090909	0	0.0454545454545455	0.0454545454545455	0.0454545454545455	0	0	0.0454545454545455	0	0.0454545454545455	0.0454545454545455	0.0454545454545455	0.0909090909090909	0.0909090909090909	0.0454545454545455	0.0454545454545455	0.0909090909090909
>nega713
0	0	0.0526315789473684	0	0	0	0	0.0526315789473684	0	0	0	0	0.0526315789473684	0.0526315789473684	0	0	0	0	0	0.0526315789473684	0	0	0	0.0526315789473684	0.0526315789473684	0	0.0526315789473684	0.0526315789473684	0.157894736842105	0.105263157894737	0.0526315789473684	0.210526315789474
>nega714
0	0	0	0	0	0	0	0	0	0	0	0	0	0.166666666666667	0	0	0	0	0	0	0	0	0	0	0	0	0.166666666666667	0	0.166666666666667	0.166666666666667	0.166666666666667	0.166666666666667
>nega715
0	0.0714285714285714	0	0.0714285714285714	0.0714285714285714	0	0	0	0	0	0	0	0	0	0.0714285714285714	0.0714285714285714	0	0.0714285714285714	0	0	0	0	0	0	0.0714285714285714	0.0714285714285714	0	0	0.142857142857143	0.0714285714285714	0.0714285714285714	0.142857142857143
>nega716
0.0625	0	0.0625	0	0	0	0	0.0625	0	0	0	0	0	0.125	0	0	0.0625	0	0	0	0	0	0	0	0.0625	0	0.0625	0	0	0.1875	0.25	0.0625
>nega717
0	0	0	0	0	0	0	0	0	0	0	0	0.142857142857143	0.142857142857143	0	0	0	0	0	0	0	0.142857142857143	0	0	0	0	0.142857142857143	0.142857142857143	0	0.142857142857143	0.142857142857143	0
>nega718
0	0.0416666666666667	0.0416666666666667	0	0.0416666666666667	0	0	0	0	0	0	0	0.0416666666666667	0.0416666666666667	0.0416666666666667	0.0416666666666667	0	0	0	0.0416666666666667	0	0	0.0416666666666667	0.0833333333333333	0.0416666666666667	0.0416666666666667	0.0833333333333333	0.0416666666666667	0.0416666666666667	0.125	0.0833333333333333	0.0833333333333333
>nega719
0	0	0	0	0	0	0	0	0	0	0	0	0	0.0909090909090909	0	0.0909090909090909	0	0	0	0	0	0	0	0.0909090909090909	0.0909090909090909	0	0.0909090909090909	0	0.0909090909090909	0.181818181818182	0.0909090909090909	0.181818181818182
>nega720
0	0	0	0	0	0	0	0	0	0	0	0	0	0.125	0	0	0	0	0	0	0	0	0	0	0	0	0	0.125	0.125	0.25	0.25	0.125
>nega721
0	0	0	0	0	0	0	0	0	0	0	0	0	0.0625	0.0625	0.125	0	0	0	0	0	0.0625	0.125	0	0.0625	0.0625	0	0.0625	0.125	0.0625	0.0625	0.125
>nega722
0	0.0476190476190476	0	0.0476190476190476	0.0476190476190476	0	0	0	0	0	0.0476190476190476	0	0	0.0476190476190476	0.0476190476190476	0.0476190476190476	0	0.0476190476190476	0	0	0.0476190476190476	0	0.0476190476190476	0	0.0476190476190476	0	0.0476190476190476	0.0476190476190476	0.0476190476190476	0.19047619047619	0.0952380952380952	0.0476190476190476
>nega723
0.0909090909090909	0	0.0909090909090909	0	0.0909090909090909	0	0	0	0	0	0	0	0	0.0909090909090909	0	0	0	0	0.0909090909090909	0	0	0	0	0	0	0	0.0909090909090909	0.0909090909090909	0	0.181818181818182	0.181818181818182	0
>nega724
0	0	0	0	0	0	0	0	0	0	0	0	0.0625	0.0625	0	0.0625	0	0	0	0	0.0625	0.0625	0	0	0.0625	0	0.0625	0.0625	0	0.25	0.1875	0.0625
>nega725
0	0	0	0	0	0	0	0	0	0	0	0	0	0.153846153846154	0	0	0	0	0	0	0	0.0769230769230769	0	0	0	0	0	0.153846153846154	0.153846153846154	0.153846153846154	0.0769230769230769	0.230769230769231
>nega726
0	0	0	0	0	0	0	0	0	0	0	0	0	0	0	0.5	0	0	0	0	0	0	0	0	0	0	0	0	0	0.5	0	0
>nega727
0	0	0	0	0	0	0	0	0	0	0	0	0	0	0	0	0	0	0	0	0	0	0	0	0	0	0.333333333333333	0	0	0.333333333333333	0.333333333333333	0
>nega728
0	0	0	0	0	0	0.0416666666666667	0.0416666666666667	0	0	0	0	0.0416666666666667	0.0416666666666667	0.0416666666666667	0	0	0	0.0833333333333333	0	0	0	0.0416666666666667	0	0	0.0416666666666667	0.0416666666666667	0.0833333333333333	0.0833333333333333	0.166666666666667	0.166666666666667	0.0833333333333333
>nega729
0	0	0	0	0.0909090909090909	0	0	0	0	0	0	0	0.0454545454545455	0	0.0454545454545455	0.0454545454545455	0.0454545454545455	0	0.0454545454545455	0	0	0	0	0	0.0454545454545455	0.0454545454545455	0	0.0454545454545455	0.227272727272727	0.0454545454545455	0	0.272727272727273
>nega730
0	0	0.05	0.05	0	0	0	0.05	0	0.05	0.05	0	0.05	0.05	0	0	0	0	0	0.05	0.1	0	0	0.05	0	0	0.1	0.05	0.1	0.05	0	0.15
>nega731
0.0384615384615385	0.0769230769230769	0.0384615384615385	0	0.0769230769230769	0	0	0	0	0	0	0	0.0384615384615385	0.0769230769230769	0	0	0.0769230769230769	0	0	0	0	0.0384615384615385	0	0	0	0.0769230769230769	0.0384615384615385	0.0384615384615385	0.0769230769230769	0.0769230769230769	0.153846153846154	0.0769230769230769
>nega732
0.0952380952380952	0.0476190476190476	0.285714285714286	0.0952380952380952	0.0476190476190476	0	0	0	0	0	0	0	0	0.0476190476190476	0.0476190476190476	0	0	0	0.0476190476190476	0	0	0	0	0	0	0.0476190476190476	0.0476190476190476	0	0.0952380952380952	0	0	0.0952380952380952
>nega733
0	0	0	0	0	0	0	0	0	0	0	0	0	0	0.142857142857143	0	0	0	0	0	0	0	0	0	0	0	0	0	0.428571428571429	0	0	0.428571428571429
>nega734
0	0	0	0	0	0	0	0	0	0.0714285714285714	0	0.0714285714285714	0	0.142857142857143	0	0	0	0	0	0	0.0714285714285714	0.142857142857143	0	0	0.0714285714285714	0	0.0714285714285714	0	0.0714285714285714	0.0714285714285714	0.142857142857143	0.0714285714285714
>nega735
0	0	0	0	0	0	0	0	0	0	0	0	0	0	0.166666666666667	0	0	0	0	0	0	0	0	0	0	0.166666666666667	0	0	0.166666666666667	0.166666666666667	0.166666666666667	0.166666666666667
>nega736
0	0	0	0	0	0	0	0	0	0	0	0	0	0	0	0.125	0	0	0	0	0	0	0	0	0.125	0	0	0	0.25	0.125	0.125	0.25
>nega737
0	0	0	0.222222222222222	0	0	0	0.111111111111111	0	0	0	0	0	0.222222222222222	0	0	0	0	0.111111111111111	0	0	0	0	0	0.111111111111111	0	0.111111111111111	0	0	0	0	0.111111111111111
>nega738
0	0	0	0	0	0	0	0.0833333333333333	0	0	0	0	0	0	0	0.166666666666667	0	0.0833333333333333	0	0	0	0	0	0	0.166666666666667	0	0	0	0.166666666666667	0.0833333333333333	0.0833333333333333	0.166666666666667
>nega739
0	0	0	0	0	0	0	0	0	0	0	0	0.166666666666667	0	0	0	0	0	0	0	0	0	0	0	0	0	0	0.166666666666667	0.166666666666667	0.166666666666667	0.166666666666667	0.166666666666667
>nega740
0	0	0	0	0	0	0	0	0	0	0	0	0	0	0	0.0833333333333333	0	0	0	0	0	0	0	0	0.0833333333333333	0	0	0	0.166666666666667	0.25	0.0833333333333333	0.333333333333333
>nega741
0.333333333333333	0.0476190476190476	0	0.0476190476190476	0.0476190476190476	0	0.0476190476190476	0	0	0	0	0	0.0476190476190476	0.0476190476190476	0.0476190476190476	0	0	0.0476190476190476	0	0.0476190476190476	0	0	0	0	0	0.0476190476190476	0.0476190476190476	0.0476190476190476	0	0.0476190476190476	0.0476190476190476	0
>nega742
0	0	0	0	0	0	0	0	0	0	0	0	0.25	0	0	0	0	0	0	0	0	0	0	0	0	0	0	0.25	0	0.25	0.25	0
>nega743
0	0	0	0	0	0.0769230769230769	0	0	0	0	0	0	0	0.153846153846154	0	0	0.0769230769230769	0	0	0	0	0	0	0	0	0	0	0.0769230769230769	0	0.307692307692308	0.153846153846154	0.153846153846154
>nega744
0	0	0	0	0.0666666666666667	0.0666666666666667	0	0	0	0	0	0	0.133333333333333	0.0666666666666667	0.0666666666666667	0	0	0.133333333333333	0	0	0.0666666666666667	0	0	0	0	0.0666666666666667	0.0666666666666667	0.133333333333333	0	0.0666666666666667	0.0666666666666667	0
>nega745
0	0	0	0	0	0	0	0	0	0	0	0	0	0	0	0.25	0	0	0	0	0	0	0	0	0.25	0	0	0	0	0.25	0.25	0
>nega746
0.0909090909090909	0	0	0	0.0909090909090909	0	0	0	0	0	0	0	0	0.0909090909090909	0	0.0909090909090909	0.0909090909090909	0	0	0	0	0	0	0	0	0.0909090909090909	0.0909090909090909	0	0.0909090909090909	0.0909090909090909	0.0909090909090909	0.0909090909090909
>nega747
0	0	0	0.0476190476190476	0	0	0.0952380952380952	0	0	0	0	0	0	0.0476190476190476	0.142857142857143	0	0.0476190476190476	0	0	0.0476190476190476	0	0	0	0.0476190476190476	0	0.0952380952380952	0.0476190476190476	0	0.0952380952380952	0.0952380952380952	0.0952380952380952	0.0952380952380952
>nega748
0	0	0	0	0	0	0	0.1	0	0	0	0	0.05	0.1	0.05	0	0	0	0	0.1	0	0.05	0	0	0	0.05	0.05	0.05	0.2	0	0	0.2
>nega749
0	0	0	0	0	0.0833333333333333	0	0	0	0	0	0	0	0.0833333333333333	0.166666666666667	0.0833333333333333	0	0	0	0.0833333333333333	0.166666666666667	0	0	0	0.0833333333333333	0.166666666666667	0	0.0833333333333333	0	0	0	0
>nega750
0	0	0	0	0	0	0.0666666666666667	0	0	0	0	0	0	0	0.2	0	0	0	0.0666666666666667	0	0.0666666666666667	0	0	0	0	0.2	0	0	0.133333333333333	0.0666666666666667	0.0666666666666667	0.133333333333333
>nega751
0	0	0	0	0	0.0714285714285714	0.0714285714285714	0	0	0.0714285714285714	0	0.0714285714285714	0	0.0714285714285714	0.0714285714285714	0	0.0714285714285714	0	0	0.0714285714285714	0	0.0714285714285714	0	0	0	0.142857142857143	0	0	0.0714285714285714	0	0.0714285714285714	0.0714285714285714
>nega752
0	0	0	0	0	0	0	0	0	0	0	0	0	0	0.142857142857143	0.142857142857143	0	0	0	0	0	0	0	0.142857142857143	0.142857142857143	0.142857142857143	0	0	0	0.142857142857143	0.142857142857143	0
>nega753
0	0	0	0	0	0.0416666666666667	0.0416666666666667	0	0	0	0	0	0	0.0833333333333333	0.0833333333333333	0.0416666666666667	0.0833333333333333	0	0	0	0.0416666666666667	0	0	0.0416666666666667	0.0416666666666667	0.0833333333333333	0.0416666666666667	0.0416666666666667	0.0833333333333333	0.0833333333333333	0.125	0.0416666666666667
>nega754
0.0454545454545455	0	0	0	0.0454545454545455	0	0.0454545454545455	0	0	0	0	0	0.0454545454545455	0.0454545454545455	0.0454545454545455	0.0454545454545455	0	0	0.0454545454545455	0.0454545454545455	0	0	0.0454545454545455	0	0.0454545454545455	0.0454545454545455	0.0454545454545455	0.0454545454545455	0.0909090909090909	0.0909090909090909	0.0909090909090909	0.0909090909090909
>nega755
0.0476190476190476	0	0	0	0.142857142857143	0	0	0	0	0	0	0	0.0952380952380952	0.0476190476190476	0.0952380952380952	0.0476190476190476	0	0.0952380952380952	0.0476190476190476	0	0.0476190476190476	0	0.0476190476190476	0	0.0476190476190476	0.0952380952380952	0.0476190476190476	0.0952380952380952	0	0	0	0
>nega756
0.2	0	0.0666666666666667	0	0	0	0	0.0666666666666667	0	0	0	0	0	0.0666666666666667	0	0.0666666666666667	0	0.0666666666666667	0	0	0	0	0	0	0	0	0	0.0666666666666667	0.0666666666666667	0.133333333333333	0.133333333333333	0.0666666666666667
>nega757
0	0	0	0	0	0	0	0	0	0	0	0	0	0.142857142857143	0.142857142857143	0	0	0	0	0	0.142857142857143	0	0	0	0	0.142857142857143	0	0.142857142857143	0.142857142857143	0	0	0.142857142857143
>nega758
0	0	0	0	0	0	0	0	0	0	0	0	0	0.111111111111111	0.111111111111111	0	0	0	0	0	0	0	0	0.111111111111111	0	0	0.222222222222222	0	0.111111111111111	0.222222222222222	0	0.111111111111111
>nega759
0	0	0	0	0.0769230769230769	0	0	0	0	0	0	0	0	0.0769230769230769	0.0769230769230769	0	0	0.0769230769230769	0	0	0	0	0	0	0	0	0	0.0769230769230769	0.0769230769230769	0.230769230769231	0.230769230769231	0.0769230769230769
>nega760
0	0	0	0	0	0	0	0	0	0	0	0	0.0555555555555556	0.111111111111111	0	0	0	0	0	0	0.0555555555555556	0.0555555555555556	0	0	0	0	0.0555555555555556	0.111111111111111	0.0555555555555556	0.222222222222222	0.166666666666667	0.111111111111111
>nega761
0	0	0	0	0	0	0.0666666666666667	0	0	0	0	0	0.0666666666666667	0.0666666666666667	0.0666666666666667	0	0.0666666666666667	0	0	0	0	0	0	0.0666666666666667	0	0.0666666666666667	0.0666666666666667	0.0666666666666667	0.0666666666666667	0.0666666666666667	0.0666666666666667	0.2
>nega762
0	0	0	0	0	0	0	0	0	0	0	0	0	0	0	0.5	0	0	0	0	0	0	0	0	0.5	0	0	0	0	0	0	0
>nega763
0	0.1	0	0.2	0	0	0	0.1	0	0	0	0	0	0	0.1	0	0	0	0	0.1	0	0	0	0	0	0.2	0	0	0.1	0	0	0.1
>nega764
0	0	0	0	0	0	0.0714285714285714	0	0	0	0	0	0	0	0.0714285714285714	0.0714285714285714	0	0	0	0.0714285714285714	0	0	0	0	0.0714285714285714	0.0714285714285714	0	0	0.0714285714285714	0.214285714285714	0.214285714285714	0.0714285714285714
>nega765
0	0	0	0	0	0	0	0	0	0	0	0	0	0.0666666666666667	0.133333333333333	0	0	0	0	0	0.0666666666666667	0.0666666666666667	0	0	0.0666666666666667	0.0666666666666667	0.0666666666666667	0	0.133333333333333	0.133333333333333	0	0.2
>nega766
0	0	0	0	0	0	0	0	0	0	0	0	0	0.5	0	0	0	0	0	0	0	0	0	0	0	0	0.5	0	0	0	0	0
>nega767
0.111111111111111	0	0.0740740740740741	0.037037037037037	0	0	0.111111111111111	0.037037037037037	0	0	0	0	0.037037037037037	0.0740740740740741	0.037037037037037	0	0.0740740740740741	0	0.037037037037037	0.037037037037037	0	0	0	0	0	0.0740740740740741	0.0740740740740741	0.037037037037037	0.037037037037037	0.037037037037037	0.037037037037037	0.037037037037037
>nega768
0	0	0	0	0	0	0	0	0	0	0	0	0	0.153846153846154	0	0	0	0	0	0	0	0.0769230769230769	0	0	0	0	0	0.153846153846154	0.0769230769230769	0.230769230769231	0.153846153846154	0.153846153846154
>nega769
0	0	0	0	0	0	0	0	0	0	0	0	0.0666666666666667	0	0.0666666666666667	0	0	0	0	0	0	0	0.0666666666666667	0	0	0.0666666666666667	0	0.0666666666666667	0.333333333333333	0	0	0.333333333333333
>nega770
0	0	0	0	0	0	0	0	0	0	0	0	0.0909090909090909	0	0	0.0909090909090909	0	0	0	0	0	0.0909090909090909	0	0	0.0909090909090909	0	0	0.0909090909090909	0.0909090909090909	0.181818181818182	0.0909090909090909	0.181818181818182
>nega771
0.0555555555555556	0.0555555555555556	0	0	0	0.0555555555555556	0	0	0	0	0	0	0.0555555555555556	0.0555555555555556	0.0555555555555556	0.0555555555555556	0.0555555555555556	0	0	0	0.111111111111111	0	0	0	0.0555555555555556	0	0.0555555555555556	0.0555555555555556	0	0.111111111111111	0.111111111111111	0.0555555555555556
>nega772
0	0	0	0	0	0	0.153846153846154	0	0	0	0	0	0	0.153846153846154	0.153846153846154	0	0	0	0	0.153846153846154	0.0769230769230769	0	0	0	0	0.153846153846154	0.153846153846154	0	0	0	0	0
>nega773
0	0	0	0	0	0	0	0	0	0	0	0	0	0.5	0	0	0	0	0	0	0	0	0	0	0	0	0.5	0	0	0	0	0
>nega774
0.0588235294117647	0	0	0	0	0	0	0.0588235294117647	0	0	0	0	0	0.0588235294117647	0	0.176470588235294	0	0	0	0.0588235294117647	0.117647058823529	0	0	0	0.176470588235294	0	0.0588235294117647	0	0.117647058823529	0	0	0.117647058823529
>nega775
0.0625	0	0.0625	0	0.0625	0	0	0	0	0	0	0	0.0625	0	0	0.0625	0.0625	0	0	0	0	0	0	0	0.0625	0	0	0.0625	0.1875	0.0625	0.0625	0.1875
>nega776
0	0	0	0	0	0.1	0	0	0	0.1	0	0	0	0.1	0	0	0	0	0	0.1	0	0	0	0.1	0	0	0.1	0.1	0	0.1	0.2	0
>nega777
0	0	0	0	0	0	0	0	0	0	0	0	0.0555555555555556	0.0555555555555556	0.0555555555555556	0.0555555555555556	0	0	0	0	0	0	0	0.166666666666667	0.0555555555555556	0.0555555555555556	0	0.0555555555555556	0.166666666666667	0.111111111111111	0	0.166666666666667
>nega778
0	0	0	0	0	0.166666666666667	0	0	0	0	0	0	0.166666666666667	0	0.166666666666667	0	0	0	0	0.166666666666667	0	0	0	0	0	0.166666666666667	0	0.166666666666667	0	0	0	0
>nega779
0	0	0	0.111111111111111	0	0.0555555555555556	0	0.0555555555555556	0	0.0555555555555556	0	0	0.0555555555555556	0	0	0.0555555555555556	0	0	0	0.111111111111111	0	0	0	0	0	0	0	0.111111111111111	0	0.222222222222222	0.111111111111111	0.0555555555555556
>nega780
0	0	0	0	0	0	0	0	0	0	0	0	0	0.0588235294117647	0.117647058823529	0.117647058823529	0	0	0	0	0.0588235294117647	0.117647058823529	0.0588235294117647	0	0.117647058823529	0.0588235294117647	0	0.0588235294117647	0.0588235294117647	0.117647058823529	0	0.0588235294117647
>nega781
0.0454545454545455	0	0	0	0	0	0.0454545454545455	0	0	0.0454545454545455	0.0454545454545455	0	0	0.0909090909090909	0.0454545454545455	0	0	0	0.0454545454545455	0	0.0909090909090909	0	0.0454545454545455	0	0	0.0454545454545455	0.0909090909090909	0	0	0.181818181818182	0.136363636363636	0.0454545454545455
>nega782
0	0	0	0	0	0.111111111111111	0	0	0	0	0	0	0	0	0.111111111111111	0	0	0	0	0.111111111111111	0	0	0	0	0	0.222222222222222	0	0	0	0.222222222222222	0.111111111111111	0.111111111111111
>nega783
0	0	0	0	0	0	0	0	0	0	0	0	0	0.181818181818182	0	0	0	0	0	0	0	0	0	0.0909090909090909	0	0.0909090909090909	0.0909090909090909	0	0.0909090909090909	0.0909090909090909	0.181818181818182	0.181818181818182
>nega784
0	0	0	0	0.0588235294117647	0	0	0	0	0	0	0	0	0.117647058823529	0	0	0	0	0.0588235294117647	0	0	0	0	0	0.0588235294117647	0	0.0588235294117647	0	0.117647058823529	0.117647058823529	0.235294117647059	0.176470588235294
>nega785
0	0	0	0	0	0	0	0	0	0	0	0	0	0	0.222222222222222	0	0	0	0	0	0.111111111111111	0	0	0	0	0.222222222222222	0	0	0.111111111111111	0.111111111111111	0	0.222222222222222
>nega786
0	0	0	0	0	0	0	0	0	0.0454545454545455	0.0454545454545455	0	0	0.0454545454545455	0.0909090909090909	0	0	0	0	0	0.0909090909090909	0.0909090909090909	0	0	0	0.0454545454545455	0.0454545454545455	0.0454545454545455	0.0454545454545455	0.227272727272727	0.0454545454545455	0.136363636363636
>nega787
0	0	0	0	0.125	0	0	0	0	0	0	0	0	0.125	0	0.125	0	0.125	0	0	0	0	0	0	0.125	0	0.125	0	0	0.125	0	0.125
>nega788
0	0	0.0909090909090909	0	0	0	0	0.0909090909090909	0	0	0	0	0	0.0909090909090909	0.0909090909090909	0	0	0	0.0909090909090909	0	0	0	0	0	0	0.0909090909090909	0.0909090909090909	0	0.0909090909090909	0.0909090909090909	0.0909090909090909	0.0909090909090909
>nega789
0	0	0	0	0	0.0833333333333333	0	0.0416666666666667	0	0.0416666666666667	0.0416666666666667	0	0	0.166666666666667	0	0	0	0	0	0.125	0.0833333333333333	0	0	0	0	0	0.0833333333333333	0.0833333333333333	0.0416666666666667	0.0833333333333333	0.0833333333333333	0.0416666666666667
>nega790
0	0	0	0	0	0	0	0	0	0	0	0	0	0.166666666666667	0	0	0	0	0	0	0	0	0	0	0	0	0.166666666666667	0	0	0.333333333333333	0.333333333333333	0
>nega791
0.105263157894737	0	0	0	0.0526315789473684	0	0	0	0	0	0	0	0	0.0526315789473684	0.0526315789473684	0.0526315789473684	0.0526315789473684	0	0	0	0.0526315789473684	0.0526315789473684	0	0	0.0526315789473684	0.0526315789473684	0	0.105263157894737	0.105263157894737	0.0526315789473684	0.0526315789473684	0.105263157894737
>nega792
0	0	0	0	0	0	0	0	0	0	0	0	0	0.166666666666667	0	0	0	0	0	0	0	0	0	0	0	0	0.166666666666667	0	0.166666666666667	0.166666666666667	0.166666666666667	0.166666666666667
>nega793
0.0952380952380952	0	0.142857142857143	0.19047619047619	0	0.0476190476190476	0	0	0	0	0	0	0	0.0476190476190476	0.0476190476190476	0	0.0476190476190476	0	0	0	0	0	0	0	0	0.0476190476190476	0	0.0476190476190476	0.0476190476190476	0.0952380952380952	0.0476190476190476	0.0952380952380952
>nega794
0	0	0	0	0	0	0	0	0	0	0	0	0	0.105263157894737	0.0526315789473684	0	0	0	0	0	0.0526315789473684	0.0526315789473684	0	0	0	0	0.0526315789473684	0.0526315789473684	0.157894736842105	0.210526315789474	0.0526315789473684	0.210526315789474
>nega795
0	0	0	0	0	0	0	0	0	0	0	0	0	0.5	0	0	0	0	0	0	0	0	0	0	0	0	0.5	0	0	0	0	0
>nega796
0	0	0	0	0	0	0	0.0384615384615385	0	0	0	0	0	0.0769230769230769	0.0769230769230769	0	0	0	0	0.0384615384615385	0	0	0.0769230769230769	0	0	0.0769230769230769	0	0.0384615384615385	0.0384615384615385	0.192307692307692	0.269230769230769	0.0769230769230769
>nega797
0	0	0	0	0.0625	0	0.0625	0	0	0	0	0	0	0	0	0.1875	0	0	0.125	0	0	0	0	0	0.125	0.0625	0	0	0.125	0.0625	0.0625	0.125
>nega798
0.0555555555555556	0	0	0.222222222222222	0	0.0555555555555556	0	0	0	0	0	0	0	0	0.111111111111111	0.0555555555555556	0.0555555555555556	0	0	0	0	0	0	0.0555555555555556	0.111111111111111	0.0555555555555556	0	0	0	0.111111111111111	0.0555555555555556	0.0555555555555556
>nega799
0	0	0	0	0	0.166666666666667	0	0	0	0.0833333333333333	0	0.0833333333333333	0.0833333333333333	0	0	0	0	0	0	0.166666666666667	0	0	0	0	0	0	0	0.0833333333333333	0	0.166666666666667	0.166666666666667	0
>nega800
0	0	0	0	0	0	0	0	0	0	0	0	0	0.0769230769230769	0	0.0769230769230769	0	0	0	0	0	0.0769230769230769	0	0	0.0769230769230769	0	0	0.0769230769230769	0.230769230769231	0.0769230769230769	0	0.307692307692308
>nega801
0	0	0.181818181818182	0.0454545454545455	0	0	0.0454545454545455	0	0	0.0454545454545455	0	0	0	0.0909090909090909	0	0	0	0	0	0.0454545454545455	0	0	0	0.0454545454545455	0	0	0.0909090909090909	0	0	0.181818181818182	0.181818181818182	0.0454545454545455
>nega802
0	0	0	0	0	0.1	0	0	0	0	0	0	0.1	0.1	0	0	0	0	0	0.1	0	0	0	0	0	0	0	0.2	0	0.2	0.2	0
>nega803
0	0	0	0	0	0	0	0	0	0	0	0	0	0	0.0833333333333333	0	0	0	0	0	0	0	0	0	0	0.0833333333333333	0	0	0.166666666666667	0.25	0.25	0.166666666666667
>nega804
0	0.0833333333333333	0	0.0833333333333333	0.0833333333333333	0	0	0	0	0	0	0	0.0833333333333333	0	0	0.0833333333333333	0	0.0833333333333333	0	0	0	0	0	0	0.0833333333333333	0	0	0.0833333333333333	0	0.166666666666667	0.166666666666667	0
>nega805
0.117647058823529	0	0	0.117647058823529	0.0588235294117647	0	0	0	0	0	0	0	0	0.0588235294117647	0	0.0588235294117647	0.0588235294117647	0	0	0	0	0	0	0	0	0	0.117647058823529	0	0.117647058823529	0.117647058823529	0.0588235294117647	0.117647058823529
>nega806
0	0	0.0869565217391304	0	0.0434782608695652	0	0	0.0434782608695652	0	0	0	0	0.0869565217391304	0.0869565217391304	0	0	0	0	0.0434782608695652	0.0434782608695652	0	0	0.0434782608695652	0	0	0.0434782608695652	0	0.130434782608696	0.0434782608695652	0.0869565217391304	0.130434782608696	0.0869565217391304
>nega807
0.28	0	0	0.08	0.04	0	0	0	0	0	0	0	0.08	0	0	0	0.04	0	0	0	0	0	0	0	0	0	0	0.08	0.16	0.04	0.04	0.16
>nega808
0.0909090909090909	0	0	0	0.0454545454545455	0	0	0	0	0	0	0	0	0.0909090909090909	0.0454545454545455	0.0454545454545455	0	0.0454545454545455	0	0	0.0454545454545455	0.0454545454545455	0	0.0454545454545455	0.0909090909090909	0.0909090909090909	0	0.0454545454545455	0.0454545454545455	0.0454545454545455	0.0909090909090909	0.0909090909090909
>nega809
0	0	0	0	0	0	0	0	0	0	0	0	0.153846153846154	0	0	0	0	0	0	0	0	0	0.0769230769230769	0	0.0769230769230769	0	0	0.0769230769230769	0.0769230769230769	0.153846153846154	0.153846153846154	0.230769230769231
>nega810
0	0	0	0	0.0714285714285714	0.0714285714285714	0	0	0	0	0	0	0	0.0714285714285714	0.0714285714285714	0.0714285714285714	0.0714285714285714	0.0714285714285714	0	0	0	0	0	0	0.0714285714285714	0.0714285714285714	0	0.0714285714285714	0.142857142857143	0	0	0.142857142857143
>nega811
0	0	0.0769230769230769	0.0384615384615385	0.0384615384615385	0	0	0.0769230769230769	0	0	0	0	0.0384615384615385	0.0769230769230769	0.0769230769230769	0.0384615384615385	0	0	0.115384615384615	0	0	0	0	0.0769230769230769	0.0384615384615385	0.0769230769230769	0.0384615384615385	0.0384615384615385	0.0384615384615385	0.0384615384615385	0.0384615384615385	0.0384615384615385
>nega812
0	0	0	0	0	0	0	0	0	0	0	0	0.04	0	0	0.08	0	0	0	0	0.04	0	0.04	0	0	0	0	0.08	0.2	0.24	0.12	0.16
>nega813
0	0	0	0	0	0	0	0	0	0	0	0	0.0769230769230769	0.0769230769230769	0	0	0	0	0	0	0	0.0769230769230769	0	0	0	0	0.0769230769230769	0.0769230769230769	0.0769230769230769	0.230769230769231	0.153846153846154	0.153846153846154
>nega814
0	0	0	0	0.1	0	0	0	0	0	0	0	0	0.2	0	0	0	0	0.1	0	0	0	0	0	0	0	0.2	0	0.2	0	0	0.2
>nega815
0	0	0	0	0	0	0	0	0	0	0	0	0	0.5	0	0	0	0	0	0	0	0	0	0	0.5	0	0	0	0	0	0	0
>nega816
0	0	0	0	0.0344827586206897	0.0344827586206897	0	0.0344827586206897	0	0	0	0	0.0344827586206897	0.0689655172413793	0	0.0344827586206897	0.0344827586206897	0.0344827586206897	0	0.0344827586206897	0	0	0	0.0344827586206897	0.0689655172413793	0	0.0344827586206897	0.0344827586206897	0.172413793103448	0.0344827586206897	0	0.275862068965517
>nega817
0	0	0	0	0	0.166666666666667	0	0.0555555555555556	0.0555555555555556	0	0	0.0555555555555556	0	0	0.0555555555555556	0.111111111111111	0	0	0	0.222222222222222	0	0	0	0	0	0.111111111111111	0.0555555555555556	0	0.0555555555555556	0.0555555555555556	0	0
>nega818
0	0	0	0	0	0	0	0	0	0.0666666666666667	0.0666666666666667	0	0.133333333333333	0	0	0	0	0	0	0	0.0666666666666667	0.133333333333333	0	0	0	0	0	0.133333333333333	0	0.2	0.0666666666666667	0.133333333333333
>nega819
0	0.0909090909090909	0	0	0.0909090909090909	0	0	0	0	0	0	0	0.0909090909090909	0	0.0909090909090909	0	0	0.0909090909090909	0	0	0	0	0	0	0	0.0909090909090909	0	0.0909090909090909	0.0909090909090909	0.0909090909090909	0.0909090909090909	0.0909090909090909
>nega820
0	0	0	0	0	0	0	0	0	0	0	0	0	0	0.25	0	0	0	0	0	0	0	0	0	0	0.25	0	0	0.25	0	0	0.25
>nega821
0	0	0	0	0	0	0	0	0	0	0	0	0	0	0.0909090909090909	0.0909090909090909	0	0	0	0	0	0.0909090909090909	0	0	0	0.181818181818182	0	0	0.181818181818182	0.0909090909090909	0.0909090909090909	0.181818181818182
>nega822
0	0	0.1	0.1	0.05	0	0	0.05	0	0	0	0	0	0	0	0.1	0.05	0.05	0	0	0	0	0	0	0.05	0	0.05	0.05	0.05	0.15	0.1	0.05
>nega823
0	0	0.05	0.05	0	0	0	0.05	0	0	0	0	0	0.1	0	0	0	0	0	0.05	0	0	0	0.05	0	0.1	0.05	0	0.2	0	0.1	0.2
>nega824
0	0	0	0	0	0.0769230769230769	0	0	0	0	0	0	0	0.0769230769230769	0	0	0	0	0	0.0769230769230769	0	0	0	0	0	0	0	0.153846153846154	0.0769230769230769	0.230769230769231	0.0769230769230769	0.230769230769231
>nega825
0	0	0	0	0	0	0	0	0	0	0	0	0.0714285714285714	0.0714285714285714	0	0.0357142857142857	0	0	0	0	0	0.178571428571429	0.0357142857142857	0	0.0357142857142857	0.0357142857142857	0	0.107142857142857	0.0357142857142857	0.142857142857143	0.142857142857143	0.107142857142857
>nega826
0.235294117647059	0	0	0.0588235294117647	0.0588235294117647	0	0	0	0	0	0	0	0.0588235294117647	0	0	0.0588235294117647	0	0	0.0588235294117647	0	0	0	0	0	0.0588235294117647	0	0	0.0588235294117647	0.0588235294117647	0.117647058823529	0.117647058823529	0.0588235294117647
>nega827
0	0.0769230769230769	0	0	0	0	0	0.0769230769230769	0	0	0	0	0	0.153846153846154	0	0	0	0	0	0.0769230769230769	0	0	0	0.0769230769230769	0	0.0769230769230769	0	0.153846153846154	0.0769230769230769	0	0.153846153846154	0.0769230769230769
>nega828
0	0	0	0	0	0	0	0	0	0.0588235294117647	0.0588235294117647	0	0	0	0.0588235294117647	0.0588235294117647	0	0	0	0	0.0588235294117647	0.117647058823529	0	0	0	0.0588235294117647	0.0588235294117647	0	0.117647058823529	0.176470588235294	0.0588235294117647	0.117647058823529
>nega829
0	0	0	0	0.0588235294117647	0	0	0	0	0.117647058823529	0	0.0588235294117647	0	0.0588235294117647	0	0.0588235294117647	0.0588235294117647	0	0	0	0	0.235294117647059	0	0	0.0588235294117647	0.0588235294117647	0	0.0588235294117647	0.0588235294117647	0.0588235294117647	0	0.0588235294117647
>nega830
0.08	0	0	0	0.12	0	0.04	0	0	0	0	0	0.04	0.04	0	0.08	0.08	0	0.04	0.04	0	0	0	0	0.12	0	0.04	0.04	0.04	0.08	0.08	0.04
>nega831
0	0	0	0.115384615384615	0.0384615384615385	0.0384615384615385	0	0.0384615384615385	0	0	0	0	0	0.115384615384615	0	0.0384615384615385	0.0769230769230769	0	0	0.0384615384615385	0	0	0	0	0.0384615384615385	0	0.0384615384615385	0.0384615384615385	0.115384615384615	0.0769230769230769	0.0384615384615385	0.153846153846154
>nega832
0	0	0	0	0	0	0	0	0	0	0	0	0	0	0.25	0	0	0	0	0	0	0	0	0	0	0.25	0	0	0.25	0	0	0.25
>nega833
0	0	0	0	0.0666666666666667	0	0	0.0666666666666667	0	0	0	0	0	0.0666666666666667	0.2	0	0	0.0666666666666667	0	0.0666666666666667	0	0	0	0.0666666666666667	0	0.133333333333333	0	0.0666666666666667	0	0.133333333333333	0.0666666666666667	0
>nega834
0	0	0	0	0	0	0	0	0.0384615384615385	0.0384615384615385	0.0384615384615385	0.0384615384615385	0	0.0384615384615385	0.0384615384615385	0.0384615384615385	0	0	0	0	0.0769230769230769	0.0769230769230769	0.0769230769230769	0.0384615384615385	0.0384615384615385	0.0384615384615385	0	0.0769230769230769	0.0769230769230769	0.0769230769230769	0.0769230769230769	0.0769230769230769
>nega835
0.0526315789473684	0	0	0	0	0.157894736842105	0	0	0	0.105263157894737	0.0526315789473684	0.0526315789473684	0	0.0526315789473684	0.0526315789473684	0	0.157894736842105	0	0	0	0	0.105263157894737	0	0	0	0.0526315789473684	0	0.0526315789473684	0.0526315789473684	0	0	0.0526315789473684
>nega836
0	0	0	0	0	0	0	0.0909090909090909	0	0	0	0	0	0	0	0.181818181818182	0	0	0	0.0909090909090909	0	0	0	0	0.181818181818182	0	0	0	0.181818181818182	0.0909090909090909	0.0909090909090909	0.0909090909090909
>nega837
0	0	0	0	0	0	0.125	0	0	0	0	0	0	0.125	0.125	0	0.125	0	0	0	0	0	0	0	0	0.125	0.125	0	0	0.125	0.125	0
>nega838
0.0555555555555556	0	0.0555555555555556	0	0.111111111111111	0	0	0.0555555555555556	0	0.0555555555555556	0.0555555555555556	0	0	0.0555555555555556	0.0555555555555556	0	0	0	0.111111111111111	0.0555555555555556	0	0	0	0	0	0.0555555555555556	0.0555555555555556	0	0.0555555555555556	0.0555555555555556	0.0555555555555556	0.0555555555555556
>nega839
0.0476190476190476	0	0.19047619047619	0.142857142857143	0	0	0	0.0476190476190476	0	0	0	0	0	0.0476190476190476	0	0.0476190476190476	0	0	0	0.0476190476190476	0	0	0	0	0.0476190476190476	0	0	0	0.142857142857143	0.0476190476190476	0.0476190476190476	0.142857142857143
>nega840
0	0	0.0714285714285714	0	0	0	0.0714285714285714	0	0	0	0	0	0.0714285714285714	0	0.0714285714285714	0.0714285714285714	0	0	0	0.0714285714285714	0.0714285714285714	0	0	0	0.0714285714285714	0.0714285714285714	0	0.0714285714285714	0	0.142857142857143	0.142857142857143	0
>nega841
0	0	0	0	0.0476190476190476	0.0952380952380952	0	0	0	0	0	0	0.0476190476190476	0.0952380952380952	0.0952380952380952	0	0	0.0476190476190476	0	0.0952380952380952	0.0476190476190476	0	0	0	0	0.0952380952380952	0.0476190476190476	0.0952380952380952	0.0476190476190476	0.0476190476190476	0.0476190476190476	0.0476190476190476
>nega842
0.105263157894737	0	0.0526315789473684	0	0	0	0.0526315789473684	0.0526315789473684	0	0	0	0	0	0	0.0526315789473684	0.0526315789473684	0	0	0.0526315789473684	0.0526315789473684	0	0	0	0	0	0	0.105263157894737	0	0.0526315789473684	0.263157894736842	0.0526315789473684	0.0526315789473684
>nega843
0	0	0.111111111111111	0	0.111111111111111	0	0	0	0	0	0	0	0.111111111111111	0.111111111111111	0	0	0.111111111111111	0	0	0	0	0	0	0	0	0	0.111111111111111	0.111111111111111	0	0.111111111111111	0.111111111111111	0
>nega844
0	0	0	0	0	0	0	0	0	0.0625	0	0	0.0625	0	0.0625	0.0625	0	0	0	0	0	0.0625	0.125	0	0.0625	0	0	0.0625	0.0625	0.125	0.125	0.125
>nega845
0	0	0	0	0.0416666666666667	0	0	0	0	0	0	0	0.0416666666666667	0.125	0.0416666666666667	0.0416666666666667	0.0416666666666667	0	0	0	0.0416666666666667	0.0833333333333333	0.0416666666666667	0	0.0416666666666667	0.0416666666666667	0.125	0.0416666666666667	0	0.125	0.125	0
>nega846
0	0	0	0	0	0	0.1	0	0	0	0	0	0	0.1	0.05	0.05	0	0	0.05	0.05	0.05	0	0	0	0.1	0.05	0	0	0.05	0.1	0.15	0.1
>nega847
0	0	0	0	0	0	0	0	0	0	0	0	0	0.125	0.125	0	0	0	0	0	0.125	0	0	0	0	0.25	0	0	0.125	0	0.125	0.125
>nega848
0	0	0	0	0.1	0	0	0	0	0.1	0	0	0	0	0.1	0	0	0.1	0	0	0.1	0	0	0	0	0.1	0	0.1	0	0.1	0.2	0
>nega849
0	0.125	0	0	0.125	0	0	0	0	0	0	0	0	0.125	0	0	0.125	0	0	0	0	0	0	0	0.125	0	0.125	0	0	0.125	0.125	0
>nega850
0.0909090909090909	0	0.0909090909090909	0.0909090909090909	0.0909090909090909	0	0	0	0	0	0	0	0	0	0.0909090909090909	0.0909090909090909	0	0	0.0909090909090909	0	0	0	0	0	0.0909090909090909	0.0909090909090909	0	0	0	0.0909090909090909	0.0909090909090909	0
>nega851
0	0	0	0	0	0	0	0	0	0	0	0	0	0	0	0	0	0	0	0	0	0	0	0	0.2	0	0	0	0	0.4	0.4	0
>nega852
0	0	0	0	0	0.125	0	0	0	0	0	0	0.125	0.125	0	0	0	0	0	0.125	0	0	0	0	0	0	0.125	0.125	0	0.125	0.125	0
>nega853
0	0	0	0	0	0.0476190476190476	0.0476190476190476	0	0	0.0476190476190476	0.0476190476190476	0	0	0	0.142857142857143	0.0476190476190476	0.0476190476190476	0	0	0.0476190476190476	0	0	0.0952380952380952	0.0476190476190476	0.0476190476190476	0.142857142857143	0	0	0.0476190476190476	0.0476190476190476	0.0476190476190476	0.0476190476190476
>nega854
0	0	0	0	0.0833333333333333	0	0	0	0	0	0	0	0	0	0.0833333333333333	0.0833333333333333	0.0833333333333333	0	0	0	0	0	0	0	0	0.166666666666667	0	0	0.166666666666667	0.0833333333333333	0.0833333333333333	0.166666666666667
>nega855
0	0	0	0	0	0	0	0	0	0	0	0	0.222222222222222	0	0	0	0	0	0	0	0	0.111111111111111	0	0	0	0	0	0.222222222222222	0.111111111111111	0.111111111111111	0.111111111111111	0.111111111111111
>nega856
0	0	0	0	0	0	0	0	0	0	0	0	0	0	0	0.0666666666666667	0	0	0	0	0	0	0	0	0	0	0	0	0.2	0.266666666666667	0.133333333333333	0.333333333333333
>nega857
0	0	0	0	0.0769230769230769	0	0	0.0769230769230769	0	0	0	0	0	0.0769230769230769	0.153846153846154	0	0	0.0769230769230769	0	0.0769230769230769	0	0	0	0	0.0769230769230769	0.0769230769230769	0	0	0.0769230769230769	0.0769230769230769	0.0769230769230769	0.0769230769230769
>nega858
0	0	0	0	0	0	0.0833333333333333	0	0	0	0	0	0	0.0833333333333333	0.0833333333333333	0	0.0833333333333333	0	0	0	0	0	0	0	0	0.0833333333333333	0.0833333333333333	0	0	0.25	0.166666666666667	0.0833333333333333
>nega859
0	0	0	0	0	0	0	0	0	0	0	0	0.166666666666667	0	0	0	0	0	0	0	0	0	0	0	0	0	0	0.166666666666667	0	0.333333333333333	0.333333333333333	0
>nega860
0.0625	0	0.1875	0	0.0625	0	0	0	0	0	0	0	0	0.125	0	0.125	0	0	0.0625	0	0.125	0	0	0	0.125	0	0.125	0	0	0	0	0
>nega861
0	0	0	0	0	0	0.1	0	0	0	0	0	0	0.1	0.1	0	0	0	0.1	0	0	0	0	0	0	0.1	0.1	0	0	0.2	0.2	0
>nega862
0.105263157894737	0	0	0	0.0526315789473684	0.0526315789473684	0	0	0	0	0	0	0	0.0526315789473684	0.105263157894737	0.0526315789473684	0.0526315789473684	0	0.0526315789473684	0	0	0	0	0.0526315789473684	0.0526315789473684	0.105263157894737	0.0526315789473684	0	0.0526315789473684	0.0526315789473684	0.0526315789473684	0.0526315789473684
>nega863
0	0	0.117647058823529	0	0	0	0.0588235294117647	0.0588235294117647	0	0	0	0	0	0.0588235294117647	0.0588235294117647	0.117647058823529	0	0	0	0.117647058823529	0	0	0	0.0588235294117647	0.117647058823529	0.0588235294117647	0.0588235294117647	0	0.0588235294117647	0	0	0.0588235294117647
>nega864
0	0	0	0	0	0	0	0	0	0	0	0	0	0	0	0.5	0	0	0	0	0	0	0	0	0	0.5	0	0	0	0	0	0
>nega865
0	0	0	0	0.1	0	0	0	0	0	0	0	0	0.15	0	0.1	0.05	0	0.05	0	0.1	0	0	0	0.05	0.05	0.1	0.05	0.05	0.05	0.05	0.05
>nega866
0	0	0	0	0	0	0	0	0	0.0416666666666667	0	0	0	0	0	0.166666666666667	0	0	0	0	0.0833333333333333	0.0833333333333333	0.0416666666666667	0	0.125	0.0416666666666667	0	0	0.0833333333333333	0.125	0.0416666666666667	0.166666666666667
>nega867
0	0	0	0	0.0909090909090909	0	0	0	0	0	0	0	0	0.181818181818182	0.0909090909090909	0	0	0.0909090909090909	0	0	0	0.0909090909090909	0	0	0	0	0.0909090909090909	0.181818181818182	0	0.0909090909090909	0.0909090909090909	0
>nega868
0	0	0	0	0	0	0	0	0	0	0	0	0	0.5	0	0	0	0	0	0	0	0	0	0	0	0	0.5	0	0	0	0	0
>nega869
0	0	0	0.04	0	0	0.12	0	0	0	0	0	0.04	0.08	0.04	0.04	0	0.04	0.08	0	0.04	0	0.04	0	0	0.08	0.12	0.04	0.08	0.04	0.04	0.04
>nega870
0	0	0	0	0.0909090909090909	0	0	0	0	0	0	0	0.0909090909090909	0	0.181818181818182	0	0	0	0.0909090909090909	0	0	0	0	0.181818181818182	0	0.181818181818182	0.0909090909090909	0.0909090909090909	0	0	0	0
>nega871
0	0	0	0	0	0	0	0	0	0	0	0	0	0	0	0.166666666666667	0	0	0	0	0	0	0	0	0.166666666666667	0	0	0	0.333333333333333	0	0	0.333333333333333
>nega872
0	0	0	0	0	0	0	0.05	0	0	0	0	0.05	0.05	0	0.05	0	0	0.05	0	0.05	0	0	0	0.05	0.05	0	0	0.1	0.15	0.2	0.15
>nega873
0	0	0	0	0	0	0	0	0	0	0	0	0	0	0	0.0909090909090909	0	0	0	0	0	0.0909090909090909	0	0	0	0.181818181818182	0	0	0.181818181818182	0.0909090909090909	0.272727272727273	0.0909090909090909
>nega874
0	0	0	0	0	0	0	0	0	0	0	0	0	0	0	0.222222222222222	0	0	0	0	0	0	0.111111111111111	0	0.222222222222222	0	0	0	0.111111111111111	0.111111111111111	0.111111111111111	0.111111111111111
>nega875
0	0	0	0	0.0625	0.0625	0	0.0625	0	0	0	0	0	0.0625	0.125	0.0625	0.125	0	0.0625	0	0	0	0	0	0	0.125	0.0625	0	0.0625	0.0625	0.0625	0
>nega876
0	0	0	0	0	0	0	0	0	0	0	0	0	0.125	0	0.0625	0	0	0	0	0.0625	0	0.0625	0	0.0625	0.0625	0	0.0625	0.0625	0.125	0.1875	0.125
>nega877
0.0769230769230769	0	0.0769230769230769	0.307692307692308	0	0.0769230769230769	0	0	0	0	0	0	0	0.0769230769230769	0	0	0.0769230769230769	0	0	0	0	0	0	0	0	0	0.0769230769230769	0.0769230769230769	0	0.0769230769230769	0.0769230769230769	0
>nega878
0.12	0.04	0.16	0.2	0.04	0	0	0	0	0	0	0	0.04	0	0.04	0	0	0.04	0	0	0	0	0	0	0	0.04	0	0.04	0.04	0.08	0.04	0.08
>nega879
0	0	0	0	0	0	0	0.0714285714285714	0	0	0	0	0	0.142857142857143	0	0	0	0	0.0714285714285714	0	0	0	0	0	0	0	0	0.142857142857143	0.142857142857143	0.142857142857143	0.142857142857143	0.142857142857143
>nega880
0	0	0	0	0	0	0	0	0	0	0	0	0	0.1	0	0.1	0	0	0	0	0	0.1	0	0	0.2	0	0	0	0	0.1	0.3	0.1
>nega881
0	0	0	0	0.125	0	0	0	0	0	0	0	0	0.25	0	0	0	0	0.125	0	0	0.125	0	0	0	0	0.25	0.125	0	0	0	0
>nega882
0	0	0	0	0.111111111111111	0	0	0	0	0	0	0	0	0	0.111111111111111	0	0	0	0.111111111111111	0	0	0	0	0	0	0.111111111111111	0.111111111111111	0	0.111111111111111	0.111111111111111	0.111111111111111	0.111111111111111
>nega883
0.142857142857143	0	0.0952380952380952	0.0476190476190476	0	0	0.0476190476190476	0	0	0	0	0	0.0476190476190476	0	0.0476190476190476	0	0.0476190476190476	0	0	0	0	0	0	0	0	0.0476190476190476	0	0	0.142857142857143	0.0952380952380952	0	0.238095238095238
>nega884
0	0	0	0	0	0.0666666666666667	0	0	0	0.0666666666666667	0	0	0.0666666666666667	0.133333333333333	0	0.0666666666666667	0	0	0	0.0666666666666667	0.133333333333333	0	0	0.0666666666666667	0	0	0.133333333333333	0.133333333333333	0.0666666666666667	0	0	0
>nega885
0	0	0	0	0	0	0	0	0	0	0	0	0.142857142857143	0	0	0.142857142857143	0	0	0	0	0	0	0.142857142857143	0	0.142857142857143	0	0	0.142857142857143	0	0.142857142857143	0.142857142857143	0
>nega886
0	0	0	0	0	0	0	0	0	0	0	0	0	0.0909090909090909	0.0909090909090909	0	0	0	0	0	0	0.0909090909090909	0	0	0	0.0909090909090909	0.0909090909090909	0	0.181818181818182	0.0909090909090909	0.0909090909090909	0.181818181818182
>nega887
0	0	0.333333333333333	0.133333333333333	0	0	0.0666666666666667	0	0	0	0	0	0.0666666666666667	0.0666666666666667	0	0	0.0666666666666667	0	0	0	0	0	0	0	0	0	0.0666666666666667	0.0666666666666667	0.0666666666666667	0	0	0.0666666666666667
>nega888
0	0	0	0	0	0	0	0	0	0	0	0	0.0588235294117647	0.0588235294117647	0.0588235294117647	0	0	0	0	0	0.0588235294117647	0	0	0.0588235294117647	0.0588235294117647	0.0588235294117647	0.0588235294117647	0	0.0588235294117647	0.176470588235294	0.176470588235294	0.117647058823529
>nega889
0	0	0	0	0.0714285714285714	0	0	0	0	0	0	0	0	0.142857142857143	0	0.142857142857143	0	0.0714285714285714	0	0	0	0.142857142857143	0	0	0.0714285714285714	0.0714285714285714	0.0714285714285714	0.0714285714285714	0	0.0714285714285714	0	0.0714285714285714
>nega890
0	0	0	0	0	0	0.1	0	0	0	0	0	0.2	0	0	0	0	0	0	0.1	0	0	0	0	0	0	0	0.2	0	0.2	0.2	0
>nega891
0	0	0	0	0	0	0	0	0	0	0	0	0	0	0.333333333333333	0	0	0	0	0	0	0	0	0	0	0.333333333333333	0	0	0.333333333333333	0	0	0
>nega892
0	0	0.0909090909090909	0.0909090909090909	0	0.0909090909090909	0	0	0	0	0	0	0.0909090909090909	0	0	0	0.0909090909090909	0	0	0	0	0	0	0	0	0.0909090909090909	0	0.0909090909090909	0.0909090909090909	0.0909090909090909	0.0909090909090909	0.0909090909090909
>nega893
0.105263157894737	0.0526315789473684	0	0	0	0	0	0.0526315789473684	0	0	0	0	0	0	0.0526315789473684	0.0526315789473684	0	0	0	0.0526315789473684	0	0	0	0	0	0.105263157894737	0	0	0.157894736842105	0.105263157894737	0.105263157894737	0.157894736842105
>nega894
0.148148148148148	0.0740740740740741	0.037037037037037	0	0.037037037037037	0	0	0	0	0	0	0	0	0.0740740740740741	0	0.0740740740740741	0	0	0	0.037037037037037	0.0740740740740741	0.037037037037037	0	0	0.037037037037037	0	0.111111111111111	0.037037037037037	0.111111111111111	0.037037037037037	0.037037037037037	0.037037037037037
>nega895
0	0	0	0	0	0	0	0	0	0	0	0	0	0.111111111111111	0.111111111111111	0	0	0	0	0	0	0	0	0.111111111111111	0	0.111111111111111	0.111111111111111	0	0.111111111111111	0.111111111111111	0.222222222222222	0
>nega896
0	0	0	0	0	0	0	0	0.0769230769230769	0	0	0.0769230769230769	0	0	0	0.153846153846154	0	0	0	0	0	0.153846153846154	0	0.0769230769230769	0.0769230769230769	0.0769230769230769	0	0	0.0769230769230769	0.0769230769230769	0.0769230769230769	0.0769230769230769
>nega897
0	0	0	0	0	0	0	0	0	0	0	0	0	0.125	0	0	0	0	0	0	0	0	0	0	0	0	0.125	0	0	0.375	0.25	0.125
>nega898
0	0	0	0.0909090909090909	0	0	0	0.0909090909090909	0	0.0909090909090909	0.0909090909090909	0	0	0.0909090909090909	0.0909090909090909	0	0	0	0	0.0909090909090909	0	0.181818181818182	0	0	0	0.0909090909090909	0.0909090909090909	0	0	0	0	0
>nega899
0	0	0	0	0	0	0	0	0	0	0	0	0	0.0714285714285714	0.0714285714285714	0.0714285714285714	0	0	0	0	0	0	0	0.142857142857143	0.0714285714285714	0.0714285714285714	0	0.0714285714285714	0.214285714285714	0	0	0.214285714285714
>nega900
0	0	0.0416666666666667	0.0416666666666667	0	0.0416666666666667	0	0.0416666666666667	0	0	0	0	0	0.166666666666667	0	0	0	0	0.0833333333333333	0	0	0	0	0.0416666666666667	0	0	0.0833333333333333	0.0416666666666667	0	0.208333333333333	0.208333333333333	0
>nega901
0	0	0	0	0	0	0	0	0	0	0	0	0	0.111111111111111	0	0.111111111111111	0	0	0	0	0	0	0	0.111111111111111	0.111111111111111	0	0	0.111111111111111	0	0.222222222222222	0.222222222222222	0
>nega902
0	0	0	0	0	0	0	0	0	0	0	0	0.0555555555555556	0	0	0.111111111111111	0	0	0	0	0	0.0555555555555556	0.0555555555555556	0	0.0555555555555556	0.0555555555555556	0	0.0555555555555556	0.166666666666667	0.111111111111111	0.111111111111111	0.166666666666667
>nega903
0.05	0.05	0	0	0.05	0.15	0	0	0	0	0	0	0.05	0.1	0.05	0.05	0.15	0.05	0	0	0	0	0	0	0.05	0.05	0.1	0.05	0	0	0	0
>nega904
0.0384615384615385	0.0384615384615385	0	0	0	0.0769230769230769	0	0.0384615384615385	0	0	0	0	0.0384615384615385	0.0769230769230769	0.0769230769230769	0.0384615384615385	0.0769230769230769	0	0.0384615384615385	0	0	0	0.0384615384615385	0.0384615384615385	0.0384615384615385	0.0769230769230769	0.0769230769230769	0.0384615384615385	0.0384615384615385	0.0384615384615385	0.0384615384615385	0.0384615384615385
>nega905
0	0	0	0	0.04	0	0	0	0	0	0	0	0.12	0	0	0.04	0.04	0	0	0	0	0.04	0	0.04	0.04	0.08	0	0	0.12	0.08	0.12	0.24
>nega906
0	0	0	0	0	0	0	0	0	0	0	0	0	0	0	0.142857142857143	0	0	0	0	0	0	0	0	0	0	0.142857142857143	0	0.428571428571429	0	0	0.285714285714286
>nega907
0.0714285714285714	0	0.0714285714285714	0	0.0714285714285714	0	0	0	0	0	0	0	0	0	0.0714285714285714	0	0	0.0714285714285714	0	0	0	0	0	0	0	0.0714285714285714	0	0.0714285714285714	0.142857142857143	0.142857142857143	0.142857142857143	0.0714285714285714
>nega908
0.25	0.0833333333333333	0.0833333333333333	0	0	0.0833333333333333	0	0	0	0	0	0	0	0	0	0.166666666666667	0.0833333333333333	0	0	0	0	0	0	0	0.0833333333333333	0	0	0	0	0.0833333333333333	0.0833333333333333	0
>nega909
0	0.0666666666666667	0	0	0	0	0	0.0666666666666667	0	0	0.0666666666666667	0	0.0666666666666667	0.0666666666666667	0.0666666666666667	0	0	0	0	0.0666666666666667	0	0.133333333333333	0	0.0666666666666667	0	0.0666666666666667	0.133333333333333	0.0666666666666667	0.0666666666666667	0	0	0
>nega910
0	0	0	0	0	0	0	0	0	0	0	0	0	0.25	0	0	0	0	0	0	0	0	0	0	0	0	0.25	0	0.25	0	0	0.25
>nega911
0.0476190476190476	0.0476190476190476	0	0	0	0.0952380952380952	0	0	0	0	0	0	0	0.0952380952380952	0.0952380952380952	0	0	0.0952380952380952	0	0	0.0476190476190476	0	0	0	0	0.0952380952380952	0.0476190476190476	0.0476190476190476	0.0476190476190476	0.0952380952380952	0.0952380952380952	0.0476190476190476
>nega912
0	0	0	0	0	0	0.0714285714285714	0	0	0	0	0	0	0.142857142857143	0	0.0714285714285714	0	0	0.0714285714285714	0	0.0714285714285714	0	0	0	0.0714285714285714	0	0.0714285714285714	0	0.142857142857143	0.0714285714285714	0.0714285714285714	0.142857142857143
>nega913
0	0	0	0	0	0	0	0	0	0	0	0	0.2	0	0	0.1	0	0	0	0	0	0	0.2	0	0.1	0	0	0.2	0	0.1	0.1	0
>nega914
0	0	0	0	0	0.0833333333333333	0	0	0	0	0	0	0.0833333333333333	0	0.0833333333333333	0	0	0	0	0.0833333333333333	0	0	0	0	0	0.0833333333333333	0	0.0833333333333333	0.166666666666667	0.0833333333333333	0	0.25
>nega915
0.0588235294117647	0	0	0.117647058823529	0	0	0	0.0588235294117647	0	0	0	0	0	0.117647058823529	0.0588235294117647	0	0.0588235294117647	0	0	0	0	0	0	0.0588235294117647	0	0	0.117647058823529	0.0588235294117647	0.0588235294117647	0.117647058823529	0.0588235294117647	0.0588235294117647
>nega916
0	0	0	0.133333333333333	0	0	0	0.0666666666666667	0	0	0	0	0.133333333333333	0.133333333333333	0	0	0	0	0	0.0666666666666667	0	0	0.0666666666666667	0.0666666666666667	0	0	0	0.2	0	0.0666666666666667	0.0666666666666667	0
>nega917
0	0	0.125	0.0416666666666667	0	0.0416666666666667	0	0.0416666666666667	0	0	0	0	0.0416666666666667	0.0416666666666667	0.0416666666666667	0.0416666666666667	0.0416666666666667	0	0	0.0416666666666667	0	0.0416666666666667	0	0	0.0416666666666667	0.0416666666666667	0	0.0416666666666667	0.125	0.0416666666666667	0	0.166666666666667
>nega918
0	0	0	0	0	0	0	0	0	0	0	0	0	0	0.0909090909090909	0.0909090909090909	0	0	0	0	0	0.0909090909090909	0	0	0.0909090909090909	0.0909090909090909	0	0	0.181818181818182	0.0909090909090909	0.0909090909090909	0.181818181818182
>nega919
0	0	0	0	0	0	0	0	0	0	0	0	0	0	0.25	0	0	0	0	0	0	0	0	0	0	0.25	0	0	0.25	0	0	0.25
>nega920
0.0434782608695652	0	0.130434782608696	0.130434782608696	0	0	0	0.0869565217391304	0	0	0	0	0.0434782608695652	0.130434782608696	0	0	0	0	0	0.0869565217391304	0	0	0	0.0434782608695652	0	0	0.130434782608696	0	0	0.0869565217391304	0.0869565217391304	0
>nega921
0	0	0	0	0	0	0	0	0	0	0	0	0	0.166666666666667	0	0	0	0	0	0	0	0	0	0	0	0	0	0.166666666666667	0	0.333333333333333	0.333333333333333	0
>nega922
0	0	0	0	0	0	0	0	0	0	0	0	0	0.125	0	0	0	0	0	0	0	0	0	0.125	0	0.125	0.125	0	0.125	0.125	0.125	0.125
>nega923
0	0.04	0.04	0.04	0.04	0.04	0	0.04	0	0	0	0	0	0.08	0.04	0.04	0	0	0.08	0.04	0	0	0	0	0.04	0.08	0.04	0	0.08	0.08	0.08	0.08
>nega924
0	0	0	0	0	0	0	0	0	0	0	0	0	0.5	0	0	0	0	0	0	0	0	0	0	0	0.5	0	0	0	0	0	0
>nega925
0	0	0	0	0	0.166666666666667	0	0	0	0	0	0	0.0555555555555556	0.111111111111111	0	0.0555555555555556	0	0	0	0.166666666666667	0	0	0	0	0.0555555555555556	0	0	0.166666666666667	0.0555555555555556	0.0555555555555556	0	0.111111111111111
>nega926
0	0	0	0	0	0	0	0.142857142857143	0	0	0	0	0	0.142857142857143	0	0	0	0	0	0.142857142857143	0	0	0	0	0	0	0.285714285714286	0	0.142857142857143	0	0	0.142857142857143
>nega927
0.25	0	0	0	0.125	0	0	0	0	0	0	0	0	0.125	0.125	0	0	0.125	0	0	0	0	0	0	0	0.125	0	0.125	0	0	0	0
>nega928
0	0	0	0	0	0	0	0	0	0	0	0	0.25	0	0	0	0	0	0	0	0	0	0	0	0	0	0	0.25	0	0.25	0.25	0
>nega929
0	0	0	0	0	0	0	0	0	0	0	0	0	0	0	0	0	0	0	0	0	0	0	0	0	0	0.2	0	0.2	0.2	0.2	0.2
>nega930
0	0	0	0	0	0	0	0	0	0	0	0	0.1	0	0	0	0	0	0	0	0	0	0	0	0	0	0	0.1	0.2	0.2	0.1	0.3
>nega931
0	0	0	0	0	0	0	0	0	0	0	0	0	0.0833333333333333	0.0833333333333333	0	0	0	0	0	0	0.0833333333333333	0	0	0	0.0833333333333333	0	0	0.0833333333333333	0.25	0.166666666666667	0.166666666666667
>nega932
0	0	0.0769230769230769	0	0	0	0	0.0769230769230769	0	0	0	0	0	0.153846153846154	0	0	0	0	0.0769230769230769	0	0	0	0	0	0	0	0.153846153846154	0	0.153846153846154	0.0769230769230769	0.0769230769230769	0.153846153846154
>nega933
0	0	0	0	0	0	0.142857142857143	0	0	0.0714285714285714	0.0714285714285714	0	0	0	0	0.0714285714285714	0.0714285714285714	0	0	0.0714285714285714	0	0	0	0	0.0714285714285714	0	0	0	0.142857142857143	0.0714285714285714	0.0714285714285714	0.142857142857143
>nega934
0	0	0	0	0	0.0833333333333333	0	0	0	0	0	0	0.0833333333333333	0	0	0.0833333333333333	0	0	0	0.0833333333333333	0	0	0	0	0	0.0833333333333333	0	0.0833333333333333	0.0833333333333333	0.166666666666667	0.0833333333333333	0.166666666666667
>nega935
0.0909090909090909	0	0.181818181818182	0.181818181818182	0	0.0909090909090909	0	0	0	0	0	0	0	0	0.0909090909090909	0	0.0909090909090909	0	0	0	0	0	0	0	0	0.0909090909090909	0.0909090909090909	0	0	0.0909090909090909	0	0
>nega936
0	0	0	0	0.0769230769230769	0.0769230769230769	0	0	0	0.0769230769230769	0.0769230769230769	0	0	0	0.153846153846154	0	0.0769230769230769	0.0769230769230769	0	0	0	0	0	0.0769230769230769	0	0.153846153846154	0	0	0.0769230769230769	0	0	0.0769230769230769
>nega937
0	0	0.0714285714285714	0	0.0714285714285714	0	0	0	0	0.0714285714285714	0.0714285714285714	0	0.0714285714285714	0	0	0	0.0714285714285714	0	0	0	0.0714285714285714	0	0.0714285714285714	0	0	0.0714285714285714	0	0.0714285714285714	0	0.142857142857143	0.142857142857143	0
>nega938
0	0	0	0	0.0384615384615385	0	0	0	0	0	0	0	0	0.0769230769230769	0.0769230769230769	0.0384615384615385	0.0384615384615385	0	0	0	0.0769230769230769	0	0.0384615384615385	0	0.0384615384615385	0.0769230769230769	0.0384615384615385	0	0.0384615384615385	0.192307692307692	0.153846153846154	0.0769230769230769
>nega939
0	0	0	0	0	0	0	0	0	0	0	0	0	0	0.0769230769230769	0.0769230769230769	0	0	0	0	0	0	0	0.0769230769230769	0.0769230769230769	0.0769230769230769	0	0	0.307692307692308	0	0	0.307692307692308
>nega940
0	0	0	0	0	0	0	0	0	0	0	0	0	0	0	0	0	0	0	0	0	0	0	0	0	0	0.111111111111111	0	0.111111111111111	0.333333333333333	0.222222222222222	0.222222222222222
>nega941
0	0	0	0	0	0	0	0	0	0	0	0	0	0.0476190476190476	0.0476190476190476	0.0952380952380952	0	0	0	0	0.0952380952380952	0	0	0.0476190476190476	0	0.0476190476190476	0.142857142857143	0	0.0952380952380952	0.238095238095238	0.0952380952380952	0.0476190476190476
>nega942
0	0	0	0	0	0	0	0	0	0	0	0	0.1	0	0	0	0	0	0	0	0	0	0	0	0	0	0	0.1	0.1	0.3	0.2	0.2
>nega943
0	0	0	0	0	0	0	0	0	0	0	0	0	0.25	0	0	0	0	0	0	0	0	0	0	0	0	0.25	0	0.25	0	0	0.25
>nega944
0	0	0	0	0	0	0	0.125	0	0	0	0	0.125	0	0	0.125	0	0	0	0.125	0	0	0	0	0.125	0	0	0.125	0	0.125	0.125	0
>nega945
0	0	0	0	0	0	0	0	0	0	0	0	0	0.5	0	0	0	0	0	0	0	0	0	0	0	0	0.5	0	0	0	0	0
>nega946
0	0	0	0	0	0.125	0	0	0	0	0	0	0	0.125	0	0.125	0	0	0	0.125	0	0	0	0	0	0.125	0	0.125	0	0.125	0.125	0
>nega947
0	0	0	0	0.105263157894737	0	0	0	0	0	0.0526315789473684	0	0	0.105263157894737	0.0526315789473684	0	0.105263157894737	0	0	0	0	0.0526315789473684	0	0	0.0526315789473684	0.0526315789473684	0.0526315789473684	0	0.0526315789473684	0.105263157894737	0.105263157894737	0.105263157894737
>nega948
0	0	0	0.133333333333333	0	0	0	0.0666666666666667	0	0	0	0	0.0666666666666667	0.133333333333333	0	0	0	0	0	0.0666666666666667	0	0	0	0.0666666666666667	0	0.0666666666666667	0.0666666666666667	0.0666666666666667	0	0.0666666666666667	0.2	0
>nega949
0	0	0	0	0	0	0	0.0588235294117647	0.0588235294117647	0	0	0	0	0.117647058823529	0.0588235294117647	0	0.0588235294117647	0	0	0	0	0.117647058823529	0	0	0.0588235294117647	0	0	0.117647058823529	0	0.117647058823529	0.176470588235294	0.0588235294117647
>nega950
0	0	0	0	0	0.105263157894737	0	0	0	0	0	0	0.0526315789473684	0.105263157894737	0.0526315789473684	0	0	0	0	0.105263157894737	0.0526315789473684	0	0	0	0	0.105263157894737	0	0.105263157894737	0	0.105263157894737	0.105263157894737	0.105263157894737
>nega951
0	0	0.0666666666666667	0	0	0	0	0.0666666666666667	0	0	0	0	0	0.0666666666666667	0.0666666666666667	0	0	0	0	0.0666666666666667	0	0	0	0	0	0.0666666666666667	0.0666666666666667	0	0.133333333333333	0.133333333333333	0.133333333333333	0.133333333333333
>nega952
0	0	0	0	0.04	0	0	0.04	0	0.04	0	0	0	0.04	0.04	0.04	0	0	0.08	0	0.04	0	0	0	0.08	0	0.04	0	0.12	0.12	0.08	0.2
>nega953
0.05	0	0	0.1	0	0	0.15	0	0	0	0	0	0.05	0	0.05	0.05	0.05	0	0.05	0.05	0	0	0	0	0.1	0.05	0	0.05	0	0.1	0.1	0
>nega954
0	0	0	0	0	0	0	0	0	0	0	0	0	0.5	0	0	0	0	0	0	0	0	0	0	0	0.5	0	0	0	0	0	0
>nega955
0	0	0	0	0	0	0.05	0.05	0	0	0	0	0.05	0.05	0	0.05	0.05	0	0.05	0	0	0	0	0	0.05	0	0.05	0.05	0.15	0.1	0.05	0.2
>nega956
0	0	0	0	0	0	0.125	0	0	0	0	0	0	0	0.125	0.125	0	0	0	0.125	0	0	0	0	0.125	0.125	0	0	0	0.125	0.125	0
>nega957
0	0	0	0	0	0.125	0	0	0	0	0	0	0.125	0	0.125	0	0	0	0	0.125	0	0	0	0	0	0.125	0	0.125	0.125	0	0	0.125
>nega958
0	0	0	0	0	0	0.037037037037037	0	0	0	0	0	0.111111111111111	0	0	0	0	0	0	0.037037037037037	0	0	0.037037037037037	0.037037037037037	0	0.0740740740740741	0.037037037037037	0.037037037037037	0.148148148148148	0.0740740740740741	0.037037037037037	0.333333333333333
>nega959
0.210526315789474	0	0.210526315789474	0.0526315789473684	0.0526315789473684	0	0	0	0	0	0	0	0	0	0.0526315789473684	0.0526315789473684	0.0526315789473684	0	0	0	0	0	0	0	0	0.105263157894737	0	0	0.0526315789473684	0.0526315789473684	0.0526315789473684	0.0526315789473684
>nega960
0	0	0	0	0	0.166666666666667	0	0	0	0	0	0	0	0.166666666666667	0.166666666666667	0	0	0	0	0.166666666666667	0	0	0	0	0	0.166666666666667	0.166666666666667	0	0	0	0	0
>nega961
0	0.0588235294117647	0	0	0.0588235294117647	0.0588235294117647	0	0	0	0	0	0	0	0.0588235294117647	0.117647058823529	0.0588235294117647	0.0588235294117647	0	0	0.0588235294117647	0.0588235294117647	0	0	0	0	0.176470588235294	0.0588235294117647	0	0.0588235294117647	0.0588235294117647	0	0.0588235294117647
>nega962
0	0	0	0	0.0526315789473684	0	0	0.0526315789473684	0	0	0	0	0	0.157894736842105	0	0.0526315789473684	0	0	0.0526315789473684	0.0526315789473684	0	0	0.0526315789473684	0	0.0526315789473684	0.0526315789473684	0.105263157894737	0	0	0.105263157894737	0.210526315789474	0
>nega963
0	0	0	0	0	0	0	0	0	0	0	0	0	0	0	0.0833333333333333	0	0	0	0	0	0	0	0	0	0.0833333333333333	0	0	0.25	0.166666666666667	0.166666666666667	0.25
>nega964
0.0833333333333333	0.0416666666666667	0	0.0833333333333333	0	0.0416666666666667	0.0416666666666667	0.0416666666666667	0	0	0	0	0.0416666666666667	0.125	0	0	0.0416666666666667	0	0.0416666666666667	0.0416666666666667	0	0	0	0	0	0	0.0833333333333333	0.0416666666666667	0.0416666666666667	0.0833333333333333	0.0416666666666667	0.0833333333333333
>nega965
0	0	0	0	0	0	0	0	0	0	0	0	0	0.0714285714285714	0.0714285714285714	0.0714285714285714	0	0	0	0	0	0	0	0.142857142857143	0.0714285714285714	0.0714285714285714	0.0714285714285714	0	0.0714285714285714	0.142857142857143	0.142857142857143	0.0714285714285714
>nega966
0	0	0	0	0	0	0	0	0	0	0	0	0	0.1	0	0	0	0	0	0	0	0	0	0.1	0	0	0.1	0.1	0.2	0.1	0.1	0.2
>nega967
0.0625	0	0	0	0.0625	0	0	0	0	0	0	0	0.125	0.0625	0.0625	0	0	0.0625	0	0	0.0625	0	0	0.0625	0	0.125	0	0.0625	0	0.0625	0.125	0.0625
>nega968
0.0476190476190476	0	0	0	0	0.0476190476190476	0	0	0	0	0	0	0	0.0952380952380952	0	0	0	0.0476190476190476	0	0	0	0	0	0	0	0	0.0476190476190476	0.0476190476190476	0.0476190476190476	0.285714285714286	0.285714285714286	0.0476190476190476
>nega969
0	0	0	0	0	0.166666666666667	0	0	0	0	0	0	0	0.166666666666667	0.166666666666667	0	0	0	0	0.166666666666667	0	0	0	0	0	0.166666666666667	0.166666666666667	0	0	0	0	0
>nega970
0	0	0	0	0	0	0	0	0	0	0	0	0	0.285714285714286	0	0	0	0	0	0	0.142857142857143	0	0	0	0	0	0.285714285714286	0	0.142857142857143	0	0	0.142857142857143
>nega971
0	0	0	0	0	0	0	0	0	0.05	0	0	0	0.15	0.05	0	0	0	0	0	0.1	0.05	0.05	0	0	0.05	0.15	0	0.05	0.1	0.15	0.05
>nega972
0.0769230769230769	0	0	0	0.0769230769230769	0	0	0	0	0	0	0	0.0769230769230769	0	0.0769230769230769	0	0	0	0.0769230769230769	0	0	0	0	0	0	0.0769230769230769	0	0.0769230769230769	0.153846153846154	0.0769230769230769	0.0769230769230769	0.153846153846154
>nega973
0	0	0	0	0	0.0454545454545455	0	0	0	0.0454545454545455	0.0454545454545455	0	0	0	0	0.0909090909090909	0.0454545454545455	0	0	0	0.0454545454545455	0.0454545454545455	0	0	0.0454545454545455	0.0454545454545455	0	0	0.0909090909090909	0.181818181818182	0.0909090909090909	0.181818181818182
>nega974
0	0	0	0	0	0	0	0	0	0	0	0	0	0.5	0	0	0	0	0	0	0	0	0	0	0	0	0.5	0	0	0	0	0
>nega975
0	0	0.285714285714286	0	0	0	0	0.0714285714285714	0	0	0	0	0.0714285714285714	0.0714285714285714	0	0	0	0	0	0.0714285714285714	0	0	0	0	0	0	0.0714285714285714	0.0714285714285714	0.0714285714285714	0.0714285714285714	0.0714285714285714	0.0714285714285714
>nega976
0	0	0	0	0	0	0	0	0	0	0	0	0	0	0.2	0	0	0	0	0	0.1	0	0	0	0	0.1	0	0	0.1	0.2	0.2	0.1
>nega977
0	0	0	0	0	0	0	0	0	0	0	0	0.0833333333333333	0	0.25	0	0	0	0	0	0	0.25	0	0	0	0.166666666666667	0	0.0833333333333333	0.0833333333333333	0	0	0.0833333333333333
>nega978
0	0	0	0	0	0.0952380952380952	0	0	0	0	0	0	0.0952380952380952	0	0.0476190476190476	0.0476190476190476	0.0952380952380952	0	0	0	0.0476190476190476	0	0	0	0.0476190476190476	0.0476190476190476	0	0.0952380952380952	0.142857142857143	0.0476190476190476	0.0476190476190476	0.142857142857143
>nega979
0	0	0	0	0.166666666666667	0	0	0	0	0.0833333333333333	0.0833333333333333	0	0	0	0.0833333333333333	0	0.0833333333333333	0.0833333333333333	0	0	0	0	0	0	0	0.0833333333333333	0	0	0	0.166666666666667	0.166666666666667	0
>nega980
0	0	0	0	0	0	0	0	0	0	0	0.0666666666666667	0.0666666666666667	0	0	0	0	0	0	0	0	0.0666666666666667	0	0	0	0.0666666666666667	0	0	0.0666666666666667	0.266666666666667	0.2	0.2
>nega981
0	0	0	0	0	0	0.0625	0	0	0	0	0	0.0625	0.0625	0	0	0.0625	0	0	0	0	0	0	0	0	0	0.0625	0.0625	0.125	0.1875	0.125	0.1875
>nega982
0	0	0	0.0476190476190476	0	0	0.0476190476190476	0.0476190476190476	0	0	0	0	0	0.0952380952380952	0.0476190476190476	0.0476190476190476	0	0.0476190476190476	0	0.0476190476190476	0.0476190476190476	0	0	0	0.0476190476190476	0.0476190476190476	0.0476190476190476	0	0.142857142857143	0.0476190476190476	0.0476190476190476	0.142857142857143
>nega983
0.352941176470588	0.0588235294117647	0	0	0.0588235294117647	0	0	0	0	0	0	0	0.0588235294117647	0.0588235294117647	0	0	0.0588235294117647	0	0	0	0	0	0	0	0	0	0	0.117647058823529	0.0588235294117647	0.0588235294117647	0.0588235294117647	0.0588235294117647
>nega984
0.0769230769230769	0	0.115384615384615	0.153846153846154	0	0	0.0769230769230769	0.0384615384615385	0	0	0	0	0.0384615384615385	0.0769230769230769	0	0	0	0	0.115384615384615	0	0	0	0	0	0	0	0.115384615384615	0.0384615384615385	0	0.0769230769230769	0.0384615384615385	0.0384615384615385
>nega985
0	0	0.08	0.12	0	0.04	0.04	0.08	0	0	0	0	0	0.08	0.04	0.08	0.04	0	0	0.12	0	0	0	0	0.08	0.04	0.08	0	0.04	0	0	0.04
>nega986
0.0476190476190476	0	0.0952380952380952	0.0476190476190476	0.0476190476190476	0	0	0	0	0	0	0	0.0476190476190476	0.0952380952380952	0.0476190476190476	0	0.0476190476190476	0	0	0	0	0.0952380952380952	0	0	0	0.0952380952380952	0.0476190476190476	0.0476190476190476	0	0.0476190476190476	0.0952380952380952	0.0952380952380952
>nega987
0	0	0	0	0	0	0	0	0	0	0	0	0	0.2	0	0.2	0	0	0	0	0	0.2	0	0	0.2	0	0.2	0	0	0	0	0
>nega988
0	0	0	0	0	0	0.0588235294117647	0.0588235294117647	0	0	0	0	0.0588235294117647	0.176470588235294	0	0	0	0	0.0588235294117647	0.0588235294117647	0	0	0	0.0588235294117647	0	0	0.0588235294117647	0.176470588235294	0	0.117647058823529	0.117647058823529	0
>nega989
0	0	0	0	0	0	0	0	0	0	0	0	0.181818181818182	0	0.181818181818182	0	0	0	0	0	0	0.272727272727273	0	0	0	0.181818181818182	0	0.181818181818182	0	0	0	0
>nega990
0	0	0.08	0.08	0.04	0	0	0	0	0	0	0	0	0.04	0	0.04	0	0.04	0	0	0	0	0	0	0.04	0	0	0	0.2	0.12	0.04	0.28
>nega991
0	0	0	0	0	0	0	0	0	0	0	0	0	0.285714285714286	0	0	0	0	0	0	0	0	0.142857142857143	0	0	0	0.285714285714286	0	0	0.142857142857143	0.142857142857143	0
>nega992
0	0	0	0	0	0	0	0	0	0	0	0	0	0.111111111111111	0.111111111111111	0	0	0	0	0	0	0	0	0.111111111111111	0	0.111111111111111	0.111111111111111	0	0.111111111111111	0.111111111111111	0.111111111111111	0.111111111111111
>nega993
0	0	0	0	0	0	0	0	0	0	0	0	0	0.25	0	0	0	0	0	0	0	0.125	0	0	0	0	0	0.25	0.125	0	0.125	0.125
>nega994
0	0	0.0833333333333333	0.25	0	0	0	0.0833333333333333	0	0	0	0	0	0.0833333333333333	0	0.0833333333333333	0	0	0	0.0833333333333333	0	0	0	0	0.0833333333333333	0	0.0833333333333333	0	0	0.0833333333333333	0.0833333333333333	0
>nega995
0	0	0	0	0	0	0	0	0	0	0	0	0.0625	0	0.125	0	0	0	0	0	0	0.0625	0.0625	0	0	0.0625	0	0.125	0.125	0.1875	0.0625	0.125
>nega996
0	0	0	0	0	0	0	0.0833333333333333	0	0	0	0	0	0.166666666666667	0	0	0	0	0.0833333333333333	0	0	0	0	0	0	0	0.166666666666667	0	0.166666666666667	0.0833333333333333	0.0833333333333333	0.166666666666667
>nega997
0.0740740740740741	0	0.0740740740740741	0.037037037037037	0.037037037037037	0	0	0	0	0	0	0	0.0740740740740741	0	0.037037037037037	0.111111111111111	0	0.037037037037037	0	0	0.111111111111111	0	0.037037037037037	0	0.111111111111111	0.037037037037037	0	0.0740740740740741	0.037037037037037	0.037037037037037	0.037037037037037	0.037037037037037
>nega998
0	0	0	0	0	0	0	0	0	0	0	0	0	0	0.0625	0	0	0	0	0	0	0	0	0	0	0.0625	0	0	0.1875	0.25	0.0625	0.375
>nega999
0	0	0	0	0	0	0	0	0	0	0	0	0	0	0	0.125	0	0	0	0	0	0	0	0	0	0.125	0	0	0.25	0.125	0.125	0.25
>nega1000
0	0	0	0	0	0	0	0	0	0	0	0	0	0	0	0	0	0	0	0	0	0	0	0	0	0.142857142857143	0	0	0.142857142857143	0.285714285714286	0.142857142857143	0.285714285714286
>nega1001
0	0	0.0476190476190476	0	0.0476190476190476	0.0476190476190476	0	0.0476190476190476	0	0	0	0	0.0476190476190476	0.0476190476190476	0.0476190476190476	0.0476190476190476	0.0476190476190476	0.0476190476190476	0	0.0476190476190476	0	0	0	0	0.0476190476190476	0.0476190476190476	0.0476190476190476	0.0476190476190476	0.0476190476190476	0.0952380952380952	0.0952380952380952	0.0476190476190476
>nega1002
0	0	0	0.214285714285714	0	0.0714285714285714	0	0	0	0	0	0	0	0.142857142857143	0	0	0	0.0714285714285714	0	0	0.0714285714285714	0	0	0	0	0.0714285714285714	0.142857142857143	0	0.0714285714285714	0	0.0714285714285714	0.0714285714285714
>nega1003
0	0	0	0	0	0	0	0	0	0	0	0	0	0.25	0	0	0	0	0	0	0	0	0	0	0	0	0.25	0	0.25	0	0	0.25
>nega1004
0	0	0.0740740740740741	0	0.037037037037037	0	0	0.037037037037037	0	0.037037037037037	0	0	0	0.037037037037037	0.037037037037037	0.037037037037037	0	0.0740740740740741	0	0	0.0740740740740741	0	0	0	0.037037037037037	0.0740740740740741	0.037037037037037	0	0.037037037037037	0.185185185185185	0.148148148148148	0.037037037037037
>nega1005
0	0	0.0555555555555556	0.0555555555555556	0	0	0	0.111111111111111	0	0	0	0	0.0555555555555556	0.111111111111111	0	0	0	0	0.0555555555555556	0.0555555555555556	0	0	0	0	0	0	0.111111111111111	0.0555555555555556	0.0555555555555556	0.111111111111111	0.0555555555555556	0.111111111111111
>nega1006
0	0	0	0	0	0	0	0	0	0	0	0	0	0	0	0.0909090909090909	0	0	0	0	0.0909090909090909	0	0	0	0	0	0	0.181818181818182	0.454545454545455	0.0909090909090909	0.0909090909090909	0
>nega1007
0	0	0	0	0	0	0	0	0	0	0	0	0.0714285714285714	0.142857142857143	0	0	0	0	0	0	0	0	0.0714285714285714	0.0714285714285714	0	0	0.142857142857143	0.0714285714285714	0	0.214285714285714	0.214285714285714	0
>nega1008
0	0	0	0	0	0	0	0	0	0	0	0	0	0.142857142857143	0	0	0	0	0	0	0	0	0	0	0	0	0	0	0	0.571428571428571	0.142857142857143	0.142857142857143
>nega1009
0	0	0	0	0	0	0	0	0	0	0	0	0	0.0769230769230769	0	0.0769230769230769	0	0	0	0	0.153846153846154	0	0	0	0.0769230769230769	0	0.0769230769230769	0.0769230769230769	0.153846153846154	0.0769230769230769	0	0.230769230769231
>nega1010
0.111111111111111	0	0	0	0	0	0.111111111111111	0	0	0	0	0	0.111111111111111	0.111111111111111	0	0	0	0	0.111111111111111	0	0	0	0	0	0	0	0.111111111111111	0.111111111111111	0	0.111111111111111	0.111111111111111	0
>nega1011
0	0	0	0	0	0	0	0	0	0	0	0	0.0526315789473684	0.157894736842105	0	0	0	0	0	0	0.105263157894737	0	0.0526315789473684	0.0526315789473684	0	0	0.210526315789474	0.0526315789473684	0	0.157894736842105	0.105263157894737	0.0526315789473684
>nega1012
0	0	0.222222222222222	0	0	0	0.111111111111111	0	0	0	0	0	0.111111111111111	0	0.111111111111111	0	0	0	0.111111111111111	0	0	0	0	0	0	0	0	0.111111111111111	0	0.111111111111111	0.111111111111111	0
>nega1013
0	0	0	0	0	0	0.166666666666667	0	0	0	0	0	0	0	0.0833333333333333	0.0833333333333333	0	0	0.0833333333333333	0.0833333333333333	0	0	0	0	0.0833333333333333	0.166666666666667	0	0	0.0833333333333333	0	0.0833333333333333	0.0833333333333333
>nega1014
0	0	0	0	0	0	0	0	0	0	0	0	0	0	0.25	0	0	0	0	0	0	0	0	0	0	0.25	0	0	0.25	0	0	0.25
>nega1015
0	0	0.0714285714285714	0.142857142857143	0	0	0	0.0714285714285714	0	0	0	0	0.0714285714285714	0.0714285714285714	0.0714285714285714	0	0	0	0	0.0714285714285714	0.0714285714285714	0	0	0	0	0	0.142857142857143	0.0714285714285714	0	0.142857142857143	0	0
>nega1016
0	0	0	0	0	0	0	0	0	0	0	0	0	0.5	0	0	0	0	0	0	0	0	0	0	0	0	0.5	0	0	0	0	0
>nega1017
0	0	0	0	0	0	0	0	0	0	0	0	0	0.0666666666666667	0	0.0666666666666667	0	0	0	0	0	0	0.0666666666666667	0	0	0	0	0.133333333333333	0.266666666666667	0.133333333333333	0.133333333333333	0.133333333333333
>nega1018
0	0.0666666666666667	0	0	0.133333333333333	0	0	0	0	0	0	0	0	0.0666666666666667	0.0666666666666667	0.0666666666666667	0	0.0666666666666667	0.0666666666666667	0	0	0	0	0	0.0666666666666667	0.0666666666666667	0.0666666666666667	0	0	0.133333333333333	0.133333333333333	0
>nega1019
0.0555555555555556	0	0	0	0.0555555555555556	0	0	0.0555555555555556	0	0.0555555555555556	0.0555555555555556	0	0.0555555555555556	0	0	0.111111111111111	0.0555555555555556	0.0555555555555556	0	0	0.0555555555555556	0.0555555555555556	0	0	0.166666666666667	0	0	0	0	0.0555555555555556	0.111111111111111	0
>nega1020
0	0	0	0	0	0	0	0	0	0	0	0	0.0909090909090909	0	0	0.136363636363636	0	0	0	0	0	0	0.136363636363636	0.0454545454545455	0.136363636363636	0.0454545454545455	0	0.0454545454545455	0	0.136363636363636	0.181818181818182	0.0454545454545455
>nega1021
0	0	0	0	0	0	0	0	0	0	0	0	0	0	0	0	0	0	0	0	0	0	0	0	0	0	0	0.1	0.1	0.3	0.1	0.4
>nega1022
0	0	0	0	0	0	0	0	0	0	0	0	0	0.157894736842105	0	0	0	0	0	0	0	0.0526315789473684	0.0526315789473684	0	0	0	0.0526315789473684	0.105263157894737	0.157894736842105	0.105263157894737	0.157894736842105	0.157894736842105
>nega1023
0	0	0	0	0.1	0	0	0	0	0	0	0	0.1	0.1	0	0	0	0	0.1	0	0	0	0	0	0	0	0.1	0.1	0	0.2	0.1	0.1
>nega1024
0.210526315789474	0.0526315789473684	0	0	0	0	0	0.0526315789473684	0	0	0	0	0	0.105263157894737	0	0	0	0	0	0.0526315789473684	0.0526315789473684	0	0	0	0	0.0526315789473684	0.0526315789473684	0.0526315789473684	0	0.105263157894737	0.210526315789474	0
>nega1025
0.0909090909090909	0	0.0454545454545455	0	0.0454545454545455	0	0	0.0454545454545455	0	0	0	0	0	0	0.0909090909090909	0.0454545454545455	0.0454545454545455	0	0	0.0454545454545455	0	0	0	0	0	0.0909090909090909	0.0454545454545455	0	0.136363636363636	0.0909090909090909	0	0.181818181818182
>nega1026
0	0	0	0	0	0.125	0	0	0	0	0	0	0	0.25	0	0	0	0	0	0.125	0	0	0	0	0	0	0.125	0.125	0.125	0	0	0.125
>nega1027
0	0.15	0	0	0	0.15	0	0	0	0	0.05	0	0.05	0.15	0	0	0.1	0	0	0.05	0.05	0	0	0	0	0	0.15	0.05	0	0.05	0	0
>nega1028
0.222222222222222	0	0	0	0.0555555555555556	0.111111111111111	0	0	0.0555555555555556	0	0.0555555555555556	0	0.0555555555555556	0	0.0555555555555556	0	0.111111111111111	0	0	0.0555555555555556	0	0	0	0	0	0.0555555555555556	0	0.0555555555555556	0	0.0555555555555556	0.0555555555555556	0
>nega1029
0	0	0	0	0	0	0	0	0	0	0	0	0	0.181818181818182	0	0	0	0	0	0	0	0	0	0.0909090909090909	0	0	0.0909090909090909	0.0909090909090909	0.0909090909090909	0.181818181818182	0.181818181818182	0.0909090909090909
>nega1030
0.0454545454545455	0	0.0909090909090909	0	0.0454545454545455	0	0	0.0454545454545455	0	0	0	0	0	0.0909090909090909	0.0454545454545455	0.0454545454545455	0	0.0454545454545455	0.0454545454545455	0	0	0	0	0.0454545454545455	0.0909090909090909	0.0454545454545455	0.0454545454545455	0	0	0.0909090909090909	0.136363636363636	0.0454545454545455
>nega1031
0	0	0	0	0	0	0	0	0	0.0454545454545455	0.0454545454545455	0	0	0.0454545454545455	0.0909090909090909	0	0	0	0	0	0.0909090909090909	0	0.0454545454545455	0.0454545454545455	0	0.0454545454545455	0.0909090909090909	0	0.0909090909090909	0.181818181818182	0.0454545454545455	0.136363636363636
>nega1032
0	0	0	0	0	0	0.142857142857143	0	0	0	0	0	0.142857142857143	0	0	0.142857142857143	0.142857142857143	0	0	0	0	0	0	0	0	0	0	0.142857142857143	0	0.142857142857143	0.142857142857143	0
>nega1033
0	0	0	0	0	0.125	0	0	0	0	0	0	0	0	0.125	0.125	0.125	0	0	0	0	0	0	0	0.125	0.125	0	0	0	0.125	0.125	0
>nega1034
0	0	0.153846153846154	0.0769230769230769	0	0	0	0.0769230769230769	0	0	0	0	0.0769230769230769	0	0	0.0769230769230769	0	0	0	0.0769230769230769	0	0	0	0	0.0769230769230769	0	0	0.0769230769230769	0	0.153846153846154	0.153846153846154	0
>nega1035
0	0	0	0	0.0833333333333333	0	0	0	0	0	0	0	0.0833333333333333	0	0.0833333333333333	0	0	0.0833333333333333	0	0	0	0	0	0	0	0.0833333333333333	0	0.0833333333333333	0	0.25	0.166666666666667	0.0833333333333333
>nega1036
0.0625	0.0625	0	0	0	0	0	0.125	0	0	0	0	0	0.0625	0	0.0625	0.0625	0.0625	0	0	0	0	0	0	0	0	0.0625	0.125	0.125	0.125	0.0625	0
>nega1037
0	0	0	0	0	0	0	0	0	0	0	0	0.142857142857143	0	0	0.142857142857143	0	0	0	0	0	0	0	0.142857142857143	0.142857142857143	0	0	0.142857142857143	0	0.142857142857143	0.142857142857143	0
>nega1038
0	0	0	0	0.111111111111111	0.111111111111111	0	0	0	0.111111111111111	0	0	0	0	0.111111111111111	0	0.111111111111111	0.111111111111111	0	0	0	0	0	0	0	0.111111111111111	0	0	0	0.111111111111111	0.111111111111111	0
>nega1039
0.0454545454545455	0	0.0909090909090909	0	0.0454545454545455	0	0	0	0	0	0	0	0.0454545454545455	0.0454545454545455	0.0454545454545455	0	0	0	0.0454545454545455	0	0	0	0	0.0454545454545455	0	0.0909090909090909	0	0.0454545454545455	0.0454545454545455	0.136363636363636	0.227272727272727	0.0454545454545455
>nega1040
0	0	0	0	0	0	0	0	0	0	0	0	0	0.1	0	0	0	0	0	0	0	0	0	0	0	0	0	0.1	0.1	0.3	0.2	0.2
>nega1041
0.0476190476190476	0	0.0476190476190476	0.142857142857143	0.0476190476190476	0	0	0	0	0	0	0	0.0476190476190476	0.0476190476190476	0	0	0.0476190476190476	0	0	0	0	0	0	0	0	0	0.0476190476190476	0.0476190476190476	0.0952380952380952	0.142857142857143	0.142857142857143	0.0952380952380952
>nega1042
0	0	0	0	0	0	0.0714285714285714	0	0	0	0	0	0.0714285714285714	0	0	0.0714285714285714	0	0	0	0.0714285714285714	0	0	0	0	0.0714285714285714	0	0	0.0714285714285714	0.0714285714285714	0.214285714285714	0.214285714285714	0.0714285714285714
>nega1043
0	0	0	0	0.0434782608695652	0	0	0	0	0.0434782608695652	0.0434782608695652	0	0	0.0869565217391304	0.0869565217391304	0.0434782608695652	0.0434782608695652	0	0	0	0.0869565217391304	0	0.130434782608696	0	0.0434782608695652	0.0869565217391304	0.0869565217391304	0	0.0434782608695652	0.0434782608695652	0.0434782608695652	0.0434782608695652
>nega1044
0	0	0	0	0	0.0833333333333333	0	0	0	0.0833333333333333	0.0833333333333333	0	0	0.0833333333333333	0.0833333333333333	0	0	0	0	0.0833333333333333	0.0833333333333333	0.0833333333333333	0	0	0	0.0833333333333333	0.0833333333333333	0	0	0	0	0.166666666666667
>nega1045
0.0555555555555556	0.111111111111111	0	0	0.0555555555555556	0	0	0	0	0	0	0	0	0	0.0555555555555556	0.111111111111111	0	0.0555555555555556	0	0	0.0555555555555556	0	0	0	0.0555555555555556	0.0555555555555556	0.0555555555555556	0	0.111111111111111	0.111111111111111	0	0.111111111111111
>nega1046
0.125	0	0	0	0.125	0	0	0	0	0	0	0	0.125	0	0	0	0	0.125	0	0	0	0	0	0	0	0	0.125	0.125	0	0.125	0.125	0
>nega1047
0.0869565217391304	0	0.217391304347826	0.0434782608695652	0	0	0.0434782608695652	0	0	0	0	0	0	0.0869565217391304	0.0434782608695652	0	0.0434782608695652	0	0	0	0.0869565217391304	0	0	0	0	0.0434782608695652	0.130434782608696	0	0	0.0869565217391304	0.0869565217391304	0
>nega1048
0	0	0	0	0	0	0	0	0	0	0	0	0	0	0.333333333333333	0	0	0	0	0	0	0	0	0	0.333333333333333	0	0	0	0.333333333333333	0	0	0
>nega1049
0	0	0	0	0	0	0	0	0	0	0	0	0	0	0	0	0	0	0	0	0	0	0	0	0.2	0	0	0	0.2	0.2	0	0.4
>nega1050
0	0	0.153846153846154	0.0769230769230769	0	0	0	0.0769230769230769	0	0	0	0	0	0.0769230769230769	0	0.0769230769230769	0	0	0	0.0769230769230769	0	0	0	0	0.0769230769230769	0	0	0.0769230769230769	0	0.153846153846154	0.153846153846154	0
>nega1051
0	0	0	0	0	0	0	0.125	0	0	0	0	0	0	0.125	0.125	0	0	0	0.125	0	0	0	0	0.125	0.125	0	0	0	0.125	0.125	0
>nega1052
0	0	0	0	0	0	0	0	0	0	0	0	0.111111111111111	0	0.0555555555555556	0	0	0	0	0	0.0555555555555556	0	0.111111111111111	0	0	0.111111111111111	0	0.111111111111111	0.111111111111111	0.111111111111111	0.0555555555555556	0.166666666666667
>nega1053
0.0476190476190476	0	0.0476190476190476	0	0.0952380952380952	0.0952380952380952	0	0	0	0.0476190476190476	0	0	0	0.0952380952380952	0.0476190476190476	0	0.0476190476190476	0.0476190476190476	0	0.0952380952380952	0	0	0	0	0	0.0952380952380952	0.0476190476190476	0	0	0.0952380952380952	0.0476190476190476	0.0476190476190476
>nega1054
0	0	0	0	0	0	0	0.2	0	0	0	0	0	0	0	0.3	0	0	0	0.2	0	0	0	0	0.3	0	0	0	0	0	0	0
>nega1055
0	0	0	0	0	0	0	0.125	0	0	0	0	0.25	0	0	0	0	0	0	0.125	0	0	0	0	0	0	0	0.25	0	0.125	0.125	0
>nega1056
0.0357142857142857	0.0714285714285714	0	0	0.0714285714285714	0.0357142857142857	0	0	0	0	0	0	0.0357142857142857	0.0357142857142857	0.107142857142857	0.0714285714285714	0	0.0357142857142857	0.0357142857142857	0.0357142857142857	0.107142857142857	0	0.0357142857142857	0	0.0714285714285714	0.107142857142857	0.0357142857142857	0.0714285714285714	0	0	0	0
>nega1057
0.0869565217391304	0.0434782608695652	0.0434782608695652	0	0.0869565217391304	0	0	0	0	0	0	0	0	0	0.0434782608695652	0.130434782608696	0	0.0434782608695652	0.0434782608695652	0	0.0434782608695652	0	0	0	0.0434782608695652	0.0869565217391304	0	0	0.0869565217391304	0.0869565217391304	0.0869565217391304	0.0434782608695652
>nega1058
0.0555555555555556	0.222222222222222	0	0	0	0.111111111111111	0	0	0	0	0.0555555555555556	0	0	0.111111111111111	0	0	0.111111111111111	0	0	0	0	0.0555555555555556	0	0	0.0555555555555556	0.0555555555555556	0	0.0555555555555556	0	0.0555555555555556	0.0555555555555556	0
>nega1059
0	0	0.142857142857143	0	0	0	0	0.142857142857143	0	0	0	0	0	0	0.142857142857143	0.142857142857143	0	0	0	0.142857142857143	0	0	0	0	0.142857142857143	0.142857142857143	0	0	0	0	0	0
>nega1060
0.1	0	0.1	0	0.1	0	0	0	0	0	0	0	0	0	0.2	0	0.1	0	0	0	0	0	0	0	0	0.2	0	0	0.1	0	0	0.1
>nega1061
0	0	0	0	0	0.1	0	0	0	0.1	0.1	0	0	0	0.1	0.1	0	0	0	0.1	0	0.2	0	0	0.1	0.1	0	0	0	0	0	0
>nega1062
0.0526315789473684	0	0.0526315789473684	0.0526315789473684	0	0	0.0526315789473684	0	0	0.0526315789473684	0.0526315789473684	0	0	0	0	0.105263157894737	0.0526315789473684	0	0	0	0	0.105263157894737	0	0	0.0526315789473684	0.0526315789473684	0	0	0.0526315789473684	0.105263157894737	0.105263157894737	0.0526315789473684
>nega1063
0	0	0	0	0	0	0	0	0	0	0	0	0	0	0.142857142857143	0.142857142857143	0	0	0	0	0	0	0	0.142857142857143	0.142857142857143	0.142857142857143	0	0	0.142857142857143	0	0	0.142857142857143
>nega1064
0	0	0	0.125	0	0	0	0.0625	0	0	0	0	0.0625	0.0625	0	0.125	0	0	0	0.0625	0	0	0	0.125	0.0625	0.0625	0.125	0	0.0625	0.0625	0	0
>nega1065
0	0	0	0	0	0.2	0	0	0	0.2	0	0	0	0	0.2	0	0	0	0	0.2	0	0	0	0	0	0	0	0.2	0	0	0	0
>nega1066
0	0	0	0	0	0	0	0	0	0	0	0	0	0.25	0	0	0	0	0	0	0	0	0	0	0	0	0	0.25	0	0.25	0.25	0
>nega1067
0	0	0	0.0909090909090909	0.0909090909090909	0	0	0	0	0	0	0	0.0909090909090909	0.0909090909090909	0	0	0	0.0909090909090909	0	0	0	0	0	0	0	0	0	0.181818181818182	0.0909090909090909	0.0909090909090909	0.0909090909090909	0.0909090909090909
>nega1068
0	0	0	0	0	0	0	0	0	0.0384615384615385	0.0384615384615385	0	0.0384615384615385	0	0.0384615384615385	0.115384615384615	0	0	0	0	0.0384615384615385	0.0769230769230769	0.0384615384615385	0.115384615384615	0.115384615384615	0.0769230769230769	0	0.0384615384615385	0.0769230769230769	0.0384615384615385	0.0384615384615385	0.0769230769230769
>nega1069
0.142857142857143	0	0.0476190476190476	0.0476190476190476	0	0	0.0476190476190476	0.0952380952380952	0	0	0	0	0	0.0476190476190476	0.0952380952380952	0.0476190476190476	0.0476190476190476	0	0.0952380952380952	0	0	0	0	0	0.0476190476190476	0.0952380952380952	0.0476190476190476	0	0	0.0476190476190476	0.0476190476190476	0
>nega1070
0	0	0	0	0	0	0.0588235294117647	0	0	0	0	0	0.0588235294117647	0	0.117647058823529	0	0	0	0	0.0588235294117647	0	0.0588235294117647	0	0	0	0.117647058823529	0.0588235294117647	0	0.117647058823529	0.117647058823529	0.0588235294117647	0.176470588235294
>nega1071
0	0	0	0	0	0	0	0	0	0	0	0	0	0	0	0.166666666666667	0	0	0	0	0	0	0	0	0.166666666666667	0	0	0	0	0.333333333333333	0.166666666666667	0.166666666666667
>nega1072
0	0	0	0	0	0	0	0	0	0	0	0	0	0.142857142857143	0	0.142857142857143	0	0	0	0	0.142857142857143	0	0	0	0.142857142857143	0.142857142857143	0	0	0	0	0.285714285714286	0
>nega1073
0	0	0	0	0	0	0	0	0	0.0666666666666667	0.0666666666666667	0	0	0.133333333333333	0	0	0	0	0	0	0.133333333333333	0	0.0666666666666667	0	0	0.0666666666666667	0.0666666666666667	0	0.133333333333333	0	0.133333333333333	0.133333333333333
>nega1074
0	0	0	0	0.0909090909090909	0	0	0	0	0	0	0	0.0909090909090909	0	0.181818181818182	0	0	0.0909090909090909	0	0	0.0909090909090909	0	0	0	0	0.0909090909090909	0	0.0909090909090909	0.0909090909090909	0.0909090909090909	0.0909090909090909	0
>nega1075
0	0	0.0416666666666667	0.0416666666666667	0	0	0.0416666666666667	0.0416666666666667	0	0	0	0	0	0.125	0	0.0833333333333333	0.0416666666666667	0	0.0416666666666667	0	0	0	0	0.0833333333333333	0.0833333333333333	0	0.0416666666666667	0.0833333333333333	0.0416666666666667	0.0833333333333333	0.0416666666666667	0.0833333333333333
>nega1076
0	0	0	0	0	0.166666666666667	0	0	0	0	0	0	0	0	0.166666666666667	0.166666666666667	0.166666666666667	0	0	0	0	0	0	0	0.166666666666667	0.166666666666667	0	0	0	0	0	0
>nega1077
0.2	0	0.266666666666667	0.133333333333333	0	0	0	0.0666666666666667	0	0	0	0	0	0.133333333333333	0	0	0	0	0	0.0666666666666667	0	0	0	0	0	0	0.133333333333333	0	0	0	0	0
>nega1078
0	0	0	0	0	0	0	0	0	0	0	0	0	0.285714285714286	0	0	0	0	0	0	0	0	0	0.142857142857143	0	0	0.285714285714286	0	0	0.142857142857143	0.142857142857143	0
>nega1079
0	0	0	0	0	0	0	0	0	0	0	0	0	0	0	0.125	0	0	0	0	0	0	0	0	0.125	0	0	0	0	0.375	0.25	0.125
>nega1080
0	0	0	0	0	0	0	0.166666666666667	0	0	0	0	0	0.166666666666667	0	0.166666666666667	0	0	0.166666666666667	0	0	0	0	0	0.166666666666667	0	0.166666666666667	0	0	0	0	0
>nega1081
0	0	0	0	0	0	0	0	0	0	0	0	0	0.142857142857143	0	0.142857142857143	0	0	0	0	0.142857142857143	0	0	0	0.142857142857143	0	0	0.142857142857143	0	0.142857142857143	0.142857142857143	0
>nega1082
0	0	0	0	0	0	0	0	0	0	0	0	0	0.0588235294117647	0	0.0588235294117647	0	0	0	0	0.0588235294117647	0	0	0	0	0.0588235294117647	0.0588235294117647	0	0.0588235294117647	0.294117647058824	0.235294117647059	0.117647058823529
>nega1083
0	0	0	0	0	0	0	0.2	0	0	0	0	0	0.2	0.2	0	0	0.2	0	0	0	0	0	0	0	0.2	0	0	0	0	0	0
>nega1084
0	0	0	0.111111111111111	0	0	0	0.111111111111111	0	0	0	0	0	0.111111111111111	0.111111111111111	0	0	0	0	0.111111111111111	0	0	0	0	0	0.111111111111111	0.111111111111111	0	0	0.111111111111111	0	0.111111111111111
>nega1085
0.0588235294117647	0	0	0	0.0588235294117647	0	0	0	0	0	0	0	0.117647058823529	0	0	0	0.0588235294117647	0	0	0	0	0	0	0	0	0	0	0.117647058823529	0.0588235294117647	0.235294117647059	0.176470588235294	0.117647058823529
>nega1086
0	0	0	0	0	0	0	0	0	0	0	0	0	0	0.2	0	0	0	0	0	0	0	0	0	0	0	0	0.2	0	0.4	0	0.2
>nega1087
0	0	0	0	0.0769230769230769	0	0	0	0	0	0	0	0.0769230769230769	0.0769230769230769	0	0	0	0.0769230769230769	0	0	0.0769230769230769	0	0	0	0	0.153846153846154	0	0.0769230769230769	0.0769230769230769	0.0769230769230769	0.0769230769230769	0.153846153846154
>nega1088
0	0	0	0	0	0	0	0	0	0	0	0	0	0	0.0769230769230769	0.0769230769230769	0	0	0	0	0.0769230769230769	0	0	0	0	0.0769230769230769	0.0769230769230769	0	0.230769230769231	0.153846153846154	0	0.230769230769231
>nega1089
0	0	0	0	0	0	0	0.0454545454545455	0	0	0	0	0.0454545454545455	0.0454545454545455	0	0	0	0	0.0454545454545455	0	0.0454545454545455	0	0	0	0.0454545454545455	0.0454545454545455	0	0.0454545454545455	0.136363636363636	0.136363636363636	0.136363636363636	0.227272727272727
>nega1090
0.0769230769230769	0	0.230769230769231	0.230769230769231	0	0	0	0.0769230769230769	0	0	0	0	0	0.153846153846154	0	0	0	0	0	0.0769230769230769	0	0	0	0	0	0	0.153846153846154	0	0	0	0	0
>nega1091
0	0	0	0	0	0	0	0	0	0.0769230769230769	0	0	0.0769230769230769	0	0.0769230769230769	0	0	0	0	0	0.0769230769230769	0	0.0769230769230769	0	0	0.0769230769230769	0.0769230769230769	0	0.0769230769230769	0.0769230769230769	0.0769230769230769	0.230769230769231
>nega1092
0.111111111111111	0	0.111111111111111	0.0555555555555556	0.0555555555555556	0	0	0.0555555555555556	0	0	0	0	0	0.0555555555555556	0.0555555555555556	0	0.0555555555555556	0	0	0.0555555555555556	0	0	0	0	0	0.0555555555555556	0.111111111111111	0	0.0555555555555556	0.0555555555555556	0.0555555555555556	0.0555555555555556
>nega1093
0	0	0	0	0	0	0	0	0	0	0	0	0	0.25	0	0	0	0	0	0	0	0	0	0	0	0	0.25	0	0	0.25	0.25	0
>nega1094
0	0.125	0	0	0	0.0625	0	0	0	0	0	0	0	0	0.125	0	0.0625	0	0	0	0	0	0	0	0	0.0625	0	0.0625	0.125	0.125	0.0625	0.1875
>nega1095
0	0	0	0	0.0555555555555556	0	0	0	0	0	0	0	0	0.166666666666667	0	0.0555555555555556	0	0.0555555555555556	0	0	0.0555555555555556	0.0555555555555556	0	0	0.0555555555555556	0	0.166666666666667	0	0.0555555555555556	0.111111111111111	0.0555555555555556	0.111111111111111
>nega1096
0	0	0	0	0	0.0666666666666667	0	0	0	0	0	0	0.0666666666666667	0.0666666666666667	0	0.0666666666666667	0.0666666666666667	0	0	0	0	0	0.0666666666666667	0	0	0	0.0666666666666667	0.133333333333333	0.2	0.0666666666666667	0.0666666666666667	0.0666666666666667
>nega1097
0	0	0	0.0666666666666667	0	0	0.0666666666666667	0	0	0	0	0	0	0	0.0666666666666667	0.0666666666666667	0.0666666666666667	0	0	0	0	0.0666666666666667	0	0	0	0.133333333333333	0.0666666666666667	0	0.0666666666666667	0.133333333333333	0.0666666666666667	0.133333333333333
>nega1098
0.166666666666667	0	0.166666666666667	0	0.0833333333333333	0	0	0	0	0	0	0	0	0.166666666666667	0	0	0.0833333333333333	0	0	0	0	0	0	0	0	0	0.166666666666667	0	0.0833333333333333	0	0	0.0833333333333333
>nega1099
0	0	0.181818181818182	0.0909090909090909	0.0454545454545455	0	0	0	0	0	0	0	0.0909090909090909	0.0454545454545455	0	0.0454545454545455	0	0	0.0454545454545455	0	0.0454545454545455	0.0454545454545455	0	0	0.0454545454545455	0	0.0454545454545455	0.0909090909090909	0	0.0909090909090909	0.0909090909090909	0
>nega1100
0	0	0	0	0	0.125	0	0	0	0	0	0	0.125	0	0.125	0	0	0	0	0.125	0	0	0	0	0	0.125	0	0.125	0	0.125	0.125	0
>nega1101
0	0	0	0	0	0	0	0	0	0	0	0	0	0	0.153846153846154	0	0	0	0	0	0	0.0769230769230769	0	0	0	0.153846153846154	0	0	0.153846153846154	0.153846153846154	0	0.307692307692308
>nega1102
0	0	0	0.2	0.1	0	0	0	0	0	0	0	0	0.1	0.1	0	0.1	0	0	0	0	0	0	0	0	0.1	0.1	0	0	0.1	0.1	0
>nega1103
0.0625	0	0	0	0	0.125	0	0	0	0.0625	0.0625	0	0	0.125	0	0	0.0625	0.0625	0	0	0.0625	0	0	0	0	0	0.125	0	0.0625	0.0625	0.0625	0.0625
>nega1104
0	0.0454545454545455	0	0	0.0454545454545455	0.0909090909090909	0	0	0	0	0	0	0	0.136363636363636	0.0909090909090909	0	0.136363636363636	0	0	0	0	0	0	0.0454545454545455	0	0.0454545454545455	0.136363636363636	0.0454545454545455	0.0454545454545455	0.0909090909090909	0	0.0454545454545455
>nega1105
0	0	0	0	0	0	0	0	0	0	0	0	0	0.0714285714285714	0	0	0	0	0	0	0	0	0	0.0714285714285714	0.0714285714285714	0	0	0.0714285714285714	0.142857142857143	0.214285714285714	0.214285714285714	0.142857142857143
>nega1106
0	0	0	0	0	0	0	0	0	0	0.0666666666666667	0	0	0.0666666666666667	0.0666666666666667	0.0666666666666667	0	0	0	0	0.0666666666666667	0.133333333333333	0	0	0	0.133333333333333	0.0666666666666667	0	0.133333333333333	0.0666666666666667	0.0666666666666667	0.0666666666666667
>nega1107
0	0	0	0	0	0	0	0	0	0	0	0	0	0.181818181818182	0	0	0	0	0	0	0.0909090909090909	0	0	0	0	0	0.181818181818182	0	0.181818181818182	0.0909090909090909	0.0909090909090909	0.181818181818182
>nega1108
0.0666666666666667	0.133333333333333	0	0	0.0666666666666667	0.0666666666666667	0	0	0	0	0	0	0.0666666666666667	0.133333333333333	0	0	0.133333333333333	0	0	0	0	0	0	0	0	0	0.133333333333333	0.0666666666666667	0	0.0666666666666667	0.0666666666666667	0
>nega1109
0.0666666666666667	0	0.0666666666666667	0.0666666666666667	0	0	0.0666666666666667	0	0	0	0	0	0.0666666666666667	0	0	0.0666666666666667	0	0	0	0.0666666666666667	0	0	0	0	0.0666666666666667	0	0	0.0666666666666667	0.0666666666666667	0.133333333333333	0.133333333333333	0.0666666666666667
>nega1110
0.0434782608695652	0	0	0	0.0869565217391304	0	0.0434782608695652	0	0	0	0	0	0	0	0.0869565217391304	0.0869565217391304	0.0434782608695652	0.0434782608695652	0.0434782608695652	0	0	0	0	0	0.0869565217391304	0.0869565217391304	0	0	0.0869565217391304	0.0869565217391304	0.0434782608695652	0.130434782608696
>nega1111
0.16	0.12	0	0.04	0.04	0	0	0.04	0	0	0	0	0.04	0.08	0.04	0	0	0.04	0	0.04	0.04	0	0	0	0	0.04	0	0.12	0.04	0.04	0.04	0.04
>nega1112
0	0	0	0	0	0	0	0	0	0	0	0	0	0	0.0714285714285714	0	0	0	0	0	0	0	0	0	0	0.0714285714285714	0	0	0.0714285714285714	0.357142857142857	0.285714285714286	0.142857142857143
>nega1113
0	0	0	0	0	0	0	0.0666666666666667	0	0	0	0	0	0.0666666666666667	0	0.0666666666666667	0	0	0	0.0666666666666667	0	0	0	0	0.0666666666666667	0	0	0.0666666666666667	0.133333333333333	0.133333333333333	0.0666666666666667	0.266666666666667
>nega1114
0.266666666666667	0	0.133333333333333	0.0666666666666667	0	0	0	0.0666666666666667	0	0	0	0	0	0	0.133333333333333	0	0	0	0.0666666666666667	0	0	0	0	0	0	0.133333333333333	0	0	0.0666666666666667	0	0	0.0666666666666667
>nega1115
0	0	0	0	0	0	0	0	0	0	0	0	0	0	0	0.1	0	0	0	0	0	0	0	0	0	0.1	0	0	0.1	0.3	0.1	0.3
>nega1116
0	0	0	0	0	0	0	0	0	0	0	0	0.117647058823529	0	0	0	0	0	0	0	0	0	0.0588235294117647	0	0.0588235294117647	0	0	0.0588235294117647	0.117647058823529	0.176470588235294	0.176470588235294	0.235294117647059
>nega1117
0	0	0	0	0.0555555555555556	0	0	0	0	0	0	0	0	0.111111111111111	0.111111111111111	0	0.0555555555555556	0	0	0	0.0555555555555556	0	0	0.0555555555555556	0	0.111111111111111	0.0555555555555556	0.0555555555555556	0.111111111111111	0.0555555555555556	0.0555555555555556	0.111111111111111
>nega1118
0	0	0	0	0	0	0	0	0	0	0	0	0	0.125	0	0	0	0	0	0	0	0	0	0	0	0	0.125	0	0.25	0.125	0	0.375
>nega1119
0	0	0	0	0	0.1	0	0	0	0	0	0	0.1	0.1	0	0	0	0	0	0.1	0	0	0	0	0	0	0.1	0.1	0.1	0.1	0.1	0.1
>nega1120
0	0	0	0	0	0	0.0454545454545455	0.0454545454545455	0	0	0	0	0.0454545454545455	0.0454545454545455	0.136363636363636	0	0.0454545454545455	0	0.0454545454545455	0	0	0	0.0454545454545455	0.0454545454545455	0	0.136363636363636	0	0.0909090909090909	0.0454545454545455	0.0909090909090909	0.0454545454545455	0.0909090909090909
>nega1121
0	0	0	0	0	0	0	0	0	0	0	0	0.0588235294117647	0	0.0588235294117647	0.117647058823529	0	0	0	0	0.0588235294117647	0.0588235294117647	0.0588235294117647	0	0.0588235294117647	0.117647058823529	0	0.0588235294117647	0.0588235294117647	0.117647058823529	0.117647058823529	0.0588235294117647
>nega1122
0.0357142857142857	0.0357142857142857	0	0	0.0357142857142857	0	0	0	0	0	0	0	0	0	0.0357142857142857	0.0357142857142857	0	0.0357142857142857	0	0	0	0	0.0357142857142857	0	0.0357142857142857	0.0714285714285714	0	0	0.178571428571429	0.142857142857143	0.107142857142857	0.214285714285714
>nega1123
0	0.0526315789473684	0	0	0.0526315789473684	0	0	0	0	0	0	0	0.0526315789473684	0.105263157894737	0	0.0526315789473684	0.0526315789473684	0	0	0	0	0.105263157894737	0	0	0	0.105263157894737	0.0526315789473684	0.0526315789473684	0	0.157894736842105	0.105263157894737	0.0526315789473684
>nega1124
0	0	0	0	0	0.125	0	0	0	0	0	0	0	0	0.125	0.125	0.125	0	0	0	0	0	0	0	0	0.25	0	0	0	0.125	0.125	0
>nega1125
0	0	0	0	0	0	0	0	0	0	0	0	0	0.333333333333333	0	0	0	0	0	0	0	0	0	0	0	0	0	0	0	0	0.666666666666667	0
>nega1126
0	0	0	0	0	0	0	0	0	0	0	0	0	0.0434782608695652	0.0869565217391304	0.0869565217391304	0	0	0	0	0	0.0434782608695652	0	0.130434782608696	0.0434782608695652	0.0434782608695652	0.0434782608695652	0.0434782608695652	0.130434782608696	0.130434782608696	0.0434782608695652	0.130434782608696
>nega1127
0	0	0	0	0	0.0555555555555556	0	0.0555555555555556	0	0.0555555555555556	0	0	0	0	0	0.166666666666667	0	0	0	0.111111111111111	0	0	0	0.0555555555555556	0	0.111111111111111	0	0	0.166666666666667	0.0555555555555556	0	0.166666666666667
>nega1128
0	0	0	0	0	0	0	0	0	0	0	0	0	0	0	0.166666666666667	0	0	0	0	0	0	0	0	0	0.166666666666667	0	0	0.333333333333333	0	0	0.333333333333333
>nega1129
0	0	0	0	0	0	0	0	0	0	0	0	0	0.0714285714285714	0.0714285714285714	0.0714285714285714	0	0	0	0	0	0.0714285714285714	0	0.0714285714285714	0.0714285714285714	0.0714285714285714	0	0.0714285714285714	0.142857142857143	0.0714285714285714	0.0714285714285714	0.142857142857143
>nega1130
0	0	0	0	0	0	0	0	0	0	0	0	0	0.25	0	0	0	0	0	0	0	0	0	0	0	0	0	0.25	0.25	0	0	0.25
>nega1131
0	0	0	0	0	0	0	0	0	0.0588235294117647	0	0.0588235294117647	0.0588235294117647	0.0588235294117647	0	0	0	0	0	0	0	0.176470588235294	0	0.0588235294117647	0.0588235294117647	0.0588235294117647	0	0.0588235294117647	0.0588235294117647	0	0.176470588235294	0.117647058823529
>nega1132
0	0	0	0	0	0	0	0	0	0	0	0	0.0909090909090909	0	0.0909090909090909	0	0	0	0	0	0	0	0.0909090909090909	0	0	0.0909090909090909	0	0.0909090909090909	0.0909090909090909	0.181818181818182	0.0909090909090909	0.181818181818182
>nega1133
0	0	0	0	0	0	0	0	0	0	0	0	0	0	0	0.1	0	0	0	0	0	0	0	0	0.1	0	0	0	0.1	0.3	0.3	0.1
>nega1134
0	0	0	0	0	0.125	0	0	0	0	0	0	0	0	0.125	0.125	0.125	0	0	0	0	0	0	0	0	0.25	0	0	0.125	0	0	0.125
>nega1135
0	0	0	0	0	0	0	0	0	0	0	0	0.0714285714285714	0	0.0714285714285714	0.0714285714285714	0	0	0	0	0.142857142857143	0	0	0	0.0714285714285714	0	0	0.142857142857143	0.0714285714285714	0.214285714285714	0.0714285714285714	0.0714285714285714
>nega1136
0	0	0.0714285714285714	0	0	0	0	0.0714285714285714	0	0	0	0	0	0	0.142857142857143	0	0	0	0	0.0714285714285714	0	0.0714285714285714	0	0	0	0.142857142857143	0	0.0714285714285714	0.0714285714285714	0.0714285714285714	0.0714285714285714	0.142857142857143
>nega1137
0	0	0	0	0	0	0	0	0	0	0	0	0.0833333333333333	0.0833333333333333	0.0833333333333333	0	0	0	0	0	0	0	0	0.166666666666667	0	0.0833333333333333	0	0.166666666666667	0.0833333333333333	0.0833333333333333	0.166666666666667	0
>nega1138
0	0	0	0	0	0	0	0	0	0	0	0	0	0	0	0	0	0	0	0	0	0	0	0	0	0	0.166666666666667	0	0.166666666666667	0.333333333333333	0.166666666666667	0.166666666666667
>nega1139
0	0	0	0	0	0	0	0	0	0	0	0	0	0	0	0.166666666666667	0	0	0	0	0	0	0	0	0	0.166666666666667	0	0	0.333333333333333	0	0	0.333333333333333
>nega1140
0	0	0	0.0714285714285714	0	0.0714285714285714	0	0	0	0	0.0714285714285714	0	0.0714285714285714	0	0	0.0714285714285714	0	0	0.0714285714285714	0	0.0714285714285714	0	0	0	0	0	0.142857142857143	0	0.142857142857143	0.0714285714285714	0.0714285714285714	0.0714285714285714
>nega1141
0	0	0	0	0	0.111111111111111	0	0.111111111111111	0	0.111111111111111	0	0.111111111111111	0	0	0.0555555555555556	0.0555555555555556	0	0	0	0.222222222222222	0	0.0555555555555556	0	0	0	0.111111111111111	0	0	0	0	0	0.0555555555555556
>nega1142
0	0	0	0	0	0	0	0	0	0	0	0	0.166666666666667	0	0	0	0	0	0	0	0	0.166666666666667	0	0	0	0	0.166666666666667	0.166666666666667	0	0.166666666666667	0.166666666666667	0
>nega1143
0.0666666666666667	0	0	0	0	0	0	0.0666666666666667	0	0	0	0	0	0.133333333333333	0	0	0	0	0	0.0666666666666667	0	0	0	0	0	0	0.133333333333333	0	0.0666666666666667	0.2	0.133333333333333	0.133333333333333
>nega1144
0.173913043478261	0	0	0.0869565217391304	0	0	0.0434782608695652	0	0	0	0	0	0	0	0.0869565217391304	0.0434782608695652	0.0434782608695652	0	0	0	0.0434782608695652	0	0.0434782608695652	0	0.0434782608695652	0.0869565217391304	0.0434782608695652	0	0.0869565217391304	0.0434782608695652	0.0434782608695652	0.0869565217391304
>nega1145
0.185185185185185	0.185185185185185	0	0	0.0740740740740741	0.037037037037037	0	0	0	0.037037037037037	0.037037037037037	0	0	0	0	0.037037037037037	0.0740740740740741	0.037037037037037	0	0	0	0	0	0	0	0.0740740740740741	0	0	0.0740740740740741	0.037037037037037	0.037037037037037	0.0740740740740741
>nega1146
0.192307692307692	0.0384615384615385	0.115384615384615	0.0384615384615385	0	0	0.0769230769230769	0	0	0	0	0	0	0	0.0384615384615385	0.0769230769230769	0.0384615384615385	0	0	0.0384615384615385	0	0	0	0	0.0769230769230769	0.0384615384615385	0	0	0.0384615384615385	0.0769230769230769	0.0769230769230769	0.0384615384615385
>nega1147
0	0	0	0	0	0	0.1	0	0	0	0	0	0	0.1	0	0.1	0	0	0.1	0	0	0	0	0	0.1	0	0.1	0	0	0.2	0.2	0
>nega1148
0	0	0	0	0	0	0	0	0	0	0	0	0.5	0	0	0	0	0	0	0	0	0	0	0	0	0	0	0.5	0	0	0	0
>nega1149
0	0	0	0	0	0.2	0	0	0	0.2	0	0	0.2	0	0	0	0.2	0	0	0	0	0	0	0	0	0	0.2	0	0	0	0	0
>nega1150
0	0	0.111111111111111	0	0.111111111111111	0	0	0	0	0	0	0	0	0	0.111111111111111	0.111111111111111	0.111111111111111	0	0	0	0	0	0	0	0.111111111111111	0.111111111111111	0	0	0	0.111111111111111	0.111111111111111	0
>nega1151
0	0	0	0	0	0	0	0	0	0	0	0	0.2	0	0	0	0	0	0	0	0	0	0	0	0	0	0	0.2	0.2	0	0	0.4
>nega1152
0	0	0	0	0.0833333333333333	0.0833333333333333	0	0	0	0.0833333333333333	0	0	0.0833333333333333	0.0833333333333333	0	0	0	0	0.0833333333333333	0.0833333333333333	0	0	0.0833333333333333	0	0	0	0	0.166666666666667	0	0.0833333333333333	0.0833333333333333	0
>nega1153
0	0	0	0	0	0	0	0	0	0	0	0	0	0	0.0555555555555556	0	0	0	0	0	0	0	0	0.0555555555555556	0	0.0555555555555556	0.0555555555555556	0	0.222222222222222	0.222222222222222	0.111111111111111	0.222222222222222
>nega1154
0	0	0	0	0	0	0	0.1	0	0	0	0	0.1	0.1	0	0	0	0	0.1	0	0	0	0	0	0	0	0.1	0.1	0.1	0.1	0	0.2
>nega1155
0	0	0	0	0	0.111111111111111	0	0	0	0.0555555555555556	0	0.0555555555555556	0.0555555555555556	0.111111111111111	0	0.0555555555555556	0	0	0	0.111111111111111	0	0.166666666666667	0	0	0	0	0.111111111111111	0.0555555555555556	0.0555555555555556	0	0	0.0555555555555556
>nega1156
0	0	0	0	0	0.15	0	0	0	0.1	0.1	0	0	0	0.05	0.05	0.05	0	0	0.1	0.05	0.05	0	0	0.05	0.05	0	0	0.05	0.05	0.05	0.05
>nega1157
0	0	0	0	0	0	0	0.0769230769230769	0	0	0	0	0	0.0769230769230769	0	0.0769230769230769	0	0	0.0769230769230769	0	0	0	0	0.0769230769230769	0	0	0.153846153846154	0.0769230769230769	0.153846153846154	0.0769230769230769	0.0769230769230769	0.0769230769230769
>nega1158
0.0526315789473684	0	0.105263157894737	0	0	0.0526315789473684	0	0	0	0.0526315789473684	0.0526315789473684	0	0	0.0526315789473684	0.0526315789473684	0	0.0526315789473684	0	0	0	0.0526315789473684	0	0.0526315789473684	0	0	0.0526315789473684	0.0526315789473684	0	0.105263157894737	0.0526315789473684	0	0.157894736842105
>nega1159
0	0	0	0	0	0	0	0	0	0	0	0	0	0.125	0.125	0	0	0	0	0	0.125	0	0	0	0	0	0.125	0	0.125	0.25	0	0.125
>nega1160
0	0.0909090909090909	0	0	0.0909090909090909	0	0	0	0	0	0	0	0.0909090909090909	0.0909090909090909	0	0	0	0.0909090909090909	0	0	0	0	0	0	0	0	0	0.181818181818182	0.0909090909090909	0.0909090909090909	0.0909090909090909	0.0909090909090909
>nega1161
0	0	0	0	0.105263157894737	0	0	0	0	0	0	0	0.0526315789473684	0.0526315789473684	0	0	0	0	0.0526315789473684	0.0526315789473684	0	0	0	0	0.0526315789473684	0	0.0526315789473684	0.0526315789473684	0	0.210526315789474	0.157894736842105	0.157894736842105
>nega1162
0.0769230769230769	0	0	0	0	0	0.0769230769230769	0	0	0	0	0	0.0769230769230769	0.0769230769230769	0	0	0	0	0.0769230769230769	0	0	0	0	0	0	0	0	0.153846153846154	0.153846153846154	0.0769230769230769	0.0769230769230769	0.153846153846154
>nega1163
0	0	0	0	0	0	0	0	0	0	0	0	0	0.0625	0.0625	0.0625	0	0	0	0	0.0625	0	0	0.0625	0	0.0625	0.0625	0.0625	0.125	0.1875	0.0625	0.125
>nega1164
0	0	0	0	0	0	0	0	0	0	0	0	0	0.0625	0.0625	0.0625	0	0	0	0	0.0625	0.0625	0	0	0	0.1875	0	0	0.0625	0.125	0.25	0.0625
>nega1165
0	0	0	0	0	0.0714285714285714	0	0	0	0	0	0	0	0.0714285714285714	0.0714285714285714	0	0	0	0	0.0714285714285714	0	0	0	0	0	0.0714285714285714	0.0714285714285714	0	0.0714285714285714	0.214285714285714	0.142857142857143	0.142857142857143
>nega1166
0	0	0.125	0.125	0.0625	0	0	0.125	0	0.0625	0.0625	0	0	0.125	0	0	0	0	0.0625	0.125	0	0	0	0	0	0	0.125	0	0	0	0	0
>nega1167
0	0	0	0	0.0555555555555556	0	0.0555555555555556	0	0	0	0	0	0.0555555555555556	0	0.0555555555555556	0.0555555555555556	0	0	0.111111111111111	0	0	0	0	0	0.0555555555555556	0.0555555555555556	0.0555555555555556	0	0.0555555555555556	0.222222222222222	0.111111111111111	0.0555555555555556
>nega1168
0	0	0	0	0	0	0	0	0	0	0	0	0	0.08	0.04	0.04	0	0	0	0	0.04	0	0.04	0.04	0.04	0.08	0.04	0	0.2	0.04	0.04	0.28
>nega1169
0	0	0	0	0	0	0	0	0	0	0	0	0	0	0.25	0	0	0	0	0	0	0	0	0	0	0.25	0	0	0	0.25	0.25	0
>nega1170
0	0	0	0	0	0	0	0.05	0	0	0	0	0	0.05	0.05	0.1	0.05	0	0	0	0	0.1	0	0	0.05	0.1	0.05	0	0.1	0.1	0.05	0.15
>nega1171
0	0	0	0	0	0.1	0	0	0	0	0	0	0	0.1	0.1	0	0.1	0	0	0	0	0	0	0	0	0.1	0.1	0	0.1	0.1	0	0.2
>nega1172
0.0769230769230769	0	0	0	0.0769230769230769	0	0	0	0	0	0	0	0.0769230769230769	0.0769230769230769	0	0	0	0.0769230769230769	0	0	0	0	0	0	0	0	0.0769230769230769	0.0769230769230769	0.0769230769230769	0.153846153846154	0.153846153846154	0.0769230769230769
>nega1173
0.0476190476190476	0	0	0	0	0	0.0476190476190476	0.0476190476190476	0	0	0	0	0.0952380952380952	0.0476190476190476	0	0	0	0	0	0.0952380952380952	0	0	0	0	0	0	0	0.142857142857143	0.19047619047619	0.0476190476190476	0.0476190476190476	0.19047619047619
>nega1174
0.0666666666666667	0	0	0.0666666666666667	0.0666666666666667	0	0	0	0	0	0	0	0.0666666666666667	0	0	0	0	0	0	0.0666666666666667	0	0	0	0	0	0.0666666666666667	0	0.0666666666666667	0.0666666666666667	0.2	0.2	0.0666666666666667
>nega1175
0	0	0	0	0.0555555555555556	0	0	0	0	0.0555555555555556	0	0	0	0	0.0555555555555556	0	0.0555555555555556	0	0	0	0.0555555555555556	0	0	0	0	0.0555555555555556	0.0555555555555556	0	0.166666666666667	0.111111111111111	0.111111111111111	0.222222222222222
>nega1176
0	0	0	0	0	0	0	0	0	0	0	0	0	0	0.0833333333333333	0	0	0	0	0	0	0	0	0	0	0.0833333333333333	0	0	0.166666666666667	0.25	0.0833333333333333	0.333333333333333
>nega1177
0	0	0	0	0	0	0	0	0	0	0	0	0	0.125	0	0.125	0	0	0	0	0	0	0	0.125	0	0	0.125	0	0.125	0.125	0.125	0.125
>nega1178
0	0	0	0	0	0	0	0	0	0	0	0	0	0.25	0	0.125	0	0	0	0	0.25	0	0	0	0.125	0	0.25	0	0	0	0	0
>nega1179
0	0	0	0	0.0555555555555556	0	0	0	0	0	0	0	0.0555555555555556	0.0555555555555556	0.0555555555555556	0	0.0555555555555556	0	0	0	0	0	0.0555555555555556	0	0	0.0555555555555556	0	0.0555555555555556	0.111111111111111	0.166666666666667	0.166666666666667	0.111111111111111
>nega1180
0	0	0	0	0.0769230769230769	0	0.0769230769230769	0	0	0	0	0	0.0769230769230769	0.230769230769231	0	0	0	0	0.153846153846154	0	0.0769230769230769	0	0	0	0	0	0.230769230769231	0.0769230769230769	0	0	0	0
>nega1181
0.0769230769230769	0	0	0	0	0.0769230769230769	0	0.0769230769230769	0	0	0.0769230769230769	0	0	0	0.153846153846154	0	0.0769230769230769	0.0769230769230769	0	0	0	0	0	0	0	0.153846153846154	0	0	0.0769230769230769	0.0769230769230769	0	0.0769230769230769
>nega1182
0.0666666666666667	0	0	0	0.133333333333333	0	0	0	0	0	0	0	0.0666666666666667	0.0666666666666667	0	0.0666666666666667	0	0.133333333333333	0	0	0	0	0	0	0.133333333333333	0.0666666666666667	0	0	0.0666666666666667	0.0666666666666667	0.0666666666666667	0.0666666666666667
>nega1183
0	0	0	0	0	0	0	0.0666666666666667	0	0	0	0	0	0.0666666666666667	0	0.133333333333333	0	0.0666666666666667	0	0	0	0	0	0.0666666666666667	0.133333333333333	0.0666666666666667	0	0	0.0666666666666667	0.0666666666666667	0.2	0.0666666666666667
>nega1184
0.176470588235294	0.176470588235294	0	0.0588235294117647	0.0588235294117647	0	0	0	0	0	0	0	0.0588235294117647	0	0	0.0588235294117647	0	0.0588235294117647	0	0	0	0	0	0	0.0588235294117647	0	0	0.0588235294117647	0	0.117647058823529	0.0588235294117647	0.0588235294117647
>nega1185
0	0	0	0	0	0.0833333333333333	0	0	0	0	0	0	0	0.0833333333333333	0	0.0833333333333333	0	0	0	0.0833333333333333	0	0	0	0	0	0.0833333333333333	0.0833333333333333	0	0.0833333333333333	0.166666666666667	0	0.25
>nega1186
0	0	0	0	0	0	0	0	0	0	0	0	0	0	0	0	0	0	0	0	0	0	0	0	0	0	0	0.142857142857143	0	0.428571428571429	0.285714285714286	0.142857142857143
>nega1187
0	0	0	0	0	0	0	0	0	0	0	0	0	0.2	0	0	0	0	0	0	0	0	0	0	0	0	0	0	0	0.4	0.4	0
>nega1188
0	0	0	0	0	0	0	0	0	0	0	0	0	0	0.166666666666667	0	0	0	0	0	0	0	0	0	0	0.166666666666667	0	0	0.166666666666667	0.166666666666667	0.166666666666667	0.166666666666667
>nega1189
0	0	0	0	0	0	0	0	0	0	0	0	0	0.0833333333333333	0	0.166666666666667	0	0	0	0	0	0	0	0.166666666666667	0.166666666666667	0.0833333333333333	0	0	0	0.0833333333333333	0.25	0
>nega1190
0.230769230769231	0	0	0	0	0	0	0.0769230769230769	0	0	0	0	0	0.153846153846154	0	0	0	0.0769230769230769	0	0	0	0	0	0	0	0	0.0769230769230769	0.0769230769230769	0.0769230769230769	0.0769230769230769	0.0769230769230769	0.0769230769230769
>nega1191
0.2	0	0.0666666666666667	0.133333333333333	0	0	0.0666666666666667	0	0	0	0	0	0	0.0666666666666667	0.0666666666666667	0	0.0666666666666667	0	0	0	0	0	0	0	0.0666666666666667	0	0.0666666666666667	0	0.0666666666666667	0	0	0.133333333333333
>nega1192
0.0833333333333333	0.0416666666666667	0	0.0416666666666667	0	0.0416666666666667	0	0.0416666666666667	0	0	0	0	0.0416666666666667	0.0833333333333333	0.0416666666666667	0	0	0	0.0416666666666667	0.0416666666666667	0.0416666666666667	0	0	0	0	0.0416666666666667	0.0416666666666667	0.0416666666666667	0.0416666666666667	0.125	0.0833333333333333	0.0833333333333333
>nega1193
0.04	0	0	0	0.04	0	0	0	0.04	0	0	0.04	0	0.08	0	0.04	0.04	0	0	0	0.04	0.08	0	0	0.04	0	0	0.04	0.12	0.12	0.08	0.16
>nega1194
0	0	0	0	0	0	0	0	0	0	0	0	0	0	0	0	0	0	0	0	0	0	0	0	0.0909090909090909	0	0	0	0	0.454545454545455	0.272727272727273	0.181818181818182
>nega1195
0	0.0769230769230769	0	0	0.0769230769230769	0	0	0	0	0	0	0	0	0.153846153846154	0	0	0.0769230769230769	0	0	0	0	0	0	0	0	0	0.0769230769230769	0.0769230769230769	0.153846153846154	0.0769230769230769	0.0769230769230769	0.153846153846154
>nega1196
0	0.04	0	0.04	0	0	0.04	0.04	0	0	0	0	0	0	0.08	0.08	0	0	0	0.08	0	0.04	0	0	0.08	0.08	0	0	0.2	0	0	0.2
>nega1197
0	0	0	0	0.111111111111111	0	0	0	0	0	0	0	0	0.111111111111111	0.111111111111111	0	0	0.111111111111111	0	0	0	0	0	0	0	0.111111111111111	0	0	0	0.222222222222222	0.222222222222222	0
>nega1198
0.037037037037037	0.037037037037037	0.0740740740740741	0.0740740740740741	0	0.037037037037037	0.037037037037037	0.037037037037037	0	0	0	0	0	0.0740740740740741	0.037037037037037	0.037037037037037	0.037037037037037	0	0.0740740740740741	0	0	0	0	0	0	0.037037037037037	0.0740740740740741	0	0.037037037037037	0.111111111111111	0.111111111111111	0.037037037037037
>nega1199
0	0	0	0	0	0.166666666666667	0	0	0	0	0	0	0.166666666666667	0.166666666666667	0	0	0	0	0	0.166666666666667	0	0	0	0	0	0	0.166666666666667	0.166666666666667	0	0	0	0
>nega1200
0	0	0	0	0	0	0	0	0	0	0	0	0	0.0769230769230769	0.0769230769230769	0	0	0	0	0	0.0769230769230769	0	0	0	0	0	0.153846153846154	0	0	0.384615384615385	0.153846153846154	0.0769230769230769
>nega1201
0.1	0	0	0	0	0	0	0.1	0	0	0	0	0.1	0	0	0	0	0	0	0.1	0	0	0	0	0	0	0	0.2	0.1	0.1	0.1	0.1
>nega1202
0	0	0	0	0	0	0	0	0	0	0	0	0	0.142857142857143	0	0.142857142857143	0	0	0	0	0	0	0.142857142857143	0	0.142857142857143	0	0.142857142857143	0	0.142857142857143	0	0	0.142857142857143
>nega1203
0	0	0	0	0	0	0	0.166666666666667	0	0	0	0	0	0.333333333333333	0	0	0	0	0.166666666666667	0	0	0	0	0	0	0	0.333333333333333	0	0	0	0	0
>nega1204
0	0	0	0	0	0	0	0.0769230769230769	0	0	0	0	0.0769230769230769	0.0769230769230769	0	0	0	0	0	0.0769230769230769	0	0	0	0	0	0	0.0769230769230769	0.0769230769230769	0.230769230769231	0.0769230769230769	0	0.230769230769231
>nega1205
0.0588235294117647	0	0.0588235294117647	0.176470588235294	0	0	0	0.0588235294117647	0	0	0	0	0	0	0	0.117647058823529	0	0	0	0.0588235294117647	0	0	0	0	0.117647058823529	0	0	0	0.117647058823529	0.0588235294117647	0.0588235294117647	0.117647058823529
>nega1206
0	0	0	0	0	0	0	0	0	0	0	0	0	0.0384615384615385	0.0769230769230769	0.115384615384615	0	0	0	0	0.0769230769230769	0.115384615384615	0	0	0.0769230769230769	0.0769230769230769	0.0384615384615385	0	0.0769230769230769	0.153846153846154	0.0769230769230769	0.0769230769230769
>nega1207
0	0	0	0	0	0	0	0	0	0	0	0	0.1	0	0	0	0	0	0	0	0	0	0	0.1	0	0	0.1	0.1	0.1	0.2	0.1	0.2
>nega1208
0	0	0	0	0.0555555555555556	0	0	0	0	0	0	0	0.0555555555555556	0	0	0.0555555555555556	0	0.0555555555555556	0	0	0.0555555555555556	0	0	0	0	0	0	0.166666666666667	0.222222222222222	0.111111111111111	0.111111111111111	0.111111111111111
>nega1209
0	0	0	0	0.117647058823529	0.0588235294117647	0	0	0	0.0588235294117647	0.0588235294117647	0	0.176470588235294	0	0.0588235294117647	0	0.0588235294117647	0.0588235294117647	0	0.0588235294117647	0.0588235294117647	0	0.0588235294117647	0	0	0.0588235294117647	0	0.117647058823529	0	0	0	0
>nega1210
0	0	0	0	0	0	0	0	0	0	0	0	0.111111111111111	0.111111111111111	0	0	0	0	0	0	0	0	0	0.111111111111111	0	0	0.111111111111111	0.111111111111111	0	0.222222222222222	0.111111111111111	0.111111111111111
>nega1211
0	0	0	0	0	0	0.125	0	0	0	0.125	0	0	0.125	0	0	0	0.125	0	0	0	0	0	0	0	0	0	0.125	0.375	0	0	0
>nega1212
0	0	0	0	0	0.166666666666667	0	0	0	0	0	0	0	0	0.166666666666667	0.166666666666667	0	0	0	0.166666666666667	0	0	0	0	0.166666666666667	0.166666666666667	0	0	0	0	0	0
>nega1213
0.111111111111111	0	0	0.037037037037037	0.037037037037037	0	0	0.037037037037037	0	0	0	0	0	0	0.037037037037037	0.037037037037037	0.037037037037037	0	0.037037037037037	0	0	0	0	0	0.0740740740740741	0.037037037037037	0	0	0.185185185185185	0.0740740740740741	0.037037037037037	0.222222222222222
>nega1214
0.166666666666667	0	0.166666666666667	0	0	0.0833333333333333	0	0	0	0	0	0	0	0	0.0833333333333333	0.0833333333333333	0.0833333333333333	0	0	0	0	0	0	0	0.0833333333333333	0.0833333333333333	0	0	0	0.0833333333333333	0.0833333333333333	0
>nega1215
0	0	0	0	0	0	0	0	0	0	0	0	0.0434782608695652	0.0434782608695652	0	0.0869565217391304	0	0	0	0	0.0434782608695652	0.0434782608695652	0.0434782608695652	0	0.0869565217391304	0	0	0.0869565217391304	0.173913043478261	0.0869565217391304	0.0434782608695652	0.217391304347826
>nega1216
0.0476190476190476	0	0	0	0	0.0476190476190476	0	0	0	0	0	0	0.0476190476190476	0.19047619047619	0	0.0476190476190476	0.0476190476190476	0	0	0	0.19047619047619	0	0	0	0	0.0476190476190476	0.19047619047619	0.0476190476190476	0	0.0476190476190476	0.0476190476190476	0
>nega1217
0	0	0	0	0	0	0	0	0	0	0	0	0	0	0	0.1	0	0	0	0	0	0	0	0	0.1	0	0	0	0.1	0.3	0.1	0.3
>nega1218
0.0588235294117647	0.176470588235294	0	0.0588235294117647	0	0.117647058823529	0	0	0	0	0	0	0	0.0588235294117647	0.0588235294117647	0.0588235294117647	0.117647058823529	0	0	0	0	0	0	0	0.0588235294117647	0.0588235294117647	0.0588235294117647	0	0.0588235294117647	0	0	0.0588235294117647
>nega1219
0	0	0	0	0.0769230769230769	0	0	0	0	0	0	0	0.0769230769230769	0	0	0	0	0	0.0769230769230769	0	0	0	0	0	0.0769230769230769	0	0	0.0769230769230769	0.230769230769231	0.0769230769230769	0.0769230769230769	0.230769230769231
>nega1220
0	0	0.0434782608695652	0	0	0.0434782608695652	0.0434782608695652	0.0434782608695652	0	0.0434782608695652	0.0434782608695652	0	0.0869565217391304	0.0434782608695652	0	0.0434782608695652	0.0434782608695652	0.0434782608695652	0	0.0434782608695652	0.0434782608695652	0.0434782608695652	0	0	0.0434782608695652	0	0.0434782608695652	0.0869565217391304	0	0.0869565217391304	0.0869565217391304	0
>nega1221
0	0	0.125	0.125	0.0416666666666667	0	0	0.0416666666666667	0	0	0	0	0.0416666666666667	0.0416666666666667	0.0416666666666667	0	0	0	0	0.0833333333333333	0	0	0	0	0	0.0833333333333333	0.0416666666666667	0	0.0416666666666667	0.166666666666667	0.0833333333333333	0.0416666666666667
>nega1222
0	0	0	0	0.0384615384615385	0.0384615384615385	0	0	0	0.0384615384615385	0.0384615384615385	0	0.0384615384615385	0.0384615384615385	0	0.115384615384615	0.0384615384615385	0.0384615384615385	0	0	0.0384615384615385	0.0384615384615385	0	0.0769230769230769	0.0769230769230769	0.0769230769230769	0	0.0384615384615385	0.0769230769230769	0	0.0769230769230769	0.0769230769230769
>nega1223
0	0	0	0	0	0	0	0	0	0.0434782608695652	0.0434782608695652	0	0.0434782608695652	0.0434782608695652	0.0434782608695652	0.0434782608695652	0	0	0	0	0.0434782608695652	0.0869565217391304	0.0434782608695652	0.0869565217391304	0.0434782608695652	0.0434782608695652	0.0869565217391304	0.0434782608695652	0.0869565217391304	0.0434782608695652	0.0434782608695652	0.0869565217391304
>nega1224
0.111111111111111	0	0	0	0.111111111111111	0	0	0	0	0	0	0	0.111111111111111	0.111111111111111	0	0	0	0.111111111111111	0	0	0	0	0	0	0	0	0.111111111111111	0.111111111111111	0	0.111111111111111	0.111111111111111	0
>nega1225
0	0	0	0	0	0	0	0.0833333333333333	0	0	0	0	0	0.166666666666667	0	0	0	0	0	0.0833333333333333	0	0	0	0	0	0	0.0833333333333333	0.0833333333333333	0	0.25	0.166666666666667	0.0833333333333333
>nega1226
0.117647058823529	0	0	0.0588235294117647	0.0588235294117647	0.0588235294117647	0	0	0	0	0	0	0	0.0588235294117647	0.117647058823529	0	0.0588235294117647	0.0588235294117647	0	0	0	0	0	0.0588235294117647	0	0.117647058823529	0.0588235294117647	0.0588235294117647	0.0588235294117647	0	0	0.0588235294117647
>nega1227
0	0	0	0.1	0.05	0	0	0.05	0	0	0	0	0	0.15	0	0	0	0.05	0.05	0	0	0	0	0	0	0	0.15	0	0	0.2	0.2	0
>nega1228
0	0	0	0	0	0	0	0	0	0	0	0	0	0	0	0.125	0	0	0	0	0	0	0	0	0.125	0	0	0	0.125	0.25	0.25	0.125
>nega1229
0	0	0	0	0	0	0	0	0	0	0	0	0.142857142857143	0	0.0714285714285714	0	0	0	0	0	0	0.142857142857143	0	0	0	0.0714285714285714	0	0.142857142857143	0.142857142857143	0.0714285714285714	0.0714285714285714	0.142857142857143
>nega1230
0	0	0	0	0	0	0	0.0909090909090909	0	0	0	0	0	0.0909090909090909	0.0909090909090909	0	0	0	0.0909090909090909	0	0	0	0	0	0	0	0.0909090909090909	0	0.0909090909090909	0.181818181818182	0.181818181818182	0.0909090909090909
>nega1231
0	0	0	0	0	0	0	0	0	0	0	0	0	0.5	0	0	0	0	0	0	0	0	0	0	0	0	0.5	0	0	0	0	0
>nega1232
0	0	0	0	0	0.142857142857143	0	0	0	0.142857142857143	0	0	0	0	0.142857142857143	0	0	0	0	0.142857142857143	0	0	0	0	0	0	0	0	0.142857142857143	0	0.142857142857143	0.142857142857143
>nega1233
0	0	0	0	0	0	0	0	0	0.0833333333333333	0	0.0833333333333333	0	0	0.0833333333333333	0.0833333333333333	0	0	0	0	0	0.25	0	0	0.0833333333333333	0	0	0.0833333333333333	0	0.0833333333333333	0	0.166666666666667
>nega1234
0	0	0	0	0	0	0	0	0	0	0	0	0.25	0	0	0	0	0	0	0	0	0	0	0	0	0	0	0	0.25	0.25	0	0.25
>nega1235
0	0	0	0	0	0	0	0	0	0	0	0	0.125	0	0	0	0	0	0	0	0	0	0	0	0	0	0	0.125	0.125	0.25	0.125	0.25
>nega1236
0	0	0.05	0	0	0	0.1	0	0	0	0	0	0	0.1	0.1	0	0.05	0	0.05	0	0	0	0.05	0	0	0.15	0.05	0	0.1	0	0.1	0.1
>nega1237
0.0416666666666667	0	0.25	0.0416666666666667	0	0	0	0.0833333333333333	0	0	0	0	0	0.0833333333333333	0	0.0416666666666667	0	0	0.0416666666666667	0.0416666666666667	0	0	0	0	0.0416666666666667	0	0.0833333333333333	0	0.0833333333333333	0.0416666666666667	0.0416666666666667	0.0833333333333333
>nega1238
0	0	0	0	0	0	0	0	0	0	0	0	0	0	0.0909090909090909	0.0909090909090909	0	0	0	0	0	0.0909090909090909	0	0	0.0909090909090909	0.0909090909090909	0	0	0.0909090909090909	0.181818181818182	0.0909090909090909	0.181818181818182
>nega1239
0.0526315789473684	0	0	0	0	0	0.0526315789473684	0	0	0.0526315789473684	0.0526315789473684	0	0.0526315789473684	0.0526315789473684	0.0526315789473684	0.0526315789473684	0	0	0	0.0526315789473684	0.105263157894737	0	0.105263157894737	0	0.0526315789473684	0.0526315789473684	0.0526315789473684	0.0526315789473684	0	0.0526315789473684	0	0.0526315789473684
>nega1240
0	0	0	0	0	0	0	0	0	0	0	0	0	0	0.1	0	0	0	0	0	0	0	0	0	0	0.1	0	0	0.1	0.3	0.1	0.3
>nega1241
0	0	0	0	0	0	0	0	0	0	0	0	0	0.25	0	0	0	0	0	0	0	0	0	0	0	0	0.25	0	0.25	0	0	0.25
>nega1242
0	0	0	0	0	0.181818181818182	0	0	0	0.0909090909090909	0	0.0909090909090909	0	0	0	0.181818181818182	0	0	0	0.181818181818182	0	0.0909090909090909	0	0	0.0909090909090909	0.0909090909090909	0	0	0	0	0	0
>nega1243
0	0	0	0	0	0.0555555555555556	0	0	0	0	0	0	0.0555555555555556	0.111111111111111	0	0	0	0	0	0.0555555555555556	0	0	0	0.111111111111111	0	0.0555555555555556	0	0.166666666666667	0.111111111111111	0.0555555555555556	0	0.222222222222222
>nega1244
0.0833333333333333	0	0	0	0.0833333333333333	0	0	0	0	0	0	0	0.0833333333333333	0	0	0	0	0.0833333333333333	0	0	0	0	0	0	0.0833333333333333	0	0	0.0833333333333333	0.0833333333333333	0.0833333333333333	0.166666666666667	0.166666666666667
>nega1245
0	0	0.0869565217391304	0	0	0	0	0.0869565217391304	0	0	0	0	0	0	0.130434782608696	0.0434782608695652	0.0434782608695652	0	0	0.0434782608695652	0	0	0.0434782608695652	0	0.0434782608695652	0.130434782608696	0	0	0.0434782608695652	0.130434782608696	0.0869565217391304	0.0869565217391304
>nega1246
0.0357142857142857	0	0	0.0357142857142857	0.0357142857142857	0.0714285714285714	0	0.0357142857142857	0	0	0	0	0.0714285714285714	0.0357142857142857	0	0.0714285714285714	0.0714285714285714	0.0357142857142857	0.0357142857142857	0	0	0	0	0	0.0357142857142857	0.0357142857142857	0.0357142857142857	0.0714285714285714	0.0714285714285714	0.0714285714285714	0.0714285714285714	0.0714285714285714
>nega1247
0	0	0	0	0	0	0	0	0	0	0	0	0.0769230769230769	0	0.0769230769230769	0	0	0	0	0	0.0769230769230769	0	0	0	0	0	0	0.153846153846154	0.153846153846154	0.230769230769231	0.153846153846154	0.0769230769230769
>nega1248
0	0	0	0	0	0.0909090909090909	0	0	0	0	0.181818181818182	0	0	0.181818181818182	0	0	0	0.0909090909090909	0	0	0	0.181818181818182	0	0	0	0.0909090909090909	0.0909090909090909	0	0	0	0.0909090909090909	0
>nega1249
0	0.0384615384615385	0	0	0.0384615384615385	0	0	0	0	0	0	0	0	0.0769230769230769	0.0384615384615385	0	0	0.0384615384615385	0	0	0	0	0	0.0384615384615385	0	0.0769230769230769	0.0384615384615385	0	0.0384615384615385	0.230769230769231	0.192307692307692	0.153846153846154
>nega1250
0	0	0	0	0	0	0.0625	0	0	0	0	0	0	0.0625	0.0625	0.0625	0	0	0.0625	0	0.0625	0	0	0.0625	0	0.125	0	0.125	0.0625	0.125	0.125	0
>nega1251
0	0	0	0	0	0	0	0	0	0	0	0	0.1	0	0	0	0	0	0	0	0	0	0	0	0	0	0	0.1	0.2	0.2	0.1	0.3
>nega1252
0	0.0476190476190476	0.0952380952380952	0.285714285714286	0	0	0	0.0476190476190476	0	0	0	0	0	0	0	0.0952380952380952	0	0	0	0.0476190476190476	0	0	0	0	0.0952380952380952	0	0	0	0.0476190476190476	0.0952380952380952	0.0476190476190476	0.0952380952380952
>nega1253
0	0	0	0	0	0	0	0.0769230769230769	0	0	0	0	0	0	0.0769230769230769	0	0	0.0769230769230769	0	0	0	0	0	0	0	0.0769230769230769	0.0769230769230769	0	0.230769230769231	0.0769230769230769	0.0769230769230769	0.230769230769231
>nega1254
0	0	0	0	0	0	0	0	0	0	0	0	0	0	0.5	0	0	0	0	0	0	0	0	0	0.5	0	0	0	0	0	0	0
>nega1255
0	0	0.0416666666666667	0	0.0416666666666667	0	0	0	0	0	0	0	0.0416666666666667	0.0416666666666667	0.0833333333333333	0.0416666666666667	0.0416666666666667	0	0	0	0.0416666666666667	0.0833333333333333	0	0	0.0416666666666667	0.0833333333333333	0	0.0833333333333333	0.0416666666666667	0.125	0.125	0.0416666666666667
>nega1256
0	0	0	0	0	0.166666666666667	0	0	0	0	0.166666666666667	0	0	0.166666666666667	0	0	0	0	0	0.166666666666667	0	0	0	0	0	0.166666666666667	0	0	0	0.166666666666667	0	0
>nega1257
0	0	0	0	0	0	0	0	0	0	0	0	0	0.25	0	0	0	0	0	0	0	0	0	0	0	0	0.25	0	0	0.25	0.25	0
>nega1258
0	0	0	0	0	0	0	0	0	0	0	0	0	0.05	0.1	0	0	0	0	0	0.05	0.05	0	0.05	0.05	0.15	0	0	0.05	0.15	0.2	0.1
>nega1259
0	0	0	0	0	0.0555555555555556	0.0555555555555556	0	0	0	0	0	0.0555555555555556	0.0555555555555556	0.0555555555555556	0	0.111111111111111	0	0	0	0	0	0	0	0	0.0555555555555556	0.0555555555555556	0.0555555555555556	0.0555555555555556	0.166666666666667	0.111111111111111	0.111111111111111
>nega1260
0	0	0	0	0	0	0	0	0	0	0	0	0	0	0	0.125	0	0	0	0	0	0	0	0	0.125	0	0	0	0.25	0.125	0	0.375
>nega1261
0.166666666666667	0	0	0	0.111111111111111	0	0	0	0	0	0	0	0.0555555555555556	0	0.0555555555555556	0.0555555555555556	0	0.111111111111111	0	0	0	0	0	0	0.0555555555555556	0.0555555555555556	0	0.0555555555555556	0.111111111111111	0.0555555555555556	0.0555555555555556	0.0555555555555556
>nega1262
0.037037037037037	0	0.0740740740740741	0.037037037037037	0.037037037037037	0	0	0.037037037037037	0	0.037037037037037	0.037037037037037	0	0.0740740740740741	0.0740740740740741	0	0	0.037037037037037	0	0	0.037037037037037	0	0.0740740740740741	0	0.037037037037037	0	0	0.0740740740740741	0.0740740740740741	0.037037037037037	0.0740740740740741	0.037037037037037	0.0740740740740741
>nega1263
0	0	0	0	0	0	0	0	0	0	0	0	0	0	0.142857142857143	0	0	0	0	0	0.142857142857143	0	0	0	0	0	0.142857142857143	0.142857142857143	0.142857142857143	0.142857142857143	0	0.142857142857143
>nega1264
0	0	0	0	0	0.0740740740740741	0.111111111111111	0	0	0	0.037037037037037	0	0	0.0740740740740741	0.0740740740740741	0.037037037037037	0	0	0.111111111111111	0.0740740740740741	0	0.037037037037037	0	0	0.037037037037037	0.0740740740740741	0	0.0740740740740741	0.0740740740740741	0.037037037037037	0.037037037037037	0.037037037037037
>nega1265
0	0	0	0	0	0	0	0.0666666666666667	0	0	0	0	0	0.2	0	0	0	0	0	0.0666666666666667	0	0	0	0.0666666666666667	0	0	0.0666666666666667	0.133333333333333	0.0666666666666667	0.133333333333333	0.133333333333333	0.0666666666666667
>nega1266
0	0	0	0	0	0	0	0	0	0	0	0	0	0.136363636363636	0.0909090909090909	0.0909090909090909	0	0	0	0	0	0.318181818181818	0	0	0	0.181818181818182	0.0909090909090909	0.0909090909090909	0	0	0	0
>nega1267
0	0	0	0	0.08	0	0	0	0	0	0	0	0	0.04	0.16	0	0.08	0	0	0	0.04	0.04	0	0	0	0.16	0	0.04	0.12	0.08	0.04	0.12
>nega1268
0	0	0	0	0	0	0	0	0	0	0	0	0	0.25	0	0	0	0	0	0	0	0	0	0	0	0	0.25	0	0	0.25	0.25	0
>nega1269
0	0	0	0	0.0555555555555556	0	0.0555555555555556	0	0	0	0	0	0	0	0.0555555555555556	0.111111111111111	0.111111111111111	0	0	0	0	0	0	0	0	0.111111111111111	0	0.0555555555555556	0	0.277777777777778	0.111111111111111	0.0555555555555556
>nega1270
0.0555555555555556	0.0555555555555556	0	0.0555555555555556	0	0	0	0.0555555555555556	0	0	0	0	0	0.0555555555555556	0	0	0.0555555555555556	0	0	0	0	0	0	0	0.0555555555555556	0.0555555555555556	0	0	0.111111111111111	0.111111111111111	0.111111111111111	0.222222222222222
>nega1271
0	0	0	0	0.222222222222222	0	0	0	0	0	0	0	0.111111111111111	0.111111111111111	0	0	0	0.111111111111111	0.111111111111111	0	0	0	0	0	0	0	0.222222222222222	0.111111111111111	0	0	0	0
>nega1272
0	0	0	0	0	0.05	0	0	0	0	0	0	0.05	0.05	0	0.1	0	0	0	0.05	0	0	0	0.1	0.1	0	0	0.1	0.15	0.05	0	0.2
>nega1273
0	0	0	0	0	0	0	0	0	0	0	0	0	0	0	0.333333333333333	0	0	0	0	0	0	0	0	0	0	0	0	0.333333333333333	0	0	0.333333333333333
>nega1274
0	0	0	0	0	0	0	0	0	0	0	0	0	0.25	0	0	0	0	0	0	0	0	0	0	0	0	0	0.25	0.25	0	0	0.25
>nega1275
0	0	0	0	0	0	0	0	0	0	0	0	0.0714285714285714	0	0	0	0	0	0	0	0	0	0.0714285714285714	0	0	0.0714285714285714	0	0.0714285714285714	0.0714285714285714	0.285714285714286	0.214285714285714	0.142857142857143
>nega1276
0	0	0	0	0.0384615384615385	0	0.0769230769230769	0	0	0.0384615384615385	0.0384615384615385	0	0.0384615384615385	0.0384615384615385	0.0769230769230769	0.0384615384615385	0.0769230769230769	0.0384615384615385	0	0	0.0769230769230769	0	0.0384615384615385	0	0.0384615384615385	0.0769230769230769	0.0384615384615385	0	0	0.115384615384615	0.115384615384615	0
>nega1277
0	0	0	0	0	0.0869565217391304	0	0.0434782608695652	0	0.0434782608695652	0	0	0.0434782608695652	0.0869565217391304	0.0434782608695652	0	0.0869565217391304	0	0	0.0434782608695652	0	0	0	0.0869565217391304	0	0.0434782608695652	0.0869565217391304	0.0434782608695652	0.0434782608695652	0.0869565217391304	0.0434782608695652	0.0869565217391304
>nega1278
0	0	0	0	0	0	0.0714285714285714	0	0	0	0	0	0.0714285714285714	0	0.0714285714285714	0	0.0714285714285714	0	0	0	0	0	0	0	0	0.0714285714285714	0	0.0714285714285714	0.142857142857143	0.142857142857143	0.142857142857143	0.142857142857143
>nega1279
0	0	0	0	0	0	0	0	0	0	0	0	0	0.0909090909090909	0.0909090909090909	0	0	0	0	0	0	0	0	0.0909090909090909	0.0909090909090909	0.0909090909090909	0	0	0	0.181818181818182	0.181818181818182	0.181818181818182
>nega1280
0	0	0	0	0	0	0.105263157894737	0	0	0.0526315789473684	0.0526315789473684	0	0.0526315789473684	0.0526315789473684	0.105263157894737	0	0	0	0	0.105263157894737	0	0	0	0.157894736842105	0	0.105263157894737	0.0526315789473684	0.0526315789473684	0.0526315789473684	0	0	0.0526315789473684
>nega1281
0.0625	0	0	0	0.125	0	0	0.0625	0	0	0	0	0.0625	0.0625	0.0625	0	0.0625	0.0625	0	0.0625	0	0	0	0	0.0625	0.0625	0.0625	0.0625	0	0.0625	0.0625	0
>nega1282
0	0.0384615384615385	0	0	0.0384615384615385	0	0	0	0	0	0	0	0	0.0384615384615385	0.0769230769230769	0.0769230769230769	0	0.0384615384615385	0	0	0.0384615384615385	0.0769230769230769	0	0	0.0769230769230769	0.0769230769230769	0.0384615384615385	0	0.115384615384615	0.0769230769230769	0.0769230769230769	0.115384615384615
>nega1283
0	0	0	0	0	0.0434782608695652	0	0	0	0.0434782608695652	0	0	0	0.130434782608696	0.0434782608695652	0	0.0434782608695652	0	0	0	0.0869565217391304	0.0434782608695652	0	0	0	0.0434782608695652	0.0869565217391304	0.0434782608695652	0.0434782608695652	0.130434782608696	0.130434782608696	0.0869565217391304
>nega1284
0	0	0	0	0	0	0	0	0	0	0	0	0	0.0769230769230769	0	0.0769230769230769	0	0	0	0	0.0769230769230769	0	0	0	0	0.0769230769230769	0.0769230769230769	0	0.153846153846154	0.153846153846154	0.153846153846154	0.153846153846154
>nega1285
0	0	0	0	0	0	0	0	0	0	0	0	0	0.181818181818182	0	0	0	0	0	0	0.0909090909090909	0	0	0	0	0.0909090909090909	0	0.0909090909090909	0.0909090909090909	0.0909090909090909	0.272727272727273	0.0909090909090909
>nega1286
0.0454545454545455	0	0.0909090909090909	0	0.0454545454545455	0	0	0	0	0	0	0	0.0454545454545455	0.0454545454545455	0.0454545454545455	0	0	0	0.0454545454545455	0	0	0	0	0.0454545454545455	0	0.0909090909090909	0	0.0454545454545455	0	0.181818181818182	0.181818181818182	0.0909090909090909
>nega1287
0	0	0	0	0	0.142857142857143	0	0	0	0.0714285714285714	0.0714285714285714	0	0.0714285714285714	0	0	0.0714285714285714	0	0	0	0.142857142857143	0	0.0714285714285714	0	0	0	0	0.0714285714285714	0.0714285714285714	0.0714285714285714	0.0714285714285714	0	0.0714285714285714
>nega1288
0	0	0	0	0	0	0	0	0	0	0	0	0	0	0	0	0	0	0	0	0	0	0	0	0	0.2	0	0	0.2	0.2	0.2	0.2
>nega1289
0	0	0.125	0	0	0	0	0.125	0	0	0	0	0	0	0	0.125	0	0	0.125	0	0	0	0	0	0.125	0	0.125	0	0	0.125	0.125	0
>nega1290
0.15	0	0.1	0.05	0.05	0	0	0	0	0	0	0	0	0.1	0	0	0.05	0	0	0	0	0	0	0	0	0	0.1	0	0.1	0.1	0	0.2
>nega1291
0	0	0	0	0	0	0	0	0	0	0	0	0	0.5	0	0	0	0	0	0	0	0	0	0	0	0	0.5	0	0	0	0	0
>nega1292
0	0	0	0	0	0	0	0	0	0	0	0	0	0.166666666666667	0	0	0	0	0	0	0	0	0	0.166666666666667	0.166666666666667	0	0.166666666666667	0	0	0.166666666666667	0.166666666666667	0
>nega1293
0	0	0	0	0	0	0	0	0	0	0	0	0	0	0	0.333333333333333	0	0	0	0	0	0	0	0	0	0	0.333333333333333	0	0	0.333333333333333	0	0
>nega1294
0	0	0	0	0	0.0476190476190476	0	0	0	0	0	0	0	0	0.0476190476190476	0.0952380952380952	0	0.0476190476190476	0	0	0	0.0476190476190476	0	0	0.0476190476190476	0.0476190476190476	0	0.0476190476190476	0.142857142857143	0.19047619047619	0.142857142857143	0.0952380952380952
>nega1295
0	0	0	0	0	0	0	0	0	0	0	0	0	0.1	0.1	0.1	0	0	0	0	0.2	0	0	0	0.1	0.2	0	0	0	0	0.2	0
>nega1296
0	0	0	0	0	0	0	0	0	0	0	0	0.0909090909090909	0.0909090909090909	0	0	0	0	0	0	0	0	0.0909090909090909	0	0	0.0909090909090909	0	0.0909090909090909	0.0909090909090909	0.0909090909090909	0.181818181818182	0.181818181818182
>nega1297
0	0	0	0	0.05	0	0.05	0.05	0	0	0	0	0.05	0.05	0.05	0.05	0.05	0.05	0.05	0	0	0	0	0	0	0.1	0	0.1	0.1	0.05	0.05	0.1
>nega1298
0	0	0	0	0	0	0	0	0	0	0	0	0.0476190476190476	0.0476190476190476	0.0952380952380952	0	0	0	0	0	0.0476190476190476	0	0.0476190476190476	0.0476190476190476	0	0.0952380952380952	0.0476190476190476	0.0476190476190476	0.0952380952380952	0.142857142857143	0.0952380952380952	0.142857142857143
>nega1299
0	0	0	0	0	0.0740740740740741	0	0	0.037037037037037	0	0	0.037037037037037	0	0.037037037037037	0.037037037037037	0.0740740740740741	0	0	0	0.0740740740740741	0.0740740740740741	0.0740740740740741	0	0	0.037037037037037	0.0740740740740741	0	0.0740740740740741	0.0740740740740741	0.0740740740740741	0.037037037037037	0.111111111111111
>nega1300
0	0.0344827586206897	0	0.0344827586206897	0	0.0344827586206897	0	0	0	0	0	0	0	0.0689655172413793	0	0.103448275862069	0.0344827586206897	0	0	0	0.0344827586206897	0.0344827586206897	0	0.0689655172413793	0.103448275862069	0	0.0344827586206897	0.0689655172413793	0	0.172413793103448	0.172413793103448	0
>nega1301
0	0	0	0	0	0	0	0	0	0	0	0	0	0	0.5	0	0	0	0	0	0	0	0	0	0	0.5	0	0	0	0	0	0
>nega1302
0	0	0	0	0	0	0	0	0	0	0	0	0.0666666666666667	0	0	0.0666666666666667	0	0	0	0	0.0666666666666667	0	0.0666666666666667	0	0.0666666666666667	0.0666666666666667	0	0.0666666666666667	0.133333333333333	0.133333333333333	0.133333333333333	0.133333333333333
>nega1303
0	0	0	0	0	0	0.111111111111111	0.0555555555555556	0	0	0	0	0	0.166666666666667	0	0.0555555555555556	0	0	0.0555555555555556	0.111111111111111	0	0	0	0	0.0555555555555556	0	0.166666666666667	0	0.0555555555555556	0.0555555555555556	0.0555555555555556	0.0555555555555556
>nega1304
0.0833333333333333	0	0.0833333333333333	0.0833333333333333	0.0833333333333333	0	0	0	0	0	0	0	0	0.0833333333333333	0.0833333333333333	0	0.0833333333333333	0	0	0	0	0	0	0	0	0.0833333333333333	0	0.0833333333333333	0.0833333333333333	0	0.166666666666667	0
>nega1305
0	0.0769230769230769	0	0	0.0769230769230769	0	0	0	0	0	0	0	0	0.153846153846154	0	0	0.0769230769230769	0	0	0	0	0	0	0	0	0	0.0769230769230769	0.0769230769230769	0.153846153846154	0.0769230769230769	0	0.230769230769231
>nega1306
0	0	0	0	0	0	0	0	0	0.125	0	0	0	0.125	0.125	0	0	0	0	0	0.125	0.125	0	0	0	0	0	0.125	0	0.125	0.125	0
>nega1307
0.285714285714286	0.0714285714285714	0.0714285714285714	0	0.0714285714285714	0	0	0	0	0	0	0	0.0714285714285714	0	0.0714285714285714	0	0	0.0714285714285714	0	0	0	0	0	0	0	0.0714285714285714	0	0.0714285714285714	0	0.0714285714285714	0.0714285714285714	0
>nega1308
0.176470588235294	0	0	0.0588235294117647	0	0.0588235294117647	0	0	0	0	0	0	0	0.0588235294117647	0	0.0588235294117647	0.0588235294117647	0	0	0	0	0	0	0	0	0.0588235294117647	0	0	0.0588235294117647	0.176470588235294	0.117647058823529	0.117647058823529
>nega1309
0.181818181818182	0.0909090909090909	0	0	0.0909090909090909	0	0	0	0	0	0	0	0	0.181818181818182	0	0	0.0909090909090909	0	0	0	0	0	0	0	0	0	0.181818181818182	0	0	0.0909090909090909	0.0909090909090909	0
>nega1310
0	0	0	0	0	0.0769230769230769	0	0	0	0	0	0	0	0.153846153846154	0	0.0769230769230769	0.0769230769230769	0	0	0	0	0.0769230769230769	0	0	0.0769230769230769	0	0	0.153846153846154	0	0.153846153846154	0.153846153846154	0
>nega1311
0	0	0	0	0	0.0526315789473684	0	0	0	0	0	0	0	0.210526315789474	0	0	0.0526315789473684	0	0	0	0	0.105263157894737	0	0	0	0	0.0526315789473684	0.105263157894737	0	0.210526315789474	0.210526315789474	0
>nega1312
0	0	0	0.0769230769230769	0	0.0769230769230769	0	0	0	0	0	0	0	0.153846153846154	0	0	0	0.0769230769230769	0	0	0	0	0	0	0	0	0.0769230769230769	0.0769230769230769	0	0.230769230769231	0.153846153846154	0.0769230769230769
>nega1313
0	0	0	0.0357142857142857	0.0357142857142857	0	0	0	0	0	0	0	0.0714285714285714	0	0	0.0357142857142857	0.0357142857142857	0	0	0	0	0	0.0357142857142857	0	0.0357142857142857	0	0.0357142857142857	0.0357142857142857	0.25	0.0714285714285714	0	0.321428571428571
>nega1314
0	0	0	0	0	0	0	0	0	0	0	0	0	0.166666666666667	0	0	0	0	0	0	0	0	0	0	0	0	0.166666666666667	0	0.166666666666667	0.166666666666667	0.166666666666667	0.166666666666667
>nega1315
0	0	0	0	0	0	0	0	0	0	0	0	0	0.5	0	0	0	0	0	0	0	0	0	0	0	0	0.5	0	0	0	0	0
>nega1316
0	0.0909090909090909	0	0	0	0.0909090909090909	0	0	0	0	0	0	0	0.0909090909090909	0.0909090909090909	0	0.0909090909090909	0	0	0	0	0	0	0	0	0.0909090909090909	0	0	0.0909090909090909	0.0909090909090909	0.0909090909090909	0.181818181818182
>nega1317
0	0	0	0	0	0	0	0	0	0	0	0	0	0	0.25	0	0	0	0	0	0	0	0	0	0	0.25	0	0	0.25	0	0	0.25
>nega1318
0	0	0	0	0	0.125	0	0	0	0	0	0	0	0.25	0	0	0	0	0	0.125	0	0	0	0	0	0	0.25	0	0	0.125	0.125	0
>nega1319
0	0	0.0666666666666667	0	0	0	0.0666666666666667	0	0	0	0	0	0	0.0666666666666667	0	0.0666666666666667	0	0	0	0.0666666666666667	0	0	0	0	0.0666666666666667	0	0.0666666666666667	0	0.0666666666666667	0.2	0.133333333333333	0.133333333333333
>nega1320
0	0	0	0	0	0.05	0	0.1	0	0.05	0	0.05	0	0	0.05	0.15	0	0.15	0	0	0	0.1	0	0	0.15	0.05	0	0	0	0.05	0	0.05
>nega1321
0	0	0	0	0	0	0	0.0833333333333333	0	0	0.0833333333333333	0	0	0.0833333333333333	0	0	0	0.0833333333333333	0	0	0.0833333333333333	0	0	0	0.0833333333333333	0.0833333333333333	0	0	0	0.166666666666667	0.25	0
>nega1322
0.214285714285714	0.142857142857143	0.0714285714285714	0	0	0.0714285714285714	0	0	0	0	0	0	0	0	0.142857142857143	0	0.0714285714285714	0	0	0	0	0	0	0	0	0.142857142857143	0	0	0.0714285714285714	0	0	0.0714285714285714
>nega1323
0	0	0	0	0	0	0	0.0454545454545455	0.0454545454545455	0	0.0454545454545455	0.0454545454545455	0	0.0909090909090909	0	0.0454545454545455	0	0	0.0454545454545455	0	0.0909090909090909	0.0909090909090909	0	0.0454545454545455	0.0454545454545455	0.0454545454545455	0.0909090909090909	0	0.0454545454545455	0.0454545454545455	0.0909090909090909	0.0454545454545455
>nega1324
0	0	0	0	0	0	0	0	0	0	0	0	0	0	0.285714285714286	0	0	0	0	0	0	0.142857142857143	0	0	0	0.285714285714286	0	0	0.142857142857143	0	0	0.142857142857143
>nega1325
0	0	0	0	0	0	0	0	0	0	0	0	0	0.0769230769230769	0	0.0769230769230769	0	0	0	0	0	0.0769230769230769	0	0.0769230769230769	0.153846153846154	0	0.0769230769230769	0	0.0769230769230769	0.0769230769230769	0.153846153846154	0.153846153846154
>nega1326
0	0	0	0	0	0	0	0	0	0	0	0	0	0	0.0666666666666667	0.0666666666666667	0	0	0	0	0	0	0	0.0666666666666667	0.0666666666666667	0.0666666666666667	0	0	0.0666666666666667	0.266666666666667	0.266666666666667	0.0666666666666667
>nega1327
0	0	0.04	0	0	0.04	0	0.04	0	0	0	0	0	0.08	0.04	0	0.04	0	0	0.04	0	0	0	0.04	0	0	0.16	0	0.08	0.2	0.08	0.12
>nega1328
0	0	0	0	0	0.0416666666666667	0.0416666666666667	0	0	0	0	0	0.0833333333333333	0.0416666666666667	0	0.0833333333333333	0.0416666666666667	0.0416666666666667	0	0	0.0833333333333333	0	0	0	0.0833333333333333	0.0416666666666667	0.0416666666666667	0.0416666666666667	0.0416666666666667	0.125	0.125	0.0416666666666667
>nega1329
0	0	0	0	0	0	0	0	0	0.125	0.125	0	0	0.125	0	0	0	0	0	0	0	0	0	0.25	0	0	0.125	0	0	0.125	0.125	0
>nega1330
0.0869565217391304	0	0.217391304347826	0	0.0434782608695652	0	0	0	0	0	0	0	0.0434782608695652	0.0434782608695652	0	0.0869565217391304	0	0	0.0434782608695652	0	0	0	0.0869565217391304	0	0.0869565217391304	0	0.0434782608695652	0.0434782608695652	0	0.0869565217391304	0.0869565217391304	0
>nega1331
0	0	0	0.166666666666667	0	0	0	0.0833333333333333	0	0	0	0	0	0.166666666666667	0	0	0	0	0	0.0833333333333333	0	0	0	0	0	0	0.0833333333333333	0.0833333333333333	0	0.166666666666667	0.166666666666667	0
>nega1332
0	0	0	0	0	0	0.0434782608695652	0	0	0	0	0	0.0434782608695652	0.0869565217391304	0.0434782608695652	0.0434782608695652	0	0	0	0.0434782608695652	0	0	0.0434782608695652	0.0869565217391304	0.0434782608695652	0.0434782608695652	0.0869565217391304	0.0434782608695652	0.0434782608695652	0.130434782608696	0.0869565217391304	0.0869565217391304
>nega1333
0.05	0.05	0	0	0.05	0.05	0	0	0	0	0	0	0	0.2	0	0.05	0.1	0	0	0	0.05	0.05	0	0	0.05	0	0.2	0	0	0.05	0.05	0
>nega1334
0	0	0	0	0	0	0	0	0	0	0	0	0	0	0.1	0.1	0	0	0	0	0	0.1	0	0	0.1	0	0	0	0.2	0.1	0	0.3
>nega1335
0	0	0	0	0	0	0	0	0	0	0	0	0.166666666666667	0	0	0.0833333333333333	0	0	0	0	0	0	0	0.166666666666667	0.0833333333333333	0	0	0.166666666666667	0.0833333333333333	0.0833333333333333	0.0833333333333333	0.0833333333333333
>nega1336
0	0	0	0	0	0	0	0.0714285714285714	0	0	0	0	0.0714285714285714	0.142857142857143	0	0	0	0	0.0714285714285714	0	0	0	0.0714285714285714	0	0	0.0714285714285714	0	0.142857142857143	0.0714285714285714	0.142857142857143	0.142857142857143	0
>nega1337
0	0	0	0	0	0	0	0	0	0	0	0	0.111111111111111	0.111111111111111	0	0	0	0	0	0	0	0	0.0555555555555556	0.111111111111111	0.0555555555555556	0	0	0.166666666666667	0.111111111111111	0.0555555555555556	0.111111111111111	0.111111111111111
>nega1338
0	0	0	0	0.0769230769230769	0	0	0	0	0	0	0	0.0769230769230769	0.0769230769230769	0	0.0769230769230769	0	0	0.0769230769230769	0	0	0	0.0769230769230769	0	0.0769230769230769	0	0.0769230769230769	0.0769230769230769	0	0.153846153846154	0.153846153846154	0
>nega1339
0	0	0	0	0	0	0	0	0	0	0	0	0	0	0	0	0	0	0	0	0	0	0	0	0	0	1	0	0	0	0	0
>nega1340
0.157894736842105	0	0.0526315789473684	0.0526315789473684	0	0	0.0526315789473684	0	0	0	0	0	0	0	0	0.105263157894737	0.0526315789473684	0	0	0	0	0	0	0	0.105263157894737	0	0	0	0.105263157894737	0.105263157894737	0.0526315789473684	0.157894736842105
>nega1341
0	0	0	0	0	0	0	0	0	0	0	0	0	0	0.166666666666667	0	0	0	0	0	0	0	0	0	0	0.166666666666667	0	0	0.166666666666667	0.166666666666667	0.166666666666667	0.166666666666667
>nega1342
0	0	0	0	0.111111111111111	0	0	0.111111111111111	0	0	0	0	0	0	0.222222222222222	0	0	0	0.111111111111111	0.111111111111111	0	0	0	0	0	0.222222222222222	0.111111111111111	0	0	0	0	0
>nega1343
0	0	0	0	0	0	0	0.0833333333333333	0	0	0	0	0.0833333333333333	0.0833333333333333	0	0	0	0	0	0.0833333333333333	0	0	0	0	0	0	0	0.166666666666667	0	0.25	0.0833333333333333	0.166666666666667
>nega1344
0.0555555555555556	0	0	0	0.0555555555555556	0	0	0	0	0	0	0	0	0	0	0.111111111111111	0.0555555555555556	0	0	0	0.0555555555555556	0	0	0	0.111111111111111	0	0	0.0555555555555556	0.222222222222222	0.0555555555555556	0.0555555555555556	0.166666666666667
>nega1345
0	0	0.0384615384615385	0	0	0	0.0384615384615385	0.0384615384615385	0	0	0.0384615384615385	0	0.0384615384615385	0	0.0769230769230769	0.0384615384615385	0	0	0.0384615384615385	0.0384615384615385	0.0384615384615385	0	0	0.0384615384615385	0	0.0384615384615385	0.0769230769230769	0.0384615384615385	0.0769230769230769	0.192307692307692	0.0769230769230769	0.0384615384615385
>nega1346
0	0	0	0	0	0	0	0	0	0	0	0	0.1	0.1	0	0	0	0	0	0	0	0	0	0.1	0	0	0.1	0.1	0.1	0.2	0.1	0.1
>nega1347
0	0	0	0	0	0.1	0	0	0	0	0	0	0.1	0	0.1	0	0	0	0	0.1	0	0	0	0	0	0.1	0	0.1	0.2	0	0	0.2
>nega1348
0.166666666666667	0	0.0833333333333333	0	0.0833333333333333	0	0	0	0	0	0	0	0	0	0.0833333333333333	0	0.0833333333333333	0	0	0	0	0	0	0	0.0833333333333333	0.0833333333333333	0	0	0	0.166666666666667	0.166666666666667	0
>nega1349
0	0	0	0	0	0	0	0	0	0	0	0	0	0.166666666666667	0	0	0	0	0	0	0	0	0	0	0	0	0.166666666666667	0	0.166666666666667	0.166666666666667	0.166666666666667	0.166666666666667
>nega1350
0	0	0	0	0	0.0666666666666667	0	0	0	0	0	0	0	0.0666666666666667	0	0.133333333333333	0	0	0	0.0666666666666667	0	0	0	0.0666666666666667	0.0666666666666667	0.133333333333333	0	0	0.0666666666666667	0.133333333333333	0.133333333333333	0.0666666666666667
>nega1351
0	0	0	0.0909090909090909	0	0.0909090909090909	0	0	0	0	0	0	0.0909090909090909	0	0.0909090909090909	0	0.0909090909090909	0	0	0	0	0	0	0	0	0.0909090909090909	0	0.0909090909090909	0.181818181818182	0	0	0.181818181818182
>nega1352
0	0	0.0526315789473684	0	0.0526315789473684	0.0526315789473684	0	0	0	0	0	0	0	0.157894736842105	0	0	0.0526315789473684	0.0526315789473684	0	0	0	0	0	0	0	0	0	0.157894736842105	0.105263157894737	0.105263157894737	0.105263157894737	0.105263157894737
>nega1353
0	0	0	0	0	0	0	0	0	0	0	0	0.142857142857143	0	0	0	0	0	0	0	0	0	0	0	0	0	0	0	0.142857142857143	0.285714285714286	0.285714285714286	0.142857142857143
>nega1354
0	0	0	0	0	0	0	0	0	0	0	0	0	0.0833333333333333	0	0	0	0	0	0	0	0	0	0	0	0	0.0833333333333333	0	0.0833333333333333	0.333333333333333	0.25	0.166666666666667
>nega1355
0	0	0	0	0	0	0	0	0	0	0	0	0	0	0	0	0	0	0	0	0	0	0	0	0	0.142857142857143	0	0	0.142857142857143	0.285714285714286	0.285714285714286	0.142857142857143
>nega1356
0.0909090909090909	0	0.181818181818182	0.0909090909090909	0	0	0.0454545454545455	0	0	0	0	0	0.0454545454545455	0.0454545454545455	0	0	0	0	0.0454545454545455	0	0	0	0	0	0	0	0.0454545454545455	0.0454545454545455	0.0909090909090909	0.0909090909090909	0.0909090909090909	0.0909090909090909
>nega1357
0	0	0	0	0	0	0	0	0	0	0	0	0	0	0	0.25	0	0	0	0	0	0	0	0	0.25	0	0	0	0	0.25	0.25	0
>nega1358
0	0	0	0	0	0	0	0	0	0	0	0	0	0	0.4	0	0	0	0	0	0	0.2	0	0	0	0.4	0	0	0	0	0	0
>nega1359
0	0	0	0	0	0	0	0	0	0	0	0	0	0.0625	0.0625	0.0625	0	0	0	0	0	0	0	0.125	0.0625	0.125	0	0	0.125	0.0625	0.125	0.1875
>nega1360
0.181818181818182	0	0.272727272727273	0.136363636363636	0	0	0.0454545454545455	0	0	0	0	0	0	0	0.0454545454545455	0	0.0454545454545455	0	0	0	0	0	0	0	0	0.0454545454545455	0.0454545454545455	0	0.0454545454545455	0.0454545454545455	0.0454545454545455	0.0454545454545455
>nega1361
0.227272727272727	0	0.181818181818182	0.0454545454545455	0.0454545454545455	0	0	0	0	0	0	0	0	0	0.0454545454545455	0.0454545454545455	0	0	0.0454545454545455	0	0	0	0	0	0.0454545454545455	0.0454545454545455	0	0	0.0909090909090909	0.0454545454545455	0.0454545454545455	0.0909090909090909
>nega1362
0	0	0	0	0	0	0	0.15	0	0.05	0.05	0	0	0	0.15	0.05	0	0.1	0	0.05	0	0.05	0	0.05	0.05	0.15	0	0	0.05	0	0	0.05
>nega1363
0	0	0.0476190476190476	0.0952380952380952	0	0.0476190476190476	0.0476190476190476	0.0476190476190476	0	0	0	0	0	0.0952380952380952	0	0.0952380952380952	0.0476190476190476	0	0.0476190476190476	0.0476190476190476	0	0	0	0	0.0952380952380952	0	0.0952380952380952	0	0	0.0952380952380952	0.0952380952380952	0
>nega1364
0	0	0	0	0.2	0	0	0	0	0	0	0	0.2	0.1	0	0	0	0.2	0	0	0	0	0	0	0	0	0.1	0.2	0	0	0	0
>nega1365
0	0	0	0	0.0555555555555556	0	0.0555555555555556	0	0	0	0	0	0.0555555555555556	0.0555555555555556	0.0555555555555556	0	0	0	0.0555555555555556	0.0555555555555556	0	0	0	0	0	0.0555555555555556	0.0555555555555556	0.0555555555555556	0.111111111111111	0.111111111111111	0.111111111111111	0.111111111111111
>nega1366
0	0	0	0	0	0.0526315789473684	0.0526315789473684	0	0	0	0.0526315789473684	0.0526315789473684	0	0.0526315789473684	0.0526315789473684	0	0.0526315789473684	0	0.0526315789473684	0	0	0	0	0.105263157894737	0.0526315789473684	0.105263157894737	0	0	0.0526315789473684	0.105263157894737	0.105263157894737	0.0526315789473684
>nega1367
0	0	0	0	0	0	0.0714285714285714	0	0	0	0	0	0	0.0714285714285714	0.142857142857143	0	0	0	0.0714285714285714	0	0.0714285714285714	0	0	0	0	0.0714285714285714	0.0714285714285714	0	0.0714285714285714	0.214285714285714	0.0714285714285714	0.0714285714285714
>nega1368
0	0	0	0	0	0	0	0	0	0	0	0	0	0	0.1	0.1	0	0	0	0	0	0.1	0	0	0.2	0	0	0	0	0.2	0	0.3
>nega1369
0	0	0.0625	0	0	0	0.0625	0.125	0	0	0	0	0	0.125	0	0.0625	0	0	0.125	0.0625	0	0	0	0	0	0.0625	0.125	0.0625	0.0625	0	0	0.0625
>nega1370
0	0	0	0	0	0	0	0	0	0	0	0	0	0.0909090909090909	0	0.0909090909090909	0	0	0	0	0.0909090909090909	0	0.0909090909090909	0	0.181818181818182	0	0.0909090909090909	0	0	0.181818181818182	0.0909090909090909	0.0909090909090909
>nega1371
0	0	0	0	0	0	0	0	0	0	0	0	0.0909090909090909	0.0909090909090909	0	0	0	0	0	0	0	0.0909090909090909	0	0	0	0	0	0.181818181818182	0.181818181818182	0.0909090909090909	0.0909090909090909	0.181818181818182
>nega1372
0	0	0	0	0	0	0	0	0	0	0	0	0.0625	0	0.0625	0.0625	0	0	0	0	0	0.0625	0.125	0	0.0625	0.0625	0.0625	0.0625	0	0.1875	0.1875	0
>nega1373
0	0	0	0	0	0	0	0	0	0	0	0	0.1	0	0	0.1	0	0	0	0	0.1	0	0	0	0	0.1	0	0.1	0	0.3	0.2	0
>nega1374
0	0	0	0	0.0769230769230769	0	0	0	0	0	0	0	0	0.0769230769230769	0.153846153846154	0	0	0.0769230769230769	0	0	0.0769230769230769	0	0	0	0.153846153846154	0.0769230769230769	0	0	0.0769230769230769	0	0	0.230769230769231
>nega1375
0	0	0	0	0	0	0	0	0	0	0	0	0	0	0	0.25	0	0	0	0	0	0	0	0	0.25	0	0	0	0	0.25	0.25	0
>nega1376
0	0	0	0	0.0625	0.0625	0	0	0	0	0	0	0	0.0625	0.0625	0	0.0625	0.0625	0	0	0	0	0	0	0	0.0625	0.0625	0.0625	0.0625	0.125	0.125	0.125
>nega1377
0.05	0.05	0	0	0	0.05	0	0	0	0	0	0	0	0	0.1	0	0	0.05	0	0	0	0	0	0	0	0.1	0	0	0.15	0.15	0.1	0.2
>nega1378
0	0	0	0	0	0	0	0	0	0	0	0	0.117647058823529	0.0588235294117647	0	0.0588235294117647	0	0	0	0	0	0.117647058823529	0.0588235294117647	0	0	0.0588235294117647	0.0588235294117647	0.117647058823529	0.117647058823529	0.0588235294117647	0.0588235294117647	0.117647058823529
>nega1379
0	0	0	0	0	0	0	0	0	0	0	0	0	0	0	0.25	0	0	0	0	0	0	0	0	0	0	0.25	0	0.25	0.25	0	0
>nega1380
0	0	0	0	0	0.0769230769230769	0	0	0	0	0	0	0	0	0	0.153846153846154	0.0769230769230769	0	0	0	0	0.0769230769230769	0	0	0.0769230769230769	0.153846153846154	0	0	0	0.153846153846154	0.153846153846154	0.0769230769230769
>nega1381
0.0869565217391304	0	0	0.0869565217391304	0.0434782608695652	0.0434782608695652	0	0	0	0	0	0	0.0434782608695652	0.0434782608695652	0.0434782608695652	0.0434782608695652	0.0434782608695652	0	0.0434782608695652	0	0	0.0434782608695652	0	0	0.0434782608695652	0.0434782608695652	0.0434782608695652	0.0434782608695652	0.0869565217391304	0.0434782608695652	0	0.130434782608696
>nega1382
0	0	0	0	0.125	0	0	0	0	0	0	0	0.125	0	0	0.125	0.125	0	0	0	0	0	0	0	0.125	0	0	0.125	0	0.125	0.125	0
>nega1383
0	0	0	0	0	0	0	0	0	0	0	0	0.0555555555555556	0.0555555555555556	0.0555555555555556	0	0	0	0	0	0.0555555555555556	0.0555555555555556	0	0	0	0.0555555555555556	0	0.111111111111111	0.222222222222222	0.0555555555555556	0	0.277777777777778
>nega1384
0.037037037037037	0	0.0740740740740741	0.0740740740740741	0	0	0	0.037037037037037	0	0	0	0	0.037037037037037	0.0740740740740741	0.037037037037037	0	0	0	0	0.037037037037037	0	0	0.037037037037037	0.0740740740740741	0	0	0.111111111111111	0.0740740740740741	0.037037037037037	0.148148148148148	0.037037037037037	0.0740740740740741
>nega1385
0	0	0	0	0	0.0625	0.0625	0.0625	0	0.0625	0	0.0625	0.0625	0.0625	0	0	0.0625	0.0625	0	0.0625	0	0	0	0	0	0	0.0625	0.0625	0.0625	0.0625	0.0625	0.0625
>nega1386
0	0	0.0714285714285714	0	0	0	0.0714285714285714	0	0	0	0	0	0	0.0714285714285714	0	0	0	0	0	0.0714285714285714	0	0	0	0	0	0	0.142857142857143	0	0	0.285714285714286	0.285714285714286	0
>nega1387
0	0	0	0	0	0	0	0.0666666666666667	0	0	0	0	0	0.2	0	0	0	0	0.0666666666666667	0	0	0	0	0.133333333333333	0	0.0666666666666667	0.2	0	0.0666666666666667	0.0666666666666667	0.0666666666666667	0.0666666666666667
>nega1388
0	0	0	0	0	0	0	0	0	0	0	0	0	0	0.2	0.2	0	0	0	0	0	0	0	0.2	0.2	0.2	0	0	0	0	0	0
>nega1389
0	0	0	0	0	0.0526315789473684	0	0.105263157894737	0	0.0526315789473684	0	0	0.0526315789473684	0	0.0526315789473684	0	0.0526315789473684	0	0.0526315789473684	0.0526315789473684	0	0	0	0	0	0	0.157894736842105	0	0.105263157894737	0.157894736842105	0.0526315789473684	0.0526315789473684
>nega1390
0.111111111111111	0.111111111111111	0	0.0555555555555556	0.0555555555555556	0	0	0	0	0	0	0	0.0555555555555556	0	0	0.0555555555555556	0.0555555555555556	0	0	0	0	0	0	0	0.0555555555555556	0	0	0	0.111111111111111	0.111111111111111	0.111111111111111	0.111111111111111
>nega1391
0	0	0	0	0	0	0	0	0	0	0	0	0	0	0.0909090909090909	0	0	0	0	0	0	0	0	0	0	0	0	0.0909090909090909	0.272727272727273	0.181818181818182	0.0909090909090909	0.272727272727273
>nega1392
0.05	0	0	0	0	0	0.05	0	0	0	0	0	0.1	0.15	0.05	0	0	0.05	0	0	0	0.2	0	0	0	0.15	0.05	0.1	0	0	0	0.05
>nega1393
0	0	0	0	0.125	0	0	0	0	0	0	0	0	0.25	0	0	0	0.125	0	0	0	0	0	0	0	0	0.125	0.125	0	0.125	0.125	0
>nega1394
0.166666666666667	0.125	0	0.0416666666666667	0	0.0833333333333333	0.0416666666666667	0	0	0	0	0	0	0.125	0	0.0416666666666667	0.0833333333333333	0	0	0.0416666666666667	0	0	0	0	0.0416666666666667	0	0.0833333333333333	0.0416666666666667	0	0.0416666666666667	0.0416666666666667	0
>nega1395
0	0	0	0	0	0	0	0.0833333333333333	0	0	0	0	0	0	0	0.166666666666667	0	0	0	0.0833333333333333	0	0	0	0	0.166666666666667	0	0	0	0.0833333333333333	0.166666666666667	0.0833333333333333	0.166666666666667
>nega1396
0	0	0	0	0	0	0	0	0	0	0	0	0	0	0	0	0	0	0	0	0	0	0	0	0	0	1	0	0	0	0	0
>nega1397
0.0714285714285714	0.0714285714285714	0	0.0714285714285714	0.0714285714285714	0	0	0	0	0	0	0	0	0	0	0.142857142857143	0.0714285714285714	0	0	0	0	0	0	0	0.0714285714285714	0.0714285714285714	0	0	0.0714285714285714	0.0714285714285714	0.0714285714285714	0.142857142857143
>nega1398
0	0	0	0	0	0	0	0.0384615384615385	0	0	0	0	0.0384615384615385	0.0769230769230769	0.0384615384615385	0	0	0	0	0.0384615384615385	0	0	0.0384615384615385	0.0769230769230769	0	0.0769230769230769	0.0384615384615385	0.0769230769230769	0.115384615384615	0.115384615384615	0.0384615384615385	0.192307692307692
>nega1399
0	0	0	0	0	0	0	0.0588235294117647	0	0	0.0588235294117647	0	0	0.117647058823529	0.0588235294117647	0	0	0	0.0588235294117647	0	0.0588235294117647	0.0588235294117647	0	0	0	0.0588235294117647	0	0.0588235294117647	0.0588235294117647	0.0588235294117647	0.235294117647059	0.0588235294117647
>nega1400
0	0	0	0	0	0	0	0	0	0	0	0	0	0.0714285714285714	0.0714285714285714	0.0714285714285714	0	0	0	0	0	0.0714285714285714	0	0.0714285714285714	0	0.0714285714285714	0.0714285714285714	0.0714285714285714	0.142857142857143	0.142857142857143	0	0.142857142857143
>nega1401
0	0	0	0	0.0625	0	0	0	0	0	0	0	0	0.125	0	0.0625	0	0	0.0625	0	0	0.0625	0	0	0.0625	0.0625	0	0.0625	0.125	0.0625	0.125	0.125
>nega1402
0	0	0	0	0	0	0	0	0	0	0	0	0	0.142857142857143	0.142857142857143	0	0	0	0	0	0	0	0	0.142857142857143	0	0.142857142857143	0.142857142857143	0	0.142857142857143	0	0	0.142857142857143
>nega1403
0	0	0	0	0	0	0	0.0416666666666667	0	0	0	0	0.0416666666666667	0.0833333333333333	0.0833333333333333	0.0416666666666667	0.0416666666666667	0	0	0	0.0416666666666667	0.0416666666666667	0.0833333333333333	0	0	0.125	0.0833333333333333	0.0416666666666667	0.0833333333333333	0.0416666666666667	0	0.125
>nega1404
0	0	0	0	0	0	0	0	0	0	0	0	0	0.166666666666667	0	0	0	0	0	0	0	0	0	0	0	0.166666666666667	0	0	0.5	0	0.166666666666667	0
>nega1405
0	0	0	0	0	0	0	0	0	0	0	0	0.0769230769230769	0.0769230769230769	0	0.0769230769230769	0	0	0	0	0.0769230769230769	0	0.0769230769230769	0	0.0769230769230769	0.0769230769230769	0.0769230769230769	0	0.0769230769230769	0.0769230769230769	0	0.230769230769231
>nega1406
0.0555555555555556	0	0	0	0.0555555555555556	0	0	0	0	0	0	0	0	0.166666666666667	0	0	0	0	0.0555555555555556	0	0.0555555555555556	0	0	0	0	0.0555555555555556	0.111111111111111	0	0.0555555555555556	0.111111111111111	0.222222222222222	0.0555555555555556
>nega1407
0.0384615384615385	0	0.0384615384615385	0	0.0384615384615385	0	0.0384615384615385	0.0384615384615385	0	0	0	0	0.0769230769230769	0.0769230769230769	0	0	0.0384615384615385	0	0.0769230769230769	0	0	0	0	0	0	0	0.0769230769230769	0.0769230769230769	0	0.192307692307692	0.0769230769230769	0.115384615384615
>nega1408
0	0	0	0	0	0	0	0	0	0	0	0	0	0	0.0588235294117647	0.176470588235294	0	0	0	0	0.117647058823529	0	0.0588235294117647	0	0.176470588235294	0.0588235294117647	0	0	0.117647058823529	0.0588235294117647	0.0588235294117647	0.117647058823529
>nega1409
0	0	0	0	0	0	0.0625	0	0	0	0	0	0.0625	0	0.0625	0	0	0	0	0.0625	0	0	0	0	0	0.0625	0	0.0625	0.125	0.1875	0.1875	0.125
>nega1410
0	0	0	0.0833333333333333	0.0833333333333333	0	0	0	0	0	0	0	0	0	0.0833333333333333	0	0	0.0833333333333333	0	0	0	0	0	0	0	0.0833333333333333	0	0.0833333333333333	0.0833333333333333	0.166666666666667	0.0833333333333333	0.166666666666667
>nega1411
0	0	0	0	0	0	0	0	0	0	0	0	0	0	0	0.125	0	0	0	0	0	0	0	0	0.125	0	0	0	0.125	0.25	0.25	0.125
>nega1412
0.1875	0	0.125	0.0625	0	0	0	0.0625	0	0	0	0	0	0.125	0	0	0	0	0	0.0625	0	0	0	0	0	0	0.125	0	0	0.125	0.0625	0.0625
>nega1413
0	0	0	0	0	0.166666666666667	0	0	0	0	0	0	0	0.166666666666667	0.166666666666667	0	0	0	0	0.166666666666667	0	0	0	0	0	0.166666666666667	0.166666666666667	0	0	0	0	0
>nega1414
0	0	0	0	0	0	0	0	0	0	0	0	0	0	0	0.25	0	0	0	0	0	0	0	0	0	0	0.25	0	0	0	0.25	0.25
>nega1415
0	0	0	0.0909090909090909	0.0909090909090909	0	0	0	0	0	0	0	0.0909090909090909	0	0	0.0909090909090909	0	0	0	0.0909090909090909	0	0	0	0	0	0	0.0909090909090909	0.0909090909090909	0.0909090909090909	0.0909090909090909	0	0.181818181818182
>nega1416
0	0	0	0	0	0	0.0476190476190476	0	0	0	0	0	0	0	0.142857142857143	0	0	0.0476190476190476	0	0	0.0476190476190476	0	0	0	0	0.142857142857143	0	0	0.142857142857143	0.142857142857143	0.0952380952380952	0.19047619047619
>nega1417
0.0476190476190476	0	0	0	0.0476190476190476	0	0	0	0	0	0	0	0	0.0952380952380952	0	0.0952380952380952	0	0.0476190476190476	0	0	0	0.0476190476190476	0	0.0476190476190476	0.0952380952380952	0.0476190476190476	0.0476190476190476	0	0.0476190476190476	0.0952380952380952	0.142857142857143	0.0952380952380952
>nega1418
0	0	0	0	0	0	0	0	0	0	0	0	0.1	0.1	0	0.1	0	0	0	0	0.1	0.1	0	0	0.1	0	0.1	0.1	0	0.1	0.1	0
>nega1419
0	0	0	0	0	0	0	0	0	0	0	0	0	0.125	0.125	0	0	0	0	0	0.125	0	0	0	0	0.125	0	0.125	0.125	0	0.25	0
>nega1420
0	0	0.0454545454545455	0.136363636363636	0.0454545454545455	0	0.0454545454545455	0	0	0	0	0	0.0454545454545455	0	0.0909090909090909	0	0.0909090909090909	0	0	0	0.0454545454545455	0	0	0	0	0.0909090909090909	0	0.0909090909090909	0.0909090909090909	0.0454545454545455	0.0454545454545455	0.0909090909090909
>nega1421
0	0	0	0	0	0	0	0	0	0	0	0	0.0714285714285714	0.0714285714285714	0.0714285714285714	0	0	0	0	0	0	0	0	0.142857142857143	0	0.0714285714285714	0.0714285714285714	0.0714285714285714	0.214285714285714	0	0	0.214285714285714
>nega1422
0.25	0	0	0	0	0.125	0	0	0	0	0	0	0	0.25	0	0	0.125	0	0	0	0	0	0	0	0	0	0.25	0	0	0	0	0
>nega1423
0.0476190476190476	0	0	0	0.0952380952380952	0	0	0	0	0	0	0	0	0.0476190476190476	0.0476190476190476	0.0476190476190476	0	0.0476190476190476	0.0476190476190476	0	0	0	0	0	0	0.0476190476190476	0.0476190476190476	0.0476190476190476	0.0476190476190476	0.238095238095238	0.142857142857143	0.0476190476190476
>nega1424
0	0	0	0	0	0	0	0	0	0	0	0	0	0.5	0	0	0	0	0	0	0	0	0	0	0	0	0.5	0	0	0	0	0
>nega1425
0.0476190476190476	0	0.0476190476190476	0	0.0476190476190476	0	0	0	0	0	0	0	0	0.0476190476190476	0.0952380952380952	0	0	0.0476190476190476	0	0	0.0476190476190476	0	0	0	0	0.0952380952380952	0.0476190476190476	0	0.0952380952380952	0.142857142857143	0.0952380952380952	0.142857142857143
>nega1426
0	0	0	0	0	0	0	0	0	0	0	0	0.181818181818182	0	0	0	0	0	0	0	0	0	0	0.0909090909090909	0	0	0	0.181818181818182	0.181818181818182	0.0909090909090909	0.0909090909090909	0.181818181818182
>nega1427
0	0	0	0	0	0	0	0	0	0	0	0	0	0	0.25	0	0	0	0	0	0	0	0	0	0	0.25	0	0	0.25	0	0	0.25
>nega1428
0	0	0	0	0.0952380952380952	0	0	0	0	0	0	0	0.0476190476190476	0.0952380952380952	0	0.0476190476190476	0	0.0476190476190476	0.0476190476190476	0	0.0476190476190476	0	0	0	0.0476190476190476	0	0.0952380952380952	0.0476190476190476	0.0476190476190476	0.142857142857143	0.0952380952380952	0.0952380952380952
>nega1429
0	0	0	0	0	0	0	0	0	0	0	0	0	0	0	0	0	0	0	0	0	0	0	0	0.0769230769230769	0	0	0	0.384615384615385	0.0769230769230769	0.0769230769230769	0.384615384615385
>nega1430
0	0	0.0833333333333333	0.333333333333333	0.0833333333333333	0	0	0	0	0	0	0	0	0.0833333333333333	0	0	0.0833333333333333	0	0	0	0	0	0	0	0	0.0833333333333333	0.0833333333333333	0	0	0.0833333333333333	0.0833333333333333	0
>nega1431
0	0	0	0	0	0	0	0.0666666666666667	0	0	0.0666666666666667	0	0	0.0666666666666667	0	0.0666666666666667	0	0.0666666666666667	0	0	0.0666666666666667	0	0	0	0.0666666666666667	0.0666666666666667	0	0	0.0666666666666667	0.133333333333333	0.2	0.0666666666666667
>nega1432
0	0	0	0	0	0	0	0.0869565217391304	0	0	0	0	0.0869565217391304	0	0	0	0	0	0.0434782608695652	0.0434782608695652	0	0	0	0	0	0	0	0.130434782608696	0.217391304347826	0.0869565217391304	0.0869565217391304	0.217391304347826
>nega1433
0	0	0	0	0	0.181818181818182	0	0	0	0	0	0	0.181818181818182	0	0	0	0	0	0	0.181818181818182	0	0	0	0	0	0	0	0.272727272727273	0	0.0909090909090909	0	0.0909090909090909
>nega1434
0	0	0	0	0	0	0	0	0	0	0	0	0	0.25	0	0	0	0	0	0	0	0	0	0	0	0	0	0.25	0	0.25	0.25	0
>nega1435
0	0	0	0	0	0	0	0	0	0	0	0	0.0666666666666667	0.2	0	0	0	0	0	0	0.0666666666666667	0.133333333333333	0	0	0	0	0.0666666666666667	0.2	0.133333333333333	0	0	0.133333333333333
>nega1436
0	0	0	0.0454545454545455	0	0.0454545454545455	0	0.0454545454545455	0	0	0	0	0	0.0454545454545455	0.0454545454545455	0.0454545454545455	0	0	0.0454545454545455	0.0454545454545455	0	0	0	0	0	0	0.0454545454545455	0.0454545454545455	0.136363636363636	0.181818181818182	0.0454545454545455	0.181818181818182
>nega1437
0.142857142857143	0	0	0	0.0714285714285714	0	0	0	0	0	0	0	0	0	0	0.142857142857143	0.0714285714285714	0	0	0	0	0.0714285714285714	0	0	0.0714285714285714	0.0714285714285714	0.0714285714285714	0	0	0.142857142857143	0.142857142857143	0
>nega1438
0.0476190476190476	0	0	0	0.0476190476190476	0	0.0476190476190476	0	0	0	0	0	0.0476190476190476	0	0.0476190476190476	0.0476190476190476	0.0476190476190476	0	0.0476190476190476	0	0	0	0	0	0.0476190476190476	0.0476190476190476	0	0.0476190476190476	0.142857142857143	0.0952380952380952	0.0952380952380952	0.142857142857143
>nega1439
0	0	0	0	0	0	0	0	0	0	0	0	0.25	0	0	0	0	0	0	0	0	0	0	0	0	0	0	0.25	0.25	0	0	0.25
>nega1440
0	0	0	0	0	0	0	0	0	0	0	0	0	0	0.166666666666667	0	0	0	0	0	0	0	0	0	0	0.166666666666667	0	0	0.166666666666667	0.166666666666667	0.166666666666667	0.166666666666667
>nega1441
0	0	0	0	0	0	0	0	0	0	0	0	0	0.133333333333333	0	0.0666666666666667	0	0	0	0	0.133333333333333	0	0	0	0	0	0.0666666666666667	0.0666666666666667	0.2	0.0666666666666667	0.0666666666666667	0.2
>nega1442
0	0	0	0	0.04	0	0.04	0	0	0	0	0	0.04	0.04	0.08	0	0	0	0.08	0	0.04	0.04	0	0	0	0.08	0	0.12	0.12	0.08	0.08	0.12
>nega1443
0	0	0	0	0	0.0526315789473684	0	0	0	0	0	0	0.0526315789473684	0	0.105263157894737	0	0	0	0	0.0526315789473684	0	0	0.105263157894737	0	0	0.0526315789473684	0.0526315789473684	0.105263157894737	0.105263157894737	0.157894736842105	0.105263157894737	0.0526315789473684
>nega1444
0	0	0	0	0	0	0	0	0	0.2	0	0	0.2	0	0	0	0	0	0	0	0	0.2	0	0	0	0.2	0	0	0.2	0	0	0
>nega1445
0	0	0	0	0	0	0	0	0	0	0	0	0.133333333333333	0	0	0	0	0	0	0	0	0	0.0666666666666667	0	0.0666666666666667	0	0	0.0666666666666667	0.133333333333333	0.133333333333333	0.0666666666666667	0.333333333333333
>nega1446
0	0	0	0	0	0.0833333333333333	0	0	0	0	0	0	0.166666666666667	0.0833333333333333	0	0	0	0.0833333333333333	0	0	0.0833333333333333	0	0	0	0	0.0833333333333333	0.0833333333333333	0.0833333333333333	0	0.0833333333333333	0.166666666666667	0
>nega1447
0	0	0	0	0	0	0	0	0	0	0	0	0	0.333333333333333	0	0	0	0	0	0	0	0	0	0	0	0	0	0	0	0.333333333333333	0	0.333333333333333
>nega1448
0	0	0	0	0	0	0	0	0	0	0	0	0	0	0.142857142857143	0.142857142857143	0	0	0	0	0.142857142857143	0	0	0	0.142857142857143	0.142857142857143	0	0	0.142857142857143	0	0	0.142857142857143
>nega1449
0	0	0	0	0	0.2	0	0	0	0.2	0	0	0.2	0	0	0	0	0	0	0.2	0	0	0	0	0	0	0.2	0	0	0	0	0
>nega1450
0	0	0	0	0.0555555555555556	0	0	0	0	0	0	0	0	0.0555555555555556	0	0.166666666666667	0	0	0.0555555555555556	0	0.0555555555555556	0	0.0555555555555556	0	0.111111111111111	0.0555555555555556	0.0555555555555556	0	0.111111111111111	0.0555555555555556	0.0555555555555556	0.111111111111111
>nega1451
0.12	0.04	0	0.04	0.08	0.04	0	0	0	0	0	0	0	0.04	0	0.12	0.08	0.04	0	0	0	0	0	0	0.08	0.04	0.04	0	0.04	0.08	0.04	0.08
>nega1452
0	0	0	0	0	0	0	0.0909090909090909	0	0	0	0	0	0	0.0909090909090909	0	0	0	0.0909090909090909	0	0	0	0	0	0	0.0909090909090909	0	0.0909090909090909	0.272727272727273	0	0	0.272727272727273
>nega1453
0	0.0526315789473684	0	0.105263157894737	0.0526315789473684	0	0	0.0526315789473684	0	0	0	0	0	0.105263157894737	0	0.0526315789473684	0	0.0526315789473684	0	0.0526315789473684	0	0	0	0	0.0526315789473684	0	0.0526315789473684	0.0526315789473684	0.0526315789473684	0.105263157894737	0.0526315789473684	0.105263157894737
>nega1454
0	0	0	0	0	0	0	0.125	0	0	0	0	0	0	0.25	0	0	0	0.125	0	0	0	0	0	0	0.25	0	0	0	0.125	0.125	0
>nega1455
0	0	0	0.230769230769231	0	0	0.0769230769230769	0	0	0	0	0	0.0769230769230769	0	0	0.0769230769230769	0.0769230769230769	0	0	0	0	0	0	0	0	0	0	0.0769230769230769	0.0769230769230769	0.153846153846154	0.0769230769230769	0.0769230769230769
>nega1456
0	0	0	0	0	0	0	0	0	0	0	0	0	0	0	0.5	0	0	0	0	0	0	0	0	0	0	0.5	0	0	0	0	0
>nega1457
0	0	0	0	0	0	0	0	0	0	0	0	0.333333333333333	0	0	0	0	0	0	0	0	0	0	0	0.333333333333333	0	0	0	0	0	0.333333333333333	0
>nega1458
0.176470588235294	0.0588235294117647	0	0.0588235294117647	0	0.0588235294117647	0	0	0	0	0	0	0.0588235294117647	0	0.0588235294117647	0	0.0588235294117647	0	0	0	0	0	0	0	0	0.0588235294117647	0	0.0588235294117647	0.0588235294117647	0.117647058823529	0.0588235294117647	0.117647058823529
>nega1459
0	0	0	0	0	0	0	0	0	0	0	0	0	0.142857142857143	0.142857142857143	0	0	0	0	0	0.142857142857143	0	0	0	0	0.142857142857143	0	0.142857142857143	0.142857142857143	0	0	0.142857142857143
>nega1460
0.0416666666666667	0	0.125	0.0416666666666667	0	0.0416666666666667	0	0	0	0	0	0	0	0.0833333333333333	0.0416666666666667	0	0.0416666666666667	0	0	0	0.0416666666666667	0	0	0	0.0416666666666667	0.0416666666666667	0.0416666666666667	0	0.0416666666666667	0.125	0.0833333333333333	0.166666666666667
>nega1461
0	0	0	0	0	0	0	0	0	0	0	0	0	0	0.166666666666667	0	0	0	0	0	0	0	0	0	0	0.166666666666667	0	0	0.166666666666667	0.166666666666667	0.166666666666667	0.166666666666667
>nega1462
0	0	0	0	0	0	0	0	0	0	0	0	0.0909090909090909	0	0	0.0909090909090909	0	0	0	0	0.0909090909090909	0	0	0	0.0909090909090909	0	0	0.0909090909090909	0	0.272727272727273	0.181818181818182	0.0909090909090909
>nega1463
0	0	0	0	0	0	0	0	0	0	0	0	0.0833333333333333	0.0833333333333333	0	0	0	0	0	0	0	0	0.0833333333333333	0	0	0	0	0.0833333333333333	0.25	0.0833333333333333	0.0833333333333333	0.25
>nega1464
0	0	0.0714285714285714	0.107142857142857	0	0.0357142857142857	0.0714285714285714	0	0.0357142857142857	0	0	0.0357142857142857	0.0357142857142857	0.0357142857142857	0.0357142857142857	0.0357142857142857	0.0714285714285714	0	0	0.0357142857142857	0	0	0.0714285714285714	0	0.0357142857142857	0.0357142857142857	0	0.0357142857142857	0	0.107142857142857	0.0714285714285714	0.0357142857142857
>nega1465
0	0	0	0	0	0	0	0	0	0	0	0	0.0714285714285714	0	0	0	0	0	0	0	0	0	0.0714285714285714	0	0	0	0.0714285714285714	0.0714285714285714	0.0714285714285714	0.285714285714286	0.214285714285714	0.142857142857143
>nega1466
0	0	0	0	0	0	0	0	0	0	0	0	0.142857142857143	0	0.142857142857143	0	0	0	0	0	0.142857142857143	0	0	0	0	0.285714285714286	0	0	0.142857142857143	0	0	0.142857142857143
>nega1467
0	0	0	0	0	0	0	0	0	0	0	0	0.0555555555555556	0.111111111111111	0	0	0	0	0	0	0.0555555555555556	0	0	0.0555555555555556	0.0555555555555556	0	0.0555555555555556	0.0555555555555556	0.111111111111111	0.111111111111111	0.111111111111111	0.222222222222222
>nega1468
0	0	0	0	0	0	0	0	0	0	0	0	0	0	0.125	0	0	0	0	0	0	0	0	0.125	0	0	0.25	0	0.125	0.25	0	0.125
>nega1469
0	0	0	0	0.0476190476190476	0	0	0	0	0	0	0	0	0.0476190476190476	0.0952380952380952	0.0952380952380952	0.0476190476190476	0	0	0	0.0476190476190476	0	0.0476190476190476	0.0476190476190476	0.0952380952380952	0.0476190476190476	0.0952380952380952	0	0.0476190476190476	0.142857142857143	0.0476190476190476	0.0476190476190476
>nega1470
0	0	0.125	0.0416666666666667	0	0.0416666666666667	0	0	0	0	0	0	0	0.0416666666666667	0	0.0416666666666667	0	0.0416666666666667	0	0	0	0	0	0	0	0	0	0.0833333333333333	0.125	0.208333333333333	0.166666666666667	0.0833333333333333
>nega1471
0	0	0	0	0	0	0	0.0625	0	0	0	0	0	0.125	0	0	0	0	0	0.0625	0	0	0	0	0	0	0.0625	0.0625	0.125	0.125	0.25	0.125
>nega1472
0	0	0	0	0.0384615384615385	0	0	0	0.0384615384615385	0	0	0.0384615384615385	0	0	0.115384615384615	0.0384615384615385	0	0.0384615384615385	0	0	0	0.0769230769230769	0.0769230769230769	0.0384615384615385	0.0384615384615385	0.0769230769230769	0.0769230769230769	0	0.0384615384615385	0.153846153846154	0.0769230769230769	0.0384615384615385
>nega1473
0.210526315789474	0	0.105263157894737	0.157894736842105	0	0.0526315789473684	0	0	0	0	0	0	0	0	0	0.105263157894737	0.0526315789473684	0	0	0	0	0	0	0	0.0526315789473684	0.0526315789473684	0	0	0.0526315789473684	0.0526315789473684	0.0526315789473684	0.0526315789473684
>nega1474
0.133333333333333	0	0	0	0.0666666666666667	0	0	0	0	0	0	0	0.0666666666666667	0	0	0.0666666666666667	0	0	0.0666666666666667	0	0	0	0	0	0.0666666666666667	0	0	0	0.2	0.0666666666666667	0.0666666666666667	0.2
>nega1475
0.12	0	0.04	0.08	0	0	0	0.04	0	0	0	0	0	0.04	0	0	0	0	0	0.04	0	0	0	0	0.04	0	0	0.04	0.12	0.12	0.16	0.16
>nega1476
0	0	0	0	0	0	0	0.0625	0	0	0	0	0	0.0625	0.0625	0	0.0625	0	0	0	0	0	0	0	0	0.0625	0	0.0625	0.125	0.125	0.125	0.25
>nega1477
0	0	0	0	0	0.125	0	0	0	0	0	0	0	0.25	0	0	0	0	0	0.125	0	0	0	0	0	0	0.125	0.125	0	0.125	0.125	0
>nega1478
0.0833333333333333	0	0	0	0	0	0.0416666666666667	0	0	0	0	0	0.0833333333333333	0.0416666666666667	0	0.0416666666666667	0	0	0.0416666666666667	0	0	0	0.0833333333333333	0	0	0.0416666666666667	0.0833333333333333	0.0416666666666667	0.166666666666667	0.0416666666666667	0.0416666666666667	0.166666666666667
>nega1479
0	0	0	0	0	0	0	0	0	0	0	0	0	0.2	0	0	0	0	0	0	0.1	0	0	0	0	0	0.1	0	0.2	0.1	0.1	0.2
>nega1480
0	0	0.0666666666666667	0	0	0	0.0666666666666667	0	0	0	0	0	0	0.0666666666666667	0.0666666666666667	0.133333333333333	0	0	0.0666666666666667	0	0	0	0.133333333333333	0	0.133333333333333	0.0666666666666667	0.0666666666666667	0	0	0.0666666666666667	0.0666666666666667	0
>nega1481
0	0	0	0.1	0	0	0	0.1	0	0	0	0	0.05	0.05	0.05	0	0	0	0.05	0.05	0	0	0	0	0	0.05	0.05	0.05	0.05	0.15	0.15	0.05
>nega1482
0.214285714285714	0.142857142857143	0	0	0	0	0	0.0714285714285714	0	0	0	0	0	0.0714285714285714	0	0	0	0	0	0.0714285714285714	0	0	0	0	0	0	0.0714285714285714	0.0714285714285714	0	0.142857142857143	0.142857142857143	0
>nega1483
0.0476190476190476	0	0.0952380952380952	0.0476190476190476	0	0	0.0476190476190476	0	0	0	0	0	0	0.0476190476190476	0.0476190476190476	0.0476190476190476	0	0	0.0476190476190476	0	0	0	0	0.0476190476190476	0	0.0952380952380952	0.0476190476190476	0	0.142857142857143	0.0476190476190476	0.0952380952380952	0.0952380952380952
>nega1484
0	0	0	0	0	0.0666666666666667	0	0	0	0	0	0	0	0.0666666666666667	0.0666666666666667	0.0666666666666667	0	0.0666666666666667	0	0	0	0.0666666666666667	0	0	0.0666666666666667	0.0666666666666667	0.0666666666666667	0	0.0666666666666667	0.133333333333333	0.133333333333333	0.0666666666666667
>nega1485
0	0.111111111111111	0	0	0.0555555555555556	0	0	0	0	0	0	0	0	0.0555555555555556	0	0.0555555555555556	0	0.0555555555555556	0	0	0	0	0	0	0.0555555555555556	0	0.0555555555555556	0	0.111111111111111	0.222222222222222	0.111111111111111	0.111111111111111
>nega1486
0	0	0	0	0.05	0.05	0	0	0	0	0	0	0	0.1	0.05	0	0.05	0.05	0	0	0	0	0	0	0	0.05	0.1	0	0.1	0.15	0.05	0.2
>nega1487
0	0	0	0	0	0.0625	0	0	0	0	0	0	0.0625	0.0625	0.0625	0	0.0625	0	0	0	0	0	0	0.0625	0	0.0625	0.0625	0	0.0625	0.1875	0.125	0.125
>nega1488
0	0	0.0454545454545455	0	0	0	0.0454545454545455	0.0454545454545455	0	0	0	0	0.0909090909090909	0.0454545454545455	0.0454545454545455	0	0	0	0.0454545454545455	0.0454545454545455	0	0	0.0454545454545455	0	0	0.0454545454545455	0.0454545454545455	0.0909090909090909	0.0454545454545455	0.136363636363636	0.0909090909090909	0.0909090909090909
>nega1489
0	0	0	0	0.0555555555555556	0	0	0	0	0	0	0	0.0555555555555556	0	0.0555555555555556	0	0	0.0555555555555556	0	0	0	0	0	0	0	0.0555555555555556	0	0.0555555555555556	0.277777777777778	0.0555555555555556	0.0555555555555556	0.277777777777778
>nega1490
0.05	0.05	0	0	0.05	0.05	0	0	0	0	0	0	0	0.1	0.05	0	0.05	0	0.05	0	0	0	0	0	0	0.05	0.1	0	0.15	0.05	0.05	0.15
>nega1491
0	0	0	0	0	0.0869565217391304	0	0	0	0	0	0	0	0.0869565217391304	0	0.0869565217391304	0.0434782608695652	0.0434782608695652	0	0	0	0	0	0.0434782608695652	0.0434782608695652	0.0869565217391304	0.0434782608695652	0	0.130434782608696	0.0434782608695652	0.0869565217391304	0.173913043478261
>nega1492
0.111111111111111	0	0	0	0	0	0	0.111111111111111	0	0	0	0	0	0.111111111111111	0	0.111111111111111	0	0	0	0.111111111111111	0	0	0	0	0.111111111111111	0	0.111111111111111	0	0.111111111111111	0	0	0.111111111111111
>nega1493
0	0	0	0	0	0	0	0	0	0	0	0	0	0.5	0	0	0	0	0	0	0	0	0	0	0	0	0.5	0	0	0	0	0
>nega1494
0.115384615384615	0.153846153846154	0	0.0769230769230769	0	0	0	0.0384615384615385	0	0	0	0	0	0.0384615384615385	0.0769230769230769	0	0	0	0	0.0384615384615385	0.0384615384615385	0	0	0	0	0.0384615384615385	0.0384615384615385	0.0384615384615385	0.0769230769230769	0.115384615384615	0.0384615384615385	0.0769230769230769
>nega1495
0	0	0	0	0	0	0	0	0	0	0	0	0	0.0769230769230769	0.0769230769230769	0	0	0	0	0	0	0.0769230769230769	0	0	0	0	0.153846153846154	0	0	0.307692307692308	0.307692307692308	0
>nega1496
0.0555555555555556	0.0555555555555556	0	0	0.0555555555555556	0.0555555555555556	0	0	0	0	0	0	0.111111111111111	0.0555555555555556	0	0	0.0555555555555556	0.0555555555555556	0	0	0	0	0	0	0	0	0	0.111111111111111	0.111111111111111	0.0555555555555556	0.111111111111111	0.111111111111111
>nega1497
0	0	0	0	0.0476190476190476	0.142857142857143	0	0	0.0476190476190476	0	0.0476190476190476	0.0476190476190476	0.0952380952380952	0.0476190476190476	0	0	0	0.0952380952380952	0	0.0952380952380952	0	0.0952380952380952	0	0	0	0	0.0476190476190476	0.0952380952380952	0	0.0476190476190476	0.0476190476190476	0
>nega1498
0.0384615384615385	0	0.0384615384615385	0.0384615384615385	0.0384615384615385	0	0	0.0384615384615385	0	0.0384615384615385	0.0384615384615385	0	0.0384615384615385	0	0.115384615384615	0	0	0.0384615384615385	0	0.0384615384615385	0	0.0384615384615385	0	0.0769230769230769	0	0.115384615384615	0	0.0384615384615385	0.0769230769230769	0.0384615384615385	0.0384615384615385	0.0769230769230769
>nega1499
0	0	0	0	0	0	0	0	0	0	0	0	0.0769230769230769	0.0769230769230769	0	0	0	0	0	0	0.0769230769230769	0	0	0	0	0	0.0769230769230769	0.0769230769230769	0.153846153846154	0.153846153846154	0.0769230769230769	0.230769230769231
>nega1500
0	0	0	0	0	0.0555555555555556	0	0	0	0	0	0	0	0.166666666666667	0.0555555555555556	0	0.0555555555555556	0	0	0	0	0	0.0555555555555556	0.0555555555555556	0	0.0555555555555556	0.166666666666667	0	0.111111111111111	0.0555555555555556	0	0.166666666666667
>nega1501
0	0	0	0	0	0	0	0	0	0	0	0	0	0.0714285714285714	0	0	0	0	0	0	0	0	0	0	0	0	0.0714285714285714	0	0.214285714285714	0.214285714285714	0.142857142857143	0.285714285714286
>nega1502
0	0	0	0	0.125	0	0	0	0	0	0	0	0	0.125	0.125	0	0	0.125	0	0	0	0	0	0	0	0.125	0.125	0	0.125	0	0	0.125
>nega1503
0	0	0.117647058823529	0.0588235294117647	0.0588235294117647	0	0	0	0	0	0	0	0.0588235294117647	0	0.117647058823529	0	0	0	0	0.0588235294117647	0	0.0588235294117647	0	0	0	0.117647058823529	0.0588235294117647	0	0.117647058823529	0.0588235294117647	0.0588235294117647	0.0588235294117647
>nega1504
0	0	0	0	0	0	0	0	0	0	0	0	0	0	0	0.153846153846154	0	0	0	0	0	0.0769230769230769	0	0	0.153846153846154	0	0	0	0.0769230769230769	0.230769230769231	0.153846153846154	0.153846153846154
>nega1505
0.227272727272727	0.0454545454545455	0.0454545454545455	0.0454545454545455	0.0454545454545455	0	0	0	0	0	0	0	0.0454545454545455	0	0.0454545454545455	0	0	0.0454545454545455	0	0	0	0.0454545454545455	0	0	0	0.136363636363636	0	0	0	0.0909090909090909	0.136363636363636	0.0454545454545455
>nega1506
0	0	0	0	0	0	0	0	0	0	0	0	0	0	0	0.1	0	0	0	0	0	0	0	0	0.1	0	0	0	0.4	0	0	0.4
>nega1507
0	0	0	0	0	0	0	0	0	0	0	0	0.125	0.125	0	0	0	0	0	0	0	0	0	0.125	0	0.125	0	0	0	0.125	0.25	0.125
>nega1508
0.176470588235294	0	0.117647058823529	0	0	0	0.0588235294117647	0	0	0	0	0	0.0588235294117647	0	0.0588235294117647	0	0	0	0.0588235294117647	0	0	0	0	0	0	0.0588235294117647	0	0.0588235294117647	0.117647058823529	0.0588235294117647	0.0588235294117647	0.117647058823529
>nega1509
0	0	0	0	0	0	0	0	0	0	0	0	0	0	0.125	0	0	0	0	0	0	0	0	0	0	0.125	0	0	0.125	0.25	0.125	0.25
>nega1510
0	0	0	0	0	0	0	0	0	0	0	0	0	0	0.166666666666667	0	0	0	0	0	0	0	0	0	0	0.166666666666667	0	0	0.166666666666667	0.166666666666667	0.166666666666667	0.166666666666667
>nega1511
0	0	0.0476190476190476	0	0	0	0	0.0476190476190476	0	0	0	0	0.0476190476190476	0	0.0476190476190476	0.0952380952380952	0	0	0.0476190476190476	0	0.0476190476190476	0	0.0476190476190476	0	0.0476190476190476	0.0952380952380952	0	0.0476190476190476	0.0952380952380952	0.0952380952380952	0.142857142857143	0.0476190476190476
>nega1512
0	0	0	0	0	0	0	0	0	0	0	0	0.111111111111111	0	0	0.111111111111111	0	0	0	0	0.111111111111111	0	0	0	0	0	0.111111111111111	0	0	0.333333333333333	0.111111111111111	0.111111111111111
>nega1513
0	0	0	0	0	0	0	0	0	0.0555555555555556	0	0	0.0555555555555556	0.0555555555555556	0	0	0	0	0	0	0	0	0	0.111111111111111	0	0.0555555555555556	0	0.0555555555555556	0	0.222222222222222	0.277777777777778	0.111111111111111
>nega1514
0	0	0	0	0.125	0	0	0	0	0	0	0	0.125	0.125	0	0	0	0	0.125	0	0	0	0	0	0	0	0.125	0.125	0	0.125	0.125	0
>nega1515
0	0	0	0	0	0	0	0	0	0	0	0	0	0	0	0.25	0	0	0	0	0	0.25	0	0	0.25	0	0.25	0	0	0	0	0
>nega1516
0	0	0.0454545454545455	0	0.0909090909090909	0	0	0	0	0	0	0	0.0454545454545455	0.0454545454545455	0.0454545454545455	0.0454545454545455	0.0454545454545455	0	0.0454545454545455	0	0.0454545454545455	0	0	0	0.0454545454545455	0.0454545454545455	0.0454545454545455	0.0454545454545455	0.0909090909090909	0.0909090909090909	0.0909090909090909	0.0909090909090909
>nega1517
0	0	0	0	0	0	0	0	0	0	0	0	0.0909090909090909	0	0	0.0909090909090909	0	0	0	0	0	0.0909090909090909	0	0	0	0.0909090909090909	0	0.0909090909090909	0.0909090909090909	0.181818181818182	0.0909090909090909	0.181818181818182
>nega1518
0	0	0	0	0.05	0	0	0	0	0	0	0	0.05	0.05	0.1	0	0	0	0.05	0	0.1	0	0	0	0	0.1	0.05	0.05	0.15	0.05	0.05	0.15
>nega1519
0	0	0	0	0	0.142857142857143	0	0	0	0	0	0	0	0.142857142857143	0	0	0	0.142857142857143	0	0	0	0	0	0	0.142857142857143	0	0	0.142857142857143	0	0.142857142857143	0.142857142857143	0
>nega1520
0	0	0	0	0	0	0	0	0	0	0	0	0	0.111111111111111	0.111111111111111	0	0	0	0	0	0	0	0	0.111111111111111	0.222222222222222	0	0	0	0.111111111111111	0.111111111111111	0.111111111111111	0.111111111111111
>nega1521
0	0	0	0	0	0	0	0	0	0	0	0	0	0	0	0.0833333333333333	0	0	0	0	0	0	0	0	0.0833333333333333	0	0	0	0.25	0.166666666666667	0.166666666666667	0.25
>nega1522
0	0	0	0	0	0	0	0	0	0	0	0	0	0	0	0.166666666666667	0	0	0	0	0	0	0	0	0.166666666666667	0	0	0	0	0.333333333333333	0.333333333333333	0
>nega1523
0	0	0	0	0	0	0	0	0	0	0	0	0.117647058823529	0	0	0	0	0	0	0	0	0	0.0588235294117647	0	0	0.0588235294117647	0	0.0588235294117647	0.117647058823529	0.176470588235294	0.235294117647059	0.176470588235294
>nega1524
0.0909090909090909	0	0	0	0.0909090909090909	0	0	0	0	0.0909090909090909	0.0909090909090909	0	0	0	0.0909090909090909	0.0909090909090909	0	0.0909090909090909	0	0	0	0.181818181818182	0	0	0.0909090909090909	0.0909090909090909	0	0	0	0	0	0
>nega1525
0	0	0	0	0	0	0	0	0	0	0	0	0	0.0769230769230769	0	0.0769230769230769	0	0	0	0	0	0	0.0769230769230769	0	0.153846153846154	0	0	0	0.153846153846154	0.0769230769230769	0.153846153846154	0.230769230769231
>nega1526
0	0	0	0	0	0	0	0	0	0	0.0909090909090909	0	0	0	0.0909090909090909	0.0909090909090909	0	0	0	0	0	0.0909090909090909	0.0909090909090909	0	0.0909090909090909	0.0909090909090909	0	0	0.0909090909090909	0.0909090909090909	0.0909090909090909	0.0909090909090909
>nega1527
0	0	0	0	0.0909090909090909	0	0	0	0	0	0	0	0.0909090909090909	0.181818181818182	0	0	0	0.0909090909090909	0	0	0	0.0909090909090909	0	0	0	0.0909090909090909	0	0.0909090909090909	0.0909090909090909	0	0.181818181818182	0
>nega1528
0	0	0	0	0	0	0	0	0	0	0	0	0.0526315789473684	0.0526315789473684	0	0.105263157894737	0	0	0	0	0	0.105263157894737	0.0526315789473684	0	0.105263157894737	0	0.0526315789473684	0.0526315789473684	0.0526315789473684	0.157894736842105	0.105263157894737	0.105263157894737
>nega1529
0	0.037037037037037	0	0.037037037037037	0.037037037037037	0	0	0.0740740740740741	0	0	0	0	0	0.111111111111111	0	0	0	0	0.037037037037037	0.0740740740740741	0	0	0	0	0.037037037037037	0	0.111111111111111	0	0.037037037037037	0.148148148148148	0.111111111111111	0.148148148148148
>nega1530
0	0	0	0	0.0769230769230769	0	0	0	0.0769230769230769	0	0	0.153846153846154	0.0769230769230769	0	0.0769230769230769	0	0.0769230769230769	0	0	0	0	0.230769230769231	0	0	0.0769230769230769	0	0	0.0769230769230769	0	0	0.0769230769230769	0
>nega1531
0	0	0	0	0	0	0	0.0476190476190476	0	0	0	0	0.0476190476190476	0.0476190476190476	0.0476190476190476	0	0	0	0.0476190476190476	0	0	0	0	0.0476190476190476	0	0.0476190476190476	0	0.0952380952380952	0.0952380952380952	0.19047619047619	0.142857142857143	0.142857142857143
>nega1532
0	0	0	0	0	0	0	0	0	0	0	0	0	0.111111111111111	0.111111111111111	0	0	0	0	0	0.111111111111111	0	0	0	0	0.111111111111111	0	0.111111111111111	0.111111111111111	0.111111111111111	0.111111111111111	0.111111111111111
>nega1533
0.136363636363636	0.0454545454545455	0	0.0454545454545455	0	0.0454545454545455	0	0.0454545454545455	0	0	0	0	0	0.0909090909090909	0	0	0	0.0454545454545455	0	0.0454545454545455	0	0	0	0	0	0	0.0909090909090909	0.0454545454545455	0.0454545454545455	0.136363636363636	0.0909090909090909	0.0909090909090909
>nega1534
0.142857142857143	0.285714285714286	0	0	0.0714285714285714	0	0	0	0	0	0	0	0	0.0357142857142857	0	0.0357142857142857	0.0357142857142857	0	0.0357142857142857	0	0	0	0	0	0.0357142857142857	0	0.0357142857142857	0.0357142857142857	0.0714285714285714	0.0714285714285714	0.0357142857142857	0.0714285714285714
>nega1535
0	0	0	0	0	0	0	0.037037037037037	0	0	0	0	0	0.0740740740740741	0.037037037037037	0.148148148148148	0.037037037037037	0	0	0	0	0	0.111111111111111	0.0740740740740741	0.148148148148148	0.037037037037037	0.0740740740740741	0	0.037037037037037	0.0740740740740741	0.037037037037037	0.0740740740740741
>nega1536
0	0	0	0	0	0	0	0	0	0	0	0	0	0.166666666666667	0	0.0833333333333333	0	0	0	0	0.166666666666667	0	0	0	0.0833333333333333	0.0833333333333333	0.0833333333333333	0	0	0.0833333333333333	0.25	0
>nega1537
0.166666666666667	0	0.0833333333333333	0.166666666666667	0	0	0	0.0833333333333333	0	0	0	0	0	0.166666666666667	0	0	0	0	0	0.0833333333333333	0	0	0	0	0	0	0.0833333333333333	0	0	0.0833333333333333	0.0833333333333333	0
>nega1538
0.0769230769230769	0.0384615384615385	0.0769230769230769	0.153846153846154	0.0384615384615385	0	0.0384615384615385	0	0	0	0	0	0.0384615384615385	0	0.0384615384615385	0.0384615384615385	0	0.0384615384615385	0.0384615384615385	0	0	0	0	0	0.0384615384615385	0	0	0.0384615384615385	0	0.153846153846154	0.115384615384615	0.0384615384615385
>nega1539
0.0555555555555556	0.0555555555555556	0	0	0	0.0555555555555556	0	0	0	0	0	0	0.0555555555555556	0.0555555555555556	0.0555555555555556	0	0	0.0555555555555556	0	0	0.0555555555555556	0	0	0	0	0.111111111111111	0	0	0.111111111111111	0.0555555555555556	0.166666666666667	0.111111111111111
>nega1540
0	0	0	0.111111111111111	0	0.111111111111111	0	0	0	0	0	0	0	0	0	0.222222222222222	0.111111111111111	0	0	0	0	0	0	0	0.222222222222222	0	0	0	0	0.111111111111111	0.111111111111111	0
>nega1541
0	0	0	0	0	0	0	0	0	0	0	0	0	0	0	0.25	0	0	0	0	0	0	0	0	0	0	0	0.25	0	0	0.25	0.25
>nega1542
0	0	0	0	0	0.133333333333333	0	0	0	0.0666666666666667	0	0	0	0.133333333333333	0	0.133333333333333	0	0	0	0.133333333333333	0	0	0	0.133333333333333	0.0666666666666667	0	0.0666666666666667	0.0666666666666667	0	0	0.0666666666666667	0
>nega1543
0	0	0	0	0	0	0	0.0555555555555556	0	0	0	0	0.0555555555555556	0.111111111111111	0	0.0555555555555556	0	0	0	0.0555555555555556	0	0	0.0555555555555556	0.0555555555555556	0	0.0555555555555556	0.111111111111111	0.0555555555555556	0.0555555555555556	0.111111111111111	0.0555555555555556	0.111111111111111
>nega1544
0	0	0	0.0384615384615385	0.0384615384615385	0	0.0384615384615385	0	0	0	0	0	0.0384615384615385	0	0.0384615384615385	0.115384615384615	0.0384615384615385	0	0.0384615384615385	0	0.0384615384615385	0	0.0384615384615385	0	0.0769230769230769	0.0384615384615385	0	0.0384615384615385	0.153846153846154	0.0384615384615385	0	0.192307692307692
>nega1545
0	0	0	0	0	0.0869565217391304	0	0	0	0.0434782608695652	0	0.0434782608695652	0	0.0869565217391304	0.0434782608695652	0.0434782608695652	0.0869565217391304	0	0	0	0	0.130434782608696	0	0	0.0434782608695652	0.0434782608695652	0.0869565217391304	0	0.0869565217391304	0.0434782608695652	0.0434782608695652	0.0869565217391304
>nega1546
0	0	0	0	0.0588235294117647	0	0	0	0	0	0	0	0.0588235294117647	0.0588235294117647	0.0588235294117647	0	0	0	0	0.0588235294117647	0	0	0.0588235294117647	0	0	0.0588235294117647	0.117647058823529	0	0.176470588235294	0	0.117647058823529	0.176470588235294
>nega1547
0	0	0	0	0	0	0	0	0	0	0	0	0	0.133333333333333	0	0.133333333333333	0	0	0	0	0	0	0.133333333333333	0.0666666666666667	0.133333333333333	0	0.133333333333333	0	0.133333333333333	0	0	0.133333333333333
>nega1548
0	0	0	0	0.0769230769230769	0	0	0	0	0	0	0	0	0	0.0769230769230769	0.0769230769230769	0	0.0769230769230769	0	0	0	0	0	0	0	0.0769230769230769	0	0	0.230769230769231	0.0769230769230769	0	0.307692307692308
>nega1549
0	0	0	0	0	0	0	0	0	0	0	0	0	0	0	0.25	0	0	0	0	0	0	0	0	0	0.25	0	0	0	0.25	0.25	0
>nega1550
0	0	0	0	0	0	0	0	0	0	0	0	0	0.0714285714285714	0.0714285714285714	0.0714285714285714	0	0	0	0	0	0	0.0714285714285714	0.0714285714285714	0.0714285714285714	0.0714285714285714	0.0714285714285714	0	0.0714285714285714	0.142857142857143	0.142857142857143	0.0714285714285714
>nega1551
0.0476190476190476	0.0476190476190476	0	0.0476190476190476	0	0.0476190476190476	0	0	0	0	0	0	0.0476190476190476	0	0.0476190476190476	0.0476190476190476	0	0.0476190476190476	0	0	0	0	0	0.0476190476190476	0.0476190476190476	0.0476190476190476	0	0	0.0952380952380952	0.142857142857143	0.0952380952380952	0.142857142857143
>nega1552
0.142857142857143	0.0476190476190476	0.0952380952380952	0.0952380952380952	0.0476190476190476	0	0	0	0	0	0	0	0.0476190476190476	0.0476190476190476	0	0.0476190476190476	0	0.0476190476190476	0	0	0	0	0	0.0476190476190476	0.0476190476190476	0.0476190476190476	0	0.0476190476190476	0	0.0476190476190476	0.142857142857143	0
>nega1553
0	0	0.0869565217391304	0	0	0	0.0434782608695652	0.0869565217391304	0	0	0	0	0.0434782608695652	0.0434782608695652	0.130434782608696	0	0	0	0.0434782608695652	0.0869565217391304	0	0	0	0.0434782608695652	0	0.130434782608696	0.0434782608695652	0.0434782608695652	0.0869565217391304	0	0	0.0869565217391304
>nega1554
0	0	0.0625	0.0625	0	0	0	0.0625	0	0	0	0	0	0.0625	0.0625	0	0	0	0.0625	0	0	0	0	0	0	0.0625	0.0625	0	0.0625	0.1875	0.125	0.125
>nega1555
0	0	0	0	0	0	0	0	0	0	0	0	0	0.25	0	0	0	0	0	0	0	0	0	0	0	0	0.25	0	0	0.25	0.25	0
>nega1556
0	0	0	0	0	0.333333333333333	0	0	0	0.333333333333333	0	0	0	0	0	0	0	0	0	0.333333333333333	0	0	0	0	0	0	0	0	0	0	0	0
>nega1557
0.130434782608696	0	0.0869565217391304	0	0.0434782608695652	0.0434782608695652	0	0	0.0434782608695652	0	0	0.0434782608695652	0.0434782608695652	0	0.0434782608695652	0.0434782608695652	0	0.0434782608695652	0.0434782608695652	0	0.130434782608696	0	0	0	0.0434782608695652	0.0434782608695652	0.0434782608695652	0.0434782608695652	0	0.0434782608695652	0.0434782608695652	0
>nega1558
0	0	0	0	0	0	0	0	0	0	0	0	0	0	0	0.25	0	0	0	0	0	0	0	0	0.25	0	0	0	0.25	0	0	0.25
>nega1559
0.0625	0.0625	0	0	0.0625	0	0	0	0.0625	0	0	0.0625	0	0.0625	0	0.0625	0.0625	0	0	0	0	0.125	0	0	0.0625	0	0	0.0625	0.0625	0.0625	0	0.125
>nega1560
0	0	0	0	0	0.111111111111111	0	0	0	0	0	0	0	0	0.111111111111111	0.111111111111111	0.111111111111111	0	0	0	0	0	0	0	0.111111111111111	0.111111111111111	0	0	0.111111111111111	0.111111111111111	0.111111111111111	0
>nega1561
0	0	0	0	0	0	0	0	0	0	0	0	0	0	0	0.0833333333333333	0	0	0	0	0	0.0833333333333333	0	0	0.0833333333333333	0	0	0.0833333333333333	0.25	0.0833333333333333	0	0.333333333333333
>nega1562
0	0	0	0	0	0.0588235294117647	0.0588235294117647	0.0588235294117647	0	0	0	0	0	0.176470588235294	0	0.0588235294117647	0.117647058823529	0.0588235294117647	0	0	0	0	0	0	0.0588235294117647	0.0588235294117647	0.117647058823529	0	0	0.0588235294117647	0.117647058823529	0
>nega1563
0	0	0	0	0.0625	0	0	0	0	0	0	0	0.0625	0	0	0.0625	0	0.0625	0	0	0	0	0	0	0	0.0625	0	0.0625	0.125	0.1875	0.1875	0.125
>nega1564
0	0	0.266666666666667	0.133333333333333	0.0666666666666667	0	0	0	0	0	0	0	0	0.0666666666666667	0.0666666666666667	0	0	0	0.0666666666666667	0	0	0	0	0	0	0	0.0666666666666667	0	0.0666666666666667	0.0666666666666667	0.0666666666666667	0.0666666666666667
>nega1565
0	0	0	0	0	0	0	0	0	0	0	0	0.15	0	0.05	0.05	0	0	0	0	0.15	0	0	0.05	0	0.05	0.1	0.1	0.05	0.15	0.1	0
>nega1566
0	0	0	0	0.0625	0	0	0	0	0	0	0	0	0.125	0.0625	0.0625	0	0.0625	0	0	0.0625	0.0625	0	0	0.0625	0.0625	0.0625	0.0625	0.125	0	0	0.125
>nega1567
0	0	0	0	0	0	0	0	0	0	0	0	0	0.0769230769230769	0	0	0	0	0	0	0	0	0	0	0	0	0	0	0.0769230769230769	0.384615384615385	0.230769230769231	0.230769230769231
>nega1568
0	0	0	0	0	0	0	0	0	0	0	0	0	0	0.25	0	0	0	0	0	0.125	0	0	0	0	0.125	0	0	0.125	0.125	0.125	0.125
>nega1569
0	0	0	0	0	0	0	0	0	0	0	0	0.0625	0	0	0.0625	0	0	0	0	0	0	0	0.0625	0.0625	0.0625	0	0	0.0625	0.25	0.125	0.25
>nega1570
0	0	0	0	0	0	0	0	0	0	0	0	0	0	0	0.142857142857143	0	0	0	0	0	0	0	0	0.142857142857143	0	0	0	0	0.285714285714286	0.142857142857143	0.285714285714286
>nega1571
0	0	0.0909090909090909	0	0.0909090909090909	0	0	0	0	0	0	0	0.0909090909090909	0	0.0909090909090909	0	0	0	0.0909090909090909	0	0	0	0	0	0	0.0909090909090909	0	0.0909090909090909	0.0909090909090909	0.0909090909090909	0.0909090909090909	0.0909090909090909
>nega1572
0	0	0	0	0	0.1	0	0	0	0.1	0	0	0	0	0	0.2	0	0	0	0.1	0	0.1	0	0	0.1	0.1	0	0	0	0.1	0.1	0
>nega1573
0	0	0	0	0	0	0	0	0	0	0	0	0	0.0769230769230769	0	0.0769230769230769	0	0	0	0	0.153846153846154	0	0	0	0.0769230769230769	0	0.153846153846154	0	0.153846153846154	0.0769230769230769	0	0.230769230769231
>nega1574
0	0	0	0	0	0	0	0	0	0	0	0	0.166666666666667	0	0	0	0	0	0	0	0	0	0.0833333333333333	0	0	0	0.0833333333333333	0	0.166666666666667	0.166666666666667	0.0833333333333333	0.25
>nega1575
0	0	0	0	0	0	0	0.0588235294117647	0	0	0	0	0	0.117647058823529	0	0.0588235294117647	0	0.0588235294117647	0	0	0.0588235294117647	0	0	0	0.117647058823529	0	0.0588235294117647	0	0	0.176470588235294	0.176470588235294	0.117647058823529
>nega1576
0	0	0	0	0	0	0	0	0	0	0	0	0	0	0.0416666666666667	0.166666666666667	0	0	0	0	0.0833333333333333	0	0.0416666666666667	0.0416666666666667	0.125	0.0833333333333333	0	0	0.0416666666666667	0.166666666666667	0.0833333333333333	0.125
>nega1577
0.125	0	0.1875	0.1875	0	0	0	0.0625	0	0	0	0	0	0.125	0	0	0	0	0	0.0625	0	0	0	0	0	0	0.125	0	0	0.0625	0.0625	0
>nega1578
0.333333333333333	0	0	0	0	0.111111111111111	0	0	0	0	0	0	0	0.111111111111111	0.111111111111111	0	0.111111111111111	0	0	0	0	0	0	0	0	0.111111111111111	0.111111111111111	0	0	0	0	0
>nega1579
0.0384615384615385	0	0	0	0.0384615384615385	0	0	0.0384615384615385	0	0	0	0	0.0384615384615385	0.0384615384615385	0.0384615384615385	0.0384615384615385	0.0384615384615385	0.0384615384615385	0	0	0	0	0	0.0769230769230769	0.0769230769230769	0.0384615384615385	0	0.0769230769230769	0.0384615384615385	0.153846153846154	0.0769230769230769	0.115384615384615
>nega1580
0.0714285714285714	0	0	0	0.0714285714285714	0	0	0.0714285714285714	0	0	0	0	0	0.142857142857143	0.0714285714285714	0	0.0714285714285714	0	0.0714285714285714	0	0	0	0	0	0.0714285714285714	0	0.0714285714285714	0.0714285714285714	0	0.0714285714285714	0.0714285714285714	0.0714285714285714
>nega1581
0	0	0	0	0	0.133333333333333	0	0	0	0.0666666666666667	0	0.0666666666666667	0	0.0666666666666667	0.0666666666666667	0	0	0	0	0.133333333333333	0	0	0	0.0666666666666667	0	0.0666666666666667	0.0666666666666667	0	0	0.133333333333333	0.0666666666666667	0.0666666666666667
>nega1582
0	0	0	0	0	0	0	0	0	0	0	0	0.0833333333333333	0	0.0833333333333333	0	0	0	0	0	0	0.0833333333333333	0	0	0	0.0833333333333333	0	0	0.166666666666667	0.166666666666667	0.166666666666667	0.166666666666667
>nega1583
0	0	0	0	0	0	0	0	0	0	0	0	0	0.125	0	0	0	0	0	0	0	0	0	0	0	0	0.125	0	0.25	0.125	0.125	0.25
>nega1584
0	0	0	0	0	0.0909090909090909	0	0	0	0.181818181818182	0	0	0	0.0909090909090909	0	0	0	0	0	0.0909090909090909	0	0.0909090909090909	0	0.0909090909090909	0	0	0	0.181818181818182	0	0.0909090909090909	0.0909090909090909	0
>nega1585
0.2	0.0666666666666667	0.0666666666666667	0	0	0.0666666666666667	0	0	0	0	0	0	0.0666666666666667	0.0666666666666667	0	0	0.0666666666666667	0	0	0	0	0	0	0	0	0	0.0666666666666667	0.0666666666666667	0.0666666666666667	0.0666666666666667	0.0666666666666667	0.0666666666666667
>nega1586
0	0.0357142857142857	0	0	0.0357142857142857	0.0357142857142857	0	0	0	0	0	0	0	0.0714285714285714	0.0714285714285714	0.0357142857142857	0.0357142857142857	0.0357142857142857	0	0	0.0714285714285714	0	0	0	0	0.0357142857142857	0.0714285714285714	0.0357142857142857	0.0357142857142857	0.214285714285714	0.142857142857143	0.0357142857142857
>nega1587
0.1	0.05	0	0	0.05	0	0	0	0	0	0	0	0.05	0.05	0	0.05	0	0	0.05	0	0	0	0	0.05	0	0.1	0	0.05	0.1	0.05	0.15	0.1
>nega1588
0.0833333333333333	0	0.0833333333333333	0.0416666666666667	0	0	0.0833333333333333	0	0	0	0	0	0.0416666666666667	0	0.0416666666666667	0.0416666666666667	0.0416666666666667	0	0.0416666666666667	0	0	0	0	0	0.0416666666666667	0.0416666666666667	0	0	0.0416666666666667	0.166666666666667	0.125	0.0833333333333333
>nega1589
0	0	0	0	0	0	0	0	0	0	0	0	0.2	0.2	0	0	0	0	0	0	0	0.2	0	0	0	0	0.2	0.2	0	0	0	0
>nega1590
0	0	0	0	0	0	0	0	0	0	0	0	0	0.0714285714285714	0.0714285714285714	0.0714285714285714	0	0	0	0	0	0.0714285714285714	0.0714285714285714	0	0.0714285714285714	0	0.0714285714285714	0.0714285714285714	0.0714285714285714	0.214285714285714	0.0714285714285714	0.0714285714285714
>nega1591
0	0	0	0	0	0	0	0	0	0	0	0	0	0	0	0.1	0	0	0	0	0	0	0	0	0.1	0	0	0	0.3	0.1	0.1	0.3
>nega1592
0	0	0	0	0	0.0714285714285714	0	0	0	0	0	0	0	0	0.0714285714285714	0.0714285714285714	0.0714285714285714	0	0	0	0	0	0	0	0.0714285714285714	0.0714285714285714	0	0	0.214285714285714	0.0714285714285714	0	0.285714285714286
>nega1593
0.0833333333333333	0.0416666666666667	0.0416666666666667	0.125	0	0.0833333333333333	0	0	0	0	0	0	0	0.0416666666666667	0	0.0416666666666667	0.0833333333333333	0	0	0	0	0	0	0	0.0833333333333333	0	0.0416666666666667	0	0.0833333333333333	0.0833333333333333	0.0833333333333333	0.0833333333333333
>nega1594
0.0434782608695652	0	0	0	0	0.130434782608696	0	0	0	0	0	0	0.0434782608695652	0.0434782608695652	0.0434782608695652	0.0434782608695652	0	0	0.0434782608695652	0.0869565217391304	0	0	0.0434782608695652	0	0	0.0869565217391304	0.0434782608695652	0.0869565217391304	0.130434782608696	0.0434782608695652	0	0.0869565217391304
>nega1595
0	0	0	0	0	0	0	0	0	0	0	0	0	0.0714285714285714	0	0.0714285714285714	0	0	0	0	0	0	0	0.0714285714285714	0	0	0	0.0714285714285714	0.142857142857143	0.214285714285714	0.142857142857143	0.214285714285714
>nega1596
0	0	0	0	0	0	0	0	0	0	0	0	0	0	0.166666666666667	0	0	0	0	0	0.166666666666667	0	0	0	0.166666666666667	0.166666666666667	0	0	0	0.166666666666667	0.166666666666667	0
>nega1597
0.05	0	0.05	0.05	0	0	0.05	0	0	0	0	0	0.05	0.15	0.05	0	0.05	0	0	0	0.1	0.05	0	0	0	0.1	0.1	0.05	0	0	0.1	0
>nega1598
0	0	0	0	0.0833333333333333	0	0	0	0	0	0	0	0.166666666666667	0	0	0	0	0.0833333333333333	0	0	0	0	0	0	0	0	0	0.166666666666667	0.0833333333333333	0.166666666666667	0	0.25
>nega1599
0.0454545454545455	0	0	0	0	0.0454545454545455	0	0	0	0	0	0	0	0.0909090909090909	0	0.0454545454545455	0	0.0454545454545455	0	0	0.0454545454545455	0	0	0	0	0.0454545454545455	0.0454545454545455	0.0454545454545455	0.0909090909090909	0.181818181818182	0.136363636363636	0.136363636363636
>nega1600
0	0	0	0	0.0625	0	0.0625	0	0	0	0	0	0.0625	0.0625	0	0.0625	0	0.0625	0.0625	0	0	0	0	0	0.0625	0	0.0625	0.0625	0.0625	0.125	0.125	0.0625
>nega1601
0	0	0.133333333333333	0.2	0	0	0	0.0666666666666667	0	0	0	0	0.0666666666666667	0.0666666666666667	0	0	0	0	0	0.0666666666666667	0	0	0	0	0	0	0.0666666666666667	0.0666666666666667	0.133333333333333	0	0	0.133333333333333
>nega1602
0.0833333333333333	0	0	0	0.0833333333333333	0	0	0	0	0	0	0	0	0.0833333333333333	0.0833333333333333	0.0833333333333333	0	0.0833333333333333	0	0	0.0833333333333333	0	0	0	0	0.0833333333333333	0.166666666666667	0	0.0833333333333333	0.0833333333333333	0	0
>nega1603
0	0	0	0	0	0	0	0	0	0	0	0	0.333333333333333	0	0	0	0	0	0	0	0	0	0	0	0	0	0	0	0	0.333333333333333	0.333333333333333	0
>nega1604
0.08	0.12	0.08	0	0	0.08	0	0	0	0	0.04	0	0	0.04	0.04	0	0.08	0	0	0	0.04	0	0	0	0	0.08	0	0	0.04	0.04	0.08	0.16
>nega1605
0.125	0.0625	0	0	0.125	0	0	0	0	0	0	0	0	0.125	0.0625	0.0625	0	0.0625	0.0625	0	0	0	0.0625	0	0.0625	0.0625	0.125	0	0	0	0	0
>nega1606
0	0	0	0	0	0.1	0.05	0.1	0	0.05	0.05	0	0.05	0.05	0	0.05	0.05	0	0.05	0.15	0	0	0	0	0	0.05	0.1	0.05	0	0	0	0.05
>nega1607
0	0	0	0	0	0	0	0	0	0	0	0	0	0	0	0.0714285714285714	0	0	0	0	0	0.0714285714285714	0	0	0.0714285714285714	0	0.0714285714285714	0	0.0714285714285714	0.285714285714286	0.142857142857143	0.214285714285714
>nega1608
0	0	0	0	0	0.1	0	0	0	0	0	0	0.1	0.1	0	0	0	0.1	0	0	0	0	0	0	0	0.1	0	0.1	0	0	0.3	0.1
>nega1609
0.05	0	0	0	0	0	0.05	0	0	0.05	0	0	0.05	0.05	0	0.05	0	0	0.05	0	0	0.05	0.05	0	0	0	0.1	0.05	0.05	0.2	0.1	0.05
>nega1610
0	0	0	0	0	0	0	0	0	0	0	0	0	0.0833333333333333	0.0833333333333333	0.0833333333333333	0	0	0	0	0.166666666666667	0	0	0	0	0.166666666666667	0.0833333333333333	0	0.0833333333333333	0.0833333333333333	0.0833333333333333	0.0833333333333333
>nega1611
0	0	0	0	0	0	0	0	0	0	0	0	0.0625	0	0	0.125	0	0	0	0	0.0625	0.0625	0	0	0.0625	0.0625	0	0.0625	0.125	0.125	0.125	0.125
>nega1612
0.285714285714286	0.0476190476190476	0.0952380952380952	0.0476190476190476	0.0476190476190476	0	0	0	0	0	0	0	0	0.0476190476190476	0	0	0.0476190476190476	0	0	0	0	0	0	0	0	0	0.0476190476190476	0.0476190476190476	0.0952380952380952	0.0476190476190476	0.0476190476190476	0.0952380952380952
>nega1613
0	0	0	0	0	0	0	0	0	0	0	0	0.1	0	0.1	0	0	0	0	0	0.1	0	0	0	0.1	0.1	0	0	0	0.3	0.1	0.1
>nega1614
0	0	0	0	0	0	0	0	0	0	0	0	0	0.0588235294117647	0	0.176470588235294	0	0	0	0	0	0	0.117647058823529	0.0588235294117647	0.117647058823529	0.0588235294117647	0.0588235294117647	0	0	0.176470588235294	0.117647058823529	0.0588235294117647
>nega1615
0	0	0	0.0526315789473684	0.0526315789473684	0	0	0.105263157894737	0	0	0	0	0	0.105263157894737	0.0526315789473684	0.0526315789473684	0	0	0.0526315789473684	0.105263157894737	0	0	0	0	0.0526315789473684	0.0526315789473684	0.0526315789473684	0.0526315789473684	0	0.105263157894737	0.105263157894737	0
>nega1616
0	0	0	0	0	0	0	0	0	0	0	0	0	0.166666666666667	0	0	0	0	0	0	0	0	0	0	0	0	0.166666666666667	0	0	0.333333333333333	0.333333333333333	0
>nega1617
0	0	0	0	0	0.04	0	0.04	0	0	0	0	0.04	0	0.08	0.04	0.04	0	0	0.04	0	0	0.04	0	0.04	0.08	0	0.04	0.12	0.12	0.08	0.16
>nega1618
0	0	0	0	0.04	0	0	0	0	0.08	0.04	0	0	0	0.08	0.08	0	0.04	0	0	0.08	0.04	0.04	0.04	0.08	0.04	0.04	0	0.04	0.12	0.04	0.08
>nega1619
0	0	0	0	0	0	0	0.0769230769230769	0	0	0	0	0.0769230769230769	0	0.0769230769230769	0	0	0	0	0.0769230769230769	0	0	0	0	0	0.0769230769230769	0	0	0.0769230769230769	0.230769230769231	0.153846153846154	0.153846153846154
>nega1620
0	0	0	0	0	0	0	0	0	0	0	0	0	0	0	0.142857142857143	0	0	0	0	0	0	0	0	0	0	0	0	0.142857142857143	0.285714285714286	0.285714285714286	0.142857142857143
>nega1621
0.0588235294117647	0	0.117647058823529	0.117647058823529	0	0	0	0.0588235294117647	0	0	0	0	0	0.0588235294117647	0.0588235294117647	0	0	0	0	0.0588235294117647	0	0	0	0	0	0.0588235294117647	0	0.0588235294117647	0.176470588235294	0	0	0.176470588235294
>nega1622
0.166666666666667	0.166666666666667	0	0	0.0555555555555556	0	0	0	0	0	0	0	0	0.0555555555555556	0	0.0555555555555556	0	0.0555555555555556	0	0	0	0	0	0	0.0555555555555556	0	0	0.0555555555555556	0.111111111111111	0.0555555555555556	0.0555555555555556	0.111111111111111
>nega1623
0	0	0	0	0	0	0	0	0	0	0	0	0.166666666666667	0	0	0	0	0	0	0	0	0	0	0	0	0	0	0.166666666666667	0.166666666666667	0.166666666666667	0.166666666666667	0.166666666666667
>nega1624
0	0	0	0.0588235294117647	0	0	0.0588235294117647	0	0	0	0	0	0.117647058823529	0	0	0	0	0	0.0588235294117647	0	0	0	0	0	0	0	0	0.117647058823529	0.0588235294117647	0.235294117647059	0.117647058823529	0.176470588235294
>nega1625
0	0	0	0	0	0	0	0	0	0	0	0	0.25	0	0	0	0	0	0	0	0	0	0	0	0	0	0	0.25	0	0.25	0.25	0
>nega1626
0	0	0	0	0	0	0	0	0	0	0	0	0	0	0	0.166666666666667	0	0	0	0	0	0	0	0	0.166666666666667	0	0	0	0.166666666666667	0.166666666666667	0.166666666666667	0.166666666666667
>nega1627
0.0833333333333333	0	0	0	0	0	0.0833333333333333	0	0	0	0	0	0	0	0	0.166666666666667	0	0	0.0833333333333333	0	0	0	0	0	0	0.0833333333333333	0	0.0833333333333333	0.0833333333333333	0.0833333333333333	0.166666666666667	0.0833333333333333
>nega1628
0	0	0	0	0.0714285714285714	0	0	0	0	0	0	0	0.142857142857143	0	0	0	0.0714285714285714	0	0	0	0	0	0	0.0714285714285714	0	0	0.0714285714285714	0.142857142857143	0.142857142857143	0.0714285714285714	0.0714285714285714	0.142857142857143
>nega1629
0	0.0714285714285714	0	0	0.142857142857143	0	0	0	0	0	0	0	0.0714285714285714	0	0	0.0714285714285714	0.0714285714285714	0.0714285714285714	0	0	0	0	0	0	0	0.0714285714285714	0.0714285714285714	0.0714285714285714	0.0714285714285714	0.0714285714285714	0.0714285714285714	0.0714285714285714
>nega1630
0	0	0	0	0	0	0	0	0	0	0	0	0	0.222222222222222	0	0	0	0	0	0	0.222222222222222	0	0	0	0.111111111111111	0	0.222222222222222	0	0	0.111111111111111	0	0.111111111111111
>nega1631
0	0	0	0	0	0	0	0	0	0	0	0	0	0	0	0	0	0	0	0	0	0	0	0	0	0	1	0	0	0	0	0
>nega1632
0	0	0	0	0	0	0.0434782608695652	0	0	0	0	0	0	0	0.0869565217391304	0.0869565217391304	0	0	0	0.0434782608695652	0.0434782608695652	0	0	0.0434782608695652	0.0434782608695652	0	0.0869565217391304	0	0.130434782608696	0.217391304347826	0.0869565217391304	0.0869565217391304
>nega1633
0	0	0	0	0.0666666666666667	0	0	0	0	0.0666666666666667	0.0666666666666667	0	0	0.133333333333333	0	0	0	0.0666666666666667	0	0	0.0666666666666667	0.0666666666666667	0	0	0	0	0.133333333333333	0	0.0666666666666667	0.0666666666666667	0.0666666666666667	0.133333333333333
>nega1634
0	0	0.08	0.04	0	0	0	0.08	0	0	0	0	0	0.04	0.04	0.04	0	0	0.08	0	0	0	0	0	0	0.08	0.04	0	0.08	0.16	0.16	0.08
>nega1635
0	0	0	0	0.125	0	0	0	0	0	0	0	0	0.125	0	0.125	0	0	0.125	0	0	0	0	0	0.125	0	0.125	0	0	0.125	0.125	0
>nega1636
0	0	0	0	0	0	0	0	0	0	0	0	0	0	0.0666666666666667	0.0666666666666667	0	0	0	0	0.0666666666666667	0	0	0	0	0.133333333333333	0	0	0.0666666666666667	0.266666666666667	0.2	0.133333333333333
>nega1637
0	0	0	0	0	0	0	0	0	0	0	0	0	0	0.166666666666667	0	0	0	0	0	0	0	0	0	0	0.166666666666667	0	0	0.166666666666667	0.166666666666667	0	0.333333333333333
>nega1638
0	0.04	0.12	0.12	0	0	0	0.12	0	0	0	0	0.04	0.08	0.04	0	0	0	0.04	0.08	0	0	0	0	0	0.04	0.04	0.08	0	0.08	0.08	0
>nega1639
0	0	0	0	0	0	0	0	0	0	0	0	0	0.0588235294117647	0	0.176470588235294	0	0	0	0	0	0	0.117647058823529	0.0588235294117647	0.176470588235294	0	0.0588235294117647	0	0.117647058823529	0.0588235294117647	0.0588235294117647	0.117647058823529
>nega1640
0	0	0	0	0.125	0	0	0	0	0	0	0	0.125	0.125	0	0	0	0.125	0	0	0	0	0	0	0	0	0.125	0.125	0	0.125	0.125	0
>nega1641
0.0909090909090909	0.0909090909090909	0.181818181818182	0	0	0	0	0.0909090909090909	0	0	0	0	0	0.0909090909090909	0.0909090909090909	0	0	0	0	0.0909090909090909	0	0	0	0	0	0	0.0909090909090909	0	0	0.0909090909090909	0.0909090909090909	0
>nega1642
0	0	0	0	0	0	0	0	0	0	0	0	0.1	0.1	0.1	0	0	0	0	0	0	0	0.1	0.1	0	0.1	0.1	0.1	0.1	0	0	0.1
>nega1643
0	0	0	0	0	0	0	0	0	0	0	0	0	0	0	0.25	0	0	0	0	0	0	0	0	0	0.25	0	0	0	0.25	0.25	0
>nega1644
0	0	0	0	0.0769230769230769	0	0	0	0	0	0.0384615384615385	0	0	0.0769230769230769	0	0	0.0384615384615385	0	0.0384615384615385	0	0	0.0384615384615385	0	0	0	0	0	0.115384615384615	0.230769230769231	0.0769230769230769	0.0769230769230769	0.192307692307692
>nega1645
0	0	0	0	0	0	0	0	0	0	0	0	0	0.0769230769230769	0.0769230769230769	0	0	0	0	0	0.0769230769230769	0	0	0	0	0.0769230769230769	0.0769230769230769	0	0.153846153846154	0.153846153846154	0.0769230769230769	0.230769230769231
>nega1646
0.0454545454545455	0.0454545454545455	0	0.0454545454545455	0.0909090909090909	0	0	0	0	0	0	0	0	0.0909090909090909	0.0454545454545455	0.0454545454545455	0.0454545454545455	0.0454545454545455	0	0	0	0.0454545454545455	0	0	0.0454545454545455	0.0909090909090909	0	0.0454545454545455	0.0454545454545455	0.136363636363636	0.0454545454545455	0.0454545454545455
>nega1647
0	0	0.133333333333333	0	0	0	0.0666666666666667	0	0	0	0	0	0.133333333333333	0	0	0	0	0	0.0666666666666667	0	0	0	0	0	0	0	0	0.0666666666666667	0.133333333333333	0.133333333333333	0.0666666666666667	0.2
>nega1648
0.0476190476190476	0.0476190476190476	0	0.0476190476190476	0.0476190476190476	0.0476190476190476	0	0.0476190476190476	0	0	0	0	0	0.0952380952380952	0.0476190476190476	0.0476190476190476	0.0952380952380952	0	0.0476190476190476	0	0	0	0	0	0.0476190476190476	0.0476190476190476	0.0952380952380952	0	0.0476190476190476	0.0476190476190476	0.0476190476190476	0.0476190476190476
>nega1649
0	0	0	0	0	0	0	0	0	0	0	0	0	0	0	0.142857142857143	0	0	0	0	0	0	0	0	0	0	0	0	0.142857142857143	0.285714285714286	0.285714285714286	0.142857142857143
>nega1650
0	0	0	0	0	0	0	0	0	0	0	0	0	0.0714285714285714	0	0.142857142857143	0	0	0	0	0	0.142857142857143	0	0	0.0714285714285714	0.0714285714285714	0.0714285714285714	0	0	0.214285714285714	0.142857142857143	0.0714285714285714
>nega1651
0	0	0	0	0	0	0	0	0	0	0	0	0	0	0	0	0	0	0	0	0	0	0	0	0	1	0	0	0	0	0	0
>nega1652
0	0	0	0	0.0555555555555556	0	0	0	0	0	0	0	0.0555555555555556	0.111111111111111	0	0.0555555555555556	0	0.0555555555555556	0	0	0	0	0.0555555555555556	0.0555555555555556	0	0.0555555555555556	0.111111111111111	0.0555555555555556	0.111111111111111	0.0555555555555556	0	0.166666666666667
>nega1653
0	0	0	0	0.0714285714285714	0	0	0	0	0	0.0714285714285714	0	0.142857142857143	0	0	0	0	0.0714285714285714	0	0	0.0714285714285714	0	0	0	0	0	0	0.142857142857143	0.142857142857143	0.0714285714285714	0.0714285714285714	0.142857142857143
>nega1654
0	0	0	0	0	0	0	0	0	0	0	0	0	0.25	0	0	0	0	0	0	0	0.0833333333333333	0	0.0833333333333333	0.0833333333333333	0	0.0833333333333333	0.0833333333333333	0.0833333333333333	0	0.0833333333333333	0.166666666666667
>nega1655
0	0	0	0	0	0.0714285714285714	0	0	0	0	0	0	0.142857142857143	0	0	0	0	0	0	0.0714285714285714	0	0	0	0	0	0	0	0.142857142857143	0.142857142857143	0.142857142857143	0	0.285714285714286
>nega1656
0.111111111111111	0	0	0	0.111111111111111	0	0	0	0	0	0	0	0	0.222222222222222	0	0	0	0.111111111111111	0	0	0	0	0	0	0	0	0.111111111111111	0.111111111111111	0.111111111111111	0	0	0.111111111111111
>nega1657
0.0666666666666667	0	0.0666666666666667	0.133333333333333	0	0	0.0666666666666667	0	0	0	0	0	0	0	0.0666666666666667	0	0	0	0	0.0666666666666667	0	0	0	0	0	0.133333333333333	0	0	0.2	0	0	0.2
>nega1658
0	0	0	0	0	0	0	0	0	0	0	0	0	0.142857142857143	0	0	0	0	0	0	0	0	0	0	0	0	0	0	0.285714285714286	0.142857142857143	0	0.428571428571429
>nega1659
0	0	0	0	0	0	0	0	0	0	0	0	0	0.117647058823529	0	0	0	0	0	0	0	0	0	0.117647058823529	0.117647058823529	0.0588235294117647	0	0	0	0.176470588235294	0.235294117647059	0.176470588235294
>nega1660
0	0	0	0	0.04	0.08	0	0	0	0.04	0	0.04	0.04	0.08	0	0.08	0.04	0	0	0.08	0.04	0.08	0	0	0.04	0.04	0.08	0.04	0.04	0.04	0.04	0.04
>nega1661
0	0	0	0	0	0	0	0	0	0	0	0	0	0	0.0625	0.125	0	0	0	0	0.125	0	0	0	0.0625	0.125	0	0	0.125	0.125	0.125	0.125
>nega1662
0	0	0	0	0	0.0434782608695652	0	0	0	0	0	0	0	0.130434782608696	0.0434782608695652	0.0434782608695652	0.0434782608695652	0	0	0	0.0869565217391304	0	0.0434782608695652	0	0.0869565217391304	0.0434782608695652	0.0869565217391304	0	0.0434782608695652	0.0869565217391304	0.130434782608696	0.0869565217391304
>nega1663
0	0	0	0	0	0	0	0	0	0	0	0	0	0.5	0	0	0	0	0	0	0	0	0	0	0	0	0.5	0	0	0	0	0
>nega1664
0.2	0	0	0	0.1	0	0	0	0	0	0	0	0	0.2	0	0	0.1	0	0	0	0	0	0	0	0	0	0.2	0	0	0.1	0.1	0
>nega1665
0	0	0	0	0.0909090909090909	0	0	0	0	0	0	0.0909090909090909	0	0.0909090909090909	0	0.0909090909090909	0	0	0.0909090909090909	0	0	0.0909090909090909	0	0	0	0	0.0909090909090909	0.0909090909090909	0	0.181818181818182	0.0909090909090909	0
>nega1666
0	0	0	0	0	0	0	0	0	0	0	0	0	0.166666666666667	0	0	0	0	0	0	0	0	0	0	0	0	0.166666666666667	0	0	0.333333333333333	0.333333333333333	0
>nega1667
0	0	0	0.0357142857142857	0	0	0	0.107142857142857	0	0	0	0	0.0357142857142857	0.0714285714285714	0.0714285714285714	0.0357142857142857	0	0	0.0714285714285714	0.0357142857142857	0	0.0714285714285714	0	0	0.0357142857142857	0.0714285714285714	0.0357142857142857	0.0357142857142857	0.0714285714285714	0.0714285714285714	0.0357142857142857	0.107142857142857
>nega1668
0	0	0	0	0	0	0	0	0	0	0	0	0	0	0.0769230769230769	0.0384615384615385	0	0	0	0	0.0384615384615385	0.0384615384615385	0.0384615384615385	0	0	0.115384615384615	0	0.0384615384615385	0.192307692307692	0.153846153846154	0.0769230769230769	0.192307692307692
>nega1669
0	0	0	0	0	0	0	0	0	0	0	0	0	0	0	0.2	0	0	0	0	0	0	0	0	0	0.2	0	0	0.2	0.2	0.2	0
>nega1670
0	0	0	0	0	0	0	0	0	0	0	0	0.04	0.04	0	0.08	0	0	0	0	0.08	0	0.04	0	0.08	0	0	0.08	0.16	0.12	0.04	0.24
>nega1671
0.05	0.05	0	0	0	0.1	0	0	0	0	0	0	0.05	0.1	0	0	0.05	0.05	0	0	0	0	0	0	0	0	0.1	0.05	0.05	0.15	0.05	0.15
>nega1672
0	0	0	0	0	0	0	0	0	0	0	0	0	0	0.2	0	0	0	0	0	0	0	0	0.1	0	0.1	0	0.1	0.1	0.2	0.1	0.1
>nega1673
0	0	0	0	0	0.2	0	0	0	0	0	0	0	0.4	0	0	0.2	0	0	0	0	0	0	0	0	0	0.2	0	0	0	0	0
>nega1674
0	0	0	0	0.0526315789473684	0	0	0	0	0	0	0	0	0.157894736842105	0	0	0.0526315789473684	0	0	0	0	0	0	0.0526315789473684	0	0	0	0.157894736842105	0.157894736842105	0.105263157894737	0.157894736842105	0.105263157894737
>nega1675
0.0769230769230769	0.0769230769230769	0	0	0	0.0769230769230769	0	0	0.0384615384615385	0	0	0	0	0.0384615384615385	0.0384615384615385	0.0769230769230769	0	0.0769230769230769	0	0	0	0.0769230769230769	0	0	0.0384615384615385	0.0769230769230769	0.0384615384615385	0	0.0384615384615385	0.115384615384615	0.0769230769230769	0.0384615384615385
>nega1676
0.25	0	0.166666666666667	0	0.0833333333333333	0	0	0	0	0	0	0	0	0.0833333333333333	0	0	0	0.0833333333333333	0	0	0	0	0	0	0	0.0833333333333333	0.0833333333333333	0	0	0.0833333333333333	0	0.0833333333333333
>nega1677
0	0	0	0	0	0	0	0	0	0	0	0	0.125	0	0	0	0	0	0	0	0	0.125	0	0	0	0	0	0.25	0.125	0.125	0.125	0.125
>nega1678
0	0.0476190476190476	0	0	0.0476190476190476	0	0	0	0	0	0	0	0.0476190476190476	0	0.142857142857143	0	0.0476190476190476	0	0	0	0.0476190476190476	0	0.0476190476190476	0	0	0.142857142857143	0	0.0476190476190476	0.0952380952380952	0.0952380952380952	0.0476190476190476	0.142857142857143
>nega1679
0	0	0.0714285714285714	0	0	0	0	0.0714285714285714	0	0	0	0	0.0714285714285714	0	0	0	0	0	0.0714285714285714	0	0	0	0	0	0	0.0714285714285714	0	0.0714285714285714	0.214285714285714	0.0714285714285714	0	0.285714285714286
>nega1680
0.0454545454545455	0	0.0454545454545455	0.0909090909090909	0	0	0.0454545454545455	0.0454545454545455	0	0	0	0	0	0	0.0454545454545455	0.0909090909090909	0.0454545454545455	0	0	0.0454545454545455	0	0	0	0	0.0454545454545455	0.0909090909090909	0	0	0.136363636363636	0.0454545454545455	0.0454545454545455	0.136363636363636
>nega1681
0.037037037037037	0	0.0740740740740741	0	0	0	0	0.111111111111111	0	0	0	0	0	0.111111111111111	0	0.0740740740740741	0	0	0.037037037037037	0.0740740740740741	0	0	0.037037037037037	0	0.0740740740740741	0	0.0740740740740741	0	0.0740740740740741	0.037037037037037	0	0.185185185185185
>nega1682
0	0	0	0	0	0	0	0	0	0	0	0	0.0909090909090909	0	0	0.136363636363636	0	0	0	0	0.0454545454545455	0	0.0909090909090909	0.0454545454545455	0.136363636363636	0	0	0.0909090909090909	0.136363636363636	0.0454545454545455	0.0454545454545455	0.136363636363636
>nega1683
0	0	0	0	0	0	0	0	0	0	0	0	0	0.166666666666667	0	0	0	0	0	0	0	0	0	0	0	0	0.166666666666667	0	0	0.333333333333333	0.333333333333333	0
>nega1684
0.0714285714285714	0.0714285714285714	0	0	0	0.0714285714285714	0	0	0	0	0	0	0	0.0714285714285714	0	0.0714285714285714	0.0714285714285714	0	0	0	0	0	0	0	0.0714285714285714	0	0.0714285714285714	0	0	0.214285714285714	0.142857142857143	0.0714285714285714
>nega1685
0	0	0	0	0	0	0	0	0	0	0	0	0.0476190476190476	0.0476190476190476	0	0.0952380952380952	0	0	0	0	0	0	0	0.142857142857143	0.0952380952380952	0	0	0.0952380952380952	0.0952380952380952	0.142857142857143	0.142857142857143	0.0952380952380952
>nega1686
0	0	0	0	0	0	0	0	0	0	0	0	0	0	0	0.1	0	0	0	0	0	0	0	0	0.1	0	0	0	0.3	0.1	0.1	0.3
>nega1687
0	0	0	0.0909090909090909	0	0	0.0909090909090909	0	0	0	0	0	0.0909090909090909	0.0909090909090909	0	0	0	0	0.0909090909090909	0	0	0	0	0	0	0	0.0909090909090909	0.0909090909090909	0.0909090909090909	0.0909090909090909	0.0909090909090909	0.0909090909090909
>nega1688
0	0	0	0	0	0	0	0	0	0	0	0	0	0	0	0.0833333333333333	0	0	0	0	0	0	0	0.0833333333333333	0	0	0	0.166666666666667	0.25	0.0833333333333333	0.166666666666667	0.166666666666667
>nega1689
0	0	0.0625	0	0	0	0	0.0625	0	0	0	0	0	0.125	0.0625	0	0	0	0	0.0625	0	0	0	0.0625	0	0.0625	0.125	0	0.0625	0.125	0.0625	0.125
>nega1690
0.0454545454545455	0	0.0454545454545455	0.181818181818182	0	0	0	0.0454545454545455	0	0	0	0	0.0454545454545455	0	0	0.0454545454545455	0	0	0	0.0454545454545455	0	0	0	0	0.0454545454545455	0	0	0.0454545454545455	0.136363636363636	0.0909090909090909	0.0454545454545455	0.181818181818182
>nega1691
0	0	0	0	0	0	0	0	0	0	0	0	0	0.1	0.1	0.1	0	0	0	0	0.1	0	0	0.1	0.1	0.1	0.1	0	0.1	0	0	0.1
>nega1692
0	0.05	0	0	0	0	0	0.05	0	0	0	0	0.05	0.1	0.05	0.05	0	0	0	0.05	0	0	0	0.15	0.05	0.1	0.05	0.05	0	0.05	0.15	0
>nega1693
0	0	0	0	0	0.0454545454545455	0	0	0	0	0	0	0	0	0.0909090909090909	0	0	0	0	0.0454545454545455	0	0	0	0	0	0.0454545454545455	0	0.0454545454545455	0.136363636363636	0.272727272727273	0.136363636363636	0.181818181818182
>nega1694
0.0666666666666667	0	0	0	0	0.0666666666666667	0	0	0	0	0	0	0.0666666666666667	0	0.0666666666666667	0.0666666666666667	0	0.0666666666666667	0	0	0	0	0	0.0666666666666667	0	0.0666666666666667	0	0.133333333333333	0.133333333333333	0.0666666666666667	0.0666666666666667	0.0666666666666667
>nega1695
0.166666666666667	0.0833333333333333	0	0.0833333333333333	0.0833333333333333	0.0416666666666667	0	0	0	0	0	0	0	0.0833333333333333	0.0416666666666667	0.0416666666666667	0.0833333333333333	0	0.0416666666666667	0	0	0	0	0	0.0416666666666667	0.0416666666666667	0.0416666666666667	0.0416666666666667	0	0.0416666666666667	0.0416666666666667	0
>nega1696
0	0	0	0	0	0	0	0.05	0	0	0	0	0	0	0	0.1	0	0	0.05	0	0	0	0	0	0.05	0	0	0.05	0.15	0.25	0.2	0.1
>nega1697
0	0	0	0.0454545454545455	0	0.0454545454545455	0	0	0	0	0	0	0	0.0454545454545455	0	0	0.0454545454545455	0	0	0	0	0	0	0	0	0	0	0.0909090909090909	0.227272727272727	0.136363636363636	0.0454545454545455	0.318181818181818
>nega1698
0.1	0	0	0	0	0.2	0	0	0	0.1	0.1	0	0	0.1	0	0	0.2	0	0	0	0	0	0	0	0	0.1	0	0	0	0	0.1	0
>nega1699
0	0	0	0	0	0	0	0	0	0	0	0	0	0	0.222222222222222	0	0	0	0	0	0	0.111111111111111	0	0	0	0.222222222222222	0	0	0.111111111111111	0.111111111111111	0.111111111111111	0.111111111111111
>nega1700
0	0	0	0	0	0.153846153846154	0	0	0	0	0	0	0.0769230769230769	0.153846153846154	0.0769230769230769	0	0	0	0	0.153846153846154	0	0	0	0.0769230769230769	0	0.0769230769230769	0.153846153846154	0.0769230769230769	0	0	0	0
>nega1701
0.125	0	0	0	0	0.0625	0	0	0	0	0	0	0	0	0.125	0	0.0625	0	0	0	0	0	0	0	0	0.125	0	0	0.0625	0.1875	0.1875	0.0625
>nega1702
0	0.0384615384615385	0	0.0384615384615385	0.0769230769230769	0	0	0	0	0	0	0	0.0384615384615385	0	0.0384615384615385	0.0384615384615385	0	0.0769230769230769	0	0	0	0	0	0	0.0384615384615385	0.0384615384615385	0	0.0384615384615385	0.153846153846154	0.115384615384615	0.0769230769230769	0.192307692307692
>nega1703
0.125	0.0625	0.1875	0.0625	0.0625	0	0	0	0	0	0	0	0.0625	0	0.0625	0	0	0.0625	0	0	0	0	0	0	0	0	0	0.0625	0.0625	0.0625	0.0625	0.0625
>nega1704
0.0357142857142857	0.0714285714285714	0	0	0.0357142857142857	0	0	0.0357142857142857	0	0	0	0	0	0.178571428571429	0	0	0.0357142857142857	0	0.0357142857142857	0	0	0.0357142857142857	0	0.0357142857142857	0	0.0357142857142857	0.0357142857142857	0.0714285714285714	0.0357142857142857	0.107142857142857	0.142857142857143	0.0714285714285714
>nega1705
0	0	0	0	0	0	0	0	0	0	0	0	0	0	0	0.25	0	0	0	0	0	0	0	0	0.25	0	0	0	0	0.25	0.25	0
>nega1706
0	0	0	0	0	0	0.0714285714285714	0.0714285714285714	0	0	0	0	0	0.0714285714285714	0	0.142857142857143	0	0.0714285714285714	0.0714285714285714	0	0	0	0	0	0.142857142857143	0	0	0.0714285714285714	0	0.142857142857143	0.142857142857143	0
>nega1707
0	0	0	0	0	0.0588235294117647	0.0588235294117647	0	0	0	0	0	0.0588235294117647	0.0588235294117647	0.0588235294117647	0	0	0	0	0.117647058823529	0	0	0	0	0	0	0	0.117647058823529	0.0588235294117647	0.176470588235294	0.176470588235294	0.0588235294117647
>nega1708
0	0	0	0	0	0	0	0	0	0	0	0	0	0.0869565217391304	0.0869565217391304	0	0	0	0	0	0.0434782608695652	0	0	0.0869565217391304	0.0434782608695652	0.130434782608696	0	0	0.0869565217391304	0.0869565217391304	0.217391304347826	0.130434782608696
>nega1709
0	0	0	0.0666666666666667	0	0	0	0.0666666666666667	0	0	0	0	0	0.0666666666666667	0	0.0666666666666667	0	0	0	0.0666666666666667	0	0	0	0	0	0.0666666666666667	0.0666666666666667	0	0.133333333333333	0.133333333333333	0.0666666666666667	0.2
>nega1710
0	0	0	0	0.1	0	0	0	0	0	0	0	0.1	0.1	0	0	0	0	0.1	0	0	0	0	0	0	0	0.1	0.1	0.2	0	0	0.2
>nega1711
0	0	0	0	0	0	0	0	0	0	0	0	0	0.5	0	0	0	0	0	0	0	0	0	0	0	0	0.5	0	0	0	0	0
>nega1712
0	0	0	0	0	0	0	0	0	0.0769230769230769	0	0	0	0	0.0769230769230769	0	0	0	0	0	0.0769230769230769	0.0769230769230769	0	0	0.153846153846154	0	0	0	0.0769230769230769	0.153846153846154	0.0769230769230769	0.230769230769231
>nega1713
0	0	0	0	0	0	0	0.0434782608695652	0	0	0	0	0	0.0434782608695652	0	0	0.0434782608695652	0	0	0	0	0	0	0	0	0	0	0.0869565217391304	0.217391304347826	0.173913043478261	0	0.391304347826087
>nega1714
0	0	0	0	0.0769230769230769	0.0769230769230769	0	0	0	0	0	0	0	0.0769230769230769	0.0769230769230769	0.0769230769230769	0.0769230769230769	0	0	0.0769230769230769	0	0	0	0	0	0.0769230769230769	0.0769230769230769	0	0.0769230769230769	0.0769230769230769	0.0769230769230769	0.0769230769230769
>nega1715
0.1	0	0	0.05	0.05	0	0.05	0	0	0	0	0	0.05	0	0	0.05	0.05	0.05	0	0	0	0	0	0	0.05	0	0	0.1	0.1	0.1	0.05	0.15
>nega1716
0	0	0	0	0	0	0	0	0	0	0	0	0	0.25	0	0	0	0	0	0	0	0	0	0	0	0	0.25	0	0.25	0	0	0.25
>nega1717
0	0	0	0	0	0	0	0	0	0	0	0	0.1	0	0	0	0	0	0	0	0	0	0	0	0	0	0	0.1	0.2	0.2	0.1	0.3
>nega1718
0	0.1	0	0	0.1	0	0	0	0	0	0	0	0	0	0.1	0	0	0.1	0	0	0	0	0	0	0	0.1	0.1	0	0.2	0.1	0	0.1
>nega1719
0	0	0	0	0	0	0	0	0	0	0	0	0.0384615384615385	0.0769230769230769	0	0.0769230769230769	0	0	0	0	0.0769230769230769	0.0384615384615385	0	0.0384615384615385	0.0769230769230769	0.0384615384615385	0.0384615384615385	0.0384615384615385	0.115384615384615	0.0769230769230769	0.0384615384615385	0.230769230769231
>nega1720
0	0	0.1	0	0.05	0	0	0	0	0	0	0	0	0	0.05	0.1	0.05	0	0	0	0	0.05	0	0	0.05	0.05	0	0	0.1	0.15	0.15	0.1
>nega1721
0	0	0	0	0	0	0	0	0	0	0	0	0	0.5	0	0	0	0	0	0	0	0	0	0	0	0	0.5	0	0	0	0	0
>nega1722
0	0	0	0	0	0	0	0	0	0	0	0	0	0.25	0	0	0	0	0	0	0	0	0	0.125	0	0.125	0	0	0.125	0	0.25	0.125
>nega1723
0.125	0	0	0	0.125	0	0	0	0	0	0	0	0.125	0	0	0	0	0.125	0	0	0	0	0	0	0	0	0	0.25	0	0.125	0.125	0
>nega1724
0	0	0	0	0	0	0	0	0	0	0	0	0	0.25	0	0	0	0	0	0	0	0	0	0.166666666666667	0	0	0.25	0	0.166666666666667	0	0	0.166666666666667
>nega1725
0	0	0.0476190476190476	0.0952380952380952	0.0476190476190476	0	0.0476190476190476	0	0	0	0	0	0.0476190476190476	0	0.0952380952380952	0	0	0.0476190476190476	0.0476190476190476	0	0	0	0	0	0	0.0952380952380952	0	0.0476190476190476	0.0476190476190476	0.142857142857143	0.142857142857143	0.0476190476190476
>nega1726
0.1875	0.0625	0.1875	0	0	0	0	0.0625	0	0	0	0	0	0.0625	0	0	0	0	0	0.0625	0	0	0	0	0.0625	0	0.0625	0	0	0.125	0.125	0
>nega1727
0	0	0	0	0	0	0	0	0	0	0	0	0	0.125	0	0	0	0	0	0	0	0	0	0	0	0	0.125	0	0.125	0.25	0.125	0.25
>nega1728
0	0	0	0	0.0526315789473684	0.0526315789473684	0	0	0.0526315789473684	0	0	0	0.0526315789473684	0.105263157894737	0.0526315789473684	0	0.0526315789473684	0	0.0526315789473684	0	0.0526315789473684	0.0526315789473684	0	0	0	0.105263157894737	0.0526315789473684	0.0526315789473684	0	0.105263157894737	0.0526315789473684	0.0526315789473684
>nega1729
0	0.0434782608695652	0	0	0.0434782608695652	0	0	0	0	0	0	0	0	0.0869565217391304	0.0869565217391304	0	0	0.0434782608695652	0	0	0.0869565217391304	0	0	0	0	0.130434782608696	0	0.0434782608695652	0.0869565217391304	0.0869565217391304	0.173913043478261	0.0869565217391304
>nega1730
0.142857142857143	0	0.0714285714285714	0.0357142857142857	0	0.0714285714285714	0	0.0357142857142857	0	0.0714285714285714	0	0	0.0357142857142857	0	0.0714285714285714	0	0	0.0357142857142857	0.0357142857142857	0.0357142857142857	0	0	0.0357142857142857	0.0357142857142857	0	0.107142857142857	0	0.0357142857142857	0.0714285714285714	0	0	0.0714285714285714
>nega1731
0.04	0.04	0	0.04	0	0	0.08	0	0	0	0	0	0	0	0.08	0.04	0	0.04	0.04	0	0	0	0	0	0.08	0.04	0	0	0.12	0.12	0.08	0.16
>nega1732
0	0	0	0	0	0	0	0	0	0	0	0	0	0	0.2	0.2	0	0	0	0	0	0.2	0	0	0.2	0.2	0	0	0	0	0	0
>nega1733
0	0	0	0.0555555555555556	0.0555555555555556	0	0	0	0	0	0	0	0.0555555555555556	0	0.0555555555555556	0.111111111111111	0	0	0	0.0555555555555556	0.111111111111111	0	0	0	0.0555555555555556	0.0555555555555556	0	0.111111111111111	0.0555555555555556	0.111111111111111	0.111111111111111	0
>nega1734
0	0	0	0	0	0	0	0	0	0	0	0	0	0.142857142857143	0	0	0	0	0	0	0	0	0	0	0	0	0	0	0.428571428571429	0	0	0.428571428571429
>nega1735
0	0	0	0	0	0	0	0	0	0	0	0	0	0	0.05	0.1	0	0	0	0	0	0.05	0.05	0	0	0.1	0.05	0	0.1	0.25	0.15	0.1
>nega1736
0	0	0.173913043478261	0	0.0434782608695652	0	0	0	0	0	0	0	0	0.0869565217391304	0.0434782608695652	0	0	0	0.0434782608695652	0	0	0	0.0434782608695652	0.0434782608695652	0	0.0434782608695652	0.0869565217391304	0.0434782608695652	0.0434782608695652	0.130434782608696	0.0869565217391304	0.0869565217391304
>nega1737
0.0434782608695652	0.0434782608695652	0	0	0	0.130434782608696	0	0	0	0	0	0	0.0434782608695652	0	0.0869565217391304	0	0.0869565217391304	0	0	0.0434782608695652	0	0	0	0	0	0.0869565217391304	0.0434782608695652	0.0434782608695652	0.0869565217391304	0.0869565217391304	0.0434782608695652	0.130434782608696
>nega1738
0	0	0	0	0	0	0	0	0	0	0	0	0	0	0.222222222222222	0	0	0	0	0	0	0.111111111111111	0	0	0	0.222222222222222	0	0	0.111111111111111	0.111111111111111	0.111111111111111	0.111111111111111
>nega1739
0	0	0	0	0	0	0	0	0	0	0	0	0	0.125	0	0.0625	0	0	0	0	0.125	0	0	0	0.125	0	0	0.0625	0	0.1875	0.25	0.0625
>nega1740
0	0	0	0	0	0	0	0	0	0	0	0	0	0.285714285714286	0	0	0	0	0	0	0	0.142857142857143	0	0	0	0	0.142857142857143	0	0.142857142857143	0	0	0.285714285714286
>nega1741
0	0	0	0	0	0	0	0	0	0	0	0	0	0	0	0.25	0	0	0	0	0	0	0	0	0.25	0	0	0	0	0.25	0.25	0
>nega1742
0	0	0	0	0	0	0	0	0	0	0	0	0.166666666666667	0	0	0	0	0	0	0	0	0	0	0	0	0	0	0.166666666666667	0.166666666666667	0.166666666666667	0.166666666666667	0.166666666666667
>nega1743
0.0666666666666667	0	0.0666666666666667	0.0666666666666667	0.0666666666666667	0	0	0	0	0	0	0	0	0	0.133333333333333	0	0.0666666666666667	0	0	0	0	0	0	0	0	0.133333333333333	0	0	0.0666666666666667	0.133333333333333	0.133333333333333	0.0666666666666667
>nega1744
0	0	0	0	0	0.0476190476190476	0	0	0	0	0	0	0.0476190476190476	0	0.0476190476190476	0.142857142857143	0.0476190476190476	0	0	0	0.0952380952380952	0	0.0952380952380952	0	0.142857142857143	0.0476190476190476	0.0476190476190476	0.0476190476190476	0.0476190476190476	0.0476190476190476	0.0476190476190476	0.0476190476190476
>nega1745
0	0	0	0	0	0	0	0	0	0	0	0	0	0	0.1	0	0	0	0	0	0	0	0	0	0	0.1	0	0	0.2	0.2	0.1	0.3
>nega1746
0	0	0	0	0	0	0	0	0	0	0	0	0	0.0833333333333333	0.166666666666667	0	0	0	0	0	0	0	0.0833333333333333	0.0833333333333333	0	0.166666666666667	0	0.0833333333333333	0.0833333333333333	0.0833333333333333	0.166666666666667	0
>nega1747
0	0	0	0	0	0	0	0	0	0	0	0	0	0	0.166666666666667	0	0	0	0	0	0	0	0	0	0	0.166666666666667	0	0	0.166666666666667	0.166666666666667	0	0.333333333333333
>nega1748
0	0	0	0	0	0	0	0	0	0	0	0	0	0	0.166666666666667	0	0	0	0	0	0	0	0	0	0	0.166666666666667	0	0	0.333333333333333	0	0	0.333333333333333
>nega1749
0	0.0416666666666667	0.125	0.208333333333333	0	0	0.0833333333333333	0	0	0	0	0	0.0833333333333333	0	0.0416666666666667	0	0.0416666666666667	0	0	0.0416666666666667	0	0	0	0	0	0.0416666666666667	0	0.0416666666666667	0.0416666666666667	0.0833333333333333	0.0833333333333333	0.0416666666666667
>nega1750
0	0	0	0	0	0.1	0	0	0	0	0	0	0.1	0.1	0	0	0	0	0	0.1	0	0	0	0	0	0.1	0	0.1	0.1	0	0	0.3
>nega1751
0.037037037037037	0.0740740740740741	0	0	0	0.037037037037037	0	0	0	0	0	0	0	0.111111111111111	0	0.037037037037037	0.037037037037037	0	0	0	0.0740740740740741	0	0	0	0.037037037037037	0	0.0740740740740741	0.037037037037037	0.0740740740740741	0.148148148148148	0.0740740740740741	0.148148148148148
>nega1752
0	0	0	0	0	0	0	0	0	0	0	0	0	0.5	0	0	0	0	0	0	0	0	0	0	0	0	0.5	0	0	0	0	0
>nega1753
0	0	0	0	0	0	0	0	0	0	0	0	0.0625	0	0.0625	0.0625	0	0	0	0	0.0625	0	0.0625	0	0.0625	0.0625	0.0625	0	0.0625	0.1875	0.125	0.125
>nega1754
0	0	0	0	0	0	0	0	0	0	0	0	0	0.142857142857143	0	0	0	0	0	0	0	0	0	0	0	0	0	0	0.142857142857143	0.285714285714286	0.285714285714286	0.142857142857143
>nega1755
0	0	0	0	0.125	0	0	0	0	0	0	0	0.125	0.125	0	0	0	0.125	0	0	0	0	0	0	0	0	0.125	0.125	0	0.125	0.125	0
>nega1756
0	0	0	0	0	0	0	0	0	0	0	0	0	0	0.25	0	0	0	0	0	0.0833333333333333	0	0	0.0833333333333333	0	0.166666666666667	0.0833333333333333	0	0.0833333333333333	0.166666666666667	0	0.0833333333333333
>nega1757
0	0	0	0	0	0	0	0	0	0	0	0	0	0	0.125	0	0	0	0	0	0	0	0	0	0	0.125	0	0	0.125	0.25	0.25	0.125
>nega1758
0	0	0	0	0	0	0	0.0555555555555556	0	0	0	0	0	0.0555555555555556	0	0.0555555555555556	0	0	0.0555555555555556	0	0	0	0	0	0	0	0.0555555555555556	0.0555555555555556	0.388888888888889	0	0	0.277777777777778
>nega1759
0.0666666666666667	0	0	0	0	0.0666666666666667	0	0	0	0	0	0	0	0.0666666666666667	0	0.0666666666666667	0	0.0666666666666667	0	0	0	0	0	0	0	0.0666666666666667	0.0666666666666667	0	0.0666666666666667	0.2	0.133333333333333	0.133333333333333
>nega1760
0	0	0	0	0.105263157894737	0	0	0	0	0	0	0	0.0526315789473684	0.0526315789473684	0.0526315789473684	0.0526315789473684	0	0.105263157894737	0	0	0.0526315789473684	0	0	0	0.0526315789473684	0.0526315789473684	0	0.105263157894737	0	0.157894736842105	0.105263157894737	0.0526315789473684
>nega1761
0.0476190476190476	0	0.0476190476190476	0	0	0	0.142857142857143	0	0	0	0	0	0	0	0.142857142857143	0.0476190476190476	0.142857142857143	0	0	0	0	0	0	0	0.0476190476190476	0.0952380952380952	0	0	0.0952380952380952	0.0476190476190476	0.0476190476190476	0.0952380952380952
>nega1762
0	0	0	0	0	0	0	0	0	0	0	0	0	0	0	0	0	0	0	0	0	0	0	0	0	0	0	0.111111111111111	0.111111111111111	0.333333333333333	0.222222222222222	0.222222222222222
>nega1763
0.125	0	0.3125	0.0625	0	0	0	0.0625	0	0	0	0	0	0.0625	0	0.0625	0	0	0	0.0625	0	0	0	0	0.0625	0	0.0625	0	0	0.0625	0.0625	0
>nega1764
0	0	0	0	0.0909090909090909	0	0	0	0	0	0	0	0	0	0.0909090909090909	0	0	0.0909090909090909	0	0	0	0	0	0	0	0.0909090909090909	0	0.0909090909090909	0	0.272727272727273	0.272727272727273	0
>nega1765
0	0	0.0666666666666667	0	0.0666666666666667	0	0	0	0	0	0	0	0	0	0.0666666666666667	0.0666666666666667	0	0	0.0666666666666667	0	0	0	0	0	0.0666666666666667	0.0666666666666667	0	0	0.133333333333333	0.133333333333333	0.0666666666666667	0.2
>nega1766
0	0	0	0	0	0.166666666666667	0	0	0	0	0	0	0	0.166666666666667	0.0833333333333333	0	0.166666666666667	0	0	0	0	0	0	0	0	0.0833333333333333	0.166666666666667	0	0.0833333333333333	0	0	0.0833333333333333
>nega1767
0	0	0	0	0	0	0	0	0	0	0.0833333333333333	0	0.0833333333333333	0	0	0.0833333333333333	0	0	0	0	0	0.0833333333333333	0	0.0833333333333333	0	0.0833333333333333	0	0.0833333333333333	0.0833333333333333	0.166666666666667	0.0833333333333333	0.0833333333333333
>nega1768
0	0	0	0	0	0	0	0	0	0	0.5	0	0	0	0	0	0	0	0	0	0	0	0	0.5	0	0	0	0	0	0	0	0
>nega1769
0	0	0	0	0	0	0	0	0	0	0	0	0.0769230769230769	0	0.0769230769230769	0	0	0	0	0	0	0	0.0769230769230769	0	0	0.0769230769230769	0	0.0769230769230769	0.0769230769230769	0.230769230769231	0.153846153846154	0.153846153846154
>nega1770
0	0	0	0.384615384615385	0	0	0	0.0769230769230769	0	0	0	0	0.0769230769230769	0.0769230769230769	0	0	0	0	0.0769230769230769	0	0	0	0	0	0	0	0.0769230769230769	0.0769230769230769	0	0.0769230769230769	0.0769230769230769	0
>nega1771
0	0	0	0	0	0	0	0.037037037037037	0	0	0	0	0.037037037037037	0.037037037037037	0.037037037037037	0.0740740740740741	0	0	0.037037037037037	0	0	0.0740740740740741	0.037037037037037	0.037037037037037	0.111111111111111	0.037037037037037	0.037037037037037	0.037037037037037	0.148148148148148	0.037037037037037	0	0.185185185185185
>nega1772
0	0	0	0	0	0	0	0	0	0	0	0	0	0.125	0	0	0	0	0	0	0	0	0	0	0	0	0.125	0	0.125	0.25	0.125	0.25
>nega1773
0	0	0	0	0.0526315789473684	0	0	0	0	0	0	0	0	0	0	0.0526315789473684	0	0.0526315789473684	0	0	0	0	0	0	0.0526315789473684	0.0526315789473684	0	0	0.105263157894737	0.263157894736842	0.157894736842105	0.210526315789474
>nega1774
0	0.0833333333333333	0	0	0	0.0833333333333333	0	0	0	0	0	0	0	0	0.166666666666667	0	0	0.0833333333333333	0	0	0	0	0	0	0	0	0.0833333333333333	0.0833333333333333	0.0833333333333333	0.166666666666667	0.0833333333333333	0.0833333333333333
>nega1775
0.0434782608695652	0	0	0.173913043478261	0.0434782608695652	0	0	0	0	0	0	0	0.0869565217391304	0	0	0	0	0	0	0.0434782608695652	0	0	0	0	0.0869565217391304	0	0	0	0.217391304347826	0	0	0.304347826086957
>nega1776
0	0	0	0	0	0	0	0	0	0	0	0	0	0	0	0.181818181818182	0	0	0	0	0.0909090909090909	0	0	0	0.0909090909090909	0	0.0909090909090909	0	0.0909090909090909	0.272727272727273	0.0909090909090909	0.0909090909090909
>nega1777
0.08	0.04	0.04	0.04	0	0	0	0.04	0	0.04	0	0	0	0	0.04	0.08	0	0	0	0.04	0.04	0	0	0.04	0.04	0	0.08	0	0.08	0.16	0.08	0.04
>nega1778
0	0	0	0	0	0	0	0.111111111111111	0	0	0	0	0	0	0.111111111111111	0	0	0	0	0.111111111111111	0	0	0	0	0	0.111111111111111	0	0.111111111111111	0.111111111111111	0.111111111111111	0.111111111111111	0.111111111111111
>nega1779
0	0	0	0	0	0	0.0384615384615385	0	0	0	0	0.0384615384615385	0.0384615384615385	0.0384615384615385	0	0.0384615384615385	0	0	0.0384615384615385	0	0.0384615384615385	0.0769230769230769	0	0	0	0.0384615384615385	0.115384615384615	0	0.0769230769230769	0.153846153846154	0.192307692307692	0.0769230769230769
>nega1780
0.117647058823529	0	0.0588235294117647	0	0.0588235294117647	0	0.0588235294117647	0	0	0	0	0	0.0588235294117647	0.0588235294117647	0	0.0588235294117647	0.117647058823529	0	0	0	0	0	0	0	0	0.0588235294117647	0.0588235294117647	0	0.0588235294117647	0.0588235294117647	0.0588235294117647	0.117647058823529
>nega1781
0.0454545454545455	0	0	0.136363636363636	0	0.0454545454545455	0	0.0454545454545455	0	0	0	0	0	0.0909090909090909	0	0.0454545454545455	0.0454545454545455	0	0	0.0454545454545455	0	0.0454545454545455	0	0	0.0909090909090909	0	0.0909090909090909	0	0.0454545454545455	0.0909090909090909	0.0454545454545455	0.0909090909090909
>nega1782
0	0	0.04	0.04	0.04	0.04	0	0.04	0	0.04	0	0	0	0.04	0.04	0.08	0.04	0	0.04	0.04	0	0	0	0.04	0.08	0.08	0	0	0.04	0.04	0.16	0.04
>nega1783
0	0	0	0	0.0833333333333333	0.0416666666666667	0	0	0	0.0416666666666667	0	0.0416666666666667	0	0.0416666666666667	0.0833333333333333	0	0.0833333333333333	0.0416666666666667	0	0	0	0	0.0416666666666667	0	0	0.0833333333333333	0	0	0.125	0.0416666666666667	0.0833333333333333	0.166666666666667
>nega1784
0	0	0	0	0	0	0	0	0	0	0	0	0	0.25	0	0	0	0	0	0	0	0	0.25	0	0	0	0.5	0	0	0	0	0
>nega1785
0	0	0.0625	0	0.0625	0	0	0	0	0	0	0	0.0625	0.0625	0.0625	0	0	0	0	0.0625	0	0	0.125	0	0	0.0625	0.125	0.0625	0.125	0	0	0.125
>nega1786
0	0	0	0	0	0	0	0	0	0	0	0	0	0.166666666666667	0	0	0	0	0	0	0	0	0	0	0	0	0.166666666666667	0	0	0.333333333333333	0.333333333333333	0
>nega1787
0	0	0	0	0	0.0833333333333333	0	0	0	0.0833333333333333	0	0	0.0833333333333333	0.0833333333333333	0	0	0	0	0	0.0833333333333333	0	0.0833333333333333	0	0	0	0	0.0833333333333333	0.0833333333333333	0	0.166666666666667	0.166666666666667	0
>nega1788
0	0	0	0	0	0.2	0	0	0	0	0	0	0	0	0.2	0	0	0	0	0.2	0	0	0	0	0	0.2	0	0.2	0	0	0	0
>nega1789
0	0	0	0	0	0	0	0	0	0	0	0	0	0.166666666666667	0	0	0	0	0	0	0	0	0	0	0	0	0.166666666666667	0	0.166666666666667	0.166666666666667	0	0.333333333333333
>nega1790
0	0	0	0	0	0	0	0	0	0	0	0	0	0.230769230769231	0	0	0	0	0	0	0.153846153846154	0.0769230769230769	0	0	0	0.0769230769230769	0.153846153846154	0.0769230769230769	0.0769230769230769	0	0.0769230769230769	0.0769230769230769
>nega1791
0	0	0	0.0833333333333333	0	0.0833333333333333	0	0	0	0	0	0	0	0.166666666666667	0	0	0.0833333333333333	0	0	0	0	0	0	0	0	0	0.0833333333333333	0	0.166666666666667	0.0833333333333333	0	0.25
>nega1792
0.285714285714286	0	0	0	0	0	0.0714285714285714	0	0	0	0	0	0	0.0714285714285714	0	0.0714285714285714	0	0	0.0714285714285714	0	0	0	0	0	0.0714285714285714	0	0	0	0	0.142857142857143	0.142857142857143	0.0714285714285714
>nega1793
0	0	0.142857142857143	0	0.142857142857143	0	0	0	0	0	0	0	0	0.285714285714286	0	0	0	0	0.142857142857143	0	0	0	0	0	0	0	0.285714285714286	0	0	0	0	0
>nega1794
0	0	0	0.0476190476190476	0	0	0	0.0952380952380952	0	0	0	0	0	0.0952380952380952	0	0.0476190476190476	0	0	0.0476190476190476	0.0476190476190476	0	0	0	0.0476190476190476	0.0476190476190476	0	0.0476190476190476	0.0952380952380952	0.0476190476190476	0.142857142857143	0.0952380952380952	0.0952380952380952
>nega1795
0	0	0	0	0	0	0	0	0	0	0	0	0	0	0.125	0	0	0	0	0	0	0	0	0	0	0.125	0	0	0.125	0.25	0.25	0.125
>nega1796
0	0	0	0	0	0	0	0	0	0	0	0	0.0588235294117647	0	0.0588235294117647	0.0588235294117647	0	0	0	0	0	0	0.0588235294117647	0.0588235294117647	0.0588235294117647	0.0588235294117647	0	0	0.0588235294117647	0.235294117647059	0.176470588235294	0.117647058823529
>nega1797
0	0.0909090909090909	0	0	0.0909090909090909	0	0	0	0	0	0	0	0	0	0.0909090909090909	0.0909090909090909	0	0.0909090909090909	0	0	0	0	0	0	0.0909090909090909	0.0909090909090909	0	0	0.0909090909090909	0.0909090909090909	0	0.181818181818182
>nega1798
0	0	0	0	0	0	0	0	0	0	0	0	0	0.5	0	0	0	0	0	0	0	0	0	0	0	0	0	0.5	0	0	0	0
>nega1799
0	0	0	0	0	0	0	0.0588235294117647	0	0.0588235294117647	0.0588235294117647	0	0	0.0588235294117647	0	0	0	0.0588235294117647	0	0	0.0588235294117647	0	0.0588235294117647	0	0	0	0.117647058823529	0	0.117647058823529	0.117647058823529	0.0588235294117647	0.176470588235294
>nega1800
0	0	0.0476190476190476	0	0.0476190476190476	0	0	0.0476190476190476	0	0.0476190476190476	0.0476190476190476	0	0	0.0476190476190476	0.0476190476190476	0.0476190476190476	0	0.0476190476190476	0.0476190476190476	0	0	0	0	0.0952380952380952	0.0476190476190476	0.0476190476190476	0.0476190476190476	0	0	0.142857142857143	0.142857142857143	0
>nega1801
0	0	0	0	0	0	0.0909090909090909	0	0	0	0	0	0	0	0	0.0909090909090909	0	0	0	0.0909090909090909	0	0	0	0	0.0909090909090909	0	0.0909090909090909	0	0.181818181818182	0.0909090909090909	0.0909090909090909	0.181818181818182
>nega1802
0	0	0	0	0	0	0.0769230769230769	0	0	0.0769230769230769	0	0	0	0	0.0769230769230769	0.0769230769230769	0	0	0	0.0769230769230769	0	0	0	0.0769230769230769	0.0769230769230769	0	0.0769230769230769	0	0.0769230769230769	0.153846153846154	0.0769230769230769	0.0769230769230769
>nega1803
0	0	0	0	0	0	0	0	0	0	0	0	0	0	0	0	0	0	0	0	0	0	0	0	0	0	0	0.2	0.2	0.2	0.2	0.2
>nega1804
0	0	0	0	0	0	0	0	0	0.333333333333333	0.333333333333333	0	0	0	0	0	0	0	0	0	0	0	0	0.333333333333333	0	0	0	0	0	0	0	0
>nega1805
0	0	0	0	0	0	0	0	0	0	0	0	0.125	0	0.125	0	0	0	0	0	0	0	0.125	0	0	0.125	0	0	0.125	0.125	0	0.25
>nega1806
0	0	0	0	0	0	0	0	0	0	0	0	0	0.111111111111111	0.111111111111111	0	0	0	0	0	0	0	0	0.111111111111111	0	0.111111111111111	0	0.111111111111111	0.111111111111111	0.111111111111111	0.111111111111111	0.111111111111111
>nega1807
0	0	0	0	0	0	0	0	0	0	0	0	0.111111111111111	0	0.111111111111111	0	0	0	0	0	0	0	0.111111111111111	0	0	0.222222222222222	0	0	0.111111111111111	0	0.111111111111111	0.222222222222222
>nega1808
0	0	0	0	0	0	0	0	0	0	0	0	0	0	0	0.142857142857143	0	0	0	0	0	0	0	0	0	0	0	0	0.142857142857143	0.285714285714286	0.142857142857143	0.285714285714286
>nega1809
0	0	0	0	0	0	0	0	0	0	0	0	0.0714285714285714	0	0.0714285714285714	0.0714285714285714	0	0	0	0	0	0.142857142857143	0	0	0.0714285714285714	0.0714285714285714	0	0.0714285714285714	0.214285714285714	0	0	0.214285714285714
>nega1810
0	0	0	0	0	0	0	0	0	0	0	0	0	0	0.166666666666667	0	0	0	0	0	0	0	0	0	0	0.166666666666667	0	0	0.166666666666667	0.166666666666667	0.166666666666667	0.166666666666667
>nega1811
0	0	0	0	0	0	0	0	0	0	0	0	0	0	0	0.0833333333333333	0	0	0	0	0	0	0	0	0.0833333333333333	0	0	0	0.25	0.166666666666667	0.0833333333333333	0.333333333333333
>nega1812
0.235294117647059	0.235294117647059	0.0588235294117647	0	0.0588235294117647	0	0	0	0	0	0	0	0	0.117647058823529	0	0	0	0.0588235294117647	0	0	0	0	0	0	0	0	0.117647058823529	0	0	0.0588235294117647	0	0.0588235294117647
>nega1813
0	0	0	0	0	0	0	0	0	0	0	0	0	0.25	0	0	0	0	0	0	0	0	0	0	0	0	0.25	0	0	0.25	0.25	0
>nega1814
0	0	0	0	0	0	0	0	0	0	0	0	0.25	0	0	0	0	0	0	0	0	0	0	0	0	0	0	0.25	0	0.25	0.25	0
>nega1815
0	0	0.125	0	0.0625	0	0	0.0625	0	0	0	0	0	0.0625	0.125	0	0	0	0.0625	0.0625	0	0	0	0	0	0.125	0.0625	0	0.0625	0.0625	0.0625	0.0625
>nega1816
0	0	0	0	0	0	0	0	0	0	0	0	0	0.0909090909090909	0	0.0909090909090909	0	0	0	0	0.0909090909090909	0	0	0	0.0909090909090909	0	0	0.0909090909090909	0.0909090909090909	0.181818181818182	0.0909090909090909	0.181818181818182
>nega1817
0.136363636363636	0	0.0454545454545455	0.0454545454545455	0.0909090909090909	0.0454545454545455	0	0	0	0	0	0	0	0.0454545454545455	0.0909090909090909	0.0454545454545455	0.0454545454545455	0.0454545454545455	0.0454545454545455	0	0	0	0	0	0.0454545454545455	0.0909090909090909	0	0	0	0.0909090909090909	0.0909090909090909	0
>nega1818
0.0625	0	0	0	0	0.0625	0.0625	0.0625	0	0.0625	0.0625	0	0	0	0.0625	0.0625	0.0625	0.0625	0.0625	0	0	0	0	0	0	0.0625	0	0.0625	0.0625	0.0625	0	0.0625
>nega1819
0	0	0	0	0	0	0	0	0	0	0	0	0.142857142857143	0	0	0.142857142857143	0	0	0	0	0.142857142857143	0	0	0	0.142857142857143	0	0	0.142857142857143	0	0.142857142857143	0.142857142857143	0
>nega1820
0	0	0	0	0	0	0	0	0	0	0	0	0	0.153846153846154	0	0.153846153846154	0	0	0	0	0.0769230769230769	0.153846153846154	0	0	0.0769230769230769	0.0769230769230769	0.153846153846154	0	0	0.0769230769230769	0.0769230769230769	0
>nega1821
0	0	0	0	0	0	0	0	0	0	0	0	0	0	0.333333333333333	0	0	0	0	0	0	0	0	0	0	0.333333333333333	0	0	0.333333333333333	0	0	0
>nega1822
0.166666666666667	0	0	0	0.0833333333333333	0	0	0	0	0	0	0	0.0833333333333333	0	0	0.0833333333333333	0.0833333333333333	0	0	0	0	0	0	0	0.0833333333333333	0	0	0.0833333333333333	0.0833333333333333	0.0833333333333333	0.0833333333333333	0.0833333333333333
>nega1823
0.0952380952380952	0.0476190476190476	0.0952380952380952	0.238095238095238	0	0.0476190476190476	0	0	0	0	0	0	0	0.0476190476190476	0	0	0.0476190476190476	0	0	0	0	0	0	0	0.0476190476190476	0	0	0.0476190476190476	0.0476190476190476	0.0952380952380952	0.0952380952380952	0.0476190476190476
>nega1824
0	0	0	0.12	0.08	0	0	0.04	0	0	0	0	0	0	0.08	0.08	0.04	0	0.04	0.04	0	0	0	0	0.04	0.12	0	0	0.12	0.04	0.04	0.12
>nega1825
0	0	0	0	0	0.166666666666667	0	0	0	0	0	0	0.166666666666667	0	0.166666666666667	0	0	0	0	0.166666666666667	0	0	0	0	0	0.166666666666667	0	0.166666666666667	0	0	0	0
>nega1826
0	0	0	0	0	0	0	0	0	0	0	0	0	0.25	0	0	0	0	0	0	0	0	0	0	0	0	0.25	0	0	0.25	0.25	0
>nega1827
0	0	0.0434782608695652	0	0	0	0.0434782608695652	0.0434782608695652	0	0	0	0	0.0434782608695652	0.0434782608695652	0.0434782608695652	0.0434782608695652	0.0434782608695652	0.0434782608695652	0	0	0	0	0.0434782608695652	0	0.0434782608695652	0	0.0869565217391304	0	0.0869565217391304	0.130434782608696	0.0869565217391304	0.130434782608696
>nega1828
0	0	0	0	0	0.125	0	0	0	0	0	0	0	0.125	0.125	0	0	0	0	0.125	0	0	0	0	0	0.125	0	0.125	0.125	0	0	0.125
>nega1829
0	0	0	0	0	0.1	0	0	0	0	0.1	0	0	0.1	0	0.1	0	0	0	0.1	0	0	0	0.1	0	0.1	0.1	0	0	0.1	0.1	0
>nega1830
0	0	0	0	0.0833333333333333	0	0	0	0	0	0	0	0.0833333333333333	0.0833333333333333	0	0	0	0.0833333333333333	0	0	0	0	0	0	0	0	0	0.166666666666667	0	0.25	0.25	0
>nega1831
0	0	0	0.04	0	0.04	0	0	0	0	0	0	0.04	0.08	0.04	0	0	0.04	0	0	0	0.04	0	0.04	0.04	0	0.04	0.08	0.08	0.16	0.08	0.16
>nega1832
0	0	0	0	0	0	0	0.125	0	0	0	0	0.125	0	0.125	0	0	0	0	0.125	0	0	0	0	0	0.125	0	0	0	0.25	0.125	0
>nega1833
0	0	0	0	0	0.166666666666667	0	0	0	0	0	0	0	0.166666666666667	0.166666666666667	0	0	0	0	0.166666666666667	0	0	0	0	0	0.166666666666667	0	0.166666666666667	0	0	0	0
>nega1834
0	0	0	0	0	0	0	0.0714285714285714	0	0	0.0714285714285714	0	0	0.0714285714285714	0	0.0714285714285714	0	0.0714285714285714	0	0	0.0714285714285714	0	0	0	0.0714285714285714	0.0714285714285714	0	0	0	0.142857142857143	0.214285714285714	0.0714285714285714
>nega1835
0.1	0	0.133333333333333	0.2	0	0	0	0.0666666666666667	0	0.0333333333333333	0.0333333333333333	0	0	0.0666666666666667	0.0333333333333333	0	0	0	0	0.0666666666666667	0.0666666666666667	0	0	0.0333333333333333	0	0.0333333333333333	0.0666666666666667	0	0	0.0333333333333333	0.0333333333333333	0
>nega1836
0	0	0	0	0	0	0	0	0	0	0	0	0	0.125	0.125	0	0	0	0	0	0	0.125	0	0	0.125	0.125	0	0	0	0.125	0.125	0.125
>nega1837
0	0	0	0	0	0	0	0	0	0	0	0	0	0	0	0.125	0	0	0	0	0	0	0	0	0.125	0	0	0	0.125	0.25	0.125	0.25
>nega1838
0	0	0	0.0625	0.0625	0.0625	0	0	0	0	0	0	0	0.125	0.0625	0	0.125	0	0	0	0	0	0	0	0	0.0625	0.0625	0	0.125	0.0625	0.0625	0.125
>nega1839
0	0	0	0	0	0	0	0.0384615384615385	0	0	0	0	0.0384615384615385	0.0769230769230769	0.0384615384615385	0.0769230769230769	0	0	0	0.0384615384615385	0.153846153846154	0.0384615384615385	0	0	0.0384615384615385	0.0384615384615385	0.0769230769230769	0.115384615384615	0.0384615384615385	0.115384615384615	0.0384615384615385	0.0384615384615385
>nega1840
0	0	0	0	0	0	0	0	0	0.0476190476190476	0	0	0	0.0952380952380952	0.0476190476190476	0.0952380952380952	0	0	0	0	0.142857142857143	0	0.0476190476190476	0.0476190476190476	0	0.0476190476190476	0.142857142857143	0	0.142857142857143	0.0476190476190476	0.0476190476190476	0.0476190476190476
>nega1841
0	0	0	0	0	0	0	0	0	0	0	0	0	0.0833333333333333	0.0833333333333333	0.0833333333333333	0	0	0	0	0.0833333333333333	0	0	0.0833333333333333	0.0833333333333333	0.0833333333333333	0.0833333333333333	0	0.0833333333333333	0.0833333333333333	0.0833333333333333	0.0833333333333333
>nega1842
0	0	0	0	0	0	0	0	0	0	0	0	0	0	0	0.153846153846154	0	0	0	0	0	0	0	0.0769230769230769	0.0769230769230769	0.0769230769230769	0	0	0.0769230769230769	0.230769230769231	0.153846153846154	0.153846153846154
>nega1843
0	0	0	0	0	0.25	0	0	0	0	0	0.25	0	0	0.125	0	0	0.125	0	0.125	0	0	0	0	0.125	0	0	0	0	0	0	0
>nega1844
0	0	0	0.0909090909090909	0	0	0	0.0909090909090909	0	0	0	0	0	0.0909090909090909	0	0.0909090909090909	0	0	0	0.0909090909090909	0	0	0	0	0.0909090909090909	0	0.0909090909090909	0	0.0909090909090909	0.0909090909090909	0.0909090909090909	0.0909090909090909
>nega1845
0	0	0	0	0	0	0	0	0	0	0	0	0.1	0.1	0.1	0	0	0	0	0	0	0	0.1	0.1	0	0.1	0.1	0.1	0.1	0	0	0.1
>nega1846
0	0	0	0	0	0	0	0	0	0	0	0	0	0.285714285714286	0	0	0	0	0	0	0	0.142857142857143	0	0	0	0	0.285714285714286	0	0	0.142857142857143	0.142857142857143	0
>nega1847
0	0	0.2	0.266666666666667	0	0	0	0.0666666666666667	0	0	0	0	0	0.0666666666666667	0.0666666666666667	0	0	0	0	0.0666666666666667	0	0	0	0	0	0.0666666666666667	0.0666666666666667	0	0.0666666666666667	0	0	0.0666666666666667
>nega1848
0	0	0	0	0	0	0	0.0434782608695652	0	0.0434782608695652	0	0	0	0	0.0434782608695652	0.0434782608695652	0.0434782608695652	0	0	0	0.0869565217391304	0	0	0	0.0434782608695652	0	0.0434782608695652	0.0434782608695652	0.0434782608695652	0.260869565217391	0.217391304347826	0.0434782608695652
>nega1849
0	0	0	0	0	0	0	0	0	0	0	0	0.0909090909090909	0	0	0.0909090909090909	0	0	0	0	0	0	0	0.0909090909090909	0.0909090909090909	0	0	0.0909090909090909	0.272727272727273	0	0	0.272727272727273
>nega1850
0	0	0.117647058823529	0.0588235294117647	0	0	0.0588235294117647	0	0	0	0	0	0	0	0.117647058823529	0	0	0	0	0.0588235294117647	0	0	0	0	0	0.117647058823529	0	0	0.117647058823529	0.117647058823529	0.0588235294117647	0.176470588235294
>nega1851
0	0	0	0	0	0	0	0	0	0	0	0	0	0	0	0.166666666666667	0	0	0	0	0	0	0	0	0.166666666666667	0	0	0	0.166666666666667	0.166666666666667	0.166666666666667	0.166666666666667
>nega1852
0	0	0	0	0	0	0	0	0	0	0	0	0.166666666666667	0	0	0.0833333333333333	0	0	0	0	0	0.0833333333333333	0.0833333333333333	0	0	0	0.0833333333333333	0.0833333333333333	0.0833333333333333	0.166666666666667	0	0.166666666666667
>nega1853
0	0	0	0	0	0	0	0	0	0	0	0	0	0.166666666666667	0	0	0	0	0	0	0	0	0	0	0	0	0	0.166666666666667	0.166666666666667	0.166666666666667	0.166666666666667	0.166666666666667
>nega1854
0	0	0	0	0	0	0	0	0	0	0	0	0	0	0	0	0	0	0	0	0	0	0	0	0	0.142857142857143	0	0	0.142857142857143	0.285714285714286	0.285714285714286	0.142857142857143
>nega1855
0	0	0	0	0	0	0	0	0	0	0	0	0	0	0.166666666666667	0	0	0	0	0	0	0	0	0	0	0.166666666666667	0	0	0.333333333333333	0	0	0.333333333333333
>nega1856
0	0	0	0	0	0	0	0	0	0	0	0	0	0	0.1	0	0	0	0	0	0	0	0	0	0	0.1	0	0	0.2	0.2	0.2	0.2
>nega1857
0	0	0.111111111111111	0	0.111111111111111	0	0	0	0	0	0	0	0	0.222222222222222	0	0	0.111111111111111	0	0	0	0	0	0	0	0	0	0.222222222222222	0	0	0.111111111111111	0	0.111111111111111
>nega1858
0	0	0	0	0	0	0	0	0	0	0	0	0	0.5	0	0	0	0	0	0	0	0	0	0	0	0.5	0	0	0	0	0	0
>nega1859
0	0	0	0	0	0	0	0	0	0	0	0	0	0.25	0	0	0	0	0	0	0	0	0	0	0	0	0.25	0	0.25	0	0	0.25
>nega1860
0	0	0	0	0	0.2	0	0	0	0	0	0	0	0.4	0	0	0	0	0	0.2	0	0	0	0	0	0	0.2	0	0	0	0	0
>nega1861
0	0.0384615384615385	0	0	0	0.0384615384615385	0.0769230769230769	0	0	0	0	0	0	0.115384615384615	0	0	0.0384615384615385	0	0	0.0769230769230769	0	0	0	0	0	0.0769230769230769	0.0769230769230769	0	0.0769230769230769	0.115384615384615	0.115384615384615	0.153846153846154
>nega1862
0.0666666666666667	0	0	0	0	0.0666666666666667	0	0	0	0	0	0	0	0.133333333333333	0	0.0666666666666667	0.0666666666666667	0	0	0	0.0666666666666667	0	0	0	0	0.0666666666666667	0.0666666666666667	0.0666666666666667	0.0666666666666667	0.0666666666666667	0.0666666666666667	0.133333333333333
>nega1863
0	0	0	0	0	0	0	0	0	0	0	0	0	0.347826086956522	0	0	0	0	0	0	0.304347826086957	0	0	0	0	0	0.347826086956522	0	0	0	0	0
>nega1864
0	0	0	0	0	0.0769230769230769	0	0	0	0	0	0	0.0769230769230769	0.0769230769230769	0	0.0769230769230769	0.0769230769230769	0	0	0	0.0769230769230769	0	0	0	0.0769230769230769	0	0	0.153846153846154	0.0769230769230769	0.0769230769230769	0.153846153846154	0
>nega1865
0	0	0	0	0	0	0.0833333333333333	0	0	0	0	0	0	0	0.0833333333333333	0.0833333333333333	0	0	0.0833333333333333	0	0	0	0	0	0.0833333333333333	0.0833333333333333	0	0	0.0833333333333333	0.166666666666667	0.166666666666667	0.0833333333333333
>nega1866
0	0	0	0	0	0	0	0	0	0	0	0	0.166666666666667	0	0	0	0	0	0	0	0	0	0	0	0	0	0	0.166666666666667	0	0.333333333333333	0.333333333333333	0
>nega1867
0	0	0	0	0	0	0	0	0	0	0	0	0.166666666666667	0	0	0	0	0	0	0	0	0	0	0	0	0	0	0.166666666666667	0.166666666666667	0.166666666666667	0	0.333333333333333
>nega1868
0.2	0.0666666666666667	0	0	0	0.0666666666666667	0	0	0	0	0	0	0	0.0666666666666667	0	0	0	0	0.0666666666666667	0	0	0	0	0	0	0.0666666666666667	0	0.0666666666666667	0.0666666666666667	0.133333333333333	0	0.2
>nega1869
0	0	0	0	0.125	0	0	0	0	0	0	0	0	0	0.125	0.125	0	0.125	0	0	0	0	0	0	0	0.25	0	0	0.125	0	0	0.125
>nega1870
0	0	0	0	0	0	0	0	0	0	0	0	0	0	0.166666666666667	0	0	0	0	0	0.166666666666667	0	0	0	0	0	0.333333333333333	0	0	0.333333333333333	0	0
>nega1871
0.0357142857142857	0.0357142857142857	0	0.0357142857142857	0.0714285714285714	0.0357142857142857	0	0	0	0	0	0	0.142857142857143	0	0	0.0357142857142857	0.0714285714285714	0.0357142857142857	0	0	0.0714285714285714	0	0	0	0	0.0714285714285714	0	0.142857142857143	0.0357142857142857	0.0714285714285714	0.0714285714285714	0.0357142857142857
>nega1872
0.037037037037037	0	0.0740740740740741	0	0.037037037037037	0	0.037037037037037	0	0	0	0.037037037037037	0	0	0.037037037037037	0.0740740740740741	0.037037037037037	0	0.037037037037037	0	0.037037037037037	0	0.0740740740740741	0	0	0	0.0740740740740741	0.037037037037037	0	0.0740740740740741	0.148148148148148	0.0740740740740741	0.0740740740740741
>nega1873
0	0	0.08	0.12	0.08	0	0	0.04	0	0	0	0	0.08	0.04	0.04	0	0.04	0	0.04	0.04	0	0	0	0	0	0.04	0.04	0.08	0.04	0.08	0.08	0.04
>nega1874
0	0	0	0	0	0	0	0	0	0	0	0	0	0.125	0	0	0	0	0	0	0	0	0	0	0	0	0.125	0	0.125	0.25	0.125	0.25
>nega1875
0.0434782608695652	0.0434782608695652	0	0.130434782608696	0	0	0	0.0434782608695652	0	0	0	0	0.0434782608695652	0.0434782608695652	0.0434782608695652	0	0	0	0	0.0434782608695652	0	0	0	0.0434782608695652	0.0434782608695652	0	0	0.0434782608695652	0.0434782608695652	0.173913043478261	0.0869565217391304	0.130434782608696
>nega1876
0.0588235294117647	0	0	0	0	0	0.0588235294117647	0.0588235294117647	0	0	0	0	0	0.0588235294117647	0	0.117647058823529	0.0588235294117647	0	0	0.0588235294117647	0	0	0	0	0.117647058823529	0	0	0.0588235294117647	0.117647058823529	0	0	0.235294117647059
>nega1877
0.173913043478261	0	0.0434782608695652	0	0.0869565217391304	0	0	0.0434782608695652	0	0	0	0	0	0.0869565217391304	0.0869565217391304	0	0	0.0434782608695652	0.0434782608695652	0.0434782608695652	0	0	0	0	0	0.0869565217391304	0.0869565217391304	0	0.0869565217391304	0	0	0.0869565217391304
>nega1878
0	0	0.0588235294117647	0	0	0	0	0.0588235294117647	0	0	0.0588235294117647	0	0	0.117647058823529	0.0588235294117647	0	0	0	0.0588235294117647	0	0	0	0	0.117647058823529	0	0.0588235294117647	0.0588235294117647	0.0588235294117647	0.0588235294117647	0.0588235294117647	0.176470588235294	0
>nega1879
0.0714285714285714	0	0.0714285714285714	0.142857142857143	0	0	0	0.142857142857143	0	0	0	0	0	0.142857142857143	0	0	0.0714285714285714	0	0	0.0714285714285714	0	0	0	0	0.0714285714285714	0.0714285714285714	0.0714285714285714	0	0	0	0.0714285714285714	0
>nega1880
0	0	0	0	0	0.1	0	0	0	0	0	0	0.1	0	0	0.1	0	0	0	0.1	0	0	0	0	0	0.1	0	0.1	0.1	0.1	0	0.2
>nega1881
0	0	0	0	0.142857142857143	0	0	0	0	0	0	0	0	0.285714285714286	0	0	0	0	0.142857142857143	0	0	0	0	0	0	0	0.142857142857143	0.142857142857143	0	0.142857142857143	0	0
>nega1882
0	0	0	0	0	0	0	0	0	0	0	0	0	0	0	0.0909090909090909	0	0	0	0	0	0	0	0	0	0	0	0.0909090909090909	0.363636363636364	0.0909090909090909	0	0.363636363636364
>nega1883
0	0	0	0	0	0	0	0	0	0	0	0	0	0.25	0	0	0	0	0	0	0	0	0	0	0	0	0.25	0	0.25	0	0	0.25
>nega1884
0	0	0.0909090909090909	0	0	0	0.0909090909090909	0	0	0	0	0	0.181818181818182	0	0	0	0	0	0.0909090909090909	0	0	0	0	0	0	0	0	0.181818181818182	0	0.181818181818182	0.181818181818182	0
>nega1885
0	0	0	0	0	0	0	0	0	0	0	0	0.142857142857143	0	0	0.142857142857143	0	0	0	0	0	0	0	0.142857142857143	0.142857142857143	0	0	0.142857142857143	0	0.142857142857143	0.142857142857143	0
>nega1886
0	0	0	0	0.0384615384615385	0	0	0.0769230769230769	0	0	0	0	0.115384615384615	0	0.0384615384615385	0.0384615384615385	0	0	0.0769230769230769	0.0384615384615385	0	0	0.0384615384615385	0	0.0384615384615385	0.0384615384615385	0	0.0769230769230769	0.0769230769230769	0.115384615384615	0.0384615384615385	0.153846153846154
>nega1887
0	0	0	0	0	0	0	0	0	0	0	0	0.125	0	0	0	0	0	0	0	0	0	0	0	0	0	0	0.125	0.25	0.125	0.125	0.25
>nega1888
0	0	0	0	0	0	0	0	0	0	0	0	0	0.0666666666666667	0	0.0666666666666667	0	0	0	0	0	0	0.0666666666666667	0	0.133333333333333	0	0	0	0.133333333333333	0.133333333333333	0.2	0.2
>nega1889
0	0	0	0	0.125	0	0	0	0	0	0	0	0	0.25	0	0	0	0.125	0	0	0	0	0	0	0	0	0.125	0.125	0	0.125	0.125	0
>nega1890
0	0	0	0	0	0	0	0	0	0	0	0	0	0.25	0	0	0	0	0	0	0	0	0	0	0	0	0.25	0	0.25	0	0	0.25
>nega1891
0	0	0	0	0.05	0.1	0.05	0	0	0	0	0	0	0.25	0.05	0	0.15	0.05	0	0	0	0.05	0	0	0	0.05	0.15	0.05	0	0	0	0
>nega1892
0	0	0	0	0	0	0	0	0	0	0	0	0	0.0833333333333333	0	0	0	0	0	0	0	0	0	0	0	0	0.0833333333333333	0	0.0833333333333333	0.333333333333333	0.25	0.166666666666667
>nega1893
0	0	0	0	0	0	0	0	0	0	0	0	0.0714285714285714	0	0.142857142857143	0	0	0	0	0	0	0	0.142857142857143	0	0	0.214285714285714	0	0	0.142857142857143	0	0.0714285714285714	0.214285714285714
>nega1894
0	0	0	0	0.1	0	0	0	0	0	0	0	0	0.1	0.1	0	0	0	0.1	0	0	0	0	0	0	0.1	0.1	0	0.1	0.1	0.1	0.1
>nega1895
0	0	0	0	0	0	0	0	0	0	0	0	0	0	0	0.166666666666667	0	0	0	0	0	0	0	0	0.166666666666667	0	0	0	0.166666666666667	0.166666666666667	0.166666666666667	0.166666666666667
>nega1896
0.133333333333333	0	0.0666666666666667	0.0666666666666667	0	0	0.0666666666666667	0	0	0	0	0	0.0666666666666667	0	0	0.0666666666666667	0	0	0.0666666666666667	0	0	0	0	0	0.0666666666666667	0	0	0	0.0666666666666667	0.2	0.0666666666666667	0.0666666666666667
>nega1897
0.0476190476190476	0.142857142857143	0	0.0476190476190476	0	0.142857142857143	0	0	0	0	0	0	0.0476190476190476	0.0476190476190476	0.0952380952380952	0	0.142857142857143	0	0	0	0	0	0	0	0	0.0952380952380952	0.0476190476190476	0.0476190476190476	0.0476190476190476	0	0	0.0476190476190476
>nega1898
0	0	0	0	0	0.1	0	0	0	0	0	0	0.1	0.1	0	0	0	0.1	0	0	0	0	0	0	0	0	0.1	0.1	0.1	0.1	0.1	0.1
>nega1899
0	0	0	0	0	0	0	0	0	0	0	0	0.125	0.125	0.125	0	0	0	0	0	0.25	0	0	0	0	0.125	0.125	0.125	0	0	0	0
>nega1900
0	0	0	0	0	0	0	0	0	0	0	0	0.125	0	0	0	0	0	0	0	0	0	0	0	0	0	0	0.125	0.125	0.25	0.25	0.125
>nega1901
0	0	0	0	0	0	0	0	0	0	0	0	0	0	0	0	0	0	0	0	0	0	0	0	0.111111111111111	0	0	0	0	0.444444444444444	0.333333333333333	0.111111111111111
>nega1902
0	0	0	0	0	0.0625	0	0.125	0	0.0625	0	0.0625	0	0	0.0625	0.0625	0	0	0	0.1875	0	0	0	0	0	0.125	0	0	0.0625	0.0625	0	0.125
>nega1903
0	0	0	0	0	0	0	0	0	0	0	0	0	0.25	0	0	0	0	0	0	0	0	0	0	0	0	0.25	0	0	0.25	0.25	0
>nega1904
0	0	0	0	0	0	0	0	0	0	0	0	0	0	0.111111111111111	0.111111111111111	0	0	0	0	0	0.111111111111111	0	0	0.111111111111111	0.111111111111111	0	0	0.111111111111111	0.111111111111111	0.111111111111111	0.111111111111111
>nega1905
0	0	0	0	0.0769230769230769	0.0769230769230769	0	0	0	0	0	0	0	0.0769230769230769	0.0769230769230769	0.0769230769230769	0.0769230769230769	0	0	0.0769230769230769	0	0	0	0	0	0.0769230769230769	0.0769230769230769	0	0.0769230769230769	0.0769230769230769	0.0769230769230769	0.0769230769230769
>nega1906
0	0	0	0	0	0	0	0	0	0	0	0	0	0	0	0.2	0	0	0	0	0	0	0	0	0.2	0	0	0	0.2	0	0.2	0.2
>nega1907
0	0	0	0	0	0	0	0	0	0	0	0	0	0	0.125	0	0	0	0	0	0	0	0	0	0	0.125	0	0	0.375	0	0	0.375
>nega1908
0.0769230769230769	0	0	0	0.0769230769230769	0	0	0	0	0	0	0	0.0769230769230769	0.0769230769230769	0	0	0	0.0769230769230769	0	0	0	0	0	0	0	0	0.0769230769230769	0.0769230769230769	0.0769230769230769	0.153846153846154	0.153846153846154	0.0769230769230769
>nega1909
0.117647058823529	0	0.117647058823529	0.0588235294117647	0	0	0.0588235294117647	0	0	0	0	0	0	0.0588235294117647	0	0.0588235294117647	0	0	0	0.0588235294117647	0	0	0	0	0.0588235294117647	0	0	0.0588235294117647	0.117647058823529	0.0588235294117647	0.0588235294117647	0.117647058823529
>nega1910
0	0	0	0	0	0	0	0.0833333333333333	0	0	0.0833333333333333	0	0	0.0833333333333333	0	0	0	0.0833333333333333	0	0	0.0833333333333333	0	0	0	0.0833333333333333	0.0833333333333333	0	0	0	0.166666666666667	0.25	0
>nega1911
0	0	0	0	0.1	0	0	0	0	0	0	0	0.1	0	0	0.1	0.1	0	0	0	0	0	0	0	0.1	0	0	0.1	0.1	0.1	0.1	0.1
>nega1912
0	0	0	0	0	0	0	0	0	0	0	0	0.5	0	0	0	0	0	0	0	0	0	0	0	0	0	0.5	0	0	0	0	0
>nega1913
0.19047619047619	0	0.0952380952380952	0.142857142857143	0	0.0476190476190476	0	0	0	0	0	0	0	0	0	0.0952380952380952	0.0476190476190476	0	0	0	0	0	0	0	0.0952380952380952	0	0	0	0.0952380952380952	0.0476190476190476	0.0476190476190476	0.0952380952380952
>nega1914
0.0714285714285714	0	0.0714285714285714	0.0714285714285714	0	0	0.0357142857142857	0.0357142857142857	0	0	0	0	0.0357142857142857	0	0.0357142857142857	0.0357142857142857	0	0	0.0714285714285714	0	0.0357142857142857	0	0	0	0.0357142857142857	0.0357142857142857	0	0.0714285714285714	0.0714285714285714	0.107142857142857	0.0714285714285714	0.107142857142857
>nega1915
0	0	0.178571428571429	0.142857142857143	0	0	0.0357142857142857	0	0	0	0	0	0.0357142857142857	0.0357142857142857	0.0357142857142857	0.0357142857142857	0.0357142857142857	0	0	0	0.0357142857142857	0	0.0714285714285714	0	0.0714285714285714	0.0357142857142857	0	0.0357142857142857	0.0714285714285714	0.0357142857142857	0.0357142857142857	0.0714285714285714
>nega1916
0.1	0.05	0	0.05	0	0.15	0	0	0.05	0.05	0.05	0.05	0.05	0	0	0.05	0.05	0	0	0.1	0	0.1	0	0	0.05	0	0	0.05	0	0	0	0
>nega1917
0	0	0	0	0	0	0	0	0	0	0	0	0.0714285714285714	0	0	0.0714285714285714	0	0	0	0	0	0	0.0714285714285714	0	0	0.142857142857143	0	0	0.142857142857143	0.0714285714285714	0.142857142857143	0.285714285714286
>nega1918
0	0	0	0	0	0	0.0714285714285714	0	0	0	0	0	0.0714285714285714	0	0.142857142857143	0	0	0	0.0714285714285714	0	0.0714285714285714	0	0	0	0	0.0714285714285714	0	0.0714285714285714	0.142857142857143	0.0714285714285714	0.0714285714285714	0.142857142857143
>nega1919
0.214285714285714	0.0714285714285714	0	0.142857142857143	0.0714285714285714	0	0	0	0	0	0	0	0	0	0.142857142857143	0	0	0.0714285714285714	0	0	0	0	0	0	0	0.142857142857143	0	0	0.0714285714285714	0	0	0.0714285714285714
>nega1920
0	0	0	0	0	0	0	0	0.05	0	0	0.05	0.05	0.05	0	0.05	0	0	0	0	0	0.1	0	0.1	0	0.05	0.05	0.05	0.05	0.15	0.15	0.05
>nega1921
0.105263157894737	0.0526315789473684	0.0526315789473684	0	0	0.0526315789473684	0	0	0	0	0	0	0.0526315789473684	0.0526315789473684	0	0.0526315789473684	0.0526315789473684	0	0	0	0.0526315789473684	0	0	0	0.0526315789473684	0.0526315789473684	0	0.0526315789473684	0.0526315789473684	0.0526315789473684	0.105263157894737	0.105263157894737
>nega1922
0	0	0	0	0	0	0	0	0	0.0384615384615385	0	0	0	0.0384615384615385	0.0769230769230769	0.0384615384615385	0	0	0	0	0	0.0384615384615385	0.0769230769230769	0.0769230769230769	0	0.0769230769230769	0.0384615384615385	0.0769230769230769	0.0769230769230769	0.153846153846154	0.153846153846154	0.0384615384615385
>nega1923
0	0	0	0	0.0588235294117647	0	0	0	0	0	0	0	0.0588235294117647	0	0	0.117647058823529	0	0.0588235294117647	0	0	0	0.0588235294117647	0	0	0.0588235294117647	0.0588235294117647	0	0.0588235294117647	0.117647058823529	0.117647058823529	0.117647058823529	0.117647058823529
>nega1924
0	0	0	0	0.0833333333333333	0	0	0	0	0	0	0	0	0	0.166666666666667	0.0833333333333333	0	0	0.0833333333333333	0	0.0833333333333333	0	0	0	0	0.166666666666667	0	0.0833333333333333	0.166666666666667	0.0833333333333333	0	0
>nega1925
0	0	0	0	0	0	0	0	0	0	0	0	0	0.0666666666666667	0	0.0666666666666667	0	0	0	0	0	0.0666666666666667	0	0	0	0.0666666666666667	0.0666666666666667	0	0	0.333333333333333	0.2	0.133333333333333
>nega1926
0	0	0	0	0	0	0	0	0	0	0	0	0.166666666666667	0	0	0	0	0	0	0	0	0	0	0	0	0	0	0.166666666666667	0.333333333333333	0	0	0.333333333333333
>nega1927
0	0	0	0	0	0	0.125	0	0	0	0	0	0	0.25	0	0	0	0	0	0.125	0	0	0	0	0	0	0.25	0	0	0.125	0.125	0
>nega1928
0	0	0	0	0.0909090909090909	0	0	0	0	0	0	0	0.0454545454545455	0.0454545454545455	0.0909090909090909	0.0454545454545455	0	0	0.0454545454545455	0.0454545454545455	0.0909090909090909	0	0	0	0.0454545454545455	0.136363636363636	0	0.0454545454545455	0.0454545454545455	0.0454545454545455	0.136363636363636	0.0454545454545455
>nega1929
0	0.0714285714285714	0	0	0.0714285714285714	0	0	0	0	0	0	0	0	0	0.142857142857143	0	0.0714285714285714	0	0	0	0	0	0	0	0	0.0714285714285714	0	0	0.142857142857143	0.142857142857143	0.142857142857143	0.142857142857143
>nega1930
0	0	0	0	0	0	0	0	0	0	0	0	0	0.0526315789473684	0.0526315789473684	0.0526315789473684	0	0	0	0	0.105263157894737	0	0	0	0	0.0526315789473684	0	0.0526315789473684	0.105263157894737	0.210526315789474	0.157894736842105	0.157894736842105
>nega1931
0	0	0	0	0	0.0666666666666667	0	0	0	0	0	0	0	0.2	0	0	0	0	0	0.0666666666666667	0	0	0	0.0666666666666667	0	0	0.133333333333333	0.0666666666666667	0.0666666666666667	0.133333333333333	0.0666666666666667	0.133333333333333
>nega1932
0	0	0	0	0	0	0	0.1	0	0	0	0	0	0	0	0.2	0	0	0	0.1	0	0	0	0	0.2	0	0	0	0.2	0	0	0.2
>nega1933
0	0	0	0	0.0588235294117647	0	0	0	0	0	0	0	0	0.0588235294117647	0.0588235294117647	0.0588235294117647	0	0	0.0588235294117647	0	0	0	0.0588235294117647	0	0.0588235294117647	0.0588235294117647	0	0.0588235294117647	0.0588235294117647	0.176470588235294	0.176470588235294	0.0588235294117647
>nega1934
0	0	0	0	0	0	0.0909090909090909	0	0	0	0	0	0.0909090909090909	0.0909090909090909	0	0.0909090909090909	0	0	0.0909090909090909	0	0	0	0.0909090909090909	0	0	0	0.0909090909090909	0.0909090909090909	0.0909090909090909	0.0909090909090909	0.0909090909090909	0
>nega1935
0	0	0	0	0	0.0588235294117647	0	0.0588235294117647	0	0	0	0	0.0588235294117647	0.117647058823529	0.0588235294117647	0	0	0.0588235294117647	0	0.0588235294117647	0.0588235294117647	0	0	0	0	0.117647058823529	0.0588235294117647	0.0588235294117647	0.0588235294117647	0	0.117647058823529	0.0588235294117647
>nega1936
0	0	0	0	0	0	0	0	0	0	0	0	0	0	0.25	0	0	0	0	0	0	0	0	0	0	0.25	0	0	0.25	0	0	0.25
>nega1937
0.125	0	0	0	0.125	0	0	0	0	0	0	0	0	0	0.125	0.125	0	0	0.125	0	0	0	0	0	0.125	0	0	0	0	0.125	0.125	0
>nega1938
0	0	0	0	0	0.0833333333333333	0	0	0	0.0416666666666667	0	0	0.0416666666666667	0.0416666666666667	0.0416666666666667	0.0833333333333333	0	0.0416666666666667	0	0.0416666666666667	0.0416666666666667	0.0833333333333333	0	0	0	0.125	0	0.0833333333333333	0	0.125	0.0833333333333333	0.0416666666666667
>nega1939
0.0384615384615385	0	0.0384615384615385	0.0384615384615385	0.0384615384615385	0	0	0	0	0	0	0.0384615384615385	0.0384615384615385	0.0384615384615385	0.0384615384615385	0.0384615384615385	0	0	0.0384615384615385	0	0	0.0769230769230769	0	0.0384615384615385	0	0.0769230769230769	0.0769230769230769	0	0.0769230769230769	0.115384615384615	0.0769230769230769	0.0769230769230769
>nega1940
0	0	0	0	0.15	0	0	0.05	0	0.05	0.05	0	0	0.15	0	0	0.1	0.05	0.05	0	0	0	0	0	0	0	0.1	0.05	0.05	0.05	0	0.1
>nega1941
0	0	0.0666666666666667	0	0.0666666666666667	0	0	0	0	0	0	0	0	0.0666666666666667	0.2	0	0.0666666666666667	0	0	0	0.0666666666666667	0.0666666666666667	0	0	0	0.2	0.0666666666666667	0	0.0666666666666667	0	0	0.0666666666666667
>nega1942
0	0	0.0833333333333333	0	0.0416666666666667	0	0	0	0.0416666666666667	0	0	0.0416666666666667	0.0416666666666667	0.0416666666666667	0	0	0	0.0416666666666667	0	0	0	0.0833333333333333	0	0.0416666666666667	0	0	0.0833333333333333	0.0416666666666667	0.0416666666666667	0.166666666666667	0.125	0.0833333333333333
>nega1943
0	0	0	0	0	0	0	0	0	0	0	0	0	0	0.05	0.05	0	0	0	0	0.05	0	0	0	0	0	0	0.05	0.25	0.2	0	0.35
>nega1944
0	0	0.125	0	0.0625	0.0625	0.0625	0	0	0.0625	0.0625	0	0	0.125	0	0	0.125	0	0.0625	0	0	0	0	0	0	0	0.125	0	0	0.0625	0.0625	0
>nega1945
0	0	0	0	0	0	0	0	0.0714285714285714	0	0	0.0714285714285714	0	0	0	0.0714285714285714	0	0	0	0	0	0.142857142857143	0	0	0	0.0714285714285714	0	0	0.0714285714285714	0.214285714285714	0.142857142857143	0.142857142857143
>nega1946
0	0	0	0	0	0	0.0909090909090909	0	0	0	0	0	0	0	0	0.0909090909090909	0	0	0.0909090909090909	0	0	0	0	0	0.0909090909090909	0.0909090909090909	0	0	0.0909090909090909	0.181818181818182	0.181818181818182	0.0909090909090909
>nega1947
0	0	0	0	0	0	0.1	0	0	0	0	0	0	0.1	0.1	0	0	0	0.1	0	0	0	0	0	0	0.1	0.1	0	0.1	0.1	0.1	0.1
>nega1948
0	0	0	0	0	0	0.0416666666666667	0.0833333333333333	0	0.0416666666666667	0.0416666666666667	0	0.0416666666666667	0.0833333333333333	0	0.0416666666666667	0	0	0.0833333333333333	0.0416666666666667	0.0833333333333333	0	0	0	0.0416666666666667	0	0.0416666666666667	0.0833333333333333	0.0416666666666667	0.0833333333333333	0.0833333333333333	0.0416666666666667
>nega1949
0	0	0	0	0	0	0	0	0	0.0434782608695652	0.0434782608695652	0	0.0434782608695652	0.0434782608695652	0.0869565217391304	0	0	0	0	0	0.0869565217391304	0.0869565217391304	0	0.0434782608695652	0	0.0869565217391304	0	0.0869565217391304	0.0434782608695652	0.130434782608696	0.0869565217391304	0.0869565217391304
>nega1950
0	0	0	0	0	0	0	0	0	0	0	0	0	0.1	0	0	0	0	0	0	0	0	0	0	0	0	0.1	0	0.1	0.3	0.2	0.2
>nega1951
0	0	0	0	0.0434782608695652	0.0434782608695652	0	0	0	0	0	0	0	0	0.0434782608695652	0.130434782608696	0	0.0434782608695652	0.0434782608695652	0	0.0434782608695652	0	0	0	0.0869565217391304	0.0434782608695652	0	0.0434782608695652	0.217391304347826	0.0434782608695652	0.0434782608695652	0.130434782608696
>nega1952
0	0	0.111111111111111	0	0	0	0	0.111111111111111	0	0	0	0	0.111111111111111	0.111111111111111	0	0	0	0	0	0.111111111111111	0	0	0	0	0	0	0.111111111111111	0.111111111111111	0	0.111111111111111	0.111111111111111	0
>nega1953
0	0	0	0	0	0	0	0	0	0	0	0	0	0	0.111111111111111	0.222222222222222	0	0	0	0	0	0	0.222222222222222	0	0	0.111111111111111	0.111111111111111	0.111111111111111	0.111111111111111	0	0	0
>nega1954
0	0	0	0	0	0	0	0	0	0	0	0	0.0555555555555556	0.0555555555555556	0	0.0555555555555556	0	0	0	0	0	0.0555555555555556	0	0.0555555555555556	0.0555555555555556	0.0555555555555556	0	0.0555555555555556	0.222222222222222	0	0.111111111111111	0.222222222222222
>nega1955
0	0	0	0	0	0	0	0	0	0	0	0	0	0	0	0.142857142857143	0	0	0	0	0	0	0	0	0	0	0	0	0.142857142857143	0.285714285714286	0.285714285714286	0.142857142857143
>nega1956
0	0	0	0	0	0.0666666666666667	0	0	0	0	0	0	0	0.0666666666666667	0.0666666666666667	0	0.0666666666666667	0	0	0	0.0666666666666667	0	0	0	0.0666666666666667	0.0666666666666667	0.0666666666666667	0	0.0666666666666667	0.133333333333333	0.133333333333333	0.133333333333333
>nega1957
0	0	0	0	0	0	0	0	0	0.25	0	0	0	0.25	0	0	0	0	0	0	0	0	0	0.25	0	0	0.25	0	0	0	0	0
>nega1958
0	0	0	0	0.0714285714285714	0.0714285714285714	0	0	0	0	0	0	0.0714285714285714	0.0714285714285714	0.0714285714285714	0	0.0714285714285714	0.0714285714285714	0	0	0	0	0	0	0	0.0714285714285714	0	0.142857142857143	0.0714285714285714	0.0714285714285714	0.0714285714285714	0.0714285714285714
>nega1959
0	0	0.105263157894737	0.0526315789473684	0.0526315789473684	0	0	0	0	0	0	0	0	0.0526315789473684	0	0.0526315789473684	0	0.0526315789473684	0	0	0	0	0	0	0.0526315789473684	0	0	0.0526315789473684	0.157894736842105	0.105263157894737	0.105263157894737	0.157894736842105
>nega1960
0	0	0	0	0.0909090909090909	0	0	0	0.0909090909090909	0	0	0	0	0.181818181818182	0	0	0	0	0.0909090909090909	0	0	0.0909090909090909	0	0	0.0909090909090909	0	0.0909090909090909	0	0	0.0909090909090909	0.181818181818182	0
>nega1961
0	0	0	0	0	0.25	0	0	0	0.25	0.25	0	0	0	0	0	0	0	0	0.25	0	0	0	0	0	0	0	0	0	0	0	0
>nega1962
0	0	0.04	0	0.04	0.04	0.04	0.04	0	0.04	0	0	0.08	0	0	0.04	0.04	0	0.04	0.08	0	0	0	0	0.08	0.04	0	0	0.08	0.04	0	0.24
>nega1963
0	0	0	0	0	0	0	0	0	0	0	0	0.111111111111111	0.111111111111111	0	0	0	0	0	0	0	0.111111111111111	0	0	0	0	0	0.222222222222222	0	0.222222222222222	0.222222222222222	0
>nega1964
0	0	0	0	0	0	0	0	0	0	0	0	0	0	0	0.2	0	0	0	0	0	0	0	0	0	0	0	0	0.2	0.2	0.2	0.2
>nega1965
0	0	0	0.0476190476190476	0	0	0.0476190476190476	0	0	0	0	0	0.0952380952380952	0	0.0476190476190476	0.0476190476190476	0	0	0	0.0476190476190476	0	0.0952380952380952	0	0	0.0476190476190476	0.0476190476190476	0	0.0952380952380952	0.0476190476190476	0.142857142857143	0.142857142857143	0.0476190476190476
>nega1966
0	0	0	0	0.0666666666666667	0	0.0666666666666667	0	0	0	0	0	0.0666666666666667	0.0666666666666667	0.0666666666666667	0.0666666666666667	0	0	0.0666666666666667	0.0666666666666667	0	0	0.0666666666666667	0	0	0.0666666666666667	0.133333333333333	0.0666666666666667	0.0666666666666667	0.0666666666666667	0	0
>nega1967
0.0833333333333333	0.0416666666666667	0	0	0	0.0416666666666667	0	0.0416666666666667	0	0	0	0	0.0833333333333333	0	0	0	0	0	0	0.0833333333333333	0	0	0	0	0.0416666666666667	0	0	0.0833333333333333	0.0416666666666667	0.208333333333333	0.166666666666667	0.0833333333333333
>nega1968
0	0	0	0	0.0555555555555556	0	0	0	0	0	0	0	0.0555555555555556	0.0555555555555556	0.0555555555555556	0.0555555555555556	0.0555555555555556	0	0	0	0	0.111111111111111	0	0	0.0555555555555556	0.0555555555555556	0.0555555555555556	0.0555555555555556	0.0555555555555556	0.111111111111111	0.0555555555555556	0.111111111111111
>nega1969
0.0714285714285714	0	0	0	0	0.0714285714285714	0	0	0	0	0	0	0.0714285714285714	0.0714285714285714	0	0	0.0714285714285714	0	0	0	0	0	0	0	0	0	0	0.0714285714285714	0.0714285714285714	0.214285714285714	0.142857142857143	0.142857142857143
>nega1970
0	0	0	0	0	0	0	0	0	0	0	0	0	0.222222222222222	0	0	0	0	0	0	0	0	0	0.111111111111111	0	0	0.111111111111111	0.111111111111111	0.222222222222222	0	0	0.222222222222222
>nega1971
0	0	0	0	0	0	0	0	0	0	0	0	0	0	0.173913043478261	0	0	0	0	0	0.0434782608695652	0	0	0.0869565217391304	0	0.130434782608696	0.0434782608695652	0	0.130434782608696	0.173913043478261	0.0869565217391304	0.130434782608696
>nega1972
0.0666666666666667	0	0.0666666666666667	0	0.133333333333333	0	0	0	0	0	0	0	0	0.0666666666666667	0	0.0666666666666667	0	0.0666666666666667	0.0666666666666667	0	0	0	0	0	0.0666666666666667	0	0.0666666666666667	0.0666666666666667	0	0.133333333333333	0.133333333333333	0
>nega1973
0	0.0625	0	0	0.0625	0	0	0.0625	0	0	0	0	0.0625	0.0625	0.0625	0	0	0.0625	0	0.0625	0	0	0	0	0	0.125	0.0625	0	0	0.125	0.125	0.0625
>nega1974
0	0	0	0	0	0	0	0.0666666666666667	0	0	0	0	0	0.133333333333333	0.133333333333333	0	0	0	0	0.0666666666666667	0	0	0	0.133333333333333	0	0.0666666666666667	0.133333333333333	0	0.0666666666666667	0.133333333333333	0	0.0666666666666667
>nega1975
0	0.05	0	0	0	0.15	0	0	0	0	0	0	0.05	0.1	0	0.05	0.1	0	0	0.05	0	0	0	0	0.05	0	0.1	0.05	0.05	0.05	0.05	0.1
>nega1976
0	0	0	0	0	0.0769230769230769	0	0	0	0	0	0	0.153846153846154	0	0	0.0769230769230769	0	0	0	0.0769230769230769	0	0	0.0769230769230769	0	0.0769230769230769	0	0	0.153846153846154	0.153846153846154	0	0	0.153846153846154
>nega1977
0	0	0	0	0	0	0	0	0	0	0	0	1	0	0	0	0	0	0	0	0	0	0	0	0	0	0	0	0	0	0	0
>nega1978
0.0666666666666667	0.0666666666666667	0.0666666666666667	0	0.0666666666666667	0.0666666666666667	0	0	0	0	0	0	0	0.2	0	0	0.133333333333333	0	0	0	0	0	0	0	0	0	0.2	0	0.0666666666666667	0	0	0.0666666666666667
>nega1979
0.0454545454545455	0	0.181818181818182	0.0454545454545455	0	0	0	0.0909090909090909	0	0	0	0	0	0.0909090909090909	0.0454545454545455	0	0	0	0.0454545454545455	0.0454545454545455	0	0	0	0	0	0.0909090909090909	0.0454545454545455	0	0.0454545454545455	0.0909090909090909	0.0909090909090909	0.0454545454545455
>nega1980
0	0.04	0	0	0.08	0	0	0.04	0	0	0.04	0	0.04	0.04	0.04	0.04	0.04	0	0.04	0.04	0.04	0	0	0	0.04	0.04	0.04	0.04	0.08	0.08	0.08	0.08
>nega1981
0	0	0	0	0	0	0	0	0	0	0	0	0	0.25	0	0	0	0	0	0	0	0	0	0	0	0	0.25	0	0	0.25	0.25	0
>nega1982
0	0	0	0	0	0	0.1	0	0	0	0	0	0	0	0.1	0.1	0	0	0.1	0	0	0	0	0	0.1	0.1	0	0	0	0.2	0.2	0
>nega1983
0.0769230769230769	0.0769230769230769	0	0	0	0.0769230769230769	0	0	0	0	0	0	0	0.0769230769230769	0	0	0	0.0769230769230769	0	0	0	0	0	0	0	0.0769230769230769	0	0.0769230769230769	0.0769230769230769	0.153846153846154	0	0.230769230769231
>nega1984
0	0	0	0	0	0	0	0	0	0	0	0	0	0.125	0	0	0	0	0	0	0	0.125	0	0	0.125	0	0.125	0	0.125	0.125	0	0.25
>nega1985
0	0	0	0	0	0	0	0	0	0	0	0	0	0.0625	0	0	0	0	0	0	0	0	0.0625	0	0.0625	0	0.0625	0	0.125	0.1875	0.25	0.1875
>nega1986
0	0	0	0	0	0	0	0	0	0	0	0	0	0.222222222222222	0	0	0	0	0	0	0	0	0	0.111111111111111	0	0	0.222222222222222	0	0.111111111111111	0.111111111111111	0.111111111111111	0.111111111111111
>nega1987
0.0714285714285714	0.0714285714285714	0	0	0	0.0714285714285714	0	0	0	0	0	0	0	0	0.0714285714285714	0.0714285714285714	0.0714285714285714	0	0	0	0	0	0	0	0.0714285714285714	0.0714285714285714	0	0	0.0714285714285714	0.142857142857143	0.0714285714285714	0.142857142857143
>nega1988
0	0	0	0	0	0	0	0	0	0	0	0	0.285714285714286	0	0	0	0	0	0	0	0.142857142857143	0	0	0	0	0	0	0.285714285714286	0	0.142857142857143	0.142857142857143	0
>nega1989
0.05	0	0	0.05	0	0	0	0.05	0	0	0	0	0.05	0.05	0	0.05	0	0	0	0.05	0	0	0.05	0	0.05	0.05	0	0.05	0.05	0.15	0.15	0.1
>nega1990
0	0	0	0	0	0	0	0	0	0	0	0	0.0833333333333333	0	0	0.166666666666667	0	0	0	0	0.0833333333333333	0	0.0833333333333333	0	0.166666666666667	0	0	0.0833333333333333	0.166666666666667	0	0	0.166666666666667
>nega1991
0	0	0	0	0	0	0.0625	0	0	0	0	0	0.1875	0	0.0625	0	0	0	0	0.0625	0.0625	0	0.0625	0	0	0.0625	0	0.1875	0	0.125	0.0625	0.0625
>nega1992
0	0	0	0	0	0	0	0	0	0	0	0	0	0.05	0.05	0.05	0	0	0	0	0	0	0.05	0.05	0	0.05	0.1	0	0.1	0.2	0.15	0.15
>nega1993
0.166666666666667	0	0.0833333333333333	0.0833333333333333	0	0	0.0833333333333333	0	0	0	0	0	0	0.166666666666667	0	0	0.0833333333333333	0	0	0	0	0	0	0	0	0	0.166666666666667	0	0	0.0833333333333333	0.0833333333333333	0
>nega1994
0	0	0	0.0588235294117647	0.0588235294117647	0	0	0	0	0	0	0	0	0.176470588235294	0	0.0588235294117647	0	0.0588235294117647	0	0	0.0588235294117647	0.0588235294117647	0	0	0.0588235294117647	0	0.0588235294117647	0.117647058823529	0	0.117647058823529	0.117647058823529	0
>nega1995
0	0	0	0	0.0526315789473684	0	0	0.0526315789473684	0	0	0	0	0	0.157894736842105	0.0526315789473684	0	0.0526315789473684	0	0.0526315789473684	0	0	0	0.0526315789473684	0	0	0.105263157894737	0.105263157894737	0	0.0526315789473684	0.105263157894737	0.0526315789473684	0.105263157894737
>nega1996
0	0	0	0	0	0	0	0	0	0	0	0	0	0.2	0	0	0	0	0	0	0	0	0	0	0	0	0	0	0.2	0.2	0.2	0.2
>nega1997
[truncated: 1,101,367 more chars]
