# Supplementary material for: Accurate Prediction of Transposon-Derived piRNAs by Integrating Various Sequential and Physicochemical Features
Source: PLoS One. 2016 Apr 13;11(4):e0153268. doi: 10.1371/journal.pone.0153268 (PMC4830532; doi:10.1371/journal.pone.0153268)
Supplement: S1 File — (ZIP) [file pone.0153268.s001.zip › S1/Codes/LssteExperiment/AdditionalDatasets/human_nega_seqmap_out]

trans_id trans_coord target_seq probe_id probe_seq num_mismatch
chr:transnega1	NULL	GACCCAGACAAAATAGGGCCGGGAAGGAGG	nega1	GACCCAGACAAAATAGGGCCGGGAAGGAGG	0
chr:transnega2	NULL	TTCCTGAGGCTCTCGCAAGAAGCAGATATC	nega2	TTCCTGAGGCTCTCGCAAGAAGCAGATATC	0
chr:transnega3	NULL	GGTGCTCAACATCATTGATCATCAGAGAAAT	nega3	GGTGCTCAACATCATTGATCATCAGAGAAAT	0
chr:transnega4	NULL	AACAAAGGGGACCACTCTTGGTATAG	nega4	AACAAAGGGGACCACTCTTGGTATAG	0
chr:transnega5	NULL	CACTGTGGTGTCTGAGT	nega5	CACTGTGGTGTCTGAGT	0
chr:transnega6	NULL	TTACAGTGTTTAATAATTGAGTAAAAT	nega6	TTACAGTGTTTAATAATTGAGTAAAAT	0
chr:transnega7	NULL	CATTGAGGCTCAGGCCGGTTGCACCTGCCCTC	nega7	CATTGTGGCTCAGGCCGGTTGCGCCTGCCCTC	2
chr:transnega8	NULL	CACTGTGGTCCAACCAATCTCTTCCTATA	nega8	CACTGTGGTCCAACCAATCTCTTCCTATA	0
chr:transnega9	NULL	TTAAAACACTGAAGAAAGAAGAGCAAACT	nega9	TTAAAACACTGAAGAAAGAAGAGCAAACT	0
chr:transnega10	NULL	ATATTCACATTATTTGAGTTACTCTGAG	nega10	ATATACACATTATTTGAGTCACTGTGAG	3
chr:transnega11	NULL	ATGCATACCAATAAATGAAAGAGTTAAAT	nega11	ATGCATACCAATAAATGAAAGAGTTAAAT	0
chr:transnega12	NULL	CTGTAGTCCCAGCTACTTGTGAGGCTGAGG	nega12	CTGTAGTCCCAGCTACTTGTGAGGCTGAGG	0
chr:transnega13	NULL	CATTTCTTCCATCTGGCCAGATGATCTCCA	nega13	CATTTCTTCCATCTGGCCAGATGATCTCCA	0
chr:transnega14	NULL	GAAAGCAAGATGTTGGCAGAGCCACGCTC	nega14	GAAAGCAAGATGTTGGCAGAGCCACGCTC	0
chr:transnega15	NULL	GCATGAACCGCCATGCCTGGCCCAGGTT	nega15	GCATGAGCCACCATGCCTGGCCCAGGTT	2
chr:transnega16	NULL	TTGTTAATTACAGAGCAGTTACATGGAAC	nega16	TTGTTAATTACAGAGCAGTTACATGGAAC	0
chr:transnega17	NULL	CTACAAATTTTCCACAGTGGAT	nega17	CTACAAATTTTCCACAGTGGAT	0
chr:transnega18	NULL	AGACCGCAAGGCCGAGA	nega18	AGACAGCAAGGCCGAGA	1
chr:transnega19	NULL	CTGCTTCGCATTAGACCAATTGAATTGTTA	nega19	CTGCTTCGCATTAGACCAATTGAATTGTTA	0
chr:transnega20	NULL	GGACACTGTACTCTGTATCTGAGTAGC	nega20	GGACACTGTACTCTGTATCTGAGTAGC	0
chr:transnega21	NULL	GTTCTCATAAGTGGGAGCTA	nega21	GTTCTCATAAGTGGGAGCTA	0
chr:transnega22	NULL	GCTTCCCTACTTTCGAGGTTTTGAGACTCA	nega22	GCTTCCCTACTTTCGAGGTTTTGAGACTCA	0
chr:transnega23	NULL	GGAATTTATGAATCTGC	nega23	GGAATTTATGAATCTGT	1
chr:transnega24	NULL	TTTCATTGGGCTGTTGAATAATGATG	nega24	TTTCATTGGGCTGTTGAATAATGATG	0
chr:transnega25	NULL	TCTGATCCACTACAGCTTTCTGAATCCC	nega25	TCTGATCCACTACAGCTTTCTGAATCCC	0
chr:transnega26	NULL	GAGAGCAAAACAGACACGGCCCTGCCAGTC	nega26	GAGAGCAAAACAGACACGGCCCTGCCAGTC	0
chr:transnega27	NULL	GCCCACTGCTCACCTCTTGCTGTGCGG	nega27	GCCCACTGCTCACCTCTTGCTGTGCGG	0
chr:transnega28	NULL	GAACTTGTAAAAATTGAGATGCTGTAGAC	nega28	GAACTTGTAAAAATTGAGATGCTGTAGAC	0
chr:transnega29	NULL	CAATTTTGCTGTGAACCTAAAATTGCTCT	nega29	CAATTTTGCTGTGAACCTAAAATTGCTCT	0
chr:transnega30	NULL	TAGACTCTTATCCAATATGACTGCTCTCC	nega30	TAGACTCTTATCCAATATGACTGCTCTCC	0
chr:transnega31	NULL	GTTTCTGACAACTTCTGAAGATTGCGCCA	nega31	GTTTCTGACAACTTCTGAAGATTGCGCCA	0
chr:transnega32	NULL	ACTTCCCCAGGTCTCCCTGACACTAATGTCA	nega32	ACTTCCCCAGGTCTCCCTGACACTAATGTCA	0
chr:transnega33	NULL	GTCAGCTGCTGCTTTCTG	nega33	GTCAGATGCTGCTTTCTG	1
chr:transnega34	NULL	TTGGGCAATGACCTAAACACCTTTATCAGT	nega34	TTGGGCAATGACCTAAACACCTTTATCAGT	0
chr:transnega35	NULL	ACTTCACAGGTGGTAAATGCTTG	nega35	ACTTCACAGTTGGTAACAGCTTG	3
chr:transnega36	NULL	CTCAATTTTCTCACTTGTAAAATGGGATT	nega36	CTCAATTTTCTCACTTGTAAAATGGGATT	0
chr:transnega37	NULL	GCCACCACACCTGGCTAATTTTCGTATTTTT	nega37	GCCACCACACCTGGCTAATTTTCGTATTTTT	0
chr:transnega38	NULL	ACATGGGCCCTAAAGGATAGTGTCAAGAAA	nega38	ACATGGGCCCTAAAGGATAGTGTCAAGAAA	0
chr:transnega39	NULL	TTGTCTATGAGCTAAAGATGG	nega39	TAGTCTATGAGCTACAGATGG	2
chr:transnega40	NULL	TGCTTTCTGAAGTTATTATTTCTAGA	nega40	TGCTTTCTGAAGTTATTATTTCTAGA	0
chr:transnega41	NULL	TTGAGATTTTTGCTACTGAAAGTAAT	nega41	TTGAGATTTTTGCTACTGAAAGTAAT	0
chr:transnega42	NULL	ACCCCAAGCTGTCTCACCCCGGTGAAA	nega42	ACCCCAAGCTGTCTCACCCCGGTGAAA	0
chr:transnega43	NULL	AGGTCATGTGAGCACACAGCATAAAGGCA	nega43	AGGTCATGTGAGCACACAGCATAAAGGCA	0
chr:transnega44	NULL	GGTAGGGGAGGAACTTCTG	nega44	GGTAGGGCACGAACTTCTG	2
chr:transnega45	NULL	GGCTGCACCGAGCAATGACTGTGCCAC	nega45	GGCTGCACCGAGCAATGACTGTGCCAC	0
chr:transnega46	NULL	TGCCAGAGAACACTGGTATCTCG	nega46	TGCCAGAGAACACAGGTATCAAG	3
chr:transnega47	NULL	TGCTGAATCAACCATCCCTAAACCCTA	nega47	TGCTGAATCAACCATCCCTAAACCCTA	0
chr:transnega48	NULL	TAATAGTAGCAGTGGTCGGACATCGAAAT	nega48	TAGTAGTAGCAGTGGTCAGACATAGAAAT	3
chr:transnega49	NULL	ATTGGGCGACCACGTGA	nega49	ATTGGGTGACCACGTGA	1
chr:transnega50	NULL	TTGACCAGTTGGGGTCCAGAAC	nega50	TTGACTAGTTGGGGTGCAAAAC	3
chr:transnega51	NULL	TCTCTGCAAAAAATACAAAACTTAGCT	nega51	TCTCTGCAAAAAATACAAAACTTAGCT	0
chr:transnega52	NULL	AAATTGTTCATAGAAGTAACTTGAGCCTG	nega52	AAATTGTTCATAGAAGTAACTTGAGCCTG	0
chr:transnega53	NULL	ACAAACTGATGGATACTAATGGCACA	nega53	ACAAACTGATGGATACTAATGGCACA	0
chr:transnega54	NULL	CCCCACGTTGGGCGCCA	nega54	CCCCACGTTGGGCGCCA	0
chr:transnega55	NULL	AATGCCTTCACCTGTGCTCTGAATTGCATC	nega55	AATGCCTTCACCTGTGCTCTGAATTGCATC	0
chr:transnega56	NULL	CTCTCTTGTCCCAACTGC	nega56	CTCTCTAGTCCCAACTGC	1
chr:transnega57	NULL	CTTGGATACCTCTTGATTCACTCTTCTT	nega57	CTTGGATACCTCTTGATTCACTCTTCTT	0
chr:transnega58	NULL	GTTTGCCTTGGCCTCTGTT	nega58	GTTTGCCTTGGCCTCTGTT	0
chr:transnega59	NULL	CTAGGAAGTTTCATACTTTTCCACATAT	nega59	CTAGGAAGTTTCATACTTTTCCACATAT	0
chr:transnega60	NULL	AGTTGGTTGAAAGAGTTAAGCTTTGCCT	nega60	AGTTGGTTGAAAGAGTTAAGCTTTGCCT	0
chr:transnega61	NULL	CCTCCGAACTCAGCCTCCTGAGTAGCTTGG	nega61	CCTCCGAACTCAGCCTCCTGAGTAGCTTGG	0
chr:transnega62	NULL	GTTGGCCTTTGCCATAGGAAAACAAG	nega62	GTTGGCCTTTGCCATAGGAAAACAAG	0
chr:transnega63	NULL	AAATATAAAATGACATTACA	nega63	AAATATAAAGTGACATTACT	2
chr:transnega64	NULL	ATTGTTAAAAATTTGAAGTGGAGGTTCACCTC	nega64	ATTGTTAAAAATTTGAAGTGGAGGTTCACCTC	0
chr:transnega65	NULL	CTGACTGTTGGCCAGAGGCTTCCCTTAGCT	nega65	CTGACTGTTGGCCAGAGGCTTCCCTTAGCT	0
chr:transnega66	NULL	CCTGGAATGAATGCCATGC	nega66	CTTGGAATGAATCCCATGC	2
chr:transnega67	NULL	CTTTAATAAATCTTGCCGCAGCACAC	nega67	CTTTAATAAATCTTGCCGCAGCACAC	0
chr:transnega68	NULL	GTGCTAAATCACTTAGTCCTGGAAACAAC	nega68	GTGCTAAATCACTTAGTCCTGGAAACAAC	0
chr:transnega69	NULL	CATGGAGCGTGGCCTTAAGTGGACCT	nega69	CATGGAGCGTGGCCTTAAGTGGACCT	0
chr:transnega70	NULL	TTTATCAAGACAATGGAAGAATGAACCCA	nega70	TTTATCAAGACAATGGAAGAATGAACCCA	0
chr:transnega71	NULL	CGGGATACAGAAGCCTGA	nega71	CGGGATGCAGATGCCTGA	2
chr:transnega72	NULL	ATACATTCTTGGATGGTGA	nega72	ATACATTCTTGGGTGGTGA	1
chr:transnega73	NULL	GGCAGGCGCCTGTAGTCCCAGCTACTCAG	nega73	GGCAGGCGCCTGTAGTCCCAGCTACTCAG	0
chr:transnega74	NULL	CCTTCTCCACTCCCACTGCTTAACTTAACTA	nega74	CCTTCTCCACTCCCACTGCTTCACTTGACTA	2
chr:transnega75	NULL	GGCCAATGATGTAATCAGTTATGCCTA	nega75	GGCCAATGATGTAATCAGTTATGCCTA	0
chr:transnega76	NULL	TGCAGTTGAAGATCCATG	nega76	TGCAGTTGAAGATCCGTG	1
chr:transnega77	NULL	GAAATTCTTCGATAATGAGGATG	nega77	GAAATACTTCGATGATGATGATG	3
chr:transnega78	NULL	CCTGTAGGATCTGCAAACCCGGCAAAACCTA	nega78	CCTGTAGGATCTGCAAACCCGGCAAAACCTA	0
chr:transnega79	NULL	TAAATAAACTAGAGAACTTGAAGATAAA	nega79	TAAAAAAACTAGAGAACTTCAAGAAAAA	3
chr:transnega80	NULL	CTACTGGAGATGAGCCAATGGT	nega80	TCACTGGAGATGAGCCTATGGT	3
chr:transnega81	NULL	AGCACCCCTGTCAGCAGGAAGCAGTTAAGA	nega81	AGCACCCCTGTCAGCAGGAAGCAGTTAAGA	0
chr:transnega82	NULL	AATAATTTTTGTGCCAGGCCCAGGGCCCCC	nega82	AATAATTTTTGTGCCAGGCCCAGGGCCCCC	0
chr:transnega83	NULL	CCTATTCTGGATCACTGCCCC	nega83	CCTATTCTTGATCACAGCCCC	2
chr:transnega84	NULL	ATAATATAACTCTATTGAGAGGACAT	nega84	ATAATATAACTCTATTGAGAGGACAT	0
chr:transnega85	NULL	GATGCTCTAAGACAGGTACAACAAAGTAT	nega85	GATGCTCTAAGACAGGTACAACAAAGTAT	0
chr:transnega86	NULL	TTTTCGACAGTCTCTACTTAG	nega86	TTTTTGACAGTCTCTACGGAG	3
chr:transnega87	NULL	AAGGTGGCTCATGCCTGTAATCCCAG	nega87	AAGGTGGCTCATGCCTGTAATCCCAG	0
chr:transnega88	NULL	GGTCAAGTAACCTTCCAC	nega88	GGTCAAGTAACCGTCCCC	2
chr:transnega89	NULL	GCTTTGATCTTGGACTTCCCACCCACCAGA	nega89	GCTTTGATCTTGGACTTCCCACCCACCAGA	0
chr:transnega90	NULL	AAAGAGCTCTGTACTTGGGGTCACAAAT	nega90	AAAGAGCTCTGTACTTGGGGTCACAAAT	0
chr:transnega91	NULL	AACTCCAGGCTTGGATGGTGTTACAGG	nega91	AACTCCAGGCTTGGATGGTGTTACAGG	0
chr:transnega92	NULL	TGAAATGGTGTCTGACAATTGGAT	nega92	TGAAATGGTGTCTGACCACTGGCT	3
chr:transnega93	NULL	ATGTGGATCGATGTTTTGGTTTTTTTAATGG	nega93	ATGTGGATCGATGTTTTGGTTTTTTTAATGG	0
chr:transnega94	NULL	GCATGATCTCGGCTCACTGTAACCTCTGCT	nega94	GCATGATCTCGGCTCACTGTAACCTCTGCT	0
chr:transnega95	NULL	GGGTATACGTAGTGGGGAAAAAAGGA	nega95	GGGTGTACGTAGGGGAGAAAAAAGGA	3
chr:transnega96	NULL	TCCCAGCTACTCAGGAGGCTGAGGCAG	nega96	TCCCAGCTACTCAGGAGGCTGAGGCAG	0
chr:transnega97	NULL	TATTAGCATTGATTTGTTTATACTTTTAT	nega97	TATTAGCATTGATTTGTTTATACTTTTAT	0
chr:transnega98	NULL	CTTTGGGAGGCAGAGGCTGGCGGATCACTT	nega98	CTTTGGGAGGCAGAGGCTGGCGGATCACTT	0
chr:transnega99	NULL	CCGGCAAGCTCATTCGGT	nega99	CCGGCTAGCTCAGTCGGT	2
chr:transnega100	NULL	TGGTTTTATTCATTTCAGGGAGACATAAGA	nega100	TGGTTTTATTCATTTCAGGGAGACATAAGA	0
chr:transnega101	NULL	GTCTCGCCTGGAGGCGTGGG	nega101	GTCTCCCCTGGAGGCGTGGG	1
chr:transnega102	NULL	GCCTGAAGAGTAACCAAAAGCATAAACTG	nega102	GCCTGAAGAGTAACCAAAAGCATAAACTG	0
chr:transnega103	NULL	ACTGAGGCATACAAGTGGTAAACATCAA	nega103	ACTGAGGCATACAAGTGGTAAACATCAA	0
chr:transnega104	NULL	GCCTCGGCACAAGGGTTTG	nega104	CCCTCGACACAAGGGTTTG	2
chr:transnega105	NULL	AGAAACTTGTGGCGGCGTC	nega105	AGACACTCGTGGAGGCGTC	3
chr:transnega106	NULL	GAATTTTCCAGACCTTCTTGACCTGGACCA	nega106	GAATTTTCCAGACCTTCTTGAACTGGACCA	1
chr:transnega107	NULL	CCTTCCATGTGAGCCACAGCAGGTCT	nega107	CCTTGCATTTGAGCCACAGCAGCTCT	3
chr:transnega108	NULL	GAGCCCTTTAACTGACCTAAATTCAACATA	nega108	GAGCCCTTTAACTGACCTAAATTCAACATA	0
chr:transnega109	NULL	TCTGGGATCTGTGAAGCCTTGTTGCTGCCA	nega109	TCTGGGATCTGTGAAGCCTTGTTGCTGCCA	0
chr:transnega110	NULL	GGCTGGTTTCTCTTTGA	nega110	GGCTGGTTGCTCTTTGA	1
chr:transnega111	NULL	ATAATCAGTCTACAGGTGTATCCAACACCT	nega111	ATAATCAGTCTACAGGTGTATCCAGCAGCT	2
chr:transnega112	NULL	GTGTGGTGGCTCACGCCCGTAATCCCAGC	nega112	GTGTGGTGGCTCACGCCCGTAATCCCAGC	0
chr:transnega113	NULL	TGAAAGCAGCTTGCAGTGGGAAGGGGAG	nega113	TGAAAGCAGCTTGCAGTGGGAAGGGGAG	0
chr:transnega114	NULL	TGAGTTGAGGTCTAGCTCTGTTGCCCGG	nega114	TGAGTTGAGGTCTAGCTCTGTTGCCCGG	0
chr:transnega115	NULL	TTATACTATATATTCTGTGACTTGCT	nega115	TTATACTATATATTCTGTGACTTGCT	0
chr:transnega116	NULL	AAGTGTCTGTTCATATCCTTTGCCCA	nega116	AAGTGTCTGTTCATATCCTTTGCCCA	0
chr:transnega117	NULL	AGCTGGTCAGTAACGAGG	nega117	AGCTGGTCAGTGACGAGG	1
chr:transnega118	NULL	GAGAGTAATAAAGCACGGACCTGAGA	nega118	GAGAGTAATAAAACACAGAGCTGAGA	3
chr:transnega119	NULL	TGGGGATGGAATTTCCAACATGAATCTGGGG	nega119	TGGGGATGGAATTTCCAACATGAATCTGGGG	0
chr:transnega120	NULL	AGGAAGAACTATTACCAGGTCTGTC	nega120	AGGAAGAACCATTATCTGGTCTGTC	3
chr:transnega121	NULL	TGGCTACCATGCTGACCATGAAGACCTA	nega121	TGGCTACCATGCTGACCATGAAGACCTA	0
chr:transnega122	NULL	CTCAATAACCAATGAGAGAACCAATAAGA	nega122	CTCAATAACCAATGAGAGAACCAATAAGA	0
chr:transnega123	NULL	TGATCCACTCGCCTCAGCCTCCCAAAGT	nega123	TGATCCACTCGCCTCAGCCTCCCAAAGT	0
chr:transnega124	NULL	TCGTGTGTGGCAGAGCCTTAGATTCC	nega124	TCGTGTGTGGCAGAGCCTTAGATTCC	0
chr:transnega125	NULL	CTTTTTATAGAGTCGTTGCAAGGATCA	nega125	CTTTTTATAGAGTCGTTGCAAGGATCA	0
chr:transnega126	NULL	GACCTGCTTCTGGGCCGA	nega126	GACCTGCTTCTGGGTCGG	2
chr:transnega127	NULL	TAGAATGGTGGCTGGCAGGATCTGGGGG	nega127	TAGAATGGTGGCTGGCAGGATCTGGGGG	0
chr:transnega128	NULL	GGCAGGGGGAGCACTTGAACCCGGGAGGT	nega128	GGCAGGGGGAGCACTTGAACCCGGGAGGT	0
chr:transnega129	NULL	GTGGTGTTATTTCTGAGGCCTCTGTT	nega129	GTGGTGTTATTTCTGAGGCCTCTGTT	0
chr:transnega130	NULL	TAACACCCCAGAATTCCTCATATCCATTTTA	nega130	TAACACCCCAGAATTCCTCATATCCATTTTA	0
chr:transnega131	NULL	CACCGGTGAAATGGTGT	nega131	CACAGGTGAAATGGTGT	1
chr:transnega132	NULL	AAAGCCTTGTTGGAATTTACGTTGGAAT	nega132	AAAGCCTTGTTGGAATTTACGTTGGAAT	0
chr:transnega133	NULL	CAATCATATCAAGCAAGTGCTACTTCTATC	nega133	CAATCATATCAAGCAAGTGCTACTTCTATC	0
chr:transnega134	NULL	ACTGGTATTTTTATAAGGATTACTTTGA	nega134	ACTGGTATTTTTATAAGGATTACTTTGA	0
chr:transnega135	NULL	GCAACAGAGCAAGACCCTGTCTCCAAAAAA	nega135	GCAACAGAGCAAGACCCTGTCTCCAAAAAA	0
chr:transnega136	NULL	GCCAAGTGGAATTTAAATGACCTCTTA	nega136	GCCAAGTGGAATTTAAATGACCTCTTA	0
chr:transnega137	NULL	TCCTGCCTCAGCCTCCCAGGTAGCTGGG	nega137	TCCTGCCTCAGCCTCCCAGGTAGCTGGG	0
chr:transnega138	NULL	TTCTGTCCACCGGCTCACCTCCCTCCTC	nega138	TTCTGTCCACCGGCTCACCTCCCTCCTC	0
chr:transnega139	NULL	AGTCTTGCTCTTGTTTCCAGGCTGGGGTAC	nega139	AGTCTTGCTCTTGTTTCCAGGCTGGGGTAC	0
chr:transnega140	NULL	AAAAATGTCTGGCAGCCCCAGCCCTGGGGA	nega140	AAAAATGTCTGGCAGCCCCAGCCCTGGGGA	0
chr:transnega141	NULL	CTTCAAGAGACCCATCTCACATTCAAT	nega141	CTTCAAGAGACCCATCTCACATTCAAT	0
chr:transnega142	NULL	TAACTCTCTTGAACCTCAGTTTCCTCATCT	nega142	TAACTCTCTTGAACCTCAGTTTCCTCATCT	0
chr:transnega143	NULL	GGAGCCATATAGAGGA	nega143	GGAGCCATATAGAGGA	0
chr:transnega144	NULL	TCAGCTTTTGGTATCACGGTTTTGCCA	nega144	TCAGCTTTTGGTATCACGGTTTTGCCA	0
chr:transnega145	NULL	AGACACCAAAGCACAGAGGCAAGATGGT	nega145	AGACACCAAAGCACAGAGGCAAGATGGT	0
chr:transnega146	NULL	CTAAAAATCATGTTTAATAAGATTAC	nega146	TTAAAAATCATGTTCAATAGGATTAC	3
chr:transnega147	NULL	GGGCTTTTTGCTGTCGGCCG	nega147	GGGCTTTTTGCTGTAGGCCC	2
chr:transnega148	NULL	CTAGGGCACACATAGCACAGACCAAGAT	nega148	CTAGGGCACACATAGCACAGACCAAGAT	0
chr:transnega149	NULL	CTGCGTTCGGGCTTTCCCTT	nega149	CTGCGTTCGCGCTTTCCCCT	2
chr:transnega150	NULL	TGAGCATAGCTGCCTTCCAA	nega150	TGAGCATAGCTGCCTTCCAA	0
chr:transnega151	NULL	CAACAAGGGGATGCCTGACTT	nega151	CAAAAAGGGCAAGCCTGACTT	3
chr:transnega152	NULL	AGTTCGCCGAGGTGGACATGCCTCATTC	nega152	AGTTCGCCGAGGTGGACATGCCTCATTC	0
chr:transnega153	NULL	CCTCAGCCTCCCAAGTAGCTGGGATTACA	nega153	CCTCAGCCTCCCAAGTAGCTGGGATTACA	0
chr:transnega154	NULL	GCTGACAGCAGCCTCGACCTCCTGGGCTCA	nega154	GCTGACAGCAGCCTCGACCTCCTGGGCTCA	0
chr:transnega155	NULL	AATTTGAGCAATATCTATAGGCTCCATCA	nega155	AATTTGAGCCAGATCTATATGCTCCATCA	3
chr:transnega156	NULL	GAACTCCTGACCTCAAATGATCCACC	nega156	GAACTCCTGACCTCAAATGATCCACC	0
chr:transnega157	NULL	TAAAATACAAAGTAGATCTGCAATAAAAAT	nega157	TAAAATACAAATTAAATCTGCAATAAAAAA	3
chr:transnega158	NULL	CAGCTCCCCTGACTCCCTATCCAGTGCTC	nega158	CAGCTCCCCTGACTCCCTATCCAGTGCTC	0
chr:transnega159	NULL	CCCAGAATGGAACCTCAGCTCTGCCA	nega159	CCCAGAATGGAACCTCAGCTCTGCCA	0
chr:transnega160	NULL	CTAGCTTCAGGGTGTTAAAAAAGTTTCTT	nega160	CTAGCTTCAGGGTGTTAAAAAAGTTTCTT	0
chr:transnega161	NULL	AGTGGCTACATTAAACTGAGGTTTAG	nega161	AGTGGCTACATTAAACTGAGGTTTAG	0
chr:transnega162	NULL	AAAAAAAAGAAAGACAGAAAGAAAGAAA	nega162	AAAAAAAAGAAAGACAGAAAGAAAGAAA	0
chr:transnega163	NULL	AAATAAAAGGAAAACAATTTATGATA	nega163	AAATAAAAGGAAAACAATTTATGATA	0
chr:transnega164	NULL	TAATCCCAGCTACTTGGGAGGCTGACGTGG	nega164	TAATCCCAGCTACTTGGGAGGCTGACGTGG	0
chr:transnega165	NULL	ATGGAATAAGAATAAATGTTTACTCCCTT	nega165	ATGGAATAAGAATAAATGTTTACTCCCTT	0
chr:transnega166	NULL	CCTCCTGAGTAGCTGAGATTACAGGCGCCC	nega166	CCTCCTGAGTAGCTGAGATTACAGGCGCCC	0
chr:transnega167	NULL	ATTTCAGCCAAAGTCGC	nega167	ATTTCAGCCAAAGTGGC	1
chr:transnega168	NULL	CTTGGGGTCCCATGGCTGACACCTGGAACG	nega168	CTTGGGGTCCCATGGCTGACACCTGGAACG	0
chr:transnega169	NULL	GCTTATAGAAGAGGCACCGAAGTC	nega169	GCTGATAGAAGAGACACAGAAGTC	3
chr:transnega170	NULL	ATCTACTAATGCAATACTCCAGTCCTCTCT	nega170	ATCTACTAATGCAATACTCCAGTCCTCTCT	0
chr:transnega171	NULL	TGAACCGTGTAGGCAAAGACC	nega171	TGAACCGTGTAGGCAAAGACC	0
chr:transnega172	NULL	ATCATCGCACTTGTCCTCGGTGCCCACTT	nega172	ATCATCGCACTTGTCCTCGGTGCCCACTT	0
chr:transnega173	NULL	TTGGCCGGCTGGGCTCTTGTGTGGAGG	nega173	TTGGCCGGCTGGGCTCTTGTGTGGAGG	0
chr:transnega174	NULL	CTATGTATAGAACTCCCTTAAAGATCTCTTG	nega174	CTATGTATAGAACTCCCTTAAGGATCTCTTG	1
chr:transnega175	NULL	AACATGAAAAAAAAAAAAAAACCCTC	nega175	AACATTAAAAAAAAAAAAAAAACCTC	2
chr:transnega176	NULL	CCTTTGCATATAGGCCATCAATATTAACT	nega176	CCTTTGCATATAGGCCATCAATATTAACT	0
chr:transnega177	NULL	ATGTTGGCAAAAGTAAGTTCACAGGA	nega177	ATGTTGGCAAAAGTAAGTTCAGAGGA	1
chr:transnega178	NULL	GTGGCTTTCCTAGTGGCCAGCGCTGGT	nega178	GTGGCTTTCCTAGTGGCCAGCGCTGGT	0
chr:transnega179	NULL	CGAGGTCAGGAGATGGAGACCATCCT	nega179	CGAGGTCAGGAGATGGAGACCATCCT	0
chr:transnega180	NULL	ACTGGAGATACAATAATGAACAGGAGAGA	nega180	ACTGGAGATACAATAATGAACAGGAGAGA	0
chr:transnega181	NULL	CTTCCTCACTGTTTTAACAAGAGACAAGGT	nega181	CTTCCTCACTGTTTTAACAAGAGACAAGGT	0
chr:transnega182	NULL	TTCACTGTTGTCTTATTTTGAGAAATTG	nega182	TTCACTGTTGTCTTATTTTGAGAAATTG	0
chr:transnega183	NULL	AAAAATACAAAATTTAGCTGGGCATGCTGGCG	nega183	AAAAATACAAAATTTAGCTGGGCATGCTGGCG	0
chr:transnega184	NULL	TATTTTTGAAACTAAGGGTTTGCATT	nega184	TATTTTTGAAACTAAGGGTTTGCATT	0
chr:transnega185	NULL	ACATATACACACACATATACATATATG	nega185	ACATATACACACACATATACATATATG	0
chr:transnega186	NULL	TTTCCTTTTTTTTTCTTCCACCCTGTCAC	nega186	GTTCCTTTTTTTTTTTTCCACCCTGTCGC	3
chr:transnega187	NULL	TCAACCAACTGCCAATCAGAACACCTTTGAA	nega187	TCAACCAACTGCCAATCAGAACACCTTTGAA	0
chr:transnega188	NULL	TGGCTAGCTCAGTCGGCA	nega188	CGGCTAGCTCAGTCGGTA	2
chr:transnega189	NULL	TGGATCACTTAAGCTCAGGAGTTCGAG	nega189	TGGATCACTTAAGCTCAGGAGTTCGAG	0
chr:transnega190	NULL	GTTTTTTAACTCATTTTGCCAGTTTCTGTG	nega190	GTTTTTTAACTCATTTTGCCAGTTTCTGTG	0
chr:transnega191	NULL	TCAGTGGGAACTGGTCATT	nega191	TCAGTGGGACCTGGTCATT	1
chr:transnega192	NULL	AATCCCAGCATTTTGGGAGGCCAAGGCTG	nega192	AATCCCAGCATTTTGGGAGGCCAAGGCTG	0
chr:transnega193	NULL	GAGGCACAAGAATGGCTTGAACCTGGGAG	nega193	GAGGCACAAGAATGGCTTGAACCTGGGAG	0
chr:transnega194	NULL	CGGCTAGCTGAGTCCGTA	nega194	CGGCTAGCTCAGTCGGTA	2
chr:transnega195	NULL	ATTGGATAGATATGTAAAGAGATTTATTAT	nega195	ATTGGATAGATATGTAAAGAGATTTATTAT	0
chr:transnega196	NULL	TCAAGTGATCCGCCCGCCTCAGCCTC	nega196	TCAAGTGATCCGCCCGCCTCAGCCTC	0
chr:transnega197	NULL	TCGGCAACGGAATGGTATTGACT	nega197	TAGGCCAGGGAATGGTATTGACT	3
chr:transnega198	NULL	CCTATCAGCATTTGTGCCCTCAAA	nega198	CCTATCTGCATTTGAGCCCTCAAA	2
chr:transnega199	NULL	GAGAGTCATCCAACCTTCATAGACAG	nega199	GAGAGTCATCCAACCTTCATAGACAG	0
chr:transnega200	NULL	ACCATCAAGCAGATCAAGGAGAAGA	nega200	ACCATCAAGCAGATCAAGGAGAAGA	0
chr:transnega201	NULL	GAGGTTCTCTTCTCTTC	nega201	GAGGTTCTTTTCTCTTC	1
chr:transnega202	NULL	GTAATGGCAGACGCCCCTCCCCCAACCAAGCT	nega202	GTAATGGCAGACGCCCCTCCCCCAACCAAGCT	0
chr:transnega203	NULL	GTACATTTTTACAAACCTTTTGGCAATTTCC	nega203	GTACATTTTTACAAACCTTTTGGCAATTTCC	0
chr:transnega204	NULL	GAAGGCTGCCATGCTGCGAGGGAGCAAAG	nega204	GAAGGCTGCCATGCTGCGAGGGAGCAAAG	0
chr:transnega205	NULL	ACCAAGGCCACAGCCAGGTAA	nega205	ACCAAGGCCACAGCCAGGTAA	0
chr:transnega206	NULL	GAGCACCTTTAACCATTAGCTGAGGC	nega206	GAGCACCTTTAACCATTAGCTGAGGC	0
chr:transnega207	NULL	ATCAAAACACAAAAAACAACACGTAA	nega207	ATCAAAACAGTAAAAACAACAAGTAA	3
chr:transnega208	NULL	GAATGTTGAATCATTAGG	nega208	GAATGATGAATCATTAGG	1
chr:transnega209	NULL	GTTTATTCTGAGAGTGGC	nega209	GTTAATTCTGAGAGTGGC	1
chr:transnega210	NULL	CTTAGGGATCTGTGACTAAAAAATACCTCC	nega210	CTTAGGGATCTGTGACTAAAAAATACCTCC	0
chr:transnega211	NULL	GGAGCCAGGCCCTTTCTGCCTAAGCA	nega211	GGAGCCAGGCCCTTTCTGCCTAAGCA	0
chr:transnega212	NULL	AGTCCAGAAGCAGACAGCCCAGGACTCTTAC	nega212	AGTCCAGAAGCAGACAGCCCAGGACTCTTAC	0
chr:transnega213	NULL	TTGCCCGAGGTCACCCAGTAGTAGAAGGGC	nega213	TTGCCCGAGGTCACCCAGTAGTAGAAGGGC	0
chr:transnega214	NULL	CTAATTAAACATAGAATTATTTTTAATTTT	nega214	CTAATTAAACATAGAATTATTTTTAATTTT	0
chr:transnega215	NULL	AGCACATTCATTGAGTGCCTGCTCGTA	nega215	AGCACATTCATTGAGTGCCTGCTCGTA	0
chr:transnega216	NULL	TCTTTTTGTGGAGACTGGATTCCAAGA	nega216	TCTTTTTGTGGAGACTGGATTCCAAGA	0
chr:transnega217	NULL	TGCATGTAATAGGACTCCCAAAAGAAGAAGA	nega217	TGCATGTAATAGGACTCCCAAAAGAAGAAGA	0
chr:transnega218	NULL	TATCCAATTGCTCCAGCACCAACTGG	nega218	TATCCAATTGCTCCAGCACCAACTGG	0
chr:transnega219	NULL	TTAGCTGCTTAAAGCG	nega219	TTAGCTGGTTAAAGCG	1
chr:transnega220	NULL	GTGGTGAAGAGAGTGGGAGCTCCAGTCT	nega220	GTGGTGAAGAGAGTGGGAGCTCCAGTCT	0
chr:transnega221	NULL	TGTAGGCAGACACCTTCTGGCTGTGTACTCA	nega221	TGTAGGCAGACACCTTCTGGCTGTGTACTCA	0
chr:transnega222	NULL	TCCCGGTCAGGGAACC	nega222	TCCCGGTCAGGGAACC	0
chr:transnega223	NULL	GTCAAGGAACCATCCCC	nega223	GTCAAGTAACCGTCCCC	2
chr:transnega224	NULL	TCCCCACCAAATTATCCTTAAAAACTCTG	nega224	TCCCCACCAAATTATCCTTAAAAACTCTG	0
chr:transnega225	NULL	AAAAGGACCCAGGATGACCTCATCTCAAG	nega225	AAAAGGACCCAGGATGACCTCATCTCAAG	0
chr:transnega226	NULL	TCCCGGTTAGGGAACCA	nega226	TCCCGGTTAGGGAACCA	0
chr:transnega227	NULL	GACGACGCAGCTGGAGTGA	nega227	GATGACTCAGCTGGAGTGA	2
chr:transnega228	NULL	CGCCAGAACACGGTGG	nega228	GGCCAGAACACGGTGG	1
chr:transnega229	NULL	GATGGACACTGGGTTATTTCCATGGTGGG	nega229	GATGGACACTGGGTTATTTCCATGGTGGG	0
chr:transnega230	NULL	CAGGCCAACAGGAGAGCTTCTCTTCTG	nega230	CAGGCCAACAGGAGAGCTTCTCTTCTG	0
chr:transnega231	NULL	CAGGTGTTTGATAACGGAGGAT	nega231	CAGGTGTTTTGTAATGGAGGAT	3
chr:transnega232	NULL	TTGTTATAAACTCAAATGAAAGGATATTTA	nega232	TTGTTATAAACTCAAATGAAAGGATATTTA	0
chr:transnega233	NULL	TGCTATGCGCCAAGCGTTGTGCTATG	nega233	TGCTATGCGCCAAGCGTTGTGCTATG	0
chr:transnega234	NULL	GTAGAATCTGCCCTATATTTTAGATCCCTT	nega234	GTAGAATCTGCCCTATATTTTAGATCCCTT	0
chr:transnega235	NULL	TCAGAATGGCTATTATTAAAAAGTTAAAAAA	nega235	TCAGAATGGCTATTATTAAAAAGTTAAAAAA	0
chr:transnega236	NULL	AGAACCCAGGTTCCTGAGTCACGACG	nega236	AGAACCCAGGTTCCTGAGTCACGACG	0
chr:transnega237	NULL	GCCAGGAAAGCACCGTAGCTG	nega237	GCCAGGAAAGCACTGTAGCTC	2
chr:transnega238	NULL	TTGTTCCCCTTCCTGCGTCCATGTGATCCC	nega238	TTGTTCCCCTTCCTGCGTCCATGTGATCCC	0
chr:transnega239	NULL	AGGAAGGAAAGTCCATCCAACACATGCTACT	nega239	AGGAAGGAAAGTCCATCCAACACATGCTACT	0
chr:transnega240	NULL	CTGTGACCTTGACAACCAGAAATTCA	nega240	CTGTGACCTTGACAACCAGAAATTCA	0
chr:transnega241	NULL	CACTCCTTATCCTCGGCCTTGCCTCT	nega241	CACTCCTTATCCTCGGCCTTGCCTCC	1
chr:transnega242	NULL	GAGCAACTCCATCTTGAGGCTAAGACCT	nega242	GAGCAACTCCATCTTGAGGCTAAGACCT	0
chr:transnega243	NULL	CTTTGGCTACTATCTCTTTTATTGAGCAG	nega243	CTTTGGCTACTATCTCTTTTATTGAGCAG	0
chr:transnega244	NULL	TAATAATAGTATTTCTTTTATTTGCTTAA	nega244	TAATAATAGTATTTCTTTTATTTGCTTAA	0
chr:transnega245	NULL	GGTTTGGCTCTGTGTGCCCACTCAAATCT	nega245	GGTTTGGCTCTGTGTGCCCACTCAAATCT	0
chr:transnega246	NULL	AGGTGAGTGGATTAGTACTCCGATTGC	nega246	AGGTGAGTGGATTAGTACTCCGATTGC	0
chr:transnega247	NULL	TGAAGAGAGCCCTTACCAGGAGCCAAATCT	nega247	TGAAGAGAGCCCTTACCAGGAGCCAAATCT	0
chr:transnega248	NULL	CTAGACCATGAATTCTTTGAGGCCCATATC	nega248	CTAGACCATGAATTCTTTGAGGCCCATATC	0
chr:transnega249	NULL	GACATATATCTTAATCTCCCTTGATACAGA	nega249	GACATATATCTTAATCTCCCTTGATACAGA	0
chr:transnega250	NULL	GCCTGAAGAGCCTCGGTTGA	nega250	CCCTGAAGAGCCTCGGCTGA	2
chr:transnega251	NULL	CTCCCGGCGTGGGAACG	nega251	CTCCCGGTATGGGAACG	2
chr:transnega252	NULL	TGGACTTTCCAATGGCATGAGTTGGTAA	nega252	TGGACTTTCCAATGGCATGAGTTGGTAA	0
chr:transnega253	NULL	CCCCAAACAGCATGAGCACACAAGTC	nega253	CCCCAAACAGCAAGAGGACAGAAGTC	3
chr:transnega254	NULL	TATAATTCACTATGTACAGAGGCAGCTTTA	nega254	TATAATTCACTATGTACAGAGGCAGCTTTA	0
chr:transnega255	NULL	AAGATCACACAATAAGTGGCAAAATC	nega255	AAGATCACACAATAAGTGGCAAAATC	0
chr:transnega256	NULL	GAGGAGTGATGAAAATATTTTAAAATTA	nega256	GAGGAGTGATGAAAATATTTTAAAATTA	0
chr:transnega257	NULL	AGCAGGTTCCAGGTGATTTCAACTCT	nega257	AGAAGGTTCCAGGTGATTCCAGCTCT	3
chr:transnega258	NULL	CTCTGGTATATTCAGAGGAAGA	nega258	CTCTGGTAGAATCAGAGGATGA	3
chr:transnega259	NULL	GCCCTATACACAAGGGTTTG	nega259	GCCCTCGACACAAGGGTTTG	2
chr:transnega260	NULL	GACCTGTATTGAAAGTGGATTGTCCA	nega260	GACCTGTATTGAAAGTGGATTGTCCA	0
chr:transnega261	NULL	TCGGAAGCCTTCCCAGGGC	nega261	ACGGAAGCCTTCCCAGGGC	1
chr:transnega262	NULL	GGGCAAGTGCATGATCTACAGCT	nega262	GGGCAAGTGCATGATCTACAGCT	0
chr:transnega263	NULL	CTGCAGCAAAATTGTGGAAGATAGCA	nega263	CTGCAGCAAAATTGTGGAAGATAGCA	0
chr:transnega264	NULL	TGTGGGAGGTATACGCAGCATTTTCCAAATT	nega264	TGTGGGAGGTATACGCAGCATTTTCCAAATT	0
chr:transnega265	NULL	GAACACAGACAAGTGAA	nega265	GAACACAGACAAGTGAA	0
chr:transnega266	NULL	TTCGGACATCTTCAGG	nega266	TTCGGGCATCTTCAGG	1
chr:transnega267	NULL	GAAGCTGGGCCTGGAGACTGGGGGTCC	nega267	GAAGCTGGGCCTGGAGACTGGGGGTCC	0
chr:transnega268	NULL	ATTTTGGGCATGATATGTTTATGGCA	nega268	ATTTTGGGCATGATATGTTTATGGCA	0
chr:transnega269	NULL	ACAGAGTCTTGCTCTGTCGCCCAGGCT	nega269	ACAGAGTCTTGCTCTGTCGCCCAGGCT	0
chr:transnega270	NULL	GCATAACATATGACAAGGCATGAAGACAT	nega270	GCATAACATATGACAAGGCATGAAGACAT	0
chr:transnega271	NULL	ATAAGCTCTAGTATTGATTACATGCATCTCA	nega271	ATAAGCTCTAGTATTGATTACATGCATCTCA	0
chr:transnega272	NULL	ACGTGTGGGCACTCAGGGCGGACAGT	nega272	ACGTGTGGGCACTCAGGGCGGACAGT	0
chr:transnega273	NULL	GGTCATGCAGCAGAAGACTCGGGGAAGAGCT	nega273	GGTCATGCAGCAGAAGACTCGGGGAAGAGCT	0
chr:transnega274	NULL	TCACAAAGCTGATTAACATAAATGAAGGAG	nega274	TCACAAAGCTGATTAACATAAATGAAGGAG	0
chr:transnega275	NULL	AAGAGTGCCAATGAAGTTCAAGCTATGGAT	nega275	AAGAGTGCCAATGAAGTTCAAGCTATGGAT	0
chr:transnega276	NULL	GCTTCCCCTTCACTTTCCGAGTTGATCGA	nega276	GCTTCCCCTTCACTTTCCGACTTGATCGA	1
chr:transnega277	NULL	AGCTACTCTACAAAATCTTAGAAGGCAG	nega277	AGCTACTCTACAAAATCTTAGAAGGCAG	0
chr:transnega278	NULL	GAGAATCCACGGGGAGCAAGAGCCCA	nega278	GAGAATCCACGGGGAGCAAGAGCCCA	0
chr:transnega279	NULL	TCAGCAGTAGCAAACTCCGGA	nega279	TCAGCAGTAGCAAACTCCGGA	0
chr:transnega280	NULL	GACGATAAAATCTGCCTCTAGGAAGGCCCAG	nega280	GACGATAAAATCTGCCTCTAGGAAGGCCCAG	0
chr:transnega281	NULL	CGGGAGGCTGAGGCAGGAAGATCACT	nega281	CGGGAGGCTGAGGCAGGAAGATCACT	0
chr:transnega282	NULL	AGAAGAATGTGAATAAAAG	nega282	AGAAGAATTTGAATAAAAG	1
chr:transnega283	NULL	GGTGGTTGATTCTGGCTCTTGGCTGGGCT	nega283	GGTGGTTGATTCTGGCTCTTGGCTGGGCT	0
chr:transnega284	NULL	ACCCACCAGAAAGAAGAAACTCCGAACAC	nega284	ACCCACCAGAAAGAAGAAACTCCGAACAC	0
chr:transnega285	NULL	GTGCTCCCCTGTGCTGTTACTCCTTCTGCC	nega285	GTGCTCCCCTGTGCTGTTACTCCTTCTGCC	0
chr:transnega286	NULL	AAGCCTGCTTGCAGGGGACAGATCTTTTA	nega286	AATCCTGCTTGCAGGTGACAGATCTTATA	3
chr:transnega287	NULL	GTGTATCTTCTCGTTCCC	nega287	GAGTGTCTTCTCGTTCCC	2
chr:transnega288	NULL	CAGTAGTGAAGAATGCCAACCGCTCT	nega288	CAGTAATGATGAATGCCAACCGCTCT	2
chr:transnega289	NULL	GTGCTAAATGCTCCCTGGGGCATCTCGT	nega289	GTGCTAAATGCTCCCTGGGGCATCTCGT	0
chr:transnega290	NULL	GGCCTTGATTCAGATTAGCTGTGGT	nega290	GGCCTTGATTCAGATTAGCTGTGGT	0
chr:transnega291	NULL	GCATTCAATTTTGGAATGTGAAGAGATCAT	nega291	GCATTCAATTTTGGAATGTGAAGAGATCAT	0
chr:transnega292	NULL	CAGTTCTCACGGCATCAGAGGCCTGGGA	nega292	CAGTTCTCACGGCATCAGAGGCCTGGGA	0
chr:transnega293	NULL	GCCATTGAAGGGTAACCTCCCC	nega293	GCCATTGAAGGGAAACCTCCAC	2
chr:transnega294	NULL	TGGTCCTCAAAGATAGCCATACTGAAGGAGA	nega294	TGGTCCTCAAAGATAGCCATACTGAAGGAGA	0
chr:transnega295	NULL	GAGCCAATAAGAGCTTTGGA	nega295	GAGCCACTAAGAGCTGTGGA	2
chr:transnega296	NULL	CCAGCAGCCTCAACTGCCACCTACATCCG	nega296	CCAGCAGCCTCAACTGCCACCTACATCCG	0
chr:transnega297	NULL	CCAGGGAAAGGGAGACTCCCTTTGCCGGTCT	nega297	CCAGGGAAAGGGAGACTCCCTTTGCCGGTCT	0
chr:transnega298	NULL	TCCGCCCTCAGAGGCAATACATGGCAAAT	nega298	TCCGCCCTCAGAGGCAATACATGGCAAAT	0
chr:transnega299	NULL	CAGCTCCTTCGGACACTGCCGGCACTGTTTAC	nega299	CAGCTCCTTCGGACACTGCCGGCACTGTTTAC	0
chr:transnega300	NULL	CAGTTAATTCTCGCTT	nega300	CAGTCAATTCTCGCTT	1
chr:transnega301	NULL	CTTTACTCACCACCCTCCT	nega301	CTCTACTCACCACCCTGCT	2
chr:transnega302	NULL	TCGCTGCCCCAATAACTCCCTCTCCCCCACCC	nega302	TCGCTGCCCCAATAACTCCCTCTCCCCCACCC	0
chr:transnega303	NULL	TTTGCCTGGGATGATCGTGGTTTAGACCTGT	nega303	TTTGCCTGGGATGATCGTGGTTTAGACCTGT	0
chr:transnega304	NULL	GAGCCTCCTTTCCGCCTGTAAAATGGAGGG	nega304	GAGCCTCCTTTCCGCCTGTAAAATGGAGGG	0
chr:transnega305	NULL	TGTATCCCAAAGCCTAGAAGAACCAG	nega305	TGTATCCCAAAGCCTAGAAGAACCAG	0
chr:transnega306	NULL	AGCGGGGCTATCAGCAGCC	nega306	AGCAGGGCTATCAGCAGCT	2
chr:transnega307	NULL	GGCATGCGCTTATCCTCCAGACCTCAGTCCAA	nega307	GGCATGCGCTTATCCTCCAGACCTCAGTCCAA	0
chr:transnega308	NULL	TGTATCTGGTGTGTGTGTCTGAGAATATTG	nega308	TGTATGTGGTGTGTGTGTCTGTGTATATTG	3
chr:transnega309	NULL	TCAGAGCTTGGAGGGGG	nega309	TGAGAGCTTGGAGGGGG	1
chr:transnega310	NULL	GGTCAGGGGAGAGAATATTAAGATTGGAG	nega310	GGTCAGGGGATAGAATATTCAGATTGGAG	2
chr:transnega311	NULL	CAATTTTGTAGATGAAGAAATGGAAATTCAC	nega311	CAATTTTGTAGATGAAGAAATGGAAATTCAC	0
chr:transnega312	NULL	TTAAAATATGTAAGAAGGCAGCTTTAGG	nega312	TTAAAATATGTAAGAAGGCAGCTTTAGG	0
chr:transnega313	NULL	CATGTGACACTGTCCAGCTCCAA	nega313	CATGTGACACTGCCAAGCTCCCA	3
chr:transnega314	NULL	AGCGGTACGATCTCAGCTCACTGCAAC	nega314	AGCGGTACGATCTCAGCTCACTGCAAC	0
chr:transnega315	NULL	TGGTCCCAGCTACTCGGGAGGCTGAGGCAG	nega315	TGGTCCCAGCTACTCGGGAGGCTGAGGCAG	0
chr:transnega316	NULL	CGGGCGGATCACGAGGTCAGGAGATGGAG	nega316	CGGGCGGATCACGAGGTCAGGAGATGGAG	0
chr:transnega317	NULL	ACTCAAGAAGTTCTCTTCCCTAGGAGGGCAA	nega317	ACTCAAGAAGTTCTCTTCCCTAGGAGGGCAA	0
chr:transnega318	NULL	CCGTGCAGAGGTGTGTCTC	nega318	CCGTGCAGAGATGTGCCTC	2
chr:transnega319	NULL	CCCACTGAAGGTATGCCTTAC	nega319	CACACTGAAGCTATGCCTTAC	2
chr:transnega320	NULL	TGAAGCAGATCGTGCCTGAGGCTACCTTTG	nega320	TGAAGCAGATCGTGCCTGAGGCTACCTTTG	0
chr:transnega321	NULL	GTGGCGCGGTCTCGGCTCACTGCAAG	nega321	GTGGCGCGGTCTCGGCTCACTGCAAG	0
chr:transnega322	NULL	TCTGACATTGGCCAGTGCTAGAAACCACC	nega322	TCTGACATTGGCCAGTGCTAGAAACCACC	0
chr:transnega323	NULL	CAGAATGCAAAATTTTTTGAGTGCTGAC	nega323	CAGAATGCAAAATTTTTTGAGTGCTGAC	0
chr:transnega324	NULL	CCTCCAGGACCTGTCTG	nega324	CCTCCAGGAGCTGTCTG	1
chr:transnega325	NULL	GCGCCTGTGATCCCAA	nega325	GCGCCTGTGATCCCAA	0
chr:transnega326	NULL	ACACCAGGCTAATTTTTGTATTTTTA	nega326	ACACCAGGCTAATTTTTGTATTTTTA	0
chr:transnega327	NULL	CTATCTAGGATCATAGTTGC	nega327	CTATCAAGGAACATAGTTGC	2
chr:transnega328	NULL	GCACAAGGTAATGGACAGTCACACAGTTCCA	nega328	GCACAAGGTAATGGACAGTCACACAGTTCCA	0
chr:transnega329	NULL	AAGATTTCCAAAAATCTGAGGAAAAC	nega329	AAGATTTCCAAAAATCTGAGGAAAAC	0
chr:transnega330	NULL	CTCTACTAAAAATACAAAAAATTAGCC	nega330	CTCTACTAAAAATACAAAAAATTAGCC	0
chr:transnega331	NULL	TGGATAAAAAAAAAAATAAACAGCTTCA	nega331	TGATTAAAAAAAAAAAAAAACAGCTTCA	3
chr:transnega332	NULL	ATTTGATTGCTCAGGTACC	nega332	ATTTGATTGCACAGGTACC	1
chr:transnega333	NULL	AATTCTGGAGGCTGGA	nega333	AATTCTGGAGGCTGGA	0
chr:transnega334	NULL	CCACTGGGAGGGATGAACAACTCCGGACTC	nega334	CCACTGGGAGGGATGAACAACTCCGGACTC	0
chr:transnega335	NULL	GAGGCAGGGAGAAACAGGCAGAGACTGAG	nega335	GAGGCACAGAGAAACAGGCAGAGACAGAG	3
chr:transnega336	NULL	CTCCTCTAGCACGAGGAGCTGCAAAGCC	nega336	CTCCTCTAGCACGAGGAGCTGCAAAGCC	0
chr:transnega337	NULL	TCAAAAAGAAAAAAAAAAGAGTTTTTGCAT	nega337	TCAAAAAAAAAAAAAAAAGAGTTTTTGCAG	2
chr:transnega338	NULL	CATAATGTTGAGTGAAAGAAACCTGATACA	nega338	CATAATGTTGAGTGAAAGAAACCTGATACA	0
chr:transnega339	NULL	CCTGGGCTCAGCCTCAAGAATTTGCC	nega339	CCTGGGCTCAGCCTCAAGACTTTGCC	1
chr:transnega340	NULL	GTGTGTGCAGCTGCCT	nega340	GTGTGTGCAGCTGCCT	0
chr:transnega341	NULL	TCAGCTACAGTGCTGCTGACTGAATGGGAA	nega341	TCAGCTACAGTGCTGCTGACTGAATGGGAA	0
chr:transnega342	NULL	AGCATCCAGCATCCATGGTTCTCCAGTCTGC	nega342	AGCATCCAGCATCCATGGTTCTCCAGTCTGC	0
chr:transnega343	NULL	CCAGCTTTTGCATCTGTAATGAGCAGTG	nega343	CCAGCTTTTGCATCTGTAATGAGCAGTG	0
chr:transnega344	NULL	CTAGAAAGTCACAAATCACTACATAAGGA	nega344	CTAGAAAGTCACAAATCACTACATAAGGA	0
chr:transnega345	NULL	AGAGAGCCTTGGGCCAGAGTTCCAGGGGCTC	nega345	AGAGAGCCTTGGGCCAGAGTTCCAGGGGCTC	0
chr:transnega346	NULL	AATCCAGTGGAGCCCCCCGACTTCTG	nega346	AATCCAGTGGAGCCCCCCGACTTCTG	0
chr:transnega347	NULL	ACAGCAGTGACCTTTGCACCAACCTGATG	nega347	ACAGCAATTACCTTTGCACCAACCTGATG	2
chr:transnega348	NULL	CGGCTTCACGCGTGTCGTCTC	nega348	CGCCTTCACGAGTGTCTTCTC	3
chr:transnega349	NULL	CGATTTCGACTCACTGAAAGCTCCGCCTC	nega349	CGATTTCGACTCACTGAAAGCTCCGCCTC	0
chr:transnega350	NULL	AAAATGAGTTAGGGAGGATTCCCTCTTTTT	nega350	AAAATGAGTTAGGGAGGATTCCCTCTTTTT	0
chr:transnega351	NULL	TTCCTGCAGGAAGAAGGAAGAACCTTGGA	nega351	TTCCTGCAGGAAGAAGGAAGAACCTTGGA	0
chr:transnega352	NULL	TTTTAGTAGAGACGGGGTTTCACCAT	nega352	TTTTAGTAGAGACGGGGTTTCACCAT	0
chr:transnega353	NULL	TGCAGGAAACGAGATAAAGGTATTCACAA	nega353	TGCAGGAAACAAGATAAAGGTTATCACAA	3
chr:transnega354	NULL	AATAGTTATTACTAATTTACACTCAGT	nega354	AATAGTTATTACTAATTTACACTCAGT	0
chr:transnega355	NULL	GCAGAGGTGACTGGTTG	nega355	GCAGAGGTGACTGGTTG	0
chr:transnega356	NULL	GAACACAGCAGGGAACAATCAAAAAGTCCC	nega356	GAACACAGCAGGGAACAATCAAAAAGTCCC	0
chr:transnega357	NULL	CCTCAATTCTTGCCTCTTCAGAACACAGA	nega357	CCTCAATTCTTGCCTCTTCAGAACACAGA	0
chr:transnega358	NULL	TTTGAGATAAGAACTGTCTCAAGGACTTTC	nega358	TTTGAGATAAGAACTGTCTCAAGGACTTTC	0
chr:transnega359	NULL	CCGGGATAATTTTTGTATTTTTTAGTAGA	nega359	CCGGGATAATTTTTGTATTTTTTAGTAGA	0
chr:transnega360	NULL	GTTTTCCCCAGAAGGCCTCCCAGTGTCCTA	nega360	GTTTTCCCCAGAAGGCCTCCCAGTGTCCTA	0
chr:transnega361	NULL	AGTAGGCAAAAGGACCATGGGTCCCT	nega361	AGTAGGCAAAAGGACCATGGGTCCCT	0
chr:transnega362	NULL	CAGTCATGGAGAAGGATTTGAGACTGAT	nega362	CAGTCATGGAGAAGGATTTGAGACTGAT	0
chr:transnega363	NULL	AGCTGACTATAAGCGT	nega363	AGCTGACTATAAGCGT	0
chr:transnega364	NULL	CATAAGTGGGGCTGGGCACAGTGGCTCAGT	nega364	CATAAGTGGGGCTGGGCACAGTGGCTCAGT	0
chr:transnega365	NULL	TGTGACCAAGAGGAATAAGGTGTGTGGACAC	nega365	TGTGACCAAGAGGAATAAGGTGTGTGGACAC	0
chr:transnega366	NULL	GCTAAGGAGCATATCTCACAACCAGATCA	nega366	GCTAAGGAGCATATCTCACAACCAGATCA	0
chr:transnega367	NULL	TGGATTCCTAATCATAAAACCAAAAAAG	nega367	TGGATTCCTAATCATAAAACCAAAAAAG	0
chr:transnega368	NULL	GAGGGAAGTACTTTCT	nega368	GAGGGAAGTACTTTCT	0
chr:transnega369	NULL	AACCTTTGGGAGTAAAGCC	nega369	AACCTTTGGGAGAAAAGCC	1
chr:transnega370	NULL	CTTTTCAGCTGCCTTGGGCTAGAAGTGACCG	nega370	CTTTTCAGCTGCCTTGGGCTAGAAGTGACCG	0
chr:transnega371	NULL	TCCCACTGAGGCTCCAGGCGTGCCAGTGA	nega371	TCCCACTGAGGCTCCAGGCGTGCCAGTGA	0
chr:transnega372	NULL	CTTATTTCACTTAACACAGTGTCCTCCAG	nega372	CTTATTTCACTTAACACAGTGTCCTCCAG	0
chr:transnega373	NULL	AAGGCTCTGTTAGAAATTGCTGATGCACACAC	nega373	AAGGCTCTGTTAGAAATTGCTGATGCACACAC	0
chr:transnega374	NULL	CACAGATCAACAGGATCCCAAGGCAGA	nega374	CACAGATCAACAGGATCCCAAGGCAGA	0
chr:transnega375	NULL	GGTTTCACCGTGTTAGCCAGGATGGTCT	nega375	GGTTTCACCGTGTTAGCCAGGATGGTCT	0
chr:transnega376	NULL	TTCTGTTGTAATTGATG	nega376	TTCTGTTGTAATTGATG	0
chr:transnega377	NULL	AGGAATTGAAACATGA	nega377	AGGAATTGAAACATGA	0
chr:transnega378	NULL	TGGAGTCTCGCACTGTTGCCCAGGCTGG	nega378	TGGAGTCTCGCACTGTTGCCCAGGCTGG	0
chr:transnega379	NULL	TGGAATACTACACAGCAATGACAAATGAT	nega379	TGGAATACTACACAGCAATGACAAATGAT	0
chr:transnega380	NULL	CTTTTGTAATACTGTTTAGCCCCAAT	nega380	CTTTTGTAATACTGTTTAGCCCCAAT	0
chr:transnega381	NULL	TGCACAGCCGTCGAAAGGGAAAGTCAGCTC	nega381	TGCACAGCCCTCGAAAGGGAATGTCAGCTC	2
chr:transnega382	NULL	AGGTACTGCTGTGATGAACGATGAA	nega382	AGGTACAGCTGTGATGAAGGATGAA	2
chr:transnega383	NULL	TGGAATACTACTCAGCAATACAAAAGGAA	nega383	TGGAATACTACTCAGCAATACAAAAGGAA	0
chr:transnega384	NULL	GGAAAATAATTTTATAAATTGGTTATA	nega384	TGAAAATATTTTTATAAATTGGTTTTA	3
chr:transnega385	NULL	TGGTGGAAGATCGTTTGAAGGAGGAGAAGAG	nega385	TGGTGGAAGATCGTTTGAAGGAGGAGAAGAG	0
chr:transnega386	NULL	TGTGCTTTAGCAAAGCGGGATAAGAAAGAAA	nega386	TGTGCTTTAGCAAAGCGGGATAAGAAAGAAA	0
chr:transnega387	NULL	TCAACCACAGGGCTCAGGCTCACAGCC	nega387	TCAACCACAGGGCTCAGGCTCACAGCC	0
chr:transnega388	NULL	AGAACGTCTGAATTCCTATATCTGCCTTC	nega388	AGAACGTCTGAATTCCTATATCTGCCTTC	0
chr:transnega389	NULL	CAGTGAGCCAAGATTGCGCCACTGCACTC	nega389	CAGTGAGCCAAGATTGCGCCACTGCACTC	0
chr:transnega390	NULL	GTGGATCACCTGACATCAGGAGTTCAAG	nega390	GTGGATCACCTGACATCAGGAGTTCAAG	0
chr:transnega391	NULL	CTCTGAGCAGGCGGCGCCATGGTCAAGCCA	nega391	CTCTGAGCAGGCGGCGCCATGGTCAAGCCA	0
chr:transnega392	NULL	CACACCATTGTGCCCAGCTAATTTTTTTTA	nega392	CACACCATTGTGCCCAGCTAATTTTTTTTA	0
chr:transnega393	NULL	TCGATGAACTACAGATGGAAATCT	nega393	TCTATGAGCTACAGATGGAAACCT	3
chr:transnega394	NULL	TTATTTGCATCTTTTAATATATCCTTTGTA	nega394	TTATTTGCATCTTTTAATATATCCTTTGTA	0
chr:transnega395	NULL	TTTTTGTCCCCTTCCGTAATTGTGCT	nega395	TTTTTTTCCCCTTCCATCATTGTGCT	3
chr:transnega396	NULL	GGGGCTGATTTCTGAAATGCATAGGAGCCCG	nega396	GGGGCTGGTCTGTGAAATGCATAGGAGCCCG	3
chr:transnega397	NULL	CCTATGCTACAGGTGAAGAAGGTGAAGCTC	nega397	CCTATGCTACAGGTGAAGAAGGTGAAGCTC	0
chr:transnega398	NULL	TGCTGCAATTTGCTGAAGGTT	nega398	TGCTGCAATTTGCTGAAGGTT	0
chr:transnega399	NULL	CTTAATTCGAAGTGTG	nega399	CTTAATTCGAAGTGTG	0
chr:transnega400	NULL	CAGAAGACATACAACATAATCTGG	nega400	CAGAAGACACACTACAGAATCTGG	3
chr:transnega401	NULL	CAGACTGCAGAGGCCACCTGGTGACATGAG	nega401	CAGACTGCAGAGGCCACCTGGTGACATGAG	0
chr:transnega402	NULL	ACCATTAGGTCTGATGACATGGACAGGG	nega402	ACCATTAGGTCTGATGACATGGACAGGG	0
chr:transnega403	NULL	TGCTGTTGGGAGCAGT	nega403	TGCTGTTGGGAGCAGT	0
chr:transnega404	NULL	AGTTGGAGGCCTCAGA	nega404	AGTTGCAGGCCTCAGA	1
chr:transnega405	NULL	TGCCTGTACCATATACCAG	nega405	TGCCTGTACCATATACCAG	0
chr:transnega406	NULL	GCCGTAGCAACCTCGG	nega406	GCCGCAGCAACCTCGG	1
chr:transnega407	NULL	AGTAAGCAATTTATTCATACTTATCAA	nega407	AGTAAGCAATTTATTCATACTTATCAA	0
chr:transnega408	NULL	ATTATGGTATACTCACATTATGAGCTATTAC	nega408	ATTATGGTATACTCACATTATGAGCTATTAC	0
chr:transnega409	NULL	GGTGCTGTATTTACTGTACTTCATGCCAGGA	nega409	GGTGCTGTATTTACTGTACTTCATGCCAGGA	0
chr:transnega410	NULL	TCGAGCTTGCAATGAGCCAAGATCGCG	nega410	TCGAGCTTGCAATGAGCCAAGATCGCG	0
chr:transnega411	NULL	CTCAAACTTCTGGGCTCAAGTGATCCTCAG	nega411	CTCAAACTTCTGGGCTCAAGTGATCCTCAG	0
chr:transnega412	NULL	TGTCCAAATAAATCCTCTAAAGCCCTCTTCC	nega412	TGTCCAAATAAATCCTCTAAAGCCCTCTTCC	0
chr:transnega413	NULL	CAAGAAGACACTCGTG	nega413	CCAGAAGACACTCGTG	1
chr:transnega414	NULL	AAACTTACATCTTAAGCAGTTTATAA	nega414	AAATGTACAACTTAAGCAGTTTATAA	3
chr:transnega415	NULL	GTCCATGTACTTTCTATTCTGCACTACTG	nega415	GTCCATGTACTTTCTATTCTGCACTACTG	0
chr:transnega416	NULL	AACTTGTGCCGGGCACCAAGACGAGAATAA	nega416	AACTTGTGCCGGGCACCAAGACGAGAATAA	0
chr:transnega417	NULL	GAGGAGCACCTCCGCCCGCCACCCACCCC	nega417	GAGGAGCCCCTCCGCCCGGCAGCCACCCC	3
chr:transnega418	NULL	GTGGACATAGTCCAGTGAAGGCTGAG	nega418	GTGGACATTTTCCAGTGAAGGCTGAA	3
chr:transnega419	NULL	TGTTACACAGCGAATGCTAACTGATACA	nega419	TGTTACACAGCGAATGCTAACTGATACA	0
chr:transnega420	NULL	GGCACACACGCACAAGTGGCTGGACTTCGT	nega420	GGCACACACGCACAAGTGGCTGGACTTCGT	0
chr:transnega421	NULL	TGGGACTTGTTCAATGTCACACAACCAGAA	nega421	TGGGACTTGTTCAATGTCACACAACCAGAA	0
chr:transnega422	NULL	TTCTTAGAATAATCATATTTCTGTAATATT	nega422	TTCTTAGAATAATCATATTTCTGTAATATT	0
chr:transnega423	NULL	ATTTGCGATCACTCAACAGTAAACAGATGT	nega423	ATTTGAGATCACTCAACAGTAGAAAGATGT	3
chr:transnega424	NULL	GTCTGGATCCCTTTAAGATACGAAAT	nega424	GTCTGGATCCCTTTAAGATACGAAAT	0
chr:transnega425	NULL	ACAGATGGTACGCTAAGC	nega425	ACAGATGGTATGCTAAGC	1
chr:transnega426	NULL	TGATCAGGTTTTCCCCGGAGCT	nega426	TGATCAGGTTTTCCTCTGAGGT	3
chr:transnega427	NULL	CATTATTACTAGCATAAAAGGTGGCCT	nega427	CATTATTACTAGCATAAAAGGTGGCCT	0
chr:transnega428	NULL	GTTAACCACCCAACAAAGGCAGGTCTGTTA	nega428	GTTAACCACCCAACAAAGGCAGGTCTGTTA	0
chr:transnega429	NULL	AAACATGACTTAGAGAGGTAAAATAACC	nega429	AAACATGACTTAGAGAGGTAAAATAACC	0
chr:transnega430	NULL	AGATCTGGAGTTAAACATGTC	nega430	AGATCTGGAGTTAAACATGTC	0
chr:transnega431	NULL	ATGCTAGATAAGGCCTGGGGACATGTGGAA	nega431	ATGCTAGATAAGGCCTGGGGACATGTGGAA	0
chr:transnega432	NULL	GGTTCATTGTAGGTTCTCAATAAACGTTTGT	nega432	GGTTCATTGTAGGTTCTCAATAAACGTTTGT	0
chr:transnega433	NULL	TTTGAAATGTTGCAAACTTAGGTATC	nega433	TTTGAAATGTTGCAAACTTAGCTACT	3
chr:transnega434	NULL	AGCTGGAACAAGAGGTCAGAGGCCACAGAG	nega434	AGCTGGAACAAGAGGTCAGAGGCCACAGAG	0
chr:transnega435	NULL	GCTGGGGCTTAGGACTTCAATGTAGCTT	nega435	GCTGGGGCTTAGGACTTCAATGTAGCTT	0
chr:transnega436	NULL	CGAGGTGCTACCCAAG	nega436	CGAGGTGCCACCCAAG	1
chr:transnega437	NULL	TGGCCTTACCTATCCCTAACACCCATTTA	nega437	TGGCCTTACCTATCCCTAACACCCATTTA	0
chr:transnega438	NULL	TCACAGTTTGTTTATGGTTCTACAAACCA	nega438	TCACAGTTTGTTTATGGTTCTACAAACCA	0
chr:transnega439	NULL	AACTCCACAATGGCTGAATTTGCA	nega439	AACTCCACAAACTCTGAATTTGCA	3
chr:transnega440	NULL	AAGATCTCCATGCTGTG	nega440	AAGATCTCCATGCTGTG	0
chr:transnega441	NULL	TGGGCCTTAGGGAGGTAATTAGAGTTAAAT	nega441	TGGGCCTTAGGGAGGTAATTAGAGTTAAAT	0
chr:transnega442	NULL	GTGTCTATATCATATATACACATATATATGT	nega442	GTGTATATATTATATATACACATATATATGT	2
chr:transnega443	NULL	AATGTATTTGTTTGGGAAGATTGCATTG	nega443	AATGTATTTGTTTGGGAAGATTGCATTG	0
chr:transnega444	NULL	GTAAAAGCGCAAAGATGCC	nega444	GCAAAAGCGCCAAGATGCC	2
chr:transnega445	NULL	ACGTGGGAACGAGAAGA	nega445	GCGTGGGAACGAGAAGA	1
chr:transnega446	NULL	GGCCGAGAACCAGGTTTGGCATATTGT	nega446	GGCCGAGAACCAGGTTTGGCATATTGT	0
chr:transnega447	NULL	CAAATGTAAGAAGAAAAACTATAAAACTC	nega447	CAAATGTAAGAAGAAAAACTATAAAACTC	0
chr:transnega448	NULL	CCAGCTTCTAAGGTGGTTAAATATCT	nega448	CCAGCTTCTAAGGTGGTTAAATATCT	0
chr:transnega449	NULL	CGGTCTGTGACCCAGGAAATAATCAGCTA	nega449	CGGTCTGTGACCCAGGAAATAATCAGCTA	0
chr:transnega450	NULL	GATCTTGGGATTACAGAATTGGATATG	nega450	GATCTTGGGATTACAGAATTGGATATG	0
chr:transnega451	NULL	GACCTCAGCTGGCAGACAGACAAGCGGC	nega451	GACCTCAGCTGGCAGACAGACAAGCGGC	0
chr:transnega452	NULL	AATTTATAGTGAAATACCCACATGGGGCTGT	nega452	AATTTATAGTGAAATACCCACATGGGGCTGT	0
chr:transnega453	NULL	CGTTTTAGCCAGGATGGTCTCGATATCCT	nega453	CGTTTTAGCCAGGATGGTCTCGATATCCT	0
chr:transnega454	NULL	GATGTTTTACAGTTCAGGGAAGTAATCTT	nega454	GATGTTTTACAGTTCAGGGAAGTAATCTT	0
chr:transnega455	NULL	GAACCATTCACACACACACACACACACAC	nega455	GAACCATACACACACACACACACACACAC	1
chr:transnega456	NULL	CACATTCAGTAAGAGACTAAGCTAGGAAAA	nega456	CACATTCAGTAAGAGACTAAGCTAGGAAAA	0
chr:transnega457	NULL	TCCCAGCACTTTGGGAGGCCGAGGCA	nega457	TCCCAGCACTTTGGGAGGCCGAGGCA	0
chr:transnega458	NULL	CCGCTGTGCCTATTCATTGCCAG	nega458	CTGCTGTGCCTCTTCATTGCCAG	2
chr:transnega459	NULL	ATTGAATCATGAGGCAGTTTCCCCTATAC	nega459	ATTGAATCATGAGGCAGTTTCCCCTATAC	0
chr:transnega460	NULL	TAGCTGTTCTTTTTTTCTTTTACTTTC	nega460	TAGCTGTTCTTTTTTTCTTTTACTTTC	0
chr:transnega461	NULL	TCTGTTGTCCTCTACTTGCCCTGTCACATCC	nega461	TGTGCTGTCCTCTACTTGCCCTGTCACCTCC	3
chr:transnega462	NULL	AAGACAAGGATGAAGACCTCCATGATGAGC	nega462	AAGACAAGGATGAAGACCTCCATGATGAGC	0
chr:transnega463	NULL	TTTCTGGGATATTTACACAGCTCGTAT	nega463	TTTCTGGGATATTTACACAGCTCGTAT	0
chr:transnega464	NULL	ACAGTGCTGCAGCAACTCTCTGTGCATACA	nega464	ACAGTGCTGCAGCAACTCTCTGTGCATACA	0
chr:transnega465	NULL	GATCCGCCAGCCTCGGCTTCCCCAGGT	nega465	GATCCGCCAGCCTCGGCTTCCCGAGGT	1
chr:transnega466	NULL	TGATCCTGATTTTAATAAAAAAGAGAGA	nega466	TGATCCTGATTTTAATAAAAAAGAGAGA	0
chr:transnega467	NULL	GCGGGGGGAGGAGGGGAAAGAGGAGGG	nega467	GCGGAGGGAGGAAGGGAAAGAGGAAGG	3
chr:transnega468	NULL	GCATGGGGCCTGTAACCCCTTTGTTTTGG	nega468	GCATGGGGCCTGTAACCCCTTTGTTTTGG	0
chr:transnega469	NULL	TGGAGGGCAGGAATGGGGAATGCCTGCCC	nega469	TGGAGGGCAGGAATGGGGAATGCCTGCCC	0
chr:transnega470	NULL	CCAGATAAGAAAACTGAGGATCTGAGAAGT	nega470	CCAGATAAGAAAACTGAGGCTCTGAGAAGT	1
chr:transnega471	NULL	AGGTCAAATTGACATACTCTAGAAGATTA	nega471	AGGTCAAATTGACATACTCTAGAAGATTA	0
chr:transnega472	NULL	TGGCTGCACTCACTTCCT	nega472	TGGCTGCACTCACTTCCT	0
chr:transnega473	NULL	CCCCCTTCCAGCTCCCCATCCATCTCA	nega473	CCCCCTTCCAGCTCCCCATCCATCTCA	0
chr:transnega474	NULL	GGAGGCATCAGCAACAGAAGACCAGAAGAA	nega474	GGAGGCATCAGCAACAGAAGACCAGAAGAA	0
chr:transnega475	NULL	TCAAAGGGAGGTCTGTGGGCCAGCAGCACC	nega475	TCAAAGGGAGGTCTGTGGGCCAGCAGCACC	0
chr:transnega476	NULL	GAATCCTTGGCTCCTGCCTACTATGA	nega476	GAATCCTTGGCTCCTGCCTACTATGA	0
chr:transnega477	NULL	ACGTAAACAAACCGAAGAAT	nega477	ACGTAAACAAACTGAAGAAT	1
chr:transnega478	NULL	GCAGTATACAGGCTTAAGATGGAAAT	nega478	GCAGTATACAGGCTCCAGTTGGAAAT	3
chr:transnega479	NULL	AAGAAATTTGGAGAGGTC	nega479	AAGAAATTTGGAGAGGTC	0
chr:transnega480	NULL	AGCCTCCCAAGTAGCTGGGGTTACAGGC	nega480	AGCCTCCCAAGTAGCTGGGGTTACAGGC	0
chr:transnega481	NULL	TCTGTCTCAAAAAAAAAAAAAAAAAAAAAA	nega481	TCTGTCTCAAAAAAAAAAAAAAAAAAAAAA	0
chr:transnega482	NULL	AGAGTGGATTGCTTTTTTTTTGTTTTT	nega482	AGAGTGGTTTGCTTTTTTTTTTTTTTT	2
chr:transnega483	NULL	TCTCGAAAAGGGCGCACTTT	nega483	TCTCCAAAAGGGAGCACTTT	2
chr:transnega484	NULL	AAGGAGAGAGACCTCAGAATACACCAATGCT	nega484	AAGGAGAGAGACCTCAGAATACACCAATGCT	0
chr:transnega485	NULL	TGGTGGCATCATCAGAAAAGTGGAGCTCCT	nega485	TGGTGGCATCATCAGAAAAGTGGAGCTCCT	0
chr:transnega486	NULL	CCCATTTTTCTCACTGTGAGGCTTGATCTG	nega486	CCCATTTTTCTCACTGTGAGGCTTGATCTG	0
chr:transnega487	NULL	GCCCTTGTCCTAGGCTGAACATCCCTA	nega487	GCCCTTGTCCTAGGCTGAACATCCCTA	0
chr:transnega488	NULL	CTTTGGGAGGCCAAGGTGGGCAGATAA	nega488	CTTTGGGAGGCCAAGGTGGGCAGATAA	0
chr:transnega489	NULL	TATTGAAGAGTCAGGACTTTCACCACC	nega489	TATTGGAGAGTCAGGACTTTCACCACC	1
chr:transnega490	NULL	GCCCGCGGCCCTGACGAGGGAAATGCACA	nega490	GCCCGCGGCCCTGACGAGGGAAATGCACA	0
chr:transnega491	NULL	GAACCAAGGCCTTAGGAAGTGAGTCCTGCC	nega491	GAACCAAGGCCTTAGGAAGTGAGTCCTGCC	0
chr:transnega492	NULL	AAATGCTTCAAATCAGGGTGGTTTTT	nega492	AAATGCTTCAAATCAGGGTGGTTTTT	0
chr:transnega493	NULL	AGGTCACAGTGTTTTGGA	nega493	AGGTCACAGTGTGTTGGA	1
chr:transnega494	NULL	CACTGCAACCTCCGCCTCACGGGTTCAAGCG	nega494	CACTGCAACCTCCGCCTCACGGGTTCAAGCG	0
chr:transnega495	NULL	TGGGATCTGAGGAGTACCTCTG	nega495	TGGGATGTGAGGAGCACCTCTG	2
chr:transnega496	NULL	ATAAACATCGTAAAGAACAAACTGAAACCCC	nega496	ATAAACATCGTAAAGAACAAACTGAAACCCC	0
chr:transnega497	NULL	CACTTTGGGAGGCTGAGGTGGGTGGATCAG	nega497	CACTTTGGGAGGCTGAGGTGGGTGGATCAG	0
chr:transnega498	NULL	CGTATCCTCCTCTCTGGGCTGT	nega498	CGTATCCTCATCCCAGGGCTGT	3
chr:transnega499	NULL	GCCCAAGCCTCTCTGACTGACTCCTTCCCAG	nega499	GCCCAAGCCTCTCTGACTGACTCCTTCCCAG	0
chr:transnega500	NULL	TTGAGTAGCAGCTGTGTAAAATGAGGCCG	nega500	TTGAGTAGCAGCTGTGTAAAATGAGGCCG	0
chr:transnega501	NULL	AGAAACGGAGGCCCAGAAAGCAGAAATGAT	nega501	AGAAACGGAGGCCCAGAAAGCAGAAATGAT	0
chr:transnega502	NULL	CAGTGTGATCCCTGCTTGTGC	nega502	CAGTGTGATCCTTGTTTGTGC	2
chr:transnega503	NULL	TTGCTTTCACCAACTCAGGGAGACAACA	nega503	TTGCTTTCACCAACTCAGGGAGACAACA	0
chr:transnega504	NULL	CCAGACAAATGCGAACTAAGG	nega504	CCAGACAAATGAGAAATAAGG	2
chr:transnega505	NULL	AGAAGCAGGAAAATTTCTCTTACTTGGGAGAA	nega505	AGAAGCAGGAAAATTTCTCTTACTTGGGAGAA	0
chr:transnega506	NULL	AGCAGCGTAGCTGAACATCTTACGGATGGC	nega506	AGCAGCGTAGCTGAACATCTTACGGATGGC	0
chr:transnega507	NULL	GTGCTGTGATCTGGTATGTTTCAGTTATCT	nega507	GTGCTGTGATCTGGTATGTTTCAGTTATCT	0
chr:transnega508	NULL	GCGATGAGAACATTTC	nega508	GCGATGAGAACCTTTC	1
chr:transnega509	NULL	CGCAATCTCGGCTCACTGCAAGCTCC	nega509	CGCAATCTCGGCTCACTGCAAGCTCC	0
chr:transnega510	NULL	ACCCGGGAGGCAGAGGTTGCAGTGAGTG	nega510	ACCCGGGAGGCAGAGGTTGCAGTGAGTG	0
chr:transnega511	NULL	GCTCAAGTGATCCTCCTGCCTTGGCCTTCC	nega511	GCTCAAGTGATCCTCCTGCCTTGGCCTTCC	0
chr:transnega512	NULL	ACACTGCAATGAACCAG	nega512	ACACTGCAATGAGCCAG	1
chr:transnega513	NULL	CTTCAGAAGTGCCACTTTGCA	nega513	CTTCAGAAGTGCCACTTCACA	2
chr:transnega514	NULL	GGAGCTTGCCATCTAATGGGGGAGACAGGC	nega514	GGAGCTTGCCATCTAATGGGGGAGACAGGC	0
chr:transnega515	NULL	GATGTCAAGTCCAGGGAGGAGCC	nega515	GATGTCTAGACCTGGGAGGAGCC	3
chr:transnega516	NULL	ATGATGATTATCCTAGGGATACTGGCAAT	nega516	ATGATGATTATCCTAGGGATACTGGCAAT	0
chr:transnega517	NULL	CTTGAAGGTGGCAGAGGTTGCAGTGAGCCGAG	nega517	CTTGAAGGTGGCAGAGGTTGCAGTGAGCCGAG	0
chr:transnega518	NULL	GGGAGAGGGTCACTGGGCTGAGATTGGT	nega518	GGGAGAGGGTCACTGGGCTGAGATTGGT	0
chr:transnega519	NULL	TCTCACTATCGCCCGGGCTGGAGTGCAA	nega519	TCTCACTATCGCCCGGGCTGGAGTGCAA	0
chr:transnega520	NULL	GATGTGGCCAATGGGCCC	nega520	GATGTGGCCAATGGGTCC	1
chr:transnega521	NULL	AGCAGCGTAATCTCAAA	nega521	AGCAGCGTACTCTCAAA	1
chr:transnega522	NULL	GCTTCCCGGTCAGGGA	nega522	GCTTCCCGGTCAGGGA	0
chr:transnega523	NULL	AGAAAGACTGTCCTTGCCATCCGCACTGC	nega523	AGAAAGACTGTCCTTGCCATCCGCACTGC	0
chr:transnega524	NULL	AGGCAACTGAAAACTACTAAGGTTGAAA	nega524	AGGCAACTGAAAACTACTAAGGTTGAAA	0
chr:transnega525	NULL	ATACATGCAGGTCACAGGGGATATGATGGC	nega525	ATACATGCAGGTCACAGGGGATATGATGGC	0
chr:transnega526	NULL	CAGGAGAATTGCTTGAACCCGGGAGG	nega526	CAGGAGAATTGCTTGAACCCGGGAGG	0
chr:transnega527	NULL	ACATAGGACCTGTTGAAGGACTTCATGAA	nega527	ACATAGGACCTGTTGAAGGACTTCATGAA	0
chr:transnega528	NULL	AGCATCCAAAATGATGGCTACAGC	nega528	AGCAGCCAAGATGATGTCTACAGC	3
chr:transnega529	NULL	ATTGATTTGAGTAATAACTCCATTTACC	nega529	ATTGATTTGAGTAATAACTCCATTTACC	0
chr:transnega530	NULL	CAGTCATGTACCCCTGCTTGCTCAATT	nega530	CAGTCATGTACCCCTGCTTGCTCAATT	0
chr:transnega531	NULL	ACTGCTTGAGTTAAAATCCTGGCCCTACT	nega531	ACTGCTTGAGTTAAAATCCTGGCCCTACT	0
chr:transnega532	NULL	TCCCCGAGCAGGGTGTATTTTGTCATCCTA	nega532	TCCCCGAGCAGGGTGTATTTTGTCATCCTA	0
chr:transnega533	NULL	CAGCTAGCGACCCAGGCGGGAGCTGATGTT	nega533	CAGCTAGCGACCCAGGCGGGAGCTGATGTT	0
chr:transnega534	NULL	TTGAGCTAGTGGGGCGGCTGGGGATT	nega534	TTGAGCTGGTGGGGAGGCTGGGAATT	3
chr:transnega535	NULL	GATAGCCGGGTGAGGTGACTCATGCCTG	nega535	GATAGCCAGGTGCGGTGACTCATGCCTG	2
chr:transnega536	NULL	TAAGGCCTTGTCGTCCCATGAAGGAT	nega536	GAAGGCCTTTTCCTCCCATGAAGGAT	3
chr:transnega537	NULL	ACCCTTGCATAGGTGGC	nega537	ACCCTTGCAGAGGTGGC	1
chr:transnega538	NULL	CACTTATCTATGCATTTTTATTAATACTCTA	nega538	CACTTATCTATGCATTTTTATTAATACTCTA	0
chr:transnega539	NULL	GAGTGAGTAGAAGGTTG	nega539	AAGTGAGTAGAAGGTTG	1
chr:transnega540	NULL	GTGGCCCATGGGAAGAACTCACACAGCC	nega540	GTGGCCCATGGGAAGAACTCACACAGCC	0
chr:transnega541	NULL	ATCAGCAAACATTTTTTGGGTG	nega541	ATCAGCAAACATTTATTGTGTG	2
chr:transnega542	NULL	AACAAAAAATATCTAGATTCTAAATA	nega542	AACAAAAAATATCTAGACTAAAAATA	3
chr:transnega543	NULL	ATTATGAGAGATAAAAAATCATTGTCTTAA	nega543	ATTATGAGAGATAAAAAATCATTGTCTTAA	0
chr:transnega544	NULL	AACACTGAGCTAGAACCACCCAACTAAGCTG	nega544	AACACTGAGCTAGAACCACCCAACTAAGCTG	0
chr:transnega545	NULL	TAAATTTCATTTCTCTGCTCATATATTTAA	nega545	TAAATTTCATTTCTCTGCTCATATATTTAA	0
chr:transnega546	NULL	TGTGTGTGGGTGTTTTTTAAATTTGT	nega546	TGTGTGTGTGTGTTTTTTAAATTTAT	2
chr:transnega547	NULL	CAAGCATATGTGAGATGCCTTCTGGAAATG	nega547	CAAGCATATGTGAGATGCCTTCTGGAAATG	0
chr:transnega548	NULL	ATTTATCCAGGAGAAATAAAAACACGTCTA	nega548	ATTTATCCAGGAGAAATAAAAACACGTCTA	0
chr:transnega549	NULL	CTAAATGACAAAGCCGAATTTTGAAATACG	nega549	CTAAATGACAAAGCCGAATTTTGAAATACG	0
chr:transnega550	NULL	GGGAGGAGAAGCTAATGGTGCAGTGGAGA	nega550	GGGAGGAGAAGCTAATGGTGCAGTGGAGA	0
chr:transnega551	NULL	GGGAGGAGCTGCTGCTGCTGTTCTAGT	nega551	GGGAGGAGCTGCTGCTGCTGTTCTAGT	0
chr:transnega552	NULL	GTAGGCAGCCATGTGGCA	nega552	GTAGGCAGCCATGTGGCC	1
chr:transnega553	NULL	GCTTTGTTGCAAGGATTGCATTAAAGAAAAC	nega553	GCTTTGTTGCAAGGATTGCATTAAAGAAAAC	0
chr:transnega554	NULL	TCAGATTTATGAATTTCTTTATCTTTTA	nega554	TCAGATTTATGAATTTCTTTATCTTTTA	0
chr:transnega555	NULL	CACATGCACGCCTAGGATGAGAC	nega555	CACATGCACTCCTAGGATGAGGC	2
chr:transnega556	NULL	GAAAGTGATTAAGTCATGATGGCTCTG	nega556	GAAAGTGATTAAGTCATGATGGCTCTG	0
chr:transnega557	NULL	CTGCAGTTGGAGGCTCCCACTGAGAAGA	nega557	CTGCAGTTGGAGGCTCCCACTGAGAAGA	0
chr:transnega558	NULL	CTAGGCAAGGCCTGAAATGTGTTAGAAAG	nega558	CTAGGCAAGGCCTGAAATGTGTTAGAAAG	0
chr:transnega559	NULL	AAGGGAGATACAGGCCGTGGTG	nega559	AAGGGAGAAACAGGCTGTGGTG	2
chr:transnega560	NULL	ACCAGCTTGGCCAACATGCCAAAACCCCAT	nega560	ACCAGCTTGGCCAACATGCCAAAACCCCAT	0
chr:transnega561	NULL	CTGGTGAGCTCAGCACAAGCTGCTG	nega561	CTGGTGAGCTCAGCACAAGCTGCTG	0
chr:transnega562	NULL	AAAAGAAATAACAGGAAGAACAGAAATAT	nega562	AAAAGAAATAACAGGAAGAACAGAAATAT	0
chr:transnega563	NULL	ACAGGCATGAGCCACTGTGCCTGGCCTA	nega563	ACAGGCATGAGCCACTGTGCCTGGCCTA	0
chr:transnega564	NULL	AGAATTTAAATGGGGGTAATATGGAGCGC	nega564	AGAATTTAAATGGGGGTAATATGGAGCGC	0
chr:transnega565	NULL	TTTTTCTATTTTCTTTTTTTTTTTTTTTT	nega565	TTTTTCTATTTTCTTTTTTTTTTTTTTTT	0
chr:transnega566	NULL	CCATCAGAAGCTCTGGC	nega566	CCATCGGAAGCTTTGGC	2
chr:transnega567	NULL	TGAAGGATTGTTGAGCTGAAGGCAATGA	nega567	TGAAGGATTGTTGAGCTGAAGGCAATGA	0
chr:transnega568	NULL	TTCTAGGCACTGGCGATGCCTCAGTGAGCA	nega568	TTCTAGGCACTGGCGATGCCTCAGTGAGCA	0
chr:transnega569	NULL	GAGCACTACCTTCCTTCAG	nega569	GAGCACTACCTTCCTTCAG	0
chr:transnega570	NULL	CTTATTATTATTATTTTTATTCTACAG	nega570	CTTATTATTATTATTTTTATTCTACAG	0
chr:transnega571	NULL	GCCTGACTGCTGTGAGCTGGGACATCCA	nega571	GCCTGACTGCTGTGAGCTGGGACATCCA	0
chr:transnega572	NULL	GTACTTTGCAAGGTGATACACAAAAGTGA	nega572	GTACTTTGCAAGGTGATACACAAAAGTGA	0
chr:transnega573	NULL	CATTGACGGTGGTGATGGGGAGCCTGG	nega573	CATTGACGGTGGTGATGGGGAGCCTGG	0
chr:transnega574	NULL	TGTAAATGCACCAATCAGCACTTTGTG	nega574	TGTAAATGCACCAATCAGCACTTTGTG	0
chr:transnega575	NULL	TTGTTGCCCAGGCTGGAGTGCAGCAACGTG	nega575	TTGTTGCCCAGGCTGGAGTGCAGCAACGTG	0
chr:transnega576	NULL	TGAGTTTGTTTTCTGTAGGGAAAGGTTTT	nega576	TGAGTTTGTTTTCTGTAGGGAAAGGTTTT	0
chr:transnega577	NULL	AGCGATTCTTCTGCCTCAGCCTCCCAGG	nega577	AGCGATTCTTCTGCCTCAGCCTCCCAGG	0
chr:transnega578	NULL	GCTTGTAATCACAGCTACTTGGGAGTCT	nega578	GCTTGTAATCACAGCTACTTGGGAGTCT	0
chr:transnega579	NULL	GAACGTGTTGACTTCAGGA	nega579	GAATGTGTTGACTTCAGGA	1
chr:transnega580	NULL	TTGCTATGCTTTCTGTGTATATTGCAAC	nega580	TTGCTATGCTTTCTGTGTATATTGCAAC	0
chr:transnega581	NULL	ATGGAAACTGAGGCACAGAAATCTTTGA	nega581	ATGGAAACTGAGGCACAGAAATCTTTGA	0
chr:transnega582	NULL	CAAGAACCAAATCAGTTGGCAACTTAATC	nega582	CAAGAACCAAATCAGTTGGCAACTTAATC	0
chr:transnega583	NULL	CATTCTGTCCAGCCACCTGTGCCTATC	nega583	CATTCTGTCCAGCCACCTGTGCCTATC	0
chr:transnega584	NULL	CCCTTCCTTAGCTCTTCACTGTGTTAAGTG	nega584	CCCTTCCTTAGCTCTTCACTGTGTTAAGTG	0
chr:transnega585	NULL	CTTCTTCTACTTGGCTTCTCCCTGGTAT	nega585	CTTCTGCTACCTGGTTTCTCCCTGGTAT	3
chr:transnega586	NULL	GCTGGGCCGCAACAATTATACAAACT	nega586	CCTGGACCGCAACAATTATACAAACT	2
chr:transnega587	NULL	TGCGAGAGAAAAAGGCTTGGTTCTTCCCC	nega587	TGCGAGAGAAAAAGGCTTGGTTCTTCCCC	0
chr:transnega588	NULL	GACGATAGGTAGGTTCC	nega588	GACGATAGGCAGCTTCC	2
chr:transnega589	NULL	CTTTTCTAAGCCTTTGTTTAACCTTC	nega589	CTTTTCTAAGCCTTTGTTTAACCTTC	0
chr:transnega590	NULL	CCCTTTAGGAAGAGGAGATTAGGACACAG	nega590	CCCTTTAGGAAGAGGAGATTAGGACACAG	0
chr:transnega591	NULL	ATTAGAAGGCAGGAATGTGGAGAGAAGAA	nega591	ATTAGAAGGCAGGAATGTGGAGAGAAGAA	0
chr:transnega592	NULL	CCTGTAATCCCAGCTACTTGGGAGGCTGAG	nega592	CCTGTAATCCCAGCTACTTGGGAGGCTGAG	0
chr:transnega593	NULL	GGTCTCTGTGGCATCAAG	nega593	GGTCTCTGTGGCCTCAAG	1
chr:transnega594	NULL	GCAGGAGCTGCCTGTA	nega594	GCAGGAGCTGCCTGTA	0
chr:transnega595	NULL	CTAATATCACCATATTAGGGCTTAAACCTA	nega595	CTAATATCACCATATTAGGGCTTAAACCTA	0
chr:transnega596	NULL	GCTTTGAGACTTGCTTTGACCTCTACGACG	nega596	GCTTTGAGACTTGCTTTGACCTATAGGAAG	3
chr:transnega597	NULL	TTATTCCAGAAACTGCTAAAAGGATCA	nega597	TTATTCCAGAAACTGCTAAAAGGATCA	0
chr:transnega598	NULL	AGGAAGACTCCTGGAGCTGGTGAACTGTGC	nega598	AGGAAGACTCCTGGAGCTGGTGAACTGTGC	0
chr:transnega599	NULL	TACTCTTATTACAACTGCAACTATATGTA	nega599	TACTTTTATTACAAATGCAACTATTTGTA	3
chr:transnega600	NULL	AGGCTTACTCTATTGCCCAGGCAGGCATGCA	nega600	AGGCTTACTCTATTGCCCAGGCAGGCATGCA	0
chr:transnega601	NULL	TATTGCCTAGGCTGGAGTACAATGGTGTGGT	nega601	TATTGCCTAGGCTGGAGTACAATGGTGTGGT	0
chr:transnega602	NULL	AGAGGCAGGAATCATGGAGGCTTCCT	nega602	AGAGGCAGGAATCATGGAGGCTTCCT	0
chr:transnega603	NULL	GAGAGGTCAGAGTGATACGAAGAGAACT	nega603	GAGAGGTCAGAGTGATACGAAGAGAACT	0
chr:transnega604	NULL	GGTTCACGGAGTGACAAAGC	nega604	GGTTCACGGAGTGACAAAGC	0
chr:transnega605	NULL	TAATCACATTATGTGCAACTAATGAC	nega605	TAATCACATTATGTGCAACTAATGAC	0
chr:transnega606	NULL	GGTGAATATCAGCCATAG	nega606	GGTGAATTTCAGCCAAAG	2
chr:transnega607	NULL	GCATGGACCATGGCTCCT	nega607	GCATGGACCAAGGCTCCT	1
chr:transnega608	NULL	GAGGGAGGTTTCATTG	nega608	GAGGGAGGTTTCACTG	1
chr:transnega609	NULL	AGCATATTCTAAGATAAAATAGTCATA	nega609	AGCATATTCTAAGATAAAATAGTCATA	0
chr:transnega610	NULL	GCACTGCCTTTGTGAGCTGTAACGCTCACC	nega610	GCACTGCCTTTGTGAGCTGTAACGCTCACC	0
chr:transnega611	NULL	AGGCTTTTGCTTTCTTGAATATGAAGATCAC	nega611	AGGCTTTTGCTTTCTTGAATATGAAGATCAC	0
chr:transnega612	NULL	AGATTTGTGGCAACCCTGTGACTACCAA	nega612	AGATTTGTGGCAACCCTGTGACTACCAA	0
chr:transnega613	NULL	AAAACAATTGTGGTAAATGG	nega613	AAAAAAATTGTGGTAAGTGG	2
chr:transnega614	NULL	TCCAGGCATAGTGTTT	nega614	TCCAGGCCTAGTGTTT	1
chr:transnega615	NULL	CTTTTTTTCAAAGATCGGTATTTCACA	nega615	CTTTTTTTTAAAGAATGGTATTTCACA	3
chr:transnega616	NULL	GACAGTTTTACCATGTTGCCCAGGCTGATCTC	nega616	GACAGTTTTACCATGTTGCCCAGGCTGATCTC	0
chr:transnega617	NULL	TAAAAATTAAAAAACAAACAAAAAAAACG	nega617	TAAAAATTAAAAAACAAACAAAAAAAACG	0
chr:transnega618	NULL	GAGGTAATTAGGTTATGAGGGTGGAGACCTC	nega618	GAGGTAATTAGGTTATGAGGGTGGAGACCTC	0
chr:transnega619	NULL	ACTGTTTAGTGCAATTTCCTTAGTTTTT	nega619	ACTGTTTAGTGCAATTTCCTTAGTTTTT	0
chr:transnega620	NULL	AACGCAGCAAGACTCCGTCTCAAAAAA	nega620	AACGCAGCAAGACTCCGTCTCAAAAAA	0
chr:transnega621	NULL	CAAACACACTCTTGCAAACATGTGCACAG	nega621	CACACACACACTTGCACACATGTGCACAG	3
chr:transnega622	NULL	GTGCTCCATTAAATCAGGAACCTTGTTGC	nega622	GTGCTCCATTAAATCAGGAACCTTGTTGC	0
chr:transnega623	NULL	GGGAGCATGCAAGTGAACGAGGTGGG	nega623	GGGAGCATGCAAGTGAACGAGGTGGG	0
chr:transnega624	NULL	TGAAGGATGACAAAGGGAAT	nega624	TGAAAGATGACAAAGGGCAT	2
chr:transnega625	NULL	AACAAGGAATTGTTCACCTGATGAAAA	nega625	AACAAGGAATTGTTCACCTGATGAAAA	0
chr:transnega626	NULL	ATGCACTCCTTGGTCTGCAGG	nega626	ATGAACTCCTTGGTCTGCCTG	3
chr:transnega627	NULL	AGGCCTGTCCTATCCAGGGCGGGTGC	nega627	AGGCCTGTCCTATCCAGGGCGGGTGC	0
chr:transnega628	NULL	TTAATACACCGTATCAACAGAATAAAATACA	nega628	TTAATACACCGTATCAACAGAATAAAATACA	0
chr:transnega629	NULL	TTTGAAGAATGTCCTGCAATTCTGCCTAA	nega629	TTTGAAGAATGTCCTGCAATTCTGCCTAA	0
chr:transnega630	NULL	TACATTTAGTGCAGATTGACACACAC	nega630	TACATTTAGTGCAGATTGACACACAC	0
chr:transnega631	NULL	CCCTAAGTTTCTGCCGACTAAACTGT	nega631	CCCTAAGTTTCTGCCGACTAAACTGT	0
chr:transnega632	NULL	ATTGGTTCCAGGAATCTCTTGGACACCAA	nega632	ATTGGTTCCAGGAATCTCTTGGACACCAA	0
chr:transnega633	NULL	GAGCACACCTGCCTAATATGC	nega633	AAGCAGACCTGCCTGATATGC	3
chr:transnega634	NULL	TGTTCAGCGTGAGCTTCG	nega634	TGTTCAACGTGACCTTCG	2
chr:transnega635	NULL	TGTTTTATGGCCTAGCATAAGTGTTATTCA	nega635	TGTTTTATGGCCTAGCATAAGTGTTATTCA	0
chr:transnega636	NULL	GTGGTGAAGAGGTTGTTT	nega636	GTGCTGAAGAGGTTGTTT	1
chr:transnega637	NULL	CATTTATCAGTTGATACATATTTGAGTGTT	nega637	CATTTATCAGTTGATACATATTTGAGTGTT	0
chr:transnega638	NULL	CCCGCCTAGCTCAGTC	nega638	CCCGGCTAGCTCAGTC	1
chr:transnega639	NULL	CAGGCTAACCTCAAACTCCTGGATTCGAGT	nega639	CAGGCTAACCTCAAACTCCTGGATTCGAGT	0
chr:transnega640	NULL	TCAAAGTACCTGTTTGTGGTCTCAGCTGGA	nega640	TCAAAGTACCTGTTTGTGGTCTCAGCTGGA	0
chr:transnega641	NULL	TTGAGTGACTGACTTGGACACAAAATTTAA	nega641	TTGAGTGACTGACTTGGACACAAAATTTAA	0
chr:transnega642	NULL	TTCTAACAAGCCTGAGTTTTAGTCCTGG	nega642	TTCTAACAAGCCTGAGTTTTAGTCCTGG	0
chr:transnega643	NULL	AGTGTTTTCTCTCGCTGCATCTGTTT	nega643	AGTGTTTTCTCTCGCTCTCTCTGTTT	3
chr:transnega644	NULL	TTCAAGCAGGTGACATTACTGAGGCTCAGAG	nega644	TTCAAACAGGTGACAAAACTGAGGCTCAGAG	3
chr:transnega645	NULL	GACTTGGGTGAACCTTGAGTACCTGAGTGA	nega645	GACTTGGGTGAACCTTGAGTACCTGAGTGA	0
chr:transnega646	NULL	ATATGATTAACTGCTTTTGTTTTACTT	nega646	ATATGATTAACTGCTTTTGTTTTACTT	0
chr:transnega647	NULL	TTACACATGCCACGGCA	nega647	TTACACATGCCACGGCA	0
chr:transnega648	NULL	ATTATGTAATGTCAATTTTTATCCTTTGTA	nega648	ATTATGTAATGTCAATTTTTATCCTTTGTA	0
chr:transnega649	NULL	AGAGCTGGGACCTCACTCATGCAGAC	nega649	AGAGCTGGGACCTCACTCATGCAGAC	0
chr:transnega650	NULL	GGAAACTTACAATTATGGCAAAAGGTGAAG	nega650	GGAAACTTACAATTATGGCAAAAGGTGAAG	0
chr:transnega651	NULL	GGCCTTTACAGGAAAAGTTTGCAGACCCCT	nega651	GGCCTTTACAGGAAAAGTTTGCAGACCCCT	0
chr:transnega652	NULL	CAACAAACAACAGTGTATTTTTTCATCCCCC	nega652	CAACAAACAACAGTGTATTTTTTCATCCCCC	0
chr:transnega653	NULL	CATGAGATGAGTTTTCCTGTGTAACA	nega653	CATGAGATGAGTTTTCCTGTGTAACA	0
chr:transnega654	NULL	TTATTGTAACCTCAAACTCCCGGGCTCA	nega654	TTATTGTAACCTCAAACTCCCGGGCTCA	0
chr:transnega655	NULL	TCAGATCATACGTGGCG	nega655	TCAGATCAGACGTGGCG	1
chr:transnega656	NULL	CAACCCCATCCTCCGGAGCCAATTGTGA	nega656	CAACCCCATCCTCCGGAGCCAATTGTGA	0
chr:transnega657	NULL	AGTGTCTGATTTGAAG	nega657	AGTGTCTGATTTGAAG	0
chr:transnega658	NULL	GCTGGACAGACTCCATTTTAGCCTCTT	nega658	GCTGGACAGACTCCATTTTAGCCTCTT	0
chr:transnega659	NULL	GTGGTGCCCGCCTGTAGTCCCAGCTACTC	nega659	GTGGTGCCCGCCTGTAGTCCCAGCTACTC	0
chr:transnega660	NULL	GGTTATCGTGAAAATCAAAAGAGATT	nega660	GGTTATCGTGAAAATCAAAAGAGATT	0
chr:transnega661	NULL	GCCCTGGGGTTACCCGATCTGACAAAGCC	nega661	GCCCTGGGGTTACCCGATCTGACAAAGCC	0
chr:transnega662	NULL	AAGGAGAAAAGGGTGAGTGCGA	nega662	AAGGGTAAAAGGGTGAGTGGGA	3
chr:transnega663	NULL	ACCTGTAAAAAGATGTTCAATGCCTGCTTC	nega663	ACCTGTAAAAAGATGTTCAATGCCTGCTTC	0
chr:transnega664	NULL	AATTCAGAAAAGACCACCATGATCCTTTA	nega664	AATTCAGAAAAGACCACCATGATCCTTTA	0
chr:transnega665	NULL	TGTTAGTATGTGCAGCTGTAACACAT	nega665	TGTTAGTATGTGCAGCTGTAACACAT	0
chr:transnega666	NULL	ACCTTCCCCTCCTGAGTCTCCTCAACACA	nega666	ACCTTCCCCTCCTGAGTCTCCTCAACACA	0
chr:transnega667	NULL	GCTAGTTGGAGACAGAGTCTCACAGAGTGA	nega667	GCTAGTTGGAGACAGAGTCTCACTGTGTCA	3
chr:transnega668	NULL	TTTCAATAAATATCTGTTGAATGAATTA	nega668	TTTCAATAAATATCTGTTGAATGAATTA	0
chr:transnega669	NULL	CGAGAAGGGTGGATCGCCTGAGGTCAGGC	nega669	CGAGAAGGGTGGATCGCCTGAGGTCAGGC	0
chr:transnega670	NULL	AAATTTAATATGTTTGCAACCATATTT	nega670	AAATTTTATATGTTTGCAAATATATTT	3
chr:transnega671	NULL	CCTCGGCCCAAGGGTTTG	nega671	CCTCGACACAAGGGTTTG	2
chr:transnega672	NULL	GGTGAGGACTGGAGAGCACCAGCACTGGA	nega672	GGTGAGGACTGGAGAGCACCAGCACTGGA	0
chr:transnega673	NULL	TCTGGACTTATCCTGGTGCCACTGAGACTGT	nega673	TCTGGACTTATCCTGGTGCCACTGAGACTGT	0
chr:transnega674	NULL	CTGGACTATACTTCAAAAACTGAAAGTAATCA	nega674	CTGGACTATACTTCAAAAACTGAAAGTAATCA	0
chr:transnega675	NULL	GCCAAGCTTCTTGAAAGGCCTGTCTACA	nega675	GCCAAGCTTCTTGAAAGGCCTGTCTACA	0
chr:transnega676	NULL	TGCTGGGCTTAAGTGATCCTCCTGCCTCAG	nega676	TGCTGGGCTTAAGTGATCCTCCTGCCTCAG	0
chr:transnega677	NULL	TTTAAAAAATAAATAAATAAATAAAT	nega677	TTTAAAAAATAAATAAATAAATAAAT	0
chr:transnega678	NULL	GAACCTTGAGGCTGCGGTTGGAGGCTCAGTT	nega678	AAACCTTGAGGCTGCGGTTGGAGGATCACTT	3
chr:transnega679	NULL	GAGATGTGCAACCCTTGAACCGTGGTACAACG	nega679	GAGATGTGCCACCCTTGAACCTTGTTACAACG	3
chr:transnega680	NULL	TTCTTTCTGTGAACTGCTTGTTTATG	nega680	TTCTTTCTGTGAACTGCTTGTTTATG	0
chr:transnega681	NULL	GCACTCTCCATTCTATTCCATTGATTTAT	nega681	GCACTCTCCATTCTATTCCATTGATTTAT	0
chr:transnega682	NULL	GGATTACAGGCGTGAGCCACCGCGACTGG	nega682	GGATTACAGGCGTGAGCCACCGCGACTGG	0
chr:transnega683	NULL	CATGCCCACCCAGGGGGT	nega683	CATGCCCACCCAGGAGGT	1
chr:transnega684	NULL	ATAACAAAGGCTGCAACTCTTATCAAGTGGC	nega684	ATAACAAAGGCTGCAACTCTTATCAAGTGGC	0
chr:transnega685	NULL	GTATTAATGTATCATAATTAAGAGAA	nega685	GTATTAATGTATCATAATTGAAATAA	3
chr:transnega686	NULL	GAGATGAATTTTACTGCGAGGATGAAA	nega686	AAGATGAATTTTCCTGCAAGGATGAAA	3
chr:transnega687	NULL	TCCTTGGCAAGAGGGGACGTCCATTCAGA	nega687	TCCTTGGCAAGAGGGGACGTCCATTCAGA	0
chr:transnega688	NULL	CTGCCCCTTCCTCTGGAAGCTCTGTTCCA	nega688	CTGCCCCTTCCTCTGGAAGCTCTGTTCCA	0
chr:transnega689	NULL	CACCTACAGAAGGTGTCCCCACTGTACACAT	nega689	CACCTACAGAAGGTGTCCCCACTGTACACAT	0
chr:transnega690	NULL	GAAGTTACAAAGCCAATATCC	nega690	GAAGTGACAAAGCCTATATCC	2
chr:transnega691	NULL	CTCTGAGAGACCCTAAAACAGAGGAGCCAG	nega691	CTCTGAGAGACCCTAAAACAGAGGAGCCAG	0
chr:transnega692	NULL	TAGGTCTCCTACCCCAAGAGAACTTGC	nega692	TAGGTCTCCTACCCCAAGAGAACTTGC	0
chr:transnega693	NULL	GCGCTAATGGAAGTTAGACCTACCCC	nega693	GCGCTAATGGAAGTTAGACCTACCCC	0
chr:transnega694	NULL	CGTCTGCACGGATGAGTGGCCAACTCAGGA	nega694	CGTCTGCACGGATGAGTGGCCAACTCAGGA	0
chr:transnega695	NULL	CTGGGTGTGTAGATGGT	nega695	CTGGGTGTGTAGCTGGT	1
chr:transnega696	NULL	TTGAACAACCTTTGAAATATTTATGCA	nega696	TTGAACAACCTTTGAAATATTTATGCA	0
chr:transnega697	NULL	AGCCTCCCGAGTAGCTGGTACTACAGGCG	nega697	AGCCTCCCGAGTAGCTGGTACTACAGGCG	0
chr:transnega698	NULL	ACTGACATGGAAACAGGATCTTTCTTCT	nega698	ACTGACATGGAAACAGGATCTTTCTTCT	0
chr:transnega699	NULL	GGACTCATAGCGGTGGAT	nega699	GGACTCTTAGCGGTGGAT	1
chr:transnega700	NULL	GATTGTAGCCTTTAGGTGTA	nega700	GATTGTAGCCTTTTGGAGTA	2
chr:transnega701	NULL	TTTCAAAAGTTTTCTGATTCATTG	nega701	TTTCTAAAGTTTTCTGATTGATTG	2
chr:transnega702	NULL	GGTCTTGCTATGTTGCTCAGGCTGGC	nega702	GGTCTTGCTATGTTGCTCAGGCTGGC	0
chr:transnega703	NULL	TTGTGGTTCAGGCCGGTTGCGCTTGC	nega703	TTGTGGCTCAGGCCGGTTGCGCCTGC	2
chr:transnega704	NULL	CAAAATCGTTCCAGACTTGTCCCACTAT	nega704	CAAAATCCTTCCAGACTTGACCCACTAT	2
chr:transnega705	NULL	CTCAAAAAACAAAAAAAAAAAAAGACT	nega705	CTCAAAAAAAAAAAAAAAAAAAAGACT	1
chr:transnega706	NULL	GTGACTCACGCCTGTAATCCGAGCAC	nega706	GTGACTCACGCCTGTAATCCGAGCAC	0
chr:transnega707	NULL	GCTTTAAGGAATCAGAGTTGACCTATAGTG	nega707	GCTTTAAGGAATCAGAGTTGACCTATAGTG	0
chr:transnega708	NULL	TGCATCTCACGATCCACC	nega708	TGCTTCTCACGATCCAGC	2
chr:transnega709	NULL	AGTCCATTCGTCCACCCAACT	nega709	AGTCCAATCGTCCACCCACCT	2
chr:transnega710	NULL	TTTGTTTGTTTGTTTTGTAGGGACGG	nega710	TTTGTTTGTTTGTTTTGTAGGGACGG	0
chr:transnega711	NULL	GTCAGAGTGATACGAAGAGAACTCAGTCTAC	nega711	GTCAGAGTGATACGAAGAGAACTCAGTCTAC	0
chr:transnega712	NULL	GGCTCATCTTTGAAATAGTGATCAAGC	nega712	GGCTCATCTTTGAAATAGTGATCAAGC	0
chr:transnega713	NULL	ATACCTAAATGTTTTCTGGTAACTGGGT	nega713	ATACCTAAATGTTTTCTGGTAACTGGGT	0
chr:transnega714	NULL	CTACAAGATGAAGACCGCATGCTAAAA	nega714	CTACAAGATGAAGACCGCATGCTAAAA	0
chr:transnega715	NULL	GTAACTCAAGTGATTGAGCAATTAATACAAA	nega715	GTAACTCAAGTGATTGAGCAATTAATACAAA	0
chr:transnega716	NULL	CAGCCTGGCCAACATGGCGAAACCCCATCTCT	nega716	CAGCCTGGCCAACATGGCGAAACCCCATCTCT	0
chr:transnega717	NULL	AGAAAAGAGGGCTGAGCAGAGATAGAATT	nega717	AGAAAAGAGGGCTGAGCAGAGATAGAATT	0
chr:transnega718	NULL	GGTGTGATCTTGGCTCACTGCAACCTCT	nega718	GGTGTGATCTTGGCTCACTGCAACCTCT	0
chr:transnega719	NULL	GTTAGATCCTAGTCTATTGGACACCTA	nega719	GTTAGATCCTAGTCTATTGGACACCTA	0
chr:transnega720	NULL	CCAGTGGCCATGCTATAAGGACACTCAAGC	nega720	CCAGTGGCCATGCTATAAGGACACTCAAGC	0
chr:transnega721	NULL	ACATCTCAGGTTGACGTG	nega721	ACATCTCAGGTTGACGTG	0
chr:transnega722	NULL	TGAACTTGCTGGGCATGTGAGTGCACCACCT	nega722	TGAACTTGCTGGGCATGTGAGTGCACCACCT	0
chr:transnega723	NULL	GGGCCACAGCCTCAGATGCAGAAACA	nega723	GGGCCACAGCCTCAGATGCAGAAACA	0
chr:transnega724	NULL	CTCCCGAGTAGCTGGGACTACAGGCACGC	nega724	CTCCCGAGTAGCTGGGACTACAGGCACGC	0
chr:transnega725	NULL	GTTTGTAGAGATTGGGTCTTGCTTAGTT	nega725	GTTTGTAGAGATTGGGTCTTGCTTAGTT	0
chr:transnega726	NULL	GCAACTCCATCACCTGC	nega726	GCCACTCCATCACCTGC	1
chr:transnega727	NULL	GGCCCTAGAATAGCTAAAAAAAAAAAAAAAA	nega727	GGCCCTAGAATAGCTAAAAAAAAAAAAAAAA	0
chr:transnega728	NULL	GGTGCCACTCGCTAGCAGTCTCGCCATGA	nega728	GGTGCCACTCGCTAGCAGTCTCGCCATGA	0
chr:transnega729	NULL	AAAAAAAGCATTGTAAAACTTTTTGT	nega729	AAAAAAAGCATTGTAAAACTTTTTGT	0
chr:transnega730	NULL	GTATTACTGCTCTTGAAATGCTGAGATG	nega730	GTATTACTGCTCTTGAAATGCTGAGATG	0
chr:transnega731	NULL	CTCCCACAAGAAGCTGGTGGAGCAGAGTGT	nega731	CTCCCACAAGAAGCTGGTGGAGCAGAGTGT	0
chr:transnega732	NULL	CAATTTTCCTACCTCAGCCTCCCAAGTAGC	nega732	CAATTTTCCTACCTCAGCCTCCCAAGTAGC	0
chr:transnega733	NULL	AGTTCTCATCATTTAGCTCCCACTTATAAG	nega733	AGTTCTCATCATTTAGCTCCCACTTATAAG	0
chr:transnega734	NULL	AGGGTCTCAGAGAGTGCATCGGTT	nega734	GGGGCCTCAGAGAGTGCATCTGTT	3
chr:transnega735	NULL	AATTCTGTAAGACCATGGATGG	nega735	AATTCTGTAAGACCATGGATGG	0
chr:transnega736	NULL	ACTTCATGAAATCTCATAACTTCAGTTAT	nega736	ACTTCATGAAATCTCATAACTTCAGTTAT	0
chr:transnega737	NULL	TCAAAAATGAATAAGACTATATCACTA	nega737	TGAAAAATGAATAAGACTTTGTCACTA	3
chr:transnega738	NULL	AAATCAAAGTTTTGACTATTGCATGGAA	nega738	AAATCAAAGTTTTGACTATTGCATGGAA	0
chr:transnega739	NULL	ACAAAGATCTAAAGCCTCCTTTCAGCAGC	nega739	ACAAAGATCTAAAGCCTCCTTTCAGCAGC	0
chr:transnega740	NULL	TAATAATGTTAATTGGCACTTTCATTT	nega740	TAATAATGTTAATTGGCACTTTCATTT	0
chr:transnega741	NULL	AAAGCAAAAGGGGAAACAGCTTATAAAACCA	nega741	AAAGCAAAAGGGGAAACAGCTTATAAAACCA	0
chr:transnega742	NULL	ATAAACAGCTAAATGAGTGC	nega742	ATAAACAGCTAAGTGAGTGC	1
chr:transnega743	NULL	AAATACAATCATATAGGGGGTTAGGGCTCC	nega743	AAATACAATCATATAGGGGGTTAGGGCTCC	0
chr:transnega744	NULL	GTGGCCTGGACAGTGAAGGGAGAGAAGT	nega744	GTGGCCTGGACAGTGAAGGGAGAGAAGT	0
chr:transnega745	NULL	CCATGCAACCATTGTCT	nega745	CCATGCAACCAGTGTCT	1
chr:transnega746	NULL	CGGTGAAATACCACTAC	nega746	CGGTGAAATACCACTAC	0
chr:transnega747	NULL	GGCATGAGCTCCACCTCCTGTCAGATCGGTGG	nega747	GGCCTGAGCTCCACCTCCTGTCAGATCGGTGG	1
chr:transnega748	NULL	TTTTAAAATAAATACTTGTTGGCAATTTGTAT	nega748	TTTTAAAATAAATACTTGTTGGCAATTTGTAT	0
chr:transnega749	NULL	GGATGAGGTGCTACACAAATGAA	nega749	GGATGAGGTGCTACACAAATGAA	0
chr:transnega750	NULL	AAACAGCCCTGCAGACTGAAGCCGGA	nega750	AAACAGCCCTGCAGACTGAAGCCGGA	0
chr:transnega751	NULL	GGTGCAGACCTGTGTG	nega751	GGGGCAGACCTGTGTG	1
chr:transnega752	NULL	AATAGATGTTGGTCCAT	nega752	AATAGATGTTGGTCCAC	1
chr:transnega753	NULL	GTCTTGCTGACCCAGGAGCAGCAGAG	nega753	GTCTTGCTGACCCAGGAGCAGCAGAG	0
chr:transnega754	NULL	CGATGGCCTCCAGGTATACTACCTCAGAGA	nega754	CGATGGCCTCCAGGTATACTACCTCAGAGA	0
chr:transnega755	NULL	TGACCTGAAGCAACTGAAGATCCACAAAA	nega755	TGACCTGAAGCAACTGAAGATCCACAAAA	0
chr:transnega756	NULL	TAGTAACAGAATACCTGAAACTGGGTA	nega756	TAGTAACAGAATACCTGAAACTGGGTA	0
chr:transnega757	NULL	GCACGGAAGAAAAGGAGAGACTTG	nega757	GCACGGAAGAAAAGGAGAGACTTG	0
chr:transnega758	NULL	AGTGGCTCACGCCTGTAATCCCAGCAC	nega758	AGTGGCTCACGCCTGTAATCCCAGCAC	0
chr:transnega759	NULL	CTCGGTTCCTTGCAGGCTGAGGCCTG	nega759	CTCGGTTCCTTGCAGGCTGAGGCCTG	0
chr:transnega760	NULL	TCAGCGTCCTGAGTAGCTGGGACTACAG	nega760	TCAGCGTCCTGAGTAGCTGGGACTACAG	0
chr:transnega761	NULL	TAAGAGACTGTCTACCTCCCTA	nega761	AAAGAGACTGTCTACCTTGCTA	3
chr:transnega762	NULL	AAAAAAAATAAAAAAATAAATAAAAGAAAC	nega762	AAAAAAAATAAATAAATAAATAAAAGAAAC	1
chr:transnega763	NULL	CTGTGTTTCAGATAATTA	nega763	CTGTGTTTCAGATGATTA	1
chr:transnega764	NULL	TGTTGAAAGGCCATCCTCCATCTGGAGGC	nega764	TGTTGAAAGGCCATCCTCCATCTGGAGGC	0
chr:transnega765	NULL	GACAGATCCAGGATTTGAAACCAGAAGA	nega765	GACAGAGCCAGGATTTGAAACCAGATGA	2
chr:transnega766	NULL	ACTTTCTCCCCACTCCTCACCCCCTGCC	nega766	ACTTTCTCCCCACTCCTCACCCCCTGCC	0
chr:transnega767	NULL	CACCCCCTAATCAGCTACACTGGACGTGAC	nega767	CACCCCCTAATCAGCTACACTGGACGTGAC	0
chr:transnega768	NULL	GTGGAGCCTTTGGGAGGTGATTAGATAAT	nega768	GTGGAGCCTTTGGGAGGTGATTAGATAAT	0
chr:transnega769	NULL	TAAACAAATAACCCTATTTTAAAATCAGC	nega769	TAAACAAATAACCCTATTTTAAAATCAGC	0
chr:transnega770	NULL	AATGGTTGAACTAATTTTCACCCCCACCA	nega770	AATGGTTGAACTAATTTTCACCCCCACCA	0
chr:transnega771	NULL	CCAGGCTTCAGGAACCAAATGTAGGGTCC	nega771	CCAGACTTCAGGAACCCAATGTAGAGTCC	3
chr:transnega772	NULL	GTTCCAGGTCCCAGGTCCCAGTGAGTC	nega772	GTTCCAGGTCCCAGGTCCCAGTGAGTC	0
chr:transnega773	NULL	CCTTATCTATGCTCCCAATTCCAATTCCT	nega773	CCTTATCTATGCTCCCAATTCCAATTCCT	0
chr:transnega774	NULL	CTAAATTCTATGAAATTAATAAATGGTT	nega774	CTAAATTCTATGAAATTAATAAATGGTT	0
chr:transnega775	NULL	ATCATAGTAACAATACTATTAATCGCCCACA	nega775	ATCATAGTAACAATACTATTAATCGCCCACA	0
chr:transnega776	NULL	GCCTTGGTGGCTGTGTACTAGTTCTGTGA	nega776	GCCTTGGTGGCTGTGTACTAGTTCTGTGA	0
chr:transnega777	NULL	GACTGTCACTTAATCTTGGTTTGATT	nega777	GAGTGTCAATTAATCTTGGTTTGAGT	3
chr:transnega778	NULL	AACAGTGCTTATCATCG	nega778	AACAGTGCTTATCATCA	1
chr:transnega779	NULL	ATTTTTTTGAAGGGGTTTTTGTGCCTCTAC	nega779	ATTTTTTTGAAGGGGTTTTTGTGTCTCTAC	1
chr:transnega780	NULL	AGCCCACTGGTTAGAGCACTGG	nega780	AGCTCAGTGGTTAGAGCACTGG	2
chr:transnega781	NULL	TAACAGGCGTGAGCCACCGCGCCCGGCCGG	nega781	TTACAGGCGTGAGCCACCGCGCCCGGCCGG	1
chr:transnega782	NULL	CGGGTGCCTGTAATCCCAGCTACTTCAGAG	nega782	CGGGTGCCTGTAATCCCAGCTACTTCAGAG	0
chr:transnega783	NULL	GGAGTCAGCTGTGCAAACAAAAAAATAAA	nega783	GGAGTCAGCTGTGCAAAAAAAAAAAAAAA	2
chr:transnega784	NULL	AGGAAGAGCAGTTGCCTTCATGTGTA	nega784	AGGAACAGCAGCTGCCTTCATTTGTA	3
chr:transnega785	NULL	GCTGCGAGACTTGGAAAAATAAGGACTGG	nega785	GCTGCGAGACTTGGAAAAATAAGGACTGG	0
chr:transnega786	NULL	CTGTAATCGCGGCACTTTGGGAGGCTGAGG	nega786	CTGTAATCGCGGCACTTTGGGAGGCTGAGG	0
chr:transnega787	NULL	CCACATGGTTATCTCAGTAGATGCAGAAAA	nega787	CCACATGGTTATCTCAGTAGATGCAGAAAA	0
chr:transnega788	NULL	TTTGATGTGGCCTCCACTATT	nega788	TTTGATGTGGCCTCCACTATT	0
chr:transnega789	NULL	TGTCTTTGCCAGTGCAGGCTGGGATGCAA	nega789	TGTCTTTGCCAGTGCAGGCTGGGATGCAA	0
chr:transnega790	NULL	CCCCACGTTGGGCGCCA	nega790	CCCCACGTTGGGCGCCA	0
chr:transnega791	NULL	ACTTGTAGAAAACTAAGAGTAACATAAATAA	nega791	ACTTGTAGAAAACTAAGAGTAACATAAATAA	0
chr:transnega792	NULL	GAGAGCTCAGCCAAGAATCAGCACAACACT	nega792	GAGAGCTCAGCCAAGAATCAGCACAACACT	0
chr:transnega793	NULL	CACCAGTTATATCATAGAGGGCTGTT	nega793	CACCAGTTATATCATCCTGGGCTGTT	3
chr:transnega794	NULL	AGGAAGGGGATCGATTCCACTTT	nega794	AGCGAGGGGATGGATTCCACTTT	3
chr:transnega795	NULL	CCCAGCAGAGACCCCTT	nega795	CCCAGCAGAGCCCCCTT	1
chr:transnega796	NULL	TGGCTCAGGGCGGTAGCGCCTGCCCTCGGG	nega796	TGGCTCAGGCCGGTTGCGCCTGCCCTCGGG	2
chr:transnega797	NULL	TTCAGAGTTCACCTTAACATGAGAAA	nega797	TTCAGAGTTCACCTTAACATGAGAAA	0
chr:transnega798	NULL	AAATTCCTGGTGATTTTAGCATCCAT	nega798	AAATTCCTGGTGATTTTAGCATCCAT	0
chr:transnega799	NULL	ATTGAGTGAGCGCTTGTGGG	nega799	ATTGAGTGAGCGCTTGTGGG	0
chr:transnega800	NULL	TAGTTTATTTGGGATAATTTTGCTTATTTT	nega800	TAGTTTATTTGGGATAATTTTGCTTATTTT	0
chr:transnega801	NULL	GGCGCGTGGCTCCTCCCTCCGGGGCCCAGG	nega801	GGCGCGTGGCTCCTCCCTCCGGGGCCCAGG	0
chr:transnega802	NULL	CTGGAATTAGAGGCTTGAGCTACCATGCC	nega802	CTGGAATTAGAGGCTTGAGCTACCATGCC	0
chr:transnega803	NULL	ACCCTCTAGAGGGAAGCACTTTC	nega803	ACCCTCTAGAGGGAAGCACTTTC	0
chr:transnega804	NULL	AAGGTCAGGTACTGCTGTGAAGCAAAATAA	nega804	AAGGTCAGGTACTGCTGTGAAGCAAAATAA	0
chr:transnega805	NULL	AAAGCACAGACTAGTCAATTAATGCAATAGT	nega805	AAAGCACAGACTAGTCAATTAATGCAATAGT	0
chr:transnega806	NULL	TCCTGGGTTCAAGCAATTCTCCTGCCTCA	nega806	TCCTGGGTTCAAGCAATTCTCCTGCCTCA	0
chr:transnega807	NULL	GAGAAGAGAATTTAAAAAAAATTAAAATTCTA	nega807	GAGAAGAGAATTTAAAAAAAATTAAAATTCTA	0
chr:transnega808	NULL	CATGTGTCAGGAAACTGAAGCTGGCTCA	nega808	CATGTGTCAGGAAACTGAAGCTGGCTCA	0
chr:transnega809	NULL	AAAGATGACTTACAGAGTTTGCAACACTAT	nega809	AAAGATGACTTACAGAGTTTGCAACACTAT	0
chr:transnega810	NULL	AGTGGGTATAAACATG	nega810	AGTGGGTATAAACATG	0
chr:transnega811	NULL	CTGGACCACTTCCACCTCTTGGTAGCTGTT	nega811	CTGGACCACTTCCACCTCTTGGTAGCTGTT	0
chr:transnega812	NULL	CCAAGGTTCTTATTATGCAGATGAAGCCT	nega812	CCAAGGTTCTTATTATGCAGATGAAGCCT	0
chr:transnega813	NULL	TGCCAGTGATTGGCTTAGGAATGG	nega813	TGCCAGTGATTGGCTTAGGAATGG	0
chr:transnega814	NULL	TATGAACCAGTTCTTCCCTATATGAGAGTG	nega814	TATGAACCAGTTCTTCCCTATATGAGAGTG	0
chr:transnega815	NULL	ACACACTCCTCAAAATCCTTCCAGACTT	nega815	ACACACTCCTCAAAATCCTTCCAGACTT	0
chr:transnega816	NULL	AATGGTTTAATAATCTTGGTTTTAAAAAGTT	nega816	AATGGTTTAATAATCTTGGTTTTAAAAAGTT	0
chr:transnega817	NULL	CCCTGTTTTGTGTTGTTGGCTGT	nega817	CCCTGTTTTGTGATGTAGGATGT	3
chr:transnega818	NULL	AGACCAGGAGTTTGAGGCTACAGTGAGC	nega818	AGACCAGGAGTTTGAGGCTACAGTGAGC	0
chr:transnega819	NULL	GTGATAAGTGCTGTGGAACAGGTGAT	nega819	GTGATAAGTGCTGTGGAACAGGTGAT	0
chr:transnega820	NULL	AAAGCCAAACACTGAATACACATGGA	nega820	AAAGCCAAACACTGAATACACATGGA	0
chr:transnega821	NULL	AAGACTGAGCAGACCCTGTGGTACAGTT	nega821	AAGACTGAGCAGACCCTGTGGTACAGTT	0
chr:transnega822	NULL	GGATATATGCAGTCCTTGTCCCAAAGCAG	nega822	GGATATATGCAGTCCTTGTCCCAAAGCAG	0
chr:transnega823	NULL	CTTTTGTGCTTCTGCCAAAAGAATACT	nega823	CTTTTGTGCTTCTGCCAAAAGAATACT	0
chr:transnega824	NULL	AGGATTTGGGTCTTTG	nega824	AGGATTTGGGTCTTTG	0
chr:transnega825	NULL	GGACGGCGCTATGTGCAGGTGAGCTTGTGC	nega825	GGACGGCGCTATGTGCAGGTGAGCTTGTGC	0
chr:transnega826	NULL	TCTATTCCAGTGACAATAAATCACTT	nega826	TCTATTCCAGTGACAATAAATCACTT	0
chr:transnega827	NULL	GTGTGTTGTGCCATTAAAGATT	nega827	GTGTGTTGTGCCATTAAAGATT	0
chr:transnega828	NULL	CACGGAAGTTCGCGCCATTTGCAGAGGGGAG	nega828	CACGGAAGTTCGCGCCATTTGCAGAGGGGAG	0
chr:transnega829	NULL	CAAGTGGCCGGTGGGTTGT	nega829	CAAGTGGAAGGTGGGTTGT	2
chr:transnega830	NULL	TGGATATCAAAATATCAAGAACTCCAAGGA	nega830	TGGATATCAAAATATCAAGAACTCCAAGGA	0
chr:transnega831	NULL	TTTGCATTGATGGAAATGTTCTATTTTAGC	nega831	TTTGCATTGATGGAAATGTTCTATTTTAGC	0
chr:transnega832	NULL	AGTAACAAGCCCCTAATTTCATGTAG	nega832	AGTAACAAGCCCCTAATTTCATGTAG	0
chr:transnega833	NULL	GTGGTGCGGTCGATCCCC	nega833	GTGGTACGGTCGTTCCGC	3
chr:transnega834	NULL	GTCTGGATGAGCACTGTACCTGCAGATCAC	nega834	GTCTGGATGAGCACTGTACCTGCAGATCAC	0
chr:transnega835	NULL	GCGGAGGTGAAGCATAGTGGGGTTATTC	nega835	GCGGAGGTGAAGCATAGTGGGGTTATTC	0
chr:transnega836	NULL	CTGAACTTTTCAAACAGTTTGTCTCTC	nega836	CTGAAATTTTCAATCAGTATGTCTCTC	3
chr:transnega837	NULL	GACCCACGGGATGAACCTATGC	nega837	GACCCACGGGATGAAACTCTGC	2
chr:transnega838	NULL	TCTCCTGCCTCAGCCTCCCAAGTAGCTGG	nega838	TCTCCTGCCTCAGCCTCCCAAGTAGCTGG	0
chr:transnega839	NULL	AACTACTGAATTCATTCCTCCTATGTAG	nega839	AACTACTGAATTCATTCCTCCTATGTAG	0
chr:transnega840	NULL	CAGCAGATCGAGACCATCCTGGCTAACA	nega840	CAGCAGATCGAGACCATCCTGGCTAACA	0
chr:transnega841	NULL	CTGGACATTACCTGGGGGATGCTGAAGAA	nega841	CTGGACATTACCTGGGGGATGCTGAAGAA	0
chr:transnega842	NULL	TTTCGAGGCCAGCCTCGTCCACATGGGTTGA	nega842	GTTCGAGGCCAACCTGGTCCACATGGGTTGA	3
chr:transnega843	NULL	CACAGCCTAGCTTACTCCTCATT	nega843	CACAGCACAGCTTTCTCCTCATT	3
chr:transnega844	NULL	GGATGCACAGACGGGTTCTATG	nega844	GGATGCACAGACTGGCTCTGTG	3
chr:transnega845	NULL	GATGTGGGCGGCAAGCCACCCAGGTAGCGAG	nega845	GATGTGGGCGGCAAGCCACCCAGGCACCGAG	2
chr:transnega846	NULL	TGCATCGCATCCTGAAGCTCAGCCTGC	nega846	TGCATCGCATCCTGAAGCTCAGCCTGC	0
chr:transnega847	NULL	TTCACGCGTGTCTTCT	nega847	TTCACGAGTGTCTTCT	1
chr:transnega848	NULL	AGGAGGACCCTGAATC	nega848	AGGAGGACCCTGAATC	0
chr:transnega849	NULL	TCCGGAGGACAGGAGGG	nega849	TCCAGAGGACAGGAGGG	1
chr:transnega850	NULL	AGCTAATTATTACCACATCATGGATCTT	nega850	AGCTAATTATTACCACATCATGGATCTT	0
chr:transnega851	NULL	TGGCCAGCATATCAAGACCCTGTTTC	nega851	TGGCCAGCATATCAAGACCCTGTTTC	0
chr:transnega852	NULL	ATAGCTGGCTCAAATGAAAATGGAAATAAGA	nega852	ATAGCTGGCTCAAATGAAAATGGAAATAAGA	0
chr:transnega853	NULL	CAGTCCTGCTGAGCATCCAGGCCACTTA	nega853	CAGTCCTGCTGAGCATCCAGGCCACTTA	0
chr:transnega854	NULL	ACAACACCTTGTGAACACAGAATTCT	nega854	ACAACACCTTGTGAACACAGAATTCT	0
chr:transnega855	NULL	GATCTGAGATATTCTAG	nega855	GATCTGAGATATTCCAG	1
chr:transnega856	NULL	TGTATGGTGTGTATATACCA	nega856	TGTATGGTGTGTATATACCA	0
chr:transnega857	NULL	CTAGCTCAGTCGGTTGAG	nega857	CTAGCTCAGTCGGTAGAG	1
chr:transnega858	NULL	CCATGACTCGGATCGGGGGACCTCCCTT	nega858	CCATGACTCGGATCGGGGGACCTCCCTT	0
chr:transnega859	NULL	AAGACAGGCCTCAGAAGAACCCAACC	nega859	AAGACAGGCCTCAGAAGAACCCAACC	0
chr:transnega860	NULL	AGAAAGAAGAATCCCCCAAGAATCAAT	nega860	AGAAAGAAGAATCCCCCAAGAATCAAT	0
chr:transnega861	NULL	GACTAAAGGCGCCCGCCACCGCTCCCGGCTAA	nega861	GACTAAAGGCGCCCGCCACCGCTCCCGGCTAA	0
chr:transnega862	NULL	CTTTGTTATAGCAGCCCTGGGAAACTAGT	nega862	CTTTGTTATAGCAGCCCTGGGAAACTAGT	0
chr:transnega863	NULL	CTGACCTCGTATCTCATCCTGTTACTTAG	nega863	CTGACCTCGTATCTCATCCTGTTACTTAG	0
chr:transnega864	NULL	TGGGACAACAAACAAACGAAAATGAAAC	nega864	TGGGAGAACAAACAAACAAAAATGAATC	3
chr:transnega865	NULL	AGTGTTACAGCTCATAAAGGCAGTGTG	nega865	AGTGTTACAGCTCATAAAGGCAGTGTG	0
chr:transnega866	NULL	CGTGGGTGCTTAATAAATATTCAGGGAGTG	nega866	CGTGGGTGCTTAATAAATATTCAGGGAGTG	0
chr:transnega867	NULL	CGAAAGAGCTGCCGAGGGC	nega867	CGAAAGAGCTGCTGAGGCC	2
chr:transnega868	NULL	TGTCCTGTCTCCCCATCTCTATCTGCCAA	nega868	TGTCCTGTCTCCCCATCTCTATCTGCCAA	0
chr:transnega869	NULL	GGAGACATCGTCTCACCCTGTCGCCCAGGC	nega869	GGAGACAGCGTCTCACCCTGTCGCCCAGGC	1
chr:transnega870	NULL	GGTCTAAAGTCCTTCAT	nega870	GGTCTCAAGTCCTTCAT	1
chr:transnega871	NULL	TTTGCCTTCCACCATCATTATAAGTTTCCTG	nega871	TTTGCCTTCCACCATCATTATAAGTTTCCTG	0
chr:transnega872	NULL	AAAAAATCGAAGAGGAGGACTTTCTCCCTT	nega872	AAAAAATCGAAGAGGAGGACTTTCTCCCTT	0
chr:transnega873	NULL	GCCTGGGTTAGGCGCTCAGAAGT	nega873	GCCTAGGTCAGGAGCTCAGAAGT	3
chr:transnega874	NULL	CTTCTCTACTAGACCATACGCTCCTG	nega874	CTTCTCTACTAGACCATACGCTCCTG	0
chr:transnega875	NULL	TGGACAACTCCACAGGGGACCGTTGG	nega875	TGGACAACTCCAGAGGGCACCATTGG	3
chr:transnega876	NULL	GCCGACAGGGTGAGACTCCATCTCAAA	nega876	GCCGACAGGGTGAGACTCCATCTCAAA	0
chr:transnega877	NULL	ACCATTTCTAGGGTGCTG	nega877	GCCATTTCTAGGGTGCTG	1
chr:transnega878	NULL	TACCAGTGACTTTCTTCACAGAATTGGAA	nega878	TACCAGTGACTTTCTTCACAGAATTGGAA	0
chr:transnega879	NULL	GTTTTGGGACCTTCTGAGGTTG	nega879	GTTTTGGGACCTTCTGAGGTTG	0
chr:transnega880	NULL	GACGTATTTTCATGCAGGAG	nega880	GACGTACTTTCCTGCAGGAG	2
chr:transnega881	NULL	GGAGTGAAGTGACCAGCA	nega881	GGAGTGAAGTGGCCAGCA	1
chr:transnega882	NULL	GCTGCACAGCCTGAAATTACCTTTATT	nega882	GCTGCACAGCCTGAAATTACCTTTATT	0
chr:transnega883	NULL	GCACAATGTTTGATACAACCCAAATGT	nega883	GCACAATGTTTGATACAACCCAAATGT	0
chr:transnega884	NULL	TCCTACTGTTCTTGGAAACGCA	nega884	TCCTGCTGTATTTGGAAACGCA	3
chr:transnega885	NULL	AAAAACTCATAAATCCCTCTCAGAAAAAC	nega885	AAAAACTCATAAATCCCTCTCAGAAAAAC	0
chr:transnega886	NULL	AAAATGTCAGGCTGACTTG	nega886	AAAATGTCAGGCTGACTTC	1
chr:transnega887	NULL	CATTTTCCAAAGATACCCTTCCCATCAGT	nega887	CATTTTCCAAAGATACCCTTCCCATCAGT	0
chr:transnega888	NULL	TCTGCTAGAGCCTGCAGAATG	nega888	CCTGCTAGAGCCTGCAGAATG	1
chr:transnega889	NULL	CTTGGTGATCGATGAGGCAG	nega889	CTTGGTGTTGGATGAGGCAG	2
chr:transnega890	NULL	AGATGCAGCCCTTACCTTCAGGTCGT	nega890	AGATGCAGCCCTTACCTTCAGGTCGT	0
chr:transnega891	NULL	TAGATGTGTGGATGAAGGGATAAACTGAT	nega891	TAGATGGATGGATGAAGGGATAAACAGAT	3
chr:transnega892	NULL	CTCTACTGAGAGACATGAGAAAAAACA	nega892	CTCTACTGAGAGACATGAGAAAAAACA	0
chr:transnega893	NULL	TACCACCTTGGAAGTGAATCTTCCAGT	nega893	TACCACCTTGGAAGTGAATCTTCCAGT	0
chr:transnega894	NULL	GGTTGAAAAGCATCATTCAGAAGGAACCAAT	nega894	GGTTGAAAAGCATCATTCAGAAGGAACCAAT	0
chr:transnega895	NULL	GCAGCCGTGCTGGGATGTGCC	nega895	GCAGCCGTGCAGAGATGTGCC	2
chr:transnega896	NULL	TTTAAGTTCTTTGTAGATTCTGGATA	nega896	TTTAAGTTCTTTGTAGATTCTGGATA	0
chr:transnega897	NULL	GGCTTTCCAGATGATGAAGGGGCCTCAAGC	nega897	GGCTTTCCAGATGATGAAGGGGCCTCAAGC	0
chr:transnega898	NULL	TAATTTTAGTAGAGAAGGGGTTTCGCCAAGC	nega898	TAATTTTAGTAGAGAAGGGGTTTCGCCAAGC	0
chr:transnega899	NULL	GTACATGATATATTTTGATATGGGCA	nega899	GTACATGATATATTTTGATATGGGCA	0
chr:transnega900	NULL	CGGGCCGGTTGCGCCTGCCTTCGGGCC	nega900	CAGGCCGGTTGCGCCTGCCCTCGGGCC	2
chr:transnega901	NULL	GGTTGCTTGGCATGGT	nega901	GGTTGCTTGGCATGGG	1
chr:transnega902	NULL	CTTCAGAATTGAACTTCTGGCCACACTTA	nega902	CTTCAGAATTGAACTTCTGGCCACACTTA	0
chr:transnega903	NULL	AAGAGGCTAAGGCAGGAGAATCACTTGAA	nega903	AAGAGGCTAAGGCAGGAGAATCACTTGAA	0
chr:transnega904	NULL	AACCCCTCAGGACAGCTCTGTAAGGATGGTA	nega904	AACCCCTCAGGACAGCTCTGTAAGGATGGTA	0
chr:transnega905	NULL	TGAATATAAATCTGTACTAGTCAGGGATATT	nega905	TGAATATAAATCTGTACTAGTCAGGGATATT	0
chr:transnega906	NULL	TTTTTTGTTTAAACTTTTTGTTTTGACATA	nega906	TTTTTTTTTTAAACTTTTTGTTTTGAAATA	2
chr:transnega907	NULL	CCTTTGACAAAAGGGTTTGT	nega907	CCCTTGACACAAGGGTTTGT	2
chr:transnega908	NULL	ATAAATACAATAATAAATCAAACAGAGTGA	nega908	ATAAATACAATAATAAATCAAACAGAGTGA	0
chr:transnega909	NULL	TCGGACTTTGTGTGACTGACC	nega909	TAGGACTCTGTGTGCCTGACC	3
chr:transnega910	NULL	AGTAGAAAAAAAAGAAGGGATCAAAAG	nega910	AGAAGAAAAAAAAGACAGGATCAAAAG	3
chr:transnega911	NULL	CTACTCGGGAGGCTGGGGCACGAGAATCAC	nega911	CTACTCGGGAGGCTGGGGCACGAGAATCAC	0
chr:transnega912	NULL	GTCTTATCTATCCAGTCCCTGTACAAGAT	nega912	GTCTTATCTATCCAGTCCCTGTACAAGAT	0
chr:transnega913	NULL	AGCCACCCACTCTACAGTAATTTGTTCTAGC	nega913	AGCCACCCACTCTACAGTAATTTGTTCTAGC	0
chr:transnega914	NULL	CAAGTGTGCATTTTACAAGGGGGAGA	nega914	CAAGTGTGCATTTTACAAGGAGCAGT	3
chr:transnega915	NULL	AACAACAGCAATTGAGTGCTCAGCAT	nega915	AACAACAGCAATTTGGTTCTCAGCAT	3
chr:transnega916	NULL	AGTCCTTTCCCCATTGCTTATTTTTGTCAGC	nega916	AGTCCTTTCCCCATTGCTTATTTTTGTCAGC	0
chr:transnega917	NULL	GAGAATGAAGACCTTTATGATGATCTGCTTC	nega917	GAGAATGAAGACCTTTATGATGATCTGCTTC	0
chr:transnega918	NULL	GATACTGGCAGTAATGACCTAGGTAGG	nega918	GATACTGGCAGTAATGACCTAGGTAGG	0
chr:transnega919	NULL	TACTTTAGATATTCCATTCATCATGT	nega919	TACTTTAAAAATTCCAATCATCATGT	3
chr:transnega920	NULL	GCAGGCTTCATGCCGTTCTCTTGCCT	nega920	CCAGGCTTCATGCTGCTCTCTTGCCT	3
chr:transnega921	NULL	GGTCTAAGGCGCTGAG	nega921	GGTCTAAGGCGCTGCG	1
chr:transnega922	NULL	CACCTGGTGTTTGGGGGC	nega922	CACCTGGTGTTTGGGGAC	1
chr:transnega923	NULL	GATTTTATGTGTGAGACACTCTCCTGGCAGA	nega923	GATTTTAGGTGTGAGCCACTCGCCTGGCAGA	3
chr:transnega924	NULL	GTAGCCAATAGAACAAGAAAGGAGTAGAC	nega924	GTAGCCAATAGAACAAGAAAGGAGTAGAC	0
chr:transnega925	NULL	TTGTTTGTTTTGAGATGGATTCTCTG	nega925	TTGTTTGTTTTGAGATGGATTCTCTG	0
chr:transnega926	NULL	GACTTGTCTTGCTCTCTCATGGATCTCT	nega926	GACTTGTCTTGCTCTCTCATGGATCTCT	0
chr:transnega927	NULL	ACAGAAAGGGAAACTAA	nega927	ACAGAAAGGGAAACTAA	0
chr:transnega928	NULL	GTCACCTTCCAGAGCTATTCTATAAACATA	nega928	GTCACCTTCCAGAGCTATTCTATAAACATA	0
chr:transnega929	NULL	GGATCCTGACAGACAGCCTGATAGACA	nega929	GGATCCTGACAGACAGCCTGATAGACA	0
chr:transnega930	NULL	AGAATCTGATATAAATAGTACTGTGC	nega930	AGAATCTGATATAAATAGTACTGTGC	0
chr:transnega931	NULL	CTTTCACCATAATGGCCAGGCTGGTC	nega931	CTTTCACCATAATGGCCAGGCTGGTC	0
chr:transnega932	NULL	CATGGGGAGACCCTGTCTCAAAAAAAA	nega932	CATGGGGAGACCCTGTCTCAAAAAAAA	0
chr:transnega933	NULL	TATTGATTTTTGTGTCTGTATACAACCT	nega933	TATTGATTTTTGTGTCTGTATACAACCT	0
chr:transnega934	NULL	TTCACTCTGTTGATAGGTTCCTTTGCTCTG	nega934	TTCACTCTGTTGATAGGTTCCTTTGCTCTG	0
chr:transnega935	NULL	CGGACCTATGCCAAAACC	nega935	TGGACCTATGCCAAAACC	1
chr:transnega936	NULL	TCAAGAACAGTCTGGGCAACATGGCAAAAC	nega936	TCAAGAACAGTCTGGGCAACATGGCAAAAC	0
chr:transnega937	NULL	CCCTCGACACAAGGGTCTTT	nega937	CCCTCGACACAAGGGTTTGT	2
chr:transnega938	NULL	AGGTCCCACCCACTCGGGAGGAATGGGAT	nega938	AGGTCCCACCCACTCGGGAGGAATGGGAT	0
chr:transnega939	NULL	TCATTTATTAAATGCTGTACCAAAAGTGAAA	nega939	TCATTTATTAAATGCTGTACCAAAAGTGAAA	0
chr:transnega940	NULL	GGCCTAGGTCAGTAGC	nega940	GGCCTAGGTCAGGAGC	1
chr:transnega941	NULL	ATCAGCATCACCTGGGAGCTGGCTAGAAAG	nega941	ATCAGCATCACCTGGGAGCTGGCTAGAAAG	0
chr:transnega942	NULL	CTATAAATTGCACAGGGTACCTTACAGAG	nega942	CTATAAATTGCACAGGGTACCTTACAGAG	0
chr:transnega943	NULL	AGTACAAAAACTATAACCCAAGTATTACC	nega943	AGTACAAAAACTATAACCCAAGTATTACC	0
chr:transnega944	NULL	GCAGCTATCTTTAGAA	nega944	GCAGCTATCTTTAGAA	0
chr:transnega945	NULL	GTGCAGAAATGACAGCC	nega945	GTGGAGAAATGACAGCC	1
chr:transnega946	NULL	AGACTGAACTGGCGTGTGTGC	nega946	AGACTGAACTGGCGTGTGTGC	0
chr:transnega947	NULL	TGGAAGTGGATCCAGCAACCTCAAGAGAGGT	nega947	TGGAAGTGGATCCAGCAACCTCAAGAGAGGT	0
chr:transnega948	NULL	AACTGTGTCGTTCTAGTGCCTTTTGGCCTT	nega948	AACTGTGTCGTTCTAGTGCCTTTTGGCCTT	0
chr:transnega949	NULL	ATGGGTCTGCTGGGCAGTGTTGAG	nega949	ATGTGTCTGCTGGGCAATGCTGAG	3
chr:transnega950	NULL	TTGTAGAGGTGCCTGGTTGCCCTT	nega950	TTGCAGAGGTGGCTGGTTGCTCTT	3
chr:transnega951	NULL	CTGTCCTTGCCCTCACTCTGTGAGGAG	nega951	CTGTCCTTGCCCTCACTCTGTGAGGAG	0
chr:transnega952	NULL	TGCTGTAAGCTGAGATATCTCCACTGCAC	nega952	TGCTGTAAGCTGAGATATCTCCACTGCAC	0
chr:transnega953	NULL	TGGCTCACATCTGTAATCCCAGCACTTTG	nega953	TGGCTCACATCTGTAATCCCAGCACTTTG	0
chr:transnega954	NULL	TACCATATAGAGAACAGGAGAGTTGATG	nega954	TACCATATAGAGAACAGGAGAGTTGATG	0
chr:transnega955	NULL	TGTACCATGTGCATATATTACCTATTC	nega955	TGTACCATGTGCATATATTACCTATTC	0
chr:transnega956	NULL	AGATACATTCACTCTGGTCCCAACGCCTCT	nega956	AGATACATTCACTCTGGTCCCAACGCCTCT	0
chr:transnega957	NULL	AAAGTGCTTCCCTTTAGCG	nega957	AAAGTGCTTCCCTTTAGAG	1
chr:transnega958	NULL	GATTTAAGCATCTTCAGATTTTGGTATCCTT	nega958	GATTTAAGCATCTTCAGATTTTGGTATCCTT	0
chr:transnega959	NULL	TGAATCTGACCAACAATCACAGGAAC	nega959	TGAATCTGACCAACAATCACAGGAAC	0
chr:transnega960	NULL	GATTCCCATTTCCTCTCATCTTTCCTGGGG	nega960	GATTCCCATTTCCTCTCATCTTTCCTGGGG	0
chr:transnega961	NULL	AGAGATGTGACGTGCCTCG	nega961	AGAGGTGTGACGAGACTCG	3
chr:transnega962	NULL	CGGCCCCGGATTCTAGGGCCGT	nega962	CTGCCCCTGACTCTAGGGCCGT	3
chr:transnega963	NULL	AGTCTGTGGAATTTTGCTATAGCAGCTCG	nega963	AGTCTGTGGAATTTTGCTATAGCAGCTCG	0
chr:transnega964	NULL	AAAGAGCAACATCTTTGTGGTCAGGCTT	nega964	AAAGAGCAACATCTTTGTGGTCAGGCTT	0
chr:transnega965	NULL	CACCATTTATCGAATAGGGAATCGTTTCCCCA	nega965	CACCATTTATCGAATAGGGAATCGTTTCCCCA	0
chr:transnega966	NULL	GTCACTGTGATTTTAA	nega966	GTCACTGTGATTTTAA	0
chr:transnega967	NULL	CGTCCTGCACCGTGTGAAGG	nega967	CTTCCTGAAACGTGTGAAGG	3
chr:transnega968	NULL	CTGCAAGCTGAGGGAGCCGGCTCCGGCC	nega968	CTGCAAGCTGAGGGAGCCGGCTCCGGCC	0
chr:transnega969	NULL	CTCACTGCAATCTCTCTCTCCTGGGTTCAAG	nega969	CTCACTGCAATCTCTCTCTCCTGGGTTCAAG	0
chr:transnega970	NULL	AAGCCACCACATAAAAAGTCAGACCATCTG	nega970	AAGCCACCACATAAAAAGTCAGACCATCTG	0
chr:transnega971	NULL	AGGAGAGAGCCGGGCTCCCCCGGAAGG	nega971	AGGAGAGAGCCGGGCTCCCCCGGAAGG	0
chr:transnega972	NULL	GTTAGAATGGCAACCATTAAAAAGTCAGGAA	nega972	GTTAGAATGGCAACCATTAAAAAGTCAGGAA	0
chr:transnega973	NULL	TTTTGGTAGAGACAGGGTTTTGCCATGTTGG	nega973	TTTTGGTAGAGACAGGGTTTTGCCATGTTGG	0
chr:transnega974	NULL	ACTTACGCACACGAAAACA	nega974	ACCTACGCACACGAGAACA	2
chr:transnega975	NULL	AGCTTGTCTTTACTCTCCCCTGAGTCACTTC	nega975	AGCTTGTCTTTACTCTCCCCTGAGTCACTTC	0
chr:transnega976	NULL	TGGGCTGCTGTGTGCCAGGACCTGG	nega976	TGGGCTGCTTCCTGCCAGGACCTGG	3
chr:transnega977	NULL	CGACGCTGTGTGAGTTCCCAGGCTGAGGCTG	nega977	CGACGCTGTGTGAGTTCCCAGGCTGAGGCTG	0
chr:transnega978	NULL	TTGTGTCTTAGTTTGTAACAAAAGAAGTTTAA	nega978	TTGTGTCTTAGTTTGTAACAAAAGAAGTTTAA	0
chr:transnega979	NULL	GGAGGGGACCCGGGAACAGTAGTAGAAG	nega979	GGAGGGGACCCGGGAACAGTAGTAGAAG	0
chr:transnega980	NULL	TGGTTAGGTCGGATCTGGTTCTT	nega980	TGGTGAGGTCTGACCTGGTTCTT	3
chr:transnega981	NULL	CCTGCAGTTTACAGACTGCTTATCATAGAAC	nega981	CCTGCAGTTTACAGACTGCTTATCATAGAAC	0
chr:transnega982	NULL	GAAAATAGAGAAAGCGGTTTCCATTTCTT	nega982	GAAAATAGAGAAAGCGGTTTCCATTTCTT	0
chr:transnega983	NULL	GCCCAAAATGTAGAAAAAAAGCATACT	nega983	GCCCAAAATGTAGAAAAAAAGCATACT	0
chr:transnega984	NULL	GGTTCACGCCATTCTCCTGCCTCAGCCTC	nega984	GGTTCACGCCATTCTCCTGCCTCAGCCTC	0
chr:transnega985	NULL	GGAATCTCTCTATTGCTCTAGTTGTCATGT	nega985	GGAATCTCTCTATTGCTCTAGTTGTCATGT	0
chr:transnega986	NULL	CCTCAGGTGAGGCATCAGCCTTGGCCAT	nega986	CCTCAGGTGAGACATCAGCCTTGGCCAT	1
chr:transnega987	NULL	TTAATAGCTTACCAACCAAAAAGAGTCCA	nega987	TTAATAGCTTACCAACCAAAAAGAGTCCA	0
chr:transnega988	NULL	AGGCTCACTCTGGTTGCTAAG	nega988	AGGCTCACTCTGGTTGCTAAG	0
chr:transnega989	NULL	AGGTGATGAAACTGAGGCTGAGAAAGGA	nega989	AGGTGATGAAACTGAGGCTGAGAAAGGA	0
chr:transnega990	NULL	TGGGTTAAAAAGTTCCATTTTTAGCTC	nega990	TGGGTTAAAAAGTTCCATTTTTAGCTC	0
chr:transnega991	NULL	AGCGCCATCACGCCCGGCTAATTTTGTATTT	nega991	AGCGCCATCACGCCCGGCTAATTTTGTATTT	0
chr:transnega992	NULL	AAATACTACGGTCTAGCTTTAT	nega992	AAATACTACGGTCTAGCCTTCG	3
chr:transnega993	NULL	ATCAAAAGAAAGTTGGACGGA	nega993	ATCAAATGAAGGTTGGACTGA	3
chr:transnega994	NULL	ATTTGGATTTTCTTCCTTATCTGTCATGT	nega994	ATTTGGATTTTCTTCCTTATCTGTCATGT	0
chr:transnega995	NULL	ACAATGCCTCAGGGTTGC	nega995	ACAATGCCTCAGGGTTGC	0
chr:transnega996	NULL	AGCTTCCTGAAGCCATTCTTTCATGGGACATC	nega996	AGCTTCCTGAAGCCATTCTTTCATGGGACATC	0
chr:transnega997	NULL	GATGAAATTCCTGCAACTAAGAAAATTCAA	nega997	GATGAAATTCCTGCAACTAAGAAAATTCAA	0
chr:transnega998	NULL	GACTTTTGATGTCAGAGGGCCAAAGA	nega998	GACTTTTGATGTCAGAGGGCCAAAGA	0
chr:transnega999	NULL	CATTGTACAGGGCTAT	nega999	CATTGTACAGGGCTAT	0
chr:transnega1000	NULL	CTTGCAGGAAGGTGTGGAGGGGAGAGGCGCG	nega1000	CTTGCAGGAAGGTGTGGAGGGGAGAGGCGCG	0
chr:transnega1001	NULL	CTCCTCCCACAGGAGCTTGCTACATGTGC	nega1001	CTCCTCCCACAGGAGCTTGCTACATGTGC	0
chr:transnega1002	NULL	CACGTTCGGCGAGTGAGGGA	nega1002	CACGTTTGGCCAGTGAGGGA	2
chr:transnega1003	NULL	CTCTTTCCCTAAGATCGTCATCAGTTC	nega1003	ATCTTTCCCTAAGATCGTCATCCCTTC	3
chr:transnega1004	NULL	CCAGGTCACGAGTTCGAGGCCAGACTGGTC	nega1004	CCAGGGCACGAGTTCGAGGCCAGCCTGGTC	2
chr:transnega1005	NULL	CTAAGAGAAATTCCTCTGCCTTGGGATCC	nega1005	CTAAGAAAAATTCCTCTGCCTTGGGATCC	1
chr:transnega1006	NULL	ACATTTGCACATTTATGCTAATAGTA	nega1006	AAATATGCAAATTTATGCTAATAGTA	3
chr:transnega1007	NULL	CGAGCCCCACGTTGGGCG	nega1007	CGAGCCCCACGTTGGGCG	0
chr:transnega1008	NULL	CCCCTGGAGGCGTCGG	nega1008	CCCCTGGAGGCGTGGG	1
chr:transnega1009	NULL	GCATATTAGTAAGTGAAAGAAGCCAATCTG	nega1009	GCATATTAGTAAGTGAAAGAAGCCAATCTG	0
chr:transnega1010	NULL	AGCTCACAGCAGCACCATTTACACAAAAAC	nega1010	AGCTCACAGCAGCACCATTTACACAAAAAC	0
chr:transnega1011	NULL	GCAGGGGCCATTGCTCCAGCCTGACTCCAG	nega1011	GCAGGGGCCATTGCTCCAGCCTGACTCCAG	0
chr:transnega1012	NULL	CCCGCCTCTGCCTCCACCTCCCCAGG	nega1012	CCCGCCTCTGCCTCCACCTCCCCAGG	0
chr:transnega1013	NULL	CAGTCTGACCCTGACCTGTTCCTGT	nega1013	CAGTCTCACCCTGAGCTGTCCCTGT	3
chr:transnega1014	NULL	ACTCTCACCTAGTTCTTCTGACTCCAA	nega1014	ACTCTCACCTAGTTCTTCTGACTCCAA	0
chr:transnega1015	NULL	AGGGCACTTCTTTAGGCATTTCATTAAGG	nega1015	AGGGCACTTCTTTAGGCATTTCATTAAGG	0
chr:transnega1016	NULL	ATCCACATCCTGCCTCTAT	nega1016	ATCCACCTCCTGCCTCTAT	1
chr:transnega1017	NULL	AGGAGAATATCTCTCTGCCTATTGCT	nega1017	AGGAGAATATCTCTCTGCCTATTGCT	0
chr:transnega1018	NULL	AAATACCACAGGCCGGATGGC	nega1018	AAATACCACAGGCCGGATGGC	0
chr:transnega1019	NULL	ATGTGTCAAGGTCGTGAAAAACAAGAAAA	nega1019	ATGTGTCAAGGTCGTGAAAAACAAGAAAA	0
chr:transnega1020	NULL	CATCACAGCTCACTGCAGCTTTGAATTCCT	nega1020	CATCACAGCTCACTGCAGCTTTGAATTCCT	0
chr:transnega1021	NULL	GGAGGACTTTTTTTTTTTTTTTTTTTTTT	nega1021	GGAGGTCTTTTTTTTTTTTTTTTTTTTTT	1
chr:transnega1022	NULL	GGCTATGTTGTCCAGATGGGTCTCGGACTCC	nega1022	TGCTATGTTGTCCAGATTGGTCTCGGACTCC	2
chr:transnega1023	NULL	CCACCATATAAAGAAGTCCAGGCTAT	nega1023	CCACCATATAAAGAAGTCCAGGCTAT	0
chr:transnega1024	NULL	GGAGGCCTGAAAATGGCCCTGAAAGGG	nega1024	GGAGGCCTGAAAATGGCCCTGAAAGGG	0
chr:transnega1025	NULL	CCAGCACCTAGAGTCATCTTTAGAAATGCA	nega1025	CCAGCACCTAGAGTCATCTTTAGAAATGCA	0
chr:transnega1026	NULL	CCAGGAGTTTGAGATAAGATTGGTCA	nega1026	CCAGGAGTTTGAGATAAGATTGGTCA	0
chr:transnega1027	NULL	ATGAGCAGGACACTGGGTAGGGGCAGGAG	nega1027	ATGAGCAGGACACTGGGTAGGGGCAGGAG	0
chr:transnega1028	NULL	GTGTTGGAGGAAAAAGCCTAACTGAAGA	nega1028	GTGTTGGAGGAAAAAGCCTAACTGAAGA	0
chr:transnega1029	NULL	TGAGGTTGCCTCTGTCCCTGTTTGCCCCAAC	nega1029	TGAGGTTGCCTCTGTCCCTGTTTGCCCCAAC	0
chr:transnega1030	NULL	CCTGAGTAGCTGGGACTTGCACCACCATGCC	nega1030	CCTGAGTAGCTGGGACTTGCACCACCATGCC	0
chr:transnega1031	NULL	TCACTCTCGCCCAGAGTGGAGTGCAGTGG	nega1031	TCACTCTCGCCCAGAGTGGAGTGCAGTGG	0
chr:transnega1032	NULL	GAAAGCCACACCCCTTAATCTACAGA	nega1032	GAAAGCCACACCCCTTAATCTACAGA	0
chr:transnega1033	NULL	CAAATGGAGCCACAGAGA	nega1033	CAAATGGAGCCACAGAGA	0
chr:transnega1034	NULL	CCGCCAGCAGCATCTCTTGCTAGAATTT	nega1034	CCGCCAGCAGCATCTCTTGCTAGAATTT	0
chr:transnega1035	NULL	GACGAATAATTAAGGGGGACCTCTGATCAAC	nega1035	GACGAATAATTAAGGGGGACCTCTGATCAAC	0
chr:transnega1036	NULL	GCCACTTAATTATCGGTTGAT	nega1036	GCCAGTTAATGATGGGTTGAT	3
chr:transnega1037	NULL	ATTCTTAGATTCTTCAGTCCAGCCCTTCA	nega1037	ATTCTTAGATTCTTCAGTCCAGCCCTTCA	0
chr:transnega1038	NULL	CAACCGGGGGTCAGCAGAATTATTTTT	nega1038	CAACCGGGGGTCAGCAGAATTATTTTT	0
chr:transnega1039	NULL	CCGCCCCAGCCTCCCAAAGTGCTGGGATT	nega1039	CCGCCCCAGCCTCCCAAAGTGCTGGGATT	0
chr:transnega1040	NULL	TTGCCTATGGGTTGTTGGAA	nega1040	TTGCCTATGGGTTGTTGGAA	0
chr:transnega1041	NULL	TGCTACTTATAAGGTACCTAGCGTTGTCAA	nega1041	TGCTACTTATAAGGTACCTAGCGTTGTCAA	0
chr:transnega1042	NULL	CAAATATGGCTTTCAAGCCAGTACAAGGAAG	nega1042	CAAATATGGCTTTCAAGCCAGTACAAGGAAG	0
chr:transnega1043	NULL	TGAACGGAAGAAGCCTGCAGCCCTCACCA	nega1043	TGAACGGAAGAAGCCTGCAGCCCTCACCA	0
chr:transnega1044	NULL	TGCTGGTGGGAGTGCCCGCT	nega1044	TGCTGGTGTGAGTGCTCGCT	2
chr:transnega1045	NULL	ATTGGAAGGAGATTCACAGCAGCACCCC	nega1045	ATTGGAAGGAGATTCACAGCAGCACCCC	0
chr:transnega1046	NULL	GGTGAAACCCCGTCTCTACTAAAAATACA	nega1046	GGTGAAACCCCGTCTCTACTAAAAATACA	0
chr:transnega1047	NULL	GGCGAGCACACCCCATCGCACGCCCTGCAA	nega1047	GGCGAGCACACCCCATCGCACGCCCTGCAA	0
chr:transnega1048	NULL	ATGTTGTCCTTACCAAAATTAAAATA	nega1048	ATGTTGTCCTTACCAAAATTAAAATA	0
chr:transnega1049	NULL	TATGTAGTATTTTATCCCTCACCCCGC	nega1049	TATGTAGTATTTTATCCCTCACCCCGC	0
chr:transnega1050	NULL	CTCTGCTTCTCTGGCACATGGACTCT	nega1050	CTCTGCTTCTCTGGCACATGGACTCT	0
chr:transnega1051	NULL	TTATTTCTCCTCACCATTTGGAAAAA	nega1051	TTATTTCTCCTCACCATTTGGAAAAA	0
chr:transnega1052	NULL	TTAACTCAGACTCAGTTGGAATTTGTG	nega1052	TTAACTCAGACTCAGTTGGAATTTGTG	0
chr:transnega1053	NULL	CTGGGACACGGCTTGAACCTGGGAGA	nega1053	CTGGGACAGGGCTGGAACCTGGGAGC	3
chr:transnega1054	NULL	ATTTTTATTTTTATTTATTTATTTTTTT	nega1054	ATTTTTATTTTTATTTATTTATTTTTTT	0
chr:transnega1055	NULL	GTGCCTGTCTTTACTTTAGTCTCTTAATC	nega1055	GTGCCTGTCTTTACTTTAGTCTCTTAATC	0
chr:transnega1056	NULL	GGAAGCCACGGAGGAGATTTATGACTACCC	nega1056	GGAAGCCACGGAGGAGATTTATGACTACCC	0
chr:transnega1057	NULL	GCCAACAGATCAGGAAATGACTGCCATGG	nega1057	GCCAACAGATCAGGAAATGACTGCCATGG	0
chr:transnega1058	NULL	TCTGGGAGGGGAGCTGGGAGTAAAGAA	nega1058	TCTGGGAGGGGAGCAGGGAGGGAAGAA	3
chr:transnega1059	NULL	AAACTCTGTCTCAAAAAAAAAAAAGG	nega1059	AAACTCTGTCTCAAAAAAAAAAAAGG	0
chr:transnega1060	NULL	GTTGAAGATAAGGCAGACAACTGGATT	nega1060	GTTGAAGATAAGGCAGACAACTGGATT	0
chr:transnega1061	NULL	AGAGACAGTCGGTGTGCAGCAAGAGAAAAG	nega1061	AGAGACAGTCGGTGTGCAGCAAGAGAAAAG	0
chr:transnega1062	NULL	ATGGGTCGTAAACTCTACGGGCAAAACCTTT	nega1062	ATGGGTCGTAAACTCTACGGGCAAAACCTTT	0
chr:transnega1063	NULL	TACTATTAGCCCTCAATTTACAGATAAGAA	nega1063	TACTATTAGCCCTCAATTTACAGATAAGAA	0
chr:transnega1064	NULL	TTGTATGTGTTGATTCTACTTCTGTT	nega1064	TTTTAGGTTTTGATTCTACTTCTGTT	3
chr:transnega1065	NULL	TATCCTGTTTGTGGTGCTCT	nega1065	TGTCCTGTTTGTTGTGCTCT	2
chr:transnega1066	NULL	ATAAGAGATGGAGCGTGAGAAAGAGGCA	nega1066	ATAAGAGATGGAGCGTGAGAAAGAGGCA	0
chr:transnega1067	NULL	TTTTCTGCCATGACTGTAAGTTCCCTGA	nega1067	TTTTCTGCCATGACTGTAAGTTCCCTGA	0
chr:transnega1068	NULL	TAGGTGTAGAAACTGCTTCTTCAGTTATT	nega1068	TAGGTGTAGAAACTGCTTCTTCAGTTATT	0
chr:transnega1069	NULL	CTGGCTCCAAAATCCGGCTCCATGACTGATG	nega1069	CTGGCTCCAAAATCCGGCTCCATGACTGATG	0
chr:transnega1070	NULL	TTTGTGACATCTGTCCAGGTGGACTGA	nega1070	TTTGTGACATCTGTCCAGGTGGACTGA	0
chr:transnega1071	NULL	GAGATTGAAACCATCCTGGCTAACACAGTG	nega1071	GAGATTGAAACCATCCTGGCTAACACAGTG	0
chr:transnega1072	NULL	ATGAGCCACTGATACA	nega1072	ATGAGCCACTGATACA	0
chr:transnega1073	NULL	CATGGAATAGAGATGAGCCATCCCAGCGG	nega1073	CATGGAATAGAGATGAGCCATCCCAGCGG	0
chr:transnega1074	NULL	CCCAGCAAGACCTGCCAGAGGGACCTACAG	nega1074	CCCAGCAAGACCTGCCAGAGGGACCTACAG	0
chr:transnega1075	NULL	TGTTCTCTTGTTTATGCAAACTGGCTG	nega1075	TGTTCTCTTGTTTATGCAAACTGGCTG	0
chr:transnega1076	NULL	AACAAGTGAGTAGAAGGAT	nega1076	AACAAGTGAGTAGAAGGTT	1
chr:transnega1077	NULL	TACCTGCTCATATCCACTGCCTGTTT	nega1077	TACCTGCTCATATCCACTGCCTGTTT	0
chr:transnega1078	NULL	GAGCCTGGCAGAAGAGGGGAAAGCAATA	nega1078	GAGCCTGGCAGAAGAGGGGAAAGCAATA	0
chr:transnega1079	NULL	AGGCTGATCTCTAACTCCTGGGCTCAAG	nega1079	AGGCTGATCTCTAACTCCTGGGCTCAAG	0
chr:transnega1080	NULL	ATATTAGACTTCCCATCCTCCAAAAC	nega1080	ATATTAGACTTCCCATCCTCCAAAAC	0
chr:transnega1081	NULL	ATGTAGCAATTTAAAAGAAAAATCTATTAT	nega1081	ATGTAGCAATTTAAAAGAAAAATCTATTAT	0
chr:transnega1082	NULL	GCCCTGGATTGCGGGCAGCCTGCAGAAGCT	nega1082	GCCCTGGATTGCGGGCAGCCTGCAGAAGCT	0
chr:transnega1083	NULL	CTGTTTTCACAAAGAAATAAAGGGTCT	nega1083	CTGTTTTCACAAAGAAATAAAGGGTCT	0
chr:transnega1084	NULL	TGTTTAGGGTTTCTCAC	nega1084	TGATTAGGGTTTCTCAC	1
chr:transnega1085	NULL	AAGGGACTAGTAGCTTCTAAAAGAGGCTCC	nega1085	AAGGGACTAGTAGCTTCTAAAAGAGGCTCC	0
chr:transnega1086	NULL	AACAGGGCAAAAGGACCAGACTGGTGAATT	nega1086	AACAGGGCAAAAGGAACATACTGGTGAATT	2
chr:transnega1087	NULL	CTGAGGATCTGACGGAG	nega1087	CTGAGGATCTGAAGGAG	1
chr:transnega1088	NULL	GGAACCAGAAAATTAACATTGGCATAATGC	nega1088	GGAACCAGAAAATTAACATTGGCATAATGC	0
chr:transnega1089	NULL	TGGCCTATGTCTATATAGAGTCAAGAT	nega1089	TGGCCTATGTCTATATAGAGTCAAGAT	0
chr:transnega1090	NULL	ATTGCTCTTTCACTGCTTTCAACTGG	nega1090	ATTGCTCTTTCACTGCTTTCAACTGG	0
chr:transnega1091	NULL	AGAAGTGCCACTCCAC	nega1091	AGAAGTGCCACTTCAC	1
chr:transnega1092	NULL	GGTGAAATGCTTCCACACCAGCAGGA	nega1092	GGTGAAATGCTTCCACACCAGCAGGA	0
chr:transnega1093	NULL	TGCGTCACACTGGCCTG	nega1093	TGCCTCACACTGGCCTG	1
chr:transnega1094	NULL	TAAGGAGCTTGATCAGGAGGGCTGGAA	nega1094	TAAGGAGCTTGATCAGGAGGGCTGGAA	0
chr:transnega1095	NULL	CACCTGAGGTCAGGAGTTCGAGACCAGCCTG	nega1095	CACCTGAGGTCAGGAGTTCGAGACCAGCCTG	0
chr:transnega1096	NULL	CTAGGAAATAGATTCTCCAGCCCCAGTCAG	nega1096	CTAGGAAATAGATTCTCCAGCCCCAGTCAG	0
chr:transnega1097	NULL	GGATCTGGGGCTTACCGT	nega1097	GGATCTGGGGCTTACCAT	1
chr:transnega1098	NULL	AGAGACACACAAGTCC	nega1098	GGAGACACACAAGTCC	1
chr:transnega1099	NULL	AAGTTACAACTGTGCCCTCTCCAGCAAAGTC	nega1099	AAGTTACAACTGTGCCCTCTCCAGCAAAGTC	0
chr:transnega1100	NULL	AGCCACAAGAAAGAAGGTGCCTGGAT	nega1100	AGCCACAAGAAAGAAGGTGCCTGGAT	0
chr:transnega1101	NULL	GAATACCACCTTTTGGCAGAGGCAAGA	nega1101	GAATACCACCTTTTGGCAGAGGCAAGA	0
chr:transnega1102	NULL	TATAATGCTTAATAATCCCATTAGGGTAA	nega1102	TATAATGCTTAATAATCCCATTAGGGTAA	0
chr:transnega1103	NULL	CCACAAGAGCACAGGGAGGCTCGGAC	nega1103	CCACAAGAGCACAGGGAGGCTCGGAC	0
chr:transnega1104	NULL	AGCTCTCAGGGAGGCTAAGAGGCGGGAGGA	nega1104	AGCTCTCAGGGAGGCTAAGAGGCGGGAGGA	0
chr:transnega1105	NULL	TGCATTGCAGTAGCATTG	nega1105	TGCATTGCAGTTGCATTG	1
chr:transnega1106	NULL	GCAACAAGAGTCCAGTGGCATGCAGGCACA	nega1106	GCAACAAGAGTCCAGTGGCATGCAGGCACA	0
chr:transnega1107	NULL	CAGTTGCAGCAACAGCAGCAGGATCC	nega1107	CAGTTGCAGCAACAGCAGCAGGATCC	0
chr:transnega1108	NULL	TAGTGGGAGAGGGAGCAGAGCAAGGGCTGG	nega1108	TAGTGGGAGAGGGAGCAGAGCAAGGGCTGG	0
chr:transnega1109	NULL	ATTGCCCACCAGGAATTACCTTCCTCCA	nega1109	ATTGCCCACCAGGAATTACCTTCCTCCA	0
chr:transnega1110	NULL	TATGACGTGGATCAACCTTGAAAACATGACG	nega1110	TATGACGTGGATCAACCTTGAAAACATGACG	0
chr:transnega1111	NULL	AGTGGAATTGCTAAGTTGAAGGACATA	nega1111	AGTGGAATTGCTAAGTTGAAGGACATA	0
chr:transnega1112	NULL	TCACTGAAAATGGACCACCGGGCCTGGTGC	nega1112	TCACTGAAAATGGACCACCGGGCCTGGTGC	0
chr:transnega1113	NULL	TTTCAATGTGGTGGTTGTTTTTTGAGACAA	nega1113	TTTCATTGTGGTGGTTGTTTTTTGAGACAG	2
chr:transnega1114	NULL	GTCTCCCCACTGCCCAATAATCAGGAATT	nega1114	GTCTCCCCACTGCCCAATAATCAGGAATT	0
chr:transnega1115	NULL	GATAATGTTGGATTCGGG	nega1115	GATAATGTTGGGTTCAGG	2
chr:transnega1116	NULL	TAGTGACACAGGAGTTTAACACTCCTACAGT	nega1116	TAGTGACACAGGAGTTTAACACTCCTACAGT	0
chr:transnega1117	NULL	CTGAACCCAACTTTTGAAGAGGGATGC	nega1117	CTGAACCCAACTTTTGAAGAGGGATGC	0
chr:transnega1118	NULL	GATGATGATTAGTCCTAAGTGCTT	nega1118	GATGATGATTAGTCCTAAGTGCTT	0
chr:transnega1119	NULL	GAGAGTTGACTCACACAACCACAGGG	nega1119	GAGAGTTGACTCACACAACCACAGGG	0
chr:transnega1120	NULL	CACTGATGGGCACGTTCTTCCCAGAACA	nega1120	CACTGATGGGCACGTTCTTCCCAGAACA	0
chr:transnega1121	NULL	CCAATAGCTCCTGAGGAACTGAAGCC	nega1121	CCAATAGCTCCTGAGGAACTGAAGCC	0
chr:transnega1122	NULL	TGCTGTGATGGTGGAGACATCATTACACATT	nega1122	TGCTGTGATGGTGGAGACATCATTACACATT	0
chr:transnega1123	NULL	ACCAGCTGGAGCTGTGGCAGAGGAACAT	nega1123	ACCAGCTGGAGCTGTGGCAGAGGAACAT	0
chr:transnega1124	NULL	GAACAGATGCCGAGTGGGAC	nega1124	GAACAGATGCCGAGTGGGAC	0
chr:transnega1125	NULL	AAGATGAACTCCTTGGGCTCCGT	nega1125	AAGATGAACTCCTTGGTCTGCCT	3
chr:transnega1126	NULL	GGATTTGGAGAACTTGTCATGTTGCTCTA	nega1126	GGATTTGGAGAACTTGTCATGTTGCTCTA	0
chr:transnega1127	NULL	GGCTTGATTTATGGTGTGTGTTTCATAA	nega1127	TGCTTGATGTATGGTGTGTGTTTTATAA	3
chr:transnega1128	NULL	CAACCTCTAATGTAATTGT	nega1128	CAACCTCTAATGTAATTGT	0
chr:transnega1129	NULL	AGAGATTAACATTTGAGTCAGTGGGC	nega1129	AGAGATTAACATTTGAGTCAGTGGGC	0
chr:transnega1130	NULL	AAAGAAGAAGAGATTAAGACACAGACAGAT	nega1130	AAAGAAGAAGAGATTAAGACACAGACAGAT	0
chr:transnega1131	NULL	CCCCTTTGTGGGAAATGGGGAC	nega1131	CCCCTTTGTGGGAAATGGTGTC	2
chr:transnega1132	NULL	AAGCTGCCAGTTGAAGGA	nega1132	AAGCTGCCAGTTGAAGAA	1
chr:transnega1133	NULL	ATGGCATGCCAATTTGTTTGATCACAGTT	nega1133	ATGGCATGCCAATTTGTTTGATCACAGTT	0
chr:transnega1134	NULL	GACCCACTTCCAAGACCACAGAGTTGAA	nega1134	GACCCACTTCCAAGACCACAGAGTTGAA	0
chr:transnega1135	NULL	AAAACCTGTCATGTTACTAAGAGCAG	nega1135	AAAACCTGTCATGTTACTAAGAGCAG	0
chr:transnega1136	NULL	AGGTTGTCTCAGGCTGTGA	nega1136	AGCTTGTCTCAGGCTGTGA	1
chr:transnega1137	NULL	GACAAACACCAGTTACTTGGCTCAATATCCA	nega1137	GACAAACACCAGTTACTTGGCTCAATATCCA	0
chr:transnega1138	NULL	CGTGCACTGCAGGTTGAGT	nega1138	AGTGCACTGCAGGTTGAGG	2
chr:transnega1139	NULL	TGTTTTATTTTTTAATTGTTTTTACATATA	nega1139	TGTTTTTTTTTTTAATTGTTTTTATATTTA	3
chr:transnega1140	NULL	GGATGTTTACGCGTGAGACTGGAGAA	nega1140	GGATGTTCACACCTGAGACTGGAGAA	3
chr:transnega1141	NULL	CTGGTTGTTTTGGGTGTTGTGGGTTTCT	nega1141	CTGGTTGTTTTGGCTGTTGTGGGTTTCT	1
chr:transnega1142	NULL	GGTGACCAATCTTTTATGAATAGAGAG	nega1142	GGTGACCAATCTTTTATGAATAGAGAG	0
chr:transnega1143	NULL	CATACTGGAGGCTATGCTTCCCAACCTGC	nega1143	CATACTGGAGGCTATGCTTCCCAACCTGC	0
chr:transnega1144	NULL	GGAAGATGAAAAATTCCACCTTCCTGGGGATG	nega1144	GGAAGATGAAAAATTCCACCTTCCTGGGGATG	0
chr:transnega1145	NULL	CCAAGAAAGAGGGAGAGACAGGATTTGGAC	nega1145	CCAAGAAAGAGGGAGAGACAGGATTTGGAC	0
chr:transnega1146	NULL	CCTCCAATGCCAACCTAGTAAACCTGGATA	nega1146	CCTCCAATGCCAACCTAGTAAACCTGGATA	0
chr:transnega1147	NULL	TAGCTGGGACTACAGGCACCTGCCAT	nega1147	TAGCTGGGACTACAGGCACCTGCCAT	0
chr:transnega1148	NULL	AACCACATTCCCACTCCATCCCCCTTTC	nega1148	AACCACATTCCCACTCCATCCCCCTTTC	0
chr:transnega1149	NULL	ACAGAACAAACAGGTC	nega1149	ACAGAACAAACAGGGC	1
chr:transnega1150	NULL	TACCAACATGGGATCACGAATCACATCGCC	nega1150	TACCAACATGGGATCACGAATCACATCGCC	0
chr:transnega1151	NULL	GAAATATGATGAGATATAAAGAGGGA	nega1151	GAAATATGATGAGATATTAAGAGTGA	2
chr:transnega1152	NULL	CTAGCTCAGTCGGTCG	nega1152	CTAGCTCAGTCGGTAG	1
chr:transnega1153	NULL	CACAGGTAGCTACTCTGTGTTCACCTT	nega1153	CACAGGTAGCTACTCTGTGTTCACCTT	0
chr:transnega1154	NULL	GTTTATCGGGGGTGGTGTCTATACAAGTTGC	nega1154	GTTTATCGGGGGTGGTGTCTATACAAGTTGC	0
chr:transnega1155	NULL	CCCTTGTGCTCTGGATGTGGGATCTGGA	nega1155	CCCTTGTGCTCTGGATGTGGGATCTGGA	0
chr:transnega1156	NULL	TAAGACAGAGCTGGACTGGAGTCTGAGGGG	nega1156	TAAGACAGAGCTGGACTGGAGTCTGAGGGG	0
chr:transnega1157	NULL	GTGTGCCTGCATACCTCC	nega1157	GTTTGCCTGCATACCTCC	1
chr:transnega1158	NULL	GCCCAGGAGTTTGAGACCAGCCCAGACAAT	nega1158	GCCCAGGAGTTTGAGACCAGCCCAGACAAT	0
chr:transnega1159	NULL	GCAGGAATGACACGGTT	nega1159	GCAGGAAAGACACGGTT	1
chr:transnega1160	NULL	TTTGTTTTTTTTTTAGATGGAGTCTTGCT	nega1160	TTTGTTTTTTTTTTAGATGGAGTCTTGCT	0
chr:transnega1161	NULL	GCTGGTTTCAAGGCCATAGCTTTAAGA	nega1161	GCTGGTTTCAAGGCCATAGCTTTAAGA	0
chr:transnega1162	NULL	CTACCCTCTATCTTCACGAGATCCACTGT	nega1162	CTACCCTCTATCTTCACGAGATCCACTGT	0
chr:transnega1163	NULL	AGACCATCGCAGGTGTCATCATGTTTAAGC	nega1163	AGACCATCGCAGGTGTCATCATGTTTAAGC	0
chr:transnega1164	NULL	CTGTAACACTCACTGCGAGGGTCCGCAGCT	nega1164	CTGTAACACTCACTGCGAGGGTCCGCAGCT	0
chr:transnega1165	NULL	TTCCTGGAATCCAGGCTGGCTTGGTGACTT	nega1165	TTCCTGGAATCCAGGCTGGCTTGGTGACTT	0
chr:transnega1166	NULL	CCAACAAAAGCCTGTTCTCTCTAGCCAAAAA	nega1166	CCAACAAAAGCCTGTTCTCTCTAGCCAAAAA	0
chr:transnega1167	NULL	GCACGAGTTGGAGGCCATCCTGGTCTACATG	nega1167	GCACGAGTTCGAGGCCAGCCTGGTCCACATG	3
chr:transnega1168	NULL	TGAATAAATCTCAAGTGTACTGCGATTTGA	nega1168	TGAATAAATCTCAAGTGTACTGCGATTTGA	0
chr:transnega1169	NULL	CATGGAGAGCAGCCGGGT	nega1169	CATGGAGAGCAGCCGGGA	1
chr:transnega1170	NULL	GGAGTACAGTGGTGTGATCTCGGCTC	nega1170	GGAGTACAGTGGTGTGATCTCGGCTC	0
chr:transnega1171	NULL	TCCCAACACTTCAGGAGGCAGACGCGG	nega1171	TCCCAACACTTCAGGAGGCAGACGCGG	0
chr:transnega1172	NULL	CCTGTGTGACAGGAGTGAAACTCCATCTCA	nega1172	CCTGTGTGACAGGAGTGAAACTCCATCTCA	0
chr:transnega1173	NULL	TTAAGAGCAAATTACATATTTATTTGTAA	nega1173	TTAAGAGCAAATTACATATTTATTTGTAA	0
chr:transnega1174	NULL	TCCTAGCTTATCAGGGGCATTAG	nega1174	TCCTAGCTTATAAGGGGCCTAAG	3
chr:transnega1175	NULL	GTAGAAGAGAACCTTCTGCTATAAACAGCT	nega1175	GTAGAAGAGAACCTTCTGCTATAAACAGCT	0
chr:transnega1176	NULL	GGTGAGTTCTCCTCTATGTAGGGT	nega1176	GGTGAGTTCTCCTCTATGTAGGGT	0
chr:transnega1177	NULL	ACAAACCAGATTTTTTTTTCTCTGAGA	nega1177	ACAAACCAGATTTTTTTTTCTCTGAGA	0
chr:transnega1178	NULL	TTATTTCATTAAAAATAGAAGCATCA	nega1178	TTATTTCATTAAAAATAGAAGCATCA	0
chr:transnega1179	NULL	GCCCAGAGAGGGTGTGAAAGCTCCACACC	nega1179	GCCCAGAGAGGGTGTGAAAGCTCCACACC	0
chr:transnega1180	NULL	AGCCCACAGTCAGCGGTTC	nega1180	AGCCCACAGTCAGCGCTTT	2
chr:transnega1181	NULL	TCTTTCTTTTTTAATACAGGGTCAAGCTGG	nega1181	TCTTTCTTTTTTAATACAGGGTCAAGCTGG	0
chr:transnega1182	NULL	CTGATGTTATGCAGAAAATAGAGGTGA	nega1182	CTGATGTTATGCAGAAAATAGAGGTGA	0
chr:transnega1183	NULL	CCAACTCAGCCAATGTGTCAGTTGACCAA	nega1183	CCAACTCAGCCAATGTGTCAGTTGACCAA	0
chr:transnega1184	NULL	CATGTTGAGATAAGAAGCAAGAAAGAT	nega1184	CATGTTGAGATAGGAAGCAAGAAAGAT	1
chr:transnega1185	NULL	GATGAGTATTCTGGGGTGT	nega1185	GATGAGTATTCTGGGGTGT	0
chr:transnega1186	NULL	AGGGCCTTAAATTTAATATATCCCAAACTG	nega1186	AGGGCCTTAAATTTAATATATCCCAAACTG	0
chr:transnega1187	NULL	TGTGCTCAGAAGGGCCC	nega1187	TGTGCTCAGAAGGGCCC	0
chr:transnega1188	NULL	CTGATCACTCGAGATACATTCCAGAATTCA	nega1188	CTGATCACTCGAGATACATTCCAGAATTCA	0
chr:transnega1189	NULL	TTCATGCCATTGTGCAACCTTCACCACCGCC	nega1189	TTCATGCCATTGTGCAACCTTCACCACCGCC	0
chr:transnega1190	NULL	GTAGACATTCAAGAAGTGTGAAATGCACA	nega1190	GTAGACATTCAAGAAGTGTGAAATGCACA	0
chr:transnega1191	NULL	AAGTAGATAATCGCTACATCAACAAC	nega1191	AAGTAAATAATCCCTACAACAACAAC	3
chr:transnega1192	NULL	GGTCAGGAGTTTGATACCAGCCTGGC	nega1192	GGTCAGGAGTTTGATACCAGCCTGGC	0
chr:transnega1193	NULL	CAGGGAGAAAAGAGCAATTGTTTATGTCC	nega1193	CAGGGAGAAAAGAGCAATTGTTTATGTCC	0
chr:transnega1194	NULL	TGGGGGCTTCCAGGCTATAGGTAAATTTA	nega1194	TGGGGGCTTCCAGGCTATAGGTAAATTTA	0
chr:transnega1195	NULL	TTGTACTAAGAGTAGTTCTAGAGGAACATAAT	nega1195	TTGTACTAAGAGTAGTTCTAGAGGAACATAAT	0
chr:transnega1196	NULL	TCTTAATTGCCAAAGTTTGTTTTAAGTCTTA	nega1196	TCTTAATTGCCAAAGTTTGTTTTAAGTCTTA	0
chr:transnega1197	NULL	TTCTCTTCTGTGTAAAATGGGGGACCCT	nega1197	TTCTCTTCTGTGTAAAATGGGGGACCCT	0
chr:transnega1198	NULL	ATCGCACTGCTGCACTCCAGCCTGGGCGA	nega1198	ATCGCACTGCTGCACTCCAGCCTGGGCGA	0
chr:transnega1199	NULL	TATGATTAACATCTACATTTAGTTGACA	nega1199	TATGATTAACATCTACATTTAGTTGACA	0
chr:transnega1200	NULL	AGTGGTGGCGCACGCCTG	nega1200	AGTGGTGGCGCACGCCTG	0
chr:transnega1201	NULL	AGATTATATCTTAAAA	nega1201	AGATTATATCTTAAAA	0
chr:transnega1202	NULL	ACGAACTTCTGAATGAACC	nega1202	ACGAACTTCTGAATGGACC	1
chr:transnega1203	NULL	ATAGCCTGCAAATCTCATT	nega1203	ATAGCCTGCACATCCCATT	2
chr:transnega1204	NULL	AATGAAATTTCGTTTCTATAAAGAAG	nega1204	AATGAAATTTAGTTTCTATAAAGAAA	2
chr:transnega1205	NULL	ATAAGCTTTAGAATTACTTTTTCTATA	nega1205	ATAAGCTTTAGAATTACTTTTTCTATA	0
chr:transnega1206	NULL	AGGCTGGAGTGTGGTGGCACAATCACAGC	nega1206	AGGCTGGAGTGTGGTGGCACAATCACAGC	0
chr:transnega1207	NULL	GCATTTAGTGCATTTACATTTAAGGTTAA	nega1207	GCATTTAGTGCATTTACATTTAAGGTTAA	0
chr:transnega1208	NULL	GGCTATTATGAATAAAGCTGCTATGAACAT	nega1208	GGCTATTATGAATAAAGCTGCTATGAACAT	0
chr:transnega1209	NULL	AGAGAGAAATTGATGACCCT	nega1209	AGAGAGAAATTGATGACCCT	0
chr:transnega1210	NULL	GAGTCTGGCTACATGTTCATCAAACCCTGTT	nega1210	GAGTCTGGCTACATGTTCATCAAACCCTGTT	0
chr:transnega1211	NULL	AGAAATTTCACATCTGAGTTTG	nega1211	AGAAATGCCACATCTGAGTTTG	2
chr:transnega1212	NULL	CAAACCAGTGTGCAGAG	nega1212	CAAACCAGTGTGCAGAG	0
chr:transnega1213	NULL	TCTGCAATGAATTAATTTAAATATCAGAT	nega1213	TCTGCAATGAATTAATTTAAATATCAGAT	0
chr:transnega1214	NULL	TTAGTGGAACCAGCCAAT	nega1214	TAAGTGGAACCAGCCAAT	1
chr:transnega1215	NULL	CAGCTAAAATGTAGTATATTCTAGTATTAA	nega1215	CAGCTAAAATGTAGTATATTCTAGTATTAA	0
chr:transnega1216	NULL	AGAAGCAAGGAGCAGCAAGTCTAGCAAACA	nega1216	AGAAGCAAGGAGCAGCAAGTCTAGCAAACA	0
chr:transnega1217	NULL	TTTTTGGAGCTTTATTTAATGTCAGGAGCA	nega1217	TTTTTGGAGCTTTATTTAATGTCAGGAGCA	0
chr:transnega1218	NULL	AGGTGAGTGGATCAAGGGCAATATGG	nega1218	AGGTGAGTGGATCAAGGGCAATATGG	0
chr:transnega1219	NULL	TTGTTTCAAAACAACTTACGTAATCCTCC	nega1219	TTGTTTCAAAACAACTTACGTAATCCTCC	0
chr:transnega1220	NULL	AGAGTAGTGGTTCTACCAGCACGCAG	nega1220	AGAGTAGTGGTTCTACCAGCACGCAG	0
chr:transnega1221	NULL	GGGTCCAACGGTGTCTTTTCTGTCCATGTT	nega1221	GGGTCCAACGGGGTCTTTTCTGACCATGTT	2
chr:transnega1222	NULL	GTTTTGGCTTCCAGTGAGATGAAAAAGAAT	nega1222	GTTTTGGCTTCCAGTGAGATGAAAAAGAAT	0
chr:transnega1223	NULL	GATGCTGACTGGACCATCTGGATCACAT	nega1223	GATGCTGACTGGACCATCTGGATCACAT	0
chr:transnega1224	NULL	CAACATGGTGAAACCCCATCTCTACTAAA	nega1224	CAACATGGTGAAACCCCATCTCTACTAAA	0
chr:transnega1225	NULL	TTGGGCTTTGGCTCCTACCTAAATCTAGCT	nega1225	TTGGGCTTTGGCTCCTACCTAAATCTAGCT	0
chr:transnega1226	NULL	GGGGCTTTGAGAAATACCAAATAAAAT	nega1226	GGGGCTTTGAGAAATACCAAATAAAAT	0
chr:transnega1227	NULL	AACAATGGCGAGCCCCTTTGGGCGCCTCAC	nega1227	AACAATGGCGAGCCCCTTTGGGCGCCTCAC	0
chr:transnega1228	NULL	CTTATCCTAGGACTTCTCAGCCTCCA	nega1228	CTTATCCTAGGACTTCTCAGCCTCCA	0
chr:transnega1229	NULL	AGACATGAGTGACTATGACTCACATA	nega1229	AGACATGAGTGACTATGACTGCCAAA	3
chr:transnega1230	NULL	ATCTGATGAGACCACAGCCCTGGCTG	nega1230	ATCTGATGAGACCACAGCCCTGGCTG	0
chr:transnega1231	NULL	ACATACACTCAAACGCACCACACCCACA	nega1231	ACAGACACTCAGACGCACCACACACACA	3
chr:transnega1232	NULL	AGGGGTGATGTGCTAAC	nega1232	AGGGGTGATGTGCTCAC	1
chr:transnega1233	NULL	GGAGCAGGGTGTGTTAATT	nega1233	GGACCAGGGTGTGTTTATT	2
chr:transnega1234	NULL	CCAACCAGATCTACAAAGACAAGATC	nega1234	GAAACCAGATATACAAAGACAAGATC	3
chr:transnega1235	NULL	ACAGTATGCTAACATTTTTGGACAGTAGTT	nega1235	ACAGTATGCTAACATTTTTGGACAGTAGTT	0
chr:transnega1236	NULL	CTGGCAAGAACAGCCCGTGCGCCACACCTGG	nega1236	CTGGCAAGAACAGCCCGTGCGCCACACCTGG	0
chr:transnega1237	NULL	AATTCTCTCTCCTGCCACCCTGAGAAGAG	nega1237	AATTCTCTCTCCTGCCACCCTGAGAAGAG	0
chr:transnega1238	NULL	GAGCAAATTAGGGCCTGAGT	nega1238	GAGCAAATTAGGGCCTGAGT	0
chr:transnega1239	NULL	TTCATGCCCCCATTTTACAGACGAGGAA	nega1239	TTCATGCCCCCATTTTACAGACGAGGAA	0
chr:transnega1240	NULL	ATGCAGAACCCCTGTATGCGGATTACTA	nega1240	ATGCAGAACCCCTGTATGCGGATTACTA	0
chr:transnega1241	NULL	TGGGAAAACAGCAAAGATCACAGAGC	nega1241	TGGGAAATCAGAAAAGATCACAAAGC	3
chr:transnega1242	NULL	TGTATGTGGTGTGTGTGGGTGTGTGT	nega1242	TGTATGTGGTGTGTGTGAGTGTGTGT	1
chr:transnega1243	NULL	CTTTGTATTTGGTATTAGGAGGAACTTA	nega1243	CTTTGTATTTGGTATTAGGAGGAACTTA	0
chr:transnega1244	NULL	GCTGATGAAATCAAGAAGTCGAGAAG	nega1244	TCTGATGAAATCAAAAAGTCAAGAAG	3
chr:transnega1245	NULL	GCCCAGGCTGGTCTCTAACTCCTGGCCCCAA	nega1245	GCCCAGGCTGGTCTCTAACTCCTGGCCCCAA	0
chr:transnega1246	NULL	GTTCTAATTTTCCAGATGAGGAAGCTGAGACC	nega1246	GTTCTAATTTTCCAGATGAGGAAGCTGAGACC	0
chr:transnega1247	NULL	GCATGCACCGCGCTAGAGGATACCTCTC	nega1247	GCATGCACCGCGCTAGAGGATACCTCTC	0
chr:transnega1248	NULL	TCCGGGGGCAGGCGCG	nega1248	TCCGGCGGCGGGCGCG	2
chr:transnega1249	NULL	TCGGGTGGGGGACGGAGTCTCTCTCCGTCGC	nega1249	TCGGGTGGGGGACGGAGTCTCTCTCCGTCGC	0
chr:transnega1250	NULL	GGTAACCGATGGTCCCTCG	nega1250	GGTGACCGATGGTCCCTGG	2
chr:transnega1251	NULL	AAATAGCTGTTAACTAGTCTCATAAGGAC	nega1251	AAATAGCTGTTAACTAGTCTCATAAGGAC	0
chr:transnega1252	NULL	CAGTTTGTTGTGATTTCTGTTCTTTTACATT	nega1252	CAGTTTGTTGTGATTTCTGTTCTTTTACATT	0
chr:transnega1253	NULL	GGAAGGGTCTTTCCCCTGCC	nega1253	GGAAAGGTCTTTCCACTGCC	2
chr:transnega1254	NULL	CAATGCACTCCTTCAATCTTTTTTTA	nega1254	CAAACCACTCCTTCAACCTTTTTTTA	3
chr:transnega1255	NULL	GCACCCCCTGGGAGCTCGAGACATCTAAGGA	nega1255	GCACCCCCTGGGAGCTCGAGACATCTAAGGA	0
chr:transnega1256	NULL	CGGGTGCTCATGCTTC	nega1256	CGGGTGCACATGCTTC	1
chr:transnega1257	NULL	GAGTCGGCCAAAAGAAAAATTTGCACAAG	nega1257	GAGTCGGCCAAAAGAAAAATTTGCACAAG	0
chr:transnega1258	NULL	TGTCGCCCAGGCTGGAGTGCAGTGGC	nega1258	TGTCGCCCAGGCTGGAGTGCAGTGGC	0
chr:transnega1259	NULL	TCAACTAGGTCCATGGGCACAGGCCC	nega1259	TCAACTAGGTCCATGGGCACAGGCCC	0
chr:transnega1260	NULL	CAGCATAATCCAGTTTGTATTTTAGAAAGA	nega1260	CAGCATAATCCAGTTTGTATTTTAGAAAGA	0
chr:transnega1261	NULL	TTTGGAAAGGCTGAACAAAAGGAGTGA	nega1261	CTTGGAAAAGCTGAACAAAATGAGTGA	3
chr:transnega1262	NULL	GCGCTTTACAGGGGTTATCGCACTTAAGCCTC	nega1262	GCGCTTTACAGGGGTTATCGCACTTAAGCCTC	0
chr:transnega1263	NULL	GGAGTGCCATCATCGAT	nega1263	GGATTACCATCATCGAT	2
chr:transnega1264	NULL	CTCTTGGAGCCCACCTGCCCTGCTGGGAG	nega1264	CTCTTGGAGCCCACCTGCCCTGCTGGGAG	0
chr:transnega1265	NULL	ATGCCTTTGATCTGGGTC	nega1265	CTGCCTTTGATCTGGGTC	1
chr:transnega1266	NULL	GGGTTGGGGTTGGAGCCGGGGCCGACG	nega1266	GGGTTGGGGTTGGGGCCGGGGCCGGGG	3
chr:transnega1267	NULL	TGAGACAGGAGAACTGCTTGAACTCGGGAGG	nega1267	TGAGACAGGAGAACTGCTTGAACTCGGGAGG	0
chr:transnega1268	NULL	CTGTAAACTATATCCTGTCTGTGGCCTGTT	nega1268	CTGTAAACTATATCCTGTCTGTGGCCTGTT	0
chr:transnega1269	NULL	CCTGGACTCGCGTGATAACGA	nega1269	CCTGTACTCGCGTGGGAACGA	3
chr:transnega1270	NULL	CCAATGATGAGTATTCTGGG	nega1270	CCAATGATGAGTATTCTGGG	0
chr:transnega1271	NULL	GTGAGCCAACAGCCAGCCCCAGCCTG	nega1271	GTGAGCCAACAGCCAGCCCCAGCCTG	0
chr:transnega1272	NULL	CCTTCTGTTGAATTTTGAATTTTAATGTGT	nega1272	CCTTCTGTTGAATTTTGAATTTTAATGTGT	0
chr:transnega1273	NULL	CCCGTCTCTACTAAAAATACAAAAAATTAG	nega1273	CCCGTCTCTACTAAAAATACAAAAAATTAG	0
chr:transnega1274	NULL	CAGTATCCTTCCTTTTTCTTCAAACC	nega1274	CAGTATCCTTCCTTTTTCTTCAAACC	0
chr:transnega1275	NULL	CGGCTAGCTTAGTCGGTC	nega1275	CGGCTAGCTCAGTCGGTA	2
chr:transnega1276	NULL	TCAGGGAAGGAGATGCAGCCCCCACCCCT	nega1276	TCAGGGAAGGAGATGCAGCCCCCACCCCT	0
chr:transnega1277	NULL	CAGGGTTTCACTGTGTTAGCCAGGATGA	nega1277	CAGGGTTTCACTGTGTTAGCCAGGATGA	0
chr:transnega1278	NULL	GACACAGAGAGACCTCTCTAAAAAATAAA	nega1278	GACACAGAGAGACCTCTCTAAAAAATAAA	0
chr:transnega1279	NULL	GGGAACCATGGCTTGGGGAGTGTAAAGAAGG	nega1279	GGGAACCATGGCTTGGGGAGTGTAAAGAAGG	0
chr:transnega1280	NULL	TACCTAAGTCCTGTCCTTTGGCAAAT	nega1280	TACCTAAGTCCTGTCCTTTGGCAAAT	0
chr:transnega1281	NULL	CCTGCTGAAGCAAATGGAC	nega1281	CCTACTGAAGCAAATGGAC	1
chr:transnega1282	NULL	ATACTTGCAAGGATGGGCACAGTTGCAAGG	nega1282	ATACTTGCAAGGATGGGCACAGTTGCAAGG	0
chr:transnega1283	NULL	AGGAGTGCTTGAGCCCAGGAGGTGCAGGCTG	nega1283	AGGAGTGCTTGAGCCCAGGAGGTGCAGGCTG	0
chr:transnega1284	NULL	AGGATTTCGAGACCAGCCTGAGCAACATG	nega1284	AGGATTTCGAGACCAGCCTGAGCAACATG	0
chr:transnega1285	NULL	AGGAGGAGCCCTTAAATTATCCTGGGAAG	nega1285	AGGAGGAGCCCTTAAATTATCCTGGGAAG	0
chr:transnega1286	NULL	CCTCGGCCTCCCAAAGTGCTGGGATGACAG	nega1286	CCTCGGCCTCCCAAAGTGCTGGGATGACAG	0
chr:transnega1287	NULL	GAGATTTTGGGCTGAGACGATGGGTTTTC	nega1287	GAGATTTTGGGCTGAGACGATGGGTTTTC	0
chr:transnega1288	NULL	CTGCAGAATCTCATTTG	nega1288	CTGCAGGATCTCATTTG	1
chr:transnega1289	NULL	GGACCTTCCGTTTTCTCATCATAAATCCCCA	nega1289	GGACCTTCCGTTTTCTCATCATAAATCCCCA	0
chr:transnega1290	NULL	CAGTGTACAAACTCAAGTATGCAAGAA	nega1290	CAGTGTACAAACTCAAGTATGCAAGAA	0
chr:transnega1291	NULL	AACACACAGCAAGAAACAAAGGGAGAGAT	nega1291	AACACACAGCAAGAAACAAAGGGAGAGAT	0
chr:transnega1292	NULL	TCCTGGAACCAATCCCCTACATCTGT	nega1292	TCCTGGAACCAATCCCCTACATCTGT	0
chr:transnega1293	NULL	GGTCAAATCAAAGGCAAAATATGG	nega1293	AGGCAAATCAAATGCAAAATATGG	3
chr:transnega1294	NULL	CTTCTGGTGAGGGCCTCAGGAACCTTAC	nega1294	CTTCTGGTGAGGGCCTCAGGAACCTTAC	0
chr:transnega1295	NULL	CATGAGGACCCAAAATC	nega1295	CATGAGGACCCAAAACC	1
chr:transnega1296	NULL	ATGTAGAACTCATGCGGTAGT	nega1296	ATGTTCAACTCATGCGGTGGT	3
chr:transnega1297	NULL	ACTGTGATGTGAATCCTACAGCAAAGTTGA	nega1297	ACTGTGATGTGAATCCTACAGCAAAGTTGA	0
chr:transnega1298	NULL	TGAAAGTGTTGCTGCAGACAGCCCTCAGC	nega1298	TGAAAGTGTTGCTGCAGACAGCCCTCAGC	0
chr:transnega1299	NULL	AAGATTTTGTATTCGGGGATGGAAGCTTTT	nega1299	AAGATTTTGTATTCGGGGATGGAAGCTTTT	0
chr:transnega1300	NULL	AGCCTGGAGTGCAATGGTGCAATCTTGGCTC	nega1300	AGCCTGGAGTGCAATGGTGCAATCTTGGCTC	0
chr:transnega1301	NULL	AGACCAACCCTTTCCCACCGA	nega1301	AGACCAACCCTTTCCCACCGA	0
chr:transnega1302	NULL	TGAGCTGTAACACTTATTGTGAAGGTCTG	nega1302	TGAGCTGTAACACTTATTGTGAAGGTCTG	0
chr:transnega1303	NULL	GATGGTCTCGATCTCCTGACCTTGTGATC	nega1303	GATGGTCTCGATCTCCTGACCTTGTGATC	0
chr:transnega1304	NULL	CCCCTGAAAGTCCGAGGTCAAGCCTGC	nega1304	GCCCTGAAAGTCCCAGATCAAGCCTGC	3
chr:transnega1305	NULL	CTTTTTTTATTTTTTGAGACAGAGTTTTG	nega1305	CTTTTTTTATTTTTTGAGACAGAGTTTTG	0
chr:transnega1306	NULL	AGGAACTGAAGGTGGCCCT	nega1306	AGGAATTGAAGGTGGACCT	2
chr:transnega1307	NULL	CTCAACTGATAAGGGAAGAACACCTCAAG	nega1307	CTCAACTGATAAGGGAAGAACACCTCAAG	0
chr:transnega1308	NULL	TGCCTAGAAAATGTTGGGT	nega1308	TGCCTAGAAAATGTTGGGT	0
chr:transnega1309	NULL	AGGCCATATCCCAGAAGCCAAGAAGGCAGA	nega1309	AGGCCATATCCCAGAAGCCAAGAAGGCAGA	0
chr:transnega1310	NULL	AGGAAGGGCTGTCTGG	nega1310	AGGAAGGGCTGTCTGG	0
chr:transnega1311	NULL	AAATTAGCCGGGCGTGGTGGCAGGCGCCT	nega1311	AAATTAGCCGGGCGTGGTGGCAGGCGCCT	0
chr:transnega1312	NULL	CACAGTGTGTGAGATAGGGGTGTGGCTCCG	nega1312	CACAGTGTGTGAGATAGGGGTGTGGCTCCG	0
chr:transnega1313	NULL	GATATGTACACGTATATACATATATATATA	nega1313	CATATGTACATGTATATACATATATATATA	2
chr:transnega1314	NULL	ATGGATCCTGCCTTTGA	nega1314	ATGGATCCTGCCTTTGA	0
chr:transnega1315	NULL	CTCAGCAGACCATCCAGACACATCCTAAG	nega1315	CTCAGCAGACCATCCAGACACATCCTAAG	0
chr:transnega1316	NULL	GGTCGCTGAGGCAGTT	nega1316	GGTCGCTGAGGCAGTG	1
chr:transnega1317	NULL	AGAAAGAGAGTGAACAACTAGAAGATGTGG	nega1317	AGAAAGAGAGTGAACAACTAGAAGATGTGG	0
chr:transnega1318	NULL	GTTCAAGACCAGCCTGGGCAACATAGTGA	nega1318	GTTCAAGACCAGCCTGGGCAACATAGTGA	0
chr:transnega1319	NULL	GGTGACAAAGTGAGGCTCCGTCTCAAAA	nega1319	GGTGACAAAGTGAGGCTCCGTCTCAAAA	0
chr:transnega1320	NULL	TCAGATGAGGGTCAGGTGGTTGTTAA	nega1320	TCAGATGAGGGTCAGGTGGTTGTTAA	0
chr:transnega1321	NULL	TCCCGGTCAGGGAACCAA	nega1321	TCCCGGTCAGGGAACCAA	0
chr:transnega1322	NULL	AACAGAGACAAGGCTGGA	nega1322	AACAGAGACAAGGCTGGA	0
chr:transnega1323	NULL	GGAGGCTGAATGAATCCTGCTCCAGACAC	nega1323	GGAGGCTGAATGAATCCTGCTCCAGACAC	0
chr:transnega1324	NULL	CCTCCCAACAGGCTGGT	nega1324	CCTCCCAACAGGCTGGT	0
chr:transnega1325	NULL	GACATGAGTCTGTCTATGTAACAAAC	nega1325	GACATGAGTCTGTCTATGTAACAAAC	0
chr:transnega1326	NULL	ATTGTGGGGTCCCCACACTTCTGGAT	nega1326	ATTGTGGGGTCCCCACACTTCTGGAT	0
chr:transnega1327	NULL	GCGGTGGCATGATCTCGGCTCACTGCAAACT	nega1327	GCGGTGGCATGATCTCGGCTCACTGCAAACT	0
chr:transnega1328	NULL	CTGCTCCAGAGCAAATTGCTGCGGAAAGC	nega1328	CTGCTCCAGAGCAAATTGCTGCGGAAAGC	0
chr:transnega1329	NULL	CTGCATACTGTGGCCTCTCG	nega1329	CTGCATACTGTGGCCTCTCA	1
chr:transnega1330	NULL	GAAACTGCACGTCCCCACCAAACCTGCAC	nega1330	GAAACTGCACGTCCCCACCAAACCTGCAC	0
chr:transnega1331	NULL	CGGCCTTTTGGCTAAGATCAAGTGTA	nega1331	CGGCCTTTTGGCTAAGATCAAGTGTA	0
chr:transnega1332	NULL	TGGCTCCATCACATGTCTGGTGTCTCAAG	nega1332	TGGCTCCATCACATGTCTGGTGTCTCAAG	0
chr:transnega1333	NULL	GGGAGGCCAAGGCAGGCAGATCACTCAAGCT	nega1333	GGGAGGCCAAGGCAGGCAGATCACTCAAGCT	0
chr:transnega1334	NULL	TATGCTATTATTATATGATCCAGAAGTTTTG	nega1334	TATGCTATTATTATATGATCCAGAAGTTTTG	0
chr:transnega1335	NULL	ATCAAGTAGAATGAACCACATTTATATGTA	nega1335	ATCAAGTAGAATGAACCACATTTATATGTA	0
chr:transnega1336	NULL	CCTCTCAGGCCTCTGCGCCCAAGAAGAGCCA	nega1336	CCTGTCAGGCCTCTGAGCCCAAGAAAAGCCA	3
chr:transnega1337	NULL	GGGATGATCCACACTTGGTTGTTATG	nega1337	GGGATGAAACACACTTGGTTGTTATG	2
chr:transnega1338	NULL	CAGGCAACGTCAGCTCATCGACAGCATTT	nega1338	CAGGCAACGTCAGCTCATCGACAGCATTT	0
chr:transnega1339	NULL	GCTCCTCTAACAAAGTG	nega1339	GCTCCTCTAACAAAGTG	0
chr:transnega1340	NULL	TTCAGAAAACTAACTTTTGATTTCAT	nega1340	TTCAGAAAACTAACTTTTGATTTCAT	0
chr:transnega1341	NULL	CTGATCACCACCATGGCTG	nega1341	CTGTTCACCACCATGGCTG	1
chr:transnega1342	NULL	GGCTCGTACCTGTGATCCCAACACTTT	nega1342	GGCTCGTACCTGTGATCCCAACACTTT	0
chr:transnega1343	NULL	ATGTGCTTTTTTTGGTGTTTATGCTGCTC	nega1343	ATGTGCTTTTTTTGGTGTTTATGCTGCTC	0
chr:transnega1344	NULL	TAATGTTAAAATGACATTAATCAAGATTA	nega1344	TAATATTAAAATGACATTAATTAAAATTA	3
chr:transnega1345	NULL	GTTCCCATTCTCTTCCAGGGAAGGGTCTCAGA	nega1345	ATTCCCATTCTCCTCCAGGGAAGGGTCTCAGA	2
chr:transnega1346	NULL	CCGCATTATGCTCCCATTGG	nega1346	TGGCATTATGCTCCCATTGG	2
chr:transnega1347	NULL	TTTTTAATCCATTCCACTATTGATAGACACA	nega1347	TTTTTAATCCATTCCACTATTGATAGACACA	0
chr:transnega1348	NULL	TGGGACAAACCCAAGAGAATCGGAAA	nega1348	TGGGACAAACCCAAGAGAATCGGAAA	0
chr:transnega1349	NULL	TTGGATCCTTCTAAAATTCTTTGTCATATT	nega1349	TTGGATCCTTCTAAAATTCTTTGTCATATT	0
chr:transnega1350	NULL	ATGAGTGGGTGTCTCAGG	nega1350	ATGAGTGCGTGTGTCAGG	2
chr:transnega1351	NULL	GCTGCATTATGAATGGATGGTTTGGAGGAA	nega1351	GCTGCATTATGAATGGATGGTTTGGAGGAA	0
chr:transnega1352	NULL	CAAAGTGCTGGGATTACAGGCATGAGCC	nega1352	CAAAGTGCTGGGATTACAGGCATGAGCC	0
chr:transnega1353	NULL	AAGGGCAAGTGCATGATCTACAGCTGT	nega1353	AAGGGCAAGTGCATGATCTACAGCTGT	0
chr:transnega1354	NULL	TGGGTTCGAGCCCCAC	nega1354	TGGGTTCGAGCCCCAC	0
chr:transnega1355	NULL	CCAGCTGGCCCCTTTGTGTATCTCCTG	nega1355	CCAGCTGGCCCCTTTGTGTATCTCCTG	0
chr:transnega1356	NULL	GTTTGCAGATCACATTCCCCATCTGCCCA	nega1356	GTTTGCAGATCACATTCCCCATCTGCCCA	0
chr:transnega1357	NULL	ATCAGGAAAATGCAAATCAAAAAACCAC	nega1357	ATCAGGAAAATGCAAATCAAAAAACCAC	0
chr:transnega1358	NULL	AGATACCACACGGCGAGAGATGAAGG	nega1358	AGATACCACACGGCGAGAGATGAAGG	0
chr:transnega1359	NULL	AAATTACCTAGTCTGTGGTATTCTGTTATAG	nega1359	AAATTACCTAGTCTGTGGTATTCTGTTATAG	0
chr:transnega1360	NULL	GTGGACAATCAACTCCTCCCCACTTGTC	nega1360	GTGGACAATCAACTCCTCCCCACTTGTC	0
chr:transnega1361	NULL	GTAATAGAGCCTCCACAAAAACTCTACATGA	nega1361	GTAATAGAGCCTCCACAAAAACTCTACATGA	0
chr:transnega1362	NULL	CACCATGTTGGTCAGGCTGGTCTCAAACTT	nega1362	CACCATGTTGGTCAGGCTGGTCTCAAACTT	0
chr:transnega1363	NULL	CTGCACGGACCTTTCCTTGGCACAGC	nega1363	CTGCACGGACCTTTCCTTGGCACAGC	0
chr:transnega1364	NULL	ATGAACAATAAGGTGAATGAACAATAAGGAC	nega1364	ATGAACAATAAGGTGAATGAACAATAAGGAC	0
chr:transnega1365	NULL	TCCACTGCCCCAGCTAAGATCTCCGCTGA	nega1365	TCCACTGCCCCAGCTAAGATCTCCGCTGA	0
chr:transnega1366	NULL	CCGGGTGAAGTCTCTCCTTGGA	nega1366	CCAGGTGAAGTCCCTCCTGGGA	3
chr:transnega1367	NULL	GTGACCTTGTCTCCTAGCACTGGCCCCAGGC	nega1367	GTGACCTTGTCTCCTAGCACTGGCCCCAGGC	0
chr:transnega1368	NULL	GTGGTCTAGTGGTTAG	nega1368	GTGGTCTAGTGGTTAG	0
chr:transnega1369	NULL	GAGTTGTCCCGCCTTTCTGAACCAAACCAA	nega1369	GAGTTGTCCCGCCTTTCTGAACCAAACCAA	0
chr:transnega1370	NULL	TGGCCTAAGCTAGAACTTCATTTCCATT	nega1370	TGGCCTAAGCTAGAACTTCATTTCCATT	0
chr:transnega1371	NULL	GAGCAAGAGTAATCAAGACAGTATGGTACTTC	nega1371	GAGCAAGAGTAATCAAGACAGTATGGTACTTC	0
chr:transnega1372	NULL	GGCACCGTGACGCTGCCATATTCCAGGAG	nega1372	GGCACCGTGACGCTGCCATATTCCAGGAG	0
chr:transnega1373	NULL	AAAAAAGTAACAAAAAGATGTCGCTGAAA	nega1373	AAAAAAGAAAAAAAAAGATGGCGCTGAAA	3
chr:transnega1374	NULL	CTGTGGCTGGACAACAAAATTAGAAT	nega1374	CTGTGGTTGGACAACATAATCAGAAT	3
chr:transnega1375	NULL	AATATTATAGACATTCGATACCCTTTATTA	nega1375	AATATTATAGACATTCGATACCCTTTATTA	0
chr:transnega1376	NULL	GGCGGAGCTTGCAGTGAGCCAAGATC	nega1376	GGCGGAGCTTGCAGTGAGCCAAGATC	0
chr:transnega1377	NULL	GCACTTCAGGAGGCTGAGGTGGGCGGAT	nega1377	GCACTTCAGGAGGCTGAGGTGGGCGGAT	0
chr:transnega1378	NULL	ACTCAGATGGGTCACGTATCTCTGCTCAC	nega1378	ACTCAGATGGGTCACGTATCTCTGCTCAC	0
chr:transnega1379	NULL	ATGTGTCCTCTGCTAAATGT	nega1379	ATGTGTCCTCTGCTAGCTGT	2
chr:transnega1380	NULL	TGGGCGAGTGGTTAAGGCTA	nega1380	TGGCCGAGTGGTTAAGGCGA	2
chr:transnega1381	NULL	CTATTCATTACTGAGCAAGGAGTATGAAAT	nega1381	CTATTCATTACTGAGCAAGGAGTATGAAAT	0
chr:transnega1382	NULL	CTGAGTGAAGGGGGACAAATGTAGAAA	nega1382	CTGAGTGAAGGGGGACAAATGTAGAAA	0
chr:transnega1383	NULL	TCATAATAATGTGGTTATGTAGGATAA	nega1383	TCATAATAATGTGGTTATGTAGGATAA	0
chr:transnega1384	NULL	GTCCAGGCACTATCTCTGTGTTCTTGGCT	nega1384	GTCCAGGCACTATCTCTGTGTTCTTGGCT	0
chr:transnega1385	NULL	GTGGACAGGGGAAGGTTAGGGTTTCAACCA	nega1385	GTGGACAGGGGAAGGTTAGGGTTTCAACCA	0
chr:transnega1386	NULL	GCGGGCCCCGTCCGCCCCGAGCTGGG	nega1386	GCGGGCTCCGCCCGCCCCGAGCTCGG	3
chr:transnega1387	NULL	CCTGAGCTGCTCCTGGAATATAAAGAAAG	nega1387	CCTGAGCTGCTCCTGGAATATAAAGAAAG	0
chr:transnega1388	NULL	CCTAATTACACACCCACATTGAAAGACC	nega1388	CCTAATTACACACCCACATTGAAAGACC	0
chr:transnega1389	NULL	TACCTTGTGGGAGCCACTTGTT	nega1389	GACCTAGTGGCAGCCACTTGTT	3
chr:transnega1390	NULL	CAAGGAATTAATTGCAAAGATGATGCAAT	nega1390	CAAGGAATTAATTGCAAAGATGATGCAAT	0
chr:transnega1391	NULL	GCTATTCATGGAGAGAAGCTTCTG	nega1391	ACTATTCATGGACAGAAGTTTCTG	3
chr:transnega1392	NULL	AGAGGTGATGCTCGACAGGTTGGCAG	nega1392	AGAGGTGAGGCTGGACAGGGTGGCAG	3
chr:transnega1393	NULL	GTGCCTTCTGCCCGGTGAGCCTCTCA	nega1393	GTGCCTTCTGCCCGGTGAGCCTCTCA	0
chr:transnega1394	NULL	GGAAGGCCATGAAGAGAGGGTTCTCACGCT	nega1394	GGAAGGCCATGAAGAGAGGGTTCTCACGCT	0
chr:transnega1395	NULL	TGTTTTTTATGTCTTATTTGAGAAATCCTTC	nega1395	TGTTTTTTATGTCTTATTTGAGAAATCCTTC	0
chr:transnega1396	NULL	GCCTCATCTTTGTTCTGC	nega1396	GCCTCTTCTTTGTTCTGC	1
chr:transnega1397	NULL	ACTATTGGGAAGTACCAAAAATCTTA	nega1397	ACTATTTGGAAGTATCAAAAATATTA	3
chr:transnega1398	NULL	CTGGGTGAGTTTTGCCAACTTTCTTAGCTT	nega1398	CTGGGTGAGTTTTGCCAACTTTCTTAGCTT	0
chr:transnega1399	NULL	GAGAACAGCGTCTGCTGGGCCGG	nega1399	GAGAACAGCCTCTGCAGGGCCTG	3
chr:transnega1400	NULL	ACTGATCTGATGTGGAACC	nega1400	ACTGATCTGATGTGGAACC	0
chr:transnega1401	NULL	GCAAGTAAGATGCGTGCAGACATTAC	nega1401	GCAAATAAGATGCATGCAGGCATTAC	3
chr:transnega1402	NULL	TTTTGACTATTAAAAAAGAGTCTCATATA	nega1402	TTTTGACTATTAAAAAAGAGTCTCATATA	0
chr:transnega1403	NULL	TGTGTGAGATGTGCCACCCTTGAACCTTGGT	nega1403	TGTGTGAGATGTGCCACCCTTGAACCTTGTT	1
chr:transnega1404	NULL	GCTGGACGAGTTTTTTTTTTTTGTTAC	nega1404	GCTGGACAAGTTTTTTTTTTTTTTTAC	2
chr:transnega1405	NULL	ATTGGGTGCTTTAGACACG	nega1405	AGTGGGTGCTTTAGAAACG	2
chr:transnega1406	NULL	ATTACAGGCGTGAGCCACCAAGCCCAGCC	nega1406	ATTACAGGCGTGAGCCACCAAGCCCAGCC	0
chr:transnega1407	NULL	AGTTCCACACATCTCTAGGTCAGGGGCAAAA	nega1407	AGTTCCACACATCTCTAGGTCAGGGGCAAAA	0
chr:transnega1408	NULL	CCTGCTTACAATGTAAACATCATGAAGAAA	nega1408	CCTGCTTACAATGTAAACATCATGAAGAAA	0
chr:transnega1409	NULL	TCGGATAGTCTGGTCTTCAGACCAGG	nega1409	TCGGATAGTCTGGTCTTCAGACCAGG	0
chr:transnega1410	NULL	AGGTGGTACATCTATGAGTCTGCAAGAAC	nega1410	AGGTGGTACATCTATGAGTCTGCAAGAAC	0
chr:transnega1411	NULL	CTGAAGGACAAGGAGGAACTTATCCATGGAGG	nega1411	CTGAAGGACAAGGAGGAACTTATCCATGGAGG	0
chr:transnega1412	NULL	CTGCAGGTAGGTCTCTAAACTGGCCCC	nega1412	CTGCAGGTAGGTCTCTAAACTGGCCCC	0
chr:transnega1413	NULL	ACAGTTTAGAGGTGCCA	nega1413	CCAGTTTAGAGGTGCCA	1
chr:transnega1414	NULL	AAAGTGAAATGCCAAC	nega1414	AAAGTGAAATTCCAAC	1
chr:transnega1415	NULL	CCAACCCTCCCAAGACAGTATTTTATCAT	nega1415	CCAACCCTCCCAAGACAGTATTTTATCAT	0
chr:transnega1416	NULL	CATTCTAGCAGGGACTCTGGCCTAGC	nega1416	CATTCTAGCAGGGACTCTGGCCTAGC	0
chr:transnega1417	NULL	TGGCCAGTCTATGGAGAATGTGCAGC	nega1417	TGGCCAGTCTATGGAGAATGTGCAGC	0
chr:transnega1418	NULL	ACCAGAGAAAGCTGTCCCCA	nega1418	ACAAGAGAAAGCTGTCCCCT	2
chr:transnega1419	NULL	GTTCCTGGACCGAGTG	nega1419	GTTCCTGCACCGAGTG	1
chr:transnega1420	NULL	AGACTGATCCAATTATTACAGCTTCATAG	nega1420	AGACTGATCCAATTATTACAGCTTCATAG	0
chr:transnega1421	NULL	TATAATTTTCTAACTCAATTGTGTTTTG	nega1421	TATAATTTTCTAACTCAATTGTGTTTTG	0
chr:transnega1422	NULL	GTGGGGCAAAGGCAATCTTATTATATAGT	nega1422	GTGGGGCAAAGGCAATCTTATTATATAGT	0
chr:transnega1423	NULL	GAGAATCGCTTGAACCCAGGAGGCGGAGGT	nega1423	GAGAATCGCTTGAACCCAGGAGGCGGAGGT	0
chr:transnega1424	NULL	AGCACATACCACACTCCACG	nega1424	AGCACATACCACACTCCACG	0
chr:transnega1425	NULL	GACAGTGCTGTGGACACGCAGACACAGGGA	nega1425	GACAGTGCTGTGGACACGCAGACACAGGGA	0
chr:transnega1426	NULL	ACTCCTCAACCCCCATCAAACTTAGTTTTT	nega1426	ACTCCTCAACCCCCATCAAACTTAGTTTTT	0
chr:transnega1427	NULL	ACGTAAAGTGAGACATGAATACCTTCCTC	nega1427	ACGTAAAGTGAGACATGAATACCTTCCTC	0
chr:transnega1428	NULL	TGAGTCTCAAGACATCTGAGGGACCTTTGC	nega1428	TGAGTCTCAAGACATCTGAGGGACCTTTGC	0
chr:transnega1429	NULL	TTACATATATGTAATGAAGTGACTGAGAAAGT	nega1429	TTACATATATGTAATGAAGTGACTGAGAAAGT	0
chr:transnega1430	NULL	CCCATTTCTAGGGTGCTG	nega1430	GCCATTTCTAGGGTGCTG	1
chr:transnega1431	NULL	GCTTCCCGGTCAGGGAACC	nega1431	GCTTCCCGGTCAGGGAACC	0
chr:transnega1432	NULL	ACACATCTATAATTATTTATGTGTGTACAA	nega1432	ACACATCTATAATTATTTATGTGTGTACAA	0
chr:transnega1433	NULL	GTTGATGTTGATACTACTCCTTTCTG	nega1433	GTTGATGTTGATACTACTCCTTTCTG	0
chr:transnega1434	NULL	CCTCAGCCTCCCACCACCACACCTGGCTAA	nega1434	CCTCAGCCTCCCACCACCACACCTGGCTAA	0
chr:transnega1435	NULL	CTCAAGAGAAATGGTGGCAGTTTGGA	nega1435	CTCAAGAGAAATGGTGGCAGTTTGGA	0
chr:transnega1436	NULL	GCCTTGAATCTGGCTCTTGTCAAGG	nega1436	GCCTTTGATCTGGGTCTTGTCAAGG	3
chr:transnega1437	NULL	TTAGGGGTGCAAAAATCCAATGGGGAA	nega1437	TTAGGGGTGCAAAAATCCAATGGGGAA	0
chr:transnega1438	NULL	GCTAGCAACAAACCTGTACAGCATGTTAC	nega1438	GCTAGCAACAAACCTGTACAGCATGTTAC	0
chr:transnega1439	NULL	GGATATGAAGAAAAAT	nega1439	GGATATGAAGAAAAAT	0
chr:transnega1440	NULL	ATATATACAATCATATAATTACACGTGGGT	nega1440	ATATATACAATCATATAATTACACGTGGGT	0
chr:transnega1441	NULL	AGGTCATCGTCCATATTCTAATAGCAGTTAGA	nega1441	AGGTCATCGTCCATATTCTAATAGCAGTTAGA	0
chr:transnega1442	NULL	AGATTCCCAGAAGCTGCTGCAGATCTCTTCC	nega1442	AGATTCCCAGAAGCTGCTGCAGATCTCTTCC	0
chr:transnega1443	NULL	GGCAGTAGCCATGGACTCCCAGGTTGATGG	nega1443	GGCAGTTGCCATGGACTCCCAGGTTGAAGG	2
chr:transnega1444	NULL	AACTTACAAAGATACAAAAAAGCAAGAA	nega1444	AAAATACAAAGATACAAAAAAGGAAGAA	3
chr:transnega1445	NULL	AGCAAACCACCATGACACATGTTTATCTA	nega1445	AGCAAACCACCATGACACATGTTTATCTA	0
chr:transnega1446	NULL	CACCTGGGCAAGGGTTC	nega1446	CACCTGGGCAAGGATTC	1
chr:transnega1447	NULL	CACTATGGAAGATAACAAAAGGTG	nega1447	AAGTATGTAAGATAACAAAAGGTG	3
chr:transnega1448	NULL	CCCTGAATACAAGAGACCCTAATAGTTA	nega1448	CCCTGAATACAAGAGACCCTAATAGTTA	0
chr:transnega1449	NULL	GCTCTGTAACTGGTAGGTT	nega1449	GCACTGTAACTGGAAGGTT	2
chr:transnega1450	NULL	CTGTAATACCAGTGCTACAATTCTCATTTT	nega1450	CTGTAATACCAGTGCTACAATTCTCATTTT	0
chr:transnega1451	NULL	TCAGTGGAGAATTAAATGAGATAGTCACAAG	nega1451	TCAGTGGAGAATTAAATGAGATAGTCACAAG	0
chr:transnega1452	NULL	AAATGCTCATTTCCTTTTTA	nega1452	AAATGCTCATTTCCTTTTTA	0
chr:transnega1453	NULL	AGATGATTTTGATGCAGTTGGTCCAC	nega1453	AGATGATTTTGATGCAGTTGGTCCAC	0
chr:transnega1454	NULL	CACGGCTCCGCTCATGC	nega1454	CACGGCTCCGCTCATGC	0
chr:transnega1455	NULL	AGTTTAACCTCTTGCTATTTCAGTAA	nega1455	AGTTTAACCTCTTGCTATTTCAGTAA	0
chr:transnega1456	NULL	AATAGATACCTTACCC	nega1456	AATAGATTCCTTACCC	1
chr:transnega1457	NULL	TATTGTCTTCTTCCTTACACCCCTGA	nega1457	TGTTCTCTTCTTCTTTACACCCCTGA	3
chr:transnega1458	NULL	TACTAATGGAAGAATGCCGTTTAACAAC	nega1458	TACTAATGGAAGAATGCCGTTTAACAAC	0
chr:transnega1459	NULL	GGAGAAGAAGACTTAGAGACACAGAC	nega1459	GGAGAAGAAGACTTAGAGACACAGAC	0
chr:transnega1460	NULL	GGCTTAGGGAACCCTGCTCTGAAGCAC	nega1460	GGCTTAGGGAACCCTGCTCTGAAGCAC	0
chr:transnega1461	NULL	GAATAAAGCTGCTATCAACATCCACGTGCAA	nega1461	GAATAAAGCTGCTATCAACATCCACGTGCAA	0
chr:transnega1462	NULL	AGTCAGCTAATGGCTCTATGTAAATGTCAA	nega1462	AGTCAGCTAATGGCTCTATGTAAATGTCAA	0
chr:transnega1463	NULL	GTCTTTTCCATTCAGCATTTCAAATGT	nega1463	GTCTTTTCCATTCAGCATTTCAAATGT	0
chr:transnega1464	NULL	TGGGTTCAAGCAATTCTCCTGTCTCAGCCT	nega1464	TGGGTTCAAGCAATTCTCCTGTCTCAGCCT	0
chr:transnega1465	NULL	CGGGCTAGCTAAGTCGG	nega1465	CCGGCTAGCTCAGTCGG	2
chr:transnega1466	NULL	CTGACTGAGCATGAAGG	nega1466	CTGACTGAACATGAAGG	1
chr:transnega1467	NULL	TGTGCTTTGTTAAACAGATGCTTGAAGGC	nega1467	TGTGCTTTGTTAAACAGATGCTTGAAGGC	0
chr:transnega1468	NULL	GCTCATGGCAAAAATTACAAACCATACAA	nega1468	GCTCATGGCAAAAATTACAAACCATACAA	0
chr:transnega1469	NULL	GATGGCTCTCTCAATGGAGAAACCTGAAAAT	nega1469	GATGGCTCTCTCAATGGAGAAACCTGAAAAT	0
chr:transnega1470	NULL	GGGATGCTCCGTCTTGCAGGGATCTAAG	nega1470	GGGATGCTCCGTCCTGCAGGGATCTAAG	1
chr:transnega1471	NULL	TAATGTGTGCTGCTTTTGAGCCACTAAGCT	nega1471	TAATGTGTGCTGCTTTTGAGCCACTAAGCT	0
chr:transnega1472	NULL	GCTCCACCTGGGTGAAGCCAGCTGGGCTC	nega1472	GCTCCACCTGGGTGAAGCCAGCTGGGCTC	0
chr:transnega1473	NULL	AAATAGAAAATTATCACGTCTGCAAGTAAA	nega1473	AAATAGAAAATTATCACGTCTGCAAGTAAA	0
chr:transnega1474	NULL	CAAATAGGGACAGAAAACCATTTTTCT	nega1474	CAAATTGGGACAGAAAACAAATTTTCT	3
chr:transnega1475	NULL	AGTTTATTATCAATGGGCCCTAAACTGTTA	nega1475	AGTTTATTATCAATGGGCCCTAAACTGTTA	0
chr:transnega1476	NULL	AAACCCACATGTGGATGTTTATAGCTGCCC	nega1476	AAACCCACATGTGGATGTTTATAGCTGCCC	0
chr:transnega1477	NULL	GGAATTTGAGACCAGCTTGGGCAACATAG	nega1477	GGAATTTGAGACCAGCTTGGGCAACATAG	0
chr:transnega1478	NULL	TCTCAGTCCTTATCTCAACAGCATAAGACAGA	nega1478	TCTCAGTCCTTATCTCAACAGCATAAGACAGA	0
chr:transnega1479	NULL	TAGCCAATCCATTTGTGAACCAGGTTT	nega1479	TTGCCAATCTATTTGTGAACCAGGTTT	2
chr:transnega1480	NULL	CCAAGCACCACTGCCCTGCGATCTCTA	nega1480	CCAAGCACCACTGCCCTGCGATCTCTA	0
chr:transnega1481	NULL	TCAGGAGGCTGCTTTTCCTCCTTGTTTGGGG	nega1481	TCAGGAGGCTGCTTTTCCTCCTTGTTTGGGG	0
chr:transnega1482	NULL	GGCTTAGGAATGGCCAC	nega1482	GGCTTAGGAATGGCCAC	0
chr:transnega1483	NULL	TCATCTTGCCTCACTGCTGCACAAGCCAC	nega1483	TCATCTTGCCTCACTGCTGCACAAGCCAC	0
chr:transnega1484	NULL	AAAATTAGCCAGGCATGGTGGCATAT	nega1484	AAAATTAGCCAGGCATGGTGGCATAT	0
chr:transnega1485	NULL	TAGCTCACAGGGTCGTGAGCA	nega1485	TAGCTCAGAGGGATGTGAGCA	3
chr:transnega1486	NULL	CTGCTTGGGGATGTCAACAGGCTCCCTGTTTC	nega1486	CTGCTTGGGGATGTCAACAGGCTCCCTGTTTC	0
chr:transnega1487	NULL	TATCCCACCACTGGAGCTGTGGT	nega1487	TATCCCACCACTGGAGCTGTGGT	0
chr:transnega1488	NULL	CCCAGCTTTGTTCCCAGCCAGCTGCCAGACC	nega1488	CCCAGCTTTGTTCCCAGCCAGCTGCCAGACC	0
chr:transnega1489	NULL	TAAATTCTGGTACATTCATTGAAATGAATGC	nega1489	TAAATTCTGGTACATTCATTGAAATGAATGC	0
chr:transnega1490	NULL	ATGCTTACCAGGGATTAAGGAAGAAC	nega1490	ATGCTTCCCAGGGATCAAGGAAGAAA	3
chr:transnega1491	NULL	AAGTGCTGGGTTATAGAGTATGCACA	nega1491	AAGTGCTGGGTTATAGAGTATGCACA	0
chr:transnega1492	NULL	TCTTGACCCACTAAATTCTATGAAATT	nega1492	TCTTGACCCACTAAATTCTATGAAATT	0
chr:transnega1493	NULL	GAATCCTCATCCCTACCCAGCAGTAACAAG	nega1493	GAATCCTCATCCCTACCCAGCAGTAACAAG	0
chr:transnega1494	NULL	TTGCAGGAGTAAGGTGGTATCTCACTGTG	nega1494	TTGCAGGAGTAAGGTGGTATCTCACTGTG	0
chr:transnega1495	NULL	CGTGAGCCGGCCGGGCG	nega1495	CGTGCGCCGGCCGGCCG	2
chr:transnega1496	NULL	GAAGAGCCCCGGACTGAGAATTAGAAGTCC	nega1496	GAAGAGCCCCAGACTGAGAATTAGAAGTCC	1
chr:transnega1497	NULL	GTGGTGATGAGCTGAGGACTGCAGGCAGCC	nega1497	GTGGTGATGAGCTGAGGACTGCAGGCAGCC	0
chr:transnega1498	NULL	CCATGTTGTCCAGGCTGGTCTCAAATGCCTG	nega1498	CCATGTTGTCCAGGCTGGTCTCAAATGCCTG	0
chr:transnega1499	NULL	CAAATCTCCACAAAAGGCAGCTTTTCA	nega1499	CAAATCTCCACAAAAGGCAGCTTTTCA	0
chr:transnega1500	NULL	GGAACACCGTTCAGGGACTGTGCAGACAAG	nega1500	GGAACACCGTTCAGGGACTGTGCAGACAAG	0
chr:transnega1501	NULL	TGCGTGATGCGAGCATATGTGCTCAT	nega1501	TGCGTGATGCGAGCATATGTGCTCAT	0
chr:transnega1502	NULL	AATAAACCTCACGAGTGC	nega1502	AAGAAACCTCACGAGTGC	1
chr:transnega1503	NULL	TGTTGCCCAGGCTGGTCTCAAACTCCT	nega1503	TGTTGCCCAGGCTGGTCTCAAACTCCT	0
chr:transnega1504	NULL	CAATGAAGACCTCATCAGTGGTGATAGATG	nega1504	CAATGAAGACCTCATCAGTGGTGATAGATG	0
chr:transnega1505	NULL	CCGGGAGGAATGAACAACTCCGGATGG	nega1505	CCGGGAGGAATGAACAACTCCGGATGG	0
chr:transnega1506	NULL	AGAAATACATTATTTTATAAAAATAAAAAT	nega1506	AGAAATACATTATTTTATAAAAATAAAAAT	0
chr:transnega1507	NULL	TCCTGAACTAAAGCCGTGCT	nega1507	TCCTGACCTAGAGCCGTGTT	3
chr:transnega1508	NULL	TAGTAGCCAAACCCTACTCCTCAGCCCTGT	nega1508	TAGTAGCCAAACCCTACTCCTCAGCCCTGT	0
chr:transnega1509	NULL	CCCAGACACTGCCCTTGCGAGC	nega1509	CCCAGACACTGCCCTTGCGAGC	0
chr:transnega1510	NULL	ACACGTACGCAAAGTC	nega1510	ACACGTACGCAAAATC	1
chr:transnega1511	NULL	ATAGCTCACTGCAGCCTTGAACTCTT	nega1511	ATAGCTCACTGCAGCCTTGAACTCTT	0
chr:transnega1512	NULL	AGTGACAGCATCCTATGGGA	nega1512	AGTGACAGAATCCAATGGGA	2
chr:transnega1513	NULL	GGAAGGAGCCGTGTAGGCCTCTGGTGG	nega1513	GGAAGGAGCCGTGTAGGCCTCTGGTGG	0
chr:transnega1514	NULL	CACGGTCAACCCACAACT	nega1514	CACGGTCAACCCACAACA	1
chr:transnega1515	NULL	GAGTTGTCATTGCCTGC	nega1515	GAGTCGTCATTGCCTGC	1
chr:transnega1516	NULL	CTCCTTACTCCCAGAGAAAAGGAAGGAAGA	nega1516	CTCCTTACTCCCAGAGAAAAGGAAGGAAGA	0
chr:transnega1517	NULL	AGCCAATGAATAAATACTTGAGGTGAGCAA	nega1517	AGCCAATGAATAAATACTTGAGGTGAGCAA	0
chr:transnega1518	NULL	TGGAATACAGACTGCAATTCCCAGCCTT	nega1518	TGGAATACAGACTGCAATTCCCAGCCTT	0
chr:transnega1519	NULL	TGTGGGCAGAAAACAA	nega1519	TGTGGGCAGAAAACAA	0
chr:transnega1520	NULL	ATATCAAATGTCTGAATGGC	nega1520	ATATCACATGACTGAATGGC	2
chr:transnega1521	NULL	AGTGGGAGTGTCTTTTAGCATGCTAAT	nega1521	AGTGGGAGTGTCTTTTAGCATGCTAAT	0
chr:transnega1522	NULL	CACCCCTCCTCTATCACTTTGCGCATG	nega1522	CACCCCTCCTCTATCACTTTGCGCATG	0
chr:transnega1523	NULL	CAGATGCTTGAAGGCAGCATGCTCCTTAA	nega1523	CAGATGCTTGAAGGCAGCATGCTCCTTAA	0
chr:transnega1524	NULL	CAGATGGACGGTGGAACAGCACAGCAGGGA	nega1524	CAGATGGACGGTGGAACAGCACAGCAGGGA	0
chr:transnega1525	NULL	CATACACGATCTGTAAATAAATGGACAAGGC	nega1525	CATACACGATCTGTAAATAAATGGACAAGGC	0
chr:transnega1526	NULL	GATCAGCCTGAGCAACATGGAGAAACCCC	nega1526	GATCAGCCTGAGCAACATGGAGAAACCCC	0
chr:transnega1527	NULL	GCACATTTGCACTGAGTAGC	nega1527	GCACATTAGCACTGAGGAGC	2
chr:transnega1528	NULL	TGTTGTGACTGCATCAGAGCCCAACC	nega1528	TGTTGTGACTGCATCAGAGCCCAACC	0
chr:transnega1529	NULL	GACTTGCTATGTTGCCCAGGCTGGTGTCA	nega1529	GACTTGCTATGTTGCCCAGGCTGGTGTCA	0
chr:transnega1530	NULL	CCAAACGTGAGTGAGAGGTG	nega1530	CCAAATGTGACTGAGAGGTG	2
chr:transnega1531	NULL	TCAGTCTCAGCATGTGCTGTGCTAAATT	nega1531	TCAGTCTCAGCATGTGCTGTGCTAAATT	0
chr:transnega1532	NULL	ATCCCACTCTAGGAGCCCCACT	nega1532	AGCCCACTCTAGGAGCCCCAGT	2
chr:transnega1533	NULL	AGGCTGAGGCATGCGAATTGCTTGAA	nega1533	AGGCTGAGGCATGCGAATTGCTTGAA	0
chr:transnega1534	NULL	GAGTGTCAGGGAAGGAGGGAGAAATACTCT	nega1534	GAGTGTCAGGGAAGGAGGGAGAAATACTCT	0
chr:transnega1535	NULL	ATCTGCTCCTGTACCTATGTGCAATGATCAT	nega1535	ATCTGCTCCTGTACCTATGTGCAATGATCAT	0
chr:transnega1536	NULL	CCTTATCCCCAGGAGGAAGTCCAAAT	nega1536	CCTTATCCCCAGGAGGAAGTCCAAAT	0
chr:transnega1537	NULL	TTTGTACCTTAATCTGGT	nega1537	TTTGTGCCTTAATCTGGT	1
chr:transnega1538	NULL	TCAGCCTCAGCTTCCACGTCTGTAAATGGGG	nega1538	TCAGCCTCAGCTTCCACGTCTGTAAATGGGG	0
chr:transnega1539	NULL	AAATCACTTGAACCCTGGAGGCAGAGGTT	nega1539	AAATCACTTGAACCCTGGAGGCAGAGGTT	0
chr:transnega1540	NULL	CCTCTCTGAATGTCATCTCCTCACTTGTAAA	nega1540	CCTCTCTGAATGTCATCTCCTCACTTGTAAA	0
chr:transnega1541	NULL	TAGAAAATTCATCTCCATTTTATTAA	nega1541	TAGCAAATTCTTCTCCATTTTATTTA	3
chr:transnega1542	NULL	ATTTCTTGTTAAGTCTTGTCTGATGGTGA	nega1542	ATTTCTTGTTAAGTCTTGTCTGATGGTGA	0
chr:transnega1543	NULL	AGAGTCCAGTTTGCAGTTTTGCCAGCAC	nega1543	AGAGTCCAGTTTGCAGTTTTGCCAGCAC	0
chr:transnega1544	NULL	TATTTAGACTTAACTAGCTCAAATTTAAA	nega1544	TATTTAGACTTAACTAGCTCAAATTTAAA	0
chr:transnega1545	NULL	TGGGAGCAGGGTTGAGCAAGTGGCTCAAGA	nega1545	TGGGAGCAGGGTTGAGCAAGTGGCTCAAGA	0
chr:transnega1546	NULL	AAGAGTGAGTTAACCCATCAGTGCCTCA	nega1546	AAGAGTAACTTAACCCCTCAGTGCCTCA	3
chr:transnega1547	NULL	CCATACTCATGTACCTACTATGTACCCAGA	nega1547	CCATACTCATGTACCTACTATGTACCCAGA	0
chr:transnega1548	NULL	TGTAGGAGCTAAACATAAGGATTTGTG	nega1548	TGTAGGAGCTAAACATAAGGATTTGTG	0
chr:transnega1549	NULL	TTTAAATGCGACCCTGATACATTCCT	nega1549	TTTAAATGCGACCCTGATACATTCCT	0
chr:transnega1550	NULL	GTGTTCTCCCTGCATGCATGGCTTTGT	nega1550	GTGTTCTCCCTGCATGCATGGCTTTGT	0
chr:transnega1551	NULL	ATGCTGTCAGAGAGTCAGGTAGTGTTCTCT	nega1551	ATGCTGTCAGAGAGTCAGGTAGTGTTCTCT	0
chr:transnega1552	NULL	CCCCTCCCTGACATACTGAAGTGGAATT	nega1552	CCCCTCCCTGACATACTGAAGTGGAATC	1
chr:transnega1553	NULL	TCCCTCTTCTCCTCCCATGTCTGGTAAGTACT	nega1553	TCCCTCTTCTCCTCCCATGTCTGGTAAGTACT	0
chr:transnega1554	NULL	GTCCACACCTCTGGGCCTCTGCTCAGG	nega1554	GTCCACACCTCTGGGCCTCTGCTCAGG	0
chr:transnega1555	NULL	AGCTCATGCCTCTTAATGGCCT	nega1555	AGCTCATGACTCACAATGGCCT	3
chr:transnega1556	NULL	CTACCAGAGATAAGAGTGC	nega1556	CTACAAGAGATGAGAGTGC	2
chr:transnega1557	NULL	GGAAAAGACAACCATCTATGAGCCAA	nega1557	GGAAAAGACAACCATCTATGAGCCAA	0
chr:transnega1558	NULL	TATACATTTTATATTTATTTTAGACTTT	nega1558	TATGCATTTTATATTTATTTTATATTTT	3
chr:transnega1559	NULL	CAAGGAGTTAGAAAGATGTGATGAGA	nega1559	CAAGGAGTTAGAAAGATGTGATGAGA	0
chr:transnega1560	NULL	TAGATTGGAGCCAAATGAGAATAGAA	nega1560	TAGACTGGAGCCAAATGAAAACAGAA	3
chr:transnega1561	NULL	GTTTTAGTAGAATTGTGTTGGGTTTG	nega1561	GTTTTAGTAGAATTGTGTTGGGTTTG	0
chr:transnega1562	NULL	TCCAAGGCACGAGTTCCGGGCCAGCC	nega1562	TCCAGGGCACGAGTTCGAGGCCAGCC	3
chr:transnega1563	NULL	AATTTCCTGTGAACAGGAGCCATGGT	nega1563	AATTTCCTGTGAACAGGAGCCATGGT	0
chr:transnega1564	NULL	ACAAAGACCCTCCCAGCCCCCTTCAGCTG	nega1564	ACAAAGACCCTCCCAGCCCCCTTCAGCTG	0
chr:transnega1565	NULL	GTTTTCTAAGAGGCCATCTAAGTACCTCAT	nega1565	GTTTTCTAAGAGGCCATCTAAGTACCTCAT	0
chr:transnega1566	NULL	TATTCAGATATGACCAGAAAGTTTTGAGGA	nega1566	TATTCAGATATGACCAGAAAGTTTTGAGGA	0
chr:transnega1567	NULL	GCGTTGTGGCCACAGC	nega1567	GCGTTGTGGCCGCAGC	1
chr:transnega1568	NULL	AGATATGACGAGACTCG	nega1568	AGGTGTGACGAGACTCG	2
chr:transnega1569	NULL	GTTTCTCTCAGTAGAGGAG	nega1569	GTTTCTCTGTGTAGAGGAG	2
chr:transnega1570	NULL	TCCCACATGGACTAGC	nega1570	TCCCACATGGTCTAGC	1
chr:transnega1571	NULL	TGATCAAACTGCCACAGTGACACACCATG	nega1571	TGATCAAACTGCCACAGTGACACACCATG	0
chr:transnega1572	NULL	ATTAGTCAGGTGTGGTG	nega1572	ATTAGTCAGGTGTGGTG	0
chr:transnega1573	NULL	GAAATTCAGAGTTCATGGTC	nega1573	GAAATTCAGAGTTCATGGTC	0
chr:transnega1574	NULL	GCTCAGACTTGATCCAGATGTACCATCT	nega1574	GCTCAGACTTGATCCAGATGTACCATCT	0
chr:transnega1575	NULL	CCAGCTTGCAATGCAGTGGCACAATCATG	nega1575	CCAGCTTGCAATGCAGTGGCACAATCATG	0
chr:transnega1576	NULL	TGCAACGCTGGAATCAGCTGAATTTATTGA	nega1576	TGCAACGCTGGAATCAGCTGAATTTATTGA	0
chr:transnega1577	NULL	ACTCACTACAGCCTCAACTTTCTGGCCTC	nega1577	ACTCACTACAGCCTCAACTTTCTGGCCTC	0
chr:transnega1578	NULL	ACCAAAAGGGAGCAGAGTGTTATGGA	nega1578	ACCAAAAGGGAGCAGAGTGTTATGGA	0
chr:transnega1579	NULL	TGTATAGGAATGCTAGTGACTTTTGCACATT	nega1579	TGTATAGGAATGCTAGTGACTTTTGCACATT	0
chr:transnega1580	NULL	TGGAGCGCAATCTCTTCGCCAT	nega1580	TGGACAGCAATCTCTTCCCCAT	3
chr:transnega1581	NULL	CAGCACTCCTGGTTTGGGGGACTTAGGATTC	nega1581	CAGCACTCCTGGTTTGGGGGACTTAGGATTC	0
chr:transnega1582	NULL	TACAGATGAGGGAACTGAGGCTCAGT	nega1582	TACAGATGAGGGAACTGAGGCTCAGT	0
chr:transnega1583	NULL	AAGCTGGAGGACACCTGAGTACTCTT	nega1583	AAGCTGGAGGACACCTGAGTACTCTT	0
chr:transnega1584	NULL	GCGTTGTGCGGTGTTTGTTGTTGTTGTTTT	nega1584	TCGTTGTGGGGTTTTTGTTGTTGTTGTTTT	3
chr:transnega1585	NULL	AAATAAAGCAACAGAGGCTTAGAAGGACGA	nega1585	AAATAAAGCAACAGAGGCTTAGAAGGACGA	0
chr:transnega1586	NULL	TCCCAGCACTGTGGATGGCCGAGGCAGGCGG	nega1586	TCCCAGCACTGTGGATGGCCGAGGCAGGCGG	0
chr:transnega1587	NULL	TACTAGGTGATCAGAAATCCCTGCAAGC	nega1587	TACTAGGTGATCAGAAATCCCTGCAAGC	0
chr:transnega1588	NULL	TCCAAGTATTAACCAGGCCTGACCCTGCT	nega1588	TCCAAGTACTAACCAGGCCTGACCCTGCT	1
chr:transnega1589	NULL	ATTGGTGACAGGATAGGT	nega1589	ATTGGTGACAGGAAAGGT	1
chr:transnega1590	NULL	GGAGATGGAGGTTGCACTGAGCCGAGA	nega1590	GGAGATGGAGGTTGCACTGAGCCGAGA	0
chr:transnega1591	NULL	TTAAGGACACTTTCTAGAAATTATAAGAGC	nega1591	TTAAGGACACTTTCTAGAAATTATAAGAGC	0
chr:transnega1592	NULL	GCTTTAAAGTTAAGGA	nega1592	GCTTTAAAGTTAAGGA	0
chr:transnega1593	NULL	TTGCCAGTAGTATAATCATGGGCAAGTCACT	nega1593	TTGCCAGTAGTATAATCATGGGCAAGTCACT	0
chr:transnega1594	NULL	CTTCCAGTGTGATCGTTGCAGAAGACGGGT	nega1594	CTTCCAGTGTGATCGTTGCAGAAGACGGGT	0
chr:transnega1595	NULL	GTAAAACAGCTTGGATTTTGAGTCCA	nega1595	GTAAAACAGCTTGGATTTTGAGTCCA	0
chr:transnega1596	NULL	TGGACCATTCTCACGCCT	nega1596	TGGACCATTCCCACGCCT	1
chr:transnega1597	NULL	CCTGAAGGAAGAGCACTACGCCTGCCAA	nega1597	CCTGAAGGAAGAGCACTACGCCTGCCAA	0
chr:transnega1598	NULL	GGATTTTGAAGGATGAACTGAATTTTAT	nega1598	GGATTTTGAAGGATGAACTGAATTTTAT	0
chr:transnega1599	NULL	CCGAGATGGGTGGATCACCTGAGGTCAGAT	nega1599	CCGAGATGGGTGGATCACCTGAGGTCAGAT	0
chr:transnega1600	NULL	GACCCAGAGCAAGAGCTACCTAGCTGAGCC	nega1600	GACCCAGAGCAAGAGCTACCTAGCTGAGCC	0
chr:transnega1601	NULL	TTGTATATTAGTTTTCCTTTTAAACCACAT	nega1601	TTGTATATTAGTTTTCCTTTTAAACCACAT	0
chr:transnega1602	NULL	GACTGCACAGGAAGCATGGAACAGCATC	nega1602	GACTGCACAGGAAGCATGGAACAGCATC	0
chr:transnega1603	NULL	ACTAAAAATACAAAGAATAGCT	nega1603	ACTAAAAATACAAAGAATAGCT	0
chr:transnega1604	NULL	GTTTGAGGCACTGCAGAGGAACCGGGC	nega1604	GTTTGAGGCACTGCAGAGGAACCGGCC	1
chr:transnega1605	NULL	CAGAGGCAGAGAGAATCCCCAAGATGA	nega1605	CAGAGGCAGAGAGAATCCCCAAGATGA	0
chr:transnega1606	NULL	GTGAGACTTTCTGGGTGTTCCATT	nega1606	GTGAGACTTTCTGGCTGTTCCTTT	2
chr:transnega1607	NULL	GGTCTGAGTTAGGCCAGCTGTCCACCCCTCA	nega1607	GGTCTGAGTTAGGCCAGCTGTCCACCCCTGA	1
chr:transnega1608	NULL	AGATGAACTACGGGGTCTG	nega1608	TGATGAACTCCGGGGTCTG	2
chr:transnega1609	NULL	ACAGGCACGAGCTACTGTGCCCGGCCCAGA	nega1609	ACAGGCATGAGCCACTGTGCCCGGCCCAGA	2
chr:transnega1610	NULL	GTTTTCCTTCAGAGCACTGGCCTCCAATT	nega1610	GTTTTCCTTCAGAGCACTGGCCTCCAATT	0
chr:transnega1611	NULL	GATTTATTGGATATGATGCCAAAAGCACA	nega1611	GATTTATTGGATATGATGCCAAAAGCACA	0
chr:transnega1612	NULL	AATGCAAACAAAGTACAGCATTAGCCTTAGC	nega1612	AATGCAAACAAAGTACAGCATTAGCCTTAGC	0
chr:transnega1613	NULL	GAGGTCCCTGGCAGGAAGGGTG	nega1613	GAGGTCCCTGAAGGGAAGGGTG	3
chr:transnega1614	NULL	GAACATCACGGGACTTCCTTGGCAGCAT	nega1614	GAACATCACGGGACTTCCTTGGCAGCAT	0
chr:transnega1615	NULL	ACAGGGTTTCACTATGTTGCCCAGGCTAG	nega1615	ACAGGGTTTCACTATGTTGCCCAGGCTAG	0
chr:transnega1616	NULL	CCATGACCTAAACACGTCCCACTGGGCCCC	nega1616	CCATGACCTAAACACGTCCCACTGGGCCCC	0
chr:transnega1617	NULL	CTGTGATATTCTGCCAGAGTTGCACAATCT	nega1617	CTGTGATATTCTGCCAGAGTTGCACAATCT	0
chr:transnega1618	NULL	TGCTGGGATTACAGGCGTGAACCATCGTGG	nega1618	TGCTGGGATTACAGGCGTGAACCATCGTGG	0
chr:transnega1619	NULL	CTCTAGGAAATTAACAGGGAGTTCTCTCT	nega1619	CTCCAGGAAATTAACAGGGAGTTCTCTCT	1
chr:transnega1620	NULL	ATGGAAATATATCACTAAATTGTGCACA	nega1620	ATGGAAATATATCACTAAATTGTGCACA	0
chr:transnega1621	NULL	ATTCTGTATATTCATATTCATCTTGTATGTT	nega1621	ATTCTGTATATTCATATTCATCTTGTATGTT	0
chr:transnega1622	NULL	AATACTGAATGGGGAAAAGTTCAAAGC	nega1622	AATACTGAATGGGGAAAAGTTCAAAGC	0
chr:transnega1623	NULL	TAAATATTTGTAGAATGCATGAA	nega1623	TAAATATTTGTAGAATGCATGAA	0
chr:transnega1624	NULL	GTTCTCAATAGAGTCTCACTCTGTCACACA	nega1624	GATCTCAATGGAGTCTCACTCTGTCACCCA	3
chr:transnega1625	NULL	TAATCTCCTCAACACCCTTCAAAGCTAC	nega1625	TAATCTCCTCAACACCCTTCAAAGCTAC	0
chr:transnega1626	NULL	GTTTCTAGACATTTTCTTATATAAATAATGCT	nega1626	GTTTCTAGACATTTTCTTATATAAATAATGCT	0
chr:transnega1627	NULL	TCTTATTCCTCACAGGGAACCT	nega1627	TCTTATTCCTCACTGAGAAGCT	3
chr:transnega1628	NULL	GATAGTAAACTTATCTC	nega1628	GATAGTAAACTTATCTT	1
chr:transnega1629	NULL	GCTGAGAATGATAGCAATT	nega1629	GCTGAGAATGATAGCAATT	0
chr:transnega1630	NULL	TTCAGCAGGAACAGTT	nega1630	TTCAGCAGGAACAGTT	0
chr:transnega1631	NULL	GCAAAAAGGAAAACGGCTT	nega1631	GCAAGAAGGAAAACGGGTT	2
chr:transnega1632	NULL	TGCAGTGGCATGATCTCAGCTCACTG	nega1632	TGCAGTGGCATGATCTCAGCTCACTG	0
chr:transnega1633	NULL	GCGACTCACAGGAGATCAGGGGCTGC	nega1633	GAGACTCGCAGGAGGTCAGGGGCTGC	3
chr:transnega1634	NULL	CTCCAGGCCTCTGCACGCGTGCCTTCTGC	nega1634	CTCCAGGCCTCTGCACGCGTGCCTTCTGC	0
chr:transnega1635	NULL	CCTCAACTCTGCCAGCAACCCTAAAAT	nega1635	CCTCAACTCTGCCAGCAACCCTAAAAT	0
chr:transnega1636	NULL	CAAGACGGGTGGATCACCTGAAGTCAGGA	nega1636	CAAGACGGGTGGATCACCTGAAGTCAGGA	0
chr:transnega1637	NULL	ATGCACTTAGGAAAAAAGAAAGACCAC	nega1637	ATGCACTTAGGAAAAAAGAAAGACCAC	0
chr:transnega1638	NULL	TAGGCTTGTAGCCCCTTTCTTTTGGCCAA	nega1638	TAGGCTTGTAGCCCCTTTCTTTTGGCCAA	0
chr:transnega1639	NULL	AACTTCCTCAACTTGATGAATAACATGTTTTT	nega1639	AACTTCCTCAACTTGATGAATAACATGTTTTT	0
chr:transnega1640	NULL	TGGTGAACCGTGTAGGCAAAGACCCC	nega1640	TGGTGAACCGTGTAGGCAAAGACCCC	0
chr:transnega1641	NULL	TCTGATCTTATGGCCCCTGACCTGGG	nega1641	TCTGATCTTATGGCCCCTGACCTGGG	0
chr:transnega1642	NULL	ATTCGTGCATTCACAAACCCTGAGCTA	nega1642	ATTCGTGCATTCACAAACCCTGAGCTA	0
chr:transnega1643	NULL	ATTTACAATCCTGCGACAACACACCT	nega1643	ATTTACAATCCTGCGACAACACACCT	0
chr:transnega1644	NULL	AGACTTTAAGAAATTTGCCAGAAGTCTTA	nega1644	AGACTTTAAGAAATTTGCCAGAAGTCTTA	0
chr:transnega1645	NULL	ACTCTCATCAGATGGGTTTTATTTAAC	nega1645	ACTCTCATCAGATGGGTTTTATTTAAC	0
chr:transnega1646	NULL	TGCTAGTTGAAGGATCTGAGGCTGAAG	nega1646	TGCTAGATGAAGGAGCTGAGGCTGGAG	3
chr:transnega1647	NULL	TTAAGAGCAGAAAAACTTTCCCCAGAGTT	nega1647	TTAAGAGCAGAAAAACTTTCCCCAGAGTT	0
chr:transnega1648	NULL	AGAGAGGAATCCCTGGCTCAAGAGAATGGAG	nega1648	AGAGAGGAATCCCTGGCTCAAGAGAATGGAG	0
chr:transnega1649	NULL	TTCACCAGCCTGCCTATAAAGTCTGCAGA	nega1649	TTCACCAGCCTGCCTATAAAGTCTGCAGA	0
chr:transnega1650	NULL	TGTAGTTGGCAGCTGGTGCAGTGGCAAGAAG	nega1650	TGTAGTTGGCAGCTGGTGCAGTGGCAAGAAG	0
chr:transnega1651	NULL	CGAAGAAGAAGAAGGGGAAGAAGAAG	nega1651	CGAAGAAGAAGAAGGAGAAGAAGAAG	1
chr:transnega1652	NULL	ACGTTGTATGGATGTACCACTGTTTG	nega1652	ACGTTGTATGGATGTACCACTGTTTG	0
chr:transnega1653	NULL	CCGAAGTTGAAACTTACACCATCTGTT	nega1653	CCGAAGTTGAAACTTACACCATCTGTT	0
chr:transnega1654	NULL	ATGTAGAATGTGGCTTCATC	nega1654	CTGCAGAATGTGGCTTCATC	2
chr:transnega1655	NULL	TAGTGTGATATTTTGAGGTATATAAT	nega1655	TAGTGTGATATTTTGAGGTATATAAT	0
chr:transnega1656	NULL	ATCCACAGTTGAAGACCC	nega1656	ATCCAGAGTTGAAGACCC	1
chr:transnega1657	NULL	CATTGTTTCACCAATGAGCACCTTCC	nega1657	CATTGTTTCACCAATGAGCACCTTCC	0
chr:transnega1658	NULL	GAAAATTAGCCAACATACACAGGATATTC	nega1658	GAAAATTAGCCAACATACACAGGATATTC	0
chr:transnega1659	NULL	CCATGTTGGCCATGCTGGTCTCGAACTCC	nega1659	CCATGTTGGCCATGCTGGTCTCGAACTCC	0
chr:transnega1660	NULL	AAATACAACAAATTGGCTGGGTGTGGTGG	nega1660	AAATACAACAAATTGGCTGGGTGTGGTGG	0
chr:transnega1661	NULL	CCTAATGCAGATATGACTGCAGTGACCA	nega1661	CCTAATGCAGATATGACTGCAGTGACCA	0
chr:transnega1662	NULL	GGACCCGGCTGAAAGTTCAAGCCAGGA	nega1662	GGACCCGGCTGAAAGTTCAAGCCAGGA	0
chr:transnega1663	NULL	AAATATTTTTAGCATCTACCATATCCAC	nega1663	AAATATTTTTAGCATCTACCATATCCAC	0
chr:transnega1664	NULL	GAAAACGTGCCAAAAGGCC	nega1664	GAAAACATGCCAAAAGGCC	1
chr:transnega1665	NULL	CCTGAGGTCAGCCAGAAAC	nega1665	CCTGTGGTCAGCCAGAAAC	1
chr:transnega1666	NULL	TGGGCCCTTATTAGAAATGCAGAATCTCAGG	nega1666	TGGGCCCTTATTAGAAATGCAGAATCTCAGG	0
chr:transnega1667	NULL	GCGTGGTGGCTTATGCCTGTATTTCCAGCAC	nega1667	GCGTGGTGGCTTATGCCTGTATTTCCAGCAC	0
chr:transnega1668	NULL	TTTGGATTTTGAGCCTGCAGAACCGAGAG	nega1668	TTTGGATTTTGAGCCTGCAGAACCGAGAG	0
chr:transnega1669	NULL	GCCCTTAAACCCTGCAAAGAG	nega1669	GCCCTTGAACCCTGCAGAGAG	2
chr:transnega1670	NULL	TAATTTTTGTATTTTTAGAAGACACAGAATT	nega1670	TAATTTTTGTATTTTTAGAAGACACAGAATT	0
chr:transnega1671	NULL	TTTGGGAGTTTGAGGCAGGAGGCTCATTTG	nega1671	TTTGGGAGTTTGAGGCAGGAGGCTCATTTG	0
chr:transnega1672	NULL	TGCGAACAGTCTGCGTT	nega1672	TGAGAACAGTCTGCGTT	1
chr:transnega1673	NULL	TACACAGGGAGTAAGGGACAGAGCAGGC	nega1673	TACACAGGGAGTAAGGGACAGAGCAGGC	0
chr:transnega1674	NULL	AGGCTCTGGTCACATGTAAGACTTGTATT	nega1674	AGGCTCTGGTCACATGTAAGACTTGTATT	0
chr:transnega1675	NULL	CTGAGGGAGCCGAGGGAAGTGGGGTCTCAGA	nega1675	CTGAGGGAGCCGAGGGAAGTGGGGTCTCAGA	0
chr:transnega1676	NULL	CTCGATACAAGGGTCTG	nega1676	CTCGACACAAGGGTTTG	2
chr:transnega1677	NULL	ATGTGACATAATCAGCTTCATCATCATCA	nega1677	ATGTGACATTATCATCATCATCATCATCA	3
chr:transnega1678	NULL	CAACTACTTCAGAGACTGAGGCAGGAGGA	nega1678	CAACTACTTCAGAGACTGAGGCAGGAGGA	0
chr:transnega1679	NULL	CTATTTCCTAAATGGTTCCTGATTTCTC	nega1679	CTATTTCCTAAATGGTTCCTGATTTCTC	0
chr:transnega1680	NULL	TTTTTATTTGATCCATGAACTTTTCAAGA	nega1680	TTTTTATTTGATCCATGAACTTTTCAAGA	0
chr:transnega1681	NULL	TCTTATTTCCCTGATTTCTACTGACGATGA	nega1681	TCTTATTTCCCTGATTTCTACTGACGATGA	0
chr:transnega1682	NULL	ATTTATCTTATATCTAAGACAAAACCT	nega1682	ATTTATCTTATATCTAAGACAAAACCT	0
chr:transnega1683	NULL	CGGTTGCGCATACGCTCGGGCCCTCAC	nega1683	CGGTTGCGCCTGCCCTCGGGCCCTCAC	3
chr:transnega1684	NULL	GTGGCCAGAGGGTCAGAGGG	nega1684	GTGGCCAGAGGGTCAGAGGG	0
chr:transnega1685	NULL	TTTCTATAGTGGTTGCACCATTTTATGTTCCC	nega1685	TTTCTATAGTGGTTGCACCATTTTATGTTCCC	0
chr:transnega1686	NULL	TCCTGTGTTGGTATTTTGCAAAAGTT	nega1686	TCCTGTGTTGGTATTTTGCAAAAGTT	0
chr:transnega1687	NULL	TGGAAATAATAACAAACAGTCTCTCAGACA	nega1687	TGGAAATAATAACAAACAGTCTCTCAGACA	0
chr:transnega1688	NULL	ATTACAGATATCTGTGATCCTTCTCC	nega1688	ATTACAGATTTCTTTGTTCCTTCTCC	3
chr:transnega1689	NULL	TGCAATACCAGGTCACTCTGTGGTCCAA	nega1689	TGCAATACCAGGTCACTCTGTGGTCCAA	0
chr:transnega1690	NULL	TAATATCTATTTCATTTTATAGGTACACCA	nega1690	TAATATCTATTTCATTTTATAGGTACACCA	0
chr:transnega1691	NULL	GGAATGTCATCAGTTAAGG	nega1691	GGAATGTCATCAGTTAAGG	0
chr:transnega1692	NULL	ATTCAGTGCATCCTGGTGTTGCCTTCCTT	nega1692	ATTCAGTGCATCCTGGTGTTGCCTTCCTT	0
chr:transnega1693	NULL	CCAGGTGTGGCGTTGCACATCTGTAGTTCC	nega1693	CCAGGTGTGGCGTTGCACATCTGTAGTTCC	0
chr:transnega1694	NULL	CAGCCTGAGCAACATAGTGAGACTATGA	nega1694	CAGCCTGAGCAACATAGTGAGACTTTGA	1
chr:transnega1695	NULL	TGTGGCAGATGGGAAATCTAAAGTACCTC	nega1695	TGTGGCAGATGGGAAATCTAAAGTACCTC	0
chr:transnega1696	NULL	GCATCTGGTAAAGGCCTTCTTGCCACACC	nega1696	GCATCTGGTAAAGGCCTTCTTGCCACACC	0
chr:transnega1697	NULL	ATTGTACAATATGGTTGTATAGTTAATA	nega1697	ATTGTACAATATGGTTGTATAGTTAATA	0
chr:transnega1698	NULL	ACAGGCGCAGGAGGAT	nega1698	ACAGGCGAAGGAGGAT	1
chr:transnega1699	NULL	CCCAGGCTGGAGTGCAATGGTACGAT	nega1699	CCCAGGCTGGAGTGCAATGGTACGAT	0
chr:transnega1700	NULL	CCTGTAAGAACTGCTGAGTCTTGGCCAA	nega1700	CCTGTAAGAACTGCTGAGTCTTGGCCAA	0
chr:transnega1701	NULL	GGCACAATGCACTGCGGAAAGCCGCAGGGAC	nega1701	GGCACAATGCACTGCGGAAAGCCGCAGGGAC	0
chr:transnega1702	NULL	TGTGTTTGTGGTGAAGCTGACATAAACAACC	nega1702	TGTGTTTGTGGTGAAGCTGACATAAACAACC	0
chr:transnega1703	NULL	CTCACCAAACACTGAATCCGCAAGTG	nega1703	CTCACCAAACACTGAATCCGCAAGTG	0
chr:transnega1704	NULL	AGGTTTCAGAGTGGGTCAGCCCTGGGAGCT	nega1704	AGGCTTCAGAGTGGGTCAGACCTGGGTGCT	3
chr:transnega1705	NULL	TTTCCACATGCAAAAGAATGAAATTAG	nega1705	TTTCCACATGCAAAAGAATGAAATTAG	0
chr:transnega1706	NULL	TAATTCTGCTGCACTGGACACCACACTTAG	nega1706	TAATTCTGCTGCACTGGACACCACACTTAG	0
chr:transnega1707	NULL	CCATCCCTCCTCCTGCCTTCATTGGGGCAG	nega1707	CCATCCCTCCTCCTGCCTTCATTGGGGCAG	0
chr:transnega1708	NULL	TTCTGTCACCCATGCTGGAGTGCAGTAGCAT	nega1708	TTCTGTCACCCATGCTGGAGTGCAGTAGCAT	0
chr:transnega1709	NULL	TCATTGCTGAGTCGTGTTTTATGACA	nega1709	TCATTGCTGAGTCGTGTTTTATGACA	0
chr:transnega1710	NULL	CAGATTCAAATCCCTGCTCTGCCTCT	nega1710	CAGATTCAAATCCCTGCTCTGCCTCT	0
chr:transnega1711	NULL	TCCCTCTCTGAACCTAAGCGTCTTCCTGT	nega1711	TCCCTCTCTGAACCTAAGCGTCTTCCTGT	0
chr:transnega1712	NULL	TTGCAAGGCTGTAAGGC	nega1712	TTGCAAGGCTGTAAGGT	1
chr:transnega1713	NULL	ATACATGCGTATGTATATGTGTATTA	nega1713	ATATATGTGTATGTATATGTGTATTA	2
chr:transnega1714	NULL	AGCTCAGTCGGTAGAG	nega1714	AGCTCAGTCGGTAGAG	0
chr:transnega1715	NULL	GTGTTAAATGCAGATCAATATGAAGAT	nega1715	GTGTTAAATGCAGATCAATATGAAGAT	0
chr:transnega1716	NULL	AATCTCCTGACCTTCTGATCCACCCCCCTCA	nega1716	AATCTCCTGACCTTCTGATCCACCCCCCTCA	0
chr:transnega1717	NULL	TACCAAAGCATGTTTAACTGTAATCCATG	nega1717	TACCAAAGCATGTTTAACTGTAATCCATG	0
chr:transnega1718	NULL	CAGTGGGACACTGGCAGC	nega1718	CAGTGGGACACAGGCAGC	1
chr:transnega1719	NULL	ATTTTCATGTATTTGGGATCAAGAGAAA	nega1719	ATTTTCATGTATTTGGGATCAAGAGAAA	0
chr:transnega1720	NULL	CACGAGATCAGGAGTTCGAGACCATCCTG	nega1720	CACGAGATCAGGAGTTCGAGACCATCCTG	0
chr:transnega1721	NULL	CCCAACCCTTCCACCCGCC	nega1721	CCCGACCCCTCCACCCGCC	2
chr:transnega1722	NULL	TGCATTTTTGACCACCCGCCATGTGC	nega1722	TGCATTTTTGACCACCTGCCATGTGC	1
chr:transnega1723	NULL	AGTGAAACTCCATCTCAAAAAAACTAATTA	nega1723	AGTGAAACTCCATCTCAAAAAAATTAATTA	1
chr:transnega1724	NULL	AGCTGAATTCTGCCAACAACAAGAATGAGTT	nega1724	AGCTGAATTCTGCCAACAACAAGAATGAGTT	0
chr:transnega1725	NULL	ATCGCTCCCTGCTTCAAGCTGCCAGGGG	nega1725	ATCGCTCCCTGCTTCAAGCTGCCAGGGG	0
chr:transnega1726	NULL	TGCCTTATCACCTGGCAGCAAGA	nega1726	TGCCTAGACACCTGGCAGCAAGA	3
chr:transnega1727	NULL	TATGATGGTTCGGACATATGGGTTGTTTCC	nega1727	TATGATGGTTCGGACATATGGGTTGTTTCC	0
chr:transnega1728	NULL	CAGGACTGTGAAGCCCCAGGGAATGGC	nega1728	CAGGACTGTGAAGCCCCAGGGAATGGC	0
chr:transnega1729	NULL	TCCCAGCTACATGGGAGGCTGAGGCAGG	nega1729	TCCCAGCTACATGGGAGGCTGAGGCAGG	0
chr:transnega1730	NULL	CAGGAATGTCCCTTTGAAGCCCTAAGCTGC	nega1730	CAGGAATGTGCCTTTGAAGCCCTAAGCTGC	1
chr:transnega1731	NULL	CCTTCAGAGCCTGTGCTCCACAGTGAAA	nega1731	CCTTCAGAGCCTGTGCTCCACAGTGAAA	0
chr:transnega1732	NULL	CTTCAGTGTCTTAGTC	nega1732	CTTCAGTGTCTTAGTC	0
chr:transnega1733	NULL	CTTTGCCTCTCCTCCAATTATGAAGGATAA	nega1733	CTTTGCCTTTCCTACATTTATGAAGGATAA	3
chr:transnega1734	NULL	TGACAAAATTAAAATAAGAGAATATTT	nega1734	TGACAAAATTAAAATAAGAGAATATTT	0
chr:transnega1735	NULL	GGAGAGTCTGTGCAGTGGCACCTGCGCGA	nega1735	GGAGAGTCTGTGCAGTGGCACCTGCGCGA	0
chr:transnega1736	NULL	GCCCAGGGCCCCCCAGCTCTGTGTAGTC	nega1736	GCCCAGGGCCCCCCAGCTCTGTGTAGTC	0
chr:transnega1737	NULL	GAGGTTGCAGAAGGCTGAGATCTCACCACTG	nega1737	GAGGTTGCAGAAGGCTGAGATCTCACCACTG	0
chr:transnega1738	NULL	CGCTGCTGACTCCCAGGCTGGAATACTCT	nega1738	CGCTGCTGACTCCCAGGCTGGAATACTCT	0
chr:transnega1739	NULL	CCTCCCAAGTAGCTGGGATTACAGGCA	nega1739	CCTCCCAAGTAGCTGGGATTACAGGCA	0
chr:transnega1740	NULL	CCCACATGGTCTAACGGTAAG	nega1740	CCCACATGGTCTAGCGGTTAG	2
chr:transnega1741	NULL	ATATTGCATAAAACAATTCATCAAAATTG	nega1741	ATATTGCATAAAACAATTCATCAAAATTG	0
chr:transnega1742	NULL	GCACAGTCATCAAGTACTC	nega1742	GCACAGGCCTCAAGTACTC	2
chr:transnega1743	NULL	TGCACCAGGAATCACCTGGGAGGGTT	nega1743	TGCACCAGGAATCACCTGGGAGGGTT	0
chr:transnega1744	NULL	GGAAAAGCTAAGTAACTTCTCCAAGCTGACGC	nega1744	GGAAAAGCTAAGTAACTTCTCCAAGCTGACGC	0
chr:transnega1745	NULL	GTCTCACCTTGATCAGGCCTCCTTCCA	nega1745	GTCTCACCTTGATCAGGCCTCCTTCCA	0
chr:transnega1746	NULL	TCATAAATTACCCAGTCTCGGGAATGT	nega1746	TCATAAATTACCCAGTCTCGGGAATGT	0
chr:transnega1747	NULL	TCAAATGACTCTACTAGTGT	nega1747	TAAAATGACTCTCCTAGTGT	2
chr:transnega1748	NULL	GATAGAAGAAAGACCAATATTCAATTGCTT	nega1748	GATAGAAGAAAGACCAATATTCAATTGCTT	0
chr:transnega1749	NULL	TTGAGTGTTTTTCCAGCTACCTGCCACT	nega1749	TTGAGTGTTTTTCCAGCTACCTGCCACT	0
chr:transnega1750	NULL	AAGTAATTGTGGTTTT	nega1750	AAGTAATTGTGGTTTT	0
chr:transnega1751	NULL	TTCACAGGTTCCAGGGATTAGGAGGTGACAT	nega1751	TTCACAGGTTCCAGGGATTAGGAGGTGACAT	0
chr:transnega1752	NULL	TTGATTCCAGCCTACCGC	nega1752	TTGATTCCAGCCTTCCGC	1
chr:transnega1753	NULL	ACAGACAGGCCTTCATGACA	nega1753	ACAGACAGGCCTTCATGACA	0
chr:transnega1754	NULL	GCAGCATAACATTTCAGTCAATGGTGCACC	nega1754	GCAGCATAACATTTCAGTCAATGGTGCACC	0
chr:transnega1755	NULL	AGCTGAAGCCAAGTAGAGCAGAGACTAGCT	nega1755	AGCTGAAGCCAAGTAGAGCAGAGACTAGCT	0
chr:transnega1756	NULL	CCATCCCATCCACTGTCAGGGCCTCCCCATC	nega1756	CCATCCCATCCACTGTCAGGGCCTCCCCATC	0
chr:transnega1757	NULL	TGCACATTCTGATTCAGCAGGCCTGAGATT	nega1757	TGCACATTCTGATTCAGCAGGCCTGAGATT	0
chr:transnega1758	NULL	TGTAAAATATATTTCTTACTCTAGTCACG	nega1758	TGTAAAATATATTTCTTACTCTAGTCACG	0
chr:transnega1759	NULL	AACCATGAACGCGAGGGAGTCTTGCTA	nega1759	AACCATGAACGCGAGGGAGTCTTGCTA	0
chr:transnega1760	NULL	CTGAGAACAGTGGAAGGTTGAGGCCTACAA	nega1760	CTGAGAACAGTGGAAGGTTGAGGCCTACAA	0
chr:transnega1761	NULL	GGAGCCCCCCGACTTCTGACACCAGAAACCG	nega1761	GGAGCCCCCCGACTTCTGACACCAGAAACCG	0
chr:transnega1762	NULL	AGTCATGGCTGTCTCT	nega1762	AGTCATGGCTGTCTCT	0
chr:transnega1763	NULL	TATCTCCTCCTACCTACCCTGGAATAATG	nega1763	TATCTCCTCCTACCTACCCTGGAATAATG	0
chr:transnega1764	NULL	GGGGGGACCCCTCCACCTCC	nega1764	GGGGGGACCCCTGCACCTCT	2
chr:transnega1765	NULL	CTGAGAGCCACTTTCACCGCAATAAAATCC	nega1765	CTGAGAGCCACTTTCACCGCAATAAAATCC	0
chr:transnega1766	NULL	GAGAAGGGTGAGGCAGCACAGGCAGAG	nega1766	GAGAAGGGTGAGGCAGCACAGGCAGAG	0
chr:transnega1767	NULL	AAAGCAGTCGTGTTCATCC	nega1767	AAAGCAGTCGTGTTCATCC	0
chr:transnega1768	NULL	GTCAACCCGCCACTCACCTCAC	nega1768	GTCAACCCACAACACACCTCAC	3
chr:transnega1769	NULL	AAGGTGGCCCATCTGGA	nega1769	AAGGTGGCCCATCTGGA	0
chr:transnega1770	NULL	ATTCTAAATTCGGTCTTTTTTACCTCA	nega1770	ATTCTAAATTCGGTCTTTTTTACCTCA	0
chr:transnega1771	NULL	TGATGTGAGATTACTAATGTCCTCATTATTT	nega1771	TGATGTGAGATTACTAATGTCCTCATTATTT	0
chr:transnega1772	NULL	AAGCAAGGCATGTCGTACT	nega1772	AAGCAAGGCATGTCGTACT	0
chr:transnega1773	NULL	TCCTGGGTAGATACTTAGGGATAAAA	nega1773	TCCTGGGTAGATACTTAGGGATAAAA	0
chr:transnega1774	NULL	ACACCGGGGTGGTCACTGC	nega1774	ACACCGGGCTGGTCACTGC	1
chr:transnega1775	NULL	CCTTAGTATATATCAGTTTATAATATAATCT	nega1775	CCTTATTATATATAATTTTATAATATAATCT	3
chr:transnega1776	NULL	GACATGGGAAAATCATCTAGGGAAGG	nega1776	GACATGGGAAAATCATCTAGGGAAGG	0
chr:transnega1777	NULL	GAAGTCCCAAGATCAAGTTTCATTGGGCAG	nega1777	GAAGTCCCAAGATCAAGTTTCATTGGGCAG	0
chr:transnega1778	NULL	ACTGTTCAGTTTTTATAACAAATTTATATGTA	nega1778	ACTGTTCAGTTTTTATAACAAATTTATATGTA	0
chr:transnega1779	NULL	GCATGGGCCACCATGCGTGGCCGAGGTT	nega1779	GCATGGGCCACCATGCCTGGCCGATGCT	3
chr:transnega1780	NULL	TTCATCCATGTCAACCATACGAGACA	nega1780	TTCATCCATGTCAACCATGAAAGACA	3
chr:transnega1781	NULL	TGTTCTTGTCGGAAATTTGAGCAGATAATGT	nega1781	TGTTCTTGTCGGAAATTTGAGCAGATAATGT	0
chr:transnega1782	NULL	CCCTGTGACTTGCACGTATATGCCCAGATGG	nega1782	CCCTGTGACTTGCACGTATATGCCCAGATGG	0
chr:transnega1783	NULL	TCCCACCTATGAGTGAGAACATGCGGTG	nega1783	TCCCACCTATGAGTGAGAACATGCGGTG	0
chr:transnega1784	NULL	GCCGCCCCATCCACACTCCCATCGCCTGCC	nega1784	GCCGCCCCATCCACACTCCCATCGCCTGCC	0
chr:transnega1785	NULL	GACTCAAAGCCTTCGTCATTTAATATG	nega1785	GACTCAAAGCCTTCGTCATTTAATATG	0
chr:transnega1786	NULL	CCTCCAGAGGATACAGCACCAAGGCGCCA	nega1786	CCTCCAGAGGATACAGCACCAAGGCGCCA	0
chr:transnega1787	NULL	TCACTGATTGTAGCCTGGTGAGGCCTGT	nega1787	TCACTGATTGTAGCCTGGTGAGGCCTGT	0
chr:transnega1788	NULL	GGTGCTGTATATGAAACT	nega1788	GGTGCTGTTTATGAAACT	1
chr:transnega1789	NULL	ATGTATGCCCATTATTTTTAACTGTTCA	nega1789	ATGTATGCCCATTATTTTTAACTGTTCA	0
chr:transnega1790	NULL	CCTCAGTGGCAGAGCATTTGC	nega1790	GCTCAGTGGCAGAGCATTTGA	2
chr:transnega1791	NULL	ATTTTTGTATTTTTGGTAGAGACATGGTTTC	nega1791	ATTTTTGTATTTTTGGTAGAGACATGGTTTC	0
chr:transnega1792	NULL	CTCTGGGACAAAACTTCCA	nega1792	CTCTGGGACAAAACTTCCA	0
chr:transnega1793	NULL	TTTAAAAGCCCAGCACCTAAGAAAGG	nega1793	TTTCAAAGCCCAGCACCAAAGAAAGC	3
chr:transnega1794	NULL	AGAATTTGCGCCTGTGTTTTCTTCCCC	nega1794	AGAATTTGCGCCTGTGTTTTCTTCCCC	0
chr:transnega1795	NULL	CTGCCACGTGGAATTACTCTCCGTCC	nega1795	CTGCCACGTGGAATTGCTCTTCCTCC	3
chr:transnega1796	NULL	GCCGCAGACTGAAGGCTGCACTGTCAGCTT	nega1796	GCCGCAGACTGAAGGCTGCACTGTCAGCTT	0
chr:transnega1797	NULL	AAGGAGGAGATAGAGAACAGAGGATTTGC	nega1797	AAGGAGGAGATAGAGAACAGAGGATTTGC	0
chr:transnega1798	NULL	GATAAAAGTAAAATGAAATGAAAAGAGGTA	nega1798	GATAAAAGTAAAATGAAATGAAAAGAGGTA	0
chr:transnega1799	NULL	GTTTCCCGGTCAGGGAACC	nega1799	GTTTCCCGGTCAGGGAACC	0
chr:transnega1800	NULL	CCCTCCCAGCTGGCCCATGGGTGACCC	nega1800	CCCTCCCAGCTGGCCCATGGGTGACCC	0
chr:transnega1801	NULL	GATGATCTCATCTCAACTAATTCCATCA	nega1801	GATGATCTCATCTCAACTAATTCCATCA	0
chr:transnega1802	NULL	AAACATGGTCCAATCTTGGCAATTTC	nega1802	AAACATGGTCCAATCTTGGCAATTTC	0
chr:transnega1803	NULL	GTGCATTGTAGATAGATT	nega1803	GTGCATTGTTGATAGATT	1
chr:transnega1804	NULL	TCCTTTCTGTCTCTCCCTCTCTGTCTCTT	nega1804	TCCTTTCTCTCTCTCCCTCTCTGTCTCTC	2
chr:transnega1805	NULL	AGAAATCAAAAGTGCCATT	nega1805	AGAAATCAAAAGTGCCATT	0
chr:transnega1806	NULL	GACATATTAGGCTGTCAGTGAACA	nega1806	GACATATTAGGCTGTCAGTGAACA	0
chr:transnega1807	NULL	AGAGCCACCTAATTCACCAGCATCTGACC	nega1807	AGAGCCACCTAATTCACCAGCATCTGACC	0
chr:transnega1808	NULL	GGGACTCTGACTTCTAGGA	nega1808	GGGACTCTGCCTTCTAGGA	1
chr:transnega1809	NULL	GACATGTTTAAAGATGAGAAATAAGATGT	nega1809	GACATGTTTAAAGATGAGAAATAAGATGT	0
chr:transnega1810	NULL	TGACCACCTGCAGAAG	nega1810	TGACCACCTGCAGAAG	0
chr:transnega1811	NULL	TTGTACAACATGGTGACTATAGTTAATAAC	nega1811	TTGTACAACATGGTGACTATAGTTAATAAC	0
chr:transnega1812	NULL	AGGTCGCAGAGGAAGAGGCAGAAGAAGGAC	nega1812	AGGTCGCAGAGGAAGAGGCAGAAGAAGGAC	0
chr:transnega1813	NULL	CATCCCTGGCCTGAAAAAAACAATTTCA	nega1813	CATCCCTGGCCTGAAAAAAACAATTTCA	0
chr:transnega1814	NULL	ATTGAAAATCATCTATACGTCCATTACCAG	nega1814	ATTGAAAATCATCTATACGTCCATTACCAG	0
chr:transnega1815	NULL	TCTAACAGTCAGGCCCCTCTGCTGCAAGT	nega1815	TCTAACAGTCAGGCCCCTCTGCTGCAAGT	0
chr:transnega1816	NULL	TGGTTATGTAGGATAATGTCTATTTCT	nega1816	TGGTTATGTAGGATAATGTCTATTTCT	0
chr:transnega1817	NULL	GTAAGAGGGGCAATGACAGCAGTAACCCC	nega1817	GTAAGAGGGGCAATGACAGCAGTAACCCC	0
chr:transnega1818	NULL	CACATCAGTCAATTGGGGA	nega1818	CACATCAGTCACTTGGGGA	1
chr:transnega1819	NULL	ATTCCTTAAAAAGAATCTAAATTGTAA	nega1819	ATTCCTTAAAAAGAATCTAAATTGTAA	0
chr:transnega1820	NULL	AGGATTCGGCGGTGCGGAT	nega1820	AGGACTCAGCGGTGCGGAT	2
chr:transnega1821	NULL	CTGACTCCATTTTTACCCACAGACCA	nega1821	CTGACTCCATTTTTACCCACAGACCA	0
chr:transnega1822	NULL	ATCTCTTAAAAAAGAAAGGAAAAAAAA	nega1822	ATCTCTTAAAAAAGAAAGGAAAAAAAA	0
chr:transnega1823	NULL	TTGCTATCAGCATTTTGGGCAAAGCCAT	nega1823	TTGCTATCAGCATTTTGGGCAAAGCCAT	0
chr:transnega1824	NULL	ATCTGCTATTCAGTTTTTGAAATACAGC	nega1824	ATCTGCTATTCAGTTTTTGAAATACAGC	0
chr:transnega1825	NULL	CGGATAACTCAGTGCTTG	nega1825	CGGATAACTCAGTGCTTG	0
chr:transnega1826	NULL	AGTACTGACGGCGGCCTG	nega1826	AGTACTGACTACGGCCTG	2
chr:transnega1827	NULL	TTAGGAGAGCCGTACATCTCCTCCTG	nega1827	TTAGGAGAGCCGTACATCTCCTCCTG	0
chr:transnega1828	NULL	AGACAAAATCCTGCTTTGGAGAAAAAAAAAA	nega1828	AGACAAAATCCTGCTTTGGAGAAAAAAAAAA	0
chr:transnega1829	NULL	TTTATGGTGCGTGCCTAC	nega1829	TTTATGGTGCTTGCCTAC	1
chr:transnega1830	NULL	CAAGGGGGCTGAAGCCTGGTATAGGG	nega1830	CAAGGGGGCTGAAGCCTGGTATAGGG	0
chr:transnega1831	NULL	TGGAGTGCAATGGTGTGATCTTGGCTCACT	nega1831	TGGAGTGCAATGGTGTGATCTTGGCTCACT	0
chr:transnega1832	NULL	GTGATGAAAGGGTTCCT	nega1832	GTGATGAAAGGGTTCCT	0
chr:transnega1833	NULL	TAGATAACTTGGGAAAT	nega1833	TAGATAACTTGGGAAAT	0
chr:transnega1834	NULL	CAAGTCCCGGTCAGGGAACC	nega1834	CAATTCCCGGTCAGGGAACC	1
chr:transnega1835	NULL	GCCTATTGGACTTATACCCCTTTTGACCTGGC	nega1835	GCCTATTGGACTTATACCCCTTTTGACCTGGC	0
chr:transnega1836	NULL	GAGCAGGTCCATGTGGC	nega1836	GAGCAGGTCCAGGTGGC	1
chr:transnega1837	NULL	GCTGAGATAGAGGTGAGTGTGCATAA	nega1837	TCTGAGATGAAGGTGAGTGTGCATAA	3
chr:transnega1838	NULL	CTAGTTTGAGAGTCATGCAGCTGAAGAC	nega1838	CTAGTTTGAGAGTCATGCAGCTGAAGAC	0
chr:transnega1839	NULL	GTAGAAATGGGGTTTCACCATGTTAGCCAGG	nega1839	GTAGAAATGGGGTTTCACCATGTTAGCCAGG	0
chr:transnega1840	NULL	GCATGAATTTCCGATGCCTGGACACAGAAA	nega1840	TCATGATCTTCCGATGCCTGGACACAGAAA	3
chr:transnega1841	NULL	GTGACTCTGAGCAAGTGTTTTTTAACCT	nega1841	GTGACTCTGAGCAAGTGTTTTTTAACCT	0
chr:transnega1842	NULL	AAGCAGATTCTGATTCAGGGACCAAGATT	nega1842	AAGCAGATTCTGATTCAGGGACCAAGATT	0
chr:transnega1843	NULL	ATGTGGTTGAAGAAAGTGAA	nega1843	ACGTGGTTGCAGAAAGTGAA	2
chr:transnega1844	NULL	CTGCGTCCTTGCTTCCTTTGGAATCTTTAC	nega1844	CTGCGTCCTTGCTTCCTTTGGAATCTTTAC	0
chr:transnega1845	NULL	TAACTTAATGAACTACCATGTGCCCATC	nega1845	TAACTTAATGAACTACCATGTGCCCATC	0
chr:transnega1846	NULL	CTAAAAATGCAAAAATTAGCCGGGCA	nega1846	CTAAAAATGCAAAAATTAGCCGGGCA	0
chr:transnega1847	NULL	AAGAGTTCCCTTTTCTCCACATTCTTTC	nega1847	AAGAGTTCCCTTTTCTCCACATTCTTTC	0
chr:transnega1848	NULL	GCTTTGATCGCGCGTGCGAACAGCCATT	nega1848	GCTATGATCGCGCGTGCGAACAGCCATT	1
chr:transnega1849	NULL	ACATTTTTAATAATTTATTTCTATTTTTTT	nega1849	ACATTTTTAATAATTTATTTCTATTTTTTT	0
chr:transnega1850	NULL	CAGCCGCCGTCCTGGTGTCTCCCATCAGAG	nega1850	CAGCCGCCGTCCTGGTGTCTCCCATCAGAG	0
chr:transnega1851	NULL	ATCCTTATAGCTAACAATAATTATCAC	nega1851	ATCCTTATAGCTAACAATAATTATCAC	0
chr:transnega1852	NULL	TAGTTGCAGAAGTTTACCAC	nega1852	TAGTTGCAGATGTTTGCCAC	2
chr:transnega1853	NULL	CATGCTAGTTCCAAAAGATACTCCTTAAAA	nega1853	CATGCTAGTTCCAAAAGATACTCCTTAAAA	0
chr:transnega1854	NULL	CAGGCCTGCAGAGAAAGCAGATGGCTC	nega1854	CAGGCCTGCAGAGAAAGCAGATGGCTC	0
chr:transnega1855	NULL	TCCCAATTGAAATAACTAAAAACTATCTGAA	nega1855	TCCCAATTGAAATAACTAAAAACTATCTGAA	0
chr:transnega1856	NULL	GCATCAATAGTGCACTGC	nega1856	GCATCAACAGTGCACTGC	1
chr:transnega1857	NULL	TGATTAAATAAATTATGGCACAGTCTCAC	nega1857	TGATTAAATAAATTATGGCACAGTCTCAC	0
chr:transnega1858	NULL	GAGTGTGAAAACTAAGGAAAAAACCG	nega1858	GAGTGTGAAAAAAAAGGAAAAAACTG	3
chr:transnega1859	NULL	AACTATCTAAACAAAAAAGTACCTTCATAA	nega1859	AACTATCTAAACAAAAAAGTACCTTCATAA	0
chr:transnega1860	NULL	TGAATTTGAAGCTGGT	nega1860	TGAATTTGAAGCTGGT	0
chr:transnega1861	NULL	CTGCGTCGCTCACGCTGGGAGCTGTAGAC	nega1861	CTGCGTCGCTCACGCTGGGAGCTGTAGAC	0
chr:transnega1862	NULL	AGGCAGGTGGATCACAAGGTTGGGAGTTC	nega1862	AGGCAGGTGGATCACAAGGTTGGGAGTTC	0
chr:transnega1863	NULL	GACAGCAGCAGCAGCAGCAGCAGCAGCA	nega1863	GACAGCAGCAGCAGCAGCAGCAGCAGCA	0
chr:transnega1864	NULL	CATGTAGTAAACACAGCTT	nega1864	CATGTAGTAGACACAGCTC	2
chr:transnega1865	NULL	TCCTGACCTCAGGTGATCCGCCCCCCCTTG	nega1865	TCCTGACCTCAGGTGATCCGCCCCCCCTTG	0
chr:transnega1866	NULL	AAGGCCTAACAACCAGAAAAAAAAGTC	nega1866	AAGGCCTAACAACCAGAAAAAAAAGTC	0
chr:transnega1867	NULL	AAAATACAAAAATTAGTCAG	nega1867	AAAATACAAAAATTAGTCAG	0
chr:transnega1868	NULL	GATTCTCAGAAAGAGGCTGTGTT	nega1868	GGTTTTCAGAAGGAGGCTGTGTT	3
chr:transnega1869	NULL	GGCAGCATTGGGGAAACATT	nega1869	GGCAGGATTGGGGAAACATC	2
chr:transnega1870	NULL	GGGCACCAAAAATCGCAATCATCAAG	nega1870	GGGCACCAAAAATCGCAATCATCAAG	0
chr:transnega1871	NULL	CCCTAATGGAGATGAATATATAATAAGGGA	nega1871	CCCTAATGGAGATGAATATATAATAAGGGA	0
chr:transnega1872	NULL	TTCAGGGCTCGGCACGGTGGCTCACACCTG	nega1872	TTCAGGGCTGGGCACGGTGGCTCACACCTG	1
chr:transnega1873	NULL	ACCAAAGTCTTCTCTTTAGACTCAGGCAAAG	nega1873	ACCAAAGTCTTCTCTTTAGACTCAGGCAAAG	0
chr:transnega1874	NULL	AAGTATTTTCACTATTTGGCATGTCTTC	nega1874	AAGTATTTTCACTATTTGGCATGTCTTC	0
chr:transnega1875	NULL	CTCTGTGAGGTGGTTACTATTATTGTCCTC	nega1875	CTCTGTGAGGTGGTTACTATTATTGTCCTC	0
chr:transnega1876	NULL	CTTTTTCCCTTAAAATGAAATTTTTTTC	nega1876	CTTTTTTCTTTAAAATGAACTTTTTTTC	3
chr:transnega1877	NULL	GACTTGGAGCTAACATGCCAACAAGACCTGCT	nega1877	GACTTGGAGCTAACATGCCAACAAGACCTGCT	0
chr:transnega1878	NULL	AGTCACCGCGCCCAGCGTCTCTGGGCT	nega1878	AGCCACCGCGCCCAGCCTCTCTTGGCT	3
chr:transnega1879	NULL	CCTCATGCTATATGGACAG	nega1879	CCTCTTGCAATATGGACAG	2
chr:transnega1880	NULL	CCTTGTTGATAGATTCCTG	nega1880	CATTGTTGATAGATTCCTG	1
chr:transnega1881	NULL	TTGTCAGCAGCCCTAACCCCACCAGC	nega1881	TGGTCAGCAGCCCCAACTCCACCAGC	3
chr:transnega1882	NULL	TCTGTTTCTATTTATTGCTTTTGAAAACTC	nega1882	TCTGTTTCTATTTATTGCTTTTTAAAAGTC	2
chr:transnega1883	NULL	GGAAGCTAGAAGGAAGATCAGGACCCAA	nega1883	GGAAGCTAGAAGGAAGATCAGGACCCAA	0
chr:transnega1884	NULL	CTCCACCTCCCAGGTTCAAGCGATCC	nega1884	CTCCACCTCCCAGGTTCAAGCGATCC	0
chr:transnega1885	NULL	CGGATAAAATTATATGTTACAAAACAA	nega1885	CTGATAAAATTATATGTTACAAAAAAA	2
chr:transnega1886	NULL	CAAAGCAGGGACTATCATCTTTTTCTTT	nega1886	CAAAGCAGGGACTATCATCTTTTTCTTT	0
chr:transnega1887	NULL	AGAATCTAGATGATGAGTATATTATATGATA	nega1887	AGAATCTAGATGATGAGTATATTATATGATA	0
chr:transnega1888	NULL	CAGATTCAACCTTCTGAGCTCACGAAATC	nega1888	CAGATTCAACCTTCTGAGCTCACGAAATC	0
chr:transnega1889	NULL	AAGGTCGCTGAGGCAA	nega1889	AAGGTCGCTGAGGCAG	1
chr:transnega1890	NULL	TATGATCTGCACCCCCCTCCTCCCTCTACCT	nega1890	TATGATCTGCACCCCCCTCCTCCCTCTACCT	0
chr:transnega1891	NULL	CGGGCGCACGCAGGGGACTGGCAGGC	nega1891	CGGGCGCACGCAGGGGACTGGCAGGC	0
chr:transnega1892	NULL	GTCCTGGGTTCGAGCCCC	nega1892	GTCGTGGGTTCGAGCCCC	1
chr:transnega1893	NULL	CAACTCATTTTATCAGCAAGCCTTCTGCAA	nega1893	CAACTCATTTTATCAGCAAGCCTTCTGCAA	0
chr:transnega1894	NULL	GCCTCCCACAGGTGCACACCACCATGCCCA	nega1894	GCCTCCCACAGGTGCACACCACCATGCCCA	0
chr:transnega1895	NULL	TAAATACTATATTCTAGACACTTTTCTAAGC	nega1895	TAAATACTATATTCTAGACACTTTTCTAAGC	0
chr:transnega1896	NULL	CAATCACTATACACCTCTGGT	nega1896	CAATCACTAGACACATCTGGT	2
chr:transnega1897	NULL	TGTACAGAGGGGACAATGGTAGCTGA	nega1897	TGTACAGAGGGGACAATGGTAGCTGA	0
chr:transnega1898	NULL	CCAACAACCTCATCAGCTTGGAAGCAGA	nega1898	CCAACAACCTCATCAGCTTGGAAGCAGA	0
chr:transnega1899	NULL	TTGATGAGAGCACTACCTTC	nega1899	TTGATGAGAGCACTACCTTC	0
chr:transnega1900	NULL	AAGGTACCTGCCGTTGACAGATTTGAGCT	nega1900	AAGGTACCTGCCGTTGACAGATTTGAGCT	0
chr:transnega1901	NULL	TGTGGCCGCATCAACCT	nega1901	TGTGGCCGCAGCAACCT	1
chr:transnega1902	NULL	AACGTATTGTGTTTTATCGG	nega1902	AACGTGTTGTGTTTTATGGG	2
chr:transnega1903	NULL	CGACTCACAATGGCCT	nega1903	TGACTCACAATGGCCT	1
chr:transnega1904	NULL	TACCCCACCCTACTGAGTCAGAATCACCA	nega1904	TACCCCACCCTACTGAGTCAGAATCACCA	0
chr:transnega1905	NULL	ATAGCTCAGTCGGTAGAG	nega1905	ATAGCTCAGTCGGTAGAG	0
chr:transnega1906	NULL	AAATAGTATAACTCTTTCGCCTTTTACTAA	nega1906	AAATCGTATAAATCTTTCGCCTTTTACTAA	2
chr:transnega1907	NULL	TTCAACATACAAATTTGG	nega1907	TTCAACATACAAATTTGG	0
chr:transnega1908	NULL	ACCAGTGAAGGCTGTGAAACAGCAAAGATG	nega1908	ACCAGTGAAGGCTGTGAAACAGCAAAGATG	0
chr:transnega1909	NULL	TATGTATTTACCACGTACAACATGAAATTTT	nega1909	TATGTATTTACCACGTACAACATGAAATTTT	0
chr:transnega1910	NULL	TCCCGGTCAGGGAACCA	nega1910	TCCCGGTCAGGGAACCA	0
chr:transnega1911	NULL	ATGGTTAAAAGTTAAAGAAATCTTACAAT	nega1911	ATGGTTAAAAGTTAAAGAAATCTTACAAT	0
chr:transnega1912	NULL	GGTAAGGAGAAAGAAGGTAAAACAAAGAT	nega1912	GGTAAGGAGAAAGAAGGTAAAACAAAGAT	0
chr:transnega1913	NULL	TTTTTATTACAAATAATAACCTGTTGTAT	nega1913	TTTTTATTACAAATAATAACCTGTTGTAT	0
chr:transnega1914	NULL	AAGGTTCCCCACATCTACTTGGAAATCTTTGG	nega1914	AAGGTTCCCCACATCTACTTGGAAATCTTTGG	0
chr:transnega1915	NULL	CAGCAAGACAAATCCCTTATCCTCTTCCTG	nega1915	CAGCAAGAAGAATCCCTTCTCCTCTTCCTG	3
chr:transnega1916	NULL	CCGCCATGTGAAGAAGAATGTGTTTGCT	nega1916	CCGCCATGTGAAGAAGAATGTGTTTGCT	0
chr:transnega1917	NULL	AGATTGAACATGTTCAGGGTGGCATG	nega1917	AGATTGCACATGTTCAGGGTGGTATG	2
chr:transnega1918	NULL	TATGGAAAAGCAAAACCAGTACTAGCCACTG	nega1918	TATGGAAAAGCAAAACCAGTACTAGCCACTG	0
chr:transnega1919	NULL	CATAAACTAAAGCTGGAACGATACAGAGCAG	nega1919	CATATACTAAAGCTGGAATGATACAGAGAAG	3
chr:transnega1920	NULL	TTTCACCTTGTTGGCCAGGATGGTCTT	nega1920	TTTCACCTTGTTGGCCAGGATGGTCTT	0
chr:transnega1921	NULL	ATAACATTCCAAGAACGTGAGAGTTG	nega1921	ATAACATTCCAAGAACGTGAGAGTTG	0
chr:transnega1922	NULL	AGCCCCAGCTGTGTCAGGCTGCGTGCTGAG	nega1922	AGCCCCAGCTGTGTCAGGCTGCGTGCTGAG	0
chr:transnega1923	NULL	TGAACTCAGTGTATAGAACTGGAATAAA	nega1923	TGAACTCAGTGTATAGAACTGGAATAAA	0
chr:transnega1924	NULL	TTGCAGAGCACTTTGA	nega1924	TTGCAGAGCACTATGA	1
chr:transnega1925	NULL	CAAGGGGTTGGTGGCCCCAGAATGGAACC	nega1925	CAAGGGGTTGGTGGCCCCAGAATGGAACC	0
chr:transnega1926	NULL	ACAAAATAAGATAAACAAAAACATTAATA	nega1926	AAAAAATAAAATAAACAAAAACATTAATA	2
chr:transnega1927	NULL	CTGACCTTGTGATCCGCCTGCCTCGGCCT	nega1927	CTGACCTTGTGATCCGCCTGCCTCGGCCT	0
chr:transnega1928	NULL	TTGGCAGGACTTACAGACCACCATGC	nega1928	TTGGCAGGACTTAAAGACCTCCATGC	2
chr:transnega1929	NULL	TGAGAACCACGAGAGACTCTGG	nega1929	TGAGAACCCAGAGAGACTCTGG	2
chr:transnega1930	NULL	CTGGCACCAGGGAGAGGCTATTTCCTG	nega1930	CTGGCACCAGGGAGAGGCTATTTCCTG	0
chr:transnega1931	NULL	AGGTGATTGGTCTGCCCTCATGAATGGAT	nega1931	AGGTGATTGGTCTGCCCTCATGAATGGAT	0
chr:transnega1932	NULL	TTTAATTTTAATTTTACATTCTTCTG	nega1932	TTTAATTTTAATTTTTCTTTCTTCTG	2
chr:transnega1933	NULL	GATGGTCCTGCAGCAGCCAACCAGTGAACT	nega1933	GATGGTCCTGCAGCAGCCAACCAGTGAACT	0
chr:transnega1934	NULL	GTGCTCAGTAAAAGTTTGCCATCTCCTGC	nega1934	GTGTTCAGAAAAAGTTTGCCAACTCCTGC	3
chr:transnega1935	NULL	AGAGTGAGAGCCTGTCTCAAAAAAAAAAAAA	nega1935	AGAGTGAGAGCCTGTCTCAAAAAAAAAAAAA	0
chr:transnega1936	NULL	AGCATGATGAACCGAAATACATGATTA	nega1936	AGAATGAGGAACTGAAATACATGATTA	3
chr:transnega1937	NULL	ACAACTCACCACAATGG	nega1937	ACAACCCACCACAATGG	1
chr:transnega1938	NULL	CAAAAATGAGCCGGGTGTGGTGGCGTGTGTC	nega1938	CAAAAATGAGCCGGGTGTGGTGGCGTGTGTC	0
chr:transnega1939	NULL	CCCTTGGAGCCCTGGGCCATCATGTAAGA	nega1939	CCCTTGGAGCCCTGGGCCATCATGTAAGA	0
chr:transnega1940	NULL	ACGTGATGTGAGAAGGATTCAACCTGCT	nega1940	ACGTGATGTGAGAAGGATTCAACCTGCT	0
chr:transnega1941	NULL	AAGAAGTGACACGACGGCACAACTCCC	nega1941	AAGAAGTGACACGACGGCACAACTCCC	0
chr:transnega1942	NULL	GGCTGCAGTGAGCCATGATTGCGCCAC	nega1942	GGCTGCAGTGAGCCATGATTGCGCCAC	0
chr:transnega1943	NULL	AGATGTTGGAATTACTAGGATTTTAA	nega1943	AGATGTTGGAATTACTAGGATTTTAA	0
chr:transnega1944	NULL	ACCAATATGTGATGGCACCCCCAGAGGCCC	nega1944	ACCAATATGTGATGGCACCCCCAGAGGCCC	0
chr:transnega1945	NULL	TGTGTGGGATCCTGGAAAAGAAAAAGGAC	nega1945	TGTGTGGGATCCTGGAAAAGAAAAAGGAC	0
chr:transnega1946	NULL	TCTGGCCTCAGAACTGTAAGAGAATAA	nega1946	TCTGGCCTCAGAACTGTAAGAGAATAA	0
chr:transnega1947	NULL	TTTGGCCCCATTATGAGCTGCCCAGCCCCCA	nega1947	TTTGGCCCCATTATGAGCTGCCCAGCCCCCA	0
chr:transnega1948	NULL	GTGGACTGAATGTTTGCATACCCTCCTGAA	nega1948	GTGGACTGAATGTTTGCATACCCTCCTGAA	0
chr:transnega1949	NULL	CCTGCGGAGGAGACTGACTGCTCTGTTA	nega1949	CCTGCGGAGGAGACTGACTGCTCTGTTA	0
chr:transnega1950	NULL	CGGGATTACAGGCATGTGCCACCATGC	nega1950	CGGGATTACAGGCATGTGCCACCATGC	0
chr:transnega1951	NULL	TTATTTCTCATGATATAGGCAAGAAAAAT	nega1951	TTATTTCTCATGATATAGGCAAGAAAAAT	0
chr:transnega1952	NULL	AACAAGCTCTGCTCTAGTCACACACCAGA	nega1952	AACAAGCTCTGCTCTAGTCACACACCAGA	0
chr:transnega1953	NULL	CGAAATGCCAGCGCCAGCT	nega1953	CGAAATGCCATCTCCAGCT	2
chr:transnega1954	NULL	TACATTGTGTAATGATTACCAAAATCAAA	nega1954	TACATTGTGTAATGATTACCAAAATCAAA	0
chr:transnega1955	NULL	TATTAATCCCTTTCTTCTTTTCCTAGGA	nega1955	TATTAATCCCTTTCTTCTTTTCCTAGGA	0
chr:transnega1956	NULL	TCCAGGAGACTCGGGAG	nega1956	TCCAGGAGACTCTGGAG	1
chr:transnega1957	NULL	TTATTCTCACTCATAACCCCAACTGCTGA	nega1957	TTATTCTCACTCATAACCCCAACTGCTGA	0
chr:transnega1958	NULL	TTCATTTTATAAGAAGACGTTGGCTGGGA	nega1958	TTCATTTTATAAGAAGACGTTGGCTGGGA	0
chr:transnega1959	NULL	CTGTCTTTGCTCAGAAGACACACAGA	nega1959	CTGTCTTTGCTCAGAAGACACACAGA	0
chr:transnega1960	NULL	GTATGTGCCCCAGGCAGGAGGAAA	nega1960	GGATGTGGCCCAGGCAGAAGGAAA	3
chr:transnega1961	NULL	AGTGCCTCCTTTTAGA	nega1961	AGTGCCTCCTTTTAGA	0
chr:transnega1962	NULL	CATTTATCTTTGCTCTGAAACTAAGTG	nega1962	CATTTATCTTTGCTGTGAAACAAAGTG	2
chr:transnega1963	NULL	AACCCCCTGCCTGAGGTCACCC	nega1963	AACCCCCTGCCTGAGGTCACCC	0
chr:transnega1964	NULL	GGGAAAACAGGAATTAGGGAGGGGTCATGA	nega1964	GGGAAAACAGGAATTAGGGAGGGGTCATGA	0
chr:transnega1965	NULL	ACCCTGTTGTTTCACAAGAGGGGAAACT	nega1965	ACCCTGTTGTTTCACAAGAGGGGAAACT	0
chr:transnega1966	NULL	CTCACGCCTGTAATCCCAGCACTTTG	nega1966	CTCACGCCTGTAATCCCAGCACTTTG	0
chr:transnega1967	NULL	TGGGTAGGTTAAGTACCTTGACTCAGGTGA	nega1967	TGGGTAGGTTAAGTACCTTGACTCAGGTGA	0
chr:transnega1968	NULL	TCTGAGATCAAGGTGTCAGCAGGGCTGGT	nega1968	TCTGAGATCAAGGTGTCAGCAGGGCTGGT	0
chr:transnega1969	NULL	AACAGGCACAGAGAGGCTAAGAGTCTT	nega1969	AACAGGCACAGAGAGGCTAAGAGTCTT	0
chr:transnega1970	NULL	TCCACCATTATGAATTGTTCCTGTCCTGCC	nega1970	TCCACCATTATGAATTGTTCCTGTCCTGCC	0
chr:transnega1971	NULL	TGCCACTGCACTCCAGTCTGGGTGACAGAG	nega1971	TGCCACTGCACTCCAGTCTGGGTGACAGAG	0
chr:transnega1972	NULL	AGCAGAGCCACATGCTGAATGACTACG	nega1972	AGCAGAGCCACATGCTGAATGACTACA	1
chr:transnega1973	NULL	AATCCGCCGGAACCGCGTGTGGG	nega1973	AATCTGCCTGAACCGGGTGTGGG	3
chr:transnega1974	NULL	AAAACATCTTGCTCTGTTGCTCAGGC	nega1974	AAAACATCTTGCTCTGTTGCTCAGGC	0
chr:transnega1975	NULL	CTACAGGTTTTGAGGCAGGGTAC	nega1975	CTTCAGGCTTTGAAGCAGGGTAC	3
chr:transnega1976	NULL	TAAGTTATTTTGAGACCATTATACAGC	nega1976	TAAGTTATTTTGAAACAATTATCCAGC	3
chr:transnega1977	NULL	AACTACTACCCATCAG	nega1977	AACTACTACCCATCAG	0
chr:transnega1978	NULL	CATGGAGGCAGAGGATCACAGCGGAGCAT	nega1978	CATGGAGGCAGAGGATCACAGCGGAGCAT	0
chr:transnega1979	NULL	CGGCTCCTCTGCATCCCTGGAGGTCC	nega1979	CGGCTCCTCCTCATCCCTGGAGGTTC	3
chr:transnega1980	NULL	AGGAGAGACAGAGTTCTCATCTCTAGACAGAC	nega1980	AGGAGAGACAGAGTTCTCATCTCTAGACAGAC	0
chr:transnega1981	NULL	TGGCCTATTCTATTGCCTTTTCTATG	nega1981	TGGCCTATTCTACTGGATTTTCTATG	3
chr:transnega1982	NULL	ACCCACCTGGGCCACTCACCCCGAAG	nega1982	ACCCACCTGGGCCACTCACCCCGAAG	0
chr:transnega1983	NULL	CTATTGGAGGGTGGAGAGGGAAGGAGAGA	nega1983	CTATTGGAGGGTGGAGAGGGAAGGAGAGA	0
chr:transnega1984	NULL	TTGCGGTAATGTAATTTGTGATATTC	nega1984	TTGCGGTAATGTAATTTGTGATATTC	0
chr:transnega1985	NULL	GTCTGCAGCTGCACGACCCTCAATCT	nega1985	GTCTGCAGCTGCACGACCCTCAATCT	0
chr:transnega1986	NULL	GCTTTCTCCCTGCTCTGAGCTCCATACTCC	nega1986	GCTTTCTCCCTGCTCTGAGCTCCATACTCC	0
chr:transnega1987	NULL	GAGCAGAGAAGCAGCAAGAGTGTTGAAG	nega1987	GAGCAGAGAAGCAGCAAGAGTGTTGAAG	0
chr:transnega1988	NULL	ATTTCTACTCATCCTTCAAGTAACTG	nega1988	ATTTCTACTCATCCTTCAAGTAACTG	0
chr:transnega1989	NULL	TGCACACGTATGTTTATTGCGGCACTACTC	nega1989	TGCACACGTATGTTTATTGCGGCACTACTC	0
chr:transnega1990	NULL	TTCTTTTCTAAAAAAAAAAAAAAAAA	nega1990	TTCTTTTCTAAAAAAAAAAAAAAAAA	0
chr:transnega1991	NULL	AATATTGTATAAAATTACCTTCAGGCAGTG	nega1991	AATATTGTATAAAATTACCTTCAGGCAGTG	0
chr:transnega1992	NULL	AAATGGTTGCAGCCTGCAGCCTGGCCATGC	nega1992	ATCTGGTTGCAGCCTGCAGCCTGGCCATCC	3
chr:transnega1993	NULL	ACATGTTCATAATGGCACTAACGCCCAAG	nega1993	ACATGTTCATAATGGCACTAACGCCCAAG	0
chr:transnega1994	NULL	CAACATGGGTATCTGTAGGAGGCCATTAT	nega1994	CAACATGGGTATCTGTAGGAGGCCATTAT	0
chr:transnega1995	NULL	TAGCATAGTGCCACTGCAGCCCAGTT	nega1995	TGGCATGGTGCCACTGCAGCCCAGCT	3
chr:transnega1996	NULL	CTTTTCAAACTTCTTGGTACT	nega1996	CTTTCCAAACTTCTTGGTACC	2
chr:transnega1997	NULL	GGGATCGATTCCCGGG	nega1997	GGGTTCGATTCCCGGG	1
chr:transnega1998	NULL	TCTAATCCCATTGAACGGC	nega1998	TCTAATCACACTGAACGGC	2
chr:transnega1999	NULL	CTGTGTGGTTATACCGTGTCTGCGATCA	nega1999	CTGTGTGGTTATACCGTGTCTGCGATCA	0
[truncated: 5,406 more rows]
