# Supplementary material for: Accurate Prediction of Transposon-Derived piRNAs by Integrating Various Sequential and Physicochemical Features
Source: PLoS One. 2016 Apr 13;11(4):e0153268. doi: 10.1371/journal.pone.0153268 (PMC4830532; doi:10.1371/journal.pone.0153268)
Supplement: S1 File — (ZIP) [file pone.0153268.s001.zip › S1/Codes/LssteExperiment/AdditionalDatasets/human_posi_lsste_feature.fasta]

>posi1
0	0	0	0	0.0555555555555556	0.0555555555555556	0.0555555555555556	0	0	0	0	0	0	0.111111111111111	0	0.111111111111111	0.0555555555555556	0.0555555555555556	0	0.0555555555555556	0	0	0	0	0.111111111111111	0	0.0555555555555556	0.0555555555555556	0	0.111111111111111	0.0555555555555556	0.0555555555555556
>posi2
0	0	0	0	0	0	0	0	0	0	0	0	0	0.0625	0	0	0	0	0	0	0	0	0	0	0	0	0	0.0625	0.125	0.3125	0.0625	0.375
>posi3
0	0.04	0	0.04	0.08	0	0.04	0	0	0	0	0	0.04	0.12	0.04	0.04	0.04	0.08	0	0	0.04	0	0	0.04	0.04	0.04	0.08	0.04	0.04	0.04	0.04	0.04
>posi4
0	0.1	0	0.1	0	0	0	0.1	0	0	0	0	0	0.1	0.1	0	0	0	0	0.1	0	0	0	0	0	0.1	0.1	0	0	0.1	0.1	0
>posi5
0	0	0	0	0	0	0	0	0	0	0	0	0	0.285714285714286	0	0	0	0	0	0	0.142857142857143	0	0	0	0	0	0.285714285714286	0	0	0.142857142857143	0.142857142857143	0
>posi6
0.0416666666666667	0	0.0416666666666667	0.0833333333333333	0.0416666666666667	0.0416666666666667	0	0	0	0.0416666666666667	0	0	0.0416666666666667	0.0833333333333333	0.0416666666666667	0	0.0416666666666667	0	0.0416666666666667	0	0.0416666666666667	0	0	0.0416666666666667	0	0.0416666666666667	0.0833333333333333	0.0416666666666667	0.0416666666666667	0.0416666666666667	0.0833333333333333	0.0416666666666667
>posi7
0	0	0	0	0	0	0	0	0	0	0	0	0	0.5	0	0	0	0	0	0	0	0	0	0	0	0	0.5	0	0	0	0	0
>posi8
0	0	0	0	0.05	0.05	0.05	0	0	0	0	0	0.05	0	0	0.15	0.15	0	0	0	0	0	0	0	0.15	0	0	0.05	0	0.15	0.1	0.05
>posi9
0	0	0	0	0	0	0.105263157894737	0	0	0	0	0	0	0	0.0526315789473684	0.105263157894737	0.0526315789473684	0	0.0526315789473684	0	0	0	0	0	0.0526315789473684	0.0526315789473684	0	0	0.105263157894737	0.157894736842105	0.105263157894737	0.157894736842105
>posi10
0	0	0.0476190476190476	0	0	0	0	0.0952380952380952	0	0	0	0	0.0476190476190476	0.0952380952380952	0	0	0.0476190476190476	0	0.0476190476190476	0	0	0	0	0.0476190476190476	0.0476190476190476	0.0476190476190476	0	0.0952380952380952	0.0476190476190476	0.0952380952380952	0.19047619047619	0.0476190476190476
>posi11
0	0	0	0	0	0	0	0	0	0	0	0	0.0769230769230769	0	0	0.0769230769230769	0	0	0	0	0	0.0769230769230769	0	0	0	0.0769230769230769	0	0.0769230769230769	0	0.307692307692308	0.230769230769231	0.0769230769230769
>posi12
0	0	0	0	0	0.0384615384615385	0	0	0	0	0	0	0	0.153846153846154	0.0769230769230769	0	0	0	0	0.0384615384615385	0.115384615384615	0	0.0384615384615385	0	0	0.0769230769230769	0.0769230769230769	0.0769230769230769	0.0384615384615385	0.115384615384615	0.0769230769230769	0.0769230769230769
>posi13
0	0	0	0	0	0	0	0	0	0	0	0	0	0.333333333333333	0	0	0	0	0	0	0	0	0	0	0	0	0.333333333333333	0	0	0	0	0.333333333333333
>posi14
0	0	0	0	0.04	0.04	0	0	0	0	0	0	0.04	0.04	0	0.08	0	0.04	0	0.04	0.04	0	0	0	0.04	0	0.04	0.08	0.12	0.16	0.04	0.16
>posi15
0	0	0	0	0	0	0	0.0625	0	0.0625	0.0625	0	0	0.0625	0.0625	0	0	0	0	0.0625	0	0	0	0.125	0	0.0625	0.0625	0	0.0625	0.125	0.0625	0.125
>posi16
0	0	0	0	0	0	0	0.0625	0	0.0625	0.0625	0	0	0.0625	0.0625	0	0	0	0	0.0625	0	0	0	0.125	0	0.0625	0.0625	0	0.0625	0.125	0.0625	0.125
>posi17
0.0769230769230769	0	0	0	0	0.0769230769230769	0	0	0	0	0	0	0.0769230769230769	0	0	0.0769230769230769	0	0.0769230769230769	0	0	0	0	0	0	0.0769230769230769	0	0	0.0769230769230769	0.0769230769230769	0.153846153846154	0.153846153846154	0.0769230769230769
>posi18
0	0	0	0	0.0434782608695652	0	0	0	0	0	0	0	0.0869565217391304	0.0434782608695652	0	0	0	0.0434782608695652	0	0	0	0	0.0434782608695652	0	0	0.0434782608695652	0.0434782608695652	0.0434782608695652	0.0869565217391304	0.173913043478261	0.130434782608696	0.217391304347826
>posi19
0.0357142857142857	0.0714285714285714	0	0	0.0357142857142857	0.0357142857142857	0	0	0	0	0	0	0	0.107142857142857	0	0	0.0357142857142857	0	0.0357142857142857	0	0	0	0.0357142857142857	0	0	0.0357142857142857	0.0357142857142857	0.0357142857142857	0.142857142857143	0.0714285714285714	0.107142857142857	0.178571428571429
>posi20
0	0.05	0	0	0	0.05	0.05	0	0	0	0	0	0	0.15	0	0	0.1	0	0	0	0	0	0	0	0	0	0.15	0	0.15	0.1	0.05	0.15
>posi21
0.0434782608695652	0.130434782608696	0	0.0434782608695652	0	0.0434782608695652	0	0	0	0	0	0	0	0	0.0434782608695652	0.130434782608696	0	0	0	0.0434782608695652	0	0.0869565217391304	0	0	0.0869565217391304	0.0869565217391304	0	0	0.0434782608695652	0.0869565217391304	0.0869565217391304	0.0434782608695652
>posi22
0.214285714285714	0.0714285714285714	0.142857142857143	0	0.0714285714285714	0	0	0	0	0	0	0	0	0.142857142857143	0	0	0.0714285714285714	0	0	0	0	0	0	0	0	0	0.142857142857143	0	0.0714285714285714	0	0	0.0714285714285714
>posi23
0	0.04	0	0	0	0	0	0.04	0	0.04	0.04	0	0.04	0	0.08	0.04	0.04	0	0	0	0	0.04	0.04	0.08	0.08	0.08	0	0	0.04	0.08	0.04	0.16
>posi24
0	0	0	0	0	0	0	0	0	0	0	0	0.0833333333333333	0	0	0.166666666666667	0	0	0	0	0	0	0	0.166666666666667	0.166666666666667	0	0	0.0833333333333333	0.0833333333333333	0.0833333333333333	0.0833333333333333	0.0833333333333333
>posi25
0	0	0	0	0	0	0	0	0	0	0	0	0.0714285714285714	0.0714285714285714	0	0.0714285714285714	0	0	0	0	0.0714285714285714	0	0	0.0714285714285714	0	0	0.0714285714285714	0.142857142857143	0.0714285714285714	0.214285714285714	0.0714285714285714	0.0714285714285714
>posi26
0.0869565217391304	0	0	0.0869565217391304	0.0434782608695652	0.0434782608695652	0	0	0	0	0	0	0.0869565217391304	0.0869565217391304	0	0	0.0434782608695652	0	0.0434782608695652	0	0.0434782608695652	0	0	0	0	0	0.0869565217391304	0.0869565217391304	0.130434782608696	0	0	0.130434782608696
>posi27
0	0	0	0	0	0.0434782608695652	0	0	0	0.0434782608695652	0	0	0.0434782608695652	0	0	0.0434782608695652	0.0434782608695652	0	0	0	0	0.0434782608695652	0.0434782608695652	0	0.0434782608695652	0	0.0434782608695652	0.0434782608695652	0.130434782608696	0.130434782608696	0.0869565217391304	0.217391304347826
>posi28
0.0714285714285714	0	0.0714285714285714	0.142857142857143	0	0.0714285714285714	0	0	0	0	0	0	0	0.0714285714285714	0	0.0714285714285714	0.0714285714285714	0	0	0	0	0	0	0	0.0714285714285714	0	0	0.0714285714285714	0	0.142857142857143	0.142857142857143	0
>posi29
0	0	0	0	0.1	0	0	0	0	0	0	0	0	0	0.2	0	0	0.1	0	0	0	0	0	0	0	0.2	0	0	0.1	0.1	0	0.2
>posi30
0	0	0	0	0.1	0	0	0	0	0	0	0	0	0	0.2	0	0	0.1	0	0	0	0	0	0	0	0.2	0	0	0.1	0.1	0	0.2
>posi31
0	0	0	0	0	0.0416666666666667	0	0.0416666666666667	0	0.0416666666666667	0	0.0833333333333333	0.125	0	0.0416666666666667	0	0	0.0416666666666667	0	0.0416666666666667	0.125	0.0416666666666667	0	0	0	0.0416666666666667	0	0.125	0.0833333333333333	0.0416666666666667	0.0416666666666667	0.0416666666666667
>posi32
0	0	0	0.0526315789473684	0	0.105263157894737	0	0	0	0	0	0	0.0526315789473684	0.0526315789473684	0	0.0526315789473684	0	0.0526315789473684	0	0.0526315789473684	0	0	0	0	0	0	0.0526315789473684	0.105263157894737	0.157894736842105	0.105263157894737	0.0526315789473684	0.105263157894737
>posi33
0	0	0	0	0	0	0	0.0416666666666667	0	0	0	0	0	0.0833333333333333	0	0.0416666666666667	0	0	0.0416666666666667	0	0	0	0	0.0416666666666667	0	0.0416666666666667	0.0416666666666667	0	0.125	0.208333333333333	0.0833333333333333	0.25
>posi34
0.105263157894737	0	0	0	0	0.0526315789473684	0	0	0	0	0	0	0	0.0526315789473684	0	0.105263157894737	0.0526315789473684	0	0	0	0	0.0526315789473684	0	0	0.0526315789473684	0.0526315789473684	0.0526315789473684	0	0.105263157894737	0.105263157894737	0.0526315789473684	0.157894736842105
>posi35
0	0	0	0	0	0.0666666666666667	0.0666666666666667	0	0	0	0	0	0.133333333333333	0.0666666666666667	0	0	0	0	0	0.133333333333333	0	0	0	0	0	0	0	0.133333333333333	0.0666666666666667	0.133333333333333	0.0666666666666667	0.133333333333333
>posi36
0	0	0	0	0	0.1	0	0	0	0	0	0	0	0.15	0	0	0.1	0	0	0	0	0	0	0	0.05	0	0.05	0.05	0.1	0.1	0.05	0.25
>posi37
0	0	0	0	0	0	0	0	0	0	0	0	0	0.157894736842105	0	0.0526315789473684	0	0	0	0	0	0.105263157894737	0	0.0526315789473684	0.0526315789473684	0	0	0.157894736842105	0.105263157894737	0.105263157894737	0.105263157894737	0.105263157894737
>posi38
0	0	0	0	0	0	0	0	0	0	0	0	0.037037037037037	0.0740740740740741	0	0.0740740740740741	0	0	0	0	0	0.111111111111111	0	0.037037037037037	0.0740740740740741	0.037037037037037	0	0.037037037037037	0.037037037037037	0.185185185185185	0.111111111111111	0.185185185185185
>posi39
0	0	0	0	0	0	0	0	0	0	0	0	0	0.111111111111111	0	0.0555555555555556	0	0	0	0	0	0.0555555555555556	0	0.0555555555555556	0.111111111111111	0	0	0.0555555555555556	0.0555555555555556	0.166666666666667	0.166666666666667	0.166666666666667
>posi40
0	0	0	0	0	0.0526315789473684	0	0	0	0	0	0	0	0.0526315789473684	0.0526315789473684	0.0526315789473684	0.0526315789473684	0	0	0	0.0526315789473684	0.0526315789473684	0	0	0.0526315789473684	0.105263157894737	0.0526315789473684	0	0.105263157894737	0.105263157894737	0.0526315789473684	0.157894736842105
>posi41
0	0	0	0	0.0357142857142857	0.0357142857142857	0.0357142857142857	0	0	0	0	0	0.0714285714285714	0	0.0714285714285714	0.0714285714285714	0.0357142857142857	0	0	0.0714285714285714	0.0714285714285714	0	0	0	0	0.142857142857143	0	0.0714285714285714	0.107142857142857	0.0357142857142857	0.0357142857142857	0.107142857142857
>posi42
0	0	0	0	0.0625	0	0	0.0625	0	0.0625	0.0625	0	0	0.0625	0	0.0625	0.0625	0.0625	0	0	0.0625	0	0	0	0	0	0	0.125	0	0.1875	0.125	0
>posi43
0	0	0	0	0	0.04	0	0	0	0	0	0	0.04	0.12	0.04	0	0.04	0	0	0	0	0.08	0	0.04	0.04	0.04	0.08	0.04	0.08	0.08	0.04	0.2
>posi44
0.0434782608695652	0.0869565217391304	0	0	0.0869565217391304	0.0434782608695652	0	0	0	0	0	0	0.0869565217391304	0.0434782608695652	0.0434782608695652	0	0.0434782608695652	0.0869565217391304	0	0	0	0	0	0	0	0.0434782608695652	0.0434782608695652	0.0869565217391304	0.0869565217391304	0.0434782608695652	0	0.130434782608696
>posi45
0	0	0	0	0	0	0	0	0	0	0	0	0	0.133333333333333	0.133333333333333	0	0	0	0	0	0.0666666666666667	0.0666666666666667	0.0666666666666667	0	0	0.133333333333333	0.133333333333333	0	0.133333333333333	0	0	0.133333333333333
>posi46
0.05	0	0.05	0.05	0.05	0	0	0.05	0	0	0	0	0	0.1	0.05	0.05	0	0	0.05	0.05	0	0.1	0	0	0.1	0.05	0.1	0	0.05	0	0	0.05
>posi47
0.05	0	0.05	0.05	0.05	0	0	0.05	0	0	0	0	0	0.1	0.05	0.05	0	0	0.05	0.05	0	0.1	0	0	0.1	0.05	0.1	0	0.05	0	0	0.05
>posi48
0	0	0	0	0	0.0555555555555556	0	0.0555555555555556	0	0	0	0	0.0555555555555556	0.166666666666667	0	0	0.0555555555555556	0	0	0.0555555555555556	0	0	0	0.0555555555555556	0	0	0.111111111111111	0.0555555555555556	0.0555555555555556	0.111111111111111	0.0555555555555556	0.111111111111111
>posi49
0.0384615384615385	0	0	0.0384615384615385	0	0.0769230769230769	0	0.0384615384615385	0	0	0	0	0	0.115384615384615	0.0384615384615385	0.0384615384615385	0	0.0769230769230769	0	0.0384615384615385	0.0384615384615385	0	0	0	0.0384615384615385	0.0384615384615385	0	0.0769230769230769	0.0384615384615385	0.115384615384615	0.115384615384615	0.0384615384615385
>posi50
0	0	0	0	0.0909090909090909	0	0	0	0	0	0	0	0.181818181818182	0.0909090909090909	0	0	0	0.0909090909090909	0	0	0	0.0909090909090909	0	0	0	0	0.0909090909090909	0.181818181818182	0.0909090909090909	0	0	0.0909090909090909
>posi51
0	0	0	0	0.0526315789473684	0	0	0	0	0	0	0	0	0.0526315789473684	0	0	0	0	0.0526315789473684	0	0	0	0	0	0	0.0526315789473684	0	0.0526315789473684	0.210526315789474	0.157894736842105	0.157894736842105	0.210526315789474
>posi52
0	0	0	0	0	0	0.0588235294117647	0	0	0	0	0	0	0.0588235294117647	0	0	0.0588235294117647	0	0	0	0	0	0	0	0	0.0588235294117647	0.0588235294117647	0	0.176470588235294	0.176470588235294	0.117647058823529	0.235294117647059
>posi53
0.0952380952380952	0.0952380952380952	0	0	0.0476190476190476	0.0476190476190476	0.0476190476190476	0	0	0	0	0	0	0	0.0952380952380952	0.0476190476190476	0.0952380952380952	0	0	0.0476190476190476	0	0	0	0	0.0476190476190476	0.142857142857143	0	0	0.0476190476190476	0.0476190476190476	0.0476190476190476	0.0476190476190476
>posi54
0	0	0	0	0.0625	0	0	0	0	0	0	0	0.0625	0.125	0	0.0625	0	0.0625	0	0	0.0625	0.0625	0	0	0.0625	0	0.0625	0.125	0	0.125	0.0625	0.0625
>posi55
0	0	0	0	0.0714285714285714	0	0	0	0	0	0	0	0	0.142857142857143	0	0	0	0.0714285714285714	0	0	0	0	0	0	0	0	0.142857142857143	0	0.142857142857143	0.142857142857143	0	0.285714285714286
>posi56
0	0	0	0	0	0	0	0.0714285714285714	0	0	0	0	0	0.142857142857143	0	0	0.0714285714285714	0	0	0	0	0	0	0	0	0	0.0714285714285714	0.0714285714285714	0.0714285714285714	0.214285714285714	0.142857142857143	0.142857142857143
>posi57
0	0.0526315789473684	0	0.0526315789473684	0	0.157894736842105	0	0	0	0	0	0	0.105263157894737	0.105263157894737	0	0	0.157894736842105	0	0	0	0	0	0	0	0	0	0	0.157894736842105	0.0526315789473684	0.0526315789473684	0.0526315789473684	0.0526315789473684
>posi58
0	0	0	0	0	0	0	0	0	0	0	0	0	0.0714285714285714	0	0	0	0	0	0	0	0	0	0	0	0	0.0714285714285714	0	0.142857142857143	0.285714285714286	0.142857142857143	0.285714285714286
>posi59
0.107142857142857	0	0.0357142857142857	0.0714285714285714	0	0.0714285714285714	0	0.0714285714285714	0	0.0357142857142857	0.0357142857142857	0	0	0	0.0714285714285714	0	0	0	0	0.142857142857143	0	0	0	0	0	0.0714285714285714	0	0	0.0714285714285714	0.0714285714285714	0.0714285714285714	0.0714285714285714
>posi60
0	0	0	0	0	0	0	0.0454545454545455	0	0	0	0	0	0.0454545454545455	0.0454545454545455	0.0909090909090909	0	0	0.0454545454545455	0	0	0.0454545454545455	0	0.0454545454545455	0.0454545454545455	0.0909090909090909	0	0.0454545454545455	0.0454545454545455	0.181818181818182	0.136363636363636	0.0909090909090909
>posi61
0	0	0	0	0	0	0	0.0454545454545455	0	0	0	0	0	0.0454545454545455	0.0454545454545455	0.0909090909090909	0	0	0.0454545454545455	0	0	0.0454545454545455	0	0.0454545454545455	0.0454545454545455	0.0909090909090909	0	0.0454545454545455	0.0454545454545455	0.181818181818182	0.136363636363636	0.0909090909090909
>posi62
0	0	0	0	0	0	0	0	0	0	0	0	0	0.285714285714286	0	0	0	0	0	0	0.142857142857143	0	0	0	0	0	0.142857142857143	0.142857142857143	0	0.142857142857143	0.142857142857143	0
>posi63
0	0.0476190476190476	0	0.0476190476190476	0.0476190476190476	0.0476190476190476	0	0	0	0	0	0	0.0952380952380952	0	0.0476190476190476	0.0476190476190476	0.0476190476190476	0.0476190476190476	0	0	0	0.0476190476190476	0	0	0.0476190476190476	0.0476190476190476	0	0.0952380952380952	0.0476190476190476	0.0952380952380952	0.0952380952380952	0.0476190476190476
>posi64
0	0	0	0	0.0666666666666667	0.0666666666666667	0	0	0	0	0	0	0.0666666666666667	0.0666666666666667	0.0666666666666667	0.0666666666666667	0.0666666666666667	0.0666666666666667	0	0	0	0	0	0.0666666666666667	0.0666666666666667	0.0666666666666667	0	0.133333333333333	0	0.0666666666666667	0.0666666666666667	0
>posi65
0	0	0	0	0	0	0.0555555555555556	0	0	0	0	0	0.0555555555555556	0.0555555555555556	0	0.0555555555555556	0	0	0	0.0555555555555556	0	0	0	0.0555555555555556	0.0555555555555556	0.0555555555555556	0	0.0555555555555556	0.0555555555555556	0.0555555555555556	0.166666666666667	0.222222222222222
>posi66
0.0769230769230769	0.0384615384615385	0.0384615384615385	0	0.0384615384615385	0.0384615384615385	0	0.0384615384615385	0	0	0	0	0.0384615384615385	0.0769230769230769	0.0384615384615385	0.0384615384615385	0.0769230769230769	0	0	0.0384615384615385	0	0.0384615384615385	0	0	0	0.0769230769230769	0.0769230769230769	0.0384615384615385	0	0.0769230769230769	0.0384615384615385	0.0769230769230769
>posi67
0	0	0	0	0.0909090909090909	0.0909090909090909	0	0	0	0.0454545454545455	0	0.0454545454545455	0	0.0909090909090909	0	0.0909090909090909	0.0454545454545455	0.0454545454545455	0	0.0909090909090909	0	0.0454545454545455	0	0	0.0454545454545455	0.0454545454545455	0	0.0909090909090909	0.0454545454545455	0	0.0454545454545455	0.0454545454545455
>posi68
0	0	0.05	0	0.1	0	0	0	0	0	0	0	0.05	0.05	0.05	0.05	0	0.1	0	0	0	0.1	0	0	0.1	0	0	0.15	0	0.1	0.1	0
>posi69
0	0	0	0	0	0	0	0	0	0	0	0	0	0.125	0.0625	0	0	0	0	0	0	0.0625	0	0.0625	0	0	0.125	0.0625	0.125	0.1875	0.0625	0.125
>posi70
0	0	0	0	0	0	0	0	0	0	0	0	0	0.0714285714285714	0	0	0	0	0	0	0	0	0	0	0	0	0	0.0714285714285714	0.214285714285714	0.214285714285714	0.214285714285714	0.214285714285714
>posi71
0	0	0	0	0.0384615384615385	0	0.0384615384615385	0	0.0384615384615385	0	0	0.0384615384615385	0.0769230769230769	0.0384615384615385	0.0769230769230769	0	0	0	0.0384615384615385	0.0384615384615385	0	0.153846153846154	0	0	0	0.0769230769230769	0.0384615384615385	0.0769230769230769	0.0384615384615385	0.0769230769230769	0.0384615384615385	0.0769230769230769
>posi72
0.1	0.05	0	0	0.05	0	0	0	0	0	0	0	0.05	0	0	0.05	0	0	0.05	0	0	0	0	0	0	0	0	0.05	0.15	0.2	0.1	0.15
>posi73
0	0	0	0	0	0	0	0	0	0	0	0	0	0.166666666666667	0	0.0833333333333333	0	0	0	0	0	0.166666666666667	0	0.0833333333333333	0.0833333333333333	0.0833333333333333	0.0833333333333333	0.0833333333333333	0	0.0833333333333333	0.0833333333333333	0
>posi74
0.111111111111111	0	0.0555555555555556	0.0555555555555556	0	0	0.0555555555555556	0	0	0	0	0	0.0555555555555556	0	0	0.0555555555555556	0.0555555555555556	0	0	0	0	0	0	0	0.0555555555555556	0	0	0.0555555555555556	0.0555555555555556	0.166666666666667	0.111111111111111	0.111111111111111
>posi75
0	0	0	0	0	0	0	0	0	0	0	0	0	0	0.125	0	0	0	0	0	0	0.125	0	0	0.125	0.125	0	0	0.125	0.125	0.125	0.125
>posi76
0	0.05	0	0.05	0	0.05	0	0	0	0	0	0	0.05	0	0.1	0.05	0.05	0	0	0	0	0	0.1	0	0.05	0.1	0	0.05	0.1	0.05	0	0.15
>posi77
0.08	0.04	0	0	0.04	0.04	0	0.04	0	0	0.04	0.08	0	0.08	0.04	0	0.04	0.08	0	0	0	0.08	0	0	0.04	0.04	0	0.04	0.04	0.04	0.04	0.08
>posi78
0	0	0	0	0	0	0	0	0	0	0	0	0	0.2	0	0	0	0	0	0	0	0	0	0	0	0	0	0	0	0.4	0.4	0
>posi79
0	0	0	0	0	0	0	0	0	0	0	0	0.111111111111111	0.111111111111111	0	0	0	0	0	0	0	0.111111111111111	0	0	0	0	0.111111111111111	0.111111111111111	0	0.222222222222222	0.111111111111111	0.111111111111111
>posi80
0	0.0588235294117647	0	0.0588235294117647	0.0588235294117647	0.117647058823529	0	0	0	0	0	0	0.117647058823529	0.0588235294117647	0	0.0588235294117647	0	0.0588235294117647	0	0.117647058823529	0	0	0	0	0.0588235294117647	0	0.0588235294117647	0.117647058823529	0	0	0	0.0588235294117647
>posi81
0.0869565217391304	0	0.0434782608695652	0.0434782608695652	0.0869565217391304	0	0	0.0434782608695652	0	0	0	0	0.0434782608695652	0	0	0.0869565217391304	0	0.0869565217391304	0	0.0434782608695652	0	0	0	0	0.0434782608695652	0.0869565217391304	0	0.0434782608695652	0.0434782608695652	0.0869565217391304	0.0869565217391304	0.0434782608695652
>posi82
0	0	0	0	0	0.1	0	0	0	0	0	0	0	0.1	0	0.1	0	0	0	0.1	0	0	0	0	0	0.1	0.1	0	0.1	0.1	0.1	0.1
>posi83
0.0625	0	0	0	0	0	0	0.0625	0	0	0	0	0	0.0625	0.0625	0	0.0625	0	0	0	0	0	0	0	0	0.125	0	0	0.1875	0.0625	0.0625	0.25
>posi84
0	0	0	0	0	0	0	0.0666666666666667	0	0	0	0	0	0	0	0.0666666666666667	0	0	0.0666666666666667	0	0	0	0	0	0	0.133333333333333	0	0	0.2	0.133333333333333	0.2	0.133333333333333
>posi85
0	0	0	0	0.0714285714285714	0	0	0.0714285714285714	0	0	0	0	0	0.214285714285714	0	0	0	0	0.0714285714285714	0.0714285714285714	0	0	0	0	0	0	0.0714285714285714	0.142857142857143	0.0714285714285714	0.0714285714285714	0.0714285714285714	0.0714285714285714
>posi86
0.148148148148148	0.037037037037037	0	0.037037037037037	0	0.0740740740740741	0	0.037037037037037	0	0	0	0	0.037037037037037	0.0740740740740741	0	0.037037037037037	0.037037037037037	0	0	0.0740740740740741	0	0	0	0	0.037037037037037	0	0.037037037037037	0.037037037037037	0.037037037037037	0.111111111111111	0.0740740740740741	0.0740740740740741
>posi87
0	0	0	0.0434782608695652	0	0.0869565217391304	0	0	0	0	0	0	0.0434782608695652	0.0869565217391304	0	0.0869565217391304	0.0869565217391304	0	0	0	0.0434782608695652	0	0	0.0434782608695652	0	0.0869565217391304	0.0434782608695652	0.0869565217391304	0.0869565217391304	0.0434782608695652	0.0869565217391304	0.0434782608695652
>posi88
0	0	0	0	0	0	0	0	0	0	0	0	0	0.0434782608695652	0.130434782608696	0	0	0	0	0	0.0434782608695652	0.0869565217391304	0	0	0.0434782608695652	0.0869565217391304	0	0.0434782608695652	0.130434782608696	0.130434782608696	0.0869565217391304	0.173913043478261
>posi89
0	0	0	0	0.04	0.08	0	0	0	0	0	0	0.08	0	0.08	0.04	0	0	0.04	0.08	0	0.04	0	0	0.04	0.12	0	0.04	0.04	0.08	0.04	0.16
>posi90
0	0	0	0	0	0	0	0	0	0.0769230769230769	0	0	0	0	0.0769230769230769	0	0	0	0	0	0	0.153846153846154	0	0	0	0.0769230769230769	0	0	0.153846153846154	0.153846153846154	0	0.307692307692308
>posi91
0.125	0.0625	0.0625	0	0	0.0625	0	0	0	0	0	0	0	0.0625	0	0.0625	0.0625	0	0	0	0	0	0	0	0	0.0625	0.0625	0	0.0625	0.125	0.125	0.0625
>posi92
0	0	0	0	0	0	0	0	0	0	0	0	0	0	0.0769230769230769	0.0769230769230769	0	0	0	0	0.0769230769230769	0	0.0769230769230769	0	0.0769230769230769	0.153846153846154	0	0	0.153846153846154	0.0769230769230769	0.0769230769230769	0.153846153846154
>posi93
0.0714285714285714	0	0.142857142857143	0.142857142857143	0.0714285714285714	0	0	0	0	0	0	0	0	0	0.0714285714285714	0	0	0	0.0714285714285714	0	0	0	0	0	0.0714285714285714	0.0714285714285714	0	0	0.0714285714285714	0.0714285714285714	0.0714285714285714	0.0714285714285714
>posi94
0.05	0	0	0	0	0	0	0.05	0	0	0	0	0	0.15	0	0	0	0	0	0.05	0	0	0	0.05	0	0	0.1	0.05	0.1	0.15	0.05	0.2
>posi95
0	0	0	0	0	0	0	0	0	0	0	0	0	0.0714285714285714	0	0	0	0	0	0	0	0	0.0714285714285714	0	0.0714285714285714	0	0.0714285714285714	0	0.0714285714285714	0.285714285714286	0.214285714285714	0.142857142857143
>posi96
0.166666666666667	0.0833333333333333	0.0416666666666667	0	0	0	0.0416666666666667	0	0.0416666666666667	0	0	0.0416666666666667	0	0.0416666666666667	0.0416666666666667	0.0416666666666667	0	0	0	0.0416666666666667	0	0.125	0	0	0.0416666666666667	0.0416666666666667	0	0	0	0.0833333333333333	0.0833333333333333	0.0416666666666667
>posi97
0	0	0	0	0	0	0	0	0	0	0	0	0	0	0	0.105263157894737	0	0	0	0	0	0	0.0526315789473684	0	0.0526315789473684	0.0526315789473684	0	0	0.157894736842105	0.210526315789474	0.105263157894737	0.263157894736842
>posi98
0.0526315789473684	0.105263157894737	0	0	0	0.0526315789473684	0	0	0	0	0	0	0	0.0526315789473684	0.0526315789473684	0.105263157894737	0.0526315789473684	0	0	0	0	0.105263157894737	0	0	0.0526315789473684	0.105263157894737	0.0526315789473684	0	0.0526315789473684	0.0526315789473684	0	0.105263157894737
>posi99
0	0	0	0	0	0.0416666666666667	0	0	0	0.0833333333333333	0.0416666666666667	0	0.0416666666666667	0.0416666666666667	0.0833333333333333	0	0	0	0	0.0416666666666667	0.0416666666666667	0.0416666666666667	0.0416666666666667	0.0833333333333333	0	0.0833333333333333	0	0.0833333333333333	0.0416666666666667	0.0833333333333333	0.0833333333333333	0.0416666666666667
>posi100
0	0	0	0	0.0434782608695652	0	0.0434782608695652	0	0	0	0	0	0.0434782608695652	0.130434782608696	0.0434782608695652	0.0434782608695652	0	0	0.0434782608695652	0.0434782608695652	0.0434782608695652	0.0434782608695652	0.0434782608695652	0	0.0434782608695652	0.0434782608695652	0.0869565217391304	0.0869565217391304	0	0.0869565217391304	0.0434782608695652	0.0434782608695652
>posi101
0.117647058823529	0	0	0	0	0.176470588235294	0	0	0	0.0588235294117647	0.0588235294117647	0	0.0588235294117647	0.0588235294117647	0	0	0.117647058823529	0.0588235294117647	0	0	0	0	0	0	0	0	0.0588235294117647	0	0.0588235294117647	0.0588235294117647	0.0588235294117647	0.0588235294117647
>posi102
0	0.0909090909090909	0	0.0454545454545455	0.136363636363636	0	0	0	0	0	0	0	0.0454545454545455	0.0454545454545455	0.0454545454545455	0	0.0909090909090909	0.0454545454545455	0	0	0	0	0	0	0	0.0909090909090909	0.0454545454545455	0.0454545454545455	0.0454545454545455	0.0909090909090909	0.0909090909090909	0.0454545454545455
>posi103
0.178571428571429	0.178571428571429	0.0357142857142857	0.0357142857142857	0.0357142857142857	0.0357142857142857	0	0	0	0	0	0	0.0714285714285714	0.0357142857142857	0	0	0.0357142857142857	0.0357142857142857	0	0	0	0	0	0	0	0	0.0357142857142857	0.0714285714285714	0.0357142857142857	0.0714285714285714	0.0357142857142857	0.0714285714285714
>posi104
0	0	0.0416666666666667	0.0416666666666667	0	0	0.0416666666666667	0.0416666666666667	0	0	0	0	0.0416666666666667	0	0.0416666666666667	0.0416666666666667	0	0	0.0833333333333333	0	0	0	0	0	0	0.0833333333333333	0.0416666666666667	0	0.0833333333333333	0.208333333333333	0.125	0.0833333333333333
>posi105
0.0740740740740741	0	0.037037037037037	0	0.0740740740740741	0.037037037037037	0.037037037037037	0	0	0	0	0	0.037037037037037	0	0.037037037037037	0.111111111111111	0	0.148148148148148	0	0	0	0	0	0	0.0740740740740741	0.111111111111111	0	0	0	0.0740740740740741	0.111111111111111	0.037037037037037
>posi106
0.0714285714285714	0.107142857142857	0.0357142857142857	0.0357142857142857	0	0.0714285714285714	0	0	0	0	0	0	0.0714285714285714	0	0.0357142857142857	0.0357142857142857	0.0357142857142857	0.0357142857142857	0	0	0	0.0357142857142857	0	0	0	0.0357142857142857	0.0357142857142857	0.0714285714285714	0.0357142857142857	0.142857142857143	0.0714285714285714	0.0357142857142857
>posi107
0.0714285714285714	0	0	0	0.0714285714285714	0	0	0	0	0	0	0	0	0.0714285714285714	0	0	0	0	0.0714285714285714	0	0	0	0	0	0.0714285714285714	0.0714285714285714	0	0	0.142857142857143	0.0714285714285714	0.214285714285714	0.142857142857143
>posi108
0	0	0	0	0	0	0	0	0	0	0	0	0	0.5	0	0	0	0	0	0	0	0	0	0	0	0	0.5	0	0	0	0	0
>posi109
0	0	0	0	0	0	0	0	0	0.0952380952380952	0	0	0.0952380952380952	0.0952380952380952	0	0	0	0	0	0	0	0.0952380952380952	0	0.142857142857143	0.0476190476190476	0.0476190476190476	0.0476190476190476	0.0476190476190476	0.0476190476190476	0	0.0952380952380952	0.142857142857143
>posi110
0.0526315789473684	0	0	0.105263157894737	0.0526315789473684	0.0526315789473684	0	0	0	0	0	0	0.0526315789473684	0	0.0526315789473684	0.0526315789473684	0.0526315789473684	0.0526315789473684	0	0	0	0.0526315789473684	0	0	0.0526315789473684	0.105263157894737	0	0.0526315789473684	0.0526315789473684	0.0526315789473684	0.0526315789473684	0.0526315789473684
>posi111
0.0454545454545455	0	0	0	0.0454545454545455	0.0909090909090909	0	0	0	0.0454545454545455	0.0909090909090909	0	0.0909090909090909	0	0	0	0.0454545454545455	0	0	0.0909090909090909	0	0	0.0454545454545455	0	0	0.0454545454545455	0	0.0454545454545455	0.0454545454545455	0.0909090909090909	0.0909090909090909	0.0909090909090909
>posi112
0.0454545454545455	0	0	0	0.0454545454545455	0.0909090909090909	0	0	0	0.0454545454545455	0.0909090909090909	0	0.0909090909090909	0	0	0	0.0454545454545455	0	0	0.0909090909090909	0	0	0.0454545454545455	0	0	0.0454545454545455	0	0.0454545454545455	0.0454545454545455	0.0909090909090909	0.0909090909090909	0.0909090909090909
>posi113
0.0416666666666667	0	0.0416666666666667	0.0416666666666667	0	0.0416666666666667	0	0	0.0416666666666667	0.0416666666666667	0	0	0.0416666666666667	0	0.0416666666666667	0	0.0416666666666667	0	0	0	0	0.0416666666666667	0	0.0416666666666667	0	0.0833333333333333	0	0	0.0833333333333333	0.0833333333333333	0.125	0.166666666666667
>posi114
0.0476190476190476	0	0.0476190476190476	0.0476190476190476	0	0	0	0.0476190476190476	0	0	0	0	0	0.19047619047619	0	0	0	0	0	0.0476190476190476	0	0.0952380952380952	0	0	0	0	0.0476190476190476	0.142857142857143	0.0952380952380952	0.0476190476190476	0	0.142857142857143
>posi115
0.0476190476190476	0	0.0476190476190476	0.0476190476190476	0	0	0	0.0476190476190476	0	0	0	0	0	0.19047619047619	0	0	0	0	0	0.0476190476190476	0	0.0952380952380952	0	0	0	0	0.0476190476190476	0.142857142857143	0.0952380952380952	0.0476190476190476	0	0.142857142857143
>posi116
0	0	0	0	0	0	0	0	0	0	0	0	0.0909090909090909	0.0909090909090909	0	0	0	0	0	0	0	0.0909090909090909	0	0	0	0	0	0.181818181818182	0.181818181818182	0.0909090909090909	0	0.272727272727273
>posi117
0.1875	0	0	0	0.0625	0.0625	0	0	0	0	0	0.0625	0	0.125	0	0.0625	0.0625	0.0625	0	0	0	0.0625	0	0	0	0.0625	0.0625	0	0	0.0625	0.0625	0
>posi118
0	0	0	0	0.0384615384615385	0	0.0769230769230769	0.0384615384615385	0	0.0384615384615385	0	0.0384615384615385	0.0384615384615385	0.0769230769230769	0.0769230769230769	0.0384615384615385	0.0769230769230769	0.0384615384615385	0	0.0384615384615385	0.115384615384615	0	0	0	0	0.0769230769230769	0.115384615384615	0.0384615384615385	0	0.0384615384615385	0	0
>posi119
0	0	0	0	0	0	0	0	0	0	0	0	0	0	0.1	0.2	0	0	0	0	0	0.2	0	0	0.2	0.1	0	0	0.1	0	0	0.1
>posi120
0	0	0	0	0	0.1	0	0	0	0	0	0	0	0	0.1	0.1	0	0.1	0	0	0	0	0	0	0	0.2	0	0	0.2	0	0	0.2
>posi121
0	0	0	0	0	0	0.0588235294117647	0	0	0	0	0	0	0.0588235294117647	0	0.117647058823529	0	0	0	0.0588235294117647	0.0588235294117647	0	0	0	0	0.117647058823529	0.0588235294117647	0	0.235294117647059	0	0.0588235294117647	0.176470588235294
>posi122
0.0434782608695652	0	0.0869565217391304	0	0.0434782608695652	0	0	0	0	0	0	0	0.0434782608695652	0.0869565217391304	0.0434782608695652	0	0.0434782608695652	0	0	0	0.0434782608695652	0	0	0.0434782608695652	0	0.0434782608695652	0.0434782608695652	0.0869565217391304	0.0434782608695652	0.130434782608696	0.0869565217391304	0.0869565217391304
>posi123
0	0	0	0	0	0	0	0	0	0	0	0	0	0.0769230769230769	0.0769230769230769	0.0769230769230769	0	0	0	0	0.0769230769230769	0.0769230769230769	0	0	0	0.0769230769230769	0.153846153846154	0	0.153846153846154	0.0769230769230769	0.0769230769230769	0.0769230769230769
>posi124
0	0	0	0	0	0.0476190476190476	0	0.0476190476190476	0	0	0	0	0	0.0952380952380952	0.0952380952380952	0	0.0476190476190476	0	0	0.0476190476190476	0.0476190476190476	0	0	0	0	0.0952380952380952	0.0952380952380952	0	0.0952380952380952	0.0952380952380952	0.0952380952380952	0.0952380952380952
>posi125
0	0	0	0	0	0	0	0	0	0	0	0	0.0588235294117647	0	0.117647058823529	0	0	0	0	0	0.0588235294117647	0	0	0.0588235294117647	0	0.0588235294117647	0	0.0588235294117647	0.117647058823529	0.235294117647059	0.117647058823529	0.117647058823529
>posi126
0.1875	0.0625	0.125	0	0	0	0	0.0625	0	0	0	0	0	0.125	0	0	0	0	0.0625	0	0	0	0	0	0	0	0.125	0	0.0625	0.0625	0.0625	0.0625
>posi127
0.0740740740740741	0.111111111111111	0.037037037037037	0.037037037037037	0.037037037037037	0.037037037037037	0.037037037037037	0	0	0	0	0	0.037037037037037	0.037037037037037	0.037037037037037	0.037037037037037	0.0740740740740741	0	0.037037037037037	0	0	0	0	0	0	0.0740740740740741	0.037037037037037	0.037037037037037	0.037037037037037	0.0740740740740741	0.0740740740740741	0.037037037037037
>posi128
0.04	0	0	0	0.04	0	0.04	0	0	0	0	0	0	0.08	0.12	0.04	0	0.04	0.04	0	0.12	0	0	0	0	0.16	0.08	0	0.08	0	0	0.12
>posi129
0.192307692307692	0	0.153846153846154	0.0384615384615385	0.0769230769230769	0	0	0	0	0	0	0	0	0.0384615384615385	0.0384615384615385	0.0384615384615385	0.0384615384615385	0	0.0384615384615385	0	0	0	0	0	0	0.0769230769230769	0.0384615384615385	0	0.0769230769230769	0.0384615384615385	0.0384615384615385	0.0769230769230769
>posi130
0	0	0	0	0	0	0	0	0	0	0	0	0	0.0714285714285714	0.0714285714285714	0.0714285714285714	0	0	0	0	0.142857142857143	0	0.0714285714285714	0	0.142857142857143	0.0714285714285714	0.0714285714285714	0	0.0714285714285714	0.0714285714285714	0.0714285714285714	0.0714285714285714
>posi131
0.136363636363636	0	0.0454545454545455	0.0909090909090909	0	0.0454545454545455	0	0	0	0	0	0	0	0.0454545454545455	0	0.0454545454545455	0	0.0454545454545455	0	0	0	0	0	0	0.0454545454545455	0	0	0.0454545454545455	0.0909090909090909	0.136363636363636	0.0909090909090909	0.136363636363636
>posi132
0.0833333333333333	0.0833333333333333	0.0416666666666667	0.0833333333333333	0.0416666666666667	0.0416666666666667	0	0.0416666666666667	0	0	0	0	0.0833333333333333	0	0.0416666666666667	0.0416666666666667	0.0416666666666667	0	0.0416666666666667	0.0416666666666667	0	0	0	0	0.0416666666666667	0.0416666666666667	0	0.0416666666666667	0	0.0833333333333333	0.0833333333333333	0
>posi133
0	0	0.0769230769230769	0.153846153846154	0.0769230769230769	0	0	0	0	0	0	0	0.0769230769230769	0.0769230769230769	0	0	0.0769230769230769	0	0	0	0	0	0	0	0	0	0.0769230769230769	0.0769230769230769	0	0.153846153846154	0.153846153846154	0
>posi134
0.1	0.1	0	0	0.1	0	0	0	0	0	0	0	0	0	0.1	0.1	0	0.1	0	0	0	0	0	0	0.1	0.1	0	0	0	0.1	0.1	0
>posi135
0	0	0	0	0	0	0	0	0	0	0	0	0.111111111111111	0.111111111111111	0	0	0	0	0	0	0	0.111111111111111	0	0	0	0	0	0.222222222222222	0	0.222222222222222	0.222222222222222	0
>posi136
0.0434782608695652	0	0	0.0434782608695652	0.0434782608695652	0	0	0.0434782608695652	0	0	0	0	0.0434782608695652	0.0434782608695652	0.0434782608695652	0.0434782608695652	0.0434782608695652	0.0434782608695652	0	0	0	0.0434782608695652	0	0	0.0434782608695652	0.0434782608695652	0.0434782608695652	0.0434782608695652	0.0434782608695652	0.130434782608696	0.130434782608696	0.0434782608695652
>posi137
0	0	0	0	0	0.153846153846154	0	0	0	0.0769230769230769	0.0769230769230769	0	0	0	0.153846153846154	0	0	0.0769230769230769	0	0.0769230769230769	0.0769230769230769	0	0	0	0	0.153846153846154	0	0	0.0769230769230769	0	0	0.0769230769230769
>posi138
0	0	0	0	0	0	0	0	0	0	0	0	0	0.4	0	0	0	0	0	0	0.2	0	0	0	0	0	0.4	0	0	0	0	0
>posi139
0	0.0454545454545455	0.0454545454545455	0.136363636363636	0.0454545454545455	0	0.0454545454545455	0	0	0	0	0	0.0909090909090909	0	0.0909090909090909	0	0.0454545454545455	0.0454545454545455	0	0	0	0	0	0.0454545454545455	0	0.0909090909090909	0	0.0909090909090909	0.0454545454545455	0.0454545454545455	0.0454545454545455	0.0454545454545455
>posi140
0.130434782608696	0	0.0434782608695652	0	0	0.0869565217391304	0	0	0	0	0	0	0.0434782608695652	0.0434782608695652	0.0434782608695652	0.0434782608695652	0.0869565217391304	0	0	0	0	0	0	0.0434782608695652	0.0434782608695652	0.0434782608695652	0.0434782608695652	0.0434782608695652	0	0.130434782608696	0.130434782608696	0
>posi141
0	0	0	0	0	0	0	0	0	0	0	0	0	0.0769230769230769	0	0.0769230769230769	0	0	0	0	0	0	0.0769230769230769	0	0	0.0769230769230769	0.0769230769230769	0	0.230769230769231	0.153846153846154	0.0769230769230769	0.153846153846154
>posi142
0	0	0	0	0.0714285714285714	0	0	0	0	0.0714285714285714	0.0714285714285714	0	0.0714285714285714	0	0	0.0714285714285714	0	0	0.0714285714285714	0	0	0.0714285714285714	0.0714285714285714	0	0	0	0.0714285714285714	0.0714285714285714	0.0714285714285714	0.142857142857143	0.0714285714285714	0
>posi143
0	0	0	0	0	0	0	0	0	0	0	0	0	0	0	0.1	0	0	0	0	0	0	0	0	0.1	0	0	0	0.1	0.3	0.2	0.2
>posi144
0	0	0	0	0	0.0588235294117647	0	0	0	0	0	0	0.0588235294117647	0.0588235294117647	0.117647058823529	0.0588235294117647	0	0	0	0.0588235294117647	0	0.117647058823529	0	0.0588235294117647	0.0588235294117647	0.117647058823529	0.0588235294117647	0.0588235294117647	0	0.0588235294117647	0	0.0588235294117647
>posi145
0	0	0	0	0	0	0	0.0588235294117647	0	0.0588235294117647	0	0	0.0588235294117647	0	0.117647058823529	0	0	0.0588235294117647	0	0	0.0588235294117647	0.0588235294117647	0	0	0	0.0588235294117647	0	0.0588235294117647	0.0588235294117647	0.117647058823529	0.117647058823529	0.117647058823529
>posi146
0.1	0.05	0	0	0.05	0.05	0	0	0	0	0	0	0	0.05	0	0.05	0.05	0.05	0	0	0	0	0	0	0.1	0	0	0.05	0.05	0.15	0.15	0.05
>posi147
0.259259259259259	0.111111111111111	0	0.037037037037037	0	0.037037037037037	0	0.037037037037037	0	0	0	0	0	0.037037037037037	0	0.037037037037037	0.037037037037037	0	0	0.037037037037037	0	0	0	0	0.037037037037037	0.037037037037037	0	0.037037037037037	0.037037037037037	0.0740740740740741	0.111111111111111	0.037037037037037
>posi148
0.333333333333333	0.142857142857143	0.0952380952380952	0.0476190476190476	0	0.0476190476190476	0	0	0	0	0	0	0.0476190476190476	0	0.0476190476190476	0	0.0476190476190476	0	0	0	0	0	0	0	0	0.0476190476190476	0	0.0476190476190476	0	0.0476190476190476	0.0476190476190476	0
>posi149
0.1	0	0	0.1	0	0.1	0	0	0	0	0	0	0	0.1	0.1	0	0.1	0	0	0	0	0	0	0	0	0.1	0.1	0	0	0.1	0.1	0
>posi150
0	0	0	0	0	0	0.05	0	0	0	0	0	0	0.1	0	0.1	0	0	0	0.05	0.05	0.05	0	0	0.1	0	0	0.1	0.05	0.15	0.15	0.05
>posi151
0	0	0	0.05	0.05	0.05	0	0	0	0	0	0	0	0.05	0	0.1	0.1	0	0	0	0	0	0	0	0	0.05	0.05	0	0	0.25	0.2	0.05
>posi152
0.111111111111111	0.0740740740740741	0.0740740740740741	0	0	0.0740740740740741	0	0.0740740740740741	0	0.037037037037037	0	0	0	0.111111111111111	0	0.037037037037037	0	0	0	0.148148148148148	0	0	0	0	0	0	0.111111111111111	0.037037037037037	0	0.0740740740740741	0.037037037037037	0
>posi153
0	0	0	0	0	0	0	0.125	0	0	0	0	0	0.25	0	0	0	0	0	0.125	0	0	0	0	0	0	0.125	0.125	0	0.125	0.125	0
>posi154
0	0	0	0	0	0	0	0	0	0	0	0	0	0.111111111111111	0.111111111111111	0	0	0	0	0	0.111111111111111	0	0	0	0	0.111111111111111	0.111111111111111	0	0.111111111111111	0.111111111111111	0.111111111111111	0.111111111111111
>posi155
0.153846153846154	0	0.0769230769230769	0	0.0769230769230769	0	0	0	0	0	0	0	0.0769230769230769	0	0	0.0769230769230769	0	0.0769230769230769	0	0	0	0	0	0	0.0769230769230769	0	0	0.0769230769230769	0	0.153846153846154	0.153846153846154	0
>posi156
0	0	0	0	0.0526315789473684	0	0	0	0	0	0	0	0	0	0	0.157894736842105	0	0.0526315789473684	0	0	0.0526315789473684	0	0	0	0.105263157894737	0.0526315789473684	0	0	0.105263157894737	0.157894736842105	0.105263157894737	0.157894736842105
>posi157
0	0	0	0	0	0	0	0	0	0	0	0	0	0	0.0769230769230769	0.0769230769230769	0	0	0	0	0	0.0769230769230769	0	0	0	0.153846153846154	0	0	0.0769230769230769	0.230769230769231	0.153846153846154	0.153846153846154
>posi158
0.25	0.15	0.1	0	0.05	0	0	0	0	0	0	0	0	0	0.05	0.05	0	0.05	0	0	0	0	0	0	0.05	0.05	0	0	0.05	0.05	0.05	0.05
>posi159
0.2	0.1	0	0	0.1	0	0	0	0	0	0	0	0	0.2	0	0	0	0	0.1	0	0	0	0	0	0	0	0.1	0.1	0	0	0.1	0
>posi160
0	0	0	0	0.0833333333333333	0	0	0.0416666666666667	0	0.0416666666666667	0.0416666666666667	0	0.0833333333333333	0.0416666666666667	0.0833333333333333	0	0	0.0416666666666667	0.0833333333333333	0	0	0	0.0416666666666667	0.0833333333333333	0	0.0833333333333333	0	0.0833333333333333	0.0416666666666667	0.0416666666666667	0.0416666666666667	0.0416666666666667
>posi161
0	0	0	0	0.0526315789473684	0	0	0	0	0	0	0	0	0.0526315789473684	0.0526315789473684	0.0526315789473684	0.0526315789473684	0	0	0	0.0526315789473684	0	0	0	0.0526315789473684	0	0.0526315789473684	0.0526315789473684	0.0526315789473684	0.263157894736842	0.105263157894737	0.105263157894737
>posi162
0	0	0	0	0.0555555555555556	0	0.0555555555555556	0.0555555555555556	0	0	0	0	0	0.111111111111111	0.111111111111111	0	0.0555555555555556	0	0	0.111111111111111	0	0	0	0	0	0.111111111111111	0.0555555555555556	0.0555555555555556	0.0555555555555556	0.0555555555555556	0.0555555555555556	0.0555555555555556
>posi163
0.0769230769230769	0	0	0	0	0	0	0.0769230769230769	0	0	0	0	0.0769230769230769	0	0.0769230769230769	0	0	0	0.0769230769230769	0	0	0	0	0	0	0.0769230769230769	0	0.0769230769230769	0.0769230769230769	0.153846153846154	0.0769230769230769	0.153846153846154
>posi164
0	0	0	0	0	0	0	0.133333333333333	0	0	0	0	0.0666666666666667	0.133333333333333	0.0666666666666667	0	0	0.133333333333333	0	0	0.0666666666666667	0	0	0	0	0.0666666666666667	0	0.2	0	0.0666666666666667	0.0666666666666667	0
>posi165
0	0	0	0	0	0	0	0	0	0	0	0	0	0	0	0	0	0	0	0	0	0	0	0	0.2	0	0	0	0.2	0.2	0.2	0.2
>posi166
0.0476190476190476	0	0.0476190476190476	0	0.0476190476190476	0	0	0	0	0	0	0	0	0.142857142857143	0	0	0	0	0.0476190476190476	0	0.0476190476190476	0	0	0	0.0476190476190476	0	0	0.0476190476190476	0.0952380952380952	0.142857142857143	0.19047619047619	0.0952380952380952
>posi167
0.05	0	0.05	0	0.05	0	0	0	0	0	0	0	0	0.1	0.05	0.05	0	0	0.05	0	0.1	0	0	0	0.05	0.05	0.05	0.05	0.05	0.1	0.1	0.05
>posi168
0	0	0	0	0	0.0526315789473684	0	0	0	0	0	0	0	0.105263157894737	0	0.0526315789473684	0	0	0	0.0526315789473684	0	0.0526315789473684	0	0	0.0526315789473684	0	0.0526315789473684	0.0526315789473684	0	0.263157894736842	0.157894736842105	0.105263157894737
>posi169
0.0588235294117647	0	0	0	0.0588235294117647	0.117647058823529	0	0	0	0	0	0	0.0588235294117647	0.0588235294117647	0.0588235294117647	0.0588235294117647	0.176470588235294	0	0	0	0	0	0	0	0.0588235294117647	0.0588235294117647	0.0588235294117647	0.0588235294117647	0	0.0588235294117647	0.0588235294117647	0
>posi170
0	0	0	0	0	0.166666666666667	0	0	0	0	0	0	0	0.166666666666667	0.166666666666667	0	0	0	0	0.166666666666667	0	0	0	0	0	0.166666666666667	0.166666666666667	0	0	0	0	0
>posi171
0	0	0	0	0	0	0	0	0	0	0	0	0	0	0	0.166666666666667	0	0	0	0	0	0	0	0	0.166666666666667	0	0	0	0	0.333333333333333	0.333333333333333	0
>posi172
0.0952380952380952	0	0	0	0.0476190476190476	0	0.0476190476190476	0	0	0.0476190476190476	0	0	0	0.0952380952380952	0	0.0476190476190476	0.0476190476190476	0	0.0476190476190476	0	0.0476190476190476	0	0	0	0.0952380952380952	0	0.0476190476190476	0	0	0.0952380952380952	0.19047619047619	0.0476190476190476
>posi173
0	0	0	0	0	0	0	0	0	0	0	0	0	0.181818181818182	0	0	0	0	0	0	0	0	0	0.0909090909090909	0.0909090909090909	0	0	0.0909090909090909	0	0.181818181818182	0.272727272727273	0.0909090909090909
>posi174
0	0	0	0	0	0.0833333333333333	0	0	0	0	0	0	0	0.0833333333333333	0.0833333333333333	0	0.0833333333333333	0	0	0	0	0	0	0	0	0.0833333333333333	0.0833333333333333	0	0.0833333333333333	0.166666666666667	0.166666666666667	0.0833333333333333
>posi175
0	0	0	0	0.1	0	0	0	0	0	0	0	0	0.1	0	0.1	0.1	0	0	0	0	0	0	0	0.1	0	0.1	0	0	0.2	0.1	0.1
>posi176
0.107142857142857	0	0.107142857142857	0.0714285714285714	0.0357142857142857	0	0.0714285714285714	0	0	0	0	0	0	0.0714285714285714	0.0357142857142857	0.0357142857142857	0.0357142857142857	0	0.0357142857142857	0.0357142857142857	0	0	0	0	0.0357142857142857	0.0357142857142857	0.0714285714285714	0	0.0714285714285714	0.0357142857142857	0.0357142857142857	0.0714285714285714
>posi177
0	0	0	0	0	0	0	0	0	0	0	0	0	0	0.0833333333333333	0	0	0	0	0	0	0	0	0	0	0.0833333333333333	0	0	0.333333333333333	0.0833333333333333	0	0.416666666666667
>posi178
0	0	0	0	0	0	0	0	0	0	0	0	0	0.0833333333333333	0	0	0	0	0	0	0	0	0	0	0	0	0.0833333333333333	0	0.25	0.166666666666667	0	0.416666666666667
>posi179
0.111111111111111	0	0.0740740740740741	0	0.0740740740740741	0	0	0	0	0.037037037037037	0	0	0.037037037037037	0.111111111111111	0	0.037037037037037	0.037037037037037	0.037037037037037	0	0	0	0	0.037037037037037	0.0740740740740741	0.037037037037037	0	0.111111111111111	0	0.037037037037037	0.037037037037037	0.0740740740740741	0.037037037037037
>posi180
0	0	0	0	0	0	0	0	0	0	0	0	0	0.181818181818182	0	0	0	0	0	0	0	0	0.0909090909090909	0	0	0	0	0.181818181818182	0.0909090909090909	0.181818181818182	0.181818181818182	0.0909090909090909
>posi181
0	0	0	0	0	0	0	0	0	0	0	0	0	0	0.25	0	0	0	0	0	0	0	0	0	0	0.25	0	0	0	0.25	0.25	0
>posi182
0.0769230769230769	0	0	0	0	0	0.0769230769230769	0	0	0	0	0	0.0769230769230769	0.0769230769230769	0	0	0.0769230769230769	0	0	0	0	0	0	0	0	0	0	0.0769230769230769	0.153846153846154	0.0769230769230769	0.0769230769230769	0.230769230769231
>posi183
0.181818181818182	0.0454545454545455	0	0.0454545454545455	0.0454545454545455	0.0454545454545455	0	0	0	0	0	0	0	0.0454545454545455	0.0909090909090909	0.0909090909090909	0.0909090909090909	0	0	0	0.0909090909090909	0	0	0	0.0909090909090909	0.0909090909090909	0.0454545454545455	0	0	0	0	0
>posi184
0	0	0.142857142857143	0	0.142857142857143	0	0	0	0	0	0	0	0	0.142857142857143	0.142857142857143	0	0.142857142857143	0	0	0	0	0	0	0	0	0.142857142857143	0.142857142857143	0	0	0	0	0
>posi185
0	0	0	0	0.117647058823529	0	0	0	0	0.0588235294117647	0	0	0	0.117647058823529	0	0.0588235294117647	0.0588235294117647	0.0588235294117647	0	0	0	0	0	0.0588235294117647	0	0.0588235294117647	0.117647058823529	0	0.0588235294117647	0.0588235294117647	0.117647058823529	0.0588235294117647
>posi186
0	0	0.0909090909090909	0.0909090909090909	0	0	0	0.0909090909090909	0	0	0	0	0	0.0909090909090909	0.0909090909090909	0	0	0	0	0.0909090909090909	0	0	0	0	0	0.0909090909090909	0	0	0.0909090909090909	0	0.0909090909090909	0.181818181818182
>posi187
0	0	0	0	0.0588235294117647	0	0	0	0	0	0	0	0	0.176470588235294	0	0	0	0	0.0588235294117647	0	0	0	0	0.0588235294117647	0	0	0	0.176470588235294	0.0588235294117647	0.176470588235294	0.235294117647059	0
>posi188
0	0	0	0	0	0.0454545454545455	0	0	0	0	0	0	0	0	0.0909090909090909	0.0909090909090909	0	0.0454545454545455	0	0	0	0.0909090909090909	0	0	0.136363636363636	0.0454545454545455	0	0	0.0454545454545455	0.181818181818182	0.136363636363636	0.0909090909090909
>posi189
0	0	0	0	0	0	0	0	0	0.0526315789473684	0	0.0526315789473684	0	0.0526315789473684	0	0.0526315789473684	0	0	0	0	0.0526315789473684	0.105263157894737	0	0	0.0526315789473684	0	0.0526315789473684	0	0.105263157894737	0.157894736842105	0.105263157894737	0.157894736842105
>posi190
0.0909090909090909	0	0	0.0909090909090909	0.0909090909090909	0	0	0	0	0	0	0	0	0	0.0454545454545455	0.0909090909090909	0	0.0909090909090909	0	0	0	0	0	0	0	0.136363636363636	0	0	0.136363636363636	0.0454545454545455	0.0454545454545455	0.136363636363636
>posi191
0	0	0	0	0	0	0	0	0	0	0	0	0	0	0.1	0	0	0	0	0	0	0	0	0	0	0.1	0	0	0.1	0.3	0.2	0.2
>posi192
0	0	0	0	0.0869565217391304	0	0	0	0	0	0	0	0.0869565217391304	0.0434782608695652	0.0434782608695652	0.0869565217391304	0.0434782608695652	0	0.0434782608695652	0	0	0.0434782608695652	0	0.0869565217391304	0.0434782608695652	0.0869565217391304	0.0434782608695652	0.0869565217391304	0.0434782608695652	0.0434782608695652	0.0434782608695652	0.0434782608695652
>posi193
0	0	0	0	0	0	0.0625	0	0	0	0	0	0.0625	0	0.0625	0	0	0	0	0.0625	0	0	0	0	0	0.125	0	0	0.1875	0.0625	0.125	0.25
>posi194
0	0	0	0.0714285714285714	0	0	0.0714285714285714	0.0714285714285714	0	0	0	0	0	0	0.214285714285714	0	0	0	0.0714285714285714	0.0714285714285714	0	0	0	0	0.0714285714285714	0.0714285714285714	0	0.0714285714285714	0.0714285714285714	0	0	0.142857142857143
>posi195
0	0	0	0	0	0	0	0	0	0	0	0	0	0.0909090909090909	0	0.0909090909090909	0	0	0	0	0	0.0909090909090909	0	0	0.0909090909090909	0	0	0.0909090909090909	0.0909090909090909	0.181818181818182	0.181818181818182	0.0909090909090909
>posi196
0.125	0.208333333333333	0	0	0.0416666666666667	0.0416666666666667	0	0	0	0	0	0	0.0416666666666667	0.0833333333333333	0	0.0416666666666667	0.0833333333333333	0	0	0	0	0.0416666666666667	0	0	0.0416666666666667	0	0.0416666666666667	0.0416666666666667	0	0.0833333333333333	0.0833333333333333	0
>posi197
0.214285714285714	0.0714285714285714	0.0714285714285714	0.0714285714285714	0	0.0714285714285714	0	0	0	0	0	0	0	0	0.0714285714285714	0.0714285714285714	0.0714285714285714	0	0	0	0	0	0	0	0.0714285714285714	0.0714285714285714	0	0	0	0.0714285714285714	0.0714285714285714	0
>posi198
0.0625	0	0	0	0.0625	0	0	0.0625	0	0	0	0	0.0625	0.0625	0	0	0	0	0.125	0	0	0	0	0	0	0	0.0625	0.125	0.0625	0.125	0.125	0.0625
>posi199
0.115384615384615	0	0.0384615384615385	0.153846153846154	0	0	0	0.0769230769230769	0	0	0	0	0	0.115384615384615	0	0	0	0	0	0.0769230769230769	0	0	0	0	0	0	0.0769230769230769	0.0384615384615385	0.0384615384615385	0.115384615384615	0.0769230769230769	0.0769230769230769
>posi200
0	0	0	0	0	0	0	0	0	0	0	0	0.0526315789473684	0.0526315789473684	0.0526315789473684	0.0526315789473684	0	0	0	0	0.105263157894737	0	0.0526315789473684	0	0.0526315789473684	0.0526315789473684	0	0.105263157894737	0.0526315789473684	0.157894736842105	0.105263157894737	0.105263157894737
>posi201
0	0	0	0	0	0	0	0	0	0	0	0	0.0526315789473684	0.0526315789473684	0.0526315789473684	0.0526315789473684	0	0	0	0	0.105263157894737	0	0.0526315789473684	0	0.0526315789473684	0.0526315789473684	0	0.105263157894737	0.0526315789473684	0.157894736842105	0.105263157894737	0.105263157894737
>posi202
0	0	0	0	0.1	0	0	0	0	0	0	0	0	0	0.1	0.1	0	0.1	0	0	0	0	0	0	0	0.2	0	0	0	0.2	0.1	0.1
>posi203
0	0	0	0	0	0.0625	0	0	0	0	0	0	0.125	0.0625	0	0.0625	0	0	0	0.0625	0	0	0.0625	0.0625	0.0625	0	0	0.1875	0	0.125	0.0625	0.0625
>posi204
0	0	0	0	0	0	0	0	0	0	0	0	0.285714285714286	0	0	0	0	0	0	0	0	0	0	0.142857142857143	0	0	0	0.285714285714286	0	0.142857142857143	0.142857142857143	0
>posi205
0	0	0	0.0434782608695652	0	0.0869565217391304	0	0	0	0.0434782608695652	0	0	0	0	0.0869565217391304	0	0.0434782608695652	0	0	0.0434782608695652	0	0.0434782608695652	0	0	0	0.0869565217391304	0	0.0434782608695652	0.0869565217391304	0.173913043478261	0.0869565217391304	0.130434782608696
>posi206
0	0	0	0	0	0	0	0	0	0	0	0	0	0.125	0	0	0	0	0	0	0	0	0	0	0	0	0.125	0	0.125	0.25	0.25	0.125
>posi207
0.0434782608695652	0	0	0	0.0434782608695652	0	0.0434782608695652	0	0	0.0434782608695652	0.0434782608695652	0	0	0.0434782608695652	0.0434782608695652	0.0434782608695652	0	0.0434782608695652	0	0.0434782608695652	0	0.0869565217391304	0	0	0.0434782608695652	0.0434782608695652	0.0434782608695652	0	0.0869565217391304	0.0869565217391304	0.0434782608695652	0.130434782608696
>posi208
0	0	0	0	0	0	0	0	0	0	0	0	0	0.125	0	0	0	0	0	0	0.125	0	0	0	0.125	0	0.125	0	0.125	0.125	0.125	0.125
>posi209
0	0	0	0	0	0	0	0	0	0	0	0	0	0.125	0	0	0	0	0	0	0.125	0	0	0	0.125	0	0.125	0	0.125	0.125	0.125	0.125
>posi210
0.307692307692308	0.153846153846154	0	0	0.0769230769230769	0	0	0	0	0	0	0	0	0.0769230769230769	0.0769230769230769	0	0.0769230769230769	0	0	0	0	0	0	0	0	0.0769230769230769	0.0769230769230769	0	0	0.0769230769230769	0	0
>posi211
0	0	0	0	0	0	0	0	0	0	0.0588235294117647	0	0.0588235294117647	0	0.0588235294117647	0	0	0	0	0	0	0.117647058823529	0	0	0	0.0588235294117647	0	0.0588235294117647	0.176470588235294	0.117647058823529	0.0588235294117647	0.235294117647059
>posi212
0	0	0	0	0.0384615384615385	0.0384615384615385	0	0	0	0	0	0	0	0.115384615384615	0.0384615384615385	0.0769230769230769	0.0384615384615385	0	0.0384615384615385	0	0.0769230769230769	0.0384615384615385	0	0	0.0384615384615385	0.0769230769230769	0.0769230769230769	0	0.0769230769230769	0.0769230769230769	0.0769230769230769	0.0769230769230769
>posi213
0	0.0416666666666667	0.125	0	0.0833333333333333	0	0	0.0416666666666667	0	0	0	0	0	0.0833333333333333	0.0416666666666667	0.0416666666666667	0.0833333333333333	0	0.0416666666666667	0	0	0	0	0	0.0416666666666667	0.0416666666666667	0.0833333333333333	0	0.0416666666666667	0.0833333333333333	0.0833333333333333	0.0416666666666667
>posi214
0	0	0	0	0	0	0	0	0	0	0	0	0	0	0.0909090909090909	0.0909090909090909	0	0	0	0	0	0	0	0.0909090909090909	0.0909090909090909	0.0909090909090909	0	0	0	0.272727272727273	0.181818181818182	0.0909090909090909
>posi215
0	0	0	0.111111111111111	0	0.111111111111111	0	0	0	0	0	0	0	0.111111111111111	0	0.111111111111111	0.111111111111111	0	0	0	0	0	0	0	0.111111111111111	0	0.111111111111111	0	0	0.111111111111111	0.111111111111111	0
>posi216
0	0	0	0	0	0	0	0	0	0	0	0	0	0.0588235294117647	0.0588235294117647	0	0	0	0	0	0	0	0	0.0588235294117647	0	0.117647058823529	0	0	0.235294117647059	0.0588235294117647	0.117647058823529	0.294117647058824
>posi217
0	0	0	0	0.0434782608695652	0	0	0	0	0	0	0	0	0.0434782608695652	0	0.0869565217391304	0.0434782608695652	0	0	0	0	0.0434782608695652	0	0.0434782608695652	0.0869565217391304	0.0434782608695652	0.0434782608695652	0	0.130434782608696	0.130434782608696	0.0869565217391304	0.173913043478261
>posi218
0	0	0	0	0.2	0	0	0	0	0	0	0	0	0.2	0	0.1	0.1	0.1	0	0	0	0	0	0	0.1	0	0.2	0	0	0	0	0
>posi219
0	0	0	0	0	0	0.0833333333333333	0.0833333333333333	0	0	0	0	0.0833333333333333	0.166666666666667	0.0833333333333333	0	0.0833333333333333	0	0	0.0833333333333333	0	0.0833333333333333	0	0	0	0.0833333333333333	0.0833333333333333	0.0833333333333333	0	0	0	0
>posi220
0	0	0	0	0.1	0.1	0	0	0	0.05	0	0.05	0	0.15	0	0	0.05	0.05	0	0.1	0	0	0	0	0	0	0.05	0.1	0.05	0.05	0	0.1
>posi221
0.0714285714285714	0	0	0	0.142857142857143	0	0	0	0	0	0	0	0	0.142857142857143	0	0.0714285714285714	0	0.142857142857143	0	0	0	0	0	0	0.0714285714285714	0	0	0.142857142857143	0	0.142857142857143	0.0714285714285714	0
>posi222
0	0	0	0	0	0	0	0	0	0	0	0	0.0416666666666667	0.0416666666666667	0.0833333333333333	0.0416666666666667	0	0	0	0	0.0416666666666667	0	0.0833333333333333	0.0416666666666667	0.0416666666666667	0.0833333333333333	0.0416666666666667	0.0416666666666667	0.0833333333333333	0.125	0.0833333333333333	0.125
>posi223
0	0	0.0588235294117647	0	0	0	0	0.0588235294117647	0	0	0	0	0.0588235294117647	0.0588235294117647	0	0.0588235294117647	0	0	0.0588235294117647	0	0.0588235294117647	0	0	0	0.0588235294117647	0	0.0588235294117647	0.0588235294117647	0	0.176470588235294	0.176470588235294	0.0588235294117647
>posi224
0	0	0	0	0	0	0	0	0	0	0	0	0	0.0740740740740741	0	0.037037037037037	0	0	0	0	0	0	0.0740740740740741	0	0	0	0	0.0740740740740741	0.222222222222222	0.185185185185185	0.185185185185185	0.148148148148148
>posi225
0	0	0	0	0	0	0	0	0	0	0	0	0.0714285714285714	0.0714285714285714	0.0714285714285714	0	0	0	0	0	0	0	0	0.142857142857143	0	0.0714285714285714	0.0714285714285714	0.0714285714285714	0.0714285714285714	0.142857142857143	0	0.214285714285714
>posi226
0	0	0	0	0	0	0	0	0	0	0	0	0.125	0	0	0	0	0	0	0	0	0	0	0	0	0	0	0.125	0.125	0.25	0.125	0.25
>posi227
0.111111111111111	0.111111111111111	0	0.0555555555555556	0	0	0.0555555555555556	0	0	0	0	0	0.0555555555555556	0.0555555555555556	0	0.0555555555555556	0.0555555555555556	0	0	0	0.0555555555555556	0	0	0	0	0.111111111111111	0	0.0555555555555556	0.0555555555555556	0	0.111111111111111	0.0555555555555556
>posi228
0	0	0	0	0.142857142857143	0	0	0	0	0	0	0	0.0714285714285714	0.0714285714285714	0	0.0714285714285714	0.142857142857143	0	0	0	0	0	0	0	0	0.0714285714285714	0.0714285714285714	0.0714285714285714	0	0.142857142857143	0.142857142857143	0
>posi229
0	0	0	0	0	0	0	0	0	0	0	0	0	0.166666666666667	0	0	0	0	0	0	0	0	0	0	0	0	0.166666666666667	0	0.166666666666667	0.166666666666667	0.166666666666667	0.166666666666667
>posi230
0	0	0.0555555555555556	0	0	0	0	0.0555555555555556	0	0	0	0	0.111111111111111	0	0.0555555555555556	0	0	0.0555555555555556	0	0	0	0.0555555555555556	0	0	0.0555555555555556	0.0555555555555556	0	0.0555555555555556	0.0555555555555556	0.111111111111111	0.111111111111111	0.166666666666667
>posi231
0	0	0	0	0.1	0	0	0	0	0	0	0	0	0	0.1	0.1	0	0	0.1	0	0	0	0	0	0.1	0.1	0	0	0.1	0.1	0.1	0.1
>posi232
0	0	0	0	0	0	0	0	0	0	0	0	0.166666666666667	0	0	0	0	0	0	0	0	0	0	0	0	0	0	0.166666666666667	0	0.333333333333333	0.333333333333333	0
>posi233
0	0	0	0	0.05	0.05	0	0	0	0.1	0.05	0.05	0.05	0	0	0	0.05	0.05	0	0	0.05	0.1	0	0	0.05	0	0	0.05	0.1	0.05	0	0.15
>posi234
0.1	0	0	0.1	0.05	0	0	0	0	0	0	0	0.05	0	0.1	0.05	0.05	0	0	0	0	0	0	0.1	0.05	0.1	0	0.05	0.05	0.05	0.05	0.05
>posi235
0	0	0	0	0	0	0	0	0	0	0	0	0.1	0.1	0	0	0	0	0	0	0	0	0	0.1	0	0	0.1	0	0	0.3	0.1	0.2
>posi236
0	0	0	0	0	0	0.0714285714285714	0	0	0	0	0	0	0	0.0714285714285714	0.0714285714285714	0.0714285714285714	0	0	0	0	0	0	0	0	0.142857142857143	0	0	0.142857142857143	0.142857142857143	0.142857142857143	0.142857142857143
>posi237
0.0769230769230769	0	0.0384615384615385	0.0384615384615385	0	0	0	0.0384615384615385	0	0	0	0	0.0384615384615385	0.0769230769230769	0.0384615384615385	0	0	0	0.0384615384615385	0	0.0384615384615385	0	0.0384615384615385	0	0	0.0769230769230769	0.0384615384615385	0.0384615384615385	0.0769230769230769	0.0769230769230769	0.115384615384615	0.115384615384615
>posi238
0.133333333333333	0	0	0.0666666666666667	0.0666666666666667	0	0	0	0	0	0	0	0	0.0666666666666667	0	0.0666666666666667	0	0.0666666666666667	0	0	0	0	0	0	0	0.0666666666666667	0.0666666666666667	0	0.133333333333333	0.0666666666666667	0.0666666666666667	0.133333333333333
>posi239
0	0	0	0	0.037037037037037	0	0	0	0	0.037037037037037	0.037037037037037	0	0	0.0740740740740741	0.0740740740740741	0	0	0	0.037037037037037	0	0.037037037037037	0.037037037037037	0	0.0740740740740741	0	0.0740740740740741	0	0.037037037037037	0.148148148148148	0.0740740740740741	0.037037037037037	0.185185185185185
>posi240
0	0	0	0	0	0.0454545454545455	0	0.0454545454545455	0	0.0909090909090909	0.0909090909090909	0	0	0	0	0.0454545454545455	0.0454545454545455	0.0454545454545455	0	0	0	0	0	0.0909090909090909	0	0.0454545454545455	0	0	0.136363636363636	0.0909090909090909	0.0454545454545455	0.181818181818182
>posi241
0	0.05	0	0.05	0.05	0	0	0.05	0	0	0	0	0.05	0	0.15	0	0.05	0	0	0.05	0	0	0	0.05	0.05	0.1	0	0.05	0.1	0.05	0	0.1
>posi242
0	0	0.133333333333333	0.0666666666666667	0	0	0.0666666666666667	0	0	0	0	0	0.0666666666666667	0	0.133333333333333	0	0.0666666666666667	0	0	0	0.0666666666666667	0	0	0	0	0.0666666666666667	0	0.0666666666666667	0.0666666666666667	0.0666666666666667	0.0666666666666667	0.0666666666666667
>posi243
0	0	0	0	0	0	0	0	0	0	0	0	0	0.1	0	0	0	0	0	0	0	0	0	0.05	0.05	0	0	0	0.15	0.2	0.1	0.35
>posi244
0	0	0	0	0	0	0	0	0	0	0	0	0	0.142857142857143	0	0.0952380952380952	0	0	0	0	0.0476190476190476	0.0952380952380952	0	0.0476190476190476	0.0952380952380952	0	0.0952380952380952	0	0	0.19047619047619	0.0952380952380952	0.0952380952380952
>posi245
0	0	0	0	0	0	0	0.05	0	0	0	0	0	0.1	0	0	0	0.05	0	0	0	0	0	0	0	0.05	0.05	0	0.15	0.15	0.1	0.3
>posi246
0	0	0	0	0	0.285714285714286	0	0	0	0.142857142857143	0.0714285714285714	0.0714285714285714	0.0714285714285714	0	0	0	0	0	0	0.285714285714286	0	0	0	0	0	0	0	0.0714285714285714	0	0	0	0
>posi247
0	0	0	0	0	0	0	0	0	0	0	0	0	0.181818181818182	0	0	0	0	0	0	0.0909090909090909	0	0	0	0	0	0.0909090909090909	0.0909090909090909	0.0909090909090909	0.181818181818182	0.0909090909090909	0.181818181818182
>posi248
0	0.0588235294117647	0	0	0	0.0588235294117647	0	0	0	0	0	0	0.0588235294117647	0.0588235294117647	0	0	0	0.0588235294117647	0	0	0	0	0	0	0	0	0.0588235294117647	0.0588235294117647	0.117647058823529	0.176470588235294	0.176470588235294	0.117647058823529
>posi249
0	0	0	0.0476190476190476	0	0.0476190476190476	0	0.0476190476190476	0	0.0476190476190476	0	0	0.0952380952380952	0.0476190476190476	0	0	0	0.0476190476190476	0	0.0476190476190476	0.0476190476190476	0	0	0	0	0	0.0476190476190476	0.0476190476190476	0.0476190476190476	0.142857142857143	0.142857142857143	0.0952380952380952
>posi250
0	0	0	0	0	0.142857142857143	0	0	0	0.0714285714285714	0	0.0714285714285714	0	0	0.0714285714285714	0	0	0	0	0.142857142857143	0	0	0	0	0	0.0714285714285714	0	0	0.0714285714285714	0.142857142857143	0.0714285714285714	0.142857142857143
>posi251
0	0	0	0	0	0.142857142857143	0	0	0	0.0714285714285714	0	0.0714285714285714	0	0	0.0714285714285714	0	0	0	0	0.142857142857143	0	0	0	0	0	0.0714285714285714	0	0	0.0714285714285714	0.142857142857143	0.0714285714285714	0.142857142857143
>posi252
0	0	0	0	0.0666666666666667	0	0	0	0	0	0	0	0.0666666666666667	0.0666666666666667	0.0666666666666667	0	0	0.0666666666666667	0	0	0.0666666666666667	0	0	0	0	0.0666666666666667	0	0.133333333333333	0.0666666666666667	0.133333333333333	0.133333333333333	0.0666666666666667
>posi253
0	0.0384615384615385	0.0384615384615385	0.0384615384615385	0.0384615384615385	0	0.0384615384615385	0.0384615384615385	0	0	0	0	0.0384615384615385	0.115384615384615	0.0384615384615385	0	0.0384615384615385	0	0	0.0769230769230769	0	0	0.0384615384615385	0	0.0384615384615385	0.0384615384615385	0.115384615384615	0	0	0.0769230769230769	0.0769230769230769	0.0769230769230769
>posi254
0	0.05	0	0	0	0.05	0	0.05	0	0	0	0	0	0	0.05	0.05	0	0.05	0	0.05	0	0	0	0	0.1	0.05	0	0	0.15	0.1	0.05	0.2
>posi255
0	0	0	0	0	0	0	0.19047619047619	0	0.0476190476190476	0.0476190476190476	0	0	0.0952380952380952	0.0476190476190476	0.0476190476190476	0	0.0952380952380952	0.0476190476190476	0.0476190476190476	0	0	0	0.0476190476190476	0.0476190476190476	0.0476190476190476	0.0476190476190476	0.0476190476190476	0.0476190476190476	0	0	0.0476190476190476
>posi256
0	0	0	0	0	0	0	0	0	0	0	0	0	0.111111111111111	0	0.111111111111111	0	0	0	0	0	0	0.111111111111111	0	0.111111111111111	0	0	0.111111111111111	0.111111111111111	0.111111111111111	0.111111111111111	0.111111111111111
>posi257
0	0	0	0	0	0	0	0	0	0.0555555555555556	0	0.0555555555555556	0.0555555555555556	0.0555555555555556	0	0.0555555555555556	0	0	0	0	0.111111111111111	0.0555555555555556	0.0555555555555556	0	0	0.0555555555555556	0.0555555555555556	0.0555555555555556	0.0555555555555556	0.111111111111111	0.111111111111111	0.0555555555555556
>posi258
0.0869565217391304	0.0869565217391304	0	0	0	0.0434782608695652	0	0	0	0	0	0.0434782608695652	0.0869565217391304	0.0434782608695652	0.0434782608695652	0	0.0434782608695652	0	0	0	0.0434782608695652	0.0869565217391304	0	0	0	0.0869565217391304	0	0.0869565217391304	0.0434782608695652	0.0434782608695652	0.0869565217391304	0.0434782608695652
>posi259
0	0	0	0	0	0.166666666666667	0	0	0	0	0	0	0	0.0833333333333333	0.0833333333333333	0.0833333333333333	0.166666666666667	0	0	0	0	0	0	0	0.0833333333333333	0.0833333333333333	0	0.0833333333333333	0.0833333333333333	0	0	0.0833333333333333
>posi260
0	0	0	0	0	0	0.111111111111111	0	0	0.0555555555555556	0.0555555555555556	0	0.0555555555555556	0.0555555555555556	0	0.0555555555555556	0	0	0.0555555555555556	0.0555555555555556	0	0.111111111111111	0	0	0.0555555555555556	0	0.0555555555555556	0.0555555555555556	0.0555555555555556	0.0555555555555556	0.0555555555555556	0.0555555555555556
>posi261
0	0	0	0	0	0	0	0.125	0	0	0	0	0	0	0.125	0.125	0	0.125	0	0	0	0	0	0	0	0.25	0	0	0.125	0	0	0.125
>posi262
0	0.0769230769230769	0	0.0769230769230769	0	0.0769230769230769	0	0	0	0	0	0	0	0.0769230769230769	0	0.0769230769230769	0.0769230769230769	0	0	0	0	0	0	0	0.0769230769230769	0	0	0	0.0769230769230769	0.153846153846154	0.0769230769230769	0.153846153846154
>posi263
0.1875	0.1875	0	0	0.0625	0	0	0	0	0	0	0	0	0.125	0	0	0.0625	0	0	0	0	0	0	0	0	0	0	0.125	0	0.125	0.125	0
>posi264
0	0	0	0	0	0	0	0	0.0434782608695652	0.0434782608695652	0.0434782608695652	0.0434782608695652	0	0.0869565217391304	0.0434782608695652	0.0434782608695652	0	0	0	0	0.0434782608695652	0.173913043478261	0.0434782608695652	0.0434782608695652	0.0434782608695652	0.0434782608695652	0.0434782608695652	0.0434782608695652	0	0.0869565217391304	0.0869565217391304	0
>posi265
0	0	0	0	0	0.136363636363636	0.0454545454545455	0	0	0.0909090909090909	0.0909090909090909	0	0.0909090909090909	0.0454545454545455	0	0	0.0454545454545455	0	0	0.136363636363636	0	0	0.0454545454545455	0.0454545454545455	0	0	0.0454545454545455	0.0909090909090909	0	0.0454545454545455	0.0454545454545455	0
>posi266
0	0	0	0	0.0416666666666667	0.0416666666666667	0	0	0	0.0416666666666667	0.0416666666666667	0	0.0833333333333333	0.0833333333333333	0	0.0833333333333333	0	0	0.0416666666666667	0.0416666666666667	0.125	0	0.0416666666666667	0.0416666666666667	0.0416666666666667	0.0416666666666667	0.0416666666666667	0.0833333333333333	0	0.0416666666666667	0.0416666666666667	0
>posi267
0	0	0	0.1	0	0.1	0	0	0	0	0	0	0.1	0	0	0.1	0	0.1	0	0	0	0	0	0	0	0.1	0	0.1	0	0.1	0.1	0.1
>posi268
0.0666666666666667	0	0	0	0.0666666666666667	0	0	0	0	0	0	0	0	0.0666666666666667	0.0666666666666667	0	0.0666666666666667	0	0	0	0	0	0.0666666666666667	0	0	0.133333333333333	0.0666666666666667	0	0.133333333333333	0.0666666666666667	0.0666666666666667	0.133333333333333
>posi269
0.0416666666666667	0	0	0	0.0833333333333333	0	0.0416666666666667	0	0	0	0	0.0416666666666667	0.0416666666666667	0.0416666666666667	0.0416666666666667	0.0416666666666667	0	0.0833333333333333	0.0416666666666667	0	0	0.0416666666666667	0	0	0.0416666666666667	0.0416666666666667	0	0.0416666666666667	0.0416666666666667	0.125	0.0416666666666667	0.125
>posi270
0	0	0	0	0	0.0833333333333333	0	0	0	0	0	0	0.0833333333333333	0	0	0.0833333333333333	0	0	0	0.0833333333333333	0	0	0	0	0.0833333333333333	0.0833333333333333	0	0	0	0.166666666666667	0.166666666666667	0.166666666666667
>posi271
0	0	0	0	0	0	0	0	0	0	0	0	0	0.222222222222222	0	0	0	0	0	0	0	0	0	0.111111111111111	0	0	0.111111111111111	0.111111111111111	0.111111111111111	0.111111111111111	0.111111111111111	0.111111111111111
>posi272
0	0	0	0	0	0	0	0	0	0	0	0	0	0.0666666666666667	0	0.0666666666666667	0	0	0	0	0	0	0	0.0666666666666667	0	0.0666666666666667	0.0666666666666667	0	0.133333333333333	0.2	0.133333333333333	0.2
>posi273
0	0	0	0	0	0	0	0.0666666666666667	0	0	0	0	0	0.0666666666666667	0.0666666666666667	0.0666666666666667	0	0	0.0666666666666667	0	0	0	0	0.0666666666666667	0.0666666666666667	0.0666666666666667	0.0666666666666667	0	0.0666666666666667	0.2	0	0.133333333333333
>posi274
0	0	0	0	0	0.0666666666666667	0	0	0	0	0	0	0	0.0666666666666667	0	0.133333333333333	0.0666666666666667	0	0	0	0.0666666666666667	0	0	0	0.0666666666666667	0.0666666666666667	0	0.0666666666666667	0.0666666666666667	0.133333333333333	0.2	0
>posi275
0	0	0	0	0	0	0	0	0	0.0714285714285714	0	0.0714285714285714	0	0.0714285714285714	0	0	0	0	0	0	0	0.142857142857143	0	0	0	0	0	0.0714285714285714	0.142857142857143	0.142857142857143	0.142857142857143	0.142857142857143
>posi276
0	0	0	0	0	0	0	0	0	0	0	0	0.0666666666666667	0	0.0666666666666667	0	0	0	0	0	0	0	0.0666666666666667	0	0	0.0666666666666667	0	0.0666666666666667	0.2	0.133333333333333	0	0.333333333333333
>posi277
0	0	0	0	0	0	0	0	0	0	0	0	0	0.210526315789474	0	0	0	0	0	0	0	0	0.0526315789473684	0.105263157894737	0	0	0.157894736842105	0.0526315789473684	0.105263157894737	0.105263157894737	0.0526315789473684	0.157894736842105
>posi278
0	0.0476190476190476	0	0	0	0.0476190476190476	0	0	0	0	0	0	0	0	0.0476190476190476	0.0476190476190476	0.0476190476190476	0	0	0	0.0476190476190476	0	0	0	0	0.142857142857143	0	0	0.142857142857143	0.142857142857143	0.19047619047619	0.0952380952380952
>posi279
0	0.0476190476190476	0	0	0	0.0476190476190476	0	0	0	0	0	0	0	0	0.0476190476190476	0.0476190476190476	0.0476190476190476	0	0	0	0.0476190476190476	0	0	0	0	0.142857142857143	0	0	0.142857142857143	0.142857142857143	0.19047619047619	0.0952380952380952
>posi280
0.0416666666666667	0	0	0	0.0416666666666667	0	0	0	0	0	0	0	0	0.0833333333333333	0.0416666666666667	0.0416666666666667	0	0.0416666666666667	0	0	0.0833333333333333	0	0	0	0.0416666666666667	0	0.0416666666666667	0.0416666666666667	0.125	0.125	0.0833333333333333	0.166666666666667
>posi281
0.037037037037037	0	0	0	0.0740740740740741	0	0	0.037037037037037	0	0	0	0	0.0740740740740741	0.0740740740740741	0.037037037037037	0.037037037037037	0	0.037037037037037	0.037037037037037	0.037037037037037	0	0.037037037037037	0.037037037037037	0	0	0.0740740740740741	0.0740740740740741	0.0740740740740741	0.037037037037037	0.0740740740740741	0.0740740740740741	0.037037037037037
>posi282
0	0	0	0	0	0	0	0	0	0	0	0	0.0714285714285714	0	0.142857142857143	0	0	0	0	0	0	0.142857142857143	0	0	0	0.142857142857143	0	0.0714285714285714	0.142857142857143	0.0714285714285714	0.0714285714285714	0.142857142857143
>posi283
0	0	0	0	0	0	0	0	0	0	0	0	0	0.0833333333333333	0.0833333333333333	0.0833333333333333	0	0	0	0	0.0833333333333333	0	0.0833333333333333	0	0	0.0833333333333333	0.166666666666667	0	0.166666666666667	0.0833333333333333	0	0.0833333333333333
>posi284
0	0	0	0	0	0.166666666666667	0	0	0	0	0	0.0833333333333333	0	0	0.0833333333333333	0.0833333333333333	0	0.0833333333333333	0	0.0833333333333333	0	0	0	0	0.0833333333333333	0	0	0.0833333333333333	0	0.166666666666667	0.0833333333333333	0
>posi285
0	0.111111111111111	0	0	0	0.0740740740740741	0	0.037037037037037	0	0	0	0	0.037037037037037	0.037037037037037	0	0.037037037037037	0	0.037037037037037	0	0.0740740740740741	0	0	0	0	0.037037037037037	0	0	0.0740740740740741	0.111111111111111	0.111111111111111	0.0740740740740741	0.148148148148148
>posi286
0	0.125	0	0	0	0.0833333333333333	0	0.0416666666666667	0	0	0	0	0.0416666666666667	0.125	0	0	0.0416666666666667	0	0	0.0833333333333333	0	0	0	0	0	0	0.0833333333333333	0.0416666666666667	0.0833333333333333	0.0833333333333333	0.0416666666666667	0.125
>posi287
0	0.130434782608696	0	0	0	0.0869565217391304	0	0.0434782608695652	0	0	0	0	0.0869565217391304	0.0869565217391304	0	0	0.0434782608695652	0	0	0.0869565217391304	0	0	0	0	0	0	0.0869565217391304	0.0869565217391304	0.0434782608695652	0.0869565217391304	0.0434782608695652	0.0869565217391304
>posi288
0	0	0	0	0	0.0769230769230769	0	0	0	0	0	0.0769230769230769	0	0.153846153846154	0	0.0769230769230769	0	0.0769230769230769	0	0	0.0769230769230769	0.0769230769230769	0	0	0.0769230769230769	0	0.153846153846154	0	0	0.0769230769230769	0.0769230769230769	0
>posi289
0	0	0	0	0	0	0	0	0	0	0	0	0	0.153846153846154	0	0.153846153846154	0	0	0	0	0.0769230769230769	0.153846153846154	0	0	0.0769230769230769	0.0769230769230769	0.153846153846154	0	0	0.0769230769230769	0.0769230769230769	0
>posi290
0	0	0	0	0	0	0	0	0	0	0	0	0	0.125	0	0	0	0	0	0	0	0	0	0	0	0	0.125	0	0	0.375	0.375	0
>posi291
0	0	0	0	0	0.111111111111111	0	0	0	0	0	0	0.0555555555555556	0.111111111111111	0.0555555555555556	0	0	0	0	0.111111111111111	0	0.0555555555555556	0	0	0.0555555555555556	0.0555555555555556	0.0555555555555556	0.0555555555555556	0	0.0555555555555556	0	0.222222222222222
>posi292
0	0	0	0	0	0.166666666666667	0	0	0	0	0	0	0.0833333333333333	0.0833333333333333	0.0833333333333333	0	0	0	0	0.166666666666667	0	0	0	0	0	0.0833333333333333	0.0833333333333333	0.0833333333333333	0	0.0833333333333333	0	0.0833333333333333
>posi293
0	0	0	0	0	0.166666666666667	0	0	0	0	0	0	0.0833333333333333	0.0833333333333333	0.0833333333333333	0	0	0	0	0.166666666666667	0	0	0	0	0	0.0833333333333333	0.0833333333333333	0.0833333333333333	0	0.0833333333333333	0	0.0833333333333333
>posi294
0.111111111111111	0	0	0	0	0.111111111111111	0	0	0	0	0	0	0.0555555555555556	0.0555555555555556	0	0.0555555555555556	0.111111111111111	0	0	0	0	0	0	0	0.0555555555555556	0	0	0.111111111111111	0.0555555555555556	0.111111111111111	0.0555555555555556	0.111111111111111
>posi295
0.307692307692308	0.0769230769230769	0	0	0	0.0769230769230769	0	0	0	0	0	0	0	0.153846153846154	0	0	0.0769230769230769	0	0	0	0	0	0	0	0	0	0.153846153846154	0	0.0769230769230769	0	0	0.0769230769230769
>posi296
0	0	0	0	0.0714285714285714	0	0.0714285714285714	0.0714285714285714	0	0	0	0	0.0714285714285714	0.142857142857143	0.0714285714285714	0	0	0	0.0714285714285714	0.142857142857143	0	0	0	0	0	0.0714285714285714	0.0714285714285714	0.142857142857143	0	0	0	0
>posi297
0	0	0	0	0	0	0.0833333333333333	0	0	0.0833333333333333	0	0	0.0833333333333333	0.0833333333333333	0	0	0	0	0	0.0833333333333333	0	0	0	0.0833333333333333	0	0	0.0833333333333333	0.0833333333333333	0.25	0.0833333333333333	0	0
>posi298
0	0	0	0	0	0	0	0	0	0	0	0	0.0625	0.0625	0	0.0625	0	0	0	0	0	0.125	0	0	0.0625	0	0.0625	0.0625	0.125	0.125	0.0625	0.1875
>posi299
0	0	0	0	0	0.117647058823529	0	0	0	0	0	0	0	0	0	0.117647058823529	0.117647058823529	0	0	0	0	0	0	0	0.176470588235294	0	0	0	0.117647058823529	0.117647058823529	0	0.235294117647059
>posi300
0.037037037037037	0.037037037037037	0	0	0.037037037037037	0.037037037037037	0	0.037037037037037	0	0	0	0	0	0	0	0.111111111111111	0.0740740740740741	0	0	0.037037037037037	0	0	0	0	0.0740740740740741	0.0740740740740741	0	0	0.111111111111111	0.111111111111111	0.0740740740740741	0.148148148148148
>posi301
0.1	0	0	0.1	0	0.1	0	0	0	0	0	0	0	0.1	0.1	0	0.1	0	0	0	0	0	0	0	0	0.1	0.1	0	0.1	0	0	0.1
>posi302
0	0	0	0	0	0.125	0	0	0	0	0	0	0	0.125	0.125	0	0	0	0	0.125	0	0	0	0	0	0.125	0.125	0	0.125	0	0	0.125
>posi303
0.0869565217391304	0.0434782608695652	0	0.130434782608696	0.0869565217391304	0.0434782608695652	0	0	0	0	0	0	0.0434782608695652	0.0434782608695652	0	0.0869565217391304	0.0434782608695652	0.0869565217391304	0	0	0	0	0	0	0.0434782608695652	0	0.0434782608695652	0.0434782608695652	0	0.0869565217391304	0.0434782608695652	0.0434782608695652
>posi304
0	0	0	0	0	0	0	0	0	0	0	0	0.0714285714285714	0	0	0	0	0	0	0	0	0	0	0	0	0	0	0.0714285714285714	0.0714285714285714	0.357142857142857	0.285714285714286	0.142857142857143
>posi305
0	0	0	0	0	0	0	0	0	0	0	0	0.05	0.05	0.05	0.1	0	0	0	0	0.05	0.1	0	0.05	0.05	0	0.1	0.1	0	0.2	0.05	0.05
>posi306
0	0	0	0	0	0	0	0	0	0	0	0	0.0625	0	0.0625	0.0625	0	0	0	0	0.0625	0	0	0.0625	0	0	0.125	0.0625	0.0625	0.3125	0.0625	0.0625
>posi307
0	0.05	0	0.05	0	0	0	0.05	0	0	0	0	0.05	0.1	0.05	0.05	0	0	0	0.05	0.05	0.05	0	0.05	0.05	0.05	0.1	0	0	0.1	0.1	0
>posi308
0.0588235294117647	0	0	0	0	0.0588235294117647	0	0	0	0	0	0	0.0588235294117647	0.0588235294117647	0.117647058823529	0	0.0588235294117647	0	0	0	0.0588235294117647	0.0588235294117647	0	0	0	0.117647058823529	0.0588235294117647	0.0588235294117647	0	0.117647058823529	0.0588235294117647	0.0588235294117647
>posi309
0.307692307692308	0.153846153846154	0.0769230769230769	0	0	0.0769230769230769	0	0	0	0	0	0	0	0.153846153846154	0	0	0.0769230769230769	0	0	0	0	0	0	0	0	0	0.153846153846154	0	0	0	0	0
>posi310
0	0	0	0	0	0.0714285714285714	0	0	0	0.0714285714285714	0.0714285714285714	0	0	0.0714285714285714	0	0.0714285714285714	0	0	0	0.0714285714285714	0	0	0.0714285714285714	0.0714285714285714	0.0714285714285714	0	0.0714285714285714	0	0	0.142857142857143	0.142857142857143	0
>posi311
0	0	0	0	0	0.0714285714285714	0	0	0	0.0714285714285714	0.0714285714285714	0	0	0.0714285714285714	0	0.0714285714285714	0	0	0	0.0714285714285714	0	0	0.0714285714285714	0.0714285714285714	0.0714285714285714	0	0.0714285714285714	0	0	0.142857142857143	0.142857142857143	0
>posi312
0	0	0	0	0	0	0	0	0	0	0	0	0	0.05	0	0.15	0	0	0	0	0.05	0.05	0.05	0	0.1	0	0.05	0	0.1	0.2	0.15	0.05
>posi313
0	0	0	0	0	0	0	0	0.0625	0	0	0.0625	0.0625	0.0625	0	0	0	0	0	0	0.0625	0.125	0	0	0	0	0	0.0625	0.0625	0.1875	0.125	0.125
>posi314
0	0	0	0	0	0.0476190476190476	0	0.0476190476190476	0	0	0	0	0.0476190476190476	0.0476190476190476	0.0476190476190476	0.0476190476190476	0.0476190476190476	0	0	0.0476190476190476	0	0.0476190476190476	0	0	0	0.0952380952380952	0.0476190476190476	0.0476190476190476	0.0476190476190476	0.142857142857143	0.0476190476190476	0.142857142857143
>posi315
0	0.111111111111111	0	0	0.111111111111111	0	0	0	0	0	0	0	0.111111111111111	0.111111111111111	0	0	0	0.111111111111111	0	0	0	0	0	0	0	0	0.111111111111111	0.111111111111111	0.111111111111111	0	0	0.111111111111111
>posi316
0	0	0	0	0	0	0	0	0	0	0	0	0.0769230769230769	0.153846153846154	0	0.0769230769230769	0	0	0	0	0.0769230769230769	0.153846153846154	0	0	0.0769230769230769	0	0.0769230769230769	0.153846153846154	0	0.0769230769230769	0.0769230769230769	0
>posi317
0	0.2	0	0	0	0.1	0	0	0	0	0	0	0	0.1	0	0.1	0.1	0	0	0	0	0	0	0	0.1	0	0	0.1	0	0.1	0.1	0
>posi318
0	0	0	0	0	0	0	0	0	0	0	0	0.0526315789473684	0	0	0.0526315789473684	0	0	0	0	0	0.0526315789473684	0	0	0	0	0	0.105263157894737	0.263157894736842	0.157894736842105	0.105263157894737	0.210526315789474
>posi319
0	0	0	0	0	0	0	0	0	0	0	0	0	0.2	0	0	0	0	0	0	0	0.1	0	0	0	0	0	0.1	0.1	0.2	0.1	0.2
>posi320
0	0	0	0	0	0	0	0	0	0	0	0	0	0.0769230769230769	0	0.0769230769230769	0	0	0	0	0	0	0.0769230769230769	0	0.0769230769230769	0	0	0.0769230769230769	0.0769230769230769	0.230769230769231	0.0769230769230769	0.230769230769231
>posi321
0	0	0	0	0	0	0	0	0	0	0	0	0.25	0	0	0	0	0	0	0	0	0	0	0	0	0	0	0.25	0	0.25	0.25	0
>posi322
0	0	0	0	0	0	0	0	0	0	0	0	0	0	0	0.125	0	0	0	0	0	0	0	0	0.125	0	0	0	0.25	0.125	0.125	0.25
>posi323
0	0	0	0	0	0	0	0	0	0	0	0	0	0.0833333333333333	0	0	0	0	0	0	0.0833333333333333	0	0	0	0	0.0833333333333333	0.0833333333333333	0	0.25	0.0833333333333333	0.0833333333333333	0.25
>posi324
0.05	0.1	0	0	0	0.05	0	0	0	0	0	0	0.05	0.1	0	0	0.05	0	0	0	0.05	0	0	0	0	0	0.05	0.1	0.05	0.15	0.15	0.05
>posi325
0	0	0.133333333333333	0.0666666666666667	0	0	0	0.0666666666666667	0	0	0	0	0	0.0666666666666667	0.133333333333333	0	0	0	0	0.0666666666666667	0	0	0	0.0666666666666667	0	0.0666666666666667	0.0666666666666667	0	0.0666666666666667	0.0666666666666667	0.0666666666666667	0.0666666666666667
>posi326
0	0	0	0	0	0	0	0	0	0	0	0	0.111111111111111	0.111111111111111	0	0	0	0	0	0	0	0	0.111111111111111	0	0	0	0	0.222222222222222	0	0.222222222222222	0.222222222222222	0
>posi327
0	0	0	0	0.0869565217391304	0.0434782608695652	0	0	0	0	0	0	0.0434782608695652	0.0869565217391304	0	0.130434782608696	0.0434782608695652	0.0869565217391304	0	0	0.0434782608695652	0.0434782608695652	0	0	0.130434782608696	0	0	0.0869565217391304	0.0434782608695652	0.0434782608695652	0.0434782608695652	0.0434782608695652
>posi328
0	0	0.0909090909090909	0	0	0	0.0909090909090909	0	0	0	0	0	0.0909090909090909	0.0909090909090909	0	0	0	0	0.0909090909090909	0	0	0	0	0	0	0	0	0.181818181818182	0.0909090909090909	0.0909090909090909	0.0909090909090909	0.0909090909090909
>posi329
0	0	0	0	0	0.166666666666667	0	0	0	0.0833333333333333	0	0.0833333333333333	0	0	0.0833333333333333	0	0	0	0	0.166666666666667	0	0	0	0	0	0.0833333333333333	0	0	0.166666666666667	0	0	0.166666666666667
>posi330
0.0476190476190476	0	0.0952380952380952	0.0476190476190476	0	0	0.0476190476190476	0.0476190476190476	0	0	0	0	0.0476190476190476	0.0952380952380952	0	0	0	0	0.0952380952380952	0	0	0	0	0	0	0	0.0476190476190476	0.0476190476190476	0.0476190476190476	0.19047619047619	0.0952380952380952	0.0476190476190476
>posi331
0.0555555555555556	0	0.0555555555555556	0	0	0	0.0555555555555556	0.0555555555555556	0	0	0	0	0	0.0555555555555556	0.0555555555555556	0.0555555555555556	0	0	0.0555555555555556	0.0555555555555556	0	0	0	0	0	0.0555555555555556	0.111111111111111	0	0.0555555555555556	0.111111111111111	0.0555555555555556	0.111111111111111
>posi332
0.0454545454545455	0	0.0454545454545455	0	0.0454545454545455	0	0.0454545454545455	0.0454545454545455	0	0	0	0	0	0.0909090909090909	0.0454545454545455	0.0454545454545455	0.0454545454545455	0	0.0454545454545455	0.0454545454545455	0	0	0	0	0.0454545454545455	0.0454545454545455	0.0909090909090909	0	0.0454545454545455	0.0909090909090909	0.0454545454545455	0.0909090909090909
>posi333
0.0666666666666667	0.0666666666666667	0	0.0666666666666667	0	0.0666666666666667	0	0	0	0	0	0	0.133333333333333	0	0	0	0	0.0666666666666667	0	0	0	0	0	0	0	0	0	0.133333333333333	0.133333333333333	0.0666666666666667	0.0666666666666667	0.133333333333333
>posi334
0	0.0666666666666667	0	0	0.0666666666666667	0	0	0	0	0	0	0	0	0	0.133333333333333	0	0.0666666666666667	0	0	0	0	0	0	0	0	0.133333333333333	0	0	0.0666666666666667	0.2	0.133333333333333	0.133333333333333
>posi335
0	0	0	0	0	0	0	0	0	0	0	0	0	0.166666666666667	0	0	0	0	0	0	0	0	0	0	0	0	0.166666666666667	0	0.166666666666667	0.166666666666667	0.166666666666667	0.166666666666667
>posi336
0	0	0	0	0	0.0833333333333333	0	0	0	0	0	0	0.166666666666667	0.0833333333333333	0	0.0833333333333333	0	0	0	0.0833333333333333	0	0.166666666666667	0	0	0	0.0833333333333333	0	0.25	0	0	0	0
>posi337
0	0	0	0	0	0	0	0	0	0	0	0	0.0666666666666667	0	0.0666666666666667	0	0	0	0	0	0	0.0666666666666667	0	0	0	0.0666666666666667	0	0.0666666666666667	0.2	0.133333333333333	0.0666666666666667	0.266666666666667
>posi338
0.1	0	0	0	0	0	0	0.1	0	0	0	0	0	0.1	0	0.1	0	0	0	0.1	0	0	0	0	0	0	0	0.2	0	0.2	0.1	0
>posi339
0	0	0	0	0.0769230769230769	0.0769230769230769	0	0	0	0	0	0	0.153846153846154	0	0.0769230769230769	0.0769230769230769	0	0.0769230769230769	0	0.0769230769230769	0	0.0769230769230769	0	0	0.0769230769230769	0.0769230769230769	0	0.153846153846154	0	0	0	0
>posi340
0.0434782608695652	0.217391304347826	0	0	0.0434782608695652	0	0.0434782608695652	0	0	0	0	0	0	0.0869565217391304	0	0	0	0.0434782608695652	0	0.0434782608695652	0	0	0	0	0	0.0434782608695652	0	0.0869565217391304	0.0434782608695652	0.130434782608696	0.0869565217391304	0.0869565217391304
>posi341
0	0	0	0	0	0	0	0	0	0	0	0	0	0	0.0714285714285714	0	0	0	0	0	0	0	0	0	0	0.0714285714285714	0	0	0.285714285714286	0.142857142857143	0.142857142857143	0.285714285714286
>posi342
0	0	0	0	0.0833333333333333	0	0	0	0	0	0	0	0.0833333333333333	0	0.166666666666667	0.0833333333333333	0	0.0833333333333333	0	0	0	0.166666666666667	0	0	0.0833333333333333	0.166666666666667	0	0.0833333333333333	0	0	0	0
>posi343
0	0	0	0	0	0	0	0	0	0	0	0	0	0	0.166666666666667	0.0833333333333333	0	0	0	0	0	0.166666666666667	0	0	0	0.25	0	0	0.0833333333333333	0.0833333333333333	0	0.166666666666667
>posi344
0	0	0	0	0	0	0	0	0	0	0	0	0	0	0.166666666666667	0.0833333333333333	0	0	0	0	0	0.166666666666667	0	0	0	0.25	0	0	0.0833333333333333	0.0833333333333333	0	0.166666666666667
>posi345
0	0	0	0	0	0	0	0	0	0	0	0	0	0	0.166666666666667	0.0833333333333333	0	0	0	0	0	0.166666666666667	0	0	0	0.25	0	0	0.0833333333333333	0.0833333333333333	0	0.166666666666667
>posi346
0	0	0	0	0.0416666666666667	0.0833333333333333	0	0	0	0	0	0	0.125	0.0416666666666667	0.0416666666666667	0	0.0416666666666667	0	0	0.0833333333333333	0	0	0	0.0416666666666667	0	0.0833333333333333	0	0.0833333333333333	0	0.125	0.166666666666667	0.0416666666666667
>posi347
0.0526315789473684	0.105263157894737	0	0	0.0526315789473684	0.0526315789473684	0	0	0	0	0	0	0	0.0526315789473684	0.105263157894737	0	0.0526315789473684	0.0526315789473684	0	0	0	0	0	0	0	0.105263157894737	0	0.0526315789473684	0.0526315789473684	0.105263157894737	0.0526315789473684	0.105263157894737
>posi348
0	0	0	0	0	0	0	0	0	0	0	0	0	0.142857142857143	0.142857142857143	0	0	0	0	0	0.142857142857143	0	0	0	0	0.142857142857143	0.142857142857143	0	0.142857142857143	0	0	0.142857142857143
>posi349
0	0	0	0	0	0	0	0	0	0	0	0	0	0.133333333333333	0	0.0666666666666667	0	0	0	0	0	0	0.0666666666666667	0.0666666666666667	0.0666666666666667	0	0	0.0666666666666667	0.0666666666666667	0.2	0.0666666666666667	0.2
>posi350
0.15	0	0.15	0.2	0	0	0	0.05	0	0	0	0	0.05	0	0	0.05	0	0	0.05	0	0	0	0	0	0	0.05	0	0.05	0	0.1	0.1	0
>posi351
0	0	0.0476190476190476	0	0.0476190476190476	0	0	0	0	0	0	0	0	0.0476190476190476	0	0.0476190476190476	0	0	0.0476190476190476	0	0	0	0	0.0476190476190476	0.0952380952380952	0.0476190476190476	0	0	0.0952380952380952	0.142857142857143	0.142857142857143	0.19047619047619
>posi352
0	0	0	0	0	0	0	0.1	0	0	0	0	0.1	0.1	0	0	0	0	0.1	0	0	0	0	0	0	0	0	0.2	0	0.2	0.2	0
>posi353
0.130434782608696	0	0.0434782608695652	0	0	0.0869565217391304	0.0434782608695652	0.0434782608695652	0	0	0	0.0434782608695652	0	0.0869565217391304	0	0.0434782608695652	0	0	0.0434782608695652	0.130434782608696	0	0	0	0	0.0434782608695652	0	0.0869565217391304	0	0.0434782608695652	0.0434782608695652	0.0434782608695652	0.0434782608695652
>posi354
0	0	0	0	0.0555555555555556	0.0555555555555556	0	0	0	0	0	0	0	0.0555555555555556	0	0.111111111111111	0.0555555555555556	0.0555555555555556	0	0	0	0	0	0	0.111111111111111	0	0.0555555555555556	0	0	0.222222222222222	0.111111111111111	0.111111111111111
>posi355
0.115384615384615	0	0.115384615384615	0.0769230769230769	0	0.0384615384615385	0.0384615384615385	0	0	0	0	0	0.0769230769230769	0	0.0384615384615385	0	0.0384615384615385	0	0.0384615384615385	0	0	0	0	0	0	0.0384615384615385	0	0.0769230769230769	0.0384615384615385	0.115384615384615	0.0769230769230769	0.0769230769230769
>posi356
0	0	0	0	0	0.0714285714285714	0.0714285714285714	0	0	0	0	0	0	0	0.142857142857143	0.0714285714285714	0	0.0714285714285714	0	0.0714285714285714	0	0	0	0	0.0714285714285714	0.142857142857143	0	0	0	0.142857142857143	0.0714285714285714	0.0714285714285714
>posi357
0	0	0	0.0769230769230769	0	0	0	0.0769230769230769	0	0	0	0	0.0769230769230769	0	0.0769230769230769	0	0	0.0769230769230769	0	0	0	0	0	0	0	0	0.0769230769230769	0.0769230769230769	0.0769230769230769	0.153846153846154	0.153846153846154	0.0769230769230769
>posi358
0	0	0	0	0	0	0	0	0	0	0	0	0	0	0	0.0833333333333333	0	0	0	0	0	0	0	0	0.0833333333333333	0	0	0	0.166666666666667	0.25	0.166666666666667	0.25
>posi359
0.2	0	0	0	0	0.0666666666666667	0	0	0	0	0	0	0	0	0	0.133333333333333	0.0666666666666667	0	0	0	0	0	0	0	0.0666666666666667	0.0666666666666667	0	0	0	0.2	0.2	0
>posi360
0	0	0	0	0.0555555555555556	0	0	0	0	0.0555555555555556	0	0	0	0.0555555555555556	0.111111111111111	0	0	0.0555555555555556	0	0	0	0	0	0.166666666666667	0	0.111111111111111	0.111111111111111	0	0.111111111111111	0.0555555555555556	0	0.111111111111111
>posi361
0.107142857142857	0	0.107142857142857	0	0.0357142857142857	0	0	0	0	0	0	0	0.0714285714285714	0.0357142857142857	0	0	0	0	0	0.0357142857142857	0	0.0357142857142857	0	0	0	0.0357142857142857	0	0.0357142857142857	0.0357142857142857	0.178571428571429	0.178571428571429	0.107142857142857
>posi362
0	0	0	0	0.0714285714285714	0	0	0.0714285714285714	0	0	0	0	0.0714285714285714	0.142857142857143	0	0	0.0714285714285714	0	0.0714285714285714	0	0	0	0	0	0	0	0.142857142857143	0.0714285714285714	0.0714285714285714	0.0714285714285714	0.0714285714285714	0.0714285714285714
>posi363
0.0952380952380952	0.0476190476190476	0	0	0.0952380952380952	0	0	0	0	0	0	0	0	0.142857142857143	0	0	0	0.0476190476190476	0.0476190476190476	0	0	0	0	0	0.0476190476190476	0	0.0476190476190476	0.0476190476190476	0.0476190476190476	0.0952380952380952	0.0952380952380952	0.142857142857143
>posi364
0	0	0	0	0	0.181818181818182	0	0	0	0	0	0.0909090909090909	0.0909090909090909	0	0	0.0909090909090909	0	0.0909090909090909	0	0.0909090909090909	0	0	0	0	0	0	0	0.0909090909090909	0.0909090909090909	0.0909090909090909	0.0909090909090909	0
>posi365
0	0	0	0	0	0.0714285714285714	0.0714285714285714	0	0	0	0	0	0.0714285714285714	0	0.0714285714285714	0.0714285714285714	0.0714285714285714	0	0	0.0714285714285714	0	0	0	0	0	0.142857142857143	0	0.0714285714285714	0.0714285714285714	0.0714285714285714	0.0714285714285714	0.0714285714285714
>posi366
0	0	0	0	0	0	0	0	0	0	0	0	0.0666666666666667	0.0666666666666667	0	0	0	0	0	0	0	0.0666666666666667	0	0	0	0	0.0666666666666667	0.0666666666666667	0.133333333333333	0.2	0.0666666666666667	0.266666666666667
>posi367
0	0	0	0	0	0	0	0	0	0	0	0	0.0666666666666667	0.0666666666666667	0	0	0	0	0	0	0	0.0666666666666667	0	0	0	0	0.0666666666666667	0.0666666666666667	0.133333333333333	0.2	0.0666666666666667	0.266666666666667
>posi368
0	0	0	0	0	0	0	0	0	0	0	0	0	0.0833333333333333	0.166666666666667	0	0	0	0	0	0	0.166666666666667	0	0	0	0.166666666666667	0	0.0833333333333333	0.166666666666667	0	0	0.166666666666667
>posi369
0	0	0	0	0	0	0.05	0	0	0.05	0	0.05	0.05	0.05	0	0.05	0	0	0	0.05	0	0.1	0	0.05	0.05	0	0	0.05	0.1	0.1	0.1	0.1
>posi370
0.181818181818182	0.0454545454545455	0.0454545454545455	0.0909090909090909	0	0.136363636363636	0	0	0	0.0454545454545455	0.0454545454545455	0	0	0.0454545454545455	0	0.0454545454545455	0.0454545454545455	0	0	0.0909090909090909	0	0	0	0	0.0454545454545455	0	0	0.0454545454545455	0	0.0454545454545455	0.0454545454545455	0
>posi371
0	0	0	0	0	0.142857142857143	0	0	0	0.0476190476190476	0	0	0.0476190476190476	0	0.0476190476190476	0.142857142857143	0.0952380952380952	0	0	0.0476190476190476	0	0.0476190476190476	0.0476190476190476	0	0.0952380952380952	0.0476190476190476	0	0.0952380952380952	0.0476190476190476	0.0476190476190476	0	0
>posi372
0.181818181818182	0.0454545454545455	0.0454545454545455	0.0909090909090909	0	0.136363636363636	0	0	0	0.0454545454545455	0.0454545454545455	0	0	0.0454545454545455	0	0.0454545454545455	0.0454545454545455	0	0	0.0909090909090909	0	0	0	0	0.0454545454545455	0	0	0.0454545454545455	0	0.0454545454545455	0.0454545454545455	0
>posi373
0.117647058823529	0	0.176470588235294	0	0	0	0.0588235294117647	0	0	0	0	0	0	0.0588235294117647	0	0.0588235294117647	0	0	0.0588235294117647	0	0	0	0	0	0.0588235294117647	0	0.0588235294117647	0	0.0588235294117647	0.117647058823529	0.0588235294117647	0.117647058823529
>posi374
0	0	0	0	0	0	0	0	0	0	0	0	0	0	0	0.1	0	0	0	0	0	0	0	0	0	0.1	0	0	0.2	0.2	0.2	0.2
>posi375
0	0	0	0	0	0	0.0714285714285714	0	0	0	0	0	0	0	0.0714285714285714	0.0714285714285714	0.0714285714285714	0	0	0	0	0	0	0	0	0.142857142857143	0	0	0.0714285714285714	0.214285714285714	0.142857142857143	0.142857142857143
>posi376
0	0	0.05	0.15	0	0	0.05	0.05	0	0	0	0	0.05	0.05	0.05	0	0	0	0	0.1	0	0	0	0	0	0.05	0.05	0.05	0.05	0.1	0.1	0.05
>posi377
0	0	0	0	0	0	0	0	0	0	0	0	0	0.181818181818182	0	0	0	0	0	0	0.0909090909090909	0	0	0	0	0	0.0909090909090909	0.0909090909090909	0.0909090909090909	0.181818181818182	0.181818181818182	0.0909090909090909
>posi378
0.05	0.1	0	0.15	0.05	0.05	0	0	0	0	0	0	0	0.1	0.05	0	0.1	0	0	0	0	0	0	0	0	0.05	0.1	0	0.05	0.05	0.05	0.05
>posi379
0	0	0	0	0.0666666666666667	0	0	0	0	0	0	0	0	0.0666666666666667	0.0666666666666667	0.0666666666666667	0	0.0666666666666667	0	0	0	0.133333333333333	0	0	0.0666666666666667	0.133333333333333	0	0.0666666666666667	0.0666666666666667	0.0666666666666667	0.0666666666666667	0.0666666666666667
>posi380
0	0	0	0	0	0	0.0833333333333333	0	0	0	0	0	0.0833333333333333	0	0	0.0416666666666667	0.0416666666666667	0	0.0416666666666667	0	0	0	0	0	0	0.0416666666666667	0	0.0833333333333333	0.125	0.166666666666667	0.0833333333333333	0.208333333333333
>posi381
0	0	0	0	0	0	0.0833333333333333	0	0	0	0	0	0.0833333333333333	0	0	0.0416666666666667	0.0416666666666667	0	0.0416666666666667	0	0	0	0	0	0	0.0416666666666667	0	0.0833333333333333	0.125	0.166666666666667	0.125	0.166666666666667
>posi382
0	0	0	0	0	0	0.0833333333333333	0	0	0	0	0	0.0833333333333333	0	0	0.0416666666666667	0.0416666666666667	0	0.0416666666666667	0	0	0	0	0	0	0.0416666666666667	0	0.0833333333333333	0.125	0.166666666666667	0.125	0.166666666666667
>posi383
0	0	0	0	0	0	0	0	0	0	0	0	0	0	0	0	0	0	0	0	0	0	0	0	0.0666666666666667	0	0	0	0.2	0.266666666666667	0.2	0.266666666666667
>posi384
0	0	0	0	0	0	0	0	0	0	0	0	0	0.0625	0.0625	0.0625	0	0	0	0	0	0	0.125	0	0	0.0625	0.0625	0.0625	0.25	0.0625	0.0625	0.125
>posi385
0	0	0.0588235294117647	0	0.176470588235294	0	0	0	0	0	0	0	0	0	0.117647058823529	0.117647058823529	0.0588235294117647	0.117647058823529	0	0	0	0	0	0	0.0588235294117647	0.176470588235294	0	0	0.0588235294117647	0	0	0.0588235294117647
>posi386
0.0714285714285714	0.0714285714285714	0	0.142857142857143	0	0.0714285714285714	0	0	0	0	0	0	0	0	0.0714285714285714	0.0714285714285714	0.0714285714285714	0	0	0	0	0	0	0	0.0714285714285714	0.0714285714285714	0	0	0.0714285714285714	0.0714285714285714	0.0714285714285714	0.0714285714285714
>posi387
0	0	0	0	0	0	0	0	0	0	0	0	0	0	0	0.153846153846154	0	0	0	0	0	0.0769230769230769	0	0	0	0.153846153846154	0	0	0.0769230769230769	0.230769230769231	0.230769230769231	0.0769230769230769
>posi388
0.0909090909090909	0.136363636363636	0	0.0454545454545455	0	0	0	0.0454545454545455	0	0	0	0	0	0.0909090909090909	0	0.0454545454545455	0	0	0	0.0454545454545455	0	0	0	0.0454545454545455	0.0454545454545455	0	0.0454545454545455	0	0	0.136363636363636	0.0909090909090909	0.136363636363636
>posi389
0.04	0	0	0	0.04	0	0	0	0	0.04	0.04	0	0	0	0.12	0.04	0	0.04	0	0	0	0	0.08	0.08	0	0.16	0	0	0.12	0.04	0	0.16
>posi390
0.0434782608695652	0.0434782608695652	0	0	0.0434782608695652	0.130434782608696	0	0	0	0.0434782608695652	0	0	0	0.130434782608696	0.0434782608695652	0.0434782608695652	0.130434782608696	0.0434782608695652	0	0	0	0.0869565217391304	0	0	0.0434782608695652	0.0434782608695652	0.0869565217391304	0.0434782608695652	0	0	0	0
>posi391
0	0	0.0833333333333333	0	0.0416666666666667	0	0	0	0	0	0	0	0.0833333333333333	0.0416666666666667	0.0416666666666667	0	0	0.0416666666666667	0	0	0.0416666666666667	0	0	0.0416666666666667	0	0.0833333333333333	0	0.0833333333333333	0.0833333333333333	0.0833333333333333	0.125	0.125
>posi392
0	0	0	0	0	0	0	0	0	0	0	0	0	0	0.125	0.0625	0	0	0	0	0.125	0	0	0	0	0.0625	0.125	0	0.125	0.25	0.0625	0.0625
>posi393
0	0	0	0	0.08	0.04	0	0	0	0	0	0	0	0.08	0.08	0.08	0	0.08	0	0.04	0.08	0	0	0	0.04	0.08	0.04	0.04	0.08	0.04	0.04	0.08
>posi394
0	0	0	0	0.0833333333333333	0	0	0	0	0	0	0	0.0833333333333333	0	0.0833333333333333	0	0	0.0833333333333333	0	0	0	0	0	0	0	0.0833333333333333	0	0.0833333333333333	0.0833333333333333	0.166666666666667	0.0833333333333333	0.166666666666667
>posi395
0	0	0	0	0	0	0	0	0	0	0	0	0	0	0	0.117647058823529	0	0	0	0	0.0588235294117647	0	0	0	0.117647058823529	0	0	0	0.117647058823529	0.235294117647059	0.117647058823529	0.235294117647059
>posi396
0	0	0	0	0	0	0	0	0	0	0	0	0.0714285714285714	0	0.142857142857143	0	0	0	0	0	0	0.142857142857143	0	0	0	0.142857142857143	0	0.0714285714285714	0.142857142857143	0.0714285714285714	0.0714285714285714	0.142857142857143
>posi397
0	0	0	0	0	0.0714285714285714	0	0	0	0	0	0	0	0	0.0714285714285714	0.0714285714285714	0.0714285714285714	0	0	0	0	0	0	0	0	0.142857142857143	0	0	0.142857142857143	0.142857142857143	0.0714285714285714	0.214285714285714
>posi398
0.0714285714285714	0.0714285714285714	0	0	0	0.0714285714285714	0	0	0	0	0	0	0	0	0.142857142857143	0	0	0.0714285714285714	0	0	0	0	0	0	0	0.142857142857143	0	0	0.142857142857143	0.0714285714285714	0.0714285714285714	0.142857142857143
>posi399
0.0714285714285714	0.0714285714285714	0	0	0	0.0714285714285714	0	0	0	0	0	0	0	0	0.142857142857143	0	0	0.0714285714285714	0	0	0	0	0	0	0	0.142857142857143	0	0	0.142857142857143	0.0714285714285714	0.0714285714285714	0.142857142857143
>posi400
0.142857142857143	0	0	0	0	0.0714285714285714	0	0	0	0	0	0	0	0	0.142857142857143	0	0	0.0714285714285714	0	0	0	0	0	0	0	0.142857142857143	0	0	0.142857142857143	0.0714285714285714	0.0714285714285714	0.142857142857143
>posi401
0.05	0.05	0.05	0.05	0.05	0.05	0	0.05	0	0.05	0.05	0	0	0	0.05	0.05	0.05	0	0	0.1	0	0	0	0	0.05	0.05	0	0	0.05	0.05	0.05	0.05
>posi402
0	0.130434782608696	0	0	0.0434782608695652	0	0	0	0	0	0	0	0	0.0434782608695652	0.0434782608695652	0.0869565217391304	0	0.0434782608695652	0	0	0.0869565217391304	0	0	0	0.0869565217391304	0.0434782608695652	0	0.0434782608695652	0.0434782608695652	0.130434782608696	0.0434782608695652	0.130434782608696
>posi403
0.0714285714285714	0	0	0.0714285714285714	0.0714285714285714	0	0	0.0714285714285714	0	0	0	0	0	0.214285714285714	0	0	0.0714285714285714	0	0	0.0714285714285714	0	0	0	0	0	0	0.142857142857143	0.0714285714285714	0	0.0714285714285714	0.0714285714285714	0
>posi404
0	0	0	0	0	0	0	0	0	0	0	0	0	0.25	0	0	0	0	0	0	0	0	0	0	0	0	0.25	0	0	0.25	0.25	0
>posi405
0	0	0	0	0	0	0	0	0	0	0	0	0	0.25	0	0	0	0	0	0	0	0	0	0	0	0	0.25	0	0	0.25	0.25	0
>posi406
0	0	0	0	0	0	0	0	0	0	0	0	0	0.25	0	0	0	0	0	0	0	0	0	0	0	0	0.25	0	0	0.25	0.25	0
>posi407
0	0	0	0	0	0	0.0454545454545455	0.0454545454545455	0	0	0	0	0	0.136363636363636	0.0454545454545455	0.0454545454545455	0	0	0	0.0909090909090909	0	0	0	0.0909090909090909	0.0454545454545455	0.0909090909090909	0	0.0909090909090909	0	0.0909090909090909	0.0909090909090909	0.0909090909090909
>posi408
0	0	0	0	0	0	0	0	0	0	0	0	0	0.111111111111111	0.111111111111111	0	0	0	0	0	0	0	0	0.111111111111111	0	0.222222222222222	0	0	0.111111111111111	0	0.222222222222222	0.111111111111111
>posi409
0	0	0	0	0.111111111111111	0	0	0	0.0555555555555556	0	0.0555555555555556	0.0555555555555556	0.0555555555555556	0	0.0555555555555556	0.0555555555555556	0.0555555555555556	0.0555555555555556	0	0	0.0555555555555556	0.0555555555555556	0.0555555555555556	0	0	0.0555555555555556	0.0555555555555556	0.0555555555555556	0	0.0555555555555556	0.0555555555555556	0
>posi410
0.272727272727273	0	0	0.0454545454545455	0	0.0454545454545455	0	0	0	0	0	0	0.0909090909090909	0.0454545454545455	0	0	0.0454545454545455	0	0	0	0.0454545454545455	0	0	0	0	0.0454545454545455	0	0.0909090909090909	0.0454545454545455	0.0454545454545455	0.0909090909090909	0.0909090909090909
>posi411
0	0	0	0	0	0	0	0	0	0.0909090909090909	0.0909090909090909	0	0.0454545454545455	0	0.0909090909090909	0	0	0	0	0	0.0454545454545455	0	0.0909090909090909	0.136363636363636	0	0.0909090909090909	0	0.0454545454545455	0.0909090909090909	0.0454545454545455	0.0454545454545455	0.0909090909090909
>posi412
0	0	0	0	0	0	0	0	0	0	0	0	0	0.153846153846154	0.0769230769230769	0.0769230769230769	0	0	0	0	0.153846153846154	0.0769230769230769	0	0	0.0769230769230769	0.0769230769230769	0.0769230769230769	0.0769230769230769	0	0.0769230769230769	0.0769230769230769	0
>posi413
0.1	0	0	0	0.05	0	0	0	0	0	0	0	0	0	0.05	0.05	0.05	0	0	0	0	0.05	0	0	0.05	0.05	0	0	0.1	0.2	0.1	0.15
>posi414
0	0	0	0	0	0.136363636363636	0	0	0	0	0	0	0.0909090909090909	0.0909090909090909	0	0	0	0	0	0.136363636363636	0	0	0	0.0454545454545455	0	0.0454545454545455	0.0909090909090909	0.0909090909090909	0.0454545454545455	0.0909090909090909	0.0454545454545455	0.0909090909090909
>posi415
0	0	0	0	0	0.0454545454545455	0	0	0	0	0	0	0.0454545454545455	0.0454545454545455	0	0	0	0	0	0.0454545454545455	0	0	0	0.0454545454545455	0	0.0454545454545455	0.0454545454545455	0.0454545454545455	0.0909090909090909	0.227272727272727	0.136363636363636	0.181818181818182
>posi416
0	0	0	0	0.05	0	0	0	0	0	0.1	0	0	0.1	0	0.05	0	0	0.05	0	0.05	0.05	0	0.05	0.05	0.05	0	0.05	0	0.15	0.15	0.05
>posi417
0.0454545454545455	0	0.0909090909090909	0	0.0454545454545455	0	0	0	0	0.0454545454545455	0	0	0	0.0454545454545455	0.0454545454545455	0.0909090909090909	0	0	0.0454545454545455	0	0	0.181818181818182	0	0	0.0454545454545455	0.0454545454545455	0	0.0909090909090909	0.0909090909090909	0.0454545454545455	0	0.0454545454545455
>posi418
0	0	0	0	0	0	0	0	0	0	0	0	0	0	0	0.166666666666667	0	0	0	0	0	0	0	0	0.166666666666667	0	0	0	0	0.333333333333333	0.166666666666667	0.166666666666667
>posi419
0	0.1	0	0.05	0.05	0.05	0	0	0	0	0	0	0	0	0.1	0.05	0.05	0.05	0	0	0	0	0	0	0.05	0.05	0	0	0.15	0.05	0.05	0.15
>posi420
0.0714285714285714	0.0357142857142857	0.0357142857142857	0.0357142857142857	0.0714285714285714	0.0357142857142857	0	0	0	0	0	0	0.0714285714285714	0.0357142857142857	0	0.0714285714285714	0.0357142857142857	0.0357142857142857	0.0357142857142857	0	0.0357142857142857	0	0	0	0.0357142857142857	0.0357142857142857	0.0357142857142857	0.0714285714285714	0.0357142857142857	0.0714285714285714	0.0714285714285714	0.0357142857142857
>posi421
0.222222222222222	0.0555555555555556	0.111111111111111	0.0555555555555556	0	0.0555555555555556	0	0	0	0	0	0	0	0.111111111111111	0	0	0.0555555555555556	0	0	0	0	0	0	0	0	0	0.0555555555555556	0.0555555555555556	0.0555555555555556	0.0555555555555556	0.0555555555555556	0.0555555555555556
>posi422
0	0	0	0	0	0	0	0.0714285714285714	0	0	0	0	0.0714285714285714	0	0.0714285714285714	0	0	0.0714285714285714	0	0	0	0	0	0.0714285714285714	0	0.214285714285714	0	0	0.0714285714285714	0.0714285714285714	0.0714285714285714	0.214285714285714
>posi423
0	0	0	0	0	0.0476190476190476	0.0476190476190476	0.0476190476190476	0	0	0	0	0.0476190476190476	0.0476190476190476	0	0.0952380952380952	0	0	0.0476190476190476	0.0952380952380952	0	0	0	0	0.0476190476190476	0.0476190476190476	0	0.0476190476190476	0.0476190476190476	0.142857142857143	0.0952380952380952	0.0952380952380952
>posi424
0	0.037037037037037	0	0.0740740740740741	0.037037037037037	0.037037037037037	0.037037037037037	0	0	0.037037037037037	0.037037037037037	0	0	0.037037037037037	0.037037037037037	0.0740740740740741	0.037037037037037	0.037037037037037	0	0.037037037037037	0	0	0	0.0740740740740741	0.0740740740740741	0.037037037037037	0.037037037037037	0	0.0740740740740741	0.037037037037037	0.037037037037037	0.0740740740740741
>posi425
0	0.0384615384615385	0	0.0769230769230769	0.0384615384615385	0.0384615384615385	0.0384615384615385	0	0	0.0384615384615385	0.0384615384615385	0	0	0.0384615384615385	0.0384615384615385	0.0769230769230769	0.0384615384615385	0.0384615384615385	0	0.0384615384615385	0	0	0	0.0769230769230769	0.0769230769230769	0.0384615384615385	0	0	0.0769230769230769	0.0384615384615385	0.0384615384615385	0.0769230769230769
>posi426
0	0	0	0	0	0	0	0	0	0	0	0	0.0625	0.0625	0	0.0625	0	0	0	0	0	0.125	0	0	0.0625	0	0.0625	0.0625	0.125	0.125	0.0625	0.1875
>posi427
0	0	0	0	0	0	0	0	0	0	0	0	0	0	0	0.125	0	0	0	0	0	0	0	0	0.125	0	0	0	0	0.375	0.375	0
>posi428
0	0	0	0	0	0	0	0	0	0	0	0	0	0.0909090909090909	0.0909090909090909	0	0	0	0	0	0	0	0.0909090909090909	0	0	0.181818181818182	0	0	0.0909090909090909	0.0909090909090909	0.272727272727273	0.0909090909090909
>posi429
0	0	0.133333333333333	0.0666666666666667	0	0	0	0.0666666666666667	0	0	0	0	0	0.0666666666666667	0	0.0666666666666667	0	0	0	0.0666666666666667	0	0	0	0	0.0666666666666667	0	0.0666666666666667	0	0.2	0	0	0.2
>posi430
0	0	0	0.0588235294117647	0	0	0	0.0588235294117647	0	0	0	0	0	0.117647058823529	0.117647058823529	0.0588235294117647	0.0588235294117647	0	0	0	0.117647058823529	0	0.0588235294117647	0	0.0588235294117647	0.117647058823529	0.0588235294117647	0	0	0.0588235294117647	0	0.0588235294117647
>posi431
0	0	0	0	0	0	0	0	0	0	0	0	0	0	0.166666666666667	0	0	0	0	0	0	0	0	0	0	0.166666666666667	0	0	0.166666666666667	0.166666666666667	0.166666666666667	0.166666666666667
>posi432
0	0	0	0	0	0	0	0	0	0	0	0	0	0	0.142857142857143	0.0714285714285714	0	0	0	0	0.0714285714285714	0	0	0.0714285714285714	0	0.214285714285714	0	0	0.214285714285714	0	0.0714285714285714	0.142857142857143
>posi433
0	0	0.125	0.125	0	0	0.0625	0	0	0	0	0	0	0.125	0	0	0	0	0	0.0625	0	0	0	0	0	0	0.0625	0.0625	0.0625	0.125	0.125	0.0625
>posi434
0	0	0	0	0	0	0	0	0	0	0	0	0	0.25	0	0	0	0	0	0	0	0	0	0	0	0	0.25	0	0	0.25	0.25	0
>posi435
0	0	0	0	0	0	0.0714285714285714	0	0	0	0.0714285714285714	0	0	0.142857142857143	0.0714285714285714	0	0.0714285714285714	0	0	0	0.142857142857143	0	0	0	0	0.142857142857143	0.0714285714285714	0	0.0714285714285714	0	0.0714285714285714	0.0714285714285714
>posi436
0.0909090909090909	0.0454545454545455	0	0	0.0909090909090909	0	0	0	0	0	0	0	0.0454545454545455	0.0909090909090909	0.0454545454545455	0	0.0909090909090909	0	0	0	0.0454545454545455	0	0	0	0	0.0454545454545455	0.0909090909090909	0.0454545454545455	0.0454545454545455	0.0909090909090909	0.0454545454545455	0.0909090909090909
>posi437
0.125	0.0416666666666667	0.166666666666667	0.0833333333333333	0	0	0.0416666666666667	0	0	0	0	0	0.0416666666666667	0.0416666666666667	0	0	0.0416666666666667	0	0	0	0	0	0	0	0	0	0	0.0833333333333333	0.0833333333333333	0.0833333333333333	0.0833333333333333	0.0833333333333333
>posi438
0	0	0	0	0	0.0666666666666667	0	0	0	0	0	0	0	0	0.0666666666666667	0	0	0	0	0.0666666666666667	0	0	0	0	0	0.133333333333333	0	0	0.133333333333333	0.2	0.133333333333333	0.2
>posi439
0.0384615384615385	0.0769230769230769	0.0384615384615385	0.192307692307692	0.0384615384615385	0	0	0.0384615384615385	0	0	0	0	0.0384615384615385	0.0384615384615385	0	0	0	0.0384615384615385	0.0384615384615385	0	0	0	0	0	0	0.0384615384615385	0.0384615384615385	0.0384615384615385	0.115384615384615	0.0384615384615385	0.0384615384615385	0.115384615384615
>posi440
0	0	0	0	0	0	0	0.166666666666667	0	0	0	0	0	0.166666666666667	0.166666666666667	0	0	0	0	0.166666666666667	0	0	0	0	0	0.166666666666667	0.166666666666667	0	0	0	0	0
>posi441
0	0	0	0	0	0	0	0	0	0	0	0	0	0	0.166666666666667	0	0	0	0	0	0	0	0	0	0	0.166666666666667	0	0	0	0.333333333333333	0.333333333333333	0
>posi442
0.105263157894737	0.0526315789473684	0	0	0.0526315789473684	0	0	0	0	0	0	0	0.0526315789473684	0	0.105263157894737	0.0526315789473684	0	0.0526315789473684	0	0	0.105263157894737	0	0	0	0.0526315789473684	0.105263157894737	0	0.0526315789473684	0	0.105263157894737	0.0526315789473684	0.0526315789473684
>posi443
0.0454545454545455	0	0	0	0	0	0	0.0454545454545455	0	0	0	0	0	0.0454545454545455	0.0454545454545455	0.0454545454545455	0	0.0454545454545455	0	0	0	0.0454545454545455	0	0	0	0.0909090909090909	0.0454545454545455	0	0.0454545454545455	0.227272727272727	0.181818181818182	0.0909090909090909
>posi444
0	0	0.05	0.15	0	0	0	0.05	0	0	0	0	0.1	0.05	0	0.05	0	0	0	0.05	0	0.1	0	0	0.05	0	0	0.15	0	0.1	0.1	0
>posi445
0.173913043478261	0	0.130434782608696	0.0434782608695652	0	0	0	0.0434782608695652	0	0	0	0	0	0.130434782608696	0	0	0	0	0.0434782608695652	0	0	0	0	0.0869565217391304	0	0.0434782608695652	0.130434782608696	0	0.0434782608695652	0.0434782608695652	0.0434782608695652	0.0434782608695652
>posi446
0.173913043478261	0	0.130434782608696	0.0434782608695652	0	0	0	0.0434782608695652	0	0	0	0	0	0.130434782608696	0	0	0	0	0.0434782608695652	0	0	0	0	0.0869565217391304	0	0.0434782608695652	0.130434782608696	0	0.0434782608695652	0.0434782608695652	0.0434782608695652	0.0434782608695652
>posi447
0.0526315789473684	0	0	0.0526315789473684	0	0	0	0.105263157894737	0	0	0	0	0.0526315789473684	0.105263157894737	0.0526315789473684	0	0	0	0.0526315789473684	0.0526315789473684	0	0.0526315789473684	0	0	0	0.0526315789473684	0.105263157894737	0.0526315789473684	0.0526315789473684	0.0526315789473684	0.0526315789473684	0.0526315789473684
>posi448
0.0476190476190476	0	0.0476190476190476	0	0	0.0476190476190476	0.0476190476190476	0	0	0.0476190476190476	0	0	0	0.0476190476190476	0.0476190476190476	0.0476190476190476	0.0476190476190476	0	0	0.0476190476190476	0.0476190476190476	0	0	0	0.0476190476190476	0.0476190476190476	0	0	0.0952380952380952	0.0476190476190476	0.0952380952380952	0.142857142857143
>posi449
0.176470588235294	0.0588235294117647	0.117647058823529	0.0588235294117647	0.0588235294117647	0	0	0	0	0	0	0	0	0	0.117647058823529	0	0.0588235294117647	0	0	0	0	0	0	0	0	0.117647058823529	0	0	0.0588235294117647	0.0588235294117647	0.0588235294117647	0.0588235294117647
>posi450
0.277777777777778	0.0555555555555556	0	0.0555555555555556	0	0	0	0.0555555555555556	0	0	0	0	0	0.0555555555555556	0	0	0	0.0555555555555556	0	0	0	0	0	0	0.0555555555555556	0	0	0.0555555555555556	0.0555555555555556	0.111111111111111	0.111111111111111	0.0555555555555556
>posi451
0.0416666666666667	0.0416666666666667	0	0	0.0833333333333333	0.0833333333333333	0.0416666666666667	0	0	0.0416666666666667	0.0416666666666667	0	0.0833333333333333	0	0	0.0833333333333333	0.0833333333333333	0.0416666666666667	0	0.0833333333333333	0	0	0	0	0.0416666666666667	0.0416666666666667	0	0.0833333333333333	0	0.0416666666666667	0.0416666666666667	0
>posi452
0	0	0	0	0	0	0	0.0625	0	0	0	0	0.0625	0.0625	0.0625	0	0	0	0	0.0625	0	0	0.0625	0	0	0.125	0.0625	0	0.0625	0.0625	0.125	0.1875
>posi453
0	0	0	0	0	0	0	0	0	0	0	0	0.142857142857143	0	0	0.142857142857143	0	0	0	0	0.142857142857143	0	0	0	0.142857142857143	0	0	0.142857142857143	0	0.142857142857143	0.142857142857143	0
>posi454
0	0	0	0	0	0	0	0	0	0	0	0	0.142857142857143	0	0	0.142857142857143	0	0	0	0	0.142857142857143	0	0	0	0.142857142857143	0	0	0.142857142857143	0	0.142857142857143	0.142857142857143	0
>posi455
0	0	0	0	0	0	0	0	0	0	0	0	0.0833333333333333	0.166666666666667	0	0	0	0	0	0	0	0	0	0.166666666666667	0	0	0.0833333333333333	0.166666666666667	0.0833333333333333	0.0833333333333333	0.0833333333333333	0.0833333333333333
>posi456
0	0	0	0	0	0	0	0	0	0	0	0	0	0	0	0	0	0	0	0	0	0	0	0	0	0.111111111111111	0	0	0.222222222222222	0.222222222222222	0.222222222222222	0.222222222222222
>posi457
0	0.181818181818182	0	0.0909090909090909	0	0.0909090909090909	0	0	0	0	0	0	0	0.181818181818182	0	0	0.0909090909090909	0	0	0	0	0	0	0	0	0	0.181818181818182	0	0	0.0909090909090909	0.0909090909090909	0
>posi458
0	0	0.25	0.125	0.0625	0	0	0	0	0	0	0	0	0	0.125	0	0.0625	0	0	0	0	0	0	0	0	0.125	0	0	0.0625	0.0625	0.0625	0.0625
>posi459
0	0	0	0	0	0	0	0	0	0	0	0	0	0.111111111111111	0	0	0	0	0	0	0	0	0	0	0.111111111111111	0	0	0	0	0.333333333333333	0.333333333333333	0.111111111111111
>posi460
0	0	0.166666666666667	0	0.0555555555555556	0	0	0	0	0	0	0	0	0.0555555555555556	0.0555555555555556	0.0555555555555556	0.0555555555555556	0	0	0	0	0	0	0.0555555555555556	0.0555555555555556	0.0555555555555556	0	0.0555555555555556	0.0555555555555556	0.111111111111111	0.111111111111111	0.0555555555555556
>posi461
0.25	0.166666666666667	0	0.0416666666666667	0.0833333333333333	0	0	0	0	0	0	0	0	0.0833333333333333	0.0416666666666667	0	0.0416666666666667	0.0416666666666667	0	0	0	0	0	0	0.0416666666666667	0.0416666666666667	0.0416666666666667	0	0	0.0416666666666667	0.0833333333333333	0
>posi462
0.0526315789473684	0	0	0.0526315789473684	0	0.0526315789473684	0	0	0	0	0	0	0	0.105263157894737	0.0526315789473684	0.0526315789473684	0.0526315789473684	0	0	0	0	0.105263157894737	0	0	0	0.0526315789473684	0	0.105263157894737	0.105263157894737	0.0526315789473684	0.0526315789473684	0.105263157894737
>posi463
0.111111111111111	0	0	0	0	0.277777777777778	0	0	0.0555555555555556	0.111111111111111	0.0555555555555556	0.111111111111111	0	0	0	0	0.0555555555555556	0	0	0.222222222222222	0	0	0	0	0	0	0	0	0	0	0	0
>posi464
0	0	0	0.0526315789473684	0	0.0526315789473684	0	0.0526315789473684	0	0	0	0	0	0.0526315789473684	0	0.105263157894737	0	0.0526315789473684	0	0.0526315789473684	0	0	0	0	0.105263157894737	0	0	0.0526315789473684	0.0526315789473684	0.157894736842105	0.157894736842105	0.0526315789473684
>posi465
0	0	0	0	0	0.166666666666667	0	0	0	0.0416666666666667	0	0.0416666666666667	0.0416666666666667	0.0416666666666667	0.0416666666666667	0.0416666666666667	0	0.0833333333333333	0	0.0833333333333333	0.0416666666666667	0	0	0	0	0	0.0416666666666667	0.0833333333333333	0.0833333333333333	0.0416666666666667	0.0416666666666667	0.0833333333333333
>posi466
0	0	0	0	0	0.0588235294117647	0	0	0	0	0	0	0.0588235294117647	0.0588235294117647	0.0588235294117647	0	0.0588235294117647	0	0	0	0	0	0	0.0588235294117647	0	0.0588235294117647	0.0588235294117647	0.0588235294117647	0.0588235294117647	0.176470588235294	0.117647058823529	0.117647058823529
>posi467
0.0714285714285714	0	0.0714285714285714	0.142857142857143	0	0	0.0357142857142857	0.0357142857142857	0	0	0	0	0	0.107142857142857	0.0714285714285714	0	0	0	0.0357142857142857	0.0357142857142857	0	0	0.0357142857142857	0.0357142857142857	0	0.0714285714285714	0.0714285714285714	0.0357142857142857	0.0357142857142857	0.0357142857142857	0.0357142857142857	0.0357142857142857
>posi468
0	0	0	0	0	0.1	0	0	0	0	0	0	0	0	0.2	0	0	0	0	0.1	0	0	0	0	0	0.2	0	0	0.1	0.1	0	0.2
>posi469
0.04	0	0.08	0.04	0.08	0	0	0	0	0	0	0	0.08	0.08	0	0	0.04	0	0.04	0	0	0.04	0	0	0	0	0.08	0.08	0	0.16	0.12	0.04
>posi470
0	0	0	0	0	0	0	0	0	0	0	0	0	0	0	0.0625	0	0	0	0	0	0	0	0	0.0625	0	0	0	0.1875	0.25	0.125	0.3125
>posi471
0	0	0	0	0.0769230769230769	0.0769230769230769	0	0	0	0	0	0	0	0.153846153846154	0.0769230769230769	0.0769230769230769	0	0.0769230769230769	0.0769230769230769	0	0.0769230769230769	0	0	0	0.0769230769230769	0.0769230769230769	0.153846153846154	0	0	0	0	0
>posi472
0	0	0	0.0909090909090909	0	0.0909090909090909	0	0	0	0	0	0	0.0909090909090909	0	0.0909090909090909	0	0.0909090909090909	0	0	0	0	0	0	0	0	0.0909090909090909	0	0.0909090909090909	0	0.181818181818182	0.181818181818182	0
>posi473
0	0	0	0	0	0	0	0	0	0	0	0	0	0	0.166666666666667	0	0	0	0	0	0	0	0	0	0	0.166666666666667	0	0	0.166666666666667	0.166666666666667	0.166666666666667	0.166666666666667
>posi474
0	0	0	0.0434782608695652	0	0	0	0.0434782608695652	0	0	0	0	0	0.0434782608695652	0.0434782608695652	0.0869565217391304	0	0.0434782608695652	0	0	0	0	0.0434782608695652	0.0434782608695652	0.0434782608695652	0.0434782608695652	0.0434782608695652	0.0434782608695652	0.0869565217391304	0.173913043478261	0.0869565217391304	0.0869565217391304
>posi475
0	0	0	0.0434782608695652	0	0	0	0.0434782608695652	0	0	0	0	0	0.0434782608695652	0.0869565217391304	0.0434782608695652	0	0.0434782608695652	0	0	0	0	0.0434782608695652	0.0434782608695652	0.0434782608695652	0.0869565217391304	0	0.0434782608695652	0.0869565217391304	0.130434782608696	0.0869565217391304	0.130434782608696
>posi476
0	0	0	0	0	0	0	0	0	0	0	0	0	0	0.25	0	0	0	0	0	0	0	0	0	0	0.25	0	0	0.25	0	0	0.25
>posi477
0	0	0	0	0	0	0	0	0	0	0	0	0	0	0.222222222222222	0	0	0	0	0	0	0	0	0.111111111111111	0	0.222222222222222	0	0	0.111111111111111	0.111111111111111	0.111111111111111	0.111111111111111
>posi478
0	0.0454545454545455	0	0	0	0	0	0.0454545454545455	0	0	0	0	0	0.0454545454545455	0.0454545454545455	0.136363636363636	0	0	0	0.0454545454545455	0	0.0909090909090909	0.0454545454545455	0	0.0454545454545455	0.0909090909090909	0.0909090909090909	0	0.0909090909090909	0.0909090909090909	0	0.0909090909090909
>posi479
0	0	0	0	0	0.1	0	0	0	0	0	0	0	0	0.1	0.1	0	0.1	0	0	0	0	0	0	0.1	0.1	0	0	0.1	0.1	0.1	0.1
>posi480
0.0833333333333333	0	0.0833333333333333	0	0.125	0.0416666666666667	0	0	0	0.0416666666666667	0.0416666666666667	0	0	0.125	0.0416666666666667	0	0.125	0	0	0.0416666666666667	0	0.0416666666666667	0	0	0	0	0.0833333333333333	0.0416666666666667	0	0.0416666666666667	0.0416666666666667	0
>posi481
0	0	0	0	0	0	0	0	0	0.0476190476190476	0	0	0.0476190476190476	0	0.142857142857143	0	0	0	0	0	0	0.0476190476190476	0	0.142857142857143	0	0.0952380952380952	0	0.0952380952380952	0.142857142857143	0.0952380952380952	0.0476190476190476	0.0952380952380952
>posi482
0	0	0	0	0	0.117647058823529	0	0	0	0	0.0588235294117647	0	0.0588235294117647	0.117647058823529	0.0588235294117647	0	0	0	0	0.117647058823529	0.117647058823529	0	0	0	0	0.0588235294117647	0.0588235294117647	0.0588235294117647	0	0.117647058823529	0.0588235294117647	0
>posi483
0.0526315789473684	0.105263157894737	0	0.0526315789473684	0.0526315789473684	0.0526315789473684	0	0	0	0	0	0	0	0.105263157894737	0.0526315789473684	0	0.0526315789473684	0	0.0526315789473684	0	0	0	0	0	0	0.0526315789473684	0.0526315789473684	0	0.105263157894737	0.0526315789473684	0.0526315789473684	0.105263157894737
>posi484
0	0	0	0	0	0.153846153846154	0	0	0	0.0769230769230769	0.0769230769230769	0	0	0.153846153846154	0	0	0	0	0	0.153846153846154	0	0	0	0.0769230769230769	0	0	0.0769230769230769	0.0769230769230769	0	0.0769230769230769	0.0769230769230769	0
>posi485
0.05	0	0.2	0.05	0	0	0.1	0	0	0	0	0	0	0.1	0	0.05	0.05	0	0	0.05	0	0	0	0	0.05	0	0.1	0	0	0.1	0.1	0
>posi486
0	0	0	0	0	0	0	0	0	0	0	0	0.1	0.1	0	0	0	0	0	0	0.1	0	0	0	0	0.1	0	0.1	0	0.2	0.2	0.1
>posi487
0.0416666666666667	0.0416666666666667	0	0	0.0833333333333333	0	0.0416666666666667	0	0	0	0	0	0	0.0833333333333333	0.0416666666666667	0.0416666666666667	0.0416666666666667	0.0416666666666667	0.0416666666666667	0	0.0416666666666667	0	0	0	0.0833333333333333	0.0416666666666667	0.0833333333333333	0	0.0833333333333333	0.0416666666666667	0.0416666666666667	0.0833333333333333
>posi488
0	0	0	0	0.0714285714285714	0	0	0	0	0	0	0	0	0.0714285714285714	0	0.0714285714285714	0	0	0.0714285714285714	0	0	0	0	0	0.0714285714285714	0	0.0714285714285714	0	0.142857142857143	0.142857142857143	0.0714285714285714	0.214285714285714
>posi489
0.04	0.08	0	0.08	0.04	0	0	0.04	0	0	0	0	0	0.04	0.08	0	0.04	0	0	0.04	0	0	0	0	0	0.08	0	0.04	0.12	0.08	0.04	0.16
>posi490
0.0526315789473684	0.0526315789473684	0	0.105263157894737	0	0	0	0.0526315789473684	0	0	0	0	0.0526315789473684	0.105263157894737	0	0	0	0	0	0.0526315789473684	0.105263157894737	0	0	0	0	0.0526315789473684	0.105263157894737	0.0526315789473684	0.0526315789473684	0.0526315789473684	0.0526315789473684	0.0526315789473684
>posi491
0.176470588235294	0.117647058823529	0	0	0	0	0	0.0588235294117647	0	0	0	0	0	0.0588235294117647	0	0.0588235294117647	0	0	0	0.0588235294117647	0	0	0	0	0.0588235294117647	0	0	0.0588235294117647	0	0.176470588235294	0.176470588235294	0
>posi492
0	0	0.117647058823529	0.0588235294117647	0	0	0	0.117647058823529	0	0	0	0	0	0.117647058823529	0.0588235294117647	0	0	0	0.0588235294117647	0.0588235294117647	0	0	0	0	0	0.0588235294117647	0.0588235294117647	0.0588235294117647	0.0588235294117647	0.0588235294117647	0.0588235294117647	0.0588235294117647
>posi493
0	0	0.0434782608695652	0.0434782608695652	0.0434782608695652	0	0	0	0	0	0	0	0	0.0869565217391304	0	0.0869565217391304	0.0434782608695652	0	0	0	0.0434782608695652	0.0434782608695652	0	0	0	0.0434782608695652	0.0434782608695652	0.0434782608695652	0.0869565217391304	0.173913043478261	0.0869565217391304	0.0869565217391304
>posi494
0	0.0909090909090909	0	0	0.0909090909090909	0	0	0	0	0	0	0	0.0909090909090909	0.0454545454545455	0.0454545454545455	0.0454545454545455	0	0.0909090909090909	0	0	0.0454545454545455	0.0454545454545455	0	0	0.0454545454545455	0.0454545454545455	0	0.136363636363636	0	0.0909090909090909	0.0909090909090909	0
>posi495
0	0	0	0	0	0.0625	0	0	0	0.0625	0	0	0.0625	0.125	0	0	0	0	0	0.0625	0	0	0	0.125	0	0	0.0625	0.125	0	0.125	0.125	0.0625
>posi496
0	0	0	0.0476190476190476	0	0	0.0476190476190476	0	0	0.0476190476190476	0.0476190476190476	0	0.0476190476190476	0	0	0.0476190476190476	0	0	0	0.0476190476190476	0	0.0952380952380952	0	0	0.0476190476190476	0	0	0.0476190476190476	0.142857142857143	0.0952380952380952	0.0952380952380952	0.142857142857143
>posi497
0	0	0	0	0	0	0.0384615384615385	0	0.0384615384615385	0	0	0.0384615384615385	0.0384615384615385	0.0384615384615385	0.0384615384615385	0.0384615384615385	0.0384615384615385	0	0	0	0	0.153846153846154	0	0	0	0.0769230769230769	0	0.0769230769230769	0.153846153846154	0.0384615384615385	0.0384615384615385	0.153846153846154
>posi498
0.0909090909090909	0	0	0	0	0.0909090909090909	0	0	0	0	0	0	0	0	0.0909090909090909	0.0909090909090909	0.0909090909090909	0	0	0	0	0	0	0	0	0.181818181818182	0	0	0.0909090909090909	0.0909090909090909	0.0909090909090909	0.0909090909090909
>posi499
0.125	0.0416666666666667	0.0416666666666667	0	0.0416666666666667	0	0.0416666666666667	0	0	0	0	0	0.0416666666666667	0.0416666666666667	0.0833333333333333	0	0.0416666666666667	0	0.0416666666666667	0	0	0.0416666666666667	0	0	0	0.0833333333333333	0.0416666666666667	0.0416666666666667	0.0833333333333333	0.0416666666666667	0.0416666666666667	0.0833333333333333
>posi500
0	0	0	0	0	0	0	0	0	0	0	0	0.181818181818182	0	0	0	0	0	0	0	0	0.0909090909090909	0	0	0	0	0	0.181818181818182	0.0909090909090909	0.181818181818182	0.181818181818182	0.0909090909090909
>posi501
0	0	0	0	0	0	0	0.153846153846154	0	0	0	0	0.0769230769230769	0.153846153846154	0	0.0769230769230769	0	0	0.0769230769230769	0.0769230769230769	0	0	0	0.0769230769230769	0.0769230769230769	0	0.153846153846154	0.0769230769230769	0	0	0	0
>posi502
0	0	0	0	0	0	0	0	0	0	0	0	0	0.25	0	0	0	0	0	0	0.125	0	0	0	0	0	0.125	0	0	0.25	0.25	0
>posi503
0.125	0.0625	0	0.0625	0	0.0625	0	0	0	0	0	0	0.0625	0	0.0625	0	0	0.0625	0	0	0	0	0	0	0	0.0625	0	0.0625	0.125	0.0625	0.0625	0.125
>posi504
0.125	0.125	0	0.0625	0	0.0625	0	0	0	0	0	0	0.0625	0	0.0625	0	0	0	0	0.0625	0	0	0	0	0.0625	0.0625	0	0	0.0625	0.0625	0.0625	0.125
>posi505
0	0	0	0	0	0	0	0	0	0	0	0	0	0.111111111111111	0.111111111111111	0	0	0	0	0	0	0	0.111111111111111	0	0	0.111111111111111	0	0	0.111111111111111	0.111111111111111	0.222222222222222	0.111111111111111
>posi506
0	0	0	0	0	0	0.05	0	0	0.05	0.05	0	0	0	0	0.1	0.05	0	0	0	0	0.1	0	0	0.05	0	0	0.05	0.15	0.15	0.15	0.05
>posi507
0.0434782608695652	0	0	0	0.0434782608695652	0	0	0	0	0	0	0	0.0434782608695652	0	0.173913043478261	0	0.0434782608695652	0	0	0	0	0.0869565217391304	0.0434782608695652	0	0	0.0869565217391304	0	0.0869565217391304	0.130434782608696	0.0869565217391304	0.0434782608695652	0.0869565217391304
>posi508
0	0	0	0	0	0	0	0	0	0	0	0	0.05	0.05	0	0.1	0	0	0	0	0	0	0.15	0	0	0.1	0.05	0.05	0.15	0.1	0.1	0.1
>posi509
0.0909090909090909	0	0	0	0	0	0.0909090909090909	0	0	0	0	0	0	0	0.181818181818182	0	0.0909090909090909	0	0	0	0	0	0	0	0	0.181818181818182	0	0	0.181818181818182	0	0	0.181818181818182
>posi510
0	0	0	0	0	0	0	0	0	0	0	0	0	0	0.0714285714285714	0	0	0	0	0	0	0	0	0	0	0.0714285714285714	0	0	0.0714285714285714	0.357142857142857	0.214285714285714	0.214285714285714
>posi511
0	0	0	0	0	0	0	0	0	0	0	0	0	0	0.285714285714286	0	0	0	0	0	0	0.142857142857143	0	0	0	0.285714285714286	0	0	0.142857142857143	0	0	0.142857142857143
>posi512
0	0	0	0	0	0.2	0	0	0	0.1	0.1	0	0.1	0	0	0	0	0	0	0.2	0	0	0	0	0	0	0	0.1	0.1	0	0	0.1
>posi513
0	0	0	0	0	0	0	0	0	0	0	0	0	0.2	0.1	0	0	0	0	0	0.1	0	0.1	0	0	0.1	0.2	0	0.1	0	0	0.1
>posi514
0	0	0	0	0.0434782608695652	0.0434782608695652	0	0	0	0	0	0	0	0.0434782608695652	0.0869565217391304	0.0434782608695652	0.0434782608695652	0.0434782608695652	0	0	0	0	0.0434782608695652	0	0.0434782608695652	0.0869565217391304	0	0.0434782608695652	0.130434782608696	0.0869565217391304	0.0434782608695652	0.173913043478261
>posi515
0	0.08	0	0	0.04	0.08	0	0	0	0	0	0	0.04	0.04	0.08	0.04	0	0.04	0	0.08	0	0	0.04	0	0.04	0.08	0.04	0.04	0.04	0.08	0	0.12
>posi516
0.103448275862069	0	0.0689655172413793	0	0.0689655172413793	0	0	0.0344827586206897	0	0	0	0	0.0689655172413793	0.0689655172413793	0	0.0344827586206897	0	0.0344827586206897	0.0689655172413793	0	0.0344827586206897	0.0344827586206897	0	0	0.0344827586206897	0	0.0689655172413793	0.0689655172413793	0.0689655172413793	0.0344827586206897	0.0344827586206897	0.0689655172413793
>posi517
0	0	0	0	0	0	0	0.0833333333333333	0	0	0	0	0	0.166666666666667	0	0	0	0	0.0833333333333333	0	0	0	0	0	0	0.166666666666667	0	0	0.0833333333333333	0.0833333333333333	0.0833333333333333	0.25
>posi518
0	0	0	0	0	0	0	0	0	0	0	0	0.0833333333333333	0	0	0.0416666666666667	0	0	0	0	0	0	0.0416666666666667	0.0833333333333333	0.0416666666666667	0.0416666666666667	0	0.0833333333333333	0.166666666666667	0.125	0.0833333333333333	0.208333333333333
>posi519
0.181818181818182	0	0.181818181818182	0	0	0	0.0909090909090909	0	0	0	0	0	0	0.0909090909090909	0	0.0909090909090909	0	0	0	0.0909090909090909	0	0	0	0	0.0909090909090909	0	0	0	0	0.0909090909090909	0.0909090909090909	0
>posi520
0	0	0	0	0.0714285714285714	0	0	0	0.0357142857142857	0	0	0	0.0714285714285714	0.107142857142857	0.0357142857142857	0	0.0357142857142857	0.0357142857142857	0	0	0	0.142857142857143	0	0	0	0.0357142857142857	0.0357142857142857	0.107142857142857	0.0714285714285714	0.0714285714285714	0.0714285714285714	0.0714285714285714
>posi521
0	0	0	0	0	0	0	0.0769230769230769	0	0	0	0	0	0.0769230769230769	0.0769230769230769	0.0769230769230769	0	0	0	0.0769230769230769	0	0	0	0.0769230769230769	0.0769230769230769	0.0769230769230769	0.0769230769230769	0	0.0769230769230769	0.0769230769230769	0.0769230769230769	0.0769230769230769
>posi522
0	0	0	0	0.0625	0	0	0.0625	0	0	0	0	0	0.0625	0	0.125	0	0	0.0625	0.0625	0	0	0	0	0.125	0	0.0625	0	0.125	0.0625	0.0625	0.125
>posi523
0.0384615384615385	0	0.0769230769230769	0	0	0.0384615384615385	0	0	0	0	0	0	0.115384615384615	0.0384615384615385	0.0384615384615385	0	0.0384615384615385	0	0	0	0.0769230769230769	0.0384615384615385	0	0	0	0.0384615384615385	0.0384615384615385	0.115384615384615	0.0769230769230769	0.0769230769230769	0.0769230769230769	0.0769230769230769
>posi524
0	0	0	0	0	0	0	0	0	0	0	0	0.0476190476190476	0.0476190476190476	0.0476190476190476	0.0476190476190476	0	0	0	0	0.0952380952380952	0.0476190476190476	0	0	0.0476190476190476	0.0476190476190476	0	0.0952380952380952	0.0952380952380952	0.142857142857143	0.142857142857143	0.0952380952380952
>posi525
0	0	0	0	0	0	0	0	0	0	0	0	0.111111111111111	0.111111111111111	0	0.111111111111111	0	0	0	0	0.222222222222222	0	0	0	0	0.111111111111111	0.111111111111111	0.111111111111111	0	0	0	0.111111111111111
>posi526
0	0	0	0	0	0	0	0	0	0	0	0	0.0833333333333333	0	0	0	0	0	0	0	0	0.0833333333333333	0	0	0.0833333333333333	0	0	0.0833333333333333	0.166666666666667	0.166666666666667	0.0833333333333333	0.25
>posi527
0	0	0	0	0	0	0	0	0	0	0	0	0	0.166666666666667	0	0	0	0	0	0	0	0	0	0	0	0	0.166666666666667	0	0.166666666666667	0.166666666666667	0.166666666666667	0.166666666666667
>posi528
0	0	0	0	0	0	0	0	0	0.05	0	0	0.05	0.05	0	0.05	0	0	0	0	0.05	0	0.05	0.05	0	0.05	0.05	0.05	0.1	0.15	0.1	0.15
>posi529
0	0	0	0	0	0.111111111111111	0	0	0	0	0	0	0	0	0	0.111111111111111	0	0.111111111111111	0	0	0	0	0	0	0.222222222222222	0	0	0	0.111111111111111	0.111111111111111	0.111111111111111	0.111111111111111
>posi530
0	0	0	0	0.0476190476190476	0	0.0476190476190476	0.0476190476190476	0	0	0	0	0	0.0476190476190476	0.0952380952380952	0	0.0476190476190476	0.0476190476190476	0.0476190476190476	0	0	0	0	0	0.0476190476190476	0.0952380952380952	0.0476190476190476	0	0.0952380952380952	0.0952380952380952	0.0476190476190476	0.142857142857143
>posi531
0.0909090909090909	0	0.181818181818182	0	0	0.0454545454545455	0	0	0	0	0	0	0	0.0454545454545455	0.0454545454545455	0	0.0454545454545455	0	0	0	0	0	0	0	0	0.0454545454545455	0.0454545454545455	0	0.0454545454545455	0.181818181818182	0.0909090909090909	0.136363636363636
>posi532
0.0909090909090909	0.0454545454545455	0	0	0.136363636363636	0.0454545454545455	0	0	0	0	0	0	0.0454545454545455	0	0.136363636363636	0.0454545454545455	0.0454545454545455	0.136363636363636	0	0	0	0	0	0	0	0.181818181818182	0	0	0.0454545454545455	0	0	0.0454545454545455
>posi533
0	0	0	0	0	0	0	0	0	0	0	0	0	0.153846153846154	0	0	0	0	0	0	0.0769230769230769	0	0	0	0	0.0769230769230769	0	0.0769230769230769	0.0769230769230769	0.153846153846154	0.307692307692308	0.0769230769230769
>posi534
0.0714285714285714	0	0.0714285714285714	0	0.0714285714285714	0	0	0	0	0	0	0	0	0.142857142857143	0	0	0.0714285714285714	0	0	0	0	0	0	0	0	0	0.142857142857143	0	0.0714285714285714	0.142857142857143	0.0714285714285714	0.142857142857143
>posi535
0	0	0	0	0	0	0	0	0	0	0	0	0	0	0.0625	0.125	0	0	0	0	0.125	0	0	0	0.0625	0.0625	0.0625	0	0.1875	0.125	0.0625	0.125
>posi536
0.0416666666666667	0	0.0416666666666667	0	0.0833333333333333	0.0416666666666667	0	0	0	0.0416666666666667	0	0.0416666666666667	0	0.0416666666666667	0.0416666666666667	0	0	0.0833333333333333	0	0.0416666666666667	0	0	0	0	0	0.0416666666666667	0	0.0416666666666667	0.0833333333333333	0.125	0.0833333333333333	0.125
>posi537
0	0	0	0	0	0	0	0.0909090909090909	0	0	0	0	0	0.181818181818182	0	0	0	0	0	0.0909090909090909	0	0	0	0	0	0	0.0909090909090909	0	0.0909090909090909	0.181818181818182	0.0909090909090909	0.181818181818182
>posi538
0	0	0	0	0.05	0	0	0	0	0	0	0	0.05	0.1	0	0.05	0	0.05	0	0	0	0.1	0	0	0.05	0	0	0.15	0.1	0.1	0.05	0.15
>posi539
0	0	0	0	0.0416666666666667	0	0	0	0	0.0416666666666667	0.0416666666666667	0	0.0416666666666667	0.0833333333333333	0	0.0416666666666667	0	0.0416666666666667	0	0	0.0416666666666667	0.0833333333333333	0.0416666666666667	0	0.0416666666666667	0	0	0.125	0.0833333333333333	0.0833333333333333	0.0833333333333333	0.0833333333333333
>posi540
0	0	0	0	0.05	0	0	0	0	0	0	0	0.05	0.1	0	0.05	0	0.05	0	0	0	0.1	0	0	0.05	0	0	0.15	0.1	0.1	0.1	0.1
>posi541
0	0	0	0	0.05	0	0	0	0	0	0	0	0.05	0.1	0	0.05	0	0.05	0	0	0	0.1	0	0	0.05	0	0	0.15	0.1	0.1	0.1	0.1
>posi542
0	0.05	0.05	0	0.05	0	0	0.05	0	0	0	0	0.05	0.05	0	0.05	0.05	0	0.05	0	0	0	0	0	0	0	0.1	0.05	0.15	0.1	0.05	0.1
>posi543
0	0	0	0	0	0	0	0	0	0	0	0	0	0.25	0	0	0	0	0	0	0	0	0	0	0	0	0.25	0	0.25	0	0	0.25
>posi544
0	0	0	0	0	0	0	0	0	0	0	0	0	0	0.125	0	0	0	0	0	0	0	0	0	0	0.125	0	0	0.125	0.25	0.25	0.125
>posi545
0.115384615384615	0	0.0384615384615385	0.0384615384615385	0.0769230769230769	0.0384615384615385	0	0	0	0	0	0	0	0.0769230769230769	0.0384615384615385	0.0769230769230769	0	0.0384615384615385	0.0769230769230769	0	0	0	0.0384615384615385	0	0.0769230769230769	0.0384615384615385	0.0384615384615385	0.0384615384615385	0	0.0769230769230769	0.0384615384615385	0.0384615384615385
>posi546
0.0833333333333333	0.0833333333333333	0	0	0.0833333333333333	0	0	0	0	0	0	0	0	0	0.0833333333333333	0.0833333333333333	0	0.0833333333333333	0	0	0	0	0	0	0.0833333333333333	0.0833333333333333	0	0	0.0833333333333333	0.0833333333333333	0	0.166666666666667
>posi547
0	0	0	0	0	0	0	0.0769230769230769	0	0	0	0	0	0	0.0769230769230769	0.0769230769230769	0	0	0.0769230769230769	0	0	0	0	0	0.0769230769230769	0.0769230769230769	0	0	0.0769230769230769	0.153846153846154	0.153846153846154	0.153846153846154
>posi548
0	0	0	0	0.125	0	0	0	0	0.0625	0.0625	0	0	0.0625	0	0	0.0625	0	0.0625	0	0	0	0	0	0	0	0	0.0625	0.0625	0.1875	0.125	0.125
>posi549
0	0	0	0	0	0.181818181818182	0	0	0.0909090909090909	0	0	0.0909090909090909	0	0.0909090909090909	0.0909090909090909	0	0	0	0	0.181818181818182	0	0	0	0.0909090909090909	0	0.0909090909090909	0.0909090909090909	0	0	0	0	0
>posi550
0	0	0	0	0	0	0	0	0	0	0	0	0.0833333333333333	0	0.0833333333333333	0.0833333333333333	0	0	0	0	0.166666666666667	0	0	0	0.0833333333333333	0.0833333333333333	0	0.0833333333333333	0	0.166666666666667	0.0833333333333333	0.0833333333333333
>posi551
0	0	0	0	0.1	0	0	0	0	0	0	0	0	0.1	0	0.1	0.1	0	0	0	0	0	0	0	0	0.1	0	0.1	0	0.2	0.2	0
>posi552
0	0	0	0	0	0	0	0	0	0	0	0	0.142857142857143	0.0952380952380952	0.0476190476190476	0	0	0	0	0	0.0952380952380952	0.0952380952380952	0.0476190476190476	0	0	0.0476190476190476	0.0476190476190476	0.19047619047619	0.0476190476190476	0.0476190476190476	0.0476190476190476	0.0476190476190476
>posi553
0.142857142857143	0.142857142857143	0	0	0	0.0714285714285714	0	0	0	0	0	0	0	0.0714285714285714	0.0714285714285714	0	0	0.0714285714285714	0	0	0	0	0	0	0	0.0714285714285714	0	0.0714285714285714	0.0714285714285714	0.0714285714285714	0.0714285714285714	0.0714285714285714
>posi554
0.0476190476190476	0	0	0.0476190476190476	0	0	0.0476190476190476	0	0	0	0	0	0	0	0.0476190476190476	0.0952380952380952	0	0	0.0476190476190476	0	0	0.0476190476190476	0	0	0.0476190476190476	0.0476190476190476	0.0476190476190476	0	0.0952380952380952	0.19047619047619	0.0952380952380952	0.0952380952380952
>posi555
0	0	0	0	0	0	0	0	0	0	0	0	0	0	0.5	0	0	0	0	0	0	0	0	0	0	0.5	0	0	0	0	0	0
>posi556
0.166666666666667	0.0833333333333333	0.208333333333333	0.0416666666666667	0.0416666666666667	0	0	0	0	0	0	0	0.0416666666666667	0	0.0416666666666667	0	0	0.0416666666666667	0	0	0	0	0	0	0	0.0416666666666667	0	0.0416666666666667	0.0416666666666667	0.0833333333333333	0.0416666666666667	0.0833333333333333
>posi557
0	0	0	0	0	0	0	0	0	0	0	0	0	0	0	0.125	0	0	0	0	0	0	0	0	0.125	0	0	0	0.125	0.25	0.125	0.25
>posi558
0	0	0	0	0	0	0	0	0	0	0	0	0	0.230769230769231	0.0769230769230769	0	0	0	0	0	0	0	0.0769230769230769	0.153846153846154	0	0.0769230769230769	0.0769230769230769	0.153846153846154	0	0.0769230769230769	0.0769230769230769	0
>posi559
0	0	0	0	0	0	0	0	0	0	0	0	0.25	0	0.125	0	0	0	0	0	0	0.25	0	0	0	0.125	0	0.25	0	0	0	0
>posi560
0	0	0	0	0	0	0	0	0	0	0	0	0.0526315789473684	0.105263157894737	0	0.0526315789473684	0	0	0	0	0.0526315789473684	0.157894736842105	0	0	0.0526315789473684	0.0526315789473684	0.0526315789473684	0.105263157894737	0.105263157894737	0.0526315789473684	0.0526315789473684	0.105263157894737
>posi561
0	0	0	0	0	0	0	0	0	0	0	0	0	0	0.0833333333333333	0	0	0	0	0	0	0	0	0	0	0.0833333333333333	0	0	0.0833333333333333	0.333333333333333	0.25	0.166666666666667
>posi562
0	0	0	0	0	0	0	0	0	0	0	0	0	0	0.0833333333333333	0	0	0	0	0	0	0	0	0	0	0.0833333333333333	0	0	0.0833333333333333	0.333333333333333	0.25	0.166666666666667
>posi563
0.0769230769230769	0	0	0	0	0	0.0384615384615385	0	0	0	0	0	0.0384615384615385	0.0384615384615385	0.0384615384615385	0.0384615384615385	0	0.0384615384615385	0	0	0.0769230769230769	0	0.0384615384615385	0	0.0384615384615385	0.115384615384615	0	0.0384615384615385	0.0769230769230769	0.0769230769230769	0.153846153846154	0.0769230769230769
>posi564
0	0	0	0	0	0.142857142857143	0	0	0	0	0	0	0.142857142857143	0	0.0714285714285714	0	0	0	0	0.142857142857143	0	0	0	0	0	0.0714285714285714	0	0.142857142857143	0	0.142857142857143	0.0714285714285714	0.0714285714285714
>posi565
0	0	0	0.0714285714285714	0	0.0714285714285714	0	0	0	0	0	0	0.142857142857143	0	0	0	0	0	0.0714285714285714	0	0	0	0	0	0	0	0.0714285714285714	0	0.0714285714285714	0.214285714285714	0.142857142857143	0.142857142857143
>posi566
0.04	0	0.12	0.12	0	0	0.04	0.08	0	0	0	0	0	0.08	0.04	0.04	0	0	0.04	0.08	0	0	0	0	0.04	0.04	0.04	0.04	0.04	0.04	0.04	0.04
>posi567
0.0416666666666667	0	0.0416666666666667	0.0416666666666667	0	0.0833333333333333	0	0	0	0	0	0	0	0.125	0.0416666666666667	0	0.0833333333333333	0	0	0	0.0416666666666667	0	0	0	0	0.0416666666666667	0.0416666666666667	0.0833333333333333	0.125	0.0416666666666667	0.0416666666666667	0.125
>posi568
0	0	0	0	0.0833333333333333	0	0	0	0	0	0	0	0	0.166666666666667	0	0	0	0	0.0833333333333333	0	0	0	0	0	0	0	0.166666666666667	0	0.166666666666667	0.0833333333333333	0	0.25
>posi569
0.0476190476190476	0	0	0	0.142857142857143	0	0	0	0	0.0476190476190476	0	0.0476190476190476	0	0.0952380952380952	0	0	0.0952380952380952	0.0476190476190476	0	0	0	0.0476190476190476	0	0	0	0.0476190476190476	0.0952380952380952	0	0.0952380952380952	0.0476190476190476	0.0476190476190476	0.0952380952380952
>posi570
0	0	0	0	0	0	0	0	0	0	0	0	0	0	0.125	0	0	0	0	0	0	0	0	0	0	0.125	0	0	0.125	0.25	0.125	0.25
>posi571
0	0	0	0	0	0	0	0	0	0.0588235294117647	0	0.0588235294117647	0	0.0588235294117647	0	0.0588235294117647	0	0	0	0	0	0.117647058823529	0	0.0588235294117647	0	0.0588235294117647	0.0588235294117647	0	0.117647058823529	0.117647058823529	0.117647058823529	0.117647058823529
>posi572
0.304347826086957	0	0.0869565217391304	0.173913043478261	0.0434782608695652	0	0	0	0	0	0	0	0	0	0	0.0869565217391304	0	0.0434782608695652	0	0	0	0	0	0	0.0434782608695652	0.0434782608695652	0	0	0.0434782608695652	0.0434782608695652	0.0434782608695652	0.0434782608695652
>posi573
0	0.05	0	0	0.05	0	0	0	0	0	0	0	0	0	0	0.15	0.05	0	0	0	0.1	0	0	0	0.1	0.1	0	0	0.1	0.1	0.1	0.1
>posi574
0	0	0	0	0	0	0	0	0	0	0	0	0.0833333333333333	0.0833333333333333	0.0833333333333333	0	0	0	0	0	0.0833333333333333	0.0833333333333333	0	0	0.0833333333333333	0	0.0833333333333333	0.0833333333333333	0.0833333333333333	0.0833333333333333	0	0.166666666666667
>posi575
0	0	0	0	0	0	0	0	0	0	0	0	0.2	0.2	0	0	0	0	0	0	0	0	0.2	0	0	0	0.2	0.2	0	0	0	0
>posi576
0.117647058823529	0.0588235294117647	0.176470588235294	0.0588235294117647	0	0	0	0.0588235294117647	0	0	0	0	0.0588235294117647	0	0	0.0588235294117647	0	0	0.0588235294117647	0	0	0	0	0	0.0588235294117647	0	0	0.0588235294117647	0	0.117647058823529	0.117647058823529	0
>posi577
0.0555555555555556	0	0	0.0555555555555556	0.0555555555555556	0.0555555555555556	0	0	0	0	0	0	0	0.0555555555555556	0.0555555555555556	0.0555555555555556	0.0555555555555556	0	0.0555555555555556	0	0	0	0	0	0.0555555555555556	0.0555555555555556	0.0555555555555556	0	0.0555555555555556	0.111111111111111	0.0555555555555556	0.111111111111111
>posi578
0.133333333333333	0	0.0666666666666667	0	0.0666666666666667	0	0	0	0	0	0	0	0	0.133333333333333	0	0	0.0666666666666667	0	0	0	0	0	0	0	0	0	0.0666666666666667	0.0666666666666667	0.0666666666666667	0.133333333333333	0.133333333333333	0.0666666666666667
>posi579
0.142857142857143	0.0476190476190476	0.19047619047619	0.19047619047619	0.0476190476190476	0	0	0	0	0	0	0	0.0476190476190476	0.0476190476190476	0	0	0	0	0.0476190476190476	0	0	0	0	0	0	0	0	0.0476190476190476	0	0.0952380952380952	0.0952380952380952	0
>posi580
0	0	0	0	0	0.0869565217391304	0	0	0	0	0	0	0	0.0869565217391304	0	0.0869565217391304	0	0.0434782608695652	0	0.0434782608695652	0	0	0	0.0434782608695652	0.0434782608695652	0.0869565217391304	0.0434782608695652	0	0.130434782608696	0.0434782608695652	0.130434782608696	0.130434782608696
>posi581
0	0	0	0	0	0	0	0	0	0	0	0	0.133333333333333	0	0.0666666666666667	0.0666666666666667	0	0	0	0	0	0.133333333333333	0.0666666666666667	0	0.0666666666666667	0.0666666666666667	0	0.133333333333333	0.0666666666666667	0.0666666666666667	0	0.133333333333333
>posi582
0	0	0	0	0	0	0	0	0	0	0	0	0	0	0.222222222222222	0	0	0	0	0	0.111111111111111	0	0	0	0	0.222222222222222	0	0	0.111111111111111	0.111111111111111	0.111111111111111	0.111111111111111
>posi583
0	0	0	0	0	0	0.0588235294117647	0	0.0588235294117647	0	0	0.0588235294117647	0	0.0588235294117647	0	0.117647058823529	0	0	0	0.0588235294117647	0	0.117647058823529	0.0588235294117647	0	0.117647058823529	0	0.0588235294117647	0	0	0.117647058823529	0.117647058823529	0
>posi584
0	0	0	0	0	0.0625	0	0.0625	0	0.0625	0	0	0.0625	0.125	0	0	0.0625	0	0	0.0625	0.0625	0	0	0	0.0625	0	0.0625	0.0625	0.0625	0.0625	0	0.125
>posi585
0	0	0	0	0	0	0	0	0	0	0	0	0.153846153846154	0	0.153846153846154	0	0	0	0	0	0.0769230769230769	0.0769230769230769	0.0769230769230769	0	0	0.153846153846154	0	0.153846153846154	0.0769230769230769	0	0	0.0769230769230769
>posi586
0	0	0	0	0	0	0	0	0	0	0	0	0.153846153846154	0	0.153846153846154	0	0	0	0	0	0.0769230769230769	0.0769230769230769	0.0769230769230769	0	0	0.153846153846154	0	0.153846153846154	0.0769230769230769	0	0	0.0769230769230769
>posi587
0.1	0	0.1	0	0	0	0.1	0	0	0	0	0	0	0	0.2	0	0	0	0.1	0	0	0	0	0	0	0.2	0	0	0.1	0	0	0.1
>posi588
0	0	0	0	0	0	0	0	0	0	0	0	0	0	0.125	0	0	0	0	0	0	0	0	0	0	0.125	0	0	0.375	0	0	0.375
>posi589
0	0	0	0	0	0.142857142857143	0	0	0	0	0	0	0	0.142857142857143	0.142857142857143	0	0	0	0	0.142857142857143	0	0	0	0	0	0.142857142857143	0	0	0	0.142857142857143	0	0.142857142857143
>posi590
0.263157894736842	0.0526315789473684	0.105263157894737	0.0526315789473684	0	0	0.0526315789473684	0	0	0	0	0	0.105263157894737	0	0	0	0	0	0.0526315789473684	0	0	0	0	0	0	0	0	0.105263157894737	0	0.105263157894737	0.105263157894737	0
>posi591
0	0	0	0	0	0	0	0	0	0	0	0	0	0.166666666666667	0	0	0	0	0	0	0	0	0	0	0	0	0.166666666666667	0	0	0.333333333333333	0.166666666666667	0.166666666666667
>posi592
0	0	0	0	0	0.0769230769230769	0	0	0	0	0.0769230769230769	0	0.0769230769230769	0.0769230769230769	0	0	0	0	0	0.0769230769230769	0.0769230769230769	0	0	0	0	0.0769230769230769	0	0.0769230769230769	0.0769230769230769	0.0769230769230769	0.0769230769230769	0.153846153846154
>posi593
0	0	0	0	0.0909090909090909	0	0	0	0	0	0	0	0	0.181818181818182	0	0.0909090909090909	0	0	0.0909090909090909	0	0.0909090909090909	0	0	0	0.0909090909090909	0	0.181818181818182	0	0.0909090909090909	0	0	0.0909090909090909
>posi594
0	0	0	0.04	0	0	0.04	0.04	0	0	0	0	0.08	0	0.04	0.04	0	0	0.08	0	0.04	0	0.04	0	0.04	0.08	0.04	0.04	0.12	0.08	0.04	0.12
>posi595
0	0	0	0	0	0	0	0.04	0	0	0	0	0.08	0	0.08	0.04	0	0	0.04	0	0.04	0	0.12	0	0.04	0.12	0	0.08	0.12	0.04	0.04	0.12
>posi596
0.1	0	0	0	0.05	0	0	0	0	0	0	0	0	0	0	0.1	0.05	0	0	0	0	0.05	0	0	0.05	0.1	0	0	0.1	0.15	0.1	0.15
>posi597
0.0434782608695652	0.0434782608695652	0	0.0434782608695652	0.0434782608695652	0.0434782608695652	0	0.0434782608695652	0	0	0	0	0.0869565217391304	0	0	0.0869565217391304	0.0434782608695652	0.0869565217391304	0	0	0	0	0	0	0.0869565217391304	0	0	0.0869565217391304	0	0.130434782608696	0.0869565217391304	0.0434782608695652
>posi598
0	0	0	0	0	0	0	0	0	0	0	0	0.0833333333333333	0	0	0	0	0	0	0	0	0	0	0	0	0	0	0.0833333333333333	0.166666666666667	0.25	0.0833333333333333	0.333333333333333
>posi599
0	0	0	0	0	0.0909090909090909	0	0	0	0.0909090909090909	0	0	0	0.0909090909090909	0.0909090909090909	0	0.0909090909090909	0	0	0	0.0909090909090909	0	0	0	0	0	0.181818181818182	0	0.0909090909090909	0.0909090909090909	0	0.0909090909090909
>posi600
0	0	0	0	0	0	0	0	0	0	0	0	0	0.166666666666667	0	0	0	0	0	0	0	0	0	0	0	0	0	0.166666666666667	0	0.333333333333333	0.333333333333333	0
>posi601
0.0454545454545455	0	0	0	0	0.136363636363636	0	0	0	0.0454545454545455	0.0454545454545455	0	0	0.0909090909090909	0	0.0454545454545455	0.0454545454545455	0	0	0.0909090909090909	0	0	0	0.0454545454545455	0.0909090909090909	0	0	0.0454545454545455	0	0.0909090909090909	0.0909090909090909	0.0909090909090909
>posi602
0	0	0	0	0.111111111111111	0	0	0	0	0	0	0	0.0555555555555556	0.0555555555555556	0.0555555555555556	0	0.0555555555555556	0	0.0555555555555556	0	0	0	0	0	0	0.0555555555555556	0	0.111111111111111	0.111111111111111	0.111111111111111	0.111111111111111	0.111111111111111
>posi603
0.111111111111111	0.037037037037037	0.037037037037037	0.037037037037037	0	0.037037037037037	0.037037037037037	0.037037037037037	0	0	0	0	0.037037037037037	0.0740740740740741	0.037037037037037	0	0.0740740740740741	0.037037037037037	0	0	0	0	0	0	0	0.037037037037037	0	0.0740740740740741	0.148148148148148	0	0	0.148148148148148
>posi604
0.1875	0.0625	0.0625	0.0625	0	0.0625	0	0	0	0	0	0	0	0.0625	0.0625	0	0.0625	0	0	0	0	0	0	0	0	0.0625	0	0.0625	0.125	0	0	0.125
>posi605
0	0	0	0	0	0	0	0	0	0	0	0	0	0.0555555555555556	0.0555555555555556	0.0555555555555556	0	0	0	0	0.111111111111111	0	0	0	0	0.111111111111111	0.0555555555555556	0	0.222222222222222	0.0555555555555556	0	0.277777777777778
>posi606
0.0416666666666667	0	0.166666666666667	0.0416666666666667	0	0.0416666666666667	0	0.0833333333333333	0	0	0	0	0	0.125	0	0.0416666666666667	0.0416666666666667	0	0	0.0833333333333333	0	0	0	0	0.0416666666666667	0	0.0833333333333333	0.0416666666666667	0	0.0833333333333333	0.0833333333333333	0
>posi607
0	0.0476190476190476	0	0	0.0476190476190476	0	0	0	0	0	0	0	0	0.0476190476190476	0	0.142857142857143	0	0.0476190476190476	0	0	0	0.0952380952380952	0	0	0.0476190476190476	0.0952380952380952	0.0476190476190476	0	0.0952380952380952	0.0952380952380952	0.0952380952380952	0.0952380952380952
>posi608
0	0	0	0	0	0	0	0	0	0	0	0	0	0	0.1	0	0	0	0	0	0	0	0	0	0	0.1	0	0	0.2	0.2	0	0.4
>posi609
0	0	0	0	0	0	0	0.111111111111111	0	0	0	0	0	0	0.111111111111111	0.0555555555555556	0	0	0	0.111111111111111	0.0555555555555556	0	0	0	0.0555555555555556	0.111111111111111	0.0555555555555556	0	0.111111111111111	0.111111111111111	0	0.111111111111111
>posi610
0	0	0	0	0	0	0	0	0	0	0	0	0.0769230769230769	0	0	0.0769230769230769	0	0	0	0	0	0	0.0769230769230769	0	0.0769230769230769	0	0	0.0769230769230769	0.0769230769230769	0.230769230769231	0.153846153846154	0.153846153846154
>posi611
0	0	0	0	0	0	0	0	0	0	0	0	0	0.111111111111111	0	0.111111111111111	0	0	0	0	0	0	0.111111111111111	0	0.111111111111111	0	0.111111111111111	0	0	0.222222222222222	0.111111111111111	0.111111111111111
>posi612
0	0	0	0	0	0	0	0	0	0	0	0	0	0.125	0	0	0	0	0	0	0	0	0	0	0	0	0.125	0	0.25	0.125	0.125	0.25
>posi613
0	0	0	0	0	0	0	0	0	0	0	0	0	0.125	0	0	0	0	0	0	0	0	0	0	0	0	0.125	0	0.25	0.125	0.125	0.25
>posi614
0	0	0	0	0	0	0	0	0	0	0	0	0	0.125	0	0	0	0	0	0	0	0	0	0	0	0	0.125	0	0.25	0.125	0.125	0.25
>posi615
0	0	0	0	0	0	0	0	0	0	0	0	0	0	0.2	0.2	0	0	0	0	0	0.2	0	0	0.2	0.2	0	0	0	0	0	0
>posi616
0	0	0	0	0	0	0	0	0	0	0	0	0	0	0.0555555555555556	0.0555555555555556	0	0	0	0	0	0	0.0555555555555556	0	0	0.0555555555555556	0	0	0.166666666666667	0.222222222222222	0.111111111111111	0.277777777777778
>posi617
0	0	0	0	0	0	0	0	0	0	0	0	0.0588235294117647	0.0588235294117647	0	0	0	0	0	0	0	0	0	0.0588235294117647	0	0.0588235294117647	0	0.0588235294117647	0.176470588235294	0.117647058823529	0.176470588235294	0.235294117647059
>posi618
0	0.0434782608695652	0	0.0434782608695652	0.0434782608695652	0	0	0	0	0	0	0	0	0.0869565217391304	0	0.0434782608695652	0	0	0	0.0434782608695652	0	0	0.0434782608695652	0	0	0.0434782608695652	0.0869565217391304	0	0.130434782608696	0.130434782608696	0.0869565217391304	0.173913043478261
>posi619
0	0	0	0	0	0	0	0	0	0	0	0	0	0.111111111111111	0	0.111111111111111	0	0	0	0	0	0.111111111111111	0	0	0.111111111111111	0	0	0.111111111111111	0	0.222222222222222	0.222222222222222	0
>posi620
0	0	0	0	0	0	0	0	0	0	0	0	0	0.111111111111111	0	0.111111111111111	0	0	0	0	0	0.111111111111111	0	0	0.111111111111111	0	0	0.111111111111111	0	0.222222222222222	0.222222222222222	0
>posi621
0	0	0	0	0	0	0	0	0	0	0	0	0	0.0833333333333333	0	0.0833333333333333	0	0	0	0	0	0	0.0833333333333333	0	0	0.0833333333333333	0.0833333333333333	0	0.166666666666667	0.0833333333333333	0.25	0.0833333333333333
>posi622
0	0	0	0	0	0	0	0	0	0	0.0588235294117647	0	0.0588235294117647	0	0.0588235294117647	0.0588235294117647	0	0	0	0	0.0588235294117647	0.0588235294117647	0.0588235294117647	0	0	0.176470588235294	0	0	0.0588235294117647	0.117647058823529	0.117647058823529	0.117647058823529
>posi623
0.153846153846154	0	0.0769230769230769	0.153846153846154	0	0	0	0.0384615384615385	0	0	0	0	0.0384615384615385	0.0384615384615385	0	0	0	0	0.0384615384615385	0	0	0	0	0	0	0	0	0.0769230769230769	0.0384615384615385	0.153846153846154	0.0769230769230769	0.115384615384615
>posi624
0	0	0	0.0769230769230769	0.0769230769230769	0	0	0	0	0	0	0	0.0769230769230769	0	0.0769230769230769	0	0	0	0.0769230769230769	0	0	0	0	0	0	0.0769230769230769	0	0.0769230769230769	0.0769230769230769	0.153846153846154	0.153846153846154	0.0769230769230769
>posi625
0	0	0	0	0	0	0	0	0	0	0	0	0	0.1	0	0	0	0	0	0	0	0	0	0	0	0	0	0.1	0.1	0.3	0.3	0.1
>posi626
0	0	0	0	0.1	0	0	0	0	0	0	0	0.1	0	0.1	0	0	0.1	0	0	0	0	0	0	0	0.1	0	0.1	0.1	0.1	0.1	0.1
>posi627
0.08	0	0	0.08	0.04	0	0	0.04	0	0	0	0	0.04	0	0	0.12	0	0.04	0	0.04	0.04	0	0	0	0.12	0	0	0.04	0.04	0.12	0.04	0.12
>posi628
0	0	0	0	0	0	0	0	0	0	0	0	0	0	0.142857142857143	0.142857142857143	0	0	0	0	0.142857142857143	0	0	0	0.142857142857143	0.142857142857143	0	0	0	0.142857142857143	0.142857142857143	0
>posi629
0	0	0	0	0	0	0	0	0	0	0	0	0.0714285714285714	0.0714285714285714	0.0714285714285714	0.0714285714285714	0	0	0	0	0.0714285714285714	0.0714285714285714	0.0714285714285714	0	0.0714285714285714	0.0714285714285714	0	0.0714285714285714	0.0714285714285714	0.0714285714285714	0.0714285714285714	0.0714285714285714
>posi630
0	0	0	0	0	0	0	0	0	0	0	0	0.0625	0.125	0	0	0	0	0	0	0	0.0625	0	0.0625	0	0.0625	0.0625	0.0625	0.125	0.0625	0.0625	0.25
>posi631
0	0	0.0625	0.0625	0.0625	0	0.0625	0.0625	0	0	0	0	0	0.125	0.0625	0.0625	0.0625	0.0625	0.0625	0	0	0	0	0	0.0625	0.0625	0.125	0	0	0	0	0
>posi632
0.1875	0.125	0.0625	0	0.0625	0	0	0	0	0	0	0	0	0.0625	0	0.0625	0	0.0625	0	0	0	0	0	0	0.0625	0	0	0.0625	0	0.125	0.125	0
>posi633
0	0	0	0	0	0	0	0	0	0	0	0	0.0434782608695652	0.0869565217391304	0	0.0434782608695652	0	0	0	0	0	0.0869565217391304	0	0.0434782608695652	0	0.0434782608695652	0	0.130434782608696	0.130434782608696	0.130434782608696	0.0434782608695652	0.217391304347826
>posi634
0	0	0	0	0	0	0	0	0	0	0	0	0	0.166666666666667	0	0	0	0	0	0	0	0	0	0	0	0	0	0.166666666666667	0.166666666666667	0.166666666666667	0.166666666666667	0.166666666666667
>posi635
0	0	0	0	0.117647058823529	0	0	0	0	0	0	0	0	0.117647058823529	0.0588235294117647	0.0588235294117647	0.0588235294117647	0.0588235294117647	0	0	0.0588235294117647	0	0	0	0.0588235294117647	0.0588235294117647	0.0588235294117647	0.0588235294117647	0	0.117647058823529	0.117647058823529	0
>posi636
0	0	0	0	0	0	0	0	0	0	0	0	0	0.1	0	0	0	0	0	0	0	0	0	0	0	0	0	0.1	0.2	0.2	0.2	0.2
>posi637
0	0	0	0	0	0	0	0.133333333333333	0	0	0	0	0	0.133333333333333	0.0666666666666667	0	0	0	0.0666666666666667	0.0666666666666667	0	0	0	0	0	0.0666666666666667	0.0666666666666667	0	0.133333333333333	0.0666666666666667	0	0.2
>posi638
0.0625	0	0.0625	0	0.0625	0	0	0	0	0	0	0	0.0625	0	0.0625	0	0.0625	0	0	0	0	0	0	0	0	0.0625	0	0.0625	0.0625	0.1875	0.0625	0.1875
>posi639
0	0	0	0	0.0588235294117647	0	0	0	0	0	0	0	0	0	0	0.117647058823529	0	0.0588235294117647	0	0	0	0	0	0	0	0.0588235294117647	0	0	0.117647058823529	0.235294117647059	0	0.352941176470588
>posi640
0.25	0	0.25	0	0	0	0	0.05	0	0	0	0	0.05	0	0	0.05	0	0	0.05	0	0	0	0	0	0.05	0	0	0.05	0	0.1	0.1	0
>posi641
0	0.0476190476190476	0	0	0.0476190476190476	0	0	0.0476190476190476	0	0	0	0	0	0.0476190476190476	0.0476190476190476	0.0952380952380952	0	0.0952380952380952	0	0	0	0.0476190476190476	0	0	0.0476190476190476	0.0952380952380952	0.0476190476190476	0	0.0952380952380952	0.0952380952380952	0.0476190476190476	0.0952380952380952
>posi642
0	0.0476190476190476	0	0	0.0476190476190476	0	0	0	0	0	0	0	0	0.0476190476190476	0	0.142857142857143	0	0.0476190476190476	0	0	0	0.0952380952380952	0	0	0.0476190476190476	0.0952380952380952	0.0476190476190476	0	0.0952380952380952	0.0952380952380952	0.0952380952380952	0.0952380952380952
>posi643
0	0.0476190476190476	0	0	0.0476190476190476	0	0	0	0	0	0	0	0	0.0476190476190476	0	0.142857142857143	0	0.0476190476190476	0	0	0	0.0952380952380952	0	0	0.0476190476190476	0.0952380952380952	0.0476190476190476	0	0.0952380952380952	0.0952380952380952	0.0952380952380952	0.0952380952380952
>posi644
0	0	0	0	0	0.0526315789473684	0	0.0526315789473684	0	0	0	0.0526315789473684	0.0526315789473684	0.0526315789473684	0.0526315789473684	0	0	0.0526315789473684	0	0.0526315789473684	0.0526315789473684	0	0	0	0	0.0526315789473684	0	0.105263157894737	0.105263157894737	0.105263157894737	0.105263157894737	0.0526315789473684
>posi645
0	0	0	0	0	0.0526315789473684	0	0.0526315789473684	0	0	0	0.0526315789473684	0.0526315789473684	0.0526315789473684	0.0526315789473684	0	0	0.0526315789473684	0	0.0526315789473684	0.0526315789473684	0	0	0	0	0.0526315789473684	0	0.105263157894737	0.105263157894737	0.105263157894737	0.105263157894737	0.0526315789473684
>posi646
0	0	0	0	0	0	0	0	0	0	0	0	0.105263157894737	0	0.105263157894737	0	0	0	0	0	0.105263157894737	0	0	0.0526315789473684	0	0.105263157894737	0	0.105263157894737	0.105263157894737	0.105263157894737	0.0526315789473684	0.157894736842105
>posi647
0	0	0	0	0.0476190476190476	0	0	0	0	0	0	0	0.0952380952380952	0.0476190476190476	0	0	0	0.0476190476190476	0	0	0	0	0.0476190476190476	0	0	0.0476190476190476	0	0.0952380952380952	0.0952380952380952	0.142857142857143	0.142857142857143	0.19047619047619
>posi648
0	0	0	0	0	0.0714285714285714	0	0	0	0	0	0	0.0714285714285714	0	0.0714285714285714	0.142857142857143	0	0	0	0.0714285714285714	0	0	0.0714285714285714	0.0714285714285714	0.142857142857143	0.0714285714285714	0	0.0714285714285714	0	0.0714285714285714	0	0.0714285714285714
>posi649
0.0625	0	0.0625	0	0	0	0	0.0625	0	0	0	0	0	0	0	0.125	0	0	0.0625	0	0	0	0	0	0.0625	0.0625	0	0	0.0625	0.1875	0.1875	0.0625
>posi650
0.0769230769230769	0.0769230769230769	0.0769230769230769	0	0	0.0769230769230769	0	0	0	0	0	0	0	0	0.0769230769230769	0.0769230769230769	0.0769230769230769	0	0	0	0	0	0	0	0.0769230769230769	0.0769230769230769	0	0	0	0.153846153846154	0.153846153846154	0
>posi651
0	0	0	0.0769230769230769	0	0.0769230769230769	0	0	0	0	0	0	0.0769230769230769	0	0.0769230769230769	0	0	0.0769230769230769	0	0	0	0	0	0	0	0.0769230769230769	0	0.0769230769230769	0.0769230769230769	0.153846153846154	0.153846153846154	0.0769230769230769
>posi652
0	0	0	0	0.1	0	0	0.05	0	0	0	0	0.05	0.05	0.05	0.05	0.05	0.05	0.05	0	0	0	0	0	0.05	0.05	0.05	0.05	0	0.15	0.05	0.1
>posi653
0	0	0	0	0	0.133333333333333	0	0	0	0	0.0666666666666667	0	0	0.133333333333333	0.0666666666666667	0	0	0	0	0.133333333333333	0.0666666666666667	0	0	0	0	0.133333333333333	0.0666666666666667	0	0	0.0666666666666667	0.133333333333333	0
>posi654
0	0	0	0	0	0.0476190476190476	0	0	0	0	0	0	0	0.19047619047619	0	0.0476190476190476	0	0.0476190476190476	0	0	0.142857142857143	0	0	0	0.0476190476190476	0	0.0476190476190476	0.142857142857143	0.0476190476190476	0.0952380952380952	0.0952380952380952	0.0476190476190476
>posi655
0.176470588235294	0	0.0588235294117647	0	0.0588235294117647	0	0	0	0	0	0	0	0	0	0.0588235294117647	0.117647058823529	0.0588235294117647	0	0	0	0.0588235294117647	0	0	0	0.117647058823529	0	0.0588235294117647	0	0	0.176470588235294	0.0588235294117647	0
>posi656
0	0	0	0	0.125	0	0	0	0	0	0	0	0	0	0.125	0.125	0.125	0	0	0	0	0	0	0	0.125	0.125	0	0	0	0.125	0.125	0
>posi657
0	0	0	0	0	0	0.0526315789473684	0.0526315789473684	0	0.0526315789473684	0.0526315789473684	0	0	0.0526315789473684	0	0.0526315789473684	0	0	0	0.105263157894737	0	0	0	0.0526315789473684	0	0.0526315789473684	0	0.0526315789473684	0.105263157894737	0.105263157894737	0.0526315789473684	0.157894736842105
>posi658
0.0625	0.0625	0.1875	0.1875	0	0	0	0.0625	0	0	0	0	0	0.125	0	0	0	0	0	0.0625	0	0	0	0	0	0	0.0625	0.0625	0	0.0625	0.0625	0
>posi659
0	0	0	0	0	0	0	0	0	0	0	0	0	0.0769230769230769	0	0.0769230769230769	0	0	0	0	0	0	0	0.0769230769230769	0	0.0769230769230769	0	0.0769230769230769	0.153846153846154	0.153846153846154	0.153846153846154	0.153846153846154
>posi660
0	0	0	0	0	0	0	0	0	0	0	0	0	0	0	0.1	0	0	0	0	0	0	0	0	0.1	0	0	0	0.1	0.3	0.2	0.2
>posi661
0	0	0	0	0	0	0	0	0	0.04	0	0.04	0.08	0	0.04	0.04	0	0	0	0	0.04	0.2	0	0	0.04	0.08	0	0.08	0.08	0.08	0	0.16
>posi662
0	0	0	0	0	0	0	0	0	0	0	0	0	0.333333333333333	0	0	0	0	0	0	0	0	0	0	0	0	0	0	0	0.333333333333333	0.333333333333333	0
>posi663
0	0	0	0	0	0	0	0	0	0	0	0	0.0625	0	0.125	0	0	0	0	0	0.0625	0	0.0625	0	0	0.0625	0.0625	0.0625	0.125	0.1875	0.0625	0.125
>posi664
0.0416666666666667	0	0.0416666666666667	0	0.0416666666666667	0.0833333333333333	0	0	0	0	0	0	0.0833333333333333	0.0833333333333333	0	0.0416666666666667	0.0416666666666667	0.0416666666666667	0	0.0416666666666667	0	0	0.0416666666666667	0.0416666666666667	0.0416666666666667	0.0416666666666667	0.0833333333333333	0.0833333333333333	0.0416666666666667	0	0	0.0833333333333333
>posi665
0	0	0	0	0	0.05	0	0	0	0	0	0	0.05	0.15	0	0.05	0	0	0	0.05	0	0.15	0	0	0	0	0.05	0.15	0.15	0.05	0.05	0.05
>posi666
0	0.0555555555555556	0	0.0555555555555556	0.0555555555555556	0	0	0.0555555555555556	0	0	0	0	0	0.166666666666667	0	0	0.0555555555555556	0	0	0.0555555555555556	0	0	0	0	0	0	0.166666666666667	0	0.0555555555555556	0.111111111111111	0.0555555555555556	0.111111111111111
>posi667
0	0	0.0833333333333333	0.0833333333333333	0.0833333333333333	0	0	0	0	0	0	0	0.0833333333333333	0	0.0416666666666667	0	0	0.0416666666666667	0.0416666666666667	0	0	0	0	0	0	0.0416666666666667	0	0.0833333333333333	0.0833333333333333	0.125	0.0416666666666667	0.166666666666667
>posi668
0	0	0	0	0	0	0	0	0	0	0	0	0	0.0909090909090909	0.0909090909090909	0	0	0	0	0	0.0909090909090909	0	0	0	0	0	0	0.181818181818182	0.0909090909090909	0.181818181818182	0.0909090909090909	0.181818181818182
>posi669
0	0	0	0	0.0666666666666667	0	0	0.0666666666666667	0	0	0	0	0.0666666666666667	0.0666666666666667	0.0666666666666667	0.0666666666666667	0	0.0666666666666667	0.0666666666666667	0	0.0666666666666667	0	0	0	0.0666666666666667	0.0666666666666667	0	0.133333333333333	0	0.0666666666666667	0.0666666666666667	0
>posi670
0	0	0	0	0	0	0	0	0	0	0	0	0	0.142857142857143	0.142857142857143	0	0	0	0	0	0	0	0.142857142857143	0	0	0.142857142857143	0.142857142857143	0	0.142857142857143	0	0	0.142857142857143
>posi671
0	0	0	0	0	0.157894736842105	0	0	0	0.105263157894737	0.0526315789473684	0	0	0	0	0.105263157894737	0	0	0	0.157894736842105	0	0	0	0.0526315789473684	0.0526315789473684	0	0	0.0526315789473684	0.105263157894737	0.0526315789473684	0.0526315789473684	0.0526315789473684
>posi672
0	0	0	0	0.1	0.05	0	0	0	0	0	0	0.05	0.15	0	0	0.05	0.05	0.05	0	0	0	0	0	0	0	0.1	0.1	0.15	0	0	0.15
>posi673
0	0	0	0	0	0	0	0	0	0	0	0	0.0909090909090909	0	0.0909090909090909	0	0	0	0	0	0	0.0909090909090909	0	0	0	0.0909090909090909	0	0.0909090909090909	0.0909090909090909	0.181818181818182	0.181818181818182	0.0909090909090909
>posi674
0.125	0.0625	0	0	0.0625	0	0	0	0	0	0	0	0	0	0	0.0625	0	0.0625	0	0	0	0	0	0	0.125	0	0	0	0.125	0.125	0.0625	0.1875
>posi675
0	0	0.0434782608695652	0	0.0434782608695652	0	0	0	0	0	0	0	0.0434782608695652	0	0	0.0434782608695652	0	0	0	0.0434782608695652	0	0	0	0.0434782608695652	0.0869565217391304	0	0	0.0434782608695652	0.173913043478261	0.130434782608696	0.130434782608696	0.173913043478261
>posi676
0	0	0	0	0	0	0	0	0	0	0	0	0.0714285714285714	0.142857142857143	0.0714285714285714	0	0	0	0	0	0.0714285714285714	0	0	0.142857142857143	0	0.0714285714285714	0.142857142857143	0	0.0714285714285714	0.0714285714285714	0.0714285714285714	0.0714285714285714
>posi677
0	0	0	0	0	0.0909090909090909	0	0	0	0	0	0	0	0.0909090909090909	0.0909090909090909	0	0	0	0	0.0909090909090909	0	0	0	0	0	0.0909090909090909	0	0	0	0.363636363636364	0	0.181818181818182
>posi678
0	0.05	0	0	0.05	0.05	0	0	0	0	0	0	0	0.1	0.1	0	0	0	0	0.1	0	0	0	0.05	0	0.1	0.05	0	0.05	0.15	0	0.15
>posi679
0	0.0526315789473684	0	0	0.0526315789473684	0.0526315789473684	0	0	0	0	0	0	0	0.0526315789473684	0.105263157894737	0	0	0	0	0.105263157894737	0	0	0	0	0	0.105263157894737	0.0526315789473684	0	0.0526315789473684	0.157894736842105	0	0.210526315789474
>posi680
0	0.0526315789473684	0	0	0.0526315789473684	0.0526315789473684	0	0	0	0	0	0	0	0.0526315789473684	0.105263157894737	0	0	0	0	0.105263157894737	0	0	0	0	0	0.105263157894737	0.0526315789473684	0	0.0526315789473684	0.157894736842105	0	0.210526315789474
>posi681
0	0.0526315789473684	0	0	0.0526315789473684	0.0526315789473684	0	0	0	0	0	0	0	0.0526315789473684	0.105263157894737	0	0	0	0	0.105263157894737	0	0	0	0	0	0.105263157894737	0.0526315789473684	0	0.0526315789473684	0.157894736842105	0	0.210526315789474
>posi682
0	0	0	0	0	0	0	0	0	0	0	0	0.0769230769230769	0.0769230769230769	0	0	0	0	0	0	0	0.0769230769230769	0	0	0	0	0.0769230769230769	0.0769230769230769	0.307692307692308	0	0	0.307692307692308
>posi683
0.0833333333333333	0	0	0.0416666666666667	0.0416666666666667	0	0	0.0416666666666667	0	0	0	0	0.0416666666666667	0.0416666666666667	0.0416666666666667	0	0	0.0416666666666667	0	0.0416666666666667	0	0	0	0	0	0.0416666666666667	0.0416666666666667	0	0.125	0.125	0.0833333333333333	0.166666666666667
>posi684
0	0.0416666666666667	0	0.0416666666666667	0	0.0833333333333333	0	0	0	0	0	0	0	0.0416666666666667	0.0416666666666667	0.0416666666666667	0.0833333333333333	0	0	0	0	0	0	0	0	0.0833333333333333	0.0416666666666667	0	0.208333333333333	0.0416666666666667	0.0416666666666667	0.208333333333333
>posi685
0	0	0	0	0.0666666666666667	0	0	0	0	0	0	0	0	0	0.0666666666666667	0.133333333333333	0	0.0666666666666667	0	0	0.0666666666666667	0	0	0	0.133333333333333	0.0666666666666667	0	0	0.0666666666666667	0.133333333333333	0.0666666666666667	0.133333333333333
>posi686
0	0	0	0	0	0	0	0	0	0	0	0	0	0.125	0	0	0	0	0	0	0	0	0	0	0	0	0	0.125	0	0.375	0.375	0
>posi687
0.25	0	0.0833333333333333	0.166666666666667	0.0833333333333333	0	0	0	0	0	0	0	0	0.0833333333333333	0.0833333333333333	0	0	0.0833333333333333	0	0	0	0	0	0	0	0.0833333333333333	0.0833333333333333	0	0	0	0	0
>posi688
0	0	0	0	0	0	0	0	0	0	0	0	0.0833333333333333	0.0833333333333333	0	0	0	0	0	0	0	0	0	0.0833333333333333	0	0	0	0.0833333333333333	0.0833333333333333	0.25	0.166666666666667	0.166666666666667
>posi689
0	0	0	0	0	0	0	0	0	0	0	0	0.0555555555555556	0.0555555555555556	0	0.111111111111111	0	0	0	0	0.0555555555555556	0	0.0555555555555556	0.0555555555555556	0.111111111111111	0.0555555555555556	0.0555555555555556	0	0	0.111111111111111	0.166666666666667	0.111111111111111
>posi690
0	0	0.0434782608695652	0	0.0434782608695652	0.0434782608695652	0	0	0	0	0	0	0	0.0434782608695652	0.0434782608695652	0.0434782608695652	0.0434782608695652	0.0434782608695652	0	0	0	0	0	0	0.0434782608695652	0.0434782608695652	0	0	0.0869565217391304	0.173913043478261	0.130434782608696	0.173913043478261
>posi691
0.0869565217391304	0	0.0434782608695652	0	0	0.0434782608695652	0	0.0434782608695652	0	0.0434782608695652	0	0	0.0434782608695652	0.0434782608695652	0.0434782608695652	0.0434782608695652	0.0434782608695652	0	0	0.0434782608695652	0	0.130434782608696	0	0	0	0.0869565217391304	0	0.0869565217391304	0.0869565217391304	0	0	0.0869565217391304
>posi692
0	0	0	0	0	0	0	0	0	0	0	0	0	0.0769230769230769	0.0769230769230769	0	0	0	0	0	0	0	0	0.0769230769230769	0	0.0769230769230769	0	0.0769230769230769	0.153846153846154	0.153846153846154	0.0769230769230769	0.230769230769231
>posi693
0.0555555555555556	0	0	0	0	0	0.0555555555555556	0.0555555555555556	0	0	0	0	0	0.0555555555555556	0	0.0555555555555556	0	0	0	0.111111111111111	0	0	0	0	0.0555555555555556	0.0555555555555556	0.0555555555555556	0	0.111111111111111	0.111111111111111	0.0555555555555556	0.166666666666667
>posi694
0	0.0555555555555556	0	0.0555555555555556	0.111111111111111	0	0	0.0555555555555556	0	0.0555555555555556	0.0555555555555556	0	0.0555555555555556	0.0555555555555556	0	0	0	0.111111111111111	0	0.0555555555555556	0	0	0	0	0	0	0	0.111111111111111	0.0555555555555556	0.0555555555555556	0.0555555555555556	0.0555555555555556
>posi695
0	0	0	0	0	0	0	0	0	0	0	0	0	0.111111111111111	0	0.0555555555555556	0	0	0	0	0	0.0555555555555556	0	0.0555555555555556	0.0555555555555556	0.0555555555555556	0.0555555555555556	0	0.111111111111111	0.111111111111111	0.166666666666667	0.166666666666667
>posi696
0	0	0	0	0	0	0	0	0	0	0	0	0	0.230769230769231	0	0.0769230769230769	0	0	0	0	0	0.230769230769231	0	0	0.0769230769230769	0	0.0769230769230769	0.153846153846154	0	0.0769230769230769	0.0769230769230769	0
>posi697
0	0	0	0	0.0666666666666667	0	0	0	0	0	0	0	0.0666666666666667	0.0666666666666667	0.0666666666666667	0	0	0.0666666666666667	0	0	0.0666666666666667	0	0	0	0	0.0666666666666667	0	0.133333333333333	0.0666666666666667	0.133333333333333	0.133333333333333	0.0666666666666667
>posi698
0	0	0	0	0	0	0.0454545454545455	0	0	0	0	0	0.0454545454545455	0.0909090909090909	0	0.0909090909090909	0.0454545454545455	0	0	0	0.0454545454545455	0.0454545454545455	0.0454545454545455	0	0.0454545454545455	0.0454545454545455	0	0.0909090909090909	0.0909090909090909	0.0909090909090909	0.136363636363636	0.0454545454545455
>posi699
0	0	0	0	0	0.0833333333333333	0	0	0	0	0	0	0.166666666666667	0	0	0	0	0.0833333333333333	0	0	0	0	0	0	0	0	0	0.166666666666667	0.0833333333333333	0.166666666666667	0.166666666666667	0.0833333333333333
>posi700
0	0	0	0.0909090909090909	0	0.0909090909090909	0	0	0	0	0	0	0.181818181818182	0	0	0	0.0909090909090909	0	0	0	0	0	0	0	0	0	0	0.181818181818182	0	0.181818181818182	0.181818181818182	0
>posi701
0	0	0	0	0.0555555555555556	0	0	0	0	0	0	0	0.111111111111111	0	0.111111111111111	0	0	0.0555555555555556	0	0	0.0555555555555556	0.0555555555555556	0	0	0	0.111111111111111	0	0.111111111111111	0.111111111111111	0.0555555555555556	0.0555555555555556	0.111111111111111
>posi702
0	0	0	0	0.0526315789473684	0.105263157894737	0	0	0	0.0526315789473684	0	0.0526315789473684	0.0526315789473684	0	0	0	0.0526315789473684	0	0	0.105263157894737	0	0	0	0	0	0.0526315789473684	0	0.0526315789473684	0.105263157894737	0.105263157894737	0.0526315789473684	0.157894736842105
>posi703
0.0416666666666667	0	0	0.0416666666666667	0.0833333333333333	0	0	0	0	0	0	0	0.0416666666666667	0.0833333333333333	0	0	0.0416666666666667	0.0416666666666667	0	0	0	0	0	0	0	0.0416666666666667	0.0416666666666667	0.0416666666666667	0.0833333333333333	0.125	0.125	0.166666666666667
>posi704
0	0	0	0	0.0588235294117647	0	0	0	0	0	0	0	0.0588235294117647	0	0.117647058823529	0	0	0.0588235294117647	0	0	0	0	0	0.0588235294117647	0	0.0588235294117647	0.0588235294117647	0.0588235294117647	0.0588235294117647	0.235294117647059	0	0.176470588235294
>posi705
0.0769230769230769	0.0384615384615385	0.0384615384615385	0	0.0384615384615385	0	0	0.0384615384615385	0	0.0384615384615385	0	0	0.0384615384615385	0.0384615384615385	0.0384615384615385	0.0384615384615385	0.0769230769230769	0	0	0	0	0	0	0.0769230769230769	0	0.0769230769230769	0.0384615384615385	0.0384615384615385	0.0384615384615385	0.0769230769230769	0.115384615384615	0.0384615384615385
>posi706
0.125	0.0833333333333333	0.0416666666666667	0.125	0.0833333333333333	0	0	0	0	0	0	0	0.0416666666666667	0.0833333333333333	0	0	0.0833333333333333	0	0	0	0	0	0	0	0	0	0.0416666666666667	0.0833333333333333	0.0416666666666667	0.0833333333333333	0.0416666666666667	0.0416666666666667
>posi707
0	0	0	0	0	0	0.0769230769230769	0	0	0	0	0	0	0.0769230769230769	0.0769230769230769	0.0769230769230769	0.0769230769230769	0	0	0	0.0769230769230769	0	0	0	0.0769230769230769	0.0769230769230769	0.0769230769230769	0	0.0769230769230769	0.0769230769230769	0.0769230769230769	0.0769230769230769
>posi708
0	0	0	0	0	0	0	0	0	0	0	0	0.0769230769230769	0.0769230769230769	0.0769230769230769	0.0769230769230769	0	0	0	0	0.0769230769230769	0.153846153846154	0	0	0	0.153846153846154	0.0769230769230769	0.0769230769230769	0	0.0769230769230769	0.0769230769230769	0
>posi709
0	0	0	0	0	0	0	0	0.111111111111111	0	0	0	0.111111111111111	0	0	0.111111111111111	0	0	0	0	0	0.111111111111111	0	0.111111111111111	0.111111111111111	0	0	0.111111111111111	0	0.111111111111111	0.111111111111111	0
>posi710
0	0	0	0	0	0	0	0	0	0	0	0	0.0666666666666667	0	0	0.0666666666666667	0	0	0	0	0	0	0	0.0666666666666667	0.0666666666666667	0	0.0666666666666667	0	0.133333333333333	0.2	0.0666666666666667	0.266666666666667
>posi711
0	0	0	0	0	0	0	0.0833333333333333	0	0	0	0	0	0.0833333333333333	0	0.0833333333333333	0	0.0833333333333333	0	0	0	0	0	0	0.0833333333333333	0	0	0.0833333333333333	0.0833333333333333	0.166666666666667	0.166666666666667	0.0833333333333333
>posi712
0	0	0	0	0	0	0	0	0	0	0	0	0	0.181818181818182	0	0	0	0	0	0	0	0.0909090909090909	0	0	0	0	0.0909090909090909	0.0909090909090909	0.0909090909090909	0.181818181818182	0.0909090909090909	0.181818181818182
>posi713
0.0454545454545455	0	0	0	0	0	0.0454545454545455	0	0	0.0454545454545455	0	0	0.0909090909090909	0	0.0909090909090909	0	0	0.0454545454545455	0	0	0.0909090909090909	0.0454545454545455	0	0	0	0.0909090909090909	0	0.0909090909090909	0.0454545454545455	0.0909090909090909	0.136363636363636	0.0454545454545455
>posi714
0	0	0	0	0	0	0	0	0	0.0666666666666667	0	0	0	0.133333333333333	0.0666666666666667	0	0	0	0	0	0	0.2	0	0	0	0	0.133333333333333	0.0666666666666667	0.133333333333333	0	0.0666666666666667	0.133333333333333
>posi715
0.0454545454545455	0	0	0.0454545454545455	0.0454545454545455	0	0	0	0	0	0	0	0	0.0454545454545455	0.136363636363636	0	0	0.0454545454545455	0	0	0	0.0454545454545455	0	0.0454545454545455	0.0454545454545455	0.136363636363636	0	0	0.0909090909090909	0.0454545454545455	0.0909090909090909	0.136363636363636
>posi716
0	0	0	0	0	0	0	0	0	0	0	0	0	0.285714285714286	0	0	0	0	0	0	0	0	0	0.142857142857143	0	0	0.285714285714286	0	0	0.142857142857143	0.142857142857143	0
>posi717
0	0	0	0	0	0	0	0	0	0	0	0	0	0.5	0	0	0	0	0	0	0	0	0	0	0	0	0.5	0	0	0	0	0
>posi718
0	0	0	0	0	0	0	0	0	0	0	0	0	0.5	0	0	0	0	0	0	0	0	0	0	0	0	0.5	0	0	0	0	0
>posi719
0.0434782608695652	0.0434782608695652	0	0.0434782608695652	0.0434782608695652	0.0434782608695652	0	0	0	0	0	0	0.0434782608695652	0	0.0434782608695652	0.0434782608695652	0.0434782608695652	0	0.0434782608695652	0	0	0	0	0	0.0434782608695652	0.0434782608695652	0	0.0434782608695652	0.0434782608695652	0.173913043478261	0.173913043478261	0.0434782608695652
>posi720
0	0	0	0	0	0	0	0	0	0	0	0	0	0	0	0.166666666666667	0	0	0	0	0	0	0	0	0	0.166666666666667	0	0	0.166666666666667	0.166666666666667	0.166666666666667	0.166666666666667
>posi721
0	0	0	0	0	0	0	0	0	0	0	0	0	0.0909090909090909	0	0.0909090909090909	0	0	0	0	0	0	0	0.0909090909090909	0	0.0909090909090909	0.0909090909090909	0	0.0909090909090909	0.181818181818182	0.181818181818182	0.0909090909090909
>posi722
0	0	0.0555555555555556	0.0555555555555556	0	0	0.0555555555555556	0	0	0	0	0	0	0.0555555555555556	0.0555555555555556	0.111111111111111	0.0555555555555556	0	0	0	0	0.0555555555555556	0.0555555555555556	0	0.111111111111111	0.0555555555555556	0.0555555555555556	0	0.0555555555555556	0.0555555555555556	0.0555555555555556	0.0555555555555556
>posi723
0	0.04	0	0.04	0	0.04	0	0.04	0	0	0	0	0.08	0.04	0	0	0.04	0	0	0.04	0	0	0	0	0	0	0.04	0.04	0.08	0.2	0.08	0.2
>posi724
0.04	0	0	0	0	0	0	0.04	0	0	0	0	0.04	0.08	0	0.04	0.04	0	0	0	0	0.04	0.04	0.04	0.04	0.04	0.04	0.08	0.12	0.08	0.08	0.12
>posi725
0.0476190476190476	0	0.0476190476190476	0	0	0	0	0.0476190476190476	0	0.0476190476190476	0	0	0.0476190476190476	0	0	0.0476190476190476	0	0	0.0476190476190476	0	0.0476190476190476	0	0	0	0	0	0.0476190476190476	0.0476190476190476	0.0476190476190476	0.238095238095238	0.0952380952380952	0.142857142857143
>posi726
0	0	0	0	0	0	0	0	0	0	0	0	0	0	0	0.222222222222222	0	0	0	0	0	0.111111111111111	0	0	0.222222222222222	0	0	0	0.111111111111111	0.111111111111111	0.111111111111111	0.111111111111111
>posi727
0.0666666666666667	0.0666666666666667	0	0	0.133333333333333	0	0	0	0	0	0	0	0.0666666666666667	0.0666666666666667	0.0666666666666667	0	0.133333333333333	0	0	0	0	0	0	0	0	0	0.133333333333333	0.0666666666666667	0	0.0666666666666667	0.0666666666666667	0.0666666666666667
>posi728
0	0	0	0	0	0	0	0	0	0	0	0	0	0.166666666666667	0	0	0	0	0	0	0	0	0	0	0	0	0.166666666666667	0	0.166666666666667	0.166666666666667	0.166666666666667	0.166666666666667
>posi729
0	0	0	0	0	0	0.0833333333333333	0	0	0	0	0	0.0833333333333333	0	0	0.0833333333333333	0	0	0.0833333333333333	0	0	0	0	0	0.0833333333333333	0	0	0.0833333333333333	0.166666666666667	0.0833333333333333	0.0833333333333333	0.166666666666667
>posi730
0	0	0	0	0.0555555555555556	0	0	0	0	0	0	0	0	0.111111111111111	0.166666666666667	0.0555555555555556	0	0.0555555555555556	0	0	0.166666666666667	0	0.0555555555555556	0	0.0555555555555556	0.166666666666667	0.0555555555555556	0.0555555555555556	0	0	0	0
>posi731
0.0526315789473684	0.105263157894737	0	0.210526315789474	0	0.0526315789473684	0	0	0	0	0	0	0	0	0	0.105263157894737	0.0526315789473684	0	0	0	0	0	0	0	0.105263157894737	0	0	0	0.0526315789473684	0.105263157894737	0.0526315789473684	0.105263157894737
>posi732
0	0	0	0	0.142857142857143	0.0714285714285714	0	0	0	0.0714285714285714	0.0714285714285714	0	0	0	0.0714285714285714	0.0714285714285714	0.142857142857143	0.0714285714285714	0	0	0	0	0	0	0.0714285714285714	0.0714285714285714	0	0	0	0.0714285714285714	0.0714285714285714	0
>posi733
0.0909090909090909	0	0	0	0.0909090909090909	0	0	0	0	0	0	0	0	0.181818181818182	0	0	0.0909090909090909	0	0	0	0	0	0	0	0	0	0.181818181818182	0	0.0909090909090909	0.0909090909090909	0.0909090909090909	0.0909090909090909
>posi734
0.0833333333333333	0	0	0.0416666666666667	0	0.0416666666666667	0.0416666666666667	0	0	0	0	0	0.125	0	0.0833333333333333	0.0416666666666667	0.0833333333333333	0	0	0	0	0.125	0	0	0.0416666666666667	0.0833333333333333	0	0.125	0	0.0416666666666667	0.0416666666666667	0
>posi735
0	0	0	0	0	0	0	0	0	0	0	0	0	0	0.0454545454545455	0	0	0	0	0	0.0454545454545455	0	0	0	0	0.0454545454545455	0	0.0454545454545455	0.181818181818182	0.272727272727273	0.0909090909090909	0.272727272727273
>posi736
0	0	0	0	0	0	0	0	0	0	0	0	0	0.25	0	0	0	0	0	0	0	0	0	0	0	0	0.25	0	0	0.25	0.25	0
>posi737
0	0	0.0555555555555556	0	0	0.0555555555555556	0	0.0555555555555556	0	0	0	0	0	0.111111111111111	0.111111111111111	0	0	0	0	0.111111111111111	0	0	0	0.0555555555555556	0	0.111111111111111	0.0555555555555556	0.0555555555555556	0.0555555555555556	0.0555555555555556	0	0.111111111111111
>posi738
0	0	0	0	0	0	0.0909090909090909	0	0	0	0	0	0.0909090909090909	0	0	0.0909090909090909	0	0	0	0.0909090909090909	0	0	0	0	0	0	0.0909090909090909	0.0909090909090909	0.0909090909090909	0.181818181818182	0.0909090909090909	0.0909090909090909
>posi739
0.0476190476190476	0.0476190476190476	0	0	0.0476190476190476	0.0476190476190476	0	0.0476190476190476	0	0	0	0	0.0476190476190476	0	0	0.142857142857143	0.0476190476190476	0.0476190476190476	0	0.0476190476190476	0	0	0	0	0.0952380952380952	0.0476190476190476	0	0.0476190476190476	0.0476190476190476	0.0476190476190476	0.142857142857143	0
>posi740
0	0	0	0	0	0.1	0	0	0	0	0	0	0.1	0	0.1	0	0	0	0	0.1	0	0	0	0	0	0.1	0	0.1	0.1	0.1	0.1	0.1
>posi741
0	0	0	0	0	0.1	0	0	0	0	0	0	0.1	0	0.1	0	0	0	0	0.1	0	0	0	0	0	0.1	0	0.1	0.1	0.1	0.1	0.1
>posi742
0	0	0	0	0	0.1	0	0	0	0	0	0	0.1	0	0.1	0	0	0	0	0.1	0	0	0	0	0	0.1	0	0.1	0.1	0.1	0.1	0.1
>posi743
0	0	0	0	0	0.0909090909090909	0	0	0	0	0	0	0.0909090909090909	0	0.0909090909090909	0	0	0	0	0.0909090909090909	0	0	0	0	0	0.0909090909090909	0	0.0909090909090909	0.0909090909090909	0.181818181818182	0.0909090909090909	0.0909090909090909
>posi744
0	0	0	0	0	0.1	0	0	0	0	0	0	0.1	0	0.1	0	0	0	0	0.1	0	0	0	0	0	0.1	0	0.1	0.1	0.1	0.1	0.1
>posi745
0	0	0	0	0	0.1	0	0	0	0	0	0	0.1	0	0.1	0	0	0	0	0.1	0	0	0	0	0	0.1	0	0.1	0.1	0.1	0.1	0.1
>posi746
0	0	0	0	0	0.1	0	0	0	0	0	0	0.1	0	0.1	0	0	0	0	0.1	0	0	0	0	0	0.1	0	0.1	0.1	0.1	0.1	0.1
>posi747
0	0	0	0	0	0.1	0	0	0	0	0	0	0.1	0	0.1	0	0	0	0	0.1	0	0	0	0	0	0.1	0	0.1	0.1	0.1	0.1	0.1
>posi748
0	0	0	0	0	0.111111111111111	0	0	0	0	0	0	0.111111111111111	0	0.111111111111111	0	0	0	0	0.111111111111111	0	0	0	0	0	0	0	0.111111111111111	0.111111111111111	0.111111111111111	0.111111111111111	0.111111111111111
>posi749
0	0	0	0	0	0	0	0	0	0	0	0	0	0.2	0	0	0	0	0	0	0	0	0	0	0	0	0	0	0.2	0.2	0.2	0.2
>posi750
0	0	0	0	0	0	0	0	0	0	0	0	0.142857142857143	0	0	0.142857142857143	0	0	0	0	0	0	0.142857142857143	0	0.142857142857143	0	0	0.142857142857143	0	0.142857142857143	0.142857142857143	0
>posi751
0	0	0	0	0	0.0666666666666667	0	0	0	0	0	0	0	0.0666666666666667	0	0	0.0666666666666667	0	0	0	0	0	0	0	0	0.0666666666666667	0.0666666666666667	0	0.266666666666667	0.0666666666666667	0.0666666666666667	0.266666666666667
>posi752
0.0454545454545455	0	0.0454545454545455	0	0.0454545454545455	0	0.0454545454545455	0.0454545454545455	0	0	0	0	0	0.0909090909090909	0.0454545454545455	0.0454545454545455	0.0454545454545455	0	0.0454545454545455	0.0454545454545455	0	0	0	0	0.0454545454545455	0.0454545454545455	0.0909090909090909	0	0.0454545454545455	0.0909090909090909	0.0454545454545455	0.0909090909090909
>posi753
0	0	0	0	0	0	0	0	0	0	0	0	0	0.2	0.2	0	0	0	0	0	0.2	0	0	0	0.2	0	0.2	0	0	0	0	0
>posi754
0	0	0	0	0	0	0	0	0	0	0	0	0	0	0	0.166666666666667	0	0	0	0	0	0	0	0	0.166666666666667	0	0	0	0.166666666666667	0.166666666666667	0.166666666666667	0.166666666666667
>posi755
0	0	0	0	0	0	0.0769230769230769	0	0	0	0	0	0.0769230769230769	0	0.0769230769230769	0.0769230769230769	0	0.0769230769230769	0	0	0.0769230769230769	0	0	0	0.0769230769230769	0.0769230769230769	0	0.0769230769230769	0.0769230769230769	0.0769230769230769	0.0769230769230769	0.0769230769230769
>posi756
0.0833333333333333	0.0416666666666667	0.0416666666666667	0	0.0416666666666667	0.0416666666666667	0.0416666666666667	0	0	0	0	0	0.0833333333333333	0.0416666666666667	0.0416666666666667	0	0.0416666666666667	0.0416666666666667	0	0.0416666666666667	0	0	0	0	0	0.0416666666666667	0	0.125	0.0416666666666667	0.0833333333333333	0.0416666666666667	0.0833333333333333
>posi757
0	0	0	0.166666666666667	0	0	0	0.0833333333333333	0	0	0	0	0	0.0833333333333333	0	0.0833333333333333	0	0	0	0.0833333333333333	0	0	0	0	0	0.0833333333333333	0.0833333333333333	0	0.0833333333333333	0.0833333333333333	0.0833333333333333	0.0833333333333333
>posi758
0.157894736842105	0.0526315789473684	0	0	0	0	0	0.0526315789473684	0	0	0	0	0.0526315789473684	0	0.0526315789473684	0.0526315789473684	0	0	0	0.0526315789473684	0.0526315789473684	0	0	0	0	0.105263157894737	0	0.0526315789473684	0.0526315789473684	0.105263157894737	0.0526315789473684	0.105263157894737
>posi759
0.157894736842105	0.0526315789473684	0	0	0	0	0	0.0526315789473684	0	0	0	0	0.0526315789473684	0	0.0526315789473684	0.0526315789473684	0	0	0	0.0526315789473684	0.0526315789473684	0	0	0	0	0.105263157894737	0	0.0526315789473684	0.0526315789473684	0.105263157894737	0.0526315789473684	0.105263157894737
>posi760
0.2	0	0.08	0.12	0.04	0	0.04	0	0	0	0	0	0.04	0.08	0	0.04	0.04	0	0.04	0	0	0	0	0.04	0	0	0.08	0.04	0	0.08	0.04	0
>posi761
0.0666666666666667	0	0	0	0	0	0	0.0666666666666667	0	0	0	0	0.0666666666666667	0	0.0666666666666667	0.133333333333333	0	0	0.0666666666666667	0	0.0666666666666667	0	0.0666666666666667	0	0.133333333333333	0.0666666666666667	0	0.0666666666666667	0	0.0666666666666667	0.0666666666666667	0
>posi762
0	0	0	0	0	0	0	0	0	0	0	0	0.142857142857143	0.142857142857143	0	0	0	0	0	0	0	0.142857142857143	0	0	0	0	0.142857142857143	0.142857142857143	0	0.142857142857143	0.142857142857143	0
>posi763
0.0625	0	0.0625	0	0.0625	0	0	0	0	0	0	0	0	0.125	0.0625	0	0.0625	0	0	0	0.0625	0	0	0	0	0	0.125	0	0.0625	0.1875	0.0625	0.0625
>posi764
0	0	0.0526315789473684	0.0526315789473684	0.0526315789473684	0	0	0	0	0	0	0	0.105263157894737	0	0	0.0526315789473684	0	0	0.0526315789473684	0	0.0526315789473684	0	0	0	0.0526315789473684	0.0526315789473684	0	0.0526315789473684	0	0.157894736842105	0.210526315789474	0.0526315789473684
>posi765
0	0	0	0	0	0.166666666666667	0	0	0	0	0	0	0	0.166666666666667	0.166666666666667	0	0.166666666666667	0	0	0	0	0	0	0	0	0.166666666666667	0.166666666666667	0	0	0	0	0
>posi766
0	0	0	0	0	0	0	0	0	0	0	0	0	0	0	0.166666666666667	0	0	0	0	0	0	0	0	0.166666666666667	0	0	0	0.166666666666667	0.166666666666667	0.166666666666667	0.166666666666667
>posi767
0	0	0	0	0	0	0	0.05	0	0	0	0	0	0.05	0.1	0.05	0	0	0	0.05	0	0.05	0.05	0	0.05	0.1	0	0.05	0.1	0.1	0	0.2
>posi768
0.0909090909090909	0	0.181818181818182	0	0.0909090909090909	0	0	0	0	0	0	0	0	0.0909090909090909	0.0909090909090909	0	0.0909090909090909	0	0	0	0	0	0	0	0	0.0909090909090909	0.0909090909090909	0	0	0.0909090909090909	0.0909090909090909	0
>posi769
0.0909090909090909	0	0.181818181818182	0	0.0909090909090909	0	0	0	0	0	0	0	0	0.0909090909090909	0.0909090909090909	0	0.0909090909090909	0	0	0	0	0	0	0	0	0.0909090909090909	0.0909090909090909	0	0	0.0909090909090909	0.0909090909090909	0
>posi770
0	0	0	0	0	0	0	0	0	0	0	0	0	0.2	0	0	0	0	0	0	0	0	0	0	0	0	0	0	0.2	0.2	0.2	0.2
>posi771
0	0	0	0	0	0	0	0	0	0	0	0	0	0.25	0	0	0	0	0	0	0	0	0	0	0	0	0.25	0	0	0.25	0.25	0
>posi772
0	0	0	0	0	0	0	0.0869565217391304	0	0	0	0	0.0434782608695652	0.0434782608695652	0.0869565217391304	0	0	0.0434782608695652	0.0434782608695652	0	0.0434782608695652	0	0	0	0.0869565217391304	0.0869565217391304	0	0	0.0434782608695652	0.0869565217391304	0.0869565217391304	0.217391304347826
>posi773
0	0	0	0	0	0.111111111111111	0	0	0	0	0	0	0.111111111111111	0.111111111111111	0	0	0	0	0	0.111111111111111	0	0	0	0	0	0	0	0.111111111111111	0	0.222222222222222	0.222222222222222	0
>posi774
0	0	0	0	0	0	0	0	0	0	0	0	0	0	0.125	0	0	0	0	0	0	0	0	0	0	0.125	0	0	0.25	0.125	0.125	0.25
>posi775
0	0	0	0	0	0.0555555555555556	0	0	0	0	0	0	0	0.166666666666667	0	0.0555555555555556	0.0555555555555556	0	0	0	0	0	0.0555555555555556	0.0555555555555556	0	0.0555555555555556	0.111111111111111	0.0555555555555556	0.111111111111111	0.0555555555555556	0.0555555555555556	0.111111111111111
>posi776
0.272727272727273	0	0	0	0	0	0	0.0909090909090909	0	0	0	0	0	0.0909090909090909	0.0909090909090909	0	0	0	0	0.0909090909090909	0	0	0	0	0	0.0909090909090909	0.0909090909090909	0	0.0909090909090909	0	0	0.0909090909090909
>posi777
0	0	0.15	0.1	0.05	0	0	0	0	0	0	0	0	0	0.05	0.05	0.05	0	0	0	0	0	0	0	0.05	0	0.05	0	0.1	0.15	0	0.2
>posi778
0	0	0	0	0	0	0	0	0	0	0	0	0	0.125	0	0	0	0	0	0	0	0	0	0	0	0	0.125	0	0.25	0.125	0.125	0.25
>posi779
0	0	0	0	0	0	0	0	0	0	0	0	0.142857142857143	0	0.142857142857143	0	0	0	0	0	0	0.142857142857143	0	0	0	0.142857142857143	0	0.142857142857143	0	0.142857142857143	0.142857142857143	0
>posi780
0	0	0.157894736842105	0.105263157894737	0.0526315789473684	0	0	0	0	0	0	0	0	0	0.0526315789473684	0.0526315789473684	0.0526315789473684	0	0	0	0	0	0	0	0.0526315789473684	0.0526315789473684	0	0	0.105263157894737	0.105263157894737	0	0.210526315789474
>posi781
0	0	0	0	0	0	0	0	0	0	0	0	0.0625	0.0625	0	0.125	0	0	0	0	0.0625	0	0.0625	0.0625	0.0625	0	0.0625	0.0625	0.0625	0.1875	0.125	0
>posi782
0	0	0	0	0	0	0.05	0	0	0	0	0	0	0.1	0.1	0.1	0	0	0.05	0	0.05	0	0	0.15	0.1	0.1	0.1	0	0.05	0	0	0.05
>posi783
0.0833333333333333	0.0833333333333333	0	0	0	0	0	0.0833333333333333	0	0	0	0	0	0.166666666666667	0	0	0	0	0	0.0833333333333333	0	0	0	0	0	0	0.0833333333333333	0.0833333333333333	0.0833333333333333	0.0833333333333333	0.0833333333333333	0.0833333333333333
>posi784
0	0	0	0	0	0	0	0	0	0	0	0	0	0	0.0833333333333333	0	0	0	0	0	0	0	0	0	0	0.0833333333333333	0	0	0.0833333333333333	0.333333333333333	0.25	0.166666666666667
>posi785
0	0	0	0	0	0	0	0	0	0	0	0	0	0	0.142857142857143	0.142857142857143	0	0	0	0	0.142857142857143	0	0	0	0.142857142857143	0.142857142857143	0	0	0	0.142857142857143	0.142857142857143	0
>posi786
0	0	0	0.0434782608695652	0.0434782608695652	0	0	0.0434782608695652	0	0	0	0	0.0434782608695652	0	0	0.0869565217391304	0	0.0434782608695652	0.0434782608695652	0	0	0	0	0	0	0.0434782608695652	0.0434782608695652	0.0434782608695652	0.130434782608696	0.173913043478261	0.173913043478261	0.0434782608695652
>posi787
0	0	0	0	0	0	0	0	0	0.0625	0	0	0	0.0625	0.0625	0	0	0	0	0	0.125	0	0	0	0	0.0625	0	0.0625	0.0625	0.1875	0.25	0.0625
>posi788
0	0	0.0769230769230769	0	0.0769230769230769	0	0	0	0	0	0	0	0	0	0.153846153846154	0	0	0	0.0769230769230769	0	0	0	0	0	0	0.153846153846154	0	0	0.0769230769230769	0.153846153846154	0.0769230769230769	0.153846153846154
>posi789
0	0	0	0	0	0	0	0	0	0	0	0	0	0	0.111111111111111	0.111111111111111	0	0	0	0	0.111111111111111	0	0	0	0.111111111111111	0.111111111111111	0	0	0	0.222222222222222	0.222222222222222	0
>posi790
0	0	0	0	0	0	0	0	0	0	0	0	0	0.222222222222222	0	0	0	0	0	0	0	0.111111111111111	0	0	0	0	0.111111111111111	0.111111111111111	0	0.222222222222222	0.222222222222222	0
>posi791
0	0	0	0	0	0	0	0	0	0.0833333333333333	0	0	0	0	0.166666666666667	0.0833333333333333	0	0	0	0	0	0.25	0	0	0.0833333333333333	0.0833333333333333	0	0.0833333333333333	0	0.0833333333333333	0.0833333333333333	0
>posi792
0	0	0	0	0	0.0833333333333333	0	0	0	0	0	0	0.0833333333333333	0.0833333333333333	0	0	0.0833333333333333	0	0	0	0	0	0	0	0	0	0.0833333333333333	0.0833333333333333	0.0833333333333333	0.166666666666667	0.166666666666667	0.0833333333333333
>posi793
0.0625	0	0	0	0.0625	0	0	0	0	0	0	0	0	0.0625	0	0.0625	0	0.0625	0	0	0	0	0	0	0	0.0625	0	0	0.125	0.1875	0.125	0.1875
>posi794
0	0	0	0	0	0	0	0	0	0	0	0	0.0714285714285714	0	0	0	0	0	0	0	0	0	0	0	0	0	0	0.0714285714285714	0.0714285714285714	0.357142857142857	0.214285714285714	0.214285714285714
>posi795
0	0	0	0	0	0	0	0	0	0	0	0	0	0.142857142857143	0	0	0	0	0	0	0	0	0	0	0	0	0	0	0.142857142857143	0.285714285714286	0.285714285714286	0.142857142857143
>posi796
0	0	0	0	0	0.166666666666667	0	0	0	0	0	0	0.0833333333333333	0	0	0.166666666666667	0	0	0	0.166666666666667	0	0	0	0	0.0833333333333333	0.0833333333333333	0	0.0833333333333333	0.0833333333333333	0	0	0.0833333333333333
>posi797
0	0	0	0	0	0	0.0588235294117647	0.0588235294117647	0	0	0	0	0	0	0.0588235294117647	0.176470588235294	0	0	0	0.117647058823529	0	0.0588235294117647	0	0	0.117647058823529	0.117647058823529	0	0	0	0.117647058823529	0.0588235294117647	0.0588235294117647
>posi798
0	0	0	0	0	0	0	0	0	0	0	0	0.0833333333333333	0	0.0833333333333333	0	0	0	0	0	0	0	0	0.0833333333333333	0	0.0833333333333333	0	0	0.166666666666667	0.166666666666667	0.166666666666667	0.166666666666667
>posi799
0	0	0	0	0	0	0	0	0	0	0	0	0	0.166666666666667	0	0	0	0	0	0	0	0	0	0	0	0	0.166666666666667	0	0.166666666666667	0.166666666666667	0.166666666666667	0.166666666666667
>posi800
0	0	0	0	0	0	0	0	0	0	0	0	0.153846153846154	0	0	0.0769230769230769	0	0	0	0	0.0769230769230769	0	0.0769230769230769	0	0	0	0	0.153846153846154	0.0769230769230769	0.153846153846154	0.153846153846154	0.0769230769230769
>posi801
0	0	0	0	0	0	0	0	0	0	0	0	0.0833333333333333	0	0	0	0	0	0	0	0	0	0	0	0	0	0	0.0833333333333333	0.25	0.166666666666667	0.166666666666667	0.25
>posi802
0	0	0	0	0	0	0	0	0	0	0	0	0.1	0.05	0.05	0.05	0	0	0	0	0.1	0	0.1	0	0	0.05	0.1	0.1	0.1	0.1	0	0.1
>posi803
0	0	0.214285714285714	0.0714285714285714	0.0714285714285714	0	0	0	0	0	0	0	0.0714285714285714	0	0.0714285714285714	0	0.0714285714285714	0	0	0	0	0	0	0	0	0.0714285714285714	0	0.0714285714285714	0.0714285714285714	0.0714285714285714	0.0714285714285714	0.0714285714285714
>posi804
0	0	0	0	0	0	0	0	0	0	0	0	0	0.0714285714285714	0.0714285714285714	0	0	0	0	0	0	0	0	0.0714285714285714	0	0.0714285714285714	0	0	0.142857142857143	0.214285714285714	0.142857142857143	0.214285714285714
>posi805
0.08	0	0	0	0	0.04	0	0.04	0	0.04	0	0	0.08	0.04	0	0.04	0	0.04	0	0.04	0.04	0	0.04	0	0	0.04	0.04	0.04	0.04	0.12	0.16	0.04
>posi806
0	0	0	0	0.1	0	0	0	0	0	0	0	0	0.2	0	0	0	0.1	0	0	0	0	0	0	0	0	0.1	0.1	0.1	0.1	0.1	0.1
>posi807
0	0	0	0	0	0	0	0	0	0	0	0	0	0.0666666666666667	0	0.0666666666666667	0	0	0	0	0	0	0.0666666666666667	0	0.0666666666666667	0	0	0.0666666666666667	0.2	0.133333333333333	0.0666666666666667	0.266666666666667
>posi808
0.260869565217391	0.0434782608695652	0.130434782608696	0	0.0434782608695652	0	0	0	0	0	0	0	0	0	0.0869565217391304	0.0434782608695652	0.0434782608695652	0	0	0	0.0434782608695652	0	0	0	0.0434782608695652	0.0434782608695652	0.0434782608695652	0	0.0434782608695652	0.0869565217391304	0	0.0434782608695652
>posi809
0	0	0	0	0	0	0	0	0	0.0434782608695652	0.0434782608695652	0	0	0.0434782608695652	0.130434782608696	0.0434782608695652	0	0	0	0	0.0434782608695652	0.0434782608695652	0.0434782608695652	0.130434782608696	0.0869565217391304	0.0869565217391304	0	0	0.0434782608695652	0.0434782608695652	0.0869565217391304	0.0869565217391304
>posi810
0	0	0	0	0.1	0.05	0	0	0.05	0.05	0.05	0.05	0	0.05	0.05	0	0.05	0.1	0	0	0	0.1	0	0	0	0.05	0	0.05	0.05	0.05	0.05	0.05
>posi811
0	0	0	0	0	0	0	0	0	0	0	0	0.166666666666667	0.0555555555555556	0	0.0555555555555556	0	0	0	0	0	0.111111111111111	0	0.111111111111111	0	0.0555555555555556	0	0.222222222222222	0.0555555555555556	0.0555555555555556	0.0555555555555556	0.0555555555555556
>posi812
0	0	0	0	0.0476190476190476	0.0476190476190476	0	0	0	0	0	0	0	0.142857142857143	0	0.0952380952380952	0	0.0476190476190476	0.0476190476190476	0	0.0476190476190476	0	0	0.0476190476190476	0	0.0476190476190476	0.0952380952380952	0.0952380952380952	0	0.0952380952380952	0.0952380952380952	0.0476190476190476
>posi813
0	0	0	0	0	0	0	0	0	0	0	0	0.0769230769230769	0.0769230769230769	0	0	0	0	0	0	0	0.0769230769230769	0	0	0	0	0	0.153846153846154	0.230769230769231	0.0769230769230769	0.0769230769230769	0.230769230769231
>posi814
0.0588235294117647	0	0.176470588235294	0.0588235294117647	0.0588235294117647	0.117647058823529	0	0	0	0.0588235294117647	0.0588235294117647	0	0.0588235294117647	0.0588235294117647	0	0	0	0.0588235294117647	0	0.117647058823529	0	0	0	0	0	0	0	0.117647058823529	0	0	0	0
>posi815
0	0	0	0	0	0	0	0	0	0	0	0	0	0.0769230769230769	0	0.0769230769230769	0	0	0	0	0.0769230769230769	0	0	0	0	0	0.0769230769230769	0.0769230769230769	0.0769230769230769	0.307692307692308	0.153846153846154	0.0769230769230769
>posi816
0	0	0.111111111111111	0	0	0	0	0.111111111111111	0	0	0	0	0	0	0.111111111111111	0.111111111111111	0	0	0	0.111111111111111	0	0	0	0	0.111111111111111	0.111111111111111	0	0	0	0.111111111111111	0.111111111111111	0
>posi817
0	0	0	0	0	0.125	0	0	0.125	0	0	0.125	0	0.0625	0	0	0	0	0	0.125	0	0.125	0	0	0	0	0.0625	0	0	0.125	0.125	0
>posi818
0.0666666666666667	0	0	0	0.0666666666666667	0.133333333333333	0	0	0	0	0	0	0	0.0666666666666667	0.0666666666666667	0.133333333333333	0.0666666666666667	0	0	0.133333333333333	0	0	0	0	0.133333333333333	0.0666666666666667	0.0666666666666667	0	0	0	0	0
>posi819
0	0	0	0	0	0	0.0833333333333333	0	0	0	0	0	0	0	0.0833333333333333	0.0833333333333333	0	0	0.0833333333333333	0	0	0	0	0	0.0833333333333333	0.0833333333333333	0	0	0.166666666666667	0.166666666666667	0.0833333333333333	0.0833333333333333
>posi820
0.0714285714285714	0	0.142857142857143	0.0714285714285714	0.0714285714285714	0	0	0	0	0	0	0	0.0714285714285714	0.0714285714285714	0	0	0.0714285714285714	0	0	0	0	0	0	0	0	0	0	0.142857142857143	0.0714285714285714	0.0714285714285714	0.0714285714285714	0.0714285714285714
>posi821
0	0	0	0	0	0.1	0	0	0	0	0	0	0	0.1	0.1	0	0.1	0	0	0	0	0	0	0	0	0.1	0	0.1	0	0.2	0.2	0
>posi822
0.0909090909090909	0.136363636363636	0	0.0454545454545455	0	0	0	0.0454545454545455	0	0	0	0	0.0454545454545455	0.0454545454545455	0	0	0	0	0	0.0454545454545455	0	0	0	0	0	0	0	0.0909090909090909	0.136363636363636	0.0909090909090909	0	0.227272727272727
>posi823
0	0	0	0	0.111111111111111	0.0555555555555556	0	0	0	0.111111111111111	0.111111111111111	0	0	0.0555555555555556	0	0.0555555555555556	0.0555555555555556	0.111111111111111	0	0	0.111111111111111	0	0	0	0.0555555555555556	0	0.0555555555555556	0	0	0.0555555555555556	0	0.0555555555555556
>posi824
0	0	0	0	0.1	0	0	0	0	0	0	0	0	0	0.2	0	0	0.1	0	0	0	0	0	0	0	0.2	0	0	0.2	0	0	0.2
>posi825
0	0	0	0	0	0	0.1	0	0	0	0	0	0	0	0	0.2	0.1	0	0	0	0	0	0	0	0.2	0	0	0	0	0.2	0.2	0
>posi826
0.0526315789473684	0	0	0	0	0.0526315789473684	0	0	0	0	0	0	0	0.0526315789473684	0	0.0526315789473684	0	0.0526315789473684	0	0	0	0	0	0	0.0526315789473684	0	0	0.0526315789473684	0.210526315789474	0.105263157894737	0.105263157894737	0.210526315789474
>posi827
0.0416666666666667	0	0	0.0416666666666667	0.0833333333333333	0	0.0833333333333333	0	0	0.0416666666666667	0.0416666666666667	0	0.0416666666666667	0.0416666666666667	0.0416666666666667	0	0	0.0833333333333333	0.0416666666666667	0.0416666666666667	0	0	0	0	0	0.0416666666666667	0.0416666666666667	0.0416666666666667	0.0416666666666667	0.0833333333333333	0.0833333333333333	0.0416666666666667
>posi828
0	0	0	0	0	0	0	0	0	0	0	0	0	0.142857142857143	0.142857142857143	0	0	0	0	0	0.142857142857143	0	0	0	0	0.142857142857143	0.142857142857143	0	0.142857142857143	0	0	0.142857142857143
>posi829
0	0	0	0	0	0	0	0	0	0	0	0	0.0769230769230769	0.0769230769230769	0.0769230769230769	0.0769230769230769	0	0	0	0	0.0769230769230769	0.0769230769230769	0.0769230769230769	0	0.0769230769230769	0.0769230769230769	0.0769230769230769	0.0769230769230769	0	0.0769230769230769	0	0.0769230769230769
>posi830
0.115384615384615	0.0384615384615385	0	0.0384615384615385	0.0384615384615385	0	0	0	0	0	0	0	0.0384615384615385	0	0.0769230769230769	0	0.0384615384615385	0	0	0	0	0.0384615384615385	0	0	0	0.0769230769230769	0	0.0384615384615385	0.0769230769230769	0.153846153846154	0	0.230769230769231
>posi831
0.19047619047619	0.0476190476190476	0	0.0476190476190476	0	0.0476190476190476	0	0.0476190476190476	0	0	0	0	0.0476190476190476	0.142857142857143	0	0	0.0476190476190476	0.0476190476190476	0	0	0.0476190476190476	0	0	0	0	0	0.0952380952380952	0.0952380952380952	0.0476190476190476	0	0	0.0476190476190476
>posi832
0	0	0	0	0	0.0666666666666667	0.0666666666666667	0	0	0.0666666666666667	0.0666666666666667	0	0	0	0.0666666666666667	0.0666666666666667	0.0666666666666667	0	0	0.0666666666666667	0	0	0	0.0666666666666667	0.0666666666666667	0.0666666666666667	0	0	0.0666666666666667	0.0666666666666667	0.0666666666666667	0.0666666666666667
>posi833
0	0	0	0	0	0.125	0	0	0	0	0	0	0.125	0.125	0	0	0	0	0	0.125	0	0	0	0	0	0	0	0.25	0	0.125	0.125	0
>posi834
0	0	0	0	0	0	0	0	0	0	0.0714285714285714	0	0	0.0714285714285714	0	0	0	0	0	0	0	0.0714285714285714	0	0	0.0714285714285714	0	0	0	0.142857142857143	0.142857142857143	0.0714285714285714	0.357142857142857
>posi835
0.0454545454545455	0.0909090909090909	0.181818181818182	0.136363636363636	0	0.0454545454545455	0	0	0	0	0	0	0.0454545454545455	0.0454545454545455	0	0	0.0454545454545455	0	0	0	0	0	0	0	0	0	0	0.0909090909090909	0.0454545454545455	0.0909090909090909	0.0909090909090909	0.0454545454545455
>posi836
0	0	0	0	0	0	0.0909090909090909	0	0	0	0	0	0	0.0909090909090909	0.0909090909090909	0	0	0	0	0.0909090909090909	0	0	0	0	0	0.0909090909090909	0	0	0.0909090909090909	0.181818181818182	0.0909090909090909	0.181818181818182
>posi837
0.0869565217391304	0	0	0.0434782608695652	0	0.0434782608695652	0	0.0434782608695652	0	0	0	0	0	0.0434782608695652	0.0434782608695652	0.0434782608695652	0.0434782608695652	0	0.0434782608695652	0	0	0	0	0	0	0.0434782608695652	0.0434782608695652	0.0434782608695652	0.0869565217391304	0.173913043478261	0.0869565217391304	0.0869565217391304
>posi838
0	0	0	0	0	0	0	0	0	0	0	0	0	0.5	0	0	0	0	0	0	0	0	0	0	0	0	0.5	0	0	0	0	0
>posi839
0	0	0	0	0	0	0	0	0	0	0	0	0	0.1875	0	0	0	0	0	0	0.0625	0	0	0.0625	0	0.0625	0.125	0	0	0.1875	0.125	0.1875
>posi840
0	0	0	0	0	0	0.0588235294117647	0.0588235294117647	0	0	0	0	0.0588235294117647	0.176470588235294	0	0	0	0	0.0588235294117647	0.0588235294117647	0	0	0	0.0588235294117647	0	0	0.0588235294117647	0.176470588235294	0	0.117647058823529	0.117647058823529	0
>posi841
0	0.0357142857142857	0	0	0.0357142857142857	0.0714285714285714	0	0.0714285714285714	0	0	0	0	0	0.0714285714285714	0.0357142857142857	0.0714285714285714	0.0714285714285714	0.0357142857142857	0	0.0714285714285714	0	0	0	0	0.0714285714285714	0.0714285714285714	0	0.0714285714285714	0.0714285714285714	0.0357142857142857	0.0357142857142857	0.0714285714285714
>posi842
0	0.0769230769230769	0	0.230769230769231	0.0769230769230769	0	0	0	0	0	0	0	0	0	0.0769230769230769	0.0769230769230769	0	0.0769230769230769	0	0	0	0	0	0	0.0769230769230769	0	0	0	0.0769230769230769	0.0769230769230769	0.0769230769230769	0.0769230769230769
>posi843
0	0	0	0	0	0.0714285714285714	0.0714285714285714	0.0714285714285714	0	0	0	0	0	0.0714285714285714	0.142857142857143	0.0714285714285714	0.142857142857143	0	0	0.0714285714285714	0	0	0	0	0.0714285714285714	0.142857142857143	0.0714285714285714	0	0	0	0	0
>posi844
0	0	0	0	0	0	0.0476190476190476	0	0.0476190476190476	0	0	0.0476190476190476	0	0.0476190476190476	0.0476190476190476	0.0476190476190476	0.0476190476190476	0	0	0	0	0.0952380952380952	0.0476190476190476	0	0.0476190476190476	0.0476190476190476	0.0476190476190476	0	0.0952380952380952	0.0952380952380952	0.0952380952380952	0.0952380952380952
>posi845
0.0476190476190476	0	0.0476190476190476	0.0952380952380952	0.0476190476190476	0.0476190476190476	0	0	0	0	0	0	0.0476190476190476	0.142857142857143	0	0	0.0476190476190476	0	0.0476190476190476	0	0	0.0476190476190476	0	0	0	0	0.0952380952380952	0.0952380952380952	0.0476190476190476	0.0476190476190476	0.0476190476190476	0.0476190476190476
>posi846
0.0714285714285714	0.0714285714285714	0	0	0	0.0714285714285714	0	0	0	0	0	0	0.0714285714285714	0	0	0.0714285714285714	0.0714285714285714	0	0	0	0	0	0	0	0.0714285714285714	0	0	0.0714285714285714	0.0714285714285714	0.142857142857143	0.0714285714285714	0.142857142857143
>posi847
0	0	0	0	0	0.0588235294117647	0.0588235294117647	0	0	0	0	0	0.0588235294117647	0.117647058823529	0.0588235294117647	0	0.0588235294117647	0	0	0.0588235294117647	0.0588235294117647	0	0	0	0	0.0588235294117647	0	0.176470588235294	0.0588235294117647	0.0588235294117647	0.0588235294117647	0.0588235294117647
>posi848
0	0	0	0	0	0	0	0.1	0	0	0	0	0	0.1	0	0.1	0	0	0	0.1	0	0	0	0	0	0.1	0.1	0	0.1	0.1	0.1	0.1
>posi849
0	0	0	0	0	0	0	0	0.0588235294117647	0	0	0.0588235294117647	0.0588235294117647	0.0588235294117647	0.117647058823529	0	0	0	0	0	0.0588235294117647	0.235294117647059	0	0	0	0.117647058823529	0.0588235294117647	0.0588235294117647	0	0.0588235294117647	0	0.0588235294117647
>posi850
0	0	0	0	0	0	0	0	0.0588235294117647	0	0	0.0588235294117647	0.0588235294117647	0.0588235294117647	0.117647058823529	0	0	0	0	0	0.0588235294117647	0.235294117647059	0	0	0	0.117647058823529	0.0588235294117647	0.0588235294117647	0	0.0588235294117647	0	0.0588235294117647
>posi851
0	0	0	0	0	0	0	0	0	0	0	0	0	0.25	0.0625	0	0	0	0	0	0.125	0.125	0	0	0.0625	0.0625	0.125	0.0625	0.0625	0	0	0.0625
>posi852
0	0.0714285714285714	0.0714285714285714	0.0714285714285714	0.0714285714285714	0	0	0	0	0	0	0	0	0.0714285714285714	0.0714285714285714	0.0714285714285714	0	0	0.0714285714285714	0	0	0	0	0.0714285714285714	0	0.0714285714285714	0.0714285714285714	0.0714285714285714	0	0.0714285714285714	0	0.0714285714285714
>posi853
0	0	0	0	0	0.0833333333333333	0	0	0	0	0	0	0	0.166666666666667	0	0	0	0.0833333333333333	0	0	0	0	0	0	0	0	0.166666666666667	0	0.166666666666667	0.0833333333333333	0.0833333333333333	0.166666666666667
>posi854
0.181818181818182	0.181818181818182	0	0.0909090909090909	0	0.0454545454545455	0	0	0	0	0	0	0.0454545454545455	0	0	0.0454545454545455	0.0454545454545455	0	0	0	0	0	0	0	0.0454545454545455	0	0	0.0454545454545455	0.0454545454545455	0.0909090909090909	0.0909090909090909	0.0454545454545455
>posi855
0.0555555555555556	0.166666666666667	0	0	0	0	0.0555555555555556	0.111111111111111	0	0	0	0	0.0555555555555556	0	0.111111111111111	0.0555555555555556	0	0.111111111111111	0	0.0555555555555556	0	0	0	0	0.0555555555555556	0.111111111111111	0	0.0555555555555556	0	0	0	0
>posi856
0	0	0	0	0.0952380952380952	0.0952380952380952	0	0	0	0.0476190476190476	0	0.0476190476190476	0.0476190476190476	0.0476190476190476	0.0952380952380952	0.0476190476190476	0.142857142857143	0.0476190476190476	0	0	0	0.0952380952380952	0	0	0.0476190476190476	0.0476190476190476	0	0.0952380952380952	0	0	0	0
>posi857
0	0	0	0	0	0	0	0	0	0	0	0	0	0.111111111111111	0	0.111111111111111	0	0	0	0	0.111111111111111	0	0	0	0.111111111111111	0	0.111111111111111	0	0.111111111111111	0.111111111111111	0.111111111111111	0.111111111111111
>posi858
0	0	0	0	0.0555555555555556	0	0	0	0	0	0	0	0	0	0.111111111111111	0.111111111111111	0	0.0555555555555556	0	0	0	0.111111111111111	0	0	0	0.222222222222222	0	0	0.166666666666667	0	0	0.166666666666667
>posi859
0	0	0	0	0	0	0	0	0	0	0	0	0	0.2	0	0	0	0	0	0	0	0	0	0	0	0	0	0	0.2	0.2	0.2	0.2
>posi860
0.0909090909090909	0.0454545454545455	0.0454545454545455	0.0909090909090909	0	0.0909090909090909	0	0	0	0	0	0	0	0.0454545454545455	0.0454545454545455	0.0454545454545455	0.0909090909090909	0	0	0	0	0	0	0	0.0454545454545455	0.0454545454545455	0.0454545454545455	0	0.0454545454545455	0.0909090909090909	0.0909090909090909	0.0454545454545455
>posi861
0	0	0	0	0	0	0	0	0	0	0	0	0	0	0.2	0	0	0	0	0	0	0	0	0	0	0	0.2	0	0.2	0.2	0	0.2
>posi862
0	0	0	0	0	0	0	0	0	0	0	0	0	0	0.25	0	0	0	0	0	0	0	0	0	0	0.25	0	0	0.25	0	0	0.25
>posi863
0	0	0	0	0	0	0	0	0	0	0	0	0	0	0	0.222222222222222	0	0	0	0	0	0.111111111111111	0	0	0.222222222222222	0	0	0	0.111111111111111	0.111111111111111	0.111111111111111	0.111111111111111
>posi864
0	0	0	0	0	0	0	0	0	0	0	0	0	0	0	0.1	0	0	0	0	0	0	0	0	0.1	0	0	0	0.2	0.2	0.2	0.2
>posi865
0	0	0	0	0	0	0	0	0	0	0	0	0.0909090909090909	0	0.0909090909090909	0	0	0	0	0	0	0.0909090909090909	0	0	0	0.0909090909090909	0	0.0909090909090909	0.0909090909090909	0.181818181818182	0.181818181818182	0.0909090909090909
>posi866
0	0	0	0	0	0	0	0	0	0	0	0	0	0.0526315789473684	0	0.0526315789473684	0	0	0	0	0.105263157894737	0	0	0	0.0526315789473684	0.0526315789473684	0.0526315789473684	0	0.210526315789474	0.105263157894737	0.105263157894737	0.210526315789474
>posi867
0	0	0	0	0	0	0	0	0	0	0	0	0	0.142857142857143	0	0.142857142857143	0	0	0	0	0	0.142857142857143	0	0	0.142857142857143	0	0	0.142857142857143	0	0.142857142857143	0.142857142857143	0
>posi868
0	0	0	0	0	0	0	0	0	0	0	0	0.125	0	0.0625	0	0	0	0	0	0	0.0625	0.0625	0	0	0.125	0	0.0625	0.0625	0.125	0.1875	0.125
>posi869
0	0	0	0	0	0	0	0	0	0	0	0	0.0666666666666667	0	0	0.2	0	0	0	0	0	0.2	0	0	0.0666666666666667	0.133333333333333	0	0.0666666666666667	0.0666666666666667	0.0666666666666667	0.0666666666666667	0.0666666666666667
>posi870
0.105263157894737	0.0526315789473684	0	0	0	0.0526315789473684	0.0526315789473684	0.0526315789473684	0	0.0526315789473684	0.0526315789473684	0	0	0	0.0526315789473684	0.0526315789473684	0.0526315789473684	0	0	0.105263157894737	0	0	0	0	0.0526315789473684	0.0526315789473684	0	0	0.0526315789473684	0.0526315789473684	0.0526315789473684	0.0526315789473684
>posi871
0.214285714285714	0.0714285714285714	0.0714285714285714	0.0714285714285714	0	0.0714285714285714	0	0	0	0	0	0	0	0.0714285714285714	0.0714285714285714	0	0.0714285714285714	0	0	0	0	0	0	0	0	0.0714285714285714	0.0714285714285714	0	0	0.0714285714285714	0.0714285714285714	0
>posi872
0	0.0384615384615385	0	0	0.0384615384615385	0.0384615384615385	0	0.0384615384615385	0	0	0	0	0.0384615384615385	0.0384615384615385	0.0384615384615385	0.0384615384615385	0	0.0769230769230769	0	0.0384615384615385	0	0	0	0	0	0.0384615384615385	0.0384615384615385	0.0384615384615385	0.153846153846154	0.115384615384615	0.0769230769230769	0.115384615384615
>posi873
0	0	0	0	0	0	0	0	0	0	0	0	0	0.0526315789473684	0.105263157894737	0	0	0	0	0	0.0526315789473684	0	0	0.0526315789473684	0	0	0.105263157894737	0.0526315789473684	0.157894736842105	0.210526315789474	0	0.210526315789474
>posi874
0	0	0	0	0	0	0	0	0	0	0	0	0	0.272727272727273	0	0	0	0	0	0	0.0909090909090909	0	0	0.0909090909090909	0.0909090909090909	0.181818181818182	0	0	0	0	0.181818181818182	0.0909090909090909
>posi875
0	0	0	0	0.0666666666666667	0.0666666666666667	0	0	0	0	0	0	0.0666666666666667	0.133333333333333	0	0.0666666666666667	0.0666666666666667	0.0666666666666667	0	0	0.0666666666666667	0	0	0	0.0666666666666667	0	0.0666666666666667	0.133333333333333	0	0.0666666666666667	0.0666666666666667	0
>posi876
0.105263157894737	0	0.105263157894737	0	0.0526315789473684	0	0	0	0	0	0	0	0	0.0526315789473684	0.0526315789473684	0.0526315789473684	0.0526315789473684	0	0	0	0	0.0526315789473684	0	0	0	0.105263157894737	0.0526315789473684	0	0.105263157894737	0.0526315789473684	0.0526315789473684	0.105263157894737
>posi877
0	0	0	0	0	0	0	0	0	0	0	0	0	0.111111111111111	0.111111111111111	0	0	0	0	0	0.111111111111111	0	0	0	0	0.111111111111111	0.111111111111111	0	0.111111111111111	0.111111111111111	0.111111111111111	0.111111111111111
>posi878
0	0	0	0	0.125	0	0	0	0	0	0	0	0	0	0.25	0	0	0.125	0	0	0	0	0	0	0	0.25	0	0	0.125	0	0	0.125
>posi879
0	0	0	0	0	0	0	0	0	0	0	0	0	0.25	0	0	0	0	0	0	0	0	0	0	0	0	0.25	0	0	0.25	0.25	0
>posi880
0	0	0.0952380952380952	0	0.0476190476190476	0.0476190476190476	0.0476190476190476	0	0	0	0	0	0.0476190476190476	0.0476190476190476	0	0.0952380952380952	0.0476190476190476	0.0476190476190476	0.0476190476190476	0	0	0	0	0	0.0952380952380952	0	0	0.0476190476190476	0.0476190476190476	0.0952380952380952	0.0476190476190476	0.0952380952380952
>posi881
0	0	0	0	0	0	0	0	0	0	0	0	0	0.133333333333333	0	0	0	0	0	0	0.0666666666666667	0	0	0	0	0	0.0666666666666667	0.0666666666666667	0.133333333333333	0.2	0.133333333333333	0.2
>posi882
0	0	0	0	0	0	0	0	0	0	0	0	0	0.214285714285714	0	0	0	0	0	0	0	0	0	0.142857142857143	0	0	0.0714285714285714	0.142857142857143	0.0714285714285714	0.142857142857143	0.0714285714285714	0.142857142857143
>posi883
0	0.111111111111111	0	0	0.111111111111111	0	0	0	0	0	0	0	0	0.222222222222222	0	0	0	0.111111111111111	0	0	0	0	0	0	0	0	0.222222222222222	0	0	0.111111111111111	0.111111111111111	0
>posi884
0	0	0	0	0	0	0	0	0	0	0	0	0.142857142857143	0.142857142857143	0	0	0	0	0	0	0	0	0	0.142857142857143	0	0	0.142857142857143	0.142857142857143	0	0.142857142857143	0.142857142857143	0
>posi885
0	0	0.0833333333333333	0.0833333333333333	0	0.0833333333333333	0	0	0	0	0	0	0	0.166666666666667	0	0	0.0833333333333333	0	0	0	0	0	0	0	0	0	0.166666666666667	0	0	0.166666666666667	0.166666666666667	0
>posi886
0	0	0	0	0	0.166666666666667	0	0	0	0	0	0	0	0	0.166666666666667	0.166666666666667	0	0	0	0.166666666666667	0	0	0	0	0.166666666666667	0.166666666666667	0	0	0	0	0	0
>posi887
0	0	0	0	0	0	0	0	0	0.0625	0	0	0	0.0625	0.0625	0.0625	0	0	0	0	0.125	0	0	0.0625	0.0625	0.0625	0.0625	0	0.125	0	0	0.25
>posi888
0.0625	0	0	0	0	0	0	0.0625	0	0	0	0	0.0625	0	0.0625	0	0.0625	0	0	0	0	0	0	0	0	0.0625	0	0	0.125	0.1875	0.125	0.1875
>posi889
0	0	0	0	0	0	0	0	0	0	0	0	0	0	0	0.222222222222222	0	0	0	0	0	0.111111111111111	0	0	0.222222222222222	0	0	0	0	0.222222222222222	0.222222222222222	0
>posi890
0	0	0	0	0	0	0	0.0588235294117647	0	0	0	0	0.0588235294117647	0.0588235294117647	0.0588235294117647	0	0	0	0	0.0588235294117647	0	0	0	0.0588235294117647	0	0.117647058823529	0	0.0588235294117647	0.0588235294117647	0.117647058823529	0.176470588235294	0.117647058823529
>posi891
0	0	0	0	0	0	0	0.0588235294117647	0	0	0	0	0.0588235294117647	0.0588235294117647	0.0588235294117647	0	0	0	0	0.0588235294117647	0	0	0	0.0588235294117647	0	0.117647058823529	0	0.0588235294117647	0.0588235294117647	0.117647058823529	0.176470588235294	0.117647058823529
>posi892
0	0	0	0	0	0	0	0	0	0	0	0	0	0.125	0	0	0	0	0	0	0	0	0	0	0	0	0.125	0	0	0.375	0.25	0.125
>posi893
0.176470588235294	0	0	0	0	0.117647058823529	0	0	0	0	0	0	0.0588235294117647	0.0588235294117647	0.0588235294117647	0	0.117647058823529	0	0	0	0	0	0	0	0	0.0588235294117647	0.0588235294117647	0.0588235294117647	0.0588235294117647	0.0588235294117647	0	0.117647058823529
>posi894
0.0952380952380952	0.0476190476190476	0	0	0.0476190476190476	0.0476190476190476	0	0	0	0	0	0	0.0476190476190476	0	0	0.0952380952380952	0.0476190476190476	0	0.0476190476190476	0	0	0	0	0	0.0476190476190476	0.0476190476190476	0	0.0476190476190476	0.0952380952380952	0.0952380952380952	0.0476190476190476	0.142857142857143
>posi895
0	0	0	0	0	0.0833333333333333	0	0	0	0	0	0	0.0833333333333333	0	0	0.0833333333333333	0	0.0833333333333333	0	0	0	0	0	0	0.0833333333333333	0	0	0.0833333333333333	0	0.25	0.25	0
>posi896
0	0	0	0	0.166666666666667	0	0	0	0	0	0	0	0	0	0.166666666666667	0.166666666666667	0	0.166666666666667	0	0	0	0	0	0	0.166666666666667	0.166666666666667	0	0	0	0	0	0
>posi897
0.15	0	0.05	0	0.05	0	0	0	0	0	0	0	0.05	0.05	0.1	0	0	0.05	0	0	0.1	0	0	0	0	0.1	0.05	0.05	0	0.1	0.05	0.05
>posi898
0	0	0	0	0	0	0.0714285714285714	0.0714285714285714	0	0	0	0	0	0.0714285714285714	0.142857142857143	0	0	0	0	0.142857142857143	0	0	0	0	0	0.142857142857143	0	0.0714285714285714	0.142857142857143	0	0	0.142857142857143
>posi899
0	0	0	0	0	0.05	0.05	0	0	0	0	0	0	0	0.05	0.1	0.05	0	0	0.05	0	0.05	0	0	0	0.15	0.05	0	0.15	0.05	0	0.2
>posi900
0.0434782608695652	0.0434782608695652	0.0434782608695652	0	0.0869565217391304	0	0	0	0	0	0	0	0	0.0434782608695652	0.0434782608695652	0.0869565217391304	0.0434782608695652	0.0434782608695652	0	0	0	0.0434782608695652	0	0	0.0434782608695652	0.0869565217391304	0	0	0.130434782608696	0.0434782608695652	0.0434782608695652	0.130434782608696
>posi901
0.037037037037037	0	0.037037037037037	0	0.037037037037037	0.037037037037037	0	0.037037037037037	0	0	0	0	0.037037037037037	0.0740740740740741	0	0.0740740740740741	0.037037037037037	0.037037037037037	0.037037037037037	0	0	0	0	0.037037037037037	0.0740740740740741	0.037037037037037	0	0.0740740740740741	0.0740740740740741	0.037037037037037	0.111111111111111	0.0740740740740741
>posi902
0	0	0	0	0	0	0	0	0	0	0	0	0	0	0.285714285714286	0	0	0	0	0	0	0	0.142857142857143	0	0	0.285714285714286	0	0	0.142857142857143	0	0	0.142857142857143
>posi903
0	0	0	0	0	0.0555555555555556	0.0555555555555556	0	0	0.0555555555555556	0	0	0	0	0.0555555555555556	0.0555555555555556	0.0555555555555556	0	0	0.0555555555555556	0	0	0	0	0.0555555555555556	0	0.0555555555555556	0	0.111111111111111	0.166666666666667	0.0555555555555556	0.166666666666667
>posi904
0	0	0	0	0.0833333333333333	0.166666666666667	0	0	0	0.0833333333333333	0	0.0833333333333333	0	0.0833333333333333	0	0.0833333333333333	0.0833333333333333	0	0	0.166666666666667	0	0	0	0	0.0833333333333333	0	0.0833333333333333	0	0	0	0	0
>posi905
0	0	0	0	0	0	0	0.0526315789473684	0	0.0526315789473684	0	0	0	0.0526315789473684	0.0526315789473684	0.0526315789473684	0.0526315789473684	0	0	0	0.0526315789473684	0.0526315789473684	0	0	0.0526315789473684	0.0526315789473684	0.0526315789473684	0	0.0526315789473684	0.157894736842105	0.105263157894737	0.105263157894737
>posi906
0	0	0	0	0	0.125	0	0	0	0	0.125	0	0	0	0.125	0	0	0	0	0.125	0	0.125	0	0	0	0.125	0	0.125	0.125	0	0	0
>posi907
0.166666666666667	0.111111111111111	0	0	0	0.111111111111111	0	0	0	0	0	0	0	0.111111111111111	0	0.0555555555555556	0.111111111111111	0	0	0	0	0	0	0	0.111111111111111	0	0.0555555555555556	0	0	0.0555555555555556	0.0555555555555556	0.0555555555555556
>posi908
0	0	0	0	0	0	0	0	0	0	0	0	0.0714285714285714	0.0714285714285714	0	0.0714285714285714	0	0	0	0	0	0.142857142857143	0	0	0.0714285714285714	0	0.0714285714285714	0.0714285714285714	0.0714285714285714	0.142857142857143	0.0714285714285714	0.142857142857143
>posi909
0	0	0	0	0	0	0	0	0	0	0	0	0	0.0666666666666667	0.0666666666666667	0.0666666666666667	0	0	0	0	0.0666666666666667	0	0.0666666666666667	0	0	0.133333333333333	0	0	0.133333333333333	0.133333333333333	0.133333333333333	0.133333333333333
>posi910
0	0	0	0	0	0	0	0	0	0	0	0	0	0	0	0.222222222222222	0	0	0	0	0.111111111111111	0	0	0	0.222222222222222	0	0	0	0	0.222222222222222	0.222222222222222	0
>posi911
0	0	0	0	0	0	0	0	0	0	0	0	0.0434782608695652	0.0869565217391304	0	0.0434782608695652	0	0	0	0	0.130434782608696	0	0.0434782608695652	0	0	0.0434782608695652	0.0869565217391304	0.0869565217391304	0.173913043478261	0.0434782608695652	0.130434782608696	0.0869565217391304
>posi912
0	0	0.0384615384615385	0.0769230769230769	0	0	0	0.0769230769230769	0	0.0769230769230769	0.0769230769230769	0	0	0.0384615384615385	0.0384615384615385	0.0384615384615385	0	0	0	0.0769230769230769	0	0.0769230769230769	0	0.0769230769230769	0	0.0384615384615385	0	0.0384615384615385	0.0769230769230769	0.0384615384615385	0	0.115384615384615
>posi913
0.166666666666667	0.0555555555555556	0.0555555555555556	0.0555555555555556	0.0555555555555556	0	0	0	0	0	0	0	0	0	0.0555555555555556	0.0555555555555556	0	0.0555555555555556	0	0	0	0	0	0	0	0.111111111111111	0	0	0.111111111111111	0.0555555555555556	0.0555555555555556	0.111111111111111
>posi914
0	0	0.0714285714285714	0	0	0	0.0714285714285714	0	0	0	0	0	0	0.0714285714285714	0.0714285714285714	0.0714285714285714	0	0	0	0.0714285714285714	0	0	0	0.0714285714285714	0.0714285714285714	0.0714285714285714	0.0714285714285714	0	0.0714285714285714	0.0714285714285714	0.0714285714285714	0.0714285714285714
>posi915
0.105263157894737	0.0526315789473684	0.105263157894737	0.0526315789473684	0	0	0	0.0526315789473684	0	0	0.0526315789473684	0	0	0.0526315789473684	0.0526315789473684	0	0	0	0.0526315789473684	0	0	0	0	0.105263157894737	0	0.105263157894737	0.0526315789473684	0	0.0526315789473684	0	0	0.105263157894737
>posi916
0	0	0	0.0344827586206897	0.0344827586206897	0.0344827586206897	0.0344827586206897	0.0689655172413793	0	0.0344827586206897	0	0.0344827586206897	0.0344827586206897	0.0689655172413793	0.0344827586206897	0	0	0.0344827586206897	0.0344827586206897	0.103448275862069	0	0	0	0.0344827586206897	0	0.0344827586206897	0.0344827586206897	0.103448275862069	0.0344827586206897	0.0689655172413793	0.0344827586206897	0.0689655172413793
>posi917
0	0	0	0	0	0	0	0	0	0	0	0	0.111111111111111	0.111111111111111	0	0	0	0	0	0	0	0	0	0.111111111111111	0	0	0.111111111111111	0	0.111111111111111	0.111111111111111	0.111111111111111	0.222222222222222
>posi918
0	0	0	0	0	0.111111111111111	0	0	0	0	0	0	0	0	0	0.111111111111111	0	0	0	0.111111111111111	0	0	0	0	0	0.111111111111111	0.111111111111111	0	0.111111111111111	0.111111111111111	0.111111111111111	0.111111111111111
>posi919
0	0	0	0	0	0.107142857142857	0	0	0	0	0.0357142857142857	0	0.0357142857142857	0.0357142857142857	0.0714285714285714	0.0357142857142857	0.0357142857142857	0	0	0.0714285714285714	0.0357142857142857	0.0357142857142857	0.0357142857142857	0	0	0.107142857142857	0.0357142857142857	0.0357142857142857	0.107142857142857	0.0357142857142857	0.0357142857142857	0.107142857142857
>posi920
0	0	0	0	0	0	0	0	0	0	0	0	0	0	0.0526315789473684	0.157894736842105	0	0	0	0	0.105263157894737	0.0526315789473684	0	0	0.0526315789473684	0.157894736842105	0	0	0.105263157894737	0.105263157894737	0	0.210526315789474
>posi921
0	0	0	0	0	0	0	0	0	0	0	0	0	0.0909090909090909	0	0	0	0	0	0	0	0	0	0	0	0	0	0	0.181818181818182	0.272727272727273	0.181818181818182	0.272727272727273
>posi922
0	0	0	0	0	0	0	0	0	0	0	0	0	0.111111111111111	0.111111111111111	0	0	0	0	0	0	0	0	0.111111111111111	0	0.111111111111111	0.111111111111111	0	0	0.222222222222222	0.111111111111111	0.111111111111111
>posi923
0	0	0	0	0	0	0	0	0	0.0526315789473684	0.0526315789473684	0	0.105263157894737	0	0.105263157894737	0	0	0	0	0	0.157894736842105	0.157894736842105	0	0	0	0.105263157894737	0	0.157894736842105	0.0526315789473684	0	0	0.0526315789473684
>posi924
0	0	0	0	0.0344827586206897	0	0	0	0	0	0	0	0.103448275862069	0.0689655172413793	0	0.0344827586206897	0	0.0344827586206897	0	0	0	0.0689655172413793	0	0.0689655172413793	0	0	0.0344827586206897	0.137931034482759	0.0344827586206897	0.172413793103448	0.0689655172413793	0.137931034482759
>posi925
0.130434782608696	0.0434782608695652	0.0434782608695652	0.0434782608695652	0	0	0	0.0434782608695652	0	0	0	0	0	0.0869565217391304	0.0434782608695652	0	0	0	0	0.0434782608695652	0	0	0.0434782608695652	0	0.0434782608695652	0.0434782608695652	0.0434782608695652	0	0.0434782608695652	0.0869565217391304	0.0869565217391304	0.130434782608696
>posi926
0	0	0	0	0	0	0	0	0	0.0714285714285714	0.0714285714285714	0	0.0714285714285714	0.0714285714285714	0.0714285714285714	0	0	0	0	0	0.214285714285714	0	0.0714285714285714	0	0	0.0714285714285714	0.0714285714285714	0.0714285714285714	0.0714285714285714	0	0	0.0714285714285714
>posi927
0	0	0	0	0.0952380952380952	0	0	0	0	0.0476190476190476	0	0	0.0476190476190476	0.0952380952380952	0.0476190476190476	0	0	0	0.0952380952380952	0	0.0952380952380952	0	0	0	0	0	0.142857142857143	0	0.0476190476190476	0.142857142857143	0.0476190476190476	0.0952380952380952
>posi928
0	0	0	0	0.1	0	0	0	0	0.05	0	0	0.05	0.1	0.05	0	0	0	0.1	0	0.1	0	0	0	0	0	0.15	0.05	0.05	0.1	0.05	0.05
>posi929
0.05	0	0	0.05	0.05	0.1	0	0	0	0	0.05	0	0	0.05	0.1	0	0.1	0	0	0.05	0	0.05	0	0	0	0.1	0.05	0.05	0	0.05	0	0.1
>posi930
0	0	0	0	0.0952380952380952	0	0.0476190476190476	0	0	0.0476190476190476	0.0476190476190476	0	0	0.0476190476190476	0	0.0952380952380952	0.0476190476190476	0.0952380952380952	0	0	0.0476190476190476	0	0	0	0.0952380952380952	0	0.0476190476190476	0	0	0.142857142857143	0.0952380952380952	0.0476190476190476
>posi931
0	0	0	0	0.0476190476190476	0.0476190476190476	0	0.0476190476190476	0	0.0476190476190476	0.0476190476190476	0	0	0.0476190476190476	0	0.0952380952380952	0.0476190476190476	0.0476190476190476	0.0476190476190476	0	0.0476190476190476	0.0476190476190476	0	0	0.0952380952380952	0	0.0476190476190476	0.0476190476190476	0.0476190476190476	0.0476190476190476	0	0.0952380952380952
>posi932
0	0	0	0	0	0	0	0	0	0	0	0	0.285714285714286	0	0	0	0	0	0	0	0.142857142857143	0	0	0	0	0	0	0.285714285714286	0	0.142857142857143	0.142857142857143	0
>posi933
0	0	0	0	0	0	0.0555555555555556	0	0	0	0	0	0.111111111111111	0.0555555555555556	0	0.0555555555555556	0.0555555555555556	0	0	0	0	0.111111111111111	0	0	0.0555555555555556	0	0	0.166666666666667	0	0.166666666666667	0.111111111111111	0.0555555555555556
>posi934
0.08	0.04	0	0.04	0.04	0	0.04	0.04	0	0	0	0	0	0.12	0	0.04	0	0.04	0	0.08	0	0	0	0	0	0.04	0.04	0.04	0.08	0.08	0.08	0.08
>posi935
0.0769230769230769	0.0384615384615385	0.0384615384615385	0.0384615384615385	0.0384615384615385	0	0	0.0384615384615385	0	0	0	0	0.0384615384615385	0.0769230769230769	0.0384615384615385	0	0.0384615384615385	0	0	0.0384615384615385	0.0384615384615385	0	0	0	0	0.0384615384615385	0.0384615384615385	0.0769230769230769	0.0769230769230769	0.0769230769230769	0.0769230769230769	0.0769230769230769
>posi936
0	0	0	0	0	0	0	0	0	0	0	0	0	0	0	0.117647058823529	0	0	0	0	0	0.0588235294117647	0	0	0.117647058823529	0	0	0	0.235294117647059	0.117647058823529	0.0588235294117647	0.294117647058824
>posi937
0.0526315789473684	0	0	0	0.0526315789473684	0	0.0526315789473684	0	0	0	0	0	0	0.105263157894737	0.0526315789473684	0	0	0.0526315789473684	0.0526315789473684	0	0	0.0526315789473684	0	0	0	0.0526315789473684	0.0526315789473684	0.105263157894737	0.105263157894737	0.0526315789473684	0.0526315789473684	0.105263157894737
>posi938
0.0454545454545455	0	0	0	0.0454545454545455	0.0909090909090909	0	0	0	0	0	0	0	0	0.0454545454545455	0.136363636363636	0.0454545454545455	0.0909090909090909	0	0	0	0	0	0	0.136363636363636	0	0	0	0.0909090909090909	0.0909090909090909	0.0454545454545455	0.136363636363636
>posi939
0	0	0	0	0	0	0	0	0	0	0	0	0.0909090909090909	0	0.0909090909090909	0.0909090909090909	0	0	0	0	0	0.0909090909090909	0	0.0909090909090909	0	0.181818181818182	0	0.0909090909090909	0	0.181818181818182	0.0909090909090909	0
>posi940
0	0	0.0434782608695652	0.130434782608696	0	0	0	0.0869565217391304	0	0	0	0	0.0434782608695652	0.0869565217391304	0	0.0434782608695652	0	0	0.0869565217391304	0	0	0.0434782608695652	0	0	0.0434782608695652	0	0.0434782608695652	0.0869565217391304	0.0869565217391304	0.0434782608695652	0.0434782608695652	0.0869565217391304
>posi941
0.136363636363636	0.0454545454545455	0.0454545454545455	0.181818181818182	0	0.0454545454545455	0	0	0	0	0	0	0	0.0909090909090909	0	0	0.0454545454545455	0	0	0	0	0	0	0	0	0.0454545454545455	0.0454545454545455	0	0.0454545454545455	0.0909090909090909	0.0454545454545455	0.136363636363636
>posi942
0	0	0	0	0	0	0	0.0454545454545455	0	0	0	0	0	0.0454545454545455	0.0454545454545455	0	0	0.0454545454545455	0	0	0	0	0	0.0454545454545455	0	0.0909090909090909	0.0454545454545455	0	0.136363636363636	0.0909090909090909	0.136363636363636	0.272727272727273
>posi943
0	0	0	0	0	0.1875	0	0	0	0.125	0.0625	0.0625	0	0.0625	0	0.0625	0	0	0	0.1875	0	0.125	0	0	0.0625	0	0.0625	0	0	0	0	0
>posi944
0.0384615384615385	0	0	0.0769230769230769	0	0.0384615384615385	0	0	0	0	0	0	0	0.0384615384615385	0.0769230769230769	0.0384615384615385	0	0.0384615384615385	0	0	0	0	0.0384615384615385	0.0384615384615385	0	0.0769230769230769	0	0.0384615384615385	0.192307692307692	0.0769230769230769	0.0769230769230769	0.115384615384615
>posi945
0	0	0	0	0	0	0	0	0	0	0	0	0	0.4	0	0	0	0	0	0	0	0	0	0.2	0	0	0.4	0	0	0	0	0
>posi946
0.130434782608696	0	0	0	0.0434782608695652	0	0.0434782608695652	0	0	0	0	0	0	0.0434782608695652	0	0.0869565217391304	0	0.0434782608695652	0.0434782608695652	0	0.0434782608695652	0	0	0	0.0869565217391304	0	0.0434782608695652	0.0434782608695652	0.0434782608695652	0.130434782608696	0.0434782608695652	0.130434782608696
>posi947
0.0476190476190476	0	0.142857142857143	0.142857142857143	0	0	0	0.0476190476190476	0	0	0	0	0	0.0952380952380952	0.0476190476190476	0.0476190476190476	0	0	0	0.0476190476190476	0	0.0952380952380952	0	0	0.0476190476190476	0.0476190476190476	0.0476190476190476	0.0476190476190476	0	0.0476190476190476	0.0476190476190476	0
>posi948
0	0	0	0	0	0	0.166666666666667	0	0	0	0	0	0	0.166666666666667	0.166666666666667	0	0	0	0	0.166666666666667	0	0	0	0	0	0.166666666666667	0.166666666666667	0	0	0	0	0
>posi949
0	0	0	0	0	0	0	0	0	0	0	0	0	0.181818181818182	0	0	0	0	0	0	0.0909090909090909	0	0	0	0	0	0.0909090909090909	0.0909090909090909	0.181818181818182	0.0909090909090909	0.0909090909090909	0.181818181818182
>posi950
0	0	0	0	0	0.142857142857143	0	0	0	0	0	0	0.0714285714285714	0.142857142857143	0	0	0	0	0	0.142857142857143	0	0	0	0	0	0	0.0714285714285714	0.142857142857143	0	0.142857142857143	0.0714285714285714	0.0714285714285714
>posi951
0	0	0.04	0.08	0.04	0	0	0	0	0	0	0	0	0	0.08	0	0	0.04	0	0	0	0	0	0.04	0	0	0.04	0.04	0.12	0.24	0.08	0.16
>posi952
0.04	0.08	0	0.08	0.04	0.04	0	0	0	0	0	0	0	0.16	0	0.08	0.04	0.04	0	0	0	0.04	0	0.08	0.04	0	0.08	0.08	0	0.04	0.04	0
>posi953
0.1	0	0.1	0	0	0	0.1	0	0	0	0	0	0	0.1	0.1	0	0.1	0	0	0	0	0	0	0	0	0.1	0.1	0	0.1	0	0	0.1
>posi954
0	0	0	0	0.142857142857143	0	0	0	0	0	0	0	0	0.0714285714285714	0	0.142857142857143	0	0.142857142857143	0	0	0	0	0	0	0.0714285714285714	0.0714285714285714	0.0714285714285714	0	0.0714285714285714	0.0714285714285714	0.0714285714285714	0.0714285714285714
>posi955
0	0	0	0	0	0.0384615384615385	0.0769230769230769	0	0	0.0384615384615385	0	0.0384615384615385	0	0.0384615384615385	0.0384615384615385	0.115384615384615	0	0	0.0384615384615385	0.0769230769230769	0.0384615384615385	0	0.0384615384615385	0.0384615384615385	0.0769230769230769	0.0384615384615385	0	0.0384615384615385	0.0384615384615385	0.0769230769230769	0.115384615384615	0
>posi956
0.1875	0	0.1875	0	0.0625	0	0	0	0	0	0	0	0	0.125	0	0	0.0625	0	0	0	0	0	0	0	0	0	0.125	0	0	0.125	0.0625	0.0625
>posi957
0	0	0	0	0.0666666666666667	0	0	0	0	0	0	0	0.0666666666666667	0.0666666666666667	0	0.0666666666666667	0	0.0666666666666667	0	0	0.0666666666666667	0.0666666666666667	0	0	0.0666666666666667	0	0.0666666666666667	0.133333333333333	0	0.133333333333333	0.0666666666666667	0.0666666666666667
>posi958
0	0	0	0	0	0	0	0	0	0	0	0	0.0666666666666667	0.0666666666666667	0	0	0	0	0	0	0.0666666666666667	0	0.0666666666666667	0	0	0	0.0666666666666667	0.133333333333333	0.133333333333333	0.133333333333333	0.133333333333333	0.133333333333333
>posi959
0	0	0	0.0454545454545455	0.0454545454545455	0.0454545454545455	0	0.0454545454545455	0	0	0	0	0	0.0454545454545455	0	0.136363636363636	0.0454545454545455	0.0454545454545455	0	0.0454545454545455	0	0	0.0454545454545455	0	0.136363636363636	0	0.0909090909090909	0	0.0454545454545455	0.0909090909090909	0.0909090909090909	0
>posi960
0.0333333333333333	0.0333333333333333	0	0.0333333333333333	0.0333333333333333	0	0	0.0333333333333333	0	0	0	0	0	0.0333333333333333	0	0.0333333333333333	0.0333333333333333	0	0	0.0333333333333333	0	0	0	0	0	0.0333333333333333	0.0333333333333333	0.0333333333333333	0.133333333333333	0.166666666666667	0.133333333333333	0.166666666666667
>posi961
0	0	0	0	0.0476190476190476	0	0	0	0	0	0	0	0.0476190476190476	0.0952380952380952	0	0.0476190476190476	0	0.0476190476190476	0	0	0	0	0	0.0952380952380952	0.0476190476190476	0.0952380952380952	0.0476190476190476	0	0.0952380952380952	0.0952380952380952	0.142857142857143	0.0952380952380952
>posi962
0	0	0	0.142857142857143	0	0.0714285714285714	0	0	0	0	0	0	0	0.142857142857143	0	0	0	0	0	0.0714285714285714	0	0	0	0	0.0714285714285714	0	0.0714285714285714	0	0	0.142857142857143	0.142857142857143	0.142857142857143
>posi963
0.0833333333333333	0.0833333333333333	0	0	0	0.0833333333333333	0	0	0	0	0	0	0	0.166666666666667	0	0	0	0.0833333333333333	0	0	0	0	0	0	0	0	0	0.166666666666667	0.166666666666667	0	0	0.166666666666667
>posi964
0	0	0	0	0	0	0	0	0	0	0	0	0	0.0769230769230769	0	0.0769230769230769	0	0	0	0	0	0.0769230769230769	0	0	0	0.0769230769230769	0.0769230769230769	0	0.153846153846154	0.153846153846154	0.153846153846154	0.153846153846154
>posi965
0	0	0	0.0454545454545455	0	0.0909090909090909	0	0.0454545454545455	0	0.0909090909090909	0	0.0909090909090909	0	0	0.0454545454545455	0.0454545454545455	0	0.0909090909090909	0	0.0454545454545455	0	0.0909090909090909	0	0	0.0454545454545455	0	0	0.0454545454545455	0.0454545454545455	0.0909090909090909	0.0909090909090909	0
>posi966
0	0	0	0	0	0.0588235294117647	0	0	0	0	0	0	0	0.176470588235294	0	0.0588235294117647	0.0588235294117647	0	0	0	0.117647058823529	0	0	0	0.0588235294117647	0	0.176470588235294	0	0.0588235294117647	0.0588235294117647	0.0588235294117647	0.117647058823529
>posi967
0	0	0	0.0416666666666667	0.0416666666666667	0.0833333333333333	0	0	0	0	0	0	0.0416666666666667	0.0416666666666667	0.0416666666666667	0.0833333333333333	0.0833333333333333	0.0416666666666667	0	0	0.0416666666666667	0.0416666666666667	0	0	0.0833333333333333	0.0416666666666667	0.0416666666666667	0.0833333333333333	0.0833333333333333	0	0	0.0833333333333333
>posi968
0	0	0	0	0	0	0	0.0555555555555556	0	0	0	0	0	0.111111111111111	0.0555555555555556	0.0555555555555556	0	0.0555555555555556	0	0	0	0	0.0555555555555556	0.0555555555555556	0.0555555555555556	0.0555555555555556	0.0555555555555556	0.0555555555555556	0.0555555555555556	0.111111111111111	0.0555555555555556	0.111111111111111
>posi969
0	0.05	0	0	0.05	0	0	0.05	0	0	0	0	0	0	0.05	0.05	0.05	0.05	0	0	0	0	0	0	0	0.1	0	0.05	0.2	0.05	0.05	0.2
>posi970
0	0	0	0	0	0	0	0	0	0	0	0	0	0.176470588235294	0	0.0588235294117647	0	0	0	0	0	0	0	0.176470588235294	0.0588235294117647	0	0.117647058823529	0.0588235294117647	0.0588235294117647	0.117647058823529	0.0588235294117647	0.117647058823529
>posi971
0	0	0	0	0	0	0	0	0	0	0	0	0	0.0666666666666667	0	0.0666666666666667	0	0	0	0	0	0	0	0.0666666666666667	0	0.0666666666666667	0.0666666666666667	0	0.133333333333333	0.2	0.133333333333333	0.2
>posi972
0	0	0	0	0	0	0	0	0	0	0	0	0	0	0.111111111111111	0.111111111111111	0	0	0	0	0	0.111111111111111	0	0	0.111111111111111	0.111111111111111	0	0	0.111111111111111	0.111111111111111	0.111111111111111	0.111111111111111
>posi973
0	0	0	0	0	0.0526315789473684	0	0	0	0	0	0	0.0526315789473684	0.0526315789473684	0	0.0526315789473684	0	0	0	0.0526315789473684	0	0	0.0526315789473684	0	0	0.0526315789473684	0.0526315789473684	0.0526315789473684	0.157894736842105	0.105263157894737	0.0526315789473684	0.210526315789474
>posi974
0	0	0	0	0.0833333333333333	0	0	0	0	0	0	0	0	0	0.0833333333333333	0.0833333333333333	0	0.0833333333333333	0	0	0	0	0	0	0.0833333333333333	0.0833333333333333	0	0	0.0833333333333333	0.166666666666667	0	0.25
>posi975
0	0	0	0	0	0.117647058823529	0	0	0	0.0588235294117647	0.0588235294117647	0	0.0588235294117647	0.0588235294117647	0	0.0588235294117647	0	0	0	0.117647058823529	0.0588235294117647	0.0588235294117647	0	0.0588235294117647	0	0	0.117647058823529	0.117647058823529	0	0.0588235294117647	0	0
>posi976
0	0	0	0	0.125	0.125	0	0	0	0.125	0.125	0	0	0.125	0	0	0	0.125	0	0.125	0	0	0	0	0	0	0.125	0	0	0	0	0
>posi977
0	0	0	0	0	0	0	0.0476190476190476	0	0	0	0	0.0476190476190476	0.0476190476190476	0.0476190476190476	0	0	0	0	0.0476190476190476	0.0476190476190476	0.0476190476190476	0	0	0	0.0476190476190476	0.0476190476190476	0.0952380952380952	0.0952380952380952	0.142857142857143	0.19047619047619	0.0476190476190476
>posi978
0	0	0	0	0	0	0	0	0	0	0	0	0	0.130434782608696	0.0869565217391304	0.0434782608695652	0	0	0	0	0	0.0869565217391304	0.0434782608695652	0.0869565217391304	0.0869565217391304	0.0434782608695652	0	0.0869565217391304	0.130434782608696	0	0.0434782608695652	0.130434782608696
>posi979
0	0	0	0	0	0	0	0	0.0769230769230769	0	0	0.0769230769230769	0.0769230769230769	0.0769230769230769	0	0	0	0	0	0	0	0.230769230769231	0	0.0769230769230769	0	0.0769230769230769	0.0769230769230769	0.0769230769230769	0	0	0.153846153846154	0
>posi980
0	0	0	0	0	0	0	0	0	0	0	0	0	0.4	0	0	0	0	0	0	0	0.2	0	0	0	0	0.2	0.2	0	0	0	0
>posi981
0	0	0	0	0	0	0	0	0	0	0	0	0	0	0	0.125	0	0	0	0	0	0	0	0	0.125	0	0	0	0.125	0.25	0.25	0.125
>posi982
0	0	0	0	0	0	0	0	0	0.333333333333333	0	0.333333333333333	0	0	0	0	0	0	0	0	0	0.333333333333333	0	0	0	0	0	0	0	0	0	0
>posi983
0	0	0.0952380952380952	0.0952380952380952	0.0476190476190476	0	0	0	0	0	0	0	0	0.142857142857143	0	0	0.0476190476190476	0	0	0	0.0476190476190476	0	0	0	0	0	0.142857142857143	0	0.0952380952380952	0.0952380952380952	0.0476190476190476	0.142857142857143
>posi984
0	0	0	0	0	0.08	0.04	0.04	0	0.04	0.04	0	0.08	0	0.08	0	0	0	0.04	0.12	0.04	0	0.04	0	0	0.08	0	0.12	0.04	0.04	0.04	0.04
>posi985
0.0869565217391304	0.0434782608695652	0	0.0434782608695652	0.0434782608695652	0.0434782608695652	0	0	0	0	0	0	0	0	0.0434782608695652	0.0869565217391304	0.0434782608695652	0.0434782608695652	0	0	0	0	0	0	0.0434782608695652	0.0434782608695652	0	0	0.0434782608695652	0.173913043478261	0.130434782608696	0.0869565217391304
>posi986
0	0	0	0.0454545454545455	0	0	0.0454545454545455	0.0454545454545455	0	0.0454545454545455	0.0454545454545455	0	0.0909090909090909	0	0	0	0	0	0.0454545454545455	0.0454545454545455	0	0	0.0454545454545455	0.0454545454545455	0	0	0	0.136363636363636	0.0454545454545455	0.136363636363636	0.136363636363636	0.0454545454545455
>posi987
0	0	0	0	0	0	0	0	0	0	0	0	0	0.125	0	0	0	0	0	0	0	0	0	0	0	0	0.125	0	0.25	0.125	0.125	0.25
>posi988
0.12	0.04	0.08	0	0.04	0.04	0.04	0	0	0	0	0	0.04	0.08	0	0	0.04	0.04	0.04	0	0	0	0	0	0	0	0.08	0.08	0.08	0.04	0.04	0.08
>posi989
0.136363636363636	0.0454545454545455	0	0.0909090909090909	0	0.136363636363636	0	0	0	0	0	0	0.0454545454545455	0.0909090909090909	0	0.0454545454545455	0.136363636363636	0	0	0	0	0	0	0	0.0454545454545455	0	0.136363636363636	0	0.0454545454545455	0	0	0.0454545454545455
>posi990
0.133333333333333	0.2	0	0.0666666666666667	0	0	0	0.0666666666666667	0	0	0	0	0	0	0	0.0666666666666667	0	0	0	0.0666666666666667	0	0	0	0	0.0666666666666667	0	0.0666666666666667	0	0	0.133333333333333	0.0666666666666667	0.0666666666666667
>posi991
0	0	0	0	0	0.111111111111111	0	0	0	0.0555555555555556	0	0	0.0555555555555556	0.111111111111111	0	0.0555555555555556	0	0	0	0.111111111111111	0	0.0555555555555556	0	0.0555555555555556	0	0	0.166666666666667	0.0555555555555556	0.0555555555555556	0.0555555555555556	0	0.0555555555555556
>posi992
0	0	0	0	0	0	0	0	0	0	0	0	0	0	0	0.105263157894737	0	0	0	0	0.0526315789473684	0	0	0	0.0526315789473684	0	0	0.0526315789473684	0.263157894736842	0.157894736842105	0.0526315789473684	0.263157894736842
>posi993
0	0	0	0	0	0	0.0625	0.0625	0	0	0	0	0	0.0625	0.0625	0.0625	0	0	0.0625	0.0625	0	0	0	0	0	0.125	0.0625	0	0.125	0.0625	0.0625	0.125
>posi994
0	0	0.0555555555555556	0	0	0	0	0.0555555555555556	0	0	0	0	0.0555555555555556	0.111111111111111	0	0	0	0	0.0555555555555556	0	0	0	0	0.0555555555555556	0	0	0.0555555555555556	0.111111111111111	0.111111111111111	0.111111111111111	0.111111111111111	0.111111111111111
>posi995
0.0454545454545455	0.0454545454545455	0	0.0454545454545455	0	0.0454545454545455	0	0.136363636363636	0	0	0.0454545454545455	0.0454545454545455	0	0.0454545454545455	0.0909090909090909	0	0.0454545454545455	0.0909090909090909	0	0.0454545454545455	0	0	0	0	0	0.0909090909090909	0.0454545454545455	0	0.0454545454545455	0.0454545454545455	0	0.0454545454545455
>posi996
0	0.05	0	0.05	0	0	0	0.05	0	0.05	0.05	0	0.05	0.05	0	0	0	0	0	0.05	0	0	0	0.1	0	0	0.05	0.05	0.1	0.1	0.05	0.15
>posi997
0	0	0.037037037037037	0.0740740740740741	0	0.037037037037037	0.037037037037037	0	0	0	0	0	0	0.111111111111111	0.037037037037037	0	0	0.037037037037037	0.037037037037037	0	0	0	0	0.0740740740740741	0	0.037037037037037	0.037037037037037	0.111111111111111	0.0740740740740741	0.111111111111111	0.0740740740740741	0.0740740740740741
>posi998
0	0	0	0	0	0	0	0	0	0	0	0	0	0.0769230769230769	0.0769230769230769	0.0384615384615385	0	0	0	0	0	0.0384615384615385	0	0.115384615384615	0	0.115384615384615	0	0.0769230769230769	0.115384615384615	0.115384615384615	0.0769230769230769	0.153846153846154
>posi999
0.0909090909090909	0	0	0.0454545454545455	0	0.0454545454545455	0	0.0454545454545455	0	0	0	0	0	0	0.0454545454545455	0.0454545454545455	0.0454545454545455	0	0.0454545454545455	0	0	0	0	0	0	0.0454545454545455	0.0454545454545455	0.0454545454545455	0.0909090909090909	0.181818181818182	0.0909090909090909	0.0909090909090909
>posi1000
0.2	0.2	0	0	0.1	0	0	0	0	0	0	0	0.1	0.1	0	0	0	0.1	0	0	0	0	0	0	0	0	0.1	0.1	0	0	0	0
>posi1001
0.0769230769230769	0.0384615384615385	0	0	0	0.0769230769230769	0	0	0	0	0	0	0	0.0769230769230769	0	0.0769230769230769	0.0769230769230769	0	0	0	0.0384615384615385	0	0	0	0.0384615384615385	0.0384615384615385	0.0384615384615385	0.0384615384615385	0.0384615384615385	0.153846153846154	0.115384615384615	0.0769230769230769
>posi1002
0.142857142857143	0.0357142857142857	0.0714285714285714	0.0357142857142857	0.0357142857142857	0.0357142857142857	0	0	0	0	0	0	0.0714285714285714	0.0357142857142857	0	0	0.0357142857142857	0.0357142857142857	0	0	0	0	0.0357142857142857	0	0	0	0.0714285714285714	0.0714285714285714	0	0.142857142857143	0.107142857142857	0.0357142857142857
>posi1003
0	0	0	0.0434782608695652	0.0434782608695652	0.0869565217391304	0	0	0	0.0434782608695652	0	0.0434782608695652	0	0.130434782608696	0	0.0434782608695652	0.0869565217391304	0.0434782608695652	0	0	0.0434782608695652	0.0434782608695652	0	0	0	0.0434782608695652	0.0869565217391304	0.0434782608695652	0.0434782608695652	0.0434782608695652	0.0434782608695652	0.0434782608695652
>posi1004
0	0.0454545454545455	0	0	0.0454545454545455	0.0454545454545455	0	0	0	0	0	0.0454545454545455	0	0.0909090909090909	0.0454545454545455	0.0454545454545455	0.0909090909090909	0	0	0	0.0454545454545455	0.0454545454545455	0	0	0.0454545454545455	0	0.0454545454545455	0.0909090909090909	0	0.181818181818182	0.0454545454545455	0.0454545454545455
>posi1005
0	0	0	0	0.05	0	0	0	0	0	0	0	0.05	0.2	0	0	0	0.05	0	0	0.05	0.05	0.05	0	0.05	0	0.05	0.15	0.05	0.05	0.05	0.1
>posi1006
0	0	0	0	0	0	0	0	0	0.05	0	0	0	0.05	0.05	0	0	0	0	0	0.1	0	0	0	0	0.05	0.05	0	0	0.3	0.3	0.05
>posi1007
0	0	0	0	0	0	0	0	0	0	0	0	0.111111111111111	0.111111111111111	0	0	0	0	0	0	0	0	0	0.111111111111111	0	0	0.111111111111111	0.111111111111111	0	0.222222222222222	0.111111111111111	0.111111111111111
>posi1008
0.0526315789473684	0	0.210526315789474	0.0526315789473684	0.0526315789473684	0	0	0	0	0	0	0	0.105263157894737	0	0	0	0.0526315789473684	0	0	0	0	0	0	0	0	0	0	0.0526315789473684	0.0526315789473684	0.157894736842105	0.157894736842105	0.0526315789473684
>posi1009
0.0588235294117647	0	0.235294117647059	0.0588235294117647	0.0588235294117647	0	0	0	0	0	0	0	0.0588235294117647	0.0588235294117647	0	0	0.0588235294117647	0	0	0	0	0	0	0	0	0	0	0.0588235294117647	0.0588235294117647	0.117647058823529	0.117647058823529	0.0588235294117647
>posi1010
0	0	0	0	0	0	0	0	0	0	0	0	0.5	0	0	0	0	0	0	0	0	0	0	0	0	0	0	0.5	0	0	0	0
>posi1011
0.0434782608695652	0	0	0.0434782608695652	0.0869565217391304	0	0	0	0	0	0	0.0434782608695652	0.0434782608695652	0.0434782608695652	0.0434782608695652	0	0	0.0434782608695652	0.0434782608695652	0	0	0.0434782608695652	0	0	0	0.0869565217391304	0.0434782608695652	0	0.0869565217391304	0.0869565217391304	0.0434782608695652	0.173913043478261
>posi1012
0.05	0	0	0.05	0.1	0	0	0	0	0	0	0	0.05	0.05	0.05	0	0	0.05	0.05	0	0	0	0	0	0	0.05	0.05	0.05	0.1	0.1	0.05	0.15
>posi1013
0.05	0	0	0.05	0.1	0	0	0	0	0	0	0	0.05	0.05	0.05	0	0	0.05	0.05	0	0	0	0	0	0	0.05	0.05	0.05	0.1	0.1	0.05	0.15
>posi1014
0	0	0	0	0.0588235294117647	0.176470588235294	0	0	0	0.117647058823529	0.0588235294117647	0.0588235294117647	0	0.0588235294117647	0	0.0588235294117647	0.0588235294117647	0.0588235294117647	0	0.117647058823529	0.0588235294117647	0	0	0	0.0588235294117647	0	0	0.0588235294117647	0	0	0	0
>posi1015
0	0	0	0	0.05	0	0.05	0.05	0	0.05	0.1	0	0.05	0.05	0	0	0	0	0.05	0.1	0	0.05	0	0	0	0.05	0.05	0	0	0.15	0.1	0.05
>posi1016
0	0	0	0	0	0	0	0	0	0	0	0	0	0.0588235294117647	0	0.0588235294117647	0	0	0	0	0.0588235294117647	0	0	0	0.0588235294117647	0.0588235294117647	0	0	0.117647058823529	0.176470588235294	0.235294117647059	0.176470588235294
>posi1017
0	0	0	0.111111111111111	0.0555555555555556	0.0555555555555556	0	0	0	0	0	0	0	0	0.111111111111111	0	0.111111111111111	0	0	0	0	0	0	0	0	0.111111111111111	0.0555555555555556	0	0.0555555555555556	0.166666666666667	0.111111111111111	0.0555555555555556
>posi1018
0	0	0	0.0625	0	0	0	0.0625	0	0	0	0	0	0.1875	0	0	0	0	0	0.0625	0	0	0.0625	0	0	0	0.125	0.0625	0.125	0.0625	0.0625	0.125
>posi1019
0.111111111111111	0.111111111111111	0	0	0.111111111111111	0	0	0	0	0	0.111111111111111	0	0	0.111111111111111	0	0	0	0.111111111111111	0	0	0	0	0	0	0	0	0	0.111111111111111	0	0.111111111111111	0.111111111111111	0
>posi1020
0	0	0	0	0	0	0	0	0	0	0	0	0	0.111111111111111	0	0	0	0	0	0	0.0555555555555556	0	0	0	0.0555555555555556	0	0	0	0.0555555555555556	0.277777777777778	0.222222222222222	0.222222222222222
>posi1021
0	0	0	0	0	0.125	0	0	0	0	0	0	0	0.25	0	0	0	0	0	0.125	0	0	0	0	0	0	0.25	0	0	0.125	0.125	0
>posi1022
0	0	0	0	0	0.0555555555555556	0	0	0	0	0	0	0	0.0555555555555556	0.0555555555555556	0	0	0	0	0.0555555555555556	0	0.0555555555555556	0	0	0	0	0.111111111111111	0.0555555555555556	0.111111111111111	0.222222222222222	0.0555555555555556	0.166666666666667
>posi1023
0.125	0	0	0	0	0.125	0	0	0	0	0	0	0	0	0.125	0	0.125	0	0	0	0	0	0	0	0	0.125	0.125	0	0	0.125	0.125	0
>posi1024
0.05	0	0	0.05	0.1	0	0	0	0	0	0	0	0.05	0.05	0.05	0	0	0.05	0.05	0	0	0	0	0	0	0.05	0.05	0.05	0.1	0.1	0.05	0.15
>posi1025
0.05	0	0	0.05	0.1	0	0	0	0	0	0	0	0.05	0.05	0.05	0	0	0.05	0.05	0	0	0	0	0	0	0.05	0.05	0.05	0.1	0.1	0.05	0.15
>posi1026
0	0	0	0	0	0	0	0	0	0	0	0	0	0.0769230769230769	0	0.0769230769230769	0	0	0	0	0	0	0	0.0769230769230769	0.0769230769230769	0	0	0.0769230769230769	0.153846153846154	0.153846153846154	0.153846153846154	0.153846153846154
>posi1027
0	0	0	0	0	0.117647058823529	0	0	0.0588235294117647	0.0588235294117647	0	0.117647058823529	0	0.117647058823529	0	0	0	0	0	0.117647058823529	0	0	0	0.176470588235294	0	0	0.117647058823529	0	0	0.0588235294117647	0.0588235294117647	0
>posi1028
0.0526315789473684	0	0.0526315789473684	0	0	0.0526315789473684	0.0526315789473684	0	0	0	0	0	0	0	0.0526315789473684	0.0526315789473684	0.105263157894737	0	0	0	0	0	0	0	0.0526315789473684	0.0526315789473684	0.0526315789473684	0	0.0526315789473684	0.157894736842105	0.105263157894737	0.105263157894737
>posi1029
0.1875	0.125	0	0.0625	0	0.0625	0	0	0	0	0	0	0	0.125	0	0	0	0.0625	0	0	0	0	0	0	0	0.0625	0	0.0625	0.0625	0.0625	0.0625	0.0625
>posi1030
0.0555555555555556	0.111111111111111	0.0555555555555556	0	0	0	0	0.0555555555555556	0	0	0	0	0	0.0555555555555556	0.0555555555555556	0	0	0	0	0.0555555555555556	0	0	0	0	0	0.0555555555555556	0.0555555555555556	0	0.111111111111111	0.0555555555555556	0.111111111111111	0.166666666666667
>posi1031
0.2	0.35	0	0.1	0	0	0	0.05	0	0	0	0	0	0.05	0	0	0	0	0	0.05	0	0	0	0	0	0	0.1	0	0	0.05	0.05	0
>posi1032
0	0	0	0	0	0.0476190476190476	0	0.0476190476190476	0	0	0	0	0.0952380952380952	0.0476190476190476	0.0476190476190476	0	0	0.0476190476190476	0	0.0476190476190476	0	0.0476190476190476	0	0	0	0.0476190476190476	0.0476190476190476	0.0952380952380952	0.0476190476190476	0.142857142857143	0.0476190476190476	0.142857142857143
>posi1033
0	0	0.05	0	0.05	0	0.05	0	0.05	0	0	0	0.05	0.1	0	0	0	0.05	0	0.05	0	0.05	0	0	0	0	0	0.15	0	0.2	0.1	0.05
>posi1034
0	0	0.0416666666666667	0	0.0416666666666667	0	0	0	0	0	0	0	0	0.0416666666666667	0.0416666666666667	0.0416666666666667	0.0416666666666667	0	0	0	0.0416666666666667	0.0416666666666667	0	0	0.0416666666666667	0.0416666666666667	0	0.0833333333333333	0.0833333333333333	0.166666666666667	0.0416666666666667	0.208333333333333
>posi1035
0	0	0.05	0.05	0	0	0	0.1	0	0.05	0	0	0	0.1	0.05	0	0	0.05	0	0.05	0	0	0	0.05	0	0.05	0	0.05	0	0.15	0.2	0
>posi1036
0	0	0	0	0	0	0	0	0	0	0	0	0	0.05	0.1	0	0	0	0	0	0	0.05	0	0.05	0	0.1	0	0.05	0.15	0.15	0.1	0.2
>posi1037
0	0	0	0	0	0	0.111111111111111	0.0555555555555556	0	0	0	0	0	0.166666666666667	0	0.0555555555555556	0.0555555555555556	0	0.0555555555555556	0.0555555555555556	0	0	0	0	0.0555555555555556	0	0.166666666666667	0	0.0555555555555556	0.0555555555555556	0.0555555555555556	0.0555555555555556
>posi1038
0	0	0	0.0625	0	0.0625	0	0	0	0	0	0	0.0625	0	0.0625	0	0	0.0625	0	0	0	0	0	0	0	0	0	0.0625	0	0.3125	0.1875	0.125
>posi1039
0	0	0	0	0	0	0	0	0	0	0.0833333333333333	0	0	0	0.0833333333333333	0.0833333333333333	0	0	0	0	0	0.166666666666667	0	0.0833333333333333	0.0833333333333333	0.0833333333333333	0	0	0.0833333333333333	0.0833333333333333	0.0833333333333333	0.0833333333333333
>posi1040
0.0454545454545455	0.0454545454545455	0	0.0454545454545455	0	0.0454545454545455	0	0	0	0	0	0	0.0454545454545455	0	0.0454545454545455	0.0909090909090909	0.0454545454545455	0	0	0	0.0454545454545455	0	0	0.0454545454545455	0.0454545454545455	0.0909090909090909	0	0.0454545454545455	0	0.0909090909090909	0.0909090909090909	0.136363636363636
>posi1041
0	0	0.05	0.1	0.05	0	0	0	0	0	0	0	0	0.15	0	0	0	0	0.05	0	0.05	0	0	0	0	0.05	0.05	0.05	0.1	0.05	0.15	0.1
>posi1042
0.037037037037037	0	0	0	0.037037037037037	0	0	0	0	0	0	0	0	0.0740740740740741	0	0.0740740740740741	0	0.037037037037037	0	0	0.037037037037037	0	0	0.037037037037037	0.037037037037037	0.0740740740740741	0	0.037037037037037	0.0740740740740741	0.148148148148148	0.185185185185185	0.111111111111111
>posi1043
0	0	0	0	0	0.0526315789473684	0	0.0526315789473684	0	0	0	0	0.0526315789473684	0.0526315789473684	0.0526315789473684	0.0526315789473684	0	0.0526315789473684	0	0.0526315789473684	0	0	0.0526315789473684	0	0	0.0526315789473684	0.0526315789473684	0.105263157894737	0.0526315789473684	0.105263157894737	0.0526315789473684	0.105263157894737
>posi1044
0	0	0	0	0	0	0	0.05	0	0.05	0	0.05	0.05	0.05	0.05	0	0	0	0	0.05	0	0.05	0.05	0.1	0	0.05	0.15	0	0.05	0.15	0	0.05
>posi1045
0.0344827586206897	0	0	0.0344827586206897	0.0344827586206897	0.0344827586206897	0	0.0344827586206897	0	0	0.0344827586206897	0	0	0.0689655172413793	0.0344827586206897	0.0689655172413793	0	0.103448275862069	0	0	0	0.0344827586206897	0	0.0689655172413793	0.0689655172413793	0.0344827586206897	0.0344827586206897	0.0344827586206897	0.0344827586206897	0.103448275862069	0.0689655172413793	0.0344827586206897
>posi1046
0	0	0	0	0	0.0526315789473684	0	0.0526315789473684	0	0	0	0.0526315789473684	0.105263157894737	0.105263157894737	0	0	0	0.0526315789473684	0	0.0526315789473684	0	0	0.0526315789473684	0.0526315789473684	0	0.0526315789473684	0.0526315789473684	0.105263157894737	0	0.105263157894737	0.105263157894737	0
>posi1047
0	0	0	0	0	0	0	0	0	0	0	0	0	0	0.153846153846154	0	0	0	0	0	0.0769230769230769	0	0	0	0	0.153846153846154	0	0	0.0769230769230769	0.230769230769231	0.153846153846154	0.153846153846154
>posi1048
0	0.0434782608695652	0.0869565217391304	0	0.0434782608695652	0	0.0434782608695652	0	0	0	0	0	0	0	0.0434782608695652	0.0869565217391304	0.0434782608695652	0.0434782608695652	0	0	0	0	0	0	0.0869565217391304	0.0434782608695652	0	0	0.0434782608695652	0.173913043478261	0.130434782608696	0.0869565217391304
>posi1049
0	0	0	0	0.0384615384615385	0.0384615384615385	0	0	0	0.0769230769230769	0.0384615384615385	0	0	0.115384615384615	0	0.0384615384615385	0.0769230769230769	0	0	0	0.153846153846154	0	0	0	0.0384615384615385	0	0.115384615384615	0	0.0384615384615385	0.0769230769230769	0.115384615384615	0.0384615384615385
>posi1050
0.037037037037037	0	0.0740740740740741	0.0740740740740741	0	0	0.037037037037037	0.0740740740740741	0	0	0	0	0	0.111111111111111	0	0.037037037037037	0.037037037037037	0	0.037037037037037	0.037037037037037	0	0	0	0	0	0.037037037037037	0.0740740740740741	0.037037037037037	0.037037037037037	0.111111111111111	0.111111111111111	0.037037037037037
>posi1051
0	0	0	0.05	0	0	0	0.05	0	0	0	0	0	0	0.1	0.05	0	0	0	0.05	0	0	0.05	0.05	0.05	0.1	0.05	0	0.05	0.15	0.1	0.1
>posi1052
0	0.0434782608695652	0.0869565217391304	0.0434782608695652	0.0434782608695652	0	0	0.0434782608695652	0	0	0	0	0	0.0869565217391304	0.0869565217391304	0	0	0.0434782608695652	0.0434782608695652	0	0	0.0434782608695652	0	0	0	0.0869565217391304	0.0434782608695652	0.0434782608695652	0.130434782608696	0	0	0.130434782608696
>posi1053
0	0	0	0	0	0	0	0	0	0	0	0	0	0.111111111111111	0	0.0555555555555556	0	0	0	0	0	0.111111111111111	0	0	0.0555555555555556	0	0.0555555555555556	0.0555555555555556	0.166666666666667	0.111111111111111	0.0555555555555556	0.222222222222222
>posi1054
0	0	0	0	0.1	0	0	0	0	0	0	0	0	0.1	0	0.1	0	0.1	0	0	0	0	0	0	0.1	0	0	0.1	0	0.2	0.2	0
>posi1055
0.176470588235294	0.117647058823529	0.117647058823529	0	0	0.0588235294117647	0	0	0	0	0	0	0	0	0.0588235294117647	0.0588235294117647	0.0588235294117647	0	0	0	0	0	0	0	0.0588235294117647	0.0588235294117647	0	0	0	0.117647058823529	0.117647058823529	0
>posi1056
0	0	0	0	0	0.0526315789473684	0	0	0.0526315789473684	0	0	0.0526315789473684	0	0	0	0.105263157894737	0.0526315789473684	0	0	0	0.0526315789473684	0	0.0526315789473684	0	0.0526315789473684	0	0	0	0.105263157894737	0.210526315789474	0.157894736842105	0.0526315789473684
>posi1057
0	0.0416666666666667	0	0	0	0.0833333333333333	0	0	0	0	0	0	0.0416666666666667	0.0416666666666667	0.0416666666666667	0.0833333333333333	0.0833333333333333	0	0	0	0	0.0416666666666667	0	0.0416666666666667	0.0833333333333333	0.0416666666666667	0	0.0833333333333333	0	0.0833333333333333	0.125	0.0833333333333333
>posi1058
0	0	0	0	0	0.08	0	0	0	0	0	0	0.04	0.04	0	0.08	0.04	0.04	0	0	0	0.04	0	0.04	0.08	0.04	0	0.08	0.04	0.12	0.16	0.08
>posi1059
0	0	0	0	0	0	0	0	0	0	0	0	0	0.0909090909090909	0.0909090909090909	0	0	0	0	0	0.0909090909090909	0	0	0	0	0.0909090909090909	0	0.0909090909090909	0.0909090909090909	0.181818181818182	0.181818181818182	0.0909090909090909
>posi1060
0.153846153846154	0.0769230769230769	0	0.0769230769230769	0	0.0769230769230769	0	0	0	0	0	0	0	0.0769230769230769	0	0	0.0769230769230769	0	0	0	0	0	0	0	0	0	0.0769230769230769	0.0769230769230769	0	0.153846153846154	0.153846153846154	0
>posi1061
0.0869565217391304	0.0869565217391304	0	0	0.130434782608696	0.0434782608695652	0	0	0	0.0434782608695652	0.0434782608695652	0	0	0.0434782608695652	0	0.0434782608695652	0.130434782608696	0.0434782608695652	0	0	0	0	0	0	0.0434782608695652	0	0.0869565217391304	0	0	0.0869565217391304	0.0869565217391304	0
>posi1062
0.0357142857142857	0.0714285714285714	0	0.0357142857142857	0.0714285714285714	0.0357142857142857	0	0	0	0	0	0	0	0.142857142857143	0.0357142857142857	0	0.107142857142857	0	0	0	0.0357142857142857	0	0	0	0.0357142857142857	0.0357142857142857	0.0357142857142857	0.0357142857142857	0	0.107142857142857	0.107142857142857	0.0714285714285714
>posi1063
0.0476190476190476	0	0.0476190476190476	0	0.0952380952380952	0	0.0952380952380952	0	0	0	0	0	0	0.0952380952380952	0.0476190476190476	0.0476190476190476	0.0952380952380952	0.0952380952380952	0	0	0	0	0	0	0.0952380952380952	0.0476190476190476	0	0.0476190476190476	0	0.0476190476190476	0.0476190476190476	0.0476190476190476
>posi1064
0	0	0	0	0	0	0	0	0	0	0	0	0	0.125	0	0	0	0	0	0	0	0	0	0	0	0	0.125	0	0.125	0.25	0.25	0.125
>posi1065
0	0	0	0	0	0	0	0	0	0	0	0	0	0.125	0	0	0	0	0	0	0	0	0	0	0	0	0.125	0	0.125	0.25	0.25	0.125
>posi1066
0	0	0	0	0	0	0	0	0.0666666666666667	0	0	0.0666666666666667	0	0.133333333333333	0	0	0	0	0	0	0	0.133333333333333	0	0.0666666666666667	0	0	0.0666666666666667	0.0666666666666667	0.133333333333333	0.0666666666666667	0.0666666666666667	0.133333333333333
>posi1067
0	0	0	0	0	0	0	0	0	0	0	0	0	0	0	0	0	0	0	0	0	0	0	0	0	0	0.142857142857143	0	0.142857142857143	0.285714285714286	0.142857142857143	0.285714285714286
>posi1068
0	0	0	0	0.037037037037037	0	0	0	0.037037037037037	0.037037037037037	0	0.037037037037037	0	0.037037037037037	0.037037037037037	0.0740740740740741	0	0	0.037037037037037	0	0.0740740740740741	0.0740740740740741	0	0.0740740740740741	0	0.0740740740740741	0.111111111111111	0	0.111111111111111	0.037037037037037	0.037037037037037	0.0740740740740741
>posi1069
0	0	0	0	0	0	0	0	0.0476190476190476	0.0476190476190476	0	0.0476190476190476	0	0.0476190476190476	0	0.0952380952380952	0	0	0	0	0.0476190476190476	0.0952380952380952	0	0.0952380952380952	0	0.0476190476190476	0.0952380952380952	0	0.142857142857143	0.0476190476190476	0.0476190476190476	0.0952380952380952
>posi1070
0	0	0	0	0	0	0	0	0	0	0	0	0	0.0952380952380952	0.0476190476190476	0.0476190476190476	0	0	0	0	0.0952380952380952	0	0	0.0476190476190476	0	0	0.142857142857143	0.0476190476190476	0.0952380952380952	0.238095238095238	0.0952380952380952	0.0476190476190476
>posi1071
0.166666666666667	0.222222222222222	0	0	0.0555555555555556	0	0	0	0	0	0	0	0	0.0555555555555556	0	0.0555555555555556	0	0.0555555555555556	0	0	0	0	0	0	0.0555555555555556	0	0	0	0	0.166666666666667	0.111111111111111	0.0555555555555556
>posi1072
0	0	0	0	0	0	0	0.0588235294117647	0	0	0	0	0	0.0588235294117647	0	0.117647058823529	0	0	0	0.0588235294117647	0.0588235294117647	0	0	0.0588235294117647	0.0588235294117647	0	0.176470588235294	0	0.0588235294117647	0.176470588235294	0.0588235294117647	0.0588235294117647
>posi1073
0.2	0.04	0.04	0	0.08	0.04	0	0	0	0	0	0	0	0.16	0	0	0.12	0	0	0	0	0	0	0	0	0	0.12	0.04	0.04	0.04	0.04	0.04
>posi1074
0	0	0	0	0.0625	0	0	0	0	0.0625	0.0625	0	0.0625	0.0625	0	0	0.0625	0	0	0	0.0625	0.0625	0	0	0	0	0	0.125	0.0625	0.125	0.125	0.0625
>posi1075
0	0	0	0	0.0434782608695652	0.0434782608695652	0	0	0	0	0	0	0.0434782608695652	0.130434782608696	0.0869565217391304	0	0.0434782608695652	0.0434782608695652	0	0	0	0.130434782608696	0	0	0	0.0869565217391304	0.0869565217391304	0.0869565217391304	0.0434782608695652	0.0434782608695652	0.0434782608695652	0.0434782608695652
>posi1076
0	0	0	0	0	0	0.0555555555555556	0	0	0	0	0	0.111111111111111	0.111111111111111	0	0	0	0	0	0.0555555555555556	0.0555555555555556	0.0555555555555556	0	0	0	0	0.0555555555555556	0.166666666666667	0.111111111111111	0.0555555555555556	0.0555555555555556	0.111111111111111
>posi1077
0.0869565217391304	0.0869565217391304	0	0.0869565217391304	0	0.0434782608695652	0	0.0434782608695652	0	0	0	0	0	0.0434782608695652	0.0869565217391304	0.0434782608695652	0.0434782608695652	0	0	0.0434782608695652	0	0	0	0.0434782608695652	0.0434782608695652	0.0869565217391304	0.0434782608695652	0	0.0434782608695652	0.0434782608695652	0	0.0869565217391304
>posi1078
0.0833333333333333	0	0	0	0.0833333333333333	0	0	0	0	0	0	0	0	0	0.0833333333333333	0	0.0833333333333333	0	0	0	0	0	0	0	0	0.0833333333333333	0	0.0833333333333333	0.0833333333333333	0.166666666666667	0.166666666666667	0.0833333333333333
>posi1079
0	0	0	0	0	0	0	0.125	0	0	0	0	0	0.0625	0	0.125	0	0	0.0625	0.0625	0	0	0	0.0625	0.125	0	0.125	0	0	0.125	0.125	0
>posi1080
0.0833333333333333	0	0	0	0.0416666666666667	0.0416666666666667	0	0.0416666666666667	0	0	0	0	0	0.125	0	0.0416666666666667	0.0416666666666667	0.0416666666666667	0.0416666666666667	0	0	0	0	0	0	0.0833333333333333	0.0833333333333333	0	0.0833333333333333	0.0416666666666667	0.0833333333333333	0.125
>posi1081
0.0833333333333333	0	0	0	0.0416666666666667	0.0416666666666667	0	0.0416666666666667	0	0	0	0	0	0.125	0	0.0416666666666667	0.0416666666666667	0.0416666666666667	0.0416666666666667	0	0	0	0	0	0	0.0833333333333333	0.0833333333333333	0	0.0833333333333333	0.0416666666666667	0.0833333333333333	0.125
>posi1082
0	0.0714285714285714	0	0.0357142857142857	0.0714285714285714	0	0.0357142857142857	0	0	0	0	0	0.0357142857142857	0.0357142857142857	0.0357142857142857	0.0714285714285714	0.0357142857142857	0.0357142857142857	0.0357142857142857	0	0.0357142857142857	0.0357142857142857	0	0	0.0357142857142857	0.0714285714285714	0.0714285714285714	0.0357142857142857	0	0.107142857142857	0.107142857142857	0
>posi1083
0	0	0	0	0.0714285714285714	0.0714285714285714	0	0	0	0	0	0	0	0	0.0714285714285714	0.142857142857143	0	0.142857142857143	0	0	0	0	0	0	0.0714285714285714	0.142857142857143	0	0	0	0.142857142857143	0.142857142857143	0
>posi1084
0	0	0	0	0	0.0714285714285714	0	0	0	0	0	0	0	0.142857142857143	0	0	0	0	0	0.0714285714285714	0	0	0	0	0	0	0.0714285714285714	0.0714285714285714	0.0714285714285714	0.214285714285714	0.214285714285714	0.0714285714285714
>posi1085
0	0	0	0	0.133333333333333	0	0	0	0	0	0	0	0.0666666666666667	0.0666666666666667	0.0666666666666667	0	0	0.133333333333333	0	0	0	0	0	0	0	0.0666666666666667	0	0.0666666666666667	0.0666666666666667	0.133333333333333	0	0.2
>posi1086
0.230769230769231	0.230769230769231	0	0	0.0769230769230769	0	0	0	0	0	0	0	0	0.0769230769230769	0	0	0.0769230769230769	0	0	0	0	0	0	0	0	0	0.153846153846154	0	0	0.0769230769230769	0.0769230769230769	0
>posi1087
0.173913043478261	0.130434782608696	0	0	0	0.0869565217391304	0	0	0	0	0	0	0	0.0869565217391304	0.0434782608695652	0	0.0869565217391304	0	0	0	0	0	0	0	0	0.0434782608695652	0.0434782608695652	0.0434782608695652	0.0869565217391304	0.0434782608695652	0.0434782608695652	0.0869565217391304
>posi1088
0.0384615384615385	0	0.0384615384615385	0.0384615384615385	0.0769230769230769	0	0	0.0384615384615385	0	0	0	0	0	0.0769230769230769	0.0769230769230769	0.0384615384615385	0.0384615384615385	0.0384615384615385	0.0384615384615385	0	0	0.0384615384615385	0	0	0.0384615384615385	0.0384615384615385	0.0384615384615385	0.0384615384615385	0.0384615384615385	0.115384615384615	0	0.115384615384615
>posi1089
0	0	0	0	0	0	0	0	0	0	0	0	0	0.166666666666667	0	0	0	0	0	0	0.0833333333333333	0	0	0	0	0	0	0.0833333333333333	0.0833333333333333	0.25	0.0833333333333333	0.25
>posi1090
0.0909090909090909	0	0.0454545454545455	0	0.0454545454545455	0.0454545454545455	0	0	0	0	0	0	0	0.0454545454545455	0	0.0454545454545455	0.0454545454545455	0	0.0454545454545455	0	0	0	0	0	0.0454545454545455	0	0.0454545454545455	0.0454545454545455	0.0454545454545455	0.181818181818182	0.0909090909090909	0.136363636363636
>posi1091
0	0	0	0	0	0	0	0	0	0	0	0	0	0.166666666666667	0	0	0	0	0	0	0	0	0	0	0	0	0.166666666666667	0	0.166666666666667	0.166666666666667	0.166666666666667	0.166666666666667
>posi1092
0	0	0	0	0.0666666666666667	0.0666666666666667	0	0	0	0	0	0	0.0666666666666667	0	0.133333333333333	0.0666666666666667	0	0.0666666666666667	0	0.0666666666666667	0	0.0666666666666667	0	0	0.0666666666666667	0.133333333333333	0	0.0666666666666667	0.0666666666666667	0	0	0.0666666666666667
>posi1093
0	0	0	0	0	0	0	0	0	0	0.0769230769230769	0	0.0769230769230769	0	0	0	0	0	0	0	0	0.153846153846154	0	0	0	0	0	0.0769230769230769	0.153846153846154	0.153846153846154	0.0769230769230769	0.230769230769231
>posi1094
0	0	0	0	0	0	0	0	0	0	0.0769230769230769	0	0.0769230769230769	0	0	0	0	0	0	0	0	0.153846153846154	0	0	0	0	0	0.0769230769230769	0.153846153846154	0.153846153846154	0.0769230769230769	0.230769230769231
>posi1095
0	0	0	0	0.0769230769230769	0.153846153846154	0	0	0	0	0	0.0769230769230769	0.153846153846154	0	0	0.0769230769230769	0	0.0769230769230769	0	0.153846153846154	0	0	0	0	0.0769230769230769	0	0	0.0769230769230769	0	0	0.0769230769230769	0
>posi1096
0	0	0	0	0	0.0833333333333333	0	0	0	0	0	0	0	0.0833333333333333	0.166666666666667	0.0833333333333333	0	0	0	0.0833333333333333	0.166666666666667	0	0	0	0.0833333333333333	0.166666666666667	0	0.0833333333333333	0	0	0	0
>posi1097
0	0	0	0	0	0	0	0	0	0	0	0	0.0555555555555556	0	0	0.111111111111111	0	0	0	0	0.111111111111111	0	0	0	0.111111111111111	0	0	0.0555555555555556	0.111111111111111	0.166666666666667	0.111111111111111	0.166666666666667
>posi1098
0	0	0	0	0	0.0526315789473684	0	0	0	0	0	0	0.0526315789473684	0	0.0526315789473684	0.0526315789473684	0.0526315789473684	0	0	0	0.0526315789473684	0.0526315789473684	0	0	0	0.105263157894737	0.0526315789473684	0.0526315789473684	0.105263157894737	0.105263157894737	0.157894736842105	0.0526315789473684
>posi1099
0	0	0	0	0.25	0	0	0	0	0.125	0.125	0	0	0	0.125	0	0	0.25	0	0	0	0	0	0	0	0.125	0	0	0	0	0	0
>posi1100
0	0	0.0909090909090909	0.0454545454545455	0.0909090909090909	0	0	0	0	0	0	0	0.0454545454545455	0.0454545454545455	0.0454545454545455	0.0454545454545455	0	0.0454545454545455	0.0454545454545455	0	0.0454545454545455	0	0	0	0	0.0909090909090909	0	0.0909090909090909	0.0909090909090909	0.0454545454545455	0.0454545454545455	0.0909090909090909
>posi1101
0	0	0.15	0.2	0.05	0	0	0	0	0	0	0	0.05	0.05	0	0	0.05	0	0	0	0	0.05	0	0	0	0	0.05	0.05	0.05	0.1	0.05	0.1
>posi1102
0	0	0	0	0	0.0952380952380952	0	0.0476190476190476	0	0	0	0.0476190476190476	0.0952380952380952	0	0.0952380952380952	0	0	0	0	0.142857142857143	0	0	0.0476190476190476	0	0	0.0952380952380952	0	0.0952380952380952	0.0952380952380952	0.0476190476190476	0.0476190476190476	0.0476190476190476
>posi1103
0	0.0454545454545455	0	0	0.0909090909090909	0	0	0	0	0	0	0	0	0.0909090909090909	0.0454545454545455	0.0454545454545455	0	0.0454545454545455	0.0454545454545455	0	0	0	0	0.0454545454545455	0.0454545454545455	0.0454545454545455	0.0454545454545455	0.0454545454545455	0.0909090909090909	0.0909090909090909	0.0909090909090909	0.0909090909090909
>posi1104
0	0	0	0	0	0	0	0.0588235294117647	0	0	0	0	0	0	0.117647058823529	0.176470588235294	0	0	0.0588235294117647	0	0	0.0588235294117647	0	0.117647058823529	0.235294117647059	0.0588235294117647	0	0	0	0.0588235294117647	0.0588235294117647	0
>posi1105
0	0	0	0	0	0.1	0	0	0	0	0	0	0.1	0.1	0	0	0	0	0	0.1	0	0	0	0	0	0	0.1	0.1	0.1	0.1	0.1	0.1
>posi1106
0	0	0	0	0	0.125	0	0	0	0.125	0	0	0	0	0.125	0	0.125	0	0	0	0.125	0	0	0	0	0.125	0.125	0	0	0	0.125	0
>posi1107
0	0	0	0	0	0.0769230769230769	0	0	0	0	0.0769230769230769	0	0	0.153846153846154	0	0	0	0	0	0.0769230769230769	0.0769230769230769	0	0	0	0	0.0769230769230769	0.0769230769230769	0	0.0769230769230769	0.0769230769230769	0.0769230769230769	0.153846153846154
>posi1108
0	0	0	0	0.0625	0.0625	0	0	0	0	0	0	0	0.125	0.0625	0	0.125	0	0	0	0.0625	0	0	0	0	0.0625	0.1875	0	0.0625	0.0625	0	0.125
>posi1109
0	0	0	0	0.1	0	0	0	0	0	0	0	0	0.2	0	0	0.1	0	0	0	0	0	0	0	0	0	0.2	0	0	0.2	0.2	0
>posi1110
0.277777777777778	0.0555555555555556	0	0.0555555555555556	0	0.0555555555555556	0	0	0	0	0	0	0	0.0555555555555556	0	0	0	0.0555555555555556	0	0	0	0	0	0	0	0	0	0.111111111111111	0.0555555555555556	0.111111111111111	0.111111111111111	0.0555555555555556
>posi1111
0	0	0	0	0	0	0.04	0	0	0	0	0.04	0	0.04	0.08	0	0	0.04	0	0	0.04	0	0	0.04	0	0.12	0	0	0.12	0.12	0.08	0.24
>posi1112
0.0476190476190476	0	0.142857142857143	0.0476190476190476	0	0	0.0476190476190476	0	0	0	0	0	0	0	0.0952380952380952	0	0	0	0.0476190476190476	0	0	0	0	0	0	0.0952380952380952	0	0	0.142857142857143	0.0952380952380952	0.0476190476190476	0.19047619047619
>posi1113
0	0	0.115384615384615	0	0.0384615384615385	0.0769230769230769	0	0	0	0	0.0384615384615385	0	0.0769230769230769	0.0384615384615385	0	0.0384615384615385	0.0769230769230769	0.0384615384615385	0	0	0	0.0769230769230769	0	0	0	0.0384615384615385	0.0384615384615385	0.0769230769230769	0.0769230769230769	0.0384615384615385	0.0384615384615385	0.0769230769230769
>posi1114
0	0	0	0	0	0	0	0	0	0	0	0	0	0.0833333333333333	0.0833333333333333	0	0	0	0	0	0.0833333333333333	0	0	0	0	0.0833333333333333	0.0833333333333333	0	0.0833333333333333	0.25	0.166666666666667	0.0833333333333333
>posi1115
0.037037037037037	0	0	0.037037037037037	0	0.037037037037037	0.037037037037037	0	0	0	0	0	0.037037037037037	0.037037037037037	0.037037037037037	0	0.037037037037037	0	0	0.037037037037037	0	0	0	0	0	0.0740740740740741	0	0	0.148148148148148	0.111111111111111	0.0740740740740741	0.259259259259259
>posi1116
0	0	0	0	0	0	0	0	0	0	0	0	0	0.153846153846154	0.0769230769230769	0	0	0	0	0	0.153846153846154	0	0	0	0	0	0.153846153846154	0	0.153846153846154	0.153846153846154	0	0.153846153846154
>posi1117
0	0	0	0	0.133333333333333	0	0	0	0	0	0	0	0	0.0666666666666667	0.0666666666666667	0	0.133333333333333	0	0	0	0	0	0	0	0	0.0666666666666667	0.0666666666666667	0.0666666666666667	0.0666666666666667	0.133333333333333	0.133333333333333	0.0666666666666667
>posi1118
0	0	0	0.05	0.15	0	0.05	0	0	0	0	0	0	0.1	0.1	0	0.05	0	0.1	0.05	0	0	0	0	0	0.1	0.15	0	0.05	0	0	0.05
>posi1119
0	0	0	0	0	0	0	0	0	0	0	0	0	0.0909090909090909	0	0.0909090909090909	0	0	0	0	0.0909090909090909	0	0	0	0.0909090909090909	0	0.0909090909090909	0	0.0909090909090909	0.181818181818182	0.181818181818182	0.0909090909090909
>posi1120
0	0	0	0	0	0	0	0	0	0	0	0	0.0555555555555556	0	0	0.111111111111111	0	0	0	0	0.0555555555555556	0	0	0.0555555555555556	0.0555555555555556	0	0.0555555555555556	0.0555555555555556	0.111111111111111	0.222222222222222	0.0555555555555556	0.166666666666667
>posi1121
0	0	0	0	0	0	0	0	0	0	0	0	0.0555555555555556	0	0	0.111111111111111	0	0	0	0	0.0555555555555556	0	0	0.0555555555555556	0.0555555555555556	0	0.0555555555555556	0.0555555555555556	0.111111111111111	0.222222222222222	0.0555555555555556	0.166666666666667
>posi1122
0	0	0	0	0	0	0	0	0	0	0	0	0	0.0909090909090909	0.0909090909090909	0	0	0	0	0	0.0909090909090909	0	0	0	0	0	0.0909090909090909	0.0909090909090909	0.272727272727273	0.0909090909090909	0	0.181818181818182
>posi1123
0.142857142857143	0	0	0.0952380952380952	0	0.0952380952380952	0	0	0	0	0	0	0.0476190476190476	0.0476190476190476	0	0.0476190476190476	0.0952380952380952	0	0	0	0	0.0476190476190476	0	0	0.0476190476190476	0	0.0476190476190476	0.0952380952380952	0.0476190476190476	0.0476190476190476	0.0476190476190476	0.0476190476190476
>posi1124
0	0	0	0	0.0769230769230769	0	0	0	0	0	0	0	0	0	0.0769230769230769	0.0769230769230769	0.0769230769230769	0	0	0	0	0	0	0	0	0.0769230769230769	0	0	0.153846153846154	0.153846153846154	0.0769230769230769	0.230769230769231
>posi1125
0	0	0	0	0	0	0	0	0	0	0	0	0.0526315789473684	0.0526315789473684	0.0526315789473684	0.0526315789473684	0	0	0	0	0.0526315789473684	0.105263157894737	0	0	0.0526315789473684	0.0526315789473684	0.0526315789473684	0.0526315789473684	0.0526315789473684	0.157894736842105	0.0526315789473684	0.157894736842105
>posi1126
0.105263157894737	0	0.0526315789473684	0	0.0526315789473684	0.0526315789473684	0	0	0	0	0	0	0.0526315789473684	0	0.0526315789473684	0.0526315789473684	0.0526315789473684	0	0.0526315789473684	0	0	0	0	0	0	0.105263157894737	0	0.0526315789473684	0.105263157894737	0.0526315789473684	0.0526315789473684	0.105263157894737
>posi1127
0	0	0	0	0	0.0476190476190476	0.0476190476190476	0	0	0	0	0	0	0.0952380952380952	0.0476190476190476	0.0476190476190476	0	0.0476190476190476	0	0.0476190476190476	0.0476190476190476	0	0	0	0	0.0952380952380952	0.0952380952380952	0	0.142857142857143	0.0476190476190476	0.0476190476190476	0.142857142857143
>posi1128
0	0	0	0	0.0454545454545455	0.0454545454545455	0	0	0	0	0	0	0	0.0454545454545455	0.0454545454545455	0.136363636363636	0	0.0909090909090909	0	0	0	0.0909090909090909	0	0	0.136363636363636	0.0454545454545455	0	0.0454545454545455	0.0454545454545455	0.0909090909090909	0.0454545454545455	0.0909090909090909
>posi1129
0	0	0	0	0	0	0	0	0	0	0	0	0	0.142857142857143	0.142857142857143	0	0	0	0	0	0.142857142857143	0	0	0	0	0.142857142857143	0	0.142857142857143	0.142857142857143	0	0	0.142857142857143
>posi1130
0	0	0	0	0.142857142857143	0	0	0	0	0.0714285714285714	0.0714285714285714	0	0	0.0714285714285714	0	0.0714285714285714	0.0714285714285714	0.0714285714285714	0	0	0	0.0714285714285714	0	0	0	0	0.0714285714285714	0	0.0714285714285714	0.0714285714285714	0.0714285714285714	0.0714285714285714
>posi1131
0	0	0	0	0	0	0	0	0	0	0	0	0	0	0	0	0	0	0	0	0	0	0	0	0	0	0.0666666666666667	0	0.133333333333333	0.333333333333333	0.2	0.266666666666667
>posi1132
0	0	0	0	0	0	0	0.111111111111111	0	0	0	0	0	0.166666666666667	0	0	0	0	0.0555555555555556	0.0555555555555556	0	0	0	0	0	0	0.166666666666667	0	0.166666666666667	0.0555555555555556	0.0555555555555556	0.166666666666667
>posi1133
0	0	0	0.0384615384615385	0	0	0	0.0384615384615385	0	0	0	0	0.0384615384615385	0	0.0384615384615385	0.0384615384615385	0	0.0384615384615385	0	0	0.0384615384615385	0.0384615384615385	0	0	0.0384615384615385	0.0769230769230769	0	0.0384615384615385	0.0769230769230769	0.153846153846154	0.230769230769231	0.0769230769230769
>posi1134
0.142857142857143	0.0476190476190476	0.0476190476190476	0.142857142857143	0	0.0476190476190476	0	0	0	0	0.0476190476190476	0	0	0	0.0476190476190476	0.0476190476190476	0.0476190476190476	0	0	0	0	0	0.0952380952380952	0	0.0476190476190476	0.0476190476190476	0	0	0	0.0952380952380952	0.0952380952380952	0
>posi1135
0	0	0	0	0	0	0	0	0	0	0	0	0	0.166666666666667	0	0	0	0	0	0	0	0	0	0	0	0	0.166666666666667	0	0.333333333333333	0	0	0.333333333333333
>posi1136
0.235294117647059	0.117647058823529	0	0.0588235294117647	0	0.0588235294117647	0	0	0	0	0	0	0	0	0.0588235294117647	0.0588235294117647	0.0588235294117647	0	0	0	0	0	0	0	0.0588235294117647	0.0588235294117647	0	0	0	0.117647058823529	0.117647058823529	0
>posi1137
0.111111111111111	0	0.037037037037037	0.0740740740740741	0	0	0.037037037037037	0.037037037037037	0	0	0	0	0.037037037037037	0.111111111111111	0.037037037037037	0	0.037037037037037	0	0	0.037037037037037	0	0	0	0.111111111111111	0	0.037037037037037	0.148148148148148	0	0	0.0740740740740741	0.037037037037037	0.037037037037037
>posi1138
0	0	0.0384615384615385	0.0384615384615385	0	0	0	0.0384615384615385	0	0	0	0	0.0769230769230769	0.0384615384615385	0	0.115384615384615	0	0	0	0.0384615384615385	0.0769230769230769	0	0.0769230769230769	0	0.115384615384615	0	0.0384615384615385	0.0769230769230769	0.0384615384615385	0.0769230769230769	0.0384615384615385	0.0769230769230769
>posi1139
0.0476190476190476	0	0.0476190476190476	0	0	0.0476190476190476	0	0	0	0	0	0	0	0.0476190476190476	0	0	0	0	0.0476190476190476	0	0	0	0	0	0	0	0.0952380952380952	0	0.142857142857143	0.19047619047619	0.0952380952380952	0.238095238095238
>posi1140
0	0	0	0	0.111111111111111	0	0	0	0	0.0555555555555556	0	0.0555555555555556	0.0555555555555556	0.0555555555555556	0.111111111111111	0	0	0.111111111111111	0	0	0.0555555555555556	0.111111111111111	0	0	0	0.111111111111111	0.0555555555555556	0.0555555555555556	0	0.0555555555555556	0	0
>posi1141
0.208333333333333	0.125	0	0	0.0416666666666667	0	0	0.0416666666666667	0	0	0	0	0	0.125	0	0	0	0	0.0416666666666667	0.0416666666666667	0.0416666666666667	0	0	0	0	0.0416666666666667	0.0833333333333333	0.0416666666666667	0.0416666666666667	0	0.0833333333333333	0.0416666666666667
>posi1142
0	0	0	0	0	0	0	0	0	0	0	0	0	0	0.166666666666667	0	0	0	0	0	0	0	0	0	0	0.166666666666667	0	0	0.166666666666667	0.166666666666667	0.166666666666667	0.166666666666667
>posi1143
0.105263157894737	0	0.157894736842105	0.0526315789473684	0	0	0	0.0526315789473684	0	0	0	0	0	0.0526315789473684	0	0	0	0	0.0526315789473684	0	0	0	0	0	0	0	0.0526315789473684	0.0526315789473684	0.0526315789473684	0.157894736842105	0.105263157894737	0.105263157894737
>posi1144
0	0	0.0666666666666667	0.0666666666666667	0	0	0.0666666666666667	0.133333333333333	0	0.0666666666666667	0.0666666666666667	0	0.0666666666666667	0	0	0	0	0.0666666666666667	0.0666666666666667	0.0666666666666667	0	0	0	0	0	0	0.0666666666666667	0.0666666666666667	0	0.0666666666666667	0.0666666666666667	0
>posi1145
0	0	0.0666666666666667	0.0666666666666667	0	0	0.0666666666666667	0.133333333333333	0	0.0666666666666667	0.0666666666666667	0	0.0666666666666667	0	0	0	0	0.0666666666666667	0.0666666666666667	0.0666666666666667	0	0	0	0	0	0	0.0666666666666667	0.0666666666666667	0	0.0666666666666667	0.0666666666666667	0
>posi1146
0	0	0	0	0	0	0	0.0625	0	0	0	0	0	0.0625	0.0625	0.0625	0	0	0	0.0625	0.0625	0	0	0.0625	0	0.0625	0.125	0.0625	0.0625	0.1875	0.0625	0
>posi1147
0.133333333333333	0	0.133333333333333	0.266666666666667	0	0	0.0666666666666667	0	0	0	0	0	0.0666666666666667	0	0	0	0	0	0.0666666666666667	0	0	0	0	0	0	0	0.0666666666666667	0.0666666666666667	0	0.0666666666666667	0.0666666666666667	0
>posi1148
0	0	0.0833333333333333	0	0	0.0416666666666667	0	0.0416666666666667	0	0	0	0	0.0416666666666667	0	0	0.0833333333333333	0	0	0.0416666666666667	0.0416666666666667	0	0	0.0416666666666667	0	0.0416666666666667	0	0.0416666666666667	0.0833333333333333	0.0416666666666667	0.208333333333333	0.125	0.0416666666666667
>posi1149
0.136363636363636	0.181818181818182	0	0.0454545454545455	0.0454545454545455	0	0	0.0454545454545455	0	0	0	0	0	0.0909090909090909	0	0.0454545454545455	0	0.0909090909090909	0	0	0	0	0	0	0	0.0454545454545455	0.0454545454545455	0.0454545454545455	0.0454545454545455	0.0454545454545455	0.0454545454545455	0.0454545454545455
>posi1150
0	0	0	0	0.08	0.04	0	0	0	0	0	0	0.04	0.04	0.08	0.04	0.04	0.08	0	0	0	0.04	0	0	0	0.08	0	0.12	0.08	0.12	0	0.12
>posi1151
0	0.0476190476190476	0	0.0476190476190476	0	0.0476190476190476	0	0	0	0	0	0	0	0.0476190476190476	0	0.0952380952380952	0.0476190476190476	0	0	0	0	0	0	0.0952380952380952	0	0.0952380952380952	0.0476190476190476	0.0476190476190476	0.0952380952380952	0.0952380952380952	0.0952380952380952	0.0952380952380952
>posi1152
0	0.125	0	0	0	0.0833333333333333	0	0.0416666666666667	0	0	0	0	0.0416666666666667	0.125	0	0	0.0416666666666667	0	0	0.0833333333333333	0	0	0	0	0	0	0.0833333333333333	0.0416666666666667	0.0833333333333333	0.0833333333333333	0.0416666666666667	0.125
>posi1153
0	0.136363636363636	0	0	0	0.0909090909090909	0	0.0454545454545455	0	0	0	0	0.0909090909090909	0.0909090909090909	0	0	0.0454545454545455	0	0	0.0909090909090909	0	0	0	0	0	0	0.0909090909090909	0.0454545454545455	0.0454545454545455	0.0909090909090909	0.0454545454545455	0.0909090909090909
>posi1154
0	0	0	0	0	0.1	0	0	0	0	0	0	0	0.2	0	0	0	0	0	0.1	0	0	0	0	0	0	0.2	0	0.1	0.1	0	0.2
>posi1155
0	0	0	0	0	0.1	0	0	0	0.05	0	0.05	0	0.05	0.05	0.05	0	0	0	0.1	0	0	0	0.1	0	0.1	0.05	0	0.1	0.05	0.05	0.1
>posi1156
0	0	0	0	0	0.0555555555555556	0	0	0	0	0	0	0	0.111111111111111	0.0555555555555556	0.0555555555555556	0.0555555555555556	0	0	0	0.0555555555555556	0.0555555555555556	0	0	0	0.111111111111111	0	0.111111111111111	0.111111111111111	0.0555555555555556	0.0555555555555556	0.111111111111111
>posi1157
0	0.133333333333333	0	0	0.0666666666666667	0	0	0	0	0	0	0	0.0666666666666667	0	0	0	0	0.0666666666666667	0	0	0	0	0	0	0	0	0.0666666666666667	0.0666666666666667	0.0666666666666667	0.2	0.133333333333333	0.133333333333333
>posi1158
0	0	0	0	0	0	0	0	0	0	0	0	0	0	0	0	0	0	0	0	0	0	0	0	0	0	0.333333333333333	0	0	0.333333333333333	0.333333333333333	0
>posi1159
0.0769230769230769	0.0384615384615385	0.0384615384615385	0	0.0769230769230769	0	0	0.0384615384615385	0	0	0	0	0.0384615384615385	0.0384615384615385	0.0769230769230769	0.0384615384615385	0	0.0769230769230769	0	0.0384615384615385	0	0	0	0.0384615384615385	0.0384615384615385	0.0384615384615385	0.0384615384615385	0.0384615384615385	0.0769230769230769	0.0769230769230769	0	0.0769230769230769
>posi1160
0	0	0	0	0	0	0	0	0	0	0	0	0.117647058823529	0.0588235294117647	0.0588235294117647	0	0	0	0	0	0.0588235294117647	0.117647058823529	0	0	0	0.0588235294117647	0	0.176470588235294	0.176470588235294	0	0	0.176470588235294
>posi1161
0	0	0	0	0	0.148148148148148	0	0.037037037037037	0	0.037037037037037	0	0.0740740740740741	0.037037037037037	0.037037037037037	0	0.037037037037037	0	0	0.037037037037037	0.148148148148148	0	0	0	0.037037037037037	0.037037037037037	0.037037037037037	0	0.037037037037037	0	0.111111111111111	0.111111111111111	0.037037037037037
>posi1162
0	0	0	0	0	0	0	0	0	0	0	0	0	0	0	0	0	0	0	0	0	0	0	0	0	0	0.333333333333333	0	0	0.333333333333333	0.333333333333333	0
>posi1163
0.0526315789473684	0.0526315789473684	0	0	0	0.0526315789473684	0	0	0	0.0526315789473684	0.0526315789473684	0	0	0	0	0.157894736842105	0.0526315789473684	0	0	0	0.210526315789474	0	0	0	0.105263157894737	0.0526315789473684	0.0526315789473684	0	0	0.0526315789473684	0.0526315789473684	0
>posi1164
0	0	0	0	0	0	0	0	0	0	0	0	0	0	0	0	0	0	0	0	0	0	0	0	0	0	0	0.0909090909090909	0.181818181818182	0.272727272727273	0.272727272727273	0.181818181818182
>posi1165
0	0	0	0	0	0	0.0588235294117647	0	0	0	0	0	0	0.0588235294117647	0	0.117647058823529	0	0	0.0588235294117647	0	0	0	0.0588235294117647	0	0.117647058823529	0	0.0588235294117647	0	0.117647058823529	0.117647058823529	0.0588235294117647	0.176470588235294
>posi1166
0	0	0	0	0.0384615384615385	0.0384615384615385	0.0384615384615385	0	0	0	0	0	0	0.192307692307692	0.0384615384615385	0	0.0384615384615385	0	0.0384615384615385	0.0384615384615385	0.0384615384615385	0.0384615384615385	0	0	0	0.0384615384615385	0.0769230769230769	0.115384615384615	0.0384615384615385	0.0769230769230769	0.0769230769230769	0.0384615384615385
>posi1167
0	0	0	0	0	0	0	0	0	0	0.0666666666666667	0	0	0.0666666666666667	0.0666666666666667	0	0	0	0	0	0.0666666666666667	0	0	0.0666666666666667	0	0.0666666666666667	0	0.0666666666666667	0.0666666666666667	0.2	0.133333333333333	0.133333333333333
>posi1168
0	0	0	0.0357142857142857	0.0714285714285714	0.0357142857142857	0	0	0	0.0357142857142857	0	0	0	0.0357142857142857	0.0357142857142857	0.107142857142857	0.0357142857142857	0.0357142857142857	0	0.0357142857142857	0.0357142857142857	0	0.0357142857142857	0	0	0.107142857142857	0.0714285714285714	0	0.0714285714285714	0.107142857142857	0.0714285714285714	0.0357142857142857
>posi1169
0	0	0	0	0	0	0	0	0	0	0.0666666666666667	0	0	0.0666666666666667	0.0666666666666667	0	0	0	0	0	0.0666666666666667	0	0	0.0666666666666667	0	0.0666666666666667	0	0.0666666666666667	0.0666666666666667	0.2	0.133333333333333	0.133333333333333
>posi1170
0	0	0	0	0	0	0	0	0	0	0.0625	0	0	0.0625	0.0625	0	0	0	0	0	0.0625	0	0.0625	0.0625	0	0.0625	0	0.0625	0.0625	0.1875	0.125	0.125
>posi1171
0.136363636363636	0	0	0	0	0	0.0454545454545455	0	0	0	0	0	0.0454545454545455	0.0454545454545455	0	0	0.0454545454545455	0	0	0	0	0	0	0	0.0454545454545455	0	0.0454545454545455	0	0.0454545454545455	0.181818181818182	0.136363636363636	0.227272727272727
>posi1172
0	0	0	0	0.0416666666666667	0	0	0	0	0	0	0	0.0416666666666667	0.0416666666666667	0	0.0833333333333333	0	0.0416666666666667	0	0	0.0416666666666667	0.0416666666666667	0.0416666666666667	0	0	0.125	0.0416666666666667	0.0416666666666667	0.0833333333333333	0.0833333333333333	0.125	0.125
>posi1173
0	0.0434782608695652	0	0	0	0.0434782608695652	0	0.0434782608695652	0	0	0	0.0869565217391304	0	0.130434782608696	0	0	0.0434782608695652	0.0434782608695652	0	0	0.0869565217391304	0	0	0	0	0	0.0869565217391304	0.0434782608695652	0.130434782608696	0.0434782608695652	0.0869565217391304	0.0869565217391304
>posi1174
0	0	0.0769230769230769	0	0	0	0	0.0769230769230769	0	0	0	0	0	0.153846153846154	0	0	0	0	0	0.0769230769230769	0	0	0	0	0	0	0.153846153846154	0	0.0769230769230769	0.153846153846154	0.153846153846154	0.0769230769230769
>posi1175
0	0	0	0	0	0.0526315789473684	0	0	0	0	0	0	0	0.105263157894737	0	0.0526315789473684	0.0526315789473684	0	0	0	0.0526315789473684	0	0.0526315789473684	0	0	0.105263157894737	0.105263157894737	0	0.0526315789473684	0.105263157894737	0.157894736842105	0.105263157894737
>posi1176
0.0384615384615385	0.0384615384615385	0	0.0769230769230769	0.0384615384615385	0	0.0384615384615385	0.0384615384615385	0	0	0	0	0	0.0384615384615385	0.115384615384615	0	0.0384615384615385	0.0384615384615385	0.0384615384615385	0	0	0	0	0	0	0.115384615384615	0	0.0384615384615385	0.0769230769230769	0.0769230769230769	0.0769230769230769	0.0769230769230769
>posi1177
0.111111111111111	0.037037037037037	0	0	0.037037037037037	0	0.0740740740740741	0.037037037037037	0	0	0	0	0	0.037037037037037	0.111111111111111	0	0.0740740740740741	0	0.037037037037037	0.037037037037037	0	0	0	0	0	0.111111111111111	0.0740740740740741	0	0.0740740740740741	0.037037037037037	0.037037037037037	0.0740740740740741
>posi1178
0	0	0	0	0	0.105263157894737	0	0	0	0	0	0	0.0526315789473684	0.0526315789473684	0.0526315789473684	0	0.0526315789473684	0.0526315789473684	0	0	0	0	0	0	0	0.0526315789473684	0.0526315789473684	0	0.157894736842105	0.105263157894737	0	0.263157894736842
>posi1179
0	0.0476190476190476	0	0.0476190476190476	0.0476190476190476	0.0476190476190476	0	0	0	0	0	0	0	0.0476190476190476	0.0476190476190476	0	0	0	0.0476190476190476	0.0476190476190476	0	0	0	0	0	0.0952380952380952	0.0476190476190476	0	0.142857142857143	0.0476190476190476	0.142857142857143	0.142857142857143
>posi1180
0	0.0416666666666667	0	0	0	0	0.0416666666666667	0.0416666666666667	0	0	0	0	0.0416666666666667	0	0.0833333333333333	0.0416666666666667	0	0.0416666666666667	0	0.0416666666666667	0.0416666666666667	0	0	0	0.0416666666666667	0.0833333333333333	0	0.0416666666666667	0.0833333333333333	0.125	0.0416666666666667	0.166666666666667
>posi1181
0	0	0	0	0	0.0714285714285714	0	0	0	0.0714285714285714	0	0	0	0.0714285714285714	0	0.0714285714285714	0	0	0	0.0714285714285714	0	0.0714285714285714	0	0	0.0714285714285714	0	0.0714285714285714	0	0.142857142857143	0.0714285714285714	0.0714285714285714	0.142857142857143
>posi1182
0.0416666666666667	0.0416666666666667	0	0	0.0416666666666667	0.0416666666666667	0.0416666666666667	0	0	0	0.0416666666666667	0	0.0416666666666667	0.0416666666666667	0	0	0.0416666666666667	0	0	0.0833333333333333	0	0	0	0	0	0.0416666666666667	0.0416666666666667	0.0416666666666667	0	0.166666666666667	0.208333333333333	0.0416666666666667
>posi1183
0.0416666666666667	0.0416666666666667	0	0	0.0416666666666667	0	0	0	0	0	0	0	0.0416666666666667	0.0833333333333333	0	0	0	0	0	0.0416666666666667	0	0	0.0833333333333333	0	0	0.0416666666666667	0.0833333333333333	0.0416666666666667	0.0416666666666667	0.166666666666667	0.166666666666667	0.0833333333333333
>posi1184
0	0	0	0	0	0.0625	0	0	0	0	0	0	0	0.125	0	0.0625	0.0625	0	0	0	0.0625	0	0	0	0	0	0.125	0.0625	0.0625	0.1875	0.125	0.0625
>posi1185
0.0416666666666667	0.0416666666666667	0	0	0.0416666666666667	0	0	0	0	0	0	0	0.0416666666666667	0.0416666666666667	0	0	0	0	0	0.0416666666666667	0	0	0.0416666666666667	0	0	0.0416666666666667	0.0416666666666667	0.0416666666666667	0.0416666666666667	0.208333333333333	0.25	0.0833333333333333
>posi1186
0	0	0	0	0	0	0	0	0	0	0	0	0	0.125	0	0	0	0	0	0	0	0	0.125	0	0	0	0.25	0	0	0.25	0.25	0
>posi1187
0	0	0	0	0	0	0	0	0	0	0	0	0	0.111111111111111	0.111111111111111	0	0	0	0	0	0	0	0.111111111111111	0.111111111111111	0	0.111111111111111	0.111111111111111	0.111111111111111	0.111111111111111	0	0	0.111111111111111
>posi1188
0	0	0	0	0	0	0	0	0	0.0555555555555556	0	0	0	0.111111111111111	0.0555555555555556	0.0555555555555556	0	0	0	0	0.111111111111111	0.111111111111111	0	0	0.0555555555555556	0.0555555555555556	0.111111111111111	0	0.0555555555555556	0.0555555555555556	0.0555555555555556	0.111111111111111
>posi1189
0.0714285714285714	0.0357142857142857	0	0.0357142857142857	0.0714285714285714	0.0357142857142857	0.0357142857142857	0	0	0	0	0	0	0	0.0714285714285714	0.107142857142857	0.107142857142857	0.0357142857142857	0	0	0	0	0	0	0.0714285714285714	0.107142857142857	0	0	0	0.107142857142857	0.107142857142857	0
>posi1190
0.0740740740740741	0.037037037037037	0	0.037037037037037	0.0740740740740741	0.037037037037037	0.037037037037037	0	0	0	0	0	0	0	0.0740740740740741	0.111111111111111	0.111111111111111	0.037037037037037	0	0	0	0	0	0	0.0740740740740741	0.0740740740740741	0	0	0	0.111111111111111	0.111111111111111	0
>posi1191
0.0357142857142857	0	0	0.0357142857142857	0	0	0.0357142857142857	0.0357142857142857	0	0.0357142857142857	0.0357142857142857	0	0.0357142857142857	0.0714285714285714	0	0.0714285714285714	0	0	0.0714285714285714	0	0	0.0714285714285714	0.0714285714285714	0.0357142857142857	0.0714285714285714	0	0.0714285714285714	0.0714285714285714	0.0357142857142857	0.0357142857142857	0.0357142857142857	0.0357142857142857
>posi1192
0	0	0.136363636363636	0.0454545454545455	0	0	0	0.0909090909090909	0	0	0	0	0	0	0.0454545454545455	0.0909090909090909	0	0	0.0454545454545455	0.0454545454545455	0	0	0	0	0.0454545454545455	0.0909090909090909	0	0	0.136363636363636	0.0454545454545455	0.0454545454545455	0.136363636363636
>posi1193
0	0	0	0	0	0	0	0	0	0	0	0	0.0625	0.0625	0	0.0625	0	0	0	0	0	0.125	0	0	0.0625	0	0.0625	0.0625	0.125	0.125	0.0625	0.1875
>posi1194
0	0	0.0416666666666667	0.125	0	0	0.0416666666666667	0	0	0	0	0	0.0416666666666667	0	0.0416666666666667	0.0416666666666667	0	0	0	0.0416666666666667	0	0.0416666666666667	0	0	0	0	0	0.0833333333333333	0.125	0.166666666666667	0.0833333333333333	0.125
>posi1195
0	0	0	0	0	0	0	0	0	0.05	0	0	0.05	0.15	0	0	0	0	0	0	0.05	0.1	0.05	0.05	0	0	0.15	0.1	0.05	0.05	0.1	0.05
>posi1196
0	0	0	0	0	0	0	0.0833333333333333	0	0	0	0	0	0.166666666666667	0	0	0	0	0.0833333333333333	0	0	0	0	0	0	0	0.166666666666667	0	0.166666666666667	0.0833333333333333	0.0833333333333333	0.166666666666667
>posi1197
0	0	0	0	0	0.0476190476190476	0	0.0476190476190476	0	0	0.0476190476190476	0	0	0.0952380952380952	0.0952380952380952	0	0	0	0.0476190476190476	0.0476190476190476	0	0	0.0476190476190476	0.0476190476190476	0	0.0952380952380952	0.0952380952380952	0	0.142857142857143	0.0476190476190476	0	0.0952380952380952
>posi1198
0	0	0	0	0	0	0	0	0	0	0	0	0.0833333333333333	0	0	0	0	0	0	0	0	0.0833333333333333	0	0	0	0	0.0833333333333333	0.0833333333333333	0.0833333333333333	0.25	0.166666666666667	0.166666666666667
>posi1199
0.0625	0	0	0	0.125	0	0	0	0	0	0.0625	0	0	0.125	0.125	0	0.0625	0.0625	0	0	0.125	0	0	0	0	0.125	0.0625	0.0625	0	0	0	0
>posi1200
0	0	0	0	0.05	0.05	0	0	0	0	0	0	0	0.15	0.05	0	0.1	0	0	0	0	0	0	0.05	0	0.1	0.1	0	0.05	0.1	0.15	0.05
>posi1201
0	0	0	0	0	0	0	0	0	0.0769230769230769	0	0	0.0769230769230769	0.0769230769230769	0	0	0	0	0	0	0	0	0.0769230769230769	0.153846153846154	0	0	0.153846153846154	0.0769230769230769	0.0769230769230769	0.0769230769230769	0.0769230769230769	0.0769230769230769
>posi1202
0	0	0	0	0	0	0	0	0	0	0	0	0	0	0.0714285714285714	0.0714285714285714	0	0	0	0	0	0	0	0.0714285714285714	0	0.142857142857143	0	0	0.214285714285714	0.0714285714285714	0.0714285714285714	0.285714285714286
>posi1203
0	0	0	0	0	0	0	0	0	0	0	0	0.125	0	0	0	0	0	0	0	0	0	0	0	0	0	0	0.125	0.25	0.125	0.125	0.25
>posi1204
0.142857142857143	0	0	0	0.142857142857143	0	0	0	0	0	0	0	0	0.0476190476190476	0.0952380952380952	0.0476190476190476	0	0.0476190476190476	0.0952380952380952	0	0.0476190476190476	0	0	0	0.0476190476190476	0.0952380952380952	0.0952380952380952	0	0	0.0476190476190476	0.0476190476190476	0
>posi1205
0	0	0	0	0	0	0.0526315789473684	0	0	0	0	0	0	0.0526315789473684	0	0.105263157894737	0.0526315789473684	0	0	0	0	0	0.0526315789473684	0	0.105263157894737	0	0.0526315789473684	0	0.105263157894737	0.157894736842105	0.157894736842105	0.105263157894737
>posi1206
0.0384615384615385	0	0.0769230769230769	0.0384615384615385	0.115384615384615	0	0	0.0384615384615385	0	0	0	0	0	0.0769230769230769	0.115384615384615	0	0.0769230769230769	0	0.0384615384615385	0.0384615384615385	0	0	0	0	0	0.115384615384615	0.0769230769230769	0	0.0384615384615385	0.0384615384615385	0.0384615384615385	0.0384615384615385
>posi1207
0	0	0	0	0	0	0	0	0	0	0	0	0	0.125	0	0	0	0	0	0	0	0	0	0	0	0	0.125	0	0.125	0.25	0.25	0.125
>posi1208
0.117647058823529	0	0.0588235294117647	0	0	0.0588235294117647	0	0	0	0	0	0	0	0	0.0588235294117647	0	0.0588235294117647	0	0	0	0	0	0	0	0	0	0.0588235294117647	0.0588235294117647	0.0588235294117647	0.235294117647059	0.117647058823529	0.117647058823529
>posi1209
0	0	0	0	0	0	0	0	0	0	0	0	0	0.0588235294117647	0	0.0588235294117647	0	0	0	0	0.0588235294117647	0	0	0	0	0.0588235294117647	0	0.0588235294117647	0.117647058823529	0.235294117647059	0.176470588235294	0.176470588235294
>posi1210
0	0	0	0	0	0	0	0	0	0	0	0	0	0.0714285714285714	0	0	0	0	0	0	0.0714285714285714	0	0	0	0	0	0.0714285714285714	0.0714285714285714	0.214285714285714	0.142857142857143	0.0714285714285714	0.285714285714286
>posi1211
0	0	0	0	0	0	0	0.0666666666666667	0	0	0	0	0.0666666666666667	0.0666666666666667	0	0	0	0.0666666666666667	0	0	0	0	0	0	0.0666666666666667	0.0666666666666667	0	0	0.133333333333333	0.0666666666666667	0.133333333333333	0.266666666666667
>posi1212
0	0	0	0	0	0	0	0	0	0	0	0	0	0	0	0.227272727272727	0	0	0	0	0.0454545454545455	0.181818181818182	0	0	0.0454545454545455	0.136363636363636	0.0909090909090909	0	0.0909090909090909	0.0909090909090909	0	0.0909090909090909
>posi1213
0	0	0	0	0	0	0	0	0	0	0	0	0	0	0	0.227272727272727	0	0	0	0	0.0454545454545455	0.181818181818182	0	0	0.0454545454545455	0.136363636363636	0.0909090909090909	0	0.0909090909090909	0.0909090909090909	0	0.0909090909090909
>posi1214
0	0	0	0	0	0	0	0	0	0	0	0	0	0	0	0.227272727272727	0	0	0	0	0.0454545454545455	0.181818181818182	0	0	0.0454545454545455	0.136363636363636	0.0909090909090909	0	0.136363636363636	0.0454545454545455	0	0.0909090909090909
>posi1215
0	0.0454545454545455	0	0.0454545454545455	0	0.0454545454545455	0	0	0	0	0	0	0.0454545454545455	0.0909090909090909	0	0	0.0454545454545455	0	0	0	0	0	0.0454545454545455	0.0454545454545455	0	0	0.0454545454545455	0.136363636363636	0.136363636363636	0.0909090909090909	0.0454545454545455	0.136363636363636
>posi1216
0	0	0	0	0	0	0	0	0	0	0	0	0	0.1	0.1	0.1	0	0	0	0	0.1	0	0.1	0	0.1	0.1	0.1	0	0.1	0	0	0.1
>posi1217
0.0526315789473684	0	0	0.105263157894737	0.0526315789473684	0	0	0	0	0	0	0	0	0.0526315789473684	0.0526315789473684	0	0.0526315789473684	0	0	0	0	0	0	0	0	0	0.105263157894737	0	0.157894736842105	0.210526315789474	0.0526315789473684	0.105263157894737
>posi1218
0.0869565217391304	0	0	0.0869565217391304	0	0.0434782608695652	0	0	0	0	0	0	0.0434782608695652	0	0	0.0434782608695652	0.0434782608695652	0	0	0	0	0	0	0	0.0434782608695652	0.0434782608695652	0	0	0.0434782608695652	0.217391304347826	0.0434782608695652	0.260869565217391
>posi1219
0	0	0	0	0.0416666666666667	0	0	0	0	0.0416666666666667	0	0	0.0416666666666667	0.0416666666666667	0	0.0833333333333333	0.0416666666666667	0	0	0	0.0416666666666667	0.0833333333333333	0	0	0.0416666666666667	0	0.0416666666666667	0.0833333333333333	0.0833333333333333	0.125	0	0.208333333333333
>posi1220
0	0	0	0	0.0416666666666667	0	0	0	0	0	0	0	0	0	0.0416666666666667	0.0833333333333333	0.0416666666666667	0	0	0	0	0.0416666666666667	0	0	0.0416666666666667	0.0416666666666667	0	0.0416666666666667	0.125	0.208333333333333	0.0416666666666667	0.25
>posi1221
0	0	0	0	0	0	0.0434782608695652	0.0869565217391304	0	0.0434782608695652	0.0434782608695652	0	0.0434782608695652	0.0434782608695652	0	0.0434782608695652	0	0	0	0.130434782608696	0.0869565217391304	0	0	0	0.0434782608695652	0	0.0869565217391304	0.0434782608695652	0	0.130434782608696	0.0869565217391304	0.0434782608695652
>posi1222
0	0	0	0	0	0	0	0	0	0	0	0	0	0	0	0	0	0	0	0	0	0	0	0	0	0	0	0.142857142857143	0.142857142857143	0.285714285714286	0.142857142857143	0.285714285714286
>posi1223
0.0714285714285714	0	0	0	0	0.0714285714285714	0	0	0	0	0	0	0.0714285714285714	0	0	0	0.0714285714285714	0	0	0	0	0	0	0	0	0	0.0714285714285714	0.0714285714285714	0.0714285714285714	0.214285714285714	0.0714285714285714	0.214285714285714
>posi1224
0.2	0.0666666666666667	0.0666666666666667	0	0	0.0666666666666667	0	0	0	0	0	0	0	0.133333333333333	0	0	0.0666666666666667	0	0	0	0	0	0	0	0	0	0.133333333333333	0	0.0666666666666667	0.0666666666666667	0.0666666666666667	0.0666666666666667
>posi1225
0	0	0	0	0	0	0	0	0	0	0	0	0	0	0.0588235294117647	0.0588235294117647	0	0	0	0	0.0588235294117647	0	0	0	0	0.117647058823529	0	0	0.235294117647059	0.117647058823529	0.117647058823529	0.235294117647059
>posi1226
0	0	0	0	0	0	0	0	0	0	0	0	0	0	0.111111111111111	0.111111111111111	0	0	0	0	0	0.111111111111111	0	0	0	0.222222222222222	0	0	0.111111111111111	0.111111111111111	0.111111111111111	0.111111111111111
>posi1227
0	0	0	0	0	0	0	0	0	0	0	0	0	0	0	0.0833333333333333	0	0	0	0	0	0	0	0	0	0.0833333333333333	0	0	0.166666666666667	0.25	0.166666666666667	0.25
>posi1228
0	0	0	0	0	0	0	0	0	0	0	0	0	0.05	0	0.1	0	0	0	0	0	0.05	0.05	0	0	0.05	0	0.1	0.3	0.05	0.05	0.2
>posi1229
0	0	0	0	0	0.0769230769230769	0	0	0	0.0769230769230769	0	0	0	0.0769230769230769	0	0.0769230769230769	0	0	0	0.0769230769230769	0	0.0769230769230769	0	0	0	0.153846153846154	0	0	0.0769230769230769	0.0769230769230769	0.0769230769230769	0.153846153846154
>posi1230
0.0476190476190476	0.0476190476190476	0	0	0	0.0952380952380952	0	0	0	0	0	0	0	0	0.0476190476190476	0.0952380952380952	0.0476190476190476	0.0476190476190476	0	0	0	0	0	0	0.0476190476190476	0.0476190476190476	0	0	0.142857142857143	0.0952380952380952	0	0.238095238095238
>posi1231
0	0	0	0	0	0	0	0	0	0	0	0.0666666666666667	0	0.0666666666666667	0.0666666666666667	0.0666666666666667	0	0	0	0	0	0.2	0	0	0.0666666666666667	0.133333333333333	0	0	0.0666666666666667	0.0666666666666667	0.0666666666666667	0.133333333333333
>posi1232
0	0	0	0	0	0	0.037037037037037	0	0	0	0	0.037037037037037	0	0.037037037037037	0.037037037037037	0.037037037037037	0	0	0.037037037037037	0	0	0.111111111111111	0	0	0.0740740740740741	0	0	0.037037037037037	0.111111111111111	0.185185185185185	0.0740740740740741	0.185185185185185
>posi1233
0.107142857142857	0.0714285714285714	0.0357142857142857	0.0357142857142857	0	0.0357142857142857	0	0.0357142857142857	0	0	0	0	0	0.0714285714285714	0	0	0	0	0	0.0714285714285714	0	0	0	0	0	0	0.0714285714285714	0.0357142857142857	0.0714285714285714	0.142857142857143	0.107142857142857	0.107142857142857
>posi1234
0.111111111111111	0.0740740740740741	0.037037037037037	0.037037037037037	0	0.037037037037037	0	0.037037037037037	0	0	0	0	0	0.0740740740740741	0	0	0	0	0	0.0740740740740741	0	0	0	0	0	0	0.037037037037037	0.037037037037037	0.0740740740740741	0.148148148148148	0.111111111111111	0.111111111111111
>posi1235
0	0.0416666666666667	0	0	0.0416666666666667	0.0416666666666667	0	0	0	0	0	0	0	0.0833333333333333	0.0416666666666667	0	0.0416666666666667	0.0416666666666667	0	0	0	0	0	0	0	0.0416666666666667	0	0.0416666666666667	0.208333333333333	0.0833333333333333	0.0416666666666667	0.25
>posi1236
0	0	0	0	0	0	0	0	0	0	0	0	0.142857142857143	0.142857142857143	0	0	0	0	0	0	0	0	0.142857142857143	0	0	0	0.142857142857143	0.142857142857143	0	0.142857142857143	0.142857142857143	0
>posi1237
0.222222222222222	0.037037037037037	0.037037037037037	0	0	0	0.037037037037037	0	0	0	0	0	0	0.037037037037037	0.037037037037037	0.037037037037037	0	0	0.037037037037037	0	0.037037037037037	0	0	0	0	0.111111111111111	0	0	0.0740740740740741	0.0740740740740741	0.185185185185185	0.037037037037037
>posi1238
0.0344827586206897	0.0344827586206897	0.0689655172413793	0.172413793103448	0.0344827586206897	0	0.0344827586206897	0.0344827586206897	0	0	0	0	0.0344827586206897	0	0.0689655172413793	0	0.0344827586206897	0.0344827586206897	0.0344827586206897	0	0	0	0	0	0	0.0689655172413793	0	0.0344827586206897	0.0344827586206897	0.103448275862069	0.103448275862069	0.0344827586206897
>posi1239
0	0	0	0	0	0	0	0	0	0	0	0	0	0.133333333333333	0.133333333333333	0	0	0	0	0	0.2	0	0	0	0	0.133333333333333	0.133333333333333	0	0.133333333333333	0	0	0.133333333333333
>posi1240
0	0	0	0	0	0	0	0	0	0	0	0	0	0	0.0666666666666667	0.0666666666666667	0	0	0	0	0.0666666666666667	0	0	0	0	0.0666666666666667	0.0666666666666667	0	0.133333333333333	0.266666666666667	0.0666666666666667	0.2
>posi1241
0	0	0	0	0	0	0	0	0	0	0	0	0.0666666666666667	0	0.0666666666666667	0.0666666666666667	0	0	0	0	0.0666666666666667	0.0666666666666667	0	0	0.0666666666666667	0.0666666666666667	0	0	0.0666666666666667	0.2	0.0666666666666667	0.2
>posi1242
0	0	0	0	0	0	0.111111111111111	0	0	0	0	0	0	0	0.111111111111111	0.111111111111111	0	0	0	0.111111111111111	0	0	0	0	0	0.111111111111111	0	0	0.111111111111111	0.111111111111111	0.111111111111111	0.111111111111111
>posi1243
0	0	0	0	0.0555555555555556	0	0	0	0	0	0	0	0	0	0.111111111111111	0	0	0.0555555555555556	0	0	0	0	0.0555555555555556	0	0	0.0555555555555556	0	0.111111111111111	0.166666666666667	0.166666666666667	0.111111111111111	0.111111111111111
>posi1244
0	0	0	0	0	0	0	0	0	0	0	0	0.0526315789473684	0.0526315789473684	0.0526315789473684	0	0	0	0	0	0	0.0526315789473684	0.0526315789473684	0	0	0.0526315789473684	0	0.105263157894737	0.105263157894737	0.210526315789474	0.105263157894737	0.157894736842105
>posi1245
0	0.222222222222222	0	0	0.111111111111111	0	0	0	0	0	0	0	0	0.222222222222222	0	0	0	0.111111111111111	0	0	0	0	0	0	0	0	0	0.111111111111111	0	0.111111111111111	0.111111111111111	0
>posi1246
0	0	0	0	0	0.0909090909090909	0	0	0	0	0	0	0.0909090909090909	0.0909090909090909	0	0	0	0.0909090909090909	0	0	0	0	0	0	0	0	0	0.0909090909090909	0.0909090909090909	0.181818181818182	0.0909090909090909	0.181818181818182
>posi1247
0	0	0	0.037037037037037	0.037037037037037	0	0	0.037037037037037	0	0	0	0	0.037037037037037	0.111111111111111	0	0	0	0	0.0740740740740741	0	0.037037037037037	0.037037037037037	0	0	0	0	0.0740740740740741	0.0740740740740741	0.111111111111111	0.111111111111111	0.0740740740740741	0.148148148148148
>posi1248
0.0454545454545455	0	0	0	0	0.0454545454545455	0	0	0	0	0	0	0	0.0454545454545455	0.0454545454545455	0.0909090909090909	0	0.0454545454545455	0	0	0	0	0.0454545454545455	0.0454545454545455	0.0454545454545455	0	0.0454545454545455	0.0454545454545455	0.0454545454545455	0.227272727272727	0.136363636363636	0.0454545454545455
>posi1249
0	0	0	0	0	0.05	0	0.1	0	0	0	0	0	0.05	0.05	0.1	0.05	0.1	0	0	0	0	0	0	0.1	0.05	0.05	0	0.1	0.05	0.05	0.1
>posi1250
0	0	0	0	0	0	0	0	0	0	0	0	0	0	0	0.166666666666667	0	0	0	0	0	0	0	0	0.166666666666667	0	0	0	0.166666666666667	0.166666666666667	0.166666666666667	0.166666666666667
>posi1251
0	0	0	0	0	0	0	0	0	0	0	0	0.0909090909090909	0	0.0909090909090909	0	0	0	0	0	0.0909090909090909	0	0	0	0	0.0909090909090909	0	0.0909090909090909	0.181818181818182	0.0909090909090909	0.0909090909090909	0.181818181818182
>posi1252
0	0	0.0384615384615385	0.0384615384615385	0	0	0.0384615384615385	0.0384615384615385	0	0	0	0	0.0384615384615385	0	0.0769230769230769	0	0	0	0.0384615384615385	0.0384615384615385	0	0	0	0.0384615384615385	0.0384615384615385	0.0769230769230769	0.0384615384615385	0	0.0769230769230769	0.115384615384615	0.115384615384615	0.153846153846154
>posi1253
0	0	0	0	0.0434782608695652	0.0434782608695652	0	0	0	0	0	0	0.0434782608695652	0.0869565217391304	0.0434782608695652	0	0.0434782608695652	0.0434782608695652	0	0	0.0434782608695652	0	0	0.0434782608695652	0	0.0434782608695652	0.0869565217391304	0.0869565217391304	0.0869565217391304	0.0869565217391304	0.0869565217391304	0.0869565217391304
>posi1254
0.0384615384615385	0	0.0769230769230769	0.115384615384615	0.0384615384615385	0	0	0.0384615384615385	0	0	0	0	0.0769230769230769	0.0384615384615385	0.0384615384615385	0	0.0384615384615385	0	0	0.0384615384615385	0.0384615384615385	0	0	0	0	0	0.0384615384615385	0.0769230769230769	0.0384615384615385	0.115384615384615	0.0769230769230769	0.0769230769230769
>posi1255
0	0	0	0	0	0	0	0	0	0	0	0	0	0	0	0.1	0	0	0	0	0	0	0	0	0.1	0	0	0	0.1	0.3	0.3	0.1
>posi1256
0	0	0	0	0	0.0555555555555556	0	0	0	0	0	0	0	0.0555555555555556	0.111111111111111	0	0.0555555555555556	0	0	0	0.0555555555555556	0	0	0	0	0.111111111111111	0	0.0555555555555556	0.166666666666667	0.0555555555555556	0.111111111111111	0.166666666666667
>posi1257
0.0625	0	0	0	0	0.0625	0	0	0	0	0	0	0.125	0	0.0625	0	0	0.0625	0	0	0	0	0	0.0625	0	0.0625	0	0.125	0.0625	0.125	0.125	0.0625
>posi1258
0.04	0	0.08	0	0.04	0	0.04	0	0	0	0	0	0.04	0.04	0.04	0	0	0.04	0	0.04	0.04	0	0	0	0	0	0.12	0.04	0.12	0.12	0.04	0.12
>posi1259
0	0	0	0	0	0.0625	0	0	0	0	0	0	0	0.125	0	0.125	0	0	0	0.0625	0	0	0	0.125	0.0625	0.0625	0.0625	0.0625	0.0625	0.0625	0.0625	0.0625
>posi1260
0	0	0	0	0	0.0833333333333333	0	0	0	0	0	0	0.0833333333333333	0	0	0.0833333333333333	0	0.0833333333333333	0	0	0	0	0	0	0.0833333333333333	0	0	0.0833333333333333	0	0.25	0.166666666666667	0.0833333333333333
>posi1261
0.157894736842105	0	0.0526315789473684	0.0526315789473684	0.0526315789473684	0	0	0.0526315789473684	0	0	0	0	0	0.157894736842105	0	0	0.0526315789473684	0	0	0.0526315789473684	0	0	0	0.0526315789473684	0	0	0.210526315789474	0	0	0.0526315789473684	0.0526315789473684	0
>posi1262
0	0	0	0	0	0	0	0	0	0	0	0	0	0	0.25	0	0	0	0	0	0.125	0	0	0	0	0.125	0.125	0	0.125	0.125	0.125	0
>posi1263
0	0	0	0	0.0833333333333333	0	0	0	0	0	0	0	0	0.0833333333333333	0	0.0833333333333333	0	0	0.0833333333333333	0	0	0	0	0	0.0833333333333333	0	0.0833333333333333	0	0	0.25	0.166666666666667	0.0833333333333333
>posi1264
0	0	0	0	0	0	0	0	0	0	0	0	0	0	0	0.125	0	0	0	0	0	0	0.125	0	0.125	0	0.125	0	0.125	0.125	0.125	0.125
>posi1265
0	0	0	0	0	0	0	0	0	0	0	0	0	0.142857142857143	0	0	0	0	0	0	0	0	0	0	0	0	0	0.142857142857143	0.142857142857143	0.142857142857143	0.285714285714286	0.142857142857143
>posi1266
0.05	0	0	0	0.1	0.05	0	0	0	0	0	0	0.1	0	0	0.05	0.05	0.05	0.05	0	0	0	0	0	0.05	0	0.05	0.1	0.05	0.1	0.1	0.05
>posi1267
0	0	0	0	0	0	0	0	0.037037037037037	0	0	0.037037037037037	0.0740740740740741	0	0.037037037037037	0.0740740740740741	0	0	0	0	0.037037037037037	0.148148148148148	0.037037037037037	0.037037037037037	0.0740740740740741	0.037037037037037	0	0.0740740740740741	0.0740740740740741	0.0740740740740741	0.037037037037037	0.111111111111111
>posi1268
0.0869565217391304	0	0.0869565217391304	0	0.0869565217391304	0	0	0	0	0	0	0	0	0.0434782608695652	0	0.0434782608695652	0.0434782608695652	0.0434782608695652	0	0	0	0	0	0	0	0	0.130434782608696	0	0.130434782608696	0.130434782608696	0.0434782608695652	0.130434782608696
>posi1269
0	0	0	0	0	0.125	0	0	0	0	0	0	0	0.125	0.125	0	0	0	0	0.125	0	0	0	0	0	0.125	0.125	0	0.125	0	0	0.125
>posi1270
0	0	0	0.0384615384615385	0.0769230769230769	0.0384615384615385	0	0	0	0	0	0	0.0384615384615385	0.0769230769230769	0	0.0769230769230769	0.0769230769230769	0.0384615384615385	0	0	0.0384615384615385	0.0384615384615385	0	0	0.0384615384615385	0.0384615384615385	0.115384615384615	0.0384615384615385	0.0769230769230769	0.0384615384615385	0.0769230769230769	0.0384615384615385
>posi1271
0	0	0	0	0	0	0	0	0	0	0	0	0.0588235294117647	0.0588235294117647	0.0588235294117647	0.117647058823529	0	0	0	0	0	0.235294117647059	0	0	0.0588235294117647	0.0588235294117647	0	0.117647058823529	0.0588235294117647	0.0588235294117647	0.0588235294117647	0.0588235294117647
>posi1272
0.0869565217391304	0.0434782608695652	0.130434782608696	0	0	0	0	0.0434782608695652	0	0	0	0	0.0434782608695652	0	0.0434782608695652	0.0434782608695652	0	0	0.0434782608695652	0	0.0434782608695652	0.0434782608695652	0	0	0.0434782608695652	0.0434782608695652	0	0.0869565217391304	0	0.0869565217391304	0.0869565217391304	0.0869565217391304
>posi1273
0	0	0	0	0	0	0	0	0	0	0	0	0	0	0	0	0	0	0	0	0	0	0	0	0	0	1	0	0	0	0	0
>posi1274
0	0	0	0	0	0	0	0	0	0	0	0	0	0	0	0	0	0	0	0	0	0	0	0	0	0	1	0	0	0	0	0
>posi1275
0.0476190476190476	0.0476190476190476	0	0.0476190476190476	0.0476190476190476	0.0476190476190476	0	0	0	0	0	0	0.0476190476190476	0.0476190476190476	0.0476190476190476	0	0.0952380952380952	0	0	0	0.0476190476190476	0	0	0	0	0.0476190476190476	0.0952380952380952	0.0476190476190476	0.0952380952380952	0.0476190476190476	0.0476190476190476	0.0952380952380952
>posi1276
0	0	0	0	0	0	0	0	0	0	0	0	0	0.0909090909090909	0	0	0	0	0	0	0	0	0	0	0	0	0	0	0.0909090909090909	0.363636363636364	0.181818181818182	0.272727272727273
>posi1277
0	0	0	0	0.25	0	0	0	0	0.0833333333333333	0.0833333333333333	0	0.0833333333333333	0.0833333333333333	0	0	0.0833333333333333	0.166666666666667	0	0	0	0	0	0	0	0	0.0833333333333333	0.0833333333333333	0	0	0	0
>posi1278
0	0	0	0	0	0	0	0	0	0	0	0	0	0.125	0	0	0	0	0	0	0	0	0	0	0	0	0.125	0	0.125	0.25	0.25	0.125
>posi1279
0	0	0	0	0	0	0	0	0	0	0	0	0	0.125	0.125	0.125	0	0	0	0	0.25	0	0	0	0.125	0.125	0.125	0	0	0	0	0
>posi1280
0.0588235294117647	0.117647058823529	0	0	0.0588235294117647	0	0	0	0	0	0	0	0.117647058823529	0.0588235294117647	0	0.0588235294117647	0	0.0588235294117647	0	0	0	0.117647058823529	0	0	0	0.0588235294117647	0.0588235294117647	0.117647058823529	0	0.0588235294117647	0.0588235294117647	0
>posi1281
0	0	0	0	0	0	0	0.0625	0	0	0	0	0.125	0.0625	0	0.0625	0	0	0	0.0625	0.0625	0.0625	0	0	0.0625	0	0.0625	0.125	0	0.125	0.125	0
>posi1282
0	0	0.0666666666666667	0	0	0.0666666666666667	0.0666666666666667	0.0666666666666667	0.0666666666666667	0	0	0.0666666666666667	0	0.133333333333333	0	0	0	0	0	0.2	0	0	0	0	0	0	0.133333333333333	0	0	0.0666666666666667	0.0666666666666667	0
>posi1283
0	0	0	0	0	0	0.1	0	0	0	0	0	0.1	0	0	0.05	0.05	0	0.05	0	0	0	0	0	0.05	0	0	0.1	0.05	0.2	0.2	0.05
>posi1284
0	0	0	0	0	0.153846153846154	0	0.0769230769230769	0	0.0769230769230769	0	0	0.0769230769230769	0.0769230769230769	0	0	0	0	0	0.230769230769231	0	0	0	0	0	0.0769230769230769	0.0769230769230769	0	0	0.0769230769230769	0	0.0769230769230769
>posi1285
0	0	0	0	0.0833333333333333	0	0	0	0.0416666666666667	0	0	0.0416666666666667	0	0.0416666666666667	0.0416666666666667	0.0416666666666667	0.0416666666666667	0.0416666666666667	0	0	0.0416666666666667	0.0416666666666667	0	0	0	0.0833333333333333	0	0.0416666666666667	0.125	0.0833333333333333	0.125	0.0833333333333333
>posi1286
0.272727272727273	0	0	0	0	0	0	0.0909090909090909	0	0	0	0	0	0.0909090909090909	0	0.0909090909090909	0	0	0.0909090909090909	0	0	0	0	0	0.0909090909090909	0	0.0909090909090909	0	0	0.0909090909090909	0.0909090909090909	0
>posi1287
0	0	0	0	0	0	0	0	0	0	0	0	0	0	0.0909090909090909	0.0909090909090909	0	0	0	0	0	0	0.0909090909090909	0	0.0909090909090909	0.0909090909090909	0	0	0.0909090909090909	0.181818181818182	0	0.272727272727273
>posi1288
0	0	0	0	0	0.0476190476190476	0	0	0	0	0	0	0.285714285714286	0	0	0	0	0	0	0.0476190476190476	0	0.19047619047619	0	0	0	0	0	0.285714285714286	0.0476190476190476	0.0476190476190476	0	0.0476190476190476
>posi1289
0	0	0	0	0	0	0	0	0	0	0	0	0.125	0	0	0	0	0	0	0	0	0	0	0	0	0	0	0.125	0	0.375	0.375	0
>posi1290
0	0	0	0	0	0.05	0	0.05	0	0	0	0	0	0.05	0.05	0.05	0	0.05	0	0.05	0.05	0	0	0	0	0.05	0.1	0.05	0.1	0.15	0.05	0.1
>posi1291
0	0	0	0	0	0	0	0	0	0	0	0	0	0	0	0	0	0	0	0	0	0	0	0	0	0	0	0.1	0.3	0.2	0.1	0.3
>posi1292
0	0	0	0	0	0	0	0	0	0	0	0	0.1	0	0	0	0	0	0	0	0	0	0	0	0	0	0	0.1	0.2	0.2	0.1	0.3
>posi1293
0	0	0	0	0	0	0	0	0	0	0	0	0.0769230769230769	0.153846153846154	0	0.0769230769230769	0	0	0	0	0	0.153846153846154	0	0.0769230769230769	0	0.0769230769230769	0.0769230769230769	0.153846153846154	0	0.0769230769230769	0.0769230769230769	0
>posi1294
0	0	0	0	0	0	0	0	0	0	0	0	0	0.181818181818182	0	0	0	0	0	0	0	0	0	0.0909090909090909	0	0.0909090909090909	0	0.0909090909090909	0.181818181818182	0	0.181818181818182	0.181818181818182
>posi1295
0	0	0	0	0	0	0	0	0	0	0	0	0.0666666666666667	0.0666666666666667	0	0.133333333333333	0	0	0	0	0	0.133333333333333	0	0.0666666666666667	0.133333333333333	0	0.0666666666666667	0.0666666666666667	0.0666666666666667	0.0666666666666667	0.0666666666666667	0.0666666666666667
>posi1296
0	0	0	0	0	0	0	0	0	0	0	0	0.0909090909090909	0.0909090909090909	0	0	0	0	0	0	0	0.0909090909090909	0	0	0	0	0	0.181818181818182	0	0.272727272727273	0.272727272727273	0
>posi1297
0.0454545454545455	0.0454545454545455	0.0454545454545455	0	0	0	0.0454545454545455	0.0454545454545455	0	0	0	0	0	0.0454545454545455	0	0.0909090909090909	0	0	0.0454545454545455	0.0454545454545455	0	0	0	0	0.0454545454545455	0	0.0454545454545455	0	0.0909090909090909	0.136363636363636	0.0909090909090909	0.136363636363636
>posi1298
0	0	0	0	0	0	0	0	0	0	0	0	0.0714285714285714	0	0	0	0	0	0	0	0	0	0	0	0	0	0	0.0714285714285714	0.214285714285714	0.214285714285714	0.142857142857143	0.285714285714286
>posi1299
0	0.0714285714285714	0	0.0714285714285714	0.142857142857143	0	0	0	0	0	0	0	0	0.0714285714285714	0.0714285714285714	0.0714285714285714	0	0.142857142857143	0	0	0	0	0	0	0.0714285714285714	0.0714285714285714	0.0714285714285714	0	0	0.0714285714285714	0.0714285714285714	0
>posi1300
0	0	0	0	0	0.0476190476190476	0	0.0476190476190476	0	0.0476190476190476	0.0952380952380952	0	0	0	0	0.0476190476190476	0.0476190476190476	0.0476190476190476	0	0	0	0	0	0.0952380952380952	0	0.0476190476190476	0	0	0.0952380952380952	0.142857142857143	0.0476190476190476	0.19047619047619
>posi1301
0	0	0	0	0.0434782608695652	0	0.0434782608695652	0	0	0	0	0	0.0869565217391304	0	0.0434782608695652	0.0434782608695652	0	0.0434782608695652	0	0.0434782608695652	0	0.0434782608695652	0	0	0.0434782608695652	0.0434782608695652	0	0.0869565217391304	0.0434782608695652	0.173913043478261	0.0434782608695652	0.173913043478261
>posi1302
0	0	0	0	0.0555555555555556	0	0	0.0555555555555556	0	0.0555555555555556	0.0555555555555556	0	0.0555555555555556	0	0.0555555555555556	0.0555555555555556	0	0	0.0555555555555556	0.0555555555555556	0.111111111111111	0	0	0	0.0555555555555556	0.0555555555555556	0	0.0555555555555556	0	0.111111111111111	0.111111111111111	0
>posi1303
0	0	0	0	0	0	0	0	0	0	0	0	0.0588235294117647	0.0588235294117647	0	0.117647058823529	0	0	0	0	0.117647058823529	0.0588235294117647	0	0	0.117647058823529	0	0.0588235294117647	0.0588235294117647	0	0.176470588235294	0.117647058823529	0.0588235294117647
>posi1304
0	0	0	0	0	0	0	0	0	0	0	0	0	0	0.166666666666667	0	0	0	0	0	0	0	0	0	0	0.166666666666667	0	0	0.166666666666667	0.166666666666667	0.166666666666667	0.166666666666667
>posi1305
0	0	0	0	0	0	0	0	0	0	0	0	0	0.0588235294117647	0.0588235294117647	0.117647058823529	0	0	0	0	0.0588235294117647	0.117647058823529	0	0	0.117647058823529	0.0588235294117647	0	0.0588235294117647	0.117647058823529	0.0588235294117647	0.0588235294117647	0.117647058823529
>posi1306
0	0	0	0	0	0	0	0	0	0	0	0	0	0	0.133333333333333	0.133333333333333	0	0	0	0	0	0.133333333333333	0	0.0666666666666667	0.133333333333333	0.133333333333333	0	0	0.0666666666666667	0.0666666666666667	0.0666666666666667	0.0666666666666667
>posi1307
0	0	0	0	0	0.1	0	0	0	0	0	0	0	0.2	0	0	0	0	0	0.1	0	0	0	0	0	0	0.2	0	0	0.2	0.1	0.1
>posi1308
0.0454545454545455	0	0	0	0	0.0454545454545455	0	0.0909090909090909	0.0454545454545455	0	0	0.0454545454545455	0.136363636363636	0	0.0454545454545455	0	0.0454545454545455	0.0909090909090909	0	0	0	0.0909090909090909	0	0	0	0.0454545454545455	0	0.0909090909090909	0	0.0909090909090909	0.0454545454545455	0.0454545454545455
>posi1309
0.111111111111111	0	0.222222222222222	0	0	0	0	0.111111111111111	0	0	0	0	0	0.222222222222222	0	0	0	0	0	0.111111111111111	0	0	0	0	0	0	0.222222222222222	0	0	0	0	0
>posi1310
0	0	0	0	0	0	0	0	0	0	0	0	0	0	0	0	0	0	0	0	0	0	0	0	0	0	0.333333333333333	0	0.333333333333333	0	0	0.333333333333333
>posi1311
0	0	0	0	0	0.0714285714285714	0	0	0.0714285714285714	0	0	0	0	0.142857142857143	0	0	0	0	0	0.0714285714285714	0	0	0	0.0714285714285714	0	0	0	0.0714285714285714	0.0714285714285714	0.142857142857143	0.142857142857143	0.142857142857143
>posi1312
0	0	0.105263157894737	0	0.0526315789473684	0	0.0526315789473684	0	0	0	0	0	0.0526315789473684	0	0	0.105263157894737	0.0526315789473684	0.0526315789473684	0	0	0	0	0	0	0.105263157894737	0	0	0	0	0.210526315789474	0.210526315789474	0
>posi1313
0	0	0	0	0	0	0	0	0	0	0	0	0	0	0.125	0.0625	0	0	0	0	0.0625	0.0625	0	0	0.0625	0.125	0	0	0.0625	0.1875	0.1875	0.0625
>posi1314
0	0	0	0	0	0	0	0	0	0	0	0	0.125	0	0	0.0625	0	0	0	0	0	0.125	0	0	0.0625	0	0	0.125	0.0625	0.1875	0.0625	0.1875
>posi1315
0	0	0.0769230769230769	0	0.0769230769230769	0	0	0	0	0	0	0	0	0	0	0.153846153846154	0.0769230769230769	0	0	0	0	0	0	0	0.0769230769230769	0	0.0769230769230769	0	0	0.230769230769231	0.153846153846154	0.0769230769230769
>posi1316
0	0	0	0	0	0.0714285714285714	0	0.0714285714285714	0.0714285714285714	0	0	0.0714285714285714	0	0.0714285714285714	0.0714285714285714	0	0	0.0714285714285714	0	0.0714285714285714	0	0	0	0.0714285714285714	0	0.0714285714285714	0	0	0.142857142857143	0	0	0.142857142857143
>posi1317
0	0	0	0	0	0.0588235294117647	0	0	0	0	0	0	0.117647058823529	0	0.0588235294117647	0	0	0	0	0.0588235294117647	0	0	0	0.0588235294117647	0	0.0588235294117647	0	0.117647058823529	0.0588235294117647	0.176470588235294	0.117647058823529	0.117647058823529
>posi1318
0	0	0	0	0	0.0555555555555556	0	0.0555555555555556	0.0555555555555556	0	0.0555555555555556	0.0555555555555556	0	0.111111111111111	0	0	0	0	0.0555555555555556	0.0555555555555556	0.0555555555555556	0	0	0.0555555555555556	0	0.0555555555555556	0.0555555555555556	0	0.111111111111111	0	0.0555555555555556	0.111111111111111
>posi1319
0	0	0	0	0	0	0	0	0	0.0666666666666667	0.0666666666666667	0	0.133333333333333	0	0	0	0	0	0	0	0	0.133333333333333	0	0.0666666666666667	0	0	0	0.133333333333333	0	0.2	0.133333333333333	0.0666666666666667
>posi1320
0	0	0	0	0	0.05	0	0	0	0	0	0	0	0.1	0.05	0.05	0	0	0	0.05	0	0	0	0.1	0	0.15	0.05	0	0.05	0.1	0.15	0.1
>posi1321
0	0	0	0.0666666666666667	0	0.0666666666666667	0	0	0	0	0	0	0.0666666666666667	0.0666666666666667	0	0	0.0666666666666667	0	0	0	0	0	0	0	0	0	0.0666666666666667	0.0666666666666667	0.0666666666666667	0.2	0.133333333333333	0.133333333333333
>posi1322
0	0	0	0	0	0	0	0	0	0	0	0	0	0.0588235294117647	0	0.0588235294117647	0	0	0	0	0	0.0588235294117647	0	0	0	0.0588235294117647	0.0588235294117647	0	0.117647058823529	0.235294117647059	0.117647058823529	0.235294117647059
>posi1323
0	0	0	0	0	0.0434782608695652	0.0434782608695652	0	0	0	0	0	0.0434782608695652	0.0869565217391304	0	0.0434782608695652	0.0434782608695652	0	0	0.0434782608695652	0.0434782608695652	0	0	0	0	0	0.0434782608695652	0.130434782608696	0.0869565217391304	0.173913043478261	0.130434782608696	0.0434782608695652
>posi1324
0	0	0	0	0.037037037037037	0	0	0	0	0	0.037037037037037	0	0	0.0740740740740741	0	0.0740740740740741	0	0.037037037037037	0	0	0.037037037037037	0.037037037037037	0.037037037037037	0	0.037037037037037	0.037037037037037	0.037037037037037	0.037037037037037	0.0740740740740741	0.185185185185185	0.148148148148148	0.0740740740740741
>posi1325
0	0	0	0	0.0666666666666667	0.0666666666666667	0	0	0	0	0	0	0	0.133333333333333	0	0	0.133333333333333	0	0	0	0	0	0	0	0	0	0.133333333333333	0.0666666666666667	0.0666666666666667	0.133333333333333	0.0666666666666667	0.133333333333333
>posi1326
0	0	0	0	0.0833333333333333	0	0	0	0	0	0	0	0	0.0833333333333333	0	0.0833333333333333	0.0833333333333333	0	0	0	0	0	0	0	0	0.0833333333333333	0	0.0833333333333333	0.0833333333333333	0.166666666666667	0.166666666666667	0.0833333333333333
>posi1327
0	0	0	0	0	0	0	0	0	0	0	0	0	0.0714285714285714	0	0	0	0	0	0	0	0	0	0	0	0	0	0.0714285714285714	0.142857142857143	0.285714285714286	0.0714285714285714	0.357142857142857
>posi1328
0.0869565217391304	0.0434782608695652	0	0	0.0869565217391304	0.0434782608695652	0	0	0	0	0	0	0	0.0869565217391304	0.0434782608695652	0.0434782608695652	0	0.130434782608696	0	0	0	0	0	0	0	0.0869565217391304	0.0434782608695652	0.0434782608695652	0.0434782608695652	0.0869565217391304	0.0434782608695652	0.0869565217391304
>posi1329
0	0	0	0	0.0416666666666667	0	0	0	0	0	0	0	0	0.0416666666666667	0.0416666666666667	0.0833333333333333	0.0416666666666667	0	0	0	0.0416666666666667	0	0	0.0416666666666667	0.0416666666666667	0.0833333333333333	0	0.0416666666666667	0.166666666666667	0.0833333333333333	0.125	0.125
>posi1330
0	0	0	0	0.0434782608695652	0.0869565217391304	0	0	0	0	0	0	0.0434782608695652	0.0869565217391304	0	0.0869565217391304	0	0.0434782608695652	0.0434782608695652	0.0434782608695652	0	0	0.0434782608695652	0	0.0434782608695652	0.0869565217391304	0.0434782608695652	0.0434782608695652	0	0.0869565217391304	0.130434782608696	0.0434782608695652
>posi1331
0	0	0	0	0	0	0	0.0476190476190476	0	0	0	0	0	0.0952380952380952	0	0.0476190476190476	0.0476190476190476	0	0	0	0	0	0.0476190476190476	0	0	0.0952380952380952	0	0.0476190476190476	0.142857142857143	0.0952380952380952	0.238095238095238	0.0952380952380952
>posi1332
0	0.0384615384615385	0	0.192307692307692	0.0769230769230769	0	0	0	0	0	0	0	0.0384615384615385	0.115384615384615	0	0	0.0384615384615385	0.0384615384615385	0	0	0.0384615384615385	0	0	0	0	0.0384615384615385	0.0384615384615385	0.0384615384615385	0.0384615384615385	0.0769230769230769	0.153846153846154	0.0384615384615385
>posi1333
0.105263157894737	0.157894736842105	0	0	0	0.105263157894737	0	0	0	0	0	0	0.0526315789473684	0	0.0526315789473684	0.0526315789473684	0	0	0	0.105263157894737	0	0	0	0	0.0526315789473684	0	0.0526315789473684	0.0526315789473684	0	0.105263157894737	0.105263157894737	0
>posi1334
0.0526315789473684	0	0	0.105263157894737	0.0526315789473684	0	0	0.0526315789473684	0	0	0	0	0	0	0.105263157894737	0.0526315789473684	0	0.0526315789473684	0	0.0526315789473684	0	0	0	0.0526315789473684	0.0526315789473684	0.105263157894737	0	0.0526315789473684	0.0526315789473684	0.0526315789473684	0.0526315789473684	0.0526315789473684
>posi1335
0.0769230769230769	0	0	0	0.0769230769230769	0	0	0	0	0	0	0	0.0769230769230769	0	0	0.0769230769230769	0.0769230769230769	0	0	0	0	0	0	0	0.0769230769230769	0	0	0.0769230769230769	0.0769230769230769	0.153846153846154	0.153846153846154	0.0769230769230769
>posi1336
0	0	0	0	0	0	0	0	0	0	0	0	0	0.5	0	0	0	0	0	0	0	0	0	0	0	0	0.5	0	0	0	0	0
>posi1337
0	0.0416666666666667	0.125	0.0833333333333333	0.0416666666666667	0	0.0416666666666667	0	0	0	0	0	0.0416666666666667	0	0.0833333333333333	0	0.0833333333333333	0	0	0	0	0.0416666666666667	0	0	0	0.0833333333333333	0.0416666666666667	0.0416666666666667	0.0416666666666667	0.0833333333333333	0.0833333333333333	0.0416666666666667
>posi1338
0	0	0	0	0	0	0	0	0	0	0	0	0	0	0.0769230769230769	0.0769230769230769	0	0	0	0	0	0.0769230769230769	0	0	0	0.153846153846154	0	0	0.153846153846154	0.153846153846154	0.0769230769230769	0.230769230769231
>posi1339
0	0	0	0	0	0.117647058823529	0	0	0	0.0588235294117647	0	0.0588235294117647	0	0.117647058823529	0	0.0588235294117647	0	0	0	0.117647058823529	0.117647058823529	0	0	0	0.0588235294117647	0.0588235294117647	0	0	0	0.0588235294117647	0.176470588235294	0
>posi1340
0	0	0	0	0	0	0	0	0	0	0	0	0.0769230769230769	0.0769230769230769	0	0	0	0	0	0	0.0769230769230769	0	0	0	0	0	0.0769230769230769	0.0769230769230769	0.153846153846154	0.153846153846154	0.153846153846154	0.153846153846154
>posi1341
0	0	0	0	0	0	0	0	0	0	0	0	0.142857142857143	0	0.142857142857143	0	0	0	0	0	0.142857142857143	0	0	0	0	0.142857142857143	0	0.142857142857143	0	0.142857142857143	0.142857142857143	0
>posi1342
0.0476190476190476	0	0.0476190476190476	0	0	0	0.0952380952380952	0	0	0.0476190476190476	0	0	0	0	0.0952380952380952	0.0476190476190476	0.0476190476190476	0	0.0476190476190476	0	0	0	0	0.0476190476190476	0.0476190476190476	0.0476190476190476	0.0476190476190476	0	0.142857142857143	0.0476190476190476	0	0.142857142857143
>posi1343
0	0	0	0	0	0.1	0	0	0	0	0	0	0.1	0	0	0.1	0.1	0	0	0	0	0	0	0	0.1	0	0	0.1	0	0.2	0.2	0
>posi1344
0	0	0	0	0	0	0	0	0	0.0833333333333333	0	0	0	0	0.0833333333333333	0.0833333333333333	0	0	0	0	0.0833333333333333	0	0	0.0833333333333333	0	0.0833333333333333	0	0.0833333333333333	0.0833333333333333	0.0833333333333333	0.166666666666667	0.0833333333333333
>posi1345
0	0	0	0	0	0	0	0	0	0.0833333333333333	0	0	0	0	0.0833333333333333	0.0833333333333333	0	0	0	0	0.0833333333333333	0	0	0.0833333333333333	0	0.0833333333333333	0	0.0833333333333333	0.0833333333333333	0.0833333333333333	0.166666666666667	0.0833333333333333
>posi1346
0	0	0	0	0	0	0	0	0	0	0	0	0	0.1	0	0.05	0	0	0	0	0	0.05	0	0.05	0.1	0	0	0.05	0.1	0.15	0.1	0.25
>posi1347
0	0	0	0	0	0	0	0	0	0	0	0	0	0.1	0	0.05	0	0	0	0	0	0.05	0	0.05	0.1	0	0	0.05	0.1	0.15	0.1	0.25
>posi1348
0	0	0	0	0	0.142857142857143	0.0714285714285714	0	0	0.0714285714285714	0	0.0714285714285714	0	0	0.0714285714285714	0.0714285714285714	0.0714285714285714	0	0	0.142857142857143	0	0	0	0	0	0.142857142857143	0	0	0	0.0714285714285714	0.0714285714285714	0
>posi1349
0	0.0625	0	0	0	0.0625	0	0	0	0	0	0	0	0.0625	0.0625	0.0625	0.0625	0	0	0	0.0625	0	0	0	0	0.125	0.0625	0	0.125	0.0625	0.0625	0.125
>posi1350
0	0	0	0	0	0	0	0	0	0.0454545454545455	0.0454545454545455	0	0	0.0909090909090909	0.0909090909090909	0.0454545454545455	0	0	0	0	0.0454545454545455	0	0.0454545454545455	0.181818181818182	0.0454545454545455	0.0909090909090909	0.0909090909090909	0	0.0454545454545455	0.0454545454545455	0	0.0909090909090909
>posi1351
0	0.0476190476190476	0	0	0.0952380952380952	0	0	0	0	0	0	0.0476190476190476	0.0476190476190476	0.142857142857143	0	0	0.0476190476190476	0.0476190476190476	0	0	0.0476190476190476	0.0476190476190476	0	0	0.0476190476190476	0	0	0.0952380952380952	0.0476190476190476	0.0952380952380952	0.0952380952380952	0.0476190476190476
>posi1352
0	0	0	0	0	0.117647058823529	0	0.0588235294117647	0.0588235294117647	0	0	0.0588235294117647	0.0588235294117647	0.117647058823529	0	0	0	0.0588235294117647	0	0.117647058823529	0.0588235294117647	0	0	0	0	0.0588235294117647	0.0588235294117647	0.0588235294117647	0	0	0.117647058823529	0
>posi1353
0.166666666666667	0	0.166666666666667	0.125	0	0	0.0416666666666667	0.0416666666666667	0.0416666666666667	0	0	0	0	0	0.0833333333333333	0	0	0	0.0416666666666667	0.0416666666666667	0	0	0	0	0	0.0833333333333333	0	0	0.0416666666666667	0.0416666666666667	0.0416666666666667	0.0416666666666667
>posi1354
0.107142857142857	0.0357142857142857	0.0714285714285714	0.0357142857142857	0.0357142857142857	0	0	0	0	0	0	0	0.0357142857142857	0.0714285714285714	0	0.0357142857142857	0.0357142857142857	0	0	0	0	0.0357142857142857	0	0.0357142857142857	0.0357142857142857	0	0.0357142857142857	0.0357142857142857	0.0357142857142857	0.142857142857143	0.142857142857143	0.0357142857142857
>posi1355
0	0	0	0	0.0526315789473684	0.0526315789473684	0	0	0	0	0	0	0.0526315789473684	0.157894736842105	0	0	0.105263157894737	0	0	0	0	0.0526315789473684	0	0	0	0	0.157894736842105	0.0526315789473684	0	0.157894736842105	0.105263157894737	0.0526315789473684
>posi1356
0	0.0416666666666667	0	0.0833333333333333	0.0833333333333333	0	0	0	0	0	0	0	0.0416666666666667	0	0.0833333333333333	0.0416666666666667	0.0416666666666667	0.0416666666666667	0	0	0.0416666666666667	0	0	0	0.0416666666666667	0.0416666666666667	0.0416666666666667	0.0416666666666667	0.0833333333333333	0.125	0.0416666666666667	0.0833333333333333
>posi1357
0	0	0	0	0	0.166666666666667	0	0	0	0	0	0	0	0.111111111111111	0.0555555555555556	0.0555555555555556	0.166666666666667	0	0	0	0.0555555555555556	0	0	0	0	0.111111111111111	0.111111111111111	0	0	0.0555555555555556	0.111111111111111	0
>posi1358
0	0	0	0	0	0	0.0526315789473684	0	0	0	0	0	0.0526315789473684	0.0526315789473684	0	0.0526315789473684	0	0	0.0526315789473684	0	0.0526315789473684	0	0	0	0.105263157894737	0.0526315789473684	0	0	0.0526315789473684	0.105263157894737	0.210526315789474	0.157894736842105
>posi1359
0	0.0476190476190476	0	0.0476190476190476	0.0476190476190476	0	0.0476190476190476	0	0.0476190476190476	0	0	0.0476190476190476	0.0476190476190476	0	0.0476190476190476	0.0476190476190476	0.0476190476190476	0.0476190476190476	0	0	0	0.0952380952380952	0	0	0.0476190476190476	0.0476190476190476	0	0	0.0476190476190476	0.0952380952380952	0.0952380952380952	0.0476190476190476
>posi1360
0.08	0.12	0.04	0.04	0.04	0	0	0.04	0	0	0	0	0.04	0.04	0	0.04	0.04	0.04	0	0	0	0	0	0	0.04	0	0.04	0.04	0.04	0.12	0.12	0.04
>posi1361
0	0	0	0.0714285714285714	0	0.0714285714285714	0	0	0	0	0	0	0.0714285714285714	0.142857142857143	0	0	0	0	0	0.0714285714285714	0.0714285714285714	0	0	0	0	0	0.142857142857143	0.0714285714285714	0.0714285714285714	0.0714285714285714	0.0714285714285714	0.0714285714285714
>posi1362
0	0	0	0	0.125	0	0	0	0	0	0	0	0.125	0.125	0	0	0.125	0	0	0	0	0	0	0	0	0	0.125	0.125	0	0.125	0.125	0
>posi1363
0	0	0	0	0	0	0	0	0	0	0	0	0	0.166666666666667	0	0	0	0	0	0	0	0	0	0	0	0	0	0.166666666666667	0	0.333333333333333	0.333333333333333	0
>posi1364
0	0	0	0.0714285714285714	0	0.0714285714285714	0	0	0	0	0	0	0.0714285714285714	0.142857142857143	0	0	0.0714285714285714	0	0	0	0	0.0714285714285714	0	0	0	0	0.142857142857143	0.0714285714285714	0.0714285714285714	0.0714285714285714	0.0714285714285714	0.0714285714285714
>posi1365
0	0.0769230769230769	0	0.0769230769230769	0	0.0769230769230769	0	0	0	0	0	0	0	0.0769230769230769	0	0.0769230769230769	0.0769230769230769	0	0	0	0	0	0	0	0.0769230769230769	0	0	0	0.0769230769230769	0.153846153846154	0.0769230769230769	0.153846153846154
>posi1366
0	0	0	0	0	0.125	0	0	0	0	0	0	0	0.25	0	0	0	0	0	0.125	0	0	0	0	0	0	0.125	0.125	0	0.125	0.125	0
>posi1367
0	0	0	0	0.05	0	0	0	0	0	0	0	0	0.05	0	0.1	0	0.05	0	0	0	0	0.05	0	0	0.05	0.05	0	0.15	0.2	0.05	0.2
>posi1368
0	0	0	0	0.0588235294117647	0	0	0	0	0	0	0	0	0.117647058823529	0	0.0588235294117647	0	0.0588235294117647	0	0	0	0	0	0.0588235294117647	0	0.117647058823529	0.0588235294117647	0	0.117647058823529	0.0588235294117647	0.176470588235294	0.117647058823529
>posi1369
0	0	0	0	0.0588235294117647	0	0	0	0	0	0	0	0	0.117647058823529	0	0.117647058823529	0	0.0588235294117647	0	0	0	0	0.0588235294117647	0.0588235294117647	0	0.117647058823529	0.117647058823529	0	0.117647058823529	0.0588235294117647	0.0588235294117647	0.0588235294117647
>posi1370
0	0	0	0	0.0588235294117647	0	0	0	0	0	0	0	0	0.117647058823529	0	0.0588235294117647	0	0.0588235294117647	0	0	0	0	0	0.0588235294117647	0	0.117647058823529	0.0588235294117647	0	0.117647058823529	0.0588235294117647	0.176470588235294	0.117647058823529
>posi1371
0	0	0	0	0.0588235294117647	0	0	0	0	0	0	0	0	0.117647058823529	0	0.0588235294117647	0	0.0588235294117647	0	0	0	0	0	0.0588235294117647	0	0.117647058823529	0.0588235294117647	0	0.117647058823529	0.0588235294117647	0.176470588235294	0.117647058823529
>posi1372
0	0	0	0	0.0588235294117647	0	0	0	0	0	0	0	0	0.117647058823529	0	0.0588235294117647	0	0.0588235294117647	0	0	0	0	0	0.0588235294117647	0	0.117647058823529	0.0588235294117647	0	0.117647058823529	0.0588235294117647	0.176470588235294	0.117647058823529
>posi1373
0.05	0	0	0	0	0	0.05	0	0	0	0	0	0.05	0	0.05	0.05	0	0	0	0.05	0	0	0	0.05	0.05	0.05	0	0.05	0.1	0.15	0.1	0.15
>posi1374
0.0869565217391304	0.0869565217391304	0	0.0434782608695652	0.0434782608695652	0.0434782608695652	0	0.0434782608695652	0	0	0	0	0	0.0434782608695652	0	0.0869565217391304	0	0.0869565217391304	0	0.0434782608695652	0	0	0	0	0.0434782608695652	0.0869565217391304	0	0.0434782608695652	0.0434782608695652	0	0.0869565217391304	0.0869565217391304
>posi1375
0	0.0454545454545455	0	0	0	0.0909090909090909	0	0	0	0	0	0	0	0	0	0.0909090909090909	0.0454545454545455	0.0454545454545455	0	0	0	0	0	0	0.0454545454545455	0	0	0.0909090909090909	0.136363636363636	0.181818181818182	0.136363636363636	0.0909090909090909
>posi1376
0.172413793103448	0.0344827586206897	0.0344827586206897	0.0344827586206897	0.0344827586206897	0	0	0.0344827586206897	0	0	0	0	0	0.0689655172413793	0.0344827586206897	0	0.0344827586206897	0	0	0.0344827586206897	0	0	0	0	0	0.0344827586206897	0.0344827586206897	0	0.0689655172413793	0.137931034482759	0.103448275862069	0.103448275862069
>posi1377
0.0476190476190476	0.0476190476190476	0	0	0.0476190476190476	0	0	0	0	0.0476190476190476	0.0952380952380952	0	0	0	0.0476190476190476	0.0952380952380952	0	0.0476190476190476	0	0	0.19047619047619	0	0	0	0.0952380952380952	0	0.0476190476190476	0	0	0.0952380952380952	0.0476190476190476	0.0476190476190476
>posi1378
0	0	0	0	0	0	0	0	0	0	0	0	0	0	0	0.166666666666667	0	0	0	0	0	0	0	0	0	0.166666666666667	0	0	0.166666666666667	0.166666666666667	0.166666666666667	0.166666666666667
>posi1379
0	0	0	0	0	0.142857142857143	0	0.0714285714285714	0	0.0714285714285714	0	0	0.0714285714285714	0.0714285714285714	0	0.0714285714285714	0	0	0	0.214285714285714	0	0	0	0	0.0714285714285714	0	0.0714285714285714	0.0714285714285714	0	0.0714285714285714	0	0
>posi1380
0	0.0869565217391304	0	0	0	0.0869565217391304	0	0.0434782608695652	0	0	0	0	0.0434782608695652	0.0869565217391304	0	0.0434782608695652	0.0434782608695652	0.0434782608695652	0	0.0434782608695652	0	0	0	0	0	0.0434782608695652	0	0.0869565217391304	0.0434782608695652	0.130434782608696	0.0869565217391304	0.0869565217391304
>posi1381
0.0384615384615385	0	0	0	0.0384615384615385	0	0.0384615384615385	0	0	0.0384615384615385	0.0384615384615385	0	0.0769230769230769	0	0.153846153846154	0	0.0769230769230769	0	0	0	0.0384615384615385	0	0.0769230769230769	0.0769230769230769	0	0.153846153846154	0	0.0769230769230769	0	0.0384615384615385	0.0384615384615385	0
>posi1382
0	0	0	0	0	0	0	0	0	0	0	0	0	0	0.166666666666667	0.0833333333333333	0	0	0	0	0.0833333333333333	0.0833333333333333	0	0	0.0833333333333333	0.166666666666667	0	0	0.0833333333333333	0.0833333333333333	0.0833333333333333	0.0833333333333333
>posi1383
0	0	0	0	0	0	0	0.0416666666666667	0	0.0416666666666667	0	0.0416666666666667	0.0416666666666667	0	0.0833333333333333	0.125	0	0	0	0.0416666666666667	0.0416666666666667	0.208333333333333	0	0	0.0416666666666667	0.166666666666667	0	0.0416666666666667	0.0416666666666667	0	0	0.0416666666666667
>posi1384
0	0	0	0	0	0	0	0	0	0	0	0	0.125	0	0	0	0	0	0	0	0	0	0	0	0	0	0	0.125	0.125	0.25	0.25	0.125
>posi1385
0	0	0	0	0	0	0	0	0	0	0	0	0	0.166666666666667	0	0	0	0	0	0	0	0	0	0	0	0	0.166666666666667	0	0.166666666666667	0.166666666666667	0.166666666666667	0.166666666666667
>posi1386
0.1	0	0.05	0.05	0.05	0	0	0	0	0	0	0	0	0.05	0	0.05	0	0	0.05	0	0.05	0	0	0	0.05	0	0.05	0	0.15	0.05	0.1	0.15
>posi1387
0	0	0	0	0	0.125	0	0	0	0	0	0	0	0.0625	0.0625	0.0625	0	0	0	0.125	0	0	0	0	0	0.125	0	0.0625	0.125	0.0625	0	0.1875
>posi1388
0	0	0	0	0.0833333333333333	0	0	0	0	0	0	0	0	0.0833333333333333	0.0833333333333333	0	0.0833333333333333	0	0	0	0	0	0	0	0	0	0.0833333333333333	0.0833333333333333	0	0.333333333333333	0.0833333333333333	0.0833333333333333
>posi1389
0	0	0	0	0	0	0	0	0	0	0	0	0	0	0.0666666666666667	0.0666666666666667	0	0	0	0	0.0666666666666667	0	0	0	0	0.0666666666666667	0	0.0666666666666667	0.266666666666667	0.133333333333333	0.0666666666666667	0.2
>posi1390
0.142857142857143	0.0714285714285714	0	0.0714285714285714	0	0.0714285714285714	0	0	0	0	0	0	0	0	0	0.142857142857143	0.0714285714285714	0	0	0	0	0	0	0	0.142857142857143	0	0	0	0	0.142857142857143	0.0714285714285714	0.0714285714285714
>posi1391
0	0	0	0	0	0	0	0	0	0	0	0	0	0.181818181818182	0	0.0909090909090909	0	0	0	0	0.0909090909090909	0.0909090909090909	0	0	0.181818181818182	0	0.0909090909090909	0	0.0909090909090909	0	0	0.181818181818182
>posi1392
0	0	0	0	0	0	0	0	0	0	0	0	0.125	0	0	0	0	0	0	0	0	0	0	0	0	0	0	0.125	0.25	0.125	0.125	0.25
>posi1393
0	0	0	0.0454545454545455	0	0.0454545454545455	0	0	0	0	0	0	0.0454545454545455	0.0909090909090909	0	0.0909090909090909	0.0454545454545455	0	0	0	0	0.0454545454545455	0	0.0909090909090909	0.0454545454545455	0	0.0909090909090909	0.0909090909090909	0.0909090909090909	0.0909090909090909	0.0454545454545455	0.0454545454545455
>posi1394
0	0	0.0454545454545455	0	0	0	0	0.0454545454545455	0	0	0	0	0.0454545454545455	0	0	0.0909090909090909	0.0454545454545455	0	0	0	0	0	0.0909090909090909	0	0.0454545454545455	0.0454545454545455	0.0454545454545455	0.0454545454545455	0.0909090909090909	0.136363636363636	0.136363636363636	0.0909090909090909
>posi1395
0	0	0	0	0	0	0	0	0	0	0	0	0.2	0.2	0	0	0	0	0	0	0	0.2	0	0	0	0	0.2	0.2	0	0	0	0
>posi1396
0	0	0.153846153846154	0.0769230769230769	0	0	0	0.0769230769230769	0	0	0	0	0	0.0769230769230769	0.0769230769230769	0	0	0.0769230769230769	0	0	0	0	0	0	0	0.0769230769230769	0	0.0769230769230769	0.0769230769230769	0.0769230769230769	0.0769230769230769	0.0769230769230769
>posi1397
0.0416666666666667	0.0416666666666667	0	0	0.0833333333333333	0.0416666666666667	0.0416666666666667	0	0	0	0.0416666666666667	0	0	0.0416666666666667	0	0.125	0.125	0.0416666666666667	0	0	0	0	0	0.0416666666666667	0.125	0	0.0416666666666667	0	0	0.0833333333333333	0.0833333333333333	0
>posi1398
0.0384615384615385	0.0769230769230769	0	0.0384615384615385	0.0384615384615385	0	0	0.0384615384615385	0	0	0	0.0384615384615385	0.0384615384615385	0.0769230769230769	0	0	0	0.0384615384615385	0	0.0384615384615385	0	0.0384615384615385	0	0.0384615384615385	0	0	0.115384615384615	0.0384615384615385	0.0384615384615385	0.153846153846154	0.0769230769230769	0.0384615384615385
>posi1399
0.0833333333333333	0	0	0	0.0416666666666667	0.125	0	0	0	0	0	0	0.125	0.0416666666666667	0.0416666666666667	0	0.125	0.0416666666666667	0	0	0	0	0	0	0	0.0416666666666667	0	0.166666666666667	0.0416666666666667	0.0416666666666667	0.0416666666666667	0.0416666666666667
>posi1400
0	0	0	0	0.0588235294117647	0	0	0	0	0	0	0	0	0	0.117647058823529	0.117647058823529	0.0588235294117647	0	0	0	0.0588235294117647	0	0.0588235294117647	0	0	0.235294117647059	0	0	0.117647058823529	0.0588235294117647	0	0.117647058823529
>posi1401
0	0	0	0	0	0	0	0	0	0	0	0	0	0	0	0.125	0	0	0	0	0	0	0	0	0	0.125	0	0	0.125	0.25	0.125	0.25
>posi1402
0	0.037037037037037	0	0	0.037037037037037	0.0740740740740741	0	0	0	0	0	0.037037037037037	0.0740740740740741	0	0.111111111111111	0	0	0.037037037037037	0	0.0740740740740741	0	0.037037037037037	0.037037037037037	0	0.037037037037037	0.111111111111111	0	0.037037037037037	0	0.111111111111111	0.0740740740740741	0.0740740740740741
>posi1403
0	0	0	0	0	0	0	0	0	0	0	0	0	0.142857142857143	0.142857142857143	0	0	0	0	0	0	0	0	0.142857142857143	0	0.142857142857143	0.142857142857143	0	0	0.142857142857143	0.142857142857143	0
>posi1404
0	0	0	0	0	0	0	0	0	0	0	0	0	0	0.0555555555555556	0.111111111111111	0	0	0	0	0	0.0555555555555556	0	0.0555555555555556	0.0555555555555556	0.0555555555555556	0.0555555555555556	0	0.111111111111111	0.222222222222222	0.111111111111111	0.111111111111111
>posi1405
0	0	0	0	0	0.0625	0	0	0	0	0	0	0	0.0625	0.0625	0.125	0	0.0625	0	0	0.125	0.0625	0	0	0.125	0	0.125	0	0	0.125	0.0625	0
>posi1406
0.173913043478261	0.0869565217391304	0	0.0869565217391304	0.0869565217391304	0	0	0	0	0	0	0	0	0.0434782608695652	0.0869565217391304	0.0434782608695652	0.0434782608695652	0.0434782608695652	0	0	0	0.0434782608695652	0	0	0.0434782608695652	0.0869565217391304	0.0434782608695652	0	0	0.0434782608695652	0.0434782608695652	0
>posi1407
0	0	0	0	0	0	0	0	0	0	0	0	0	0	0.166666666666667	0	0	0	0	0	0	0	0	0	0	0.166666666666667	0	0	0.166666666666667	0.166666666666667	0.166666666666667	0.166666666666667
>posi1408
0	0	0.1	0	0.05	0	0.05	0	0	0	0	0	0.05	0	0	0.1	0.05	0.05	0	0	0	0	0	0	0.1	0	0	0.05	0	0.2	0.2	0
>posi1409
0.142857142857143	0	0	0	0.0714285714285714	0	0	0	0	0	0	0	0.0714285714285714	0.0714285714285714	0.0714285714285714	0	0.0714285714285714	0	0	0	0	0.0714285714285714	0	0	0	0	0	0.142857142857143	0.0714285714285714	0.142857142857143	0.0714285714285714	0
>posi1410
0	0	0	0.05	0	0	0.05	0	0	0	0	0	0.05	0.1	0	0	0	0	0.05	0	0.05	0	0	0	0.05	0	0.05	0.05	0	0.2	0.1	0.2
>posi1411
0	0	0	0.05	0	0	0.05	0	0	0	0	0	0.05	0.1	0	0	0	0	0.05	0	0.05	0	0	0	0.05	0	0.05	0.05	0	0.2	0.1	0.2
>posi1412
0	0	0	0	0.0714285714285714	0	0	0.0714285714285714	0	0	0	0	0	0.142857142857143	0	0.0714285714285714	0	0	0.0714285714285714	0.0714285714285714	0	0	0	0	0	0.0714285714285714	0.142857142857143	0	0	0.142857142857143	0.0714285714285714	0.0714285714285714
>posi1413
0	0	0	0	0	0	0	0	0	0	0	0	0	0	0	0.1	0	0	0	0	0	0	0	0	0.1	0	0	0	0.1	0.3	0.2	0.2
>posi1414
0.0869565217391304	0.0869565217391304	0	0.0434782608695652	0	0.0434782608695652	0	0.0434782608695652	0	0	0	0	0.0434782608695652	0.0869565217391304	0	0	0.0434782608695652	0	0	0.0434782608695652	0	0	0	0	0	0	0.0869565217391304	0.0434782608695652	0.0869565217391304	0.0869565217391304	0.0434782608695652	0.130434782608696
>posi1415
0.0869565217391304	0.0869565217391304	0	0.0434782608695652	0	0.0434782608695652	0	0.0434782608695652	0	0	0	0	0.0434782608695652	0.0869565217391304	0	0	0.0434782608695652	0	0	0.0434782608695652	0	0	0	0	0	0	0.0869565217391304	0.0434782608695652	0.0869565217391304	0.0869565217391304	0.0434782608695652	0.130434782608696
>posi1416
0	0	0	0	0.0384615384615385	0.0384615384615385	0	0.0384615384615385	0	0.0384615384615385	0	0	0	0.0769230769230769	0	0.0384615384615385	0.0769230769230769	0.0384615384615385	0	0	0	0	0	0.0384615384615385	0	0.0769230769230769	0.0769230769230769	0	0.115384615384615	0.0384615384615385	0.115384615384615	0.153846153846154
>posi1417
0	0	0	0	0	0.133333333333333	0	0	0.0666666666666667	0.0666666666666667	0	0.133333333333333	0	0.0666666666666667	0	0.0666666666666667	0	0	0	0.133333333333333	0	0.2	0	0	0.0666666666666667	0	0.0666666666666667	0	0	0	0	0
>posi1418
0	0	0	0	0	0.133333333333333	0	0	0.0666666666666667	0.0666666666666667	0	0.133333333333333	0	0.0666666666666667	0	0.0666666666666667	0	0	0	0.133333333333333	0	0.2	0	0	0.0666666666666667	0	0.0666666666666667	0	0	0	0	0
>posi1419
0	0	0	0	0	0	0	0	0	0	0	0	0.0909090909090909	0	0	0.0909090909090909	0	0	0	0	0	0.0909090909090909	0	0	0.0909090909090909	0	0	0.0909090909090909	0.0909090909090909	0.181818181818182	0.0909090909090909	0.181818181818182
>posi1420
0	0	0	0	0	0	0	0.0909090909090909	0	0	0	0	0.0909090909090909	0.0909090909090909	0	0	0	0.0909090909090909	0	0	0	0	0	0	0.0909090909090909	0	0	0.0909090909090909	0.0909090909090909	0.0909090909090909	0.0909090909090909	0.181818181818182
>posi1421
0	0	0	0	0	0	0	0	0	0	0	0	0.0909090909090909	0	0	0.0909090909090909	0	0	0	0	0	0.0909090909090909	0	0	0.0909090909090909	0	0	0.0909090909090909	0.0909090909090909	0.181818181818182	0.0909090909090909	0.181818181818182
>posi1422
0.0434782608695652	0	0	0	0.0434782608695652	0.0434782608695652	0	0	0	0	0	0	0.0434782608695652	0.0869565217391304	0.0434782608695652	0.0434782608695652	0.0434782608695652	0.0434782608695652	0	0	0.0434782608695652	0.0434782608695652	0	0	0.0434782608695652	0.0434782608695652	0.0434782608695652	0.0869565217391304	0.0434782608695652	0.0869565217391304	0.0869565217391304	0.0434782608695652
>posi1423
0	0	0	0	0	0	0	0.1	0	0	0	0	0	0	0.2	0	0	0	0	0.1	0	0	0	0	0	0.2	0	0	0.2	0	0	0.2
>posi1424
0	0	0	0	0	0	0	0	0	0	0	0	0.142857142857143	0.142857142857143	0	0	0	0	0	0	0.142857142857143	0	0	0	0	0	0.142857142857143	0.142857142857143	0	0.142857142857143	0.142857142857143	0
>posi1425
0	0	0	0	0	0.142857142857143	0	0	0	0	0	0	0	0.142857142857143	0	0	0.142857142857143	0	0	0	0	0	0	0	0	0	0.285714285714286	0	0.142857142857143	0	0	0.142857142857143
>posi1426
0	0	0	0.0384615384615385	0.0384615384615385	0.0384615384615385	0	0	0	0	0	0	0.0769230769230769	0.0384615384615385	0	0.0384615384615385	0	0.0384615384615385	0.0384615384615385	0	0	0.0384615384615385	0	0	0.0769230769230769	0	0	0.0769230769230769	0.0769230769230769	0.115384615384615	0.115384615384615	0.153846153846154
>posi1427
0	0	0	0	0	0	0	0	0	0	0	0	0.0714285714285714	0	0	0	0	0	0	0	0	0	0	0	0	0	0	0.0714285714285714	0.142857142857143	0.285714285714286	0.0714285714285714	0.357142857142857
>posi1428
0.15	0	0.05	0	0.05	0	0	0	0	0	0	0	0.05	0	0.1	0.05	0	0.05	0	0	0.05	0.1	0	0	0.05	0.05	0.05	0.05	0.05	0.05	0	0.05
>posi1429
0	0	0	0	0.0909090909090909	0	0	0	0	0	0	0	0	0.0909090909090909	0.0909090909090909	0	0.0909090909090909	0	0	0	0	0	0	0	0	0.0909090909090909	0	0.0909090909090909	0	0.272727272727273	0	0.181818181818182
>posi1430
0	0	0	0	0	0	0	0	0	0	0.0833333333333333	0	0.0833333333333333	0	0.0833333333333333	0	0	0	0	0	0.0833333333333333	0	0	0.0833333333333333	0	0.0833333333333333	0	0.0833333333333333	0.0833333333333333	0.166666666666667	0.0833333333333333	0.0833333333333333
>posi1431
0	0	0	0	0	0	0.1	0	0	0	0	0	0	0	0.2	0	0.1	0	0	0	0	0	0	0	0	0.2	0	0	0.2	0	0	0.2
>posi1432
0	0	0	0	0	0	0	0	0	0.0476190476190476	0.0476190476190476	0	0	0.0952380952380952	0.0476190476190476	0.0476190476190476	0	0	0	0	0.0476190476190476	0	0	0.19047619047619	0	0.0952380952380952	0.0952380952380952	0	0.0476190476190476	0.0952380952380952	0.0952380952380952	0.0476190476190476
>posi1433
0.0434782608695652	0.0434782608695652	0	0.0869565217391304	0.0434782608695652	0.0434782608695652	0	0	0.0434782608695652	0	0	0.0434782608695652	0	0.0434782608695652	0.0434782608695652	0.0434782608695652	0	0.0869565217391304	0	0	0	0.0869565217391304	0	0	0.0434782608695652	0.0434782608695652	0	0.0434782608695652	0.0434782608695652	0.0434782608695652	0.130434782608696	0
>posi1434
0	0.0434782608695652	0	0	0.0869565217391304	0	0	0	0	0	0	0	0.0434782608695652	0.0434782608695652	0.130434782608696	0.0434782608695652	0	0.0434782608695652	0.0434782608695652	0	0	0.0869565217391304	0	0.0434782608695652	0.0434782608695652	0.0869565217391304	0.0434782608695652	0.0869565217391304	0.0434782608695652	0.0434782608695652	0.0434782608695652	0
>posi1435
0	0	0	0	0	0	0	0.0909090909090909	0	0	0	0	0	0.0909090909090909	0	0.0909090909090909	0	0.0909090909090909	0	0	0	0	0	0	0.0909090909090909	0	0	0	0	0.272727272727273	0.272727272727273	0
>posi1436
0	0	0	0	0.0555555555555556	0	0	0	0.0555555555555556	0	0	0.0555555555555556	0.0555555555555556	0	0.111111111111111	0.0555555555555556	0	0.0555555555555556	0	0	0	0.222222222222222	0	0	0.0555555555555556	0.111111111111111	0	0.0555555555555556	0.0555555555555556	0	0	0.0555555555555556
>posi1437
0	0	0	0	0	0	0	0.0909090909090909	0	0	0	0	0	0.0909090909090909	0.181818181818182	0	0	0	0.0909090909090909	0	0	0	0	0.0909090909090909	0	0.181818181818182	0.0909090909090909	0	0.0909090909090909	0	0	0.0909090909090909
>posi1438
0	0	0	0	0	0	0	0	0	0	0	0	0	0.2	0	0	0	0	0	0	0	0	0	0	0	0	0	0	0	0.4	0.4	0
>posi1439
0.1	0	0.1	0	0	0.1	0	0	0	0	0	0	0	0	0.2	0	0.1	0	0	0	0	0	0	0	0	0.2	0	0	0.1	0	0	0.1
>posi1440
0	0	0	0	0.05	0.05	0	0	0	0	0	0.05	0.1	0.05	0	0	0	0	0.05	0.05	0	0	0.05	0	0	0	0	0.15	0	0.2	0.1	0.1
>posi1441
0	0	0	0	0	0.2	0	0	0	0	0	0	0.1	0.05	0	0.1	0	0	0	0.2	0	0	0	0	0.05	0.05	0.05	0.1	0	0.05	0	0.05
>posi1442
0	0.0625	0	0	0.0625	0	0	0	0	0	0	0	0	0.0625	0.125	0	0	0.0625	0	0	0.0625	0	0	0	0	0.1875	0	0	0.0625	0.0625	0.125	0.125
>posi1443
0	0	0	0	0	0	0	0	0	0	0	0	0.181818181818182	0	0	0	0	0	0	0	0	0	0.0909090909090909	0	0	0	0	0.181818181818182	0.0909090909090909	0.181818181818182	0.181818181818182	0.0909090909090909
>posi1444
0.1875	0.125	0	0.1875	0	0.0625	0	0	0	0	0	0	0	0.0625	0.0625	0	0	0.0625	0	0	0	0	0	0	0	0.0625	0.0625	0	0.0625	0	0	0.0625
>posi1445
0	0	0	0	0	0.0833333333333333	0	0	0	0	0	0	0.0833333333333333	0.0833333333333333	0.0833333333333333	0.0833333333333333	0	0	0	0.0833333333333333	0	0.166666666666667	0	0	0.0833333333333333	0.0833333333333333	0	0.166666666666667	0	0	0	0
>posi1446
0.0434782608695652	0.0434782608695652	0.0434782608695652	0	0	0	0.0434782608695652	0.0434782608695652	0	0	0	0	0	0.0434782608695652	0	0.0869565217391304	0	0	0.0434782608695652	0.0434782608695652	0	0	0	0	0.0869565217391304	0	0.0434782608695652	0	0.0869565217391304	0.130434782608696	0.0869565217391304	0.130434782608696
>posi1447
0.0434782608695652	0.0434782608695652	0.0434782608695652	0	0	0	0.0434782608695652	0.0434782608695652	0	0	0	0	0	0.0434782608695652	0	0.0869565217391304	0	0	0.0434782608695652	0.0434782608695652	0	0	0	0	0.0869565217391304	0	0.0434782608695652	0	0.0869565217391304	0.130434782608696	0.0869565217391304	0.130434782608696
>posi1448
0.0434782608695652	0.0434782608695652	0.0434782608695652	0	0	0	0.0434782608695652	0.0434782608695652	0	0	0	0	0	0.0434782608695652	0	0.0869565217391304	0	0	0.0434782608695652	0.0434782608695652	0	0	0	0	0.0869565217391304	0	0.0434782608695652	0	0.0869565217391304	0.130434782608696	0.0869565217391304	0.130434782608696
>posi1449
0.0434782608695652	0.0434782608695652	0.0434782608695652	0	0	0	0.0434782608695652	0.0434782608695652	0	0	0	0	0	0.0434782608695652	0	0.0869565217391304	0	0	0.0434782608695652	0.0434782608695652	0	0	0	0	0.0869565217391304	0	0.0434782608695652	0	0.0869565217391304	0.130434782608696	0.0869565217391304	0.130434782608696
>posi1450
0	0	0	0	0	0	0	0	0	0	0	0	0.0625	0.0625	0	0.0625	0	0	0	0	0	0.125	0	0	0.0625	0	0.0625	0.0625	0.125	0.125	0.0625	0.1875
>posi1451
0	0.05	0	0	0	0.05	0	0	0	0.05	0	0	0.1	0.05	0.05	0	0.05	0	0	0	0	0.1	0.05	0	0.05	0	0	0.15	0.05	0.05	0.05	0.1
>posi1452
0	0	0	0	0	0	0	0	0	0	0	0	0	0.0625	0	0.125	0	0	0	0	0.0625	0.125	0	0	0.125	0	0.125	0	0.125	0.0625	0	0.1875
>posi1453
0	0	0.0555555555555556	0.0555555555555556	0	0	0	0.111111111111111	0	0	0	0	0.0555555555555556	0.0555555555555556	0.0555555555555556	0	0	0	0.111111111111111	0	0	0	0	0	0	0.0555555555555556	0.0555555555555556	0.0555555555555556	0.111111111111111	0.0555555555555556	0.0555555555555556	0.111111111111111
>posi1454
0	0.037037037037037	0.0740740740740741	0.037037037037037	0.111111111111111	0	0	0	0	0	0	0	0.0740740740740741	0.0740740740740741	0	0	0.0740740740740741	0.037037037037037	0	0	0	0	0	0	0	0.037037037037037	0.037037037037037	0.0740740740740741	0.0740740740740741	0.0740740740740741	0.0740740740740741	0.111111111111111
>posi1455
0	0	0.04	0	0.04	0.04	0	0.04	0	0	0	0	0	0.12	0	0.04	0	0.08	0.04	0	0	0	0	0	0	0.04	0.04	0.08	0.08	0.12	0.08	0.12
>posi1456
0	0	0	0	0	0	0	0	0	0	0	0	0.1	0	0	0	0	0	0	0	0	0	0	0	0	0	0	0.1	0.1	0.3	0.3	0.1
>posi1457
0	0	0	0	0	0	0	0	0	0	0	0	0	0.111111111111111	0	0	0	0	0	0	0	0	0	0	0	0	0	0	0.111111111111111	0.333333333333333	0.333333333333333	0.111111111111111
>posi1458
0	0	0	0	0	0	0	0.05	0	0	0	0	0	0.1	0	0.05	0	0	0	0.05	0	0.1	0	0	0.05	0.05	0.05	0.05	0.1	0.1	0.1	0.15
>posi1459
0	0	0	0	0	0	0	0	0	0	0	0	0	0.0909090909090909	0.0909090909090909	0	0	0	0	0	0	0	0	0.0909090909090909	0	0.0909090909090909	0.0909090909090909	0	0.0909090909090909	0.181818181818182	0.181818181818182	0.0909090909090909
>posi1460
0	0	0	0	0	0	0	0	0	0	0	0	0	0	0	0.0666666666666667	0	0	0	0	0	0	0	0	0	0	0	0	0.2	0.266666666666667	0.2	0.266666666666667
>posi1461
0.0416666666666667	0	0	0	0	0	0.0416666666666667	0	0	0	0	0	0	0.0833333333333333	0	0.0416666666666667	0	0	0.0416666666666667	0	0	0	0	0.0416666666666667	0.0416666666666667	0.0416666666666667	0.0416666666666667	0	0.0833333333333333	0.166666666666667	0.166666666666667	0.166666666666667
>posi1462
0	0	0	0	0	0	0	0	0	0	0	0	0	0.125	0	0.125	0	0	0	0	0	0	0	0.125	0	0	0.125	0	0	0.25	0.125	0.125
>posi1463
0	0	0	0	0	0	0	0.0625	0	0	0	0	0.0625	0	0.0625	0.125	0	0	0.0625	0	0	0.0625	0.0625	0	0.125	0.0625	0	0.0625	0	0.125	0.125	0
>posi1464
0	0	0	0	0	0.2	0	0	0	0.1	0.1	0	0	0.1	0	0	0	0	0	0.2	0	0	0	0	0	0	0	0.1	0	0.1	0.1	0
>posi1465
0	0	0	0	0	0	0	0	0	0	0	0	0	0.111111111111111	0	0.111111111111111	0	0	0	0	0	0.111111111111111	0	0	0.111111111111111	0	0.111111111111111	0	0.111111111111111	0.111111111111111	0.111111111111111	0.111111111111111
>posi1466
0	0	0	0	0	0.117647058823529	0	0	0.0588235294117647	0	0	0.0588235294117647	0.0588235294117647	0.0588235294117647	0.117647058823529	0	0	0	0	0.117647058823529	0	0.117647058823529	0	0.0588235294117647	0	0.117647058823529	0.0588235294117647	0.0588235294117647	0	0	0	0
>posi1467
0	0	0	0	0	0	0	0	0	0	0	0	0	0.1	0	0.05	0	0	0	0	0.05	0	0	0.05	0.05	0.05	0.05	0	0.15	0.1	0.1	0.25
>posi1468
0	0	0	0	0.0476190476190476	0	0	0	0.0476190476190476	0	0	0.0476190476190476	0	0.0476190476190476	0.0476190476190476	0.0476190476190476	0	0.0476190476190476	0	0	0.142857142857143	0	0	0	0.0476190476190476	0.0476190476190476	0.0476190476190476	0	0.0476190476190476	0.142857142857143	0.0476190476190476	0.142857142857143
>posi1469
0	0	0	0	0	0	0	0	0	0	0	0	0	0.25	0.125	0	0	0	0	0	0.25	0	0	0	0	0.125	0.25	0	0	0	0	0
>posi1470
0	0	0	0.037037037037037	0.037037037037037	0.0740740740740741	0.037037037037037	0	0	0	0	0	0.037037037037037	0.037037037037037	0.037037037037037	0.0740740740740741	0.0740740740740741	0.037037037037037	0	0.037037037037037	0	0	0	0	0.037037037037037	0.0740740740740741	0.037037037037037	0.037037037037037	0.037037037037037	0.111111111111111	0.0740740740740741	0.0740740740740741
>posi1471
0	0	0	0	0	0	0	0	0	0	0	0	0	0.0909090909090909	0	0.0909090909090909	0	0	0	0	0	0	0	0.0909090909090909	0.0909090909090909	0	0	0.0909090909090909	0.0909090909090909	0.181818181818182	0.181818181818182	0.0909090909090909
>posi1472
0	0.0526315789473684	0	0	0	0	0.0526315789473684	0	0	0	0	0	0.0526315789473684	0.0526315789473684	0	0	0	0	0	0.0526315789473684	0	0	0	0	0	0.0526315789473684	0.0526315789473684	0	0.157894736842105	0.105263157894737	0.105263157894737	0.263157894736842
>posi1473
0.0909090909090909	0	0.0909090909090909	0	0.0909090909090909	0	0	0	0	0	0	0	0	0.0909090909090909	0.0454545454545455	0	0	0.0454545454545455	0.0454545454545455	0	0	0	0	0	0	0.0454545454545455	0	0.0909090909090909	0.0909090909090909	0.0909090909090909	0.0454545454545455	0.136363636363636
>posi1474
0	0	0	0	0	0	0	0	0	0	0	0	0.0555555555555556	0	0	0.111111111111111	0	0	0	0	0.0555555555555556	0	0	0.0555555555555556	0.0555555555555556	0	0.0555555555555556	0.0555555555555556	0.111111111111111	0.222222222222222	0.0555555555555556	0.166666666666667
>posi1475
0.0714285714285714	0	0.0714285714285714	0.142857142857143	0	0	0.0714285714285714	0	0	0	0	0	0	0.0714285714285714	0.0714285714285714	0	0	0	0.0714285714285714	0	0	0	0	0	0	0.0714285714285714	0.0714285714285714	0	0.0714285714285714	0.0714285714285714	0.0714285714285714	0.0714285714285714
>posi1476
0.142857142857143	0	0.142857142857143	0.0714285714285714	0.0714285714285714	0	0	0	0	0	0	0	0	0.0714285714285714	0	0	0.0714285714285714	0	0	0	0	0	0	0	0	0	0.142857142857143	0	0.142857142857143	0	0	0.142857142857143
>posi1477
0	0	0	0	0	0	0	0	0	0	0	0	0.0666666666666667	0.0666666666666667	0	0	0	0	0	0	0	0	0	0.0666666666666667	0	0	0.0666666666666667	0.0666666666666667	0.0666666666666667	0.266666666666667	0.133333333333333	0.2
>posi1478
0	0	0	0	0	0	0	0	0	0	0	0	0	0	0.181818181818182	0	0	0	0	0	0	0.0909090909090909	0	0	0	0.0909090909090909	0	0.0909090909090909	0.272727272727273	0.0909090909090909	0	0.181818181818182
>posi1479
0	0	0	0	0	0	0	0	0	0	0	0	0.1	0	0	0	0	0	0	0	0	0	0	0	0	0	0	0.1	0.1	0.3	0.3	0.1
>posi1480
0.105263157894737	0	0.0526315789473684	0	0.0526315789473684	0.0526315789473684	0	0	0	0	0	0	0.0526315789473684	0	0.0526315789473684	0.0526315789473684	0.0526315789473684	0	0.0526315789473684	0	0	0	0	0	0	0.105263157894737	0	0.0526315789473684	0.105263157894737	0.0526315789473684	0.0526315789473684	0.105263157894737
>posi1481
0	0	0.0909090909090909	0	0.0454545454545455	0	0	0.0909090909090909	0	0	0	0	0.0454545454545455	0.0454545454545455	0.0454545454545455	0.0454545454545455	0	0.0454545454545455	0.0454545454545455	0.0454545454545455	0	0	0	0	0.0454545454545455	0.0454545454545455	0	0.0909090909090909	0.0454545454545455	0.0909090909090909	0.0454545454545455	0.0909090909090909
>posi1482
0	0	0	0	0	0	0	0	0	0	0	0	0.1	0	0	0	0	0	0	0	0	0	0	0	0	0	0	0.1	0.1	0.3	0.2	0.2
>posi1483
0	0	0	0	0	0	0	0	0	0	0	0	0.0555555555555556	0.0555555555555556	0.166666666666667	0	0	0	0	0	0	0	0.0555555555555556	0.166666666666667	0	0.166666666666667	0.0555555555555556	0.0555555555555556	0.0555555555555556	0.0555555555555556	0.0555555555555556	0.0555555555555556
>posi1484
0	0	0	0	0	0	0	0	0	0	0	0	0.0555555555555556	0.0555555555555556	0.166666666666667	0	0	0	0	0	0	0	0.0555555555555556	0.166666666666667	0	0.166666666666667	0.0555555555555556	0.0555555555555556	0.0555555555555556	0.0555555555555556	0.0555555555555556	0.0555555555555556
>posi1485
0	0.0666666666666667	0	0	0.0666666666666667	0	0	0	0	0	0	0	0	0	0.0666666666666667	0.0666666666666667	0.0666666666666667	0	0	0	0	0	0	0	0	0.133333333333333	0	0	0.133333333333333	0.133333333333333	0.2	0.0666666666666667
>posi1486
0	0	0	0	0	0	0	0	0	0	0	0	0	0.0714285714285714	0	0	0	0	0	0	0	0	0	0.0714285714285714	0	0.142857142857143	0	0	0.214285714285714	0.0714285714285714	0.142857142857143	0.285714285714286
>posi1487
0	0	0	0	0	0	0	0	0	0	0	0	0	0.111111111111111	0	0	0	0	0	0	0	0	0	0	0	0	0	0	0.222222222222222	0.222222222222222	0.111111111111111	0.333333333333333
>posi1488
0	0	0	0	0	0	0	0	0	0	0	0	0	0	0	0.0555555555555556	0	0	0	0	0	0.0555555555555556	0	0	0	0.111111111111111	0	0	0.166666666666667	0.222222222222222	0.0555555555555556	0.333333333333333
>posi1489
0.0434782608695652	0	0	0	0	0	0	0.0434782608695652	0	0	0	0	0.0869565217391304	0.0434782608695652	0	0	0	0	0.0434782608695652	0	0	0.0434782608695652	0	0	0.0434782608695652	0	0	0.0434782608695652	0.217391304347826	0.0434782608695652	0.0434782608695652	0.304347826086957
>posi1490
0.0476190476190476	0.0476190476190476	0	0	0	0	0	0.142857142857143	0	0.0476190476190476	0	0.0476190476190476	0	0	0	0.0476190476190476	0	0.0952380952380952	0	0.0476190476190476	0	0	0	0	0.0476190476190476	0.0476190476190476	0	0	0.0476190476190476	0.142857142857143	0.0476190476190476	0.142857142857143
>posi1491
0	0	0.0833333333333333	0	0	0	0	0.0833333333333333	0	0	0	0	0	0.166666666666667	0.0833333333333333	0	0	0	0	0.0833333333333333	0	0	0	0.0833333333333333	0	0.0833333333333333	0.166666666666667	0	0	0.0833333333333333	0.0833333333333333	0
>posi1492
0	0	0	0	0	0	0	0	0	0	0	0	0	0.117647058823529	0	0	0	0	0	0	0	0	0	0.0588235294117647	0.0588235294117647	0	0	0.0588235294117647	0.117647058823529	0.176470588235294	0.117647058823529	0.294117647058824
>posi1493
0	0	0	0	0	0.153846153846154	0	0	0.0769230769230769	0	0	0.0769230769230769	0.0769230769230769	0.0769230769230769	0	0	0	0	0	0.153846153846154	0	0.0769230769230769	0	0	0	0	0	0.153846153846154	0.0769230769230769	0	0	0.0769230769230769
>posi1494
0	0	0	0	0	0	0	0	0	0	0	0	0	0	0.111111111111111	0.111111111111111	0	0	0	0	0	0.111111111111111	0	0	0.111111111111111	0.111111111111111	0	0	0	0.222222222222222	0.222222222222222	0
>posi1495
0	0	0	0	0	0	0	0	0	0	0	0	0	0.0588235294117647	0.0588235294117647	0.0588235294117647	0	0	0	0	0.0588235294117647	0	0.0588235294117647	0	0.0588235294117647	0.0588235294117647	0	0	0.176470588235294	0.117647058823529	0	0.294117647058824
>posi1496
0.0714285714285714	0.214285714285714	0	0	0.0714285714285714	0	0	0	0	0	0	0	0	0.142857142857143	0	0	0.0714285714285714	0	0	0	0	0	0	0	0	0	0.142857142857143	0	0.0714285714285714	0.0714285714285714	0.0714285714285714	0.0714285714285714
>posi1497
0	0	0	0	0.1	0	0	0	0	0	0	0	0.1	0.1	0	0	0	0	0.1	0	0	0	0	0	0	0	0.1	0.1	0.1	0.1	0.1	0.1
>posi1498
0	0	0	0	0	0	0	0	0	0	0	0	0	0.166666666666667	0	0	0	0	0	0	0	0	0	0	0	0	0	0.166666666666667	0.166666666666667	0.166666666666667	0.166666666666667	0.166666666666667
>posi1499
0	0	0	0	0	0.0454545454545455	0	0.0454545454545455	0	0	0	0	0.0454545454545455	0.0454545454545455	0	0.0454545454545455	0.0454545454545455	0.0454545454545455	0	0	0	0.0454545454545455	0	0	0.0454545454545455	0.0454545454545455	0	0.0909090909090909	0.0909090909090909	0.136363636363636	0.0454545454545455	0.181818181818182
>posi1500
0	0	0	0	0	0	0	0	0	0	0	0	0.0714285714285714	0	0.0714285714285714	0.0714285714285714	0	0	0	0	0	0.0714285714285714	0	0.0714285714285714	0.0714285714285714	0	0.0714285714285714	0	0	0.357142857142857	0	0.142857142857143
>posi1501
0	0	0	0	0	0.125	0	0	0	0	0	0	0	0.125	0.125	0	0	0	0	0.125	0	0	0	0	0	0.125	0	0.125	0	0.125	0.125	0
>posi1502
0	0	0	0	0	0	0.0833333333333333	0	0	0	0	0	0	0.0833333333333333	0.0833333333333333	0	0	0	0	0.0833333333333333	0	0	0	0	0	0.0833333333333333	0.0833333333333333	0	0.166666666666667	0.0833333333333333	0.0833333333333333	0.166666666666667
>posi1503
0	0	0	0	0	0	0	0	0	0	0	0	0	0	0	0.166666666666667	0	0	0	0	0	0	0	0	0.166666666666667	0	0	0	0	0.333333333333333	0.333333333333333	0
>posi1504
0	0	0	0	0	0	0	0.037037037037037	0	0	0	0	0	0.037037037037037	0.037037037037037	0.037037037037037	0	0.037037037037037	0	0	0	0	0	0.037037037037037	0.037037037037037	0.0740740740740741	0	0	0.111111111111111	0.185185185185185	0.111111111111111	0.259259259259259
>posi1505
0	0.0434782608695652	0	0.0434782608695652	0.0434782608695652	0.0434782608695652	0	0.0434782608695652	0	0	0	0	0.0434782608695652	0	0.0434782608695652	0.0869565217391304	0.0434782608695652	0	0	0.0869565217391304	0	0	0	0	0	0.0869565217391304	0	0.0434782608695652	0.0434782608695652	0.130434782608696	0.130434782608696	0.0434782608695652
>posi1506
0	0	0	0	0	0	0	0	0	0	0	0	0	0.1	0.1	0	0	0	0	0	0	0	0.1	0	0	0.1	0	0	0.1	0.2	0.1	0.2
>posi1507
0.0588235294117647	0.0588235294117647	0	0	0	0.0588235294117647	0	0	0	0	0	0	0.0588235294117647	0	0	0	0	0.0588235294117647	0	0	0	0	0	0	0.0588235294117647	0	0	0.0588235294117647	0.176470588235294	0.117647058823529	0.0588235294117647	0.235294117647059
>posi1508
0	0	0	0	0	0.0526315789473684	0	0	0	0	0	0	0.0526315789473684	0.0526315789473684	0	0.0526315789473684	0	0	0	0.0526315789473684	0	0	0.0526315789473684	0	0	0.0526315789473684	0.0526315789473684	0.0526315789473684	0.157894736842105	0.105263157894737	0.0526315789473684	0.210526315789474
>posi1509
0	0	0	0	0	0.12	0	0.04	0	0	0.04	0	0.04	0.04	0	0.04	0	0.04	0	0.12	0	0	0	0	0.04	0.08	0	0.04	0.04	0.12	0.04	0.16
>posi1510
0	0	0	0	0	0	0	0.1	0	0	0	0	0	0.1	0	0.1	0	0.1	0	0	0	0	0	0	0.1	0.1	0	0	0.1	0	0.1	0.2
>posi1511
0	0	0	0	0	0	0	0	0	0	0	0	0	0	0.0555555555555556	0.111111111111111	0	0	0	0	0	0.111111111111111	0	0	0.111111111111111	0.0555555555555556	0	0	0.166666666666667	0.111111111111111	0.111111111111111	0.166666666666667
>posi1512
0	0	0	0	0	0.0869565217391304	0	0	0	0	0	0	0	0.130434782608696	0.0434782608695652	0.0869565217391304	0	0	0	0.0869565217391304	0	0	0.0869565217391304	0.0869565217391304	0.130434782608696	0.0434782608695652	0.0434782608695652	0.0869565217391304	0	0.0434782608695652	0.0434782608695652	0
>posi1513
0	0	0	0	0	0	0	0	0	0	0	0	0	0.285714285714286	0	0	0	0	0	0	0	0	0	0.142857142857143	0	0	0.285714285714286	0	0	0.142857142857143	0.142857142857143	0
>posi1514
0	0	0	0	0	0	0	0	0	0	0	0	0	0.0714285714285714	0.142857142857143	0	0	0	0	0	0	0.0714285714285714	0	0.0714285714285714	0	0.0714285714285714	0	0.0714285714285714	0.142857142857143	0.142857142857143	0.0714285714285714	0.142857142857143
>posi1515
0	0	0	0	0	0	0	0	0	0	0	0	0	0.0714285714285714	0.142857142857143	0	0	0	0	0	0	0.0714285714285714	0	0.0714285714285714	0	0.142857142857143	0	0.0714285714285714	0.142857142857143	0.0714285714285714	0.0714285714285714	0.142857142857143
>posi1516
0	0	0	0	0.153846153846154	0	0	0	0	0	0	0	0.0769230769230769	0.0769230769230769	0.0769230769230769	0.0769230769230769	0	0.0769230769230769	0.0769230769230769	0	0	0.0769230769230769	0	0	0.0769230769230769	0.0769230769230769	0.0769230769230769	0.0769230769230769	0	0	0	0
>posi1517
0	0	0	0	0	0	0.125	0	0	0	0	0	0.125	0.125	0	0	0	0	0	0.125	0	0	0	0	0	0	0.125	0.125	0	0.125	0.125	0
>posi1518
0	0	0	0	0	0	0	0	0	0	0	0	0	0.142857142857143	0	0	0	0	0	0	0	0	0	0.0714285714285714	0	0.0714285714285714	0	0	0.142857142857143	0.142857142857143	0.214285714285714	0.214285714285714
>posi1519
0	0.0625	0	0	0	0	0	0.0625	0	0	0	0	0	0.1875	0	0	0	0	0	0.0625	0.0625	0	0	0	0	0	0.125	0.0625	0.0625	0.125	0.125	0.0625
>posi1520
0	0	0	0	0	0	0	0	0	0	0	0	0	0	0	0	0	0	0	0	0	0	0	0	0	0.142857142857143	0	0	0.142857142857143	0.285714285714286	0.142857142857143	0.285714285714286
>posi1521
0	0	0	0	0	0	0	0	0	0	0	0	0	0	0	0	0	0	0	0	0	0	0	0	0	0.0666666666666667	0	0	0.2	0.266666666666667	0.2	0.266666666666667
>posi1522
0	0	0	0	0	0	0	0	0	0.0434782608695652	0	0.0434782608695652	0.0434782608695652	0.0434782608695652	0	0.0869565217391304	0	0	0	0	0.0434782608695652	0	0.0869565217391304	0.0869565217391304	0.0869565217391304	0	0.0434782608695652	0.0434782608695652	0.0869565217391304	0.0869565217391304	0.0869565217391304	0.0869565217391304
>posi1523
0	0	0.210526315789474	0.105263157894737	0.0526315789473684	0	0.0526315789473684	0	0	0	0	0	0.0526315789473684	0.105263157894737	0	0	0	0	0.105263157894737	0	0	0	0	0	0	0	0.0526315789473684	0.0526315789473684	0.0526315789473684	0.0526315789473684	0.0526315789473684	0.0526315789473684
>posi1524
0	0	0	0	0	0	0	0	0	0	0	0	0	0	0	0.125	0	0	0	0	0	0	0	0	0.125	0	0	0	0.25	0.125	0	0.375
>posi1525
0.0625	0	0	0	0.125	0	0	0	0	0	0	0	0.0625	0.0625	0.0625	0	0.0625	0.0625	0	0	0	0	0	0	0	0	0	0.1875	0.125	0.0625	0.0625	0.0625
>posi1526
0.0714285714285714	0	0	0	0.0714285714285714	0.0714285714285714	0	0	0	0	0	0	0	0.0714285714285714	0.0714285714285714	0.0714285714285714	0.0714285714285714	0.0714285714285714	0	0	0	0	0	0	0	0.0714285714285714	0	0.142857142857143	0.142857142857143	0	0	0.0714285714285714
>posi1527
0.0526315789473684	0.0526315789473684	0	0.0526315789473684	0	0.0526315789473684	0	0.0526315789473684	0	0	0	0	0	0.157894736842105	0	0	0.105263157894737	0	0	0	0	0	0	0	0.0526315789473684	0	0.105263157894737	0	0.0526315789473684	0.0526315789473684	0.105263157894737	0.105263157894737
>posi1528
0.0833333333333333	0.0833333333333333	0	0	0	0.0833333333333333	0	0	0	0	0	0	0	0	0.0833333333333333	0.0416666666666667	0.0833333333333333	0	0	0	0	0	0	0.0416666666666667	0.0416666666666667	0.125	0	0	0.125	0.0416666666666667	0.0416666666666667	0.125
>posi1529
0	0	0	0	0	0	0	0	0	0	0	0	0.222222222222222	0.111111111111111	0	0	0	0	0	0	0	0.222222222222222	0	0	0	0.111111111111111	0	0.222222222222222	0	0	0	0.111111111111111
>posi1530
0.117647058823529	0	0.117647058823529	0	0	0	0	0.117647058823529	0	0.0588235294117647	0.0588235294117647	0	0	0.117647058823529	0	0	0	0	0	0.117647058823529	0	0	0	0.0588235294117647	0	0	0.0588235294117647	0.0588235294117647	0	0.0588235294117647	0.0588235294117647	0
>posi1531
0.1	0.05	0.05	0	0.05	0	0.05	0	0	0	0	0	0	0.05	0	0.1	0.05	0.05	0	0	0	0	0	0	0.05	0.05	0.05	0	0	0.15	0.1	0.05
>posi1532
0.05	0.05	0.05	0	0.05	0.05	0.05	0	0	0.05	0	0	0	0.05	0	0.1	0.1	0	0	0.05	0	0	0	0	0.05	0	0.1	0	0	0.15	0.05	0
>posi1533
0.1	0.05	0.05	0	0.05	0	0.05	0	0	0	0	0	0	0.05	0	0.1	0.05	0.05	0	0	0	0	0	0	0.05	0.05	0.05	0	0	0.15	0.1	0.05
>posi1534
0.1	0.05	0.05	0	0.05	0	0.05	0	0	0	0	0	0	0.05	0	0.1	0.05	0.05	0	0	0	0	0	0	0.05	0.05	0.05	0	0	0.15	0.1	0.05
>posi1535
0	0	0	0	0	0	0	0	0	0	0	0	0	0.142857142857143	0	0.142857142857143	0	0	0	0	0.142857142857143	0	0	0	0.142857142857143	0.142857142857143	0	0	0	0	0.285714285714286	0
>posi1536
0	0.037037037037037	0	0.148148148148148	0	0.037037037037037	0	0.037037037037037	0	0	0	0	0	0.037037037037037	0.037037037037037	0.0740740740740741	0.037037037037037	0	0.037037037037037	0	0.037037037037037	0	0	0	0.037037037037037	0.0740740740740741	0	0	0.111111111111111	0.037037037037037	0.111111111111111	0.111111111111111
>posi1537
0	0	0.1	0	0	0.05	0.05	0	0	0	0	0	0.05	0	0	0.1	0.05	0.05	0	0	0	0	0	0	0.1	0	0	0.05	0	0.2	0.2	0
>posi1538
0.0769230769230769	0	0.153846153846154	0	0	0	0	0.0769230769230769	0	0	0	0	0	0.153846153846154	0	0	0	0	0.0769230769230769	0	0	0	0	0	0	0	0.153846153846154	0	0.0769230769230769	0.0769230769230769	0.0769230769230769	0.0769230769230769
>posi1539
0	0	0	0	0	0	0	0	0	0	0	0	0	0	0.142857142857143	0	0	0	0	0	0	0	0	0	0	0	0	0	0.142857142857143	0.428571428571429	0.142857142857143	0.142857142857143
>posi1540
0	0	0	0	0	0	0	0	0	0	0	0	0	0.111111111111111	0.111111111111111	0	0	0	0	0	0	0	0.111111111111111	0	0	0.111111111111111	0.111111111111111	0	0.111111111111111	0.111111111111111	0.111111111111111	0.111111111111111
>posi1541
0	0	0	0	0	0.173913043478261	0	0	0	0	0	0	0.0434782608695652	0.0869565217391304	0	0.0869565217391304	0	0.0434782608695652	0	0.130434782608696	0	0	0	0	0	0.0434782608695652	0	0.130434782608696	0.0434782608695652	0.0869565217391304	0.0869565217391304	0.0434782608695652
>posi1542
0	0	0	0	0	0	0	0.0625	0	0	0	0	0	0.0625	0.0625	0	0.0625	0	0	0	0	0	0	0	0	0.0625	0	0.0625	0.1875	0.125	0.125	0.1875
>posi1543
0	0	0	0	0	0	0	0	0	0	0	0	0	0	0	0.166666666666667	0	0	0	0	0	0.0833333333333333	0	0	0.0833333333333333	0	0.0833333333333333	0	0.0833333333333333	0.25	0.166666666666667	0.0833333333333333
>posi1544
0	0.0625	0	0	0	0	0	0.0625	0	0	0	0	0	0.0625	0.0625	0.0625	0.0625	0	0	0	0	0.0625	0	0	0.0625	0.0625	0	0.0625	0.0625	0.125	0.125	0.0625
>posi1545
0	0	0	0	0	0	0	0	0	0	0	0	0	0.136363636363636	0	0	0	0	0	0	0	0	0	0.0909090909090909	0	0.0454545454545455	0.0454545454545455	0.0454545454545455	0.0909090909090909	0.227272727272727	0.0909090909090909	0.227272727272727
>posi1546
0.105263157894737	0	0.105263157894737	0.105263157894737	0	0	0.0526315789473684	0	0	0	0	0	0	0.0526315789473684	0.0526315789473684	0	0	0	0	0.0526315789473684	0	0	0	0	0	0.0526315789473684	0	0	0.105263157894737	0.105263157894737	0.105263157894737	0.105263157894737
>posi1547
0	0	0	0	0	0.0588235294117647	0.0588235294117647	0	0.0588235294117647	0	0	0.0588235294117647	0	0	0.117647058823529	0.117647058823529	0.0588235294117647	0	0	0.0588235294117647	0.117647058823529	0.0588235294117647	0	0	0.117647058823529	0.117647058823529	0	0	0	0	0	0
>posi1548
0	0	0	0	0.0833333333333333	0	0	0	0	0	0	0	0	0.166666666666667	0	0	0	0	0.0833333333333333	0	0	0	0	0	0	0	0.0833333333333333	0.0833333333333333	0.166666666666667	0.0833333333333333	0.0833333333333333	0.166666666666667
>posi1549
0.166666666666667	0	0.111111111111111	0.166666666666667	0	0	0	0.0555555555555556	0	0	0	0	0.0555555555555556	0	0	0.0555555555555556	0	0	0	0.0555555555555556	0	0	0	0	0.0555555555555556	0	0	0.0555555555555556	0	0.111111111111111	0.111111111111111	0
>posi1550
0	0	0	0	0	0	0	0	0	0	0	0	0	0.222222222222222	0	0	0	0	0	0	0	0.111111111111111	0	0	0	0	0.111111111111111	0.111111111111111	0.111111111111111	0.111111111111111	0.111111111111111	0.111111111111111
>posi1551
0	0	0	0	0	0.0714285714285714	0	0.0714285714285714	0	0.0714285714285714	0	0	0	0.0714285714285714	0.0714285714285714	0	0	0.0714285714285714	0	0.0714285714285714	0.0714285714285714	0	0	0	0	0.0714285714285714	0.0714285714285714	0	0.0714285714285714	0.0714285714285714	0.0714285714285714	0.0714285714285714
>posi1552
0	0	0	0	0	0	0	0	0	0	0	0	0	0	0.0476190476190476	0.0476190476190476	0	0	0	0	0	0.0476190476190476	0	0	0	0.0952380952380952	0	0	0.19047619047619	0.19047619047619	0.0952380952380952	0.285714285714286
>posi1553
0.0416666666666667	0	0.0416666666666667	0	0	0	0	0.0416666666666667	0	0	0	0	0	0	0.0833333333333333	0.0833333333333333	0	0	0	0.0416666666666667	0	0.0833333333333333	0	0	0.0416666666666667	0.125	0	0	0.0833333333333333	0.125	0.0416666666666667	0.166666666666667
>posi1554
0.04	0	0.04	0.04	0	0	0	0.04	0	0	0	0	0	0	0.08	0.08	0	0	0	0.04	0	0.08	0	0	0.04	0.08	0	0	0.08	0.16	0.04	0.16
>posi1555
0	0	0	0	0	0	0	0	0	0	0	0	0	0.117647058823529	0	0	0	0	0	0	0	0	0	0.0588235294117647	0.0588235294117647	0	0	0.0588235294117647	0.117647058823529	0.176470588235294	0.117647058823529	0.294117647058824
>posi1556
0.142857142857143	0.0714285714285714	0	0.0714285714285714	0	0	0	0.0714285714285714	0	0	0	0	0	0.142857142857143	0	0	0	0	0	0.0714285714285714	0	0	0	0	0	0	0.0714285714285714	0.0714285714285714	0.0714285714285714	0.0714285714285714	0.0714285714285714	0.0714285714285714
>posi1557
0.142857142857143	0.0714285714285714	0	0.0714285714285714	0	0	0	0.0714285714285714	0	0	0	0	0	0.142857142857143	0	0	0	0	0	0.0714285714285714	0	0	0	0	0	0	0.0714285714285714	0.0714285714285714	0.0714285714285714	0.0714285714285714	0.0714285714285714	0.0714285714285714
>posi1558
0.157894736842105	0	0.0526315789473684	0	0.0526315789473684	0	0	0.0526315789473684	0	0	0	0	0.0526315789473684	0.0526315789473684	0.0526315789473684	0	0.0526315789473684	0.0526315789473684	0	0	0	0	0	0	0	0.105263157894737	0	0.0526315789473684	0.0526315789473684	0.105263157894737	0	0.105263157894737
>posi1559
0	0	0	0	0.0625	0.0625	0	0.0625	0	0.0625	0	0.0625	0	0.0625	0.0625	0	0	0	0.0625	0.125	0	0	0	0	0	0.0625	0.0625	0	0	0.125	0.125	0
>posi1560
0	0	0	0	0	0	0	0	0	0	0	0	0	0.25	0	0	0	0	0	0	0	0	0	0	0	0	0.25	0	0	0.25	0.25	0
>posi1561
0.15	0.05	0.2	0.1	0.05	0	0	0	0	0	0	0	0	0	0.05	0.05	0	0	0.05	0	0	0	0	0	0.05	0.05	0	0	0	0.1	0.1	0
>posi1562
0	0.0740740740740741	0	0.037037037037037	0	0.037037037037037	0	0	0	0	0	0	0.037037037037037	0.037037037037037	0.0740740740740741	0.111111111111111	0	0.037037037037037	0	0	0.111111111111111	0.0740740740740741	0	0	0.037037037037037	0.111111111111111	0.037037037037037	0.037037037037037	0.037037037037037	0.037037037037037	0.037037037037037	0.037037037037037
>posi1563
0	0.0454545454545455	0	0	0.0454545454545455	0.0909090909090909	0	0	0	0	0.0454545454545455	0	0	0	0.0909090909090909	0.136363636363636	0.0454545454545455	0.0454545454545455	0	0.0454545454545455	0.0454545454545455	0.0454545454545455	0	0	0.0454545454545455	0.181818181818182	0	0	0.0454545454545455	0	0	0.0454545454545455
>posi1564
0	0	0	0	0	0	0	0.1	0	0.05	0.05	0	0	0.05	0.05	0.05	0	0	0	0.1	0	0	0	0.1	0	0.1	0	0.05	0.1	0.05	0.05	0.1
>posi1565
0	0	0.1875	0.0625	0	0	0	0.0625	0	0.0625	0.0625	0	0	0.125	0	0	0	0	0	0.0625	0	0	0	0.125	0	0	0.0625	0.0625	0.0625	0	0	0.0625
>posi1566
0.0454545454545455	0.0454545454545455	0	0.0454545454545455	0	0.0454545454545455	0	0.136363636363636	0	0	0	0	0	0.136363636363636	0	0.0909090909090909	0.0454545454545455	0	0	0.136363636363636	0	0	0	0	0.0909090909090909	0	0.0909090909090909	0	0.0454545454545455	0	0	0.0454545454545455
>posi1567
0	0	0	0	0	0	0	0	0	0	0	0	0	0.0769230769230769	0	0.0769230769230769	0	0	0	0	0	0	0	0.0769230769230769	0	0.0769230769230769	0.0769230769230769	0	0.153846153846154	0.153846153846154	0.0769230769230769	0.230769230769231
>posi1568
0.0714285714285714	0	0	0	0	0.0714285714285714	0.0714285714285714	0	0	0	0	0	0	0.214285714285714	0	0	0	0	0	0.142857142857143	0	0	0	0	0	0	0.142857142857143	0.0714285714285714	0.0714285714285714	0.0714285714285714	0	0.0714285714285714
>posi1569
0.111111111111111	0	0	0	0	0	0.111111111111111	0	0	0	0	0	0	0	0.111111111111111	0.111111111111111	0.111111111111111	0	0	0	0	0	0	0	0.111111111111111	0.111111111111111	0	0	0	0.111111111111111	0.111111111111111	0
>posi1570
0	0	0	0	0	0	0	0	0	0.125	0	0.125	0	0	0.125	0	0	0	0	0	0	0.25	0	0	0	0.125	0	0	0.125	0	0	0.125
>posi1571
0	0	0	0	0.0526315789473684	0	0	0	0	0	0	0	0.105263157894737	0.0526315789473684	0	0	0.0526315789473684	0	0	0	0	0.0526315789473684	0	0	0	0	0	0.157894736842105	0.157894736842105	0.105263157894737	0.105263157894737	0.157894736842105
>posi1572
0	0	0	0	0	0.0769230769230769	0	0	0	0.0769230769230769	0.0769230769230769	0	0	0	0	0.0769230769230769	0.0769230769230769	0	0	0	0	0.153846153846154	0	0	0.153846153846154	0	0	0	0.0769230769230769	0.0769230769230769	0	0.153846153846154
>posi1573
0	0	0	0	0	0	0	0.05	0	0	0	0	0	0.05	0.1	0.05	0	0	0	0.05	0	0.05	0	0.05	0.05	0.1	0.05	0	0.1	0.1	0.05	0.15
>posi1574
0	0	0	0	0	0	0	0	0	0	0	0	0	0.125	0	0	0	0	0	0	0	0	0	0	0	0	0.125	0	0.25	0.125	0.125	0.25
>posi1575
0	0	0	0	0	0	0	0	0	0	0	0	0.0833333333333333	0	0	0	0	0	0	0	0	0	0	0	0	0	0	0.0833333333333333	0.25	0.166666666666667	0.166666666666667	0.25
>posi1576
0.0416666666666667	0	0	0	0.0833333333333333	0.0833333333333333	0	0	0	0	0	0	0.0416666666666667	0.0833333333333333	0.0416666666666667	0	0.125	0.0416666666666667	0	0	0	0	0	0	0	0.0833333333333333	0.0416666666666667	0.0833333333333333	0.0833333333333333	0.0416666666666667	0	0.125
>posi1577
0	0	0	0	0	0	0	0	0	0	0	0	0	0	0	0.166666666666667	0	0	0	0	0	0	0	0	0	0.166666666666667	0	0	0.333333333333333	0	0	0.333333333333333
>posi1578
0	0	0	0	0	0	0	0	0	0	0	0	0	0.166666666666667	0	0	0	0	0	0	0	0	0	0	0	0	0.166666666666667	0	0	0.333333333333333	0.166666666666667	0.166666666666667
>posi1579
0	0	0	0.0666666666666667	0	0.0666666666666667	0.0666666666666667	0	0	0	0	0	0	0.0666666666666667	0.0666666666666667	0.0666666666666667	0.0666666666666667	0	0	0.0666666666666667	0	0	0	0	0	0.133333333333333	0	0.0666666666666667	0	0.0666666666666667	0.133333333333333	0.0666666666666667
>posi1580
0.0555555555555556	0	0	0.0555555555555556	0.0555555555555556	0	0.0555555555555556	0	0	0	0	0	0.0555555555555556	0.0555555555555556	0.0555555555555556	0	0	0	0.111111111111111	0	0	0	0	0	0	0.0555555555555556	0.0555555555555556	0.0555555555555556	0.0555555555555556	0.111111111111111	0.111111111111111	0.0555555555555556
>posi1581
0	0.0454545454545455	0	0	0	0	0	0.0454545454545455	0	0.0454545454545455	0	0	0	0.0909090909090909	0.0454545454545455	0.0454545454545455	0	0	0	0.0454545454545455	0.0454545454545455	0	0	0.0909090909090909	0.0454545454545455	0	0.0909090909090909	0.0454545454545455	0	0.181818181818182	0.136363636363636	0
>posi1582
0	0	0	0.0769230769230769	0.0769230769230769	0	0	0	0	0	0	0	0.0769230769230769	0.0769230769230769	0	0	0	0	0.0769230769230769	0	0	0	0	0	0	0	0.0769230769230769	0.0769230769230769	0.153846153846154	0.230769230769231	0	0.0769230769230769
>posi1583
0	0	0	0	0	0	0	0.0588235294117647	0.0588235294117647	0.0588235294117647	0.0588235294117647	0.0588235294117647	0	0.117647058823529	0	0	0	0.0588235294117647	0	0	0	0.235294117647059	0	0	0	0	0	0.0588235294117647	0.0588235294117647	0.0588235294117647	0	0.117647058823529
>posi1584
0	0	0	0	0	0	0	0	0	0	0	0	0	0.0909090909090909	0.0909090909090909	0	0	0	0	0	0.0909090909090909	0	0	0	0	0.0909090909090909	0.0909090909090909	0	0.181818181818182	0.0909090909090909	0	0.272727272727273
>posi1585
0	0	0	0	0	0	0	0	0	0	0	0	0	0	0.166666666666667	0	0	0	0	0	0	0	0	0	0	0.166666666666667	0	0	0.166666666666667	0.166666666666667	0.166666666666667	0.166666666666667
>posi1586
0	0	0	0	0	0	0	0	0	0	0	0	0.166666666666667	0	0	0	0	0	0	0	0.0833333333333333	0	0	0	0	0	0	0.0833333333333333	0.0833333333333333	0.25	0.25	0.0833333333333333
>posi1587
0	0	0	0	0	0	0	0	0	0	0	0	0	0	0.0833333333333333	0	0	0	0	0	0	0	0	0	0	0.0833333333333333	0	0	0.166666666666667	0.25	0.166666666666667	0.25
>posi1588
0	0	0	0	0	0	0	0.111111111111111	0	0	0	0	0	0.0555555555555556	0.0555555555555556	0.0555555555555556	0	0	0.0555555555555556	0.0555555555555556	0	0	0	0	0	0.111111111111111	0	0.0555555555555556	0.0555555555555556	0.166666666666667	0.0555555555555556	0.166666666666667
>posi1589
0.0833333333333333	0.166666666666667	0	0.0833333333333333	0.0833333333333333	0	0	0	0	0	0	0	0.0833333333333333	0	0.0833333333333333	0	0	0.0833333333333333	0	0	0	0	0	0	0	0.0833333333333333	0	0.0833333333333333	0	0.0833333333333333	0.0833333333333333	0
>posi1590
0	0	0	0	0	0.142857142857143	0	0	0	0.142857142857143	0	0.0714285714285714	0	0	0.0714285714285714	0.0714285714285714	0	0	0	0.142857142857143	0	0	0	0.142857142857143	0.0714285714285714	0.0714285714285714	0	0	0	0	0.0714285714285714	0
>posi1591
0	0	0	0	0	0	0	0.0714285714285714	0	0	0	0	0	0.142857142857143	0	0	0	0	0.0714285714285714	0	0	0	0	0	0	0	0.0714285714285714	0.0714285714285714	0.142857142857143	0.142857142857143	0.0714285714285714	0.214285714285714
>posi1592
0	0	0	0	0	0	0	0.0714285714285714	0	0	0	0	0.0714285714285714	0.142857142857143	0.0714285714285714	0	0	0	0	0.0714285714285714	0	0.142857142857143	0	0	0	0.0714285714285714	0.0714285714285714	0.142857142857143	0.0714285714285714	0	0	0.0714285714285714
>posi1593
0	0	0	0	0	0	0	0	0	0	0	0	0.0666666666666667	0.0666666666666667	0	0	0	0	0	0	0	0.0666666666666667	0	0	0	0	0	0.133333333333333	0.133333333333333	0.2	0.133333333333333	0.2
>posi1594
0	0	0	0	0	0	0	0	0	0	0	0	0	0.142857142857143	0	0.0714285714285714	0	0	0	0	0	0.142857142857143	0	0	0.0714285714285714	0	0.0714285714285714	0.0714285714285714	0.142857142857143	0.0714285714285714	0.0714285714285714	0.142857142857143
>posi1595
0	0	0	0	0	0	0	0	0	0	0	0	0	0	0.0909090909090909	0.0909090909090909	0	0	0	0	0	0.0909090909090909	0	0	0.0909090909090909	0.0909090909090909	0	0	0.0909090909090909	0.181818181818182	0.0909090909090909	0.181818181818182
>posi1596
0	0	0	0	0.0416666666666667	0	0.0416666666666667	0	0	0.0416666666666667	0	0.0416666666666667	0	0.0416666666666667	0.0416666666666667	0.0416666666666667	0.0416666666666667	0	0.0416666666666667	0	0	0.0833333333333333	0	0	0	0.0833333333333333	0	0.0416666666666667	0.125	0.0833333333333333	0.0416666666666667	0.166666666666667
>posi1597
0	0	0	0	0	0.0434782608695652	0	0	0	0.0434782608695652	0.0434782608695652	0	0.0869565217391304	0	0.0869565217391304	0	0	0.0434782608695652	0	0	0.130434782608696	0.0869565217391304	0	0	0.0434782608695652	0.0434782608695652	0	0.130434782608696	0.0869565217391304	0.0434782608695652	0	0.0869565217391304
>posi1598
0	0	0	0	0	0	0	0	0	0.0434782608695652	0.0434782608695652	0	0.0869565217391304	0	0.0869565217391304	0	0	0	0	0	0.130434782608696	0.130434782608696	0	0	0.0434782608695652	0.0869565217391304	0	0.0869565217391304	0.0869565217391304	0.0434782608695652	0	0.130434782608696
>posi1599
0	0	0	0	0.0526315789473684	0	0	0	0	0	0	0	0.0526315789473684	0.0526315789473684	0	0.0526315789473684	0.0526315789473684	0	0	0	0	0.105263157894737	0	0	0.0526315789473684	0.0526315789473684	0	0.105263157894737	0.105263157894737	0.105263157894737	0.105263157894737	0.105263157894737
>posi1600
0	0	0	0	0.0625	0.0625	0	0	0	0	0	0	0.125	0.0625	0	0	0.0625	0.0625	0	0	0	0.0625	0	0	0.0625	0	0	0.1875	0.0625	0.0625	0.0625	0.0625
>posi1601
0	0	0	0	0	0.0434782608695652	0	0	0	0	0	0	0.0869565217391304	0.0869565217391304	0.0869565217391304	0	0	0	0	0.0434782608695652	0.0869565217391304	0.0869565217391304	0	0	0	0.0869565217391304	0.0434782608695652	0.0869565217391304	0.0434782608695652	0.0869565217391304	0.0869565217391304	0.0434782608695652
>posi1602
0	0	0	0.0416666666666667	0.125	0.0416666666666667	0	0.0416666666666667	0	0	0	0	0.0833333333333333	0.125	0.0416666666666667	0	0	0.125	0.0416666666666667	0.0416666666666667	0	0	0	0	0	0.0416666666666667	0.0833333333333333	0.125	0	0	0	0.0416666666666667
>posi1603
0	0	0	0	0	0	0	0	0	0	0	0	0.05	0.1	0	0.1	0	0	0	0	0	0.2	0	0	0.05	0.05	0.05	0.1	0.05	0.1	0	0.15
>posi1604
0.0588235294117647	0	0	0	0	0.0588235294117647	0	0	0	0	0	0	0	0	0	0.117647058823529	0	0	0.0588235294117647	0	0	0	0	0	0.117647058823529	0	0	0	0.176470588235294	0.117647058823529	0.117647058823529	0.176470588235294
>posi1605
0	0	0	0	0	0	0	0	0	0	0	0	0.1	0.1	0	0.1	0	0	0	0	0.1	0	0.1	0	0.1	0	0.1	0.1	0	0.1	0.1	0
>posi1606
0.0454545454545455	0	0.227272727272727	0.136363636363636	0	0	0	0.0454545454545455	0	0	0	0	0	0.0454545454545455	0	0.0454545454545455	0	0	0	0.0454545454545455	0	0	0	0	0.0454545454545455	0	0	0	0.136363636363636	0.0454545454545455	0	0.181818181818182
>posi1607
0	0	0	0	0.05	0	0.05	0	0	0	0	0	0.1	0.1	0	0.05	0	0	0.1	0	0	0	0	0.1	0.05	0.05	0.05	0.1	0	0.05	0.1	0.05
>posi1608
0	0	0	0	0	0	0	0	0	0	0	0	0	0.181818181818182	0	0	0	0	0	0	0	0	0	0.0909090909090909	0	0	0.181818181818182	0	0.181818181818182	0.0909090909090909	0.0909090909090909	0.181818181818182
>posi1609
0	0	0	0	0	0.0526315789473684	0	0	0	0	0	0	0.0526315789473684	0.0526315789473684	0	0.0526315789473684	0	0	0	0.0526315789473684	0	0	0.0526315789473684	0	0	0.0526315789473684	0.0526315789473684	0.0526315789473684	0.157894736842105	0.105263157894737	0.0526315789473684	0.210526315789474
>posi1610
0	0	0	0	0	0.0526315789473684	0	0	0	0	0	0	0.0526315789473684	0.0526315789473684	0	0.0526315789473684	0	0	0	0.0526315789473684	0	0	0.0526315789473684	0	0	0.0526315789473684	0.0526315789473684	0.0526315789473684	0.157894736842105	0.105263157894737	0.0526315789473684	0.210526315789474
>posi1611
0	0	0	0	0	0	0.0588235294117647	0	0	0	0	0	0	0.117647058823529	0.0588235294117647	0	0	0	0.0588235294117647	0	0.0588235294117647	0	0	0	0	0.0588235294117647	0.0588235294117647	0.0588235294117647	0.176470588235294	0.0588235294117647	0	0.235294117647059
>posi1612
0	0	0	0	0	0	0	0.05	0	0	0	0	0	0.1	0.05	0.05	0	0	0	0.05	0	0	0	0.1	0.05	0.15	0	0	0.1	0	0.15	0.15
>posi1613
0	0	0	0	0	0	0	0	0	0	0	0	0	0.181818181818182	0	0	0	0	0	0	0	0	0	0.0909090909090909	0	0	0.181818181818182	0	0.0909090909090909	0.181818181818182	0.0909090909090909	0.181818181818182
>posi1614
0	0	0.0434782608695652	0	0	0	0	0.130434782608696	0	0	0	0	0	0.0434782608695652	0	0.130434782608696	0	0	0.0434782608695652	0.0869565217391304	0	0	0	0	0.0869565217391304	0.0434782608695652	0.0434782608695652	0	0	0.173913043478261	0.0869565217391304	0.0869565217391304
>posi1615
0.166666666666667	0.0416666666666667	0.166666666666667	0.166666666666667	0	0	0.0416666666666667	0	0	0	0	0	0	0	0	0.0416666666666667	0.0416666666666667	0	0	0	0	0	0	0	0.0833333333333333	0	0	0	0.0833333333333333	0.0416666666666667	0.0416666666666667	0.0833333333333333
>posi1616
0	0	0	0	0	0	0	0	0	0	0	0	0	0.0666666666666667	0.0666666666666667	0	0	0	0	0	0	0.0666666666666667	0	0	0	0	0.133333333333333	0	0.2	0.2	0	0.266666666666667
>posi1617
0	0.05	0	0.1	0	0.05	0	0	0	0	0	0	0	0.15	0	0.05	0.05	0	0	0	0	0.1	0	0	0.05	0.05	0.05	0.05	0.05	0.05	0.1	0.05
>posi1618
0	0	0	0.0454545454545455	0	0	0.0454545454545455	0.0454545454545455	0	0	0	0	0.0454545454545455	0.0909090909090909	0	0.0454545454545455	0	0	0	0.0909090909090909	0	0	0	0.0454545454545455	0.0454545454545455	0	0.0454545454545455	0.0909090909090909	0	0.181818181818182	0.0909090909090909	0.0909090909090909
>posi1619
0	0	0	0	0.1	0	0	0	0	0	0	0	0.1	0.1	0	0	0	0.1	0	0	0	0	0	0	0	0	0.1	0.1	0.1	0.1	0.1	0.1
>posi1620
0	0	0	0	0	0.0952380952380952	0	0.0476190476190476	0	0	0	0	0.0476190476190476	0.0476190476190476	0.142857142857143	0	0	0	0	0.142857142857143	0	0	0.0476190476190476	0	0	0.142857142857143	0.0476190476190476	0.0476190476190476	0.0476190476190476	0.0476190476190476	0.0476190476190476	0.0476190476190476
>posi1621
0.0833333333333333	0	0.0833333333333333	0	0.0833333333333333	0	0	0	0	0	0	0	0	0	0.0833333333333333	0.0833333333333333	0.0833333333333333	0	0	0	0	0	0	0	0.0833333333333333	0.0833333333333333	0	0	0.0833333333333333	0.0833333333333333	0.0833333333333333	0.0833333333333333
>posi1622
0	0	0	0.111111111111111	0.111111111111111	0	0	0	0	0	0	0	0	0.166666666666667	0	0	0.0555555555555556	0	0	0.0555555555555556	0	0	0	0	0	0.0555555555555556	0.111111111111111	0	0.111111111111111	0.0555555555555556	0	0.166666666666667
>posi1623
0	0	0	0	0	0.037037037037037	0.111111111111111	0	0	0	0	0	0.037037037037037	0.037037037037037	0.0740740740740741	0.0740740740740741	0.111111111111111	0	0	0.037037037037037	0	0	0	0.037037037037037	0.0740740740740741	0.0740740740740741	0	0.0740740740740741	0	0.111111111111111	0.0740740740740741	0.037037037037037
>posi1624
0	0	0	0	0	0	0	0	0	0	0	0	0	0.125	0	0	0	0	0	0	0	0	0	0	0	0	0.125	0	0.125	0.25	0.125	0.25
>posi1625
0	0	0	0	0	0	0	0	0	0	0	0	0.0769230769230769	0.0769230769230769	0	0	0	0	0	0	0.0769230769230769	0	0	0.0769230769230769	0	0.153846153846154	0	0.0769230769230769	0.0769230769230769	0.0769230769230769	0.230769230769231	0.0769230769230769
>posi1626
0.214285714285714	0.214285714285714	0	0	0	0.0714285714285714	0	0	0	0	0	0	0	0.0714285714285714	0	0.0714285714285714	0	0.0714285714285714	0	0	0	0	0	0	0.0714285714285714	0	0.0714285714285714	0	0	0.0714285714285714	0.0714285714285714	0
>posi1627
0.0769230769230769	0	0.0384615384615385	0	0.0769230769230769	0	0	0	0	0	0	0	0	0.115384615384615	0.0384615384615385	0	0.0384615384615385	0.0384615384615385	0	0	0	0.0384615384615385	0	0	0	0.0769230769230769	0	0.0769230769230769	0.115384615384615	0.0769230769230769	0.0384615384615385	0.153846153846154
>posi1628
0	0	0	0	0	0	0	0	0	0	0	0	0.0833333333333333	0.0833333333333333	0	0	0	0	0	0	0.0833333333333333	0	0	0	0	0.0833333333333333	0	0	0.0833333333333333	0.166666666666667	0.166666666666667	0.25
>posi1629
0	0	0	0	0	0	0	0	0	0	0	0	0	0.125	0	0	0	0	0	0	0	0	0	0	0	0	0.125	0	0.125	0.25	0.25	0.125
>posi1630
0.05	0	0	0	0	0.15	0	0	0	0	0	0	0.05	0.15	0	0.05	0	0.05	0	0.1	0.05	0	0	0	0.05	0.05	0.05	0.1	0	0	0.1	0
>posi1631
0	0	0	0	0.0833333333333333	0	0	0	0	0	0	0	0	0.0833333333333333	0.0833333333333333	0	0	0	0.0833333333333333	0	0	0	0	0	0	0.0833333333333333	0.0833333333333333	0	0.166666666666667	0.0833333333333333	0.0833333333333333	0.166666666666667
>posi1632
0.105263157894737	0	0	0	0	0.0526315789473684	0	0.0526315789473684	0	0	0	0	0	0.105263157894737	0.105263157894737	0	0.0526315789473684	0	0	0.0526315789473684	0	0	0	0.0526315789473684	0	0.105263157894737	0.0526315789473684	0.0526315789473684	0.0526315789473684	0.0526315789473684	0.0526315789473684	0.0526315789473684
>posi1633
0	0	0	0	0.04	0	0	0	0	0	0	0	0.04	0.04	0	0.04	0	0	0	0.04	0.04	0	0	0	0	0.04	0.08	0	0.12	0.24	0.12	0.16
>posi1634
0	0	0	0	0	0	0.0526315789473684	0.0526315789473684	0	0	0	0	0.157894736842105	0.0526315789473684	0	0	0	0	0.0526315789473684	0.0526315789473684	0.0526315789473684	0	0	0	0	0	0.0526315789473684	0.157894736842105	0.105263157894737	0.0526315789473684	0.0526315789473684	0.105263157894737
>posi1635
0	0	0	0.0588235294117647	0	0	0	0.0588235294117647	0	0	0	0	0.117647058823529	0	0	0.117647058823529	0	0	0	0.0588235294117647	0	0	0.0588235294117647	0.0588235294117647	0.0588235294117647	0.0588235294117647	0	0.117647058823529	0	0.117647058823529	0.117647058823529	0
>posi1636
0	0	0	0	0.0555555555555556	0	0	0	0	0	0	0	0	0.111111111111111	0.0555555555555556	0	0.0555555555555556	0	0	0	0.0555555555555556	0	0	0.0555555555555556	0.0555555555555556	0.0555555555555556	0.0555555555555556	0.0555555555555556	0	0.111111111111111	0.111111111111111	0.166666666666667
>posi1637
0	0	0	0	0	0	0	0	0	0	0	0	0	0.111111111111111	0	0.111111111111111	0	0	0	0	0.111111111111111	0	0	0	0.111111111111111	0	0	0.111111111111111	0	0.222222222222222	0.222222222222222	0
>posi1638
0	0	0.0434782608695652	0	0.0434782608695652	0.0434782608695652	0	0.0434782608695652	0	0	0	0	0.0869565217391304	0	0	0.0869565217391304	0	0.0434782608695652	0	0.0869565217391304	0	0	0	0	0.0869565217391304	0	0	0.0869565217391304	0.0434782608695652	0.130434782608696	0.0869565217391304	0.0869565217391304
>posi1639
0	0	0	0	0	0	0	0	0	0	0	0	0	0.125	0	0	0	0	0	0	0	0	0	0.0625	0	0.0625	0.0625	0	0.0625	0.125	0.25	0.25
>posi1640
0.0476190476190476	0	0.0476190476190476	0	0.0476190476190476	0.0476190476190476	0	0	0	0	0.0476190476190476	0.0476190476190476	0.0476190476190476	0.0476190476190476	0	0	0.0476190476190476	0.0476190476190476	0	0	0	0.0952380952380952	0	0	0.0476190476190476	0.0952380952380952	0	0	0.0476190476190476	0.0952380952380952	0.0952380952380952	0.0476190476190476
>posi1641
0.0384615384615385	0.0384615384615385	0	0	0	0.0384615384615385	0	0.0384615384615385	0	0	0	0	0.0769230769230769	0	0	0	0.0384615384615385	0	0	0.0384615384615385	0	0	0	0	0	0.0384615384615385	0	0.0769230769230769	0.0769230769230769	0.192307692307692	0.153846153846154	0.153846153846154
>posi1642
0	0	0	0	0.0769230769230769	0	0	0	0	0	0	0	0	0.0769230769230769	0.0769230769230769	0.0769230769230769	0	0.0769230769230769	0	0	0.0769230769230769	0	0	0	0.0769230769230769	0	0.153846153846154	0	0.0769230769230769	0.153846153846154	0	0.0769230769230769
>posi1643
0	0	0	0	0	0	0	0	0	0	0	0	0	0	0	0.125	0	0	0	0	0	0	0	0	0.125	0	0	0	0.125	0.25	0.125	0.25
>posi1644
0	0	0	0	0	0	0	0	0	0	0	0	0	0	0	0.125	0	0	0	0	0	0	0	0	0.125	0	0	0	0.125	0.25	0.125	0.25
>posi1645
0	0	0	0	0.0833333333333333	0	0	0	0	0	0	0	0	0.0833333333333333	0	0.0833333333333333	0.0833333333333333	0	0	0	0	0	0	0	0	0	0.0833333333333333	0.0833333333333333	0.166666666666667	0.166666666666667	0.166666666666667	0
>posi1646
0.0384615384615385	0	0	0.0384615384615385	0.0384615384615385	0.0384615384615385	0	0	0	0	0	0	0.0384615384615385	0.115384615384615	0	0	0.0384615384615385	0	0.0384615384615385	0	0	0.0384615384615385	0	0.0384615384615385	0	0	0.115384615384615	0.0384615384615385	0.0769230769230769	0.115384615384615	0.0769230769230769	0.115384615384615
>posi1647
0	0	0	0	0	0	0	0	0	0	0	0	0	0	0.142857142857143	0.142857142857143	0	0	0	0	0	0.142857142857143	0	0	0.142857142857143	0.142857142857143	0	0	0	0.142857142857143	0.142857142857143	0
>posi1648
0.0454545454545455	0	0	0	0.0454545454545455	0	0	0.0454545454545455	0	0	0	0	0	0.181818181818182	0.0454545454545455	0	0	0.0909090909090909	0	0	0.0454545454545455	0.0454545454545455	0	0	0	0.0454545454545455	0.0909090909090909	0.0454545454545455	0	0.136363636363636	0.0909090909090909	0.0454545454545455
>posi1649
0	0	0.0769230769230769	0	0	0	0	0.0769230769230769	0	0	0	0	0	0.153846153846154	0	0	0	0	0.0769230769230769	0	0	0	0	0	0	0	0.153846153846154	0	0.153846153846154	0.0769230769230769	0.0769230769230769	0.153846153846154
>posi1650
0	0	0	0.0416666666666667	0.0416666666666667	0.0416666666666667	0.0416666666666667	0.0416666666666667	0	0	0	0.0416666666666667	0.0416666666666667	0.0833333333333333	0.0833333333333333	0	0.0833333333333333	0.0416666666666667	0	0.0416666666666667	0	0	0	0.0416666666666667	0.0416666666666667	0.0833333333333333	0.0416666666666667	0.0416666666666667	0	0.0416666666666667	0.0416666666666667	0.0416666666666667
>posi1651
0	0	0	0	0	0.0625	0	0	0	0	0	0	0.0625	0	0.0625	0	0.0625	0	0	0	0.0625	0	0	0	0.0625	0.0625	0	0.0625	0.125	0.125	0.0625	0.1875
>posi1652
0	0	0	0	0	0.0833333333333333	0	0	0	0	0	0	0	0.0833333333333333	0.166666666666667	0.0833333333333333	0	0	0	0.0833333333333333	0.166666666666667	0	0	0	0.0833333333333333	0.166666666666667	0	0.0833333333333333	0	0	0	0
>posi1653
0	0	0	0	0	0.0833333333333333	0	0	0	0	0	0	0	0.0833333333333333	0.0416666666666667	0	0	0.0416666666666667	0	0.0416666666666667	0	0	0	0	0	0.0416666666666667	0	0.0833333333333333	0.166666666666667	0.125	0.0833333333333333	0.208333333333333
>posi1654
0	0	0	0	0	0	0	0	0	0	0	0	0	0	0	0.1	0	0	0	0	0	0	0	0	0.1	0	0	0	0.1	0.3	0.2	0.2
>posi1655
0	0	0	0	0	0.166666666666667	0	0	0	0	0	0	0.166666666666667	0.166666666666667	0	0	0	0	0	0.166666666666667	0	0	0	0	0	0	0.166666666666667	0.166666666666667	0	0	0	0
>posi1656
0.0588235294117647	0.0588235294117647	0.0588235294117647	0	0	0.0588235294117647	0	0	0	0	0	0	0.0588235294117647	0	0	0.0588235294117647	0.0588235294117647	0	0	0	0	0	0	0	0.0588235294117647	0	0	0.0588235294117647	0.0588235294117647	0.176470588235294	0.176470588235294	0.0588235294117647
>posi1657
0	0	0	0	0	0	0	0.0714285714285714	0	0	0	0	0	0.0714285714285714	0.0714285714285714	0	0	0	0	0.0714285714285714	0	0	0	0	0	0.0714285714285714	0	0.0714285714285714	0.214285714285714	0.0714285714285714	0.0714285714285714	0.214285714285714
>posi1658
0	0	0	0	0.0526315789473684	0.105263157894737	0	0	0	0	0	0	0.105263157894737	0.0526315789473684	0	0.105263157894737	0.0526315789473684	0.105263157894737	0	0	0.0526315789473684	0	0	0	0.105263157894737	0	0.0526315789473684	0.105263157894737	0	0.0526315789473684	0.0526315789473684	0
>posi1659
0.0909090909090909	0	0.0454545454545455	0	0.0454545454545455	0	0	0	0	0	0	0	0.0909090909090909	0.136363636363636	0	0	0.0454545454545455	0	0	0	0	0.181818181818182	0	0	0	0.0454545454545455	0.0909090909090909	0.136363636363636	0	0.0454545454545455	0	0.0454545454545455
>posi1660
0	0.0357142857142857	0	0.0357142857142857	0	0	0.0357142857142857	0.0714285714285714	0	0.0714285714285714	0.0714285714285714	0	0	0.0714285714285714	0	0.0357142857142857	0	0	0.0357142857142857	0.0714285714285714	0	0	0	0.107142857142857	0	0	0.0714285714285714	0	0.0714285714285714	0.0714285714285714	0.0714285714285714	0.0714285714285714
>posi1661
0.0625	0.125	0	0	0	0	0	0.0625	0	0	0	0	0	0.0625	0	0	0	0	0	0.0625	0	0	0	0	0	0.0625	0.0625	0	0	0.25	0.125	0.125
>posi1662
0	0	0	0	0	0	0	0	0	0.0833333333333333	0	0	0	0.166666666666667	0	0	0	0	0	0	0.0833333333333333	0	0	0.0833333333333333	0	0	0.0833333333333333	0.0833333333333333	0	0.166666666666667	0.25	0
>posi1663
0	0.0454545454545455	0	0	0.0454545454545455	0.0454545454545455	0	0	0	0	0	0	0	0	0.136363636363636	0.0454545454545455	0.0454545454545455	0.0454545454545455	0	0	0.0454545454545455	0	0	0	0	0.181818181818182	0	0	0.0909090909090909	0.0909090909090909	0.0909090909090909	0.0909090909090909
>posi1664
0	0	0	0	0	0.0555555555555556	0	0	0	0	0	0	0	0.111111111111111	0	0.111111111111111	0.0555555555555556	0	0	0	0.0555555555555556	0.0555555555555556	0	0	0.0555555555555556	0.0555555555555556	0.111111111111111	0	0	0.166666666666667	0.166666666666667	0
>posi1665
0.0357142857142857	0	0.0357142857142857	0.0357142857142857	0.0357142857142857	0.0357142857142857	0.0357142857142857	0	0	0	0	0	0.0357142857142857	0.107142857142857	0.0357142857142857	0.0357142857142857	0.0357142857142857	0	0	0.0714285714285714	0	0	0	0.0714285714285714	0.0357142857142857	0.0357142857142857	0.0357142857142857	0.0714285714285714	0	0.107142857142857	0.107142857142857	0
>posi1666
0	0	0	0	0	0	0	0	0	0	0	0	0	0	0	0	0	0	0	0	0	0	0	0	0.142857142857143	0	0	0	0.142857142857143	0.285714285714286	0.285714285714286	0.142857142857143
>posi1667
0.0740740740740741	0.0740740740740741	0	0.037037037037037	0	0.037037037037037	0	0	0	0	0	0	0	0.037037037037037	0	0.037037037037037	0.037037037037037	0	0	0	0	0.037037037037037	0	0	0.0740740740740741	0	0	0.037037037037037	0.111111111111111	0.148148148148148	0.111111111111111	0.148148148148148
>posi1668
0.0769230769230769	0.0769230769230769	0	0.0384615384615385	0	0.0384615384615385	0	0	0	0	0	0	0	0.0384615384615385	0	0.0769230769230769	0.0384615384615385	0	0	0	0	0.0384615384615385	0	0	0.0769230769230769	0	0	0.0384615384615385	0.0769230769230769	0.153846153846154	0.115384615384615	0.115384615384615
>posi1669
0	0	0	0	0	0	0	0	0	0	0	0	0	0	0.1	0	0	0	0	0	0	0	0	0	0	0.1	0	0	0.1	0.3	0.2	0.2
>posi1670
0	0	0	0	0	0	0	0	0	0	0	0	0.0769230769230769	0	0.153846153846154	0.0769230769230769	0	0	0	0	0	0.0769230769230769	0.153846153846154	0	0.0769230769230769	0.153846153846154	0	0.0769230769230769	0	0.0769230769230769	0.0769230769230769	0
>posi1671
0	0.037037037037037	0.0740740740740741	0.111111111111111	0.037037037037037	0.037037037037037	0	0.037037037037037	0	0	0	0	0	0.0740740740740741	0	0.0740740740740741	0.037037037037037	0	0.037037037037037	0.037037037037037	0	0	0	0	0.0740740740740741	0	0.037037037037037	0.037037037037037	0	0.111111111111111	0.148148148148148	0
>posi1672
0.185185185185185	0	0.148148148148148	0	0	0	0.0740740740740741	0	0	0	0	0	0	0	0.0740740740740741	0.037037037037037	0.037037037037037	0	0.037037037037037	0	0.037037037037037	0	0	0	0	0.148148148148148	0	0	0.0740740740740741	0.037037037037037	0.037037037037037	0.0740740740740741
>posi1673
0.0666666666666667	0	0	0	0.0666666666666667	0	0	0	0	0	0	0	0	0	0.133333333333333	0.0666666666666667	0	0	0.0666666666666667	0	0	0.0666666666666667	0	0	0	0.133333333333333	0	0.0666666666666667	0.0666666666666667	0.133333333333333	0.0666666666666667	0.0666666666666667
>posi1674
0	0	0	0	0	0	0	0	0	0	0	0	0	0	0	0.181818181818182	0	0	0	0	0	0	0	0.0909090909090909	0.181818181818182	0	0	0	0.0909090909090909	0.181818181818182	0.181818181818182	0.0909090909090909
>posi1675
0.0625	0.125	0	0.0625	0	0.125	0	0	0	0	0	0	0	0.125	0.0625	0	0.0625	0.0625	0	0	0	0	0	0	0	0.0625	0.0625	0.0625	0.0625	0.0625	0	0
>posi1676
0	0	0	0	0	0.037037037037037	0	0	0	0	0.037037037037037	0	0	0.0740740740740741	0.037037037037037	0.111111111111111	0	0	0	0.037037037037037	0.185185185185185	0	0	0	0.111111111111111	0.0740740740740741	0.037037037037037	0	0	0.111111111111111	0.0740740740740741	0.0740740740740741
>posi1677
0	0	0	0	0	0.037037037037037	0	0	0	0	0.037037037037037	0	0	0.0740740740740741	0.037037037037037	0.111111111111111	0	0	0	0.037037037037037	0.185185185185185	0	0	0	0.111111111111111	0.0740740740740741	0.037037037037037	0	0	0.111111111111111	0.0740740740740741	0.0740740740740741
>posi1678
0.0833333333333333	0.0416666666666667	0.0416666666666667	0	0.0833333333333333	0.0416666666666667	0	0	0	0	0	0	0.0416666666666667	0.0833333333333333	0.0416666666666667	0	0	0.0416666666666667	0.0416666666666667	0.0416666666666667	0	0	0	0	0.0416666666666667	0.0416666666666667	0.0416666666666667	0.0416666666666667	0.0416666666666667	0.0416666666666667	0.0416666666666667	0.125
>posi1679
0	0	0	0	0.0526315789473684	0	0	0.0526315789473684	0	0	0	0	0	0.0526315789473684	0.0526315789473684	0.105263157894737	0	0.0526315789473684	0.0526315789473684	0	0	0.0526315789473684	0	0	0.105263157894737	0.0526315789473684	0.0526315789473684	0	0.0526315789473684	0.105263157894737	0.0526315789473684	0.105263157894737
>posi1680
0	0	0	0	0	0	0	0	0	0	0	0	0	0.153846153846154	0	0	0	0	0	0	0.0769230769230769	0.0769230769230769	0	0	0	0.153846153846154	0	0.0769230769230769	0.0769230769230769	0.0769230769230769	0.230769230769231	0.0769230769230769
>posi1681
0.0384615384615385	0	0	0.0384615384615385	0	0.0384615384615385	0.0384615384615385	0	0	0	0	0	0.0384615384615385	0.0769230769230769	0	0.0769230769230769	0.0384615384615385	0	0	0.0384615384615385	0.0384615384615385	0.0384615384615385	0	0	0.0769230769230769	0	0.0769230769230769	0.0384615384615385	0.0384615384615385	0.115384615384615	0.115384615384615	0.0384615384615385
>posi1682
0	0	0	0	0	0.1875	0	0	0.0625	0.0625	0	0	0	0.125	0	0	0	0	0	0.1875	0.0625	0	0	0	0	0	0.0625	0.0625	0	0.0625	0.125	0
>posi1683
0	0	0	0	0	0	0	0	0	0	0	0	0	0.125	0.0625	0	0	0	0	0	0.0625	0.0625	0	0	0	0	0.125	0.0625	0.125	0.1875	0.0625	0.125
>posi1684
0	0	0	0	0	0.0357142857142857	0.0357142857142857	0	0	0	0.0357142857142857	0	0.0357142857142857	0.0357142857142857	0.0714285714285714	0	0.0357142857142857	0.0357142857142857	0	0	0	0	0.0357142857142857	0.0714285714285714	0	0.107142857142857	0	0.0714285714285714	0.0714285714285714	0.142857142857143	0.0714285714285714	0.107142857142857
>posi1685
0	0	0	0	0	0	0	0	0	0	0	0	0	0.166666666666667	0	0	0	0	0	0	0	0	0	0	0	0	0.166666666666667	0	0.166666666666667	0.166666666666667	0.166666666666667	0.166666666666667
>posi1686
0.1875	0.25	0	0.0625	0.0625	0	0	0	0	0	0	0	0.0625	0.0625	0	0	0.0625	0	0	0	0	0	0	0	0	0	0.0625	0.0625	0	0.0625	0.0625	0
>posi1687
0.0526315789473684	0.105263157894737	0	0	0.0526315789473684	0	0	0	0	0	0	0	0.0526315789473684	0.105263157894737	0	0.0526315789473684	0.0526315789473684	0	0	0	0	0.105263157894737	0	0	0	0.0526315789473684	0.105263157894737	0.0526315789473684	0.0526315789473684	0.0526315789473684	0	0.105263157894737
>posi1688
0	0	0.0588235294117647	0.0588235294117647	0	0	0	0.0588235294117647	0	0	0	0	0	0.176470588235294	0	0	0	0	0	0.0588235294117647	0	0	0	0.0588235294117647	0	0	0.117647058823529	0.0588235294117647	0.0588235294117647	0.117647058823529	0.0588235294117647	0.117647058823529
>posi1689
0.111111111111111	0	0	0.037037037037037	0.0740740740740741	0	0.037037037037037	0	0	0	0	0	0	0.0740740740740741	0	0.037037037037037	0.037037037037037	0	0.0740740740740741	0	0	0	0	0	0.037037037037037	0.037037037037037	0.0740740740740741	0	0.0740740740740741	0.111111111111111	0.111111111111111	0.0740740740740741
>posi1690
0.1	0.05	0.1	0	0.05	0	0	0	0	0	0	0	0	0.05	0.05	0.05	0.05	0	0	0	0.05	0	0	0	0.05	0	0.05	0.05	0.05	0.15	0.1	0
>posi1691
0.0588235294117647	0	0	0.0588235294117647	0.0588235294117647	0	0	0	0	0	0	0	0	0.0588235294117647	0.0588235294117647	0.0588235294117647	0.0588235294117647	0	0	0	0	0.0588235294117647	0	0	0	0.117647058823529	0.0588235294117647	0	0.117647058823529	0.0588235294117647	0.117647058823529	0.0588235294117647
>posi1692
0	0	0	0	0	0.0666666666666667	0	0	0	0.0666666666666667	0	0	0	0	0	0.2	0	0	0	0.0666666666666667	0	0.133333333333333	0	0	0.133333333333333	0	0	0.0666666666666667	0.0666666666666667	0.0666666666666667	0.0666666666666667	0.0666666666666667
>posi1693
0	0	0	0	0	0.05	0	0	0	0	0	0	0	0	0	0.1	0.05	0	0	0	0	0	0	0	0.05	0	0	0.05	0.05	0.35	0.2	0.1
>posi1694
0	0	0	0	0.0769230769230769	0	0	0	0	0	0	0	0.0769230769230769	0.0769230769230769	0	0	0	0.0769230769230769	0	0	0	0	0	0	0	0	0	0.0769230769230769	0.0769230769230769	0.230769230769231	0.153846153846154	0.153846153846154
>posi1695
0.181818181818182	0	0	0.0454545454545455	0.0454545454545455	0.0454545454545455	0	0	0	0	0	0	0.0454545454545455	0.0909090909090909	0.0454545454545455	0	0.0909090909090909	0	0	0	0	0	0.0454545454545455	0	0	0.0454545454545455	0.0909090909090909	0.0454545454545455	0	0.0909090909090909	0.0909090909090909	0
>posi1696
0	0	0	0	0.0625	0	0	0.0625	0	0	0	0	0.0625	0.125	0	0	0.0625	0	0.0625	0	0	0	0	0	0	0	0.0625	0.125	0.125	0.0625	0.0625	0.125
>posi1697
0	0	0	0	0	0	0	0	0	0	0	0	0.0769230769230769	0	0.0769230769230769	0	0	0	0	0	0	0.153846153846154	0	0	0.0769230769230769	0.0769230769230769	0	0.0769230769230769	0.153846153846154	0.0769230769230769	0	0.230769230769231
>posi1698
0	0	0	0	0.0833333333333333	0	0	0	0	0	0	0	0.0416666666666667	0.125	0.0416666666666667	0	0	0.0833333333333333	0	0	0.0416666666666667	0	0	0.0416666666666667	0.0416666666666667	0.0416666666666667	0.0833333333333333	0.0416666666666667	0	0.125	0.0833333333333333	0.125
>posi1699
0	0	0	0	0	0	0	0	0	0	0	0	0	0	0	0.125	0	0	0	0	0	0	0	0	0.125	0	0	0	0.125	0.25	0.125	0.25
>posi1700
0.0434782608695652	0	0.0434782608695652	0.0434782608695652	0	0	0.0434782608695652	0	0	0	0	0	0.0434782608695652	0.0434782608695652	0.0434782608695652	0.0434782608695652	0	0	0	0.0434782608695652	0.0434782608695652	0.0434782608695652	0	0	0	0.0869565217391304	0.0434782608695652	0.0434782608695652	0.0869565217391304	0.0869565217391304	0.0869565217391304	0.0869565217391304
>posi1701
0	0	0	0	0	0.230769230769231	0	0	0.0769230769230769	0.153846153846154	0.153846153846154	0	0	0	0	0	0	0	0	0.230769230769231	0	0	0	0.153846153846154	0	0	0	0	0	0	0	0
>posi1702
0	0	0	0	0	0	0	0	0.0454545454545455	0.0454545454545455	0	0.0909090909090909	0.0454545454545455	0.0909090909090909	0	0	0	0	0	0	0	0.181818181818182	0	0.0909090909090909	0	0	0.0454545454545455	0.0909090909090909	0.0909090909090909	0.0454545454545455	0.0454545454545455	0.0909090909090909
>posi1703
0	0	0	0	0	0	0	0	0	0.0555555555555556	0	0.0555555555555556	0.0555555555555556	0.111111111111111	0	0	0	0	0	0	0	0.111111111111111	0	0.111111111111111	0	0	0.0555555555555556	0.111111111111111	0.111111111111111	0.0555555555555556	0.0555555555555556	0.111111111111111
>posi1704
0.185185185185185	0.111111111111111	0.037037037037037	0.037037037037037	0.0740740740740741	0	0	0	0	0	0	0	0	0.037037037037037	0.037037037037037	0.037037037037037	0.037037037037037	0.037037037037037	0	0	0	0	0	0	0	0.0740740740740741	0	0	0.037037037037037	0.111111111111111	0.111111111111111	0.037037037037037
>posi1705
0	0	0.0909090909090909	0	0	0	0	0.0909090909090909	0	0	0	0	0	0.0909090909090909	0	0.0909090909090909	0	0	0	0.0909090909090909	0	0	0	0	0.0909090909090909	0	0.0909090909090909	0	0.0909090909090909	0.0909090909090909	0.0909090909090909	0.0909090909090909
>posi1706
0	0	0	0	0	0	0	0	0	0	0	0	0	0.0666666666666667	0	0.0666666666666667	0	0	0	0	0.0666666666666667	0	0	0	0	0.0666666666666667	0	0	0.0666666666666667	0.333333333333333	0.133333333333333	0.2
>posi1707
0	0	0	0	0	0.0769230769230769	0	0	0	0	0	0	0.0769230769230769	0.0769230769230769	0.0769230769230769	0	0	0	0	0.0769230769230769	0	0.153846153846154	0	0	0.0769230769230769	0.0769230769230769	0.0769230769230769	0.0769230769230769	0.0769230769230769	0	0	0.0769230769230769
>posi1708
0	0	0	0	0	0	0	0	0	0	0	0	0	0	0.142857142857143	0	0	0	0	0	0	0	0	0	0	0	0	0.142857142857143	0.142857142857143	0.285714285714286	0.142857142857143	0.142857142857143
>posi1709
0	0	0	0	0	0.142857142857143	0	0	0	0	0	0	0	0.142857142857143	0	0.142857142857143	0	0	0	0.142857142857143	0	0	0	0	0	0	0.142857142857143	0	0	0.142857142857143	0.142857142857143	0
>posi1710
0	0	0	0	0	0	0	0	0	0	0	0	0	0.166666666666667	0	0	0	0	0	0	0.0833333333333333	0	0	0	0	0	0.0833333333333333	0	0.0833333333333333	0.25	0.166666666666667	0.166666666666667
>posi1711
0	0	0	0	0	0	0	0	0	0	0	0	0.125	0.0416666666666667	0.0416666666666667	0	0	0	0	0	0.0416666666666667	0.0833333333333333	0.0416666666666667	0	0	0.0416666666666667	0	0.166666666666667	0.0833333333333333	0.125	0.0416666666666667	0.166666666666667
>posi1712
0	0	0.0833333333333333	0	0	0	0	0.0833333333333333	0	0	0	0	0	0.166666666666667	0.0833333333333333	0	0	0	0	0.0833333333333333	0	0	0	0.0833333333333333	0	0.0833333333333333	0.166666666666667	0	0	0.0833333333333333	0.0833333333333333	0
>posi1713
0	0	0	0	0	0	0	0	0	0	0	0	0	0	0	0	0	0	0	0	0	0	0	0	0.142857142857143	0	0	0	0.142857142857143	0.285714285714286	0.285714285714286	0.142857142857143
>posi1714
0.0833333333333333	0.0833333333333333	0	0	0	0	0	0.0833333333333333	0	0	0	0	0.0833333333333333	0	0.0833333333333333	0	0	0	0	0.0833333333333333	0	0	0	0	0	0.0833333333333333	0	0.0833333333333333	0.0833333333333333	0.0833333333333333	0.0833333333333333	0.0833333333333333
>posi1715
0	0.0833333333333333	0	0	0.0416666666666667	0	0	0	0	0.0416666666666667	0.0416666666666667	0	0	0.0833333333333333	0	0.0833333333333333	0.0416666666666667	0	0	0	0.0416666666666667	0	0.0416666666666667	0.0833333333333333	0.0833333333333333	0	0.0416666666666667	0.0416666666666667	0	0.125	0.125	0
>posi1716
0	0	0	0	0	0	0	0	0	0	0	0	0	0	0	0.0714285714285714	0	0	0	0	0	0	0	0	0.0714285714285714	0	0	0	0.142857142857143	0.285714285714286	0.214285714285714	0.214285714285714
>posi1717
0	0	0	0	0	0	0.0714285714285714	0.0714285714285714	0	0	0	0	0	0	0.0714285714285714	0.142857142857143	0.0714285714285714	0	0.0714285714285714	0	0	0	0	0	0.142857142857143	0.0714285714285714	0	0	0.0714285714285714	0.0714285714285714	0.0714285714285714	0.0714285714285714
>posi1718
0.0434782608695652	0.0869565217391304	0.0434782608695652	0.0869565217391304	0.0434782608695652	0	0	0	0	0	0	0	0	0.0434782608695652	0.0434782608695652	0.0434782608695652	0	0.0434782608695652	0	0	0	0.0434782608695652	0	0	0.0434782608695652	0	0.0434782608695652	0.0434782608695652	0.0434782608695652	0.173913043478261	0.130434782608696	0
>posi1719
0	0	0	0	0	0.0714285714285714	0	0.142857142857143	0	0.0714285714285714	0	0.0714285714285714	0	0	0	0.142857142857143	0	0	0.0714285714285714	0.142857142857143	0	0	0	0	0.142857142857143	0	0	0	0	0.0714285714285714	0.0714285714285714	0
>posi1720
0	0	0	0	0	0	0	0	0	0	0	0	0	0.181818181818182	0	0	0	0	0	0	0	0	0	0.0909090909090909	0	0	0.181818181818182	0	0.0909090909090909	0.181818181818182	0.181818181818182	0.0909090909090909
>posi1721
0	0	0	0	0	0	0	0	0	0	0	0	0.125	0	0	0	0	0	0	0	0	0	0	0	0	0	0	0.125	0.125	0.25	0.25	0.125
>posi1722
0	0	0	0	0	0	0	0	0	0	0	0	0	0	0.111111111111111	0.111111111111111	0	0	0	0	0.111111111111111	0	0	0	0.111111111111111	0.111111111111111	0	0	0.222222222222222	0	0	0.222222222222222
>posi1723
0	0	0	0	0	0	0	0	0	0	0	0	0	0.1875	0	0	0	0	0	0	0.0625	0	0.0625	0	0	0	0.1875	0	0.0625	0.1875	0.0625	0.1875
>posi1724
0	0	0	0	0.0833333333333333	0	0	0	0	0	0	0	0.0833333333333333	0	0.0833333333333333	0	0	0.0833333333333333	0	0	0	0	0	0	0.0833333333333333	0.0833333333333333	0	0	0.25	0	0.0833333333333333	0.166666666666667
>posi1725
0	0.0434782608695652	0	0.0434782608695652	0.0869565217391304	0	0	0	0	0	0	0	0.0434782608695652	0.0434782608695652	0.0434782608695652	0.0434782608695652	0.0434782608695652	0.0434782608695652	0	0	0.0434782608695652	0	0	0	0.0434782608695652	0.0434782608695652	0.0434782608695652	0.0434782608695652	0.0869565217391304	0.0869565217391304	0.0434782608695652	0.130434782608696
>posi1726
0	0	0	0	0	0	0	0	0	0	0	0	0	0	0.25	0	0	0	0	0	0	0	0	0	0	0.25	0	0	0.25	0	0	0.25
>posi1727
0.105263157894737	0	0	0.0526315789473684	0.105263157894737	0	0	0	0	0	0	0	0	0	0.105263157894737	0.0526315789473684	0	0.105263157894737	0	0	0	0	0	0	0.0526315789473684	0.105263157894737	0	0	0.105263157894737	0.0526315789473684	0	0.157894736842105
>posi1728
0	0	0	0	0	0	0	0	0	0	0	0	0.1	0.05	0	0	0	0	0	0	0.05	0	0.05	0	0.05	0	0.05	0.05	0.1	0.15	0.15	0.2
>posi1729
0	0	0	0	0	0	0	0	0	0	0	0	0.105263157894737	0.0526315789473684	0	0	0	0	0	0	0.0526315789473684	0	0.0526315789473684	0	0.0526315789473684	0	0.0526315789473684	0	0.105263157894737	0.157894736842105	0.157894736842105	0.210526315789474
>posi1730
0.0909090909090909	0.0454545454545455	0	0.0454545454545455	0	0.0454545454545455	0	0	0	0	0	0	0.0454545454545455	0.0909090909090909	0.0454545454545455	0	0	0.0454545454545455	0	0	0.0454545454545455	0.0454545454545455	0	0	0	0.0454545454545455	0	0.136363636363636	0.0909090909090909	0.0454545454545455	0.0454545454545455	0.0909090909090909
>posi1731
0	0	0	0	0	0	0	0	0	0	0	0	0.0769230769230769	0.0769230769230769	0	0	0	0	0	0	0	0.0769230769230769	0	0	0	0	0.0769230769230769	0.0769230769230769	0.0769230769230769	0.230769230769231	0.153846153846154	0.153846153846154
>posi1732
0	0	0	0	0	0	0	0	0	0.0769230769230769	0	0	0	0.0769230769230769	0.153846153846154	0	0	0	0	0	0.230769230769231	0	0	0	0	0.153846153846154	0.0769230769230769	0	0.0769230769230769	0	0.0769230769230769	0.0769230769230769
>posi1733
0	0.0869565217391304	0	0	0.0869565217391304	0	0.0434782608695652	0.0434782608695652	0	0.0434782608695652	0	0.0434782608695652	0	0.0434782608695652	0	0.0869565217391304	0.0434782608695652	0.130434782608696	0	0	0	0	0	0	0.0434782608695652	0.0434782608695652	0	0	0.0434782608695652	0.0869565217391304	0.0869565217391304	0.0434782608695652
>posi1734
0	0.0454545454545455	0	0.0454545454545455	0.0454545454545455	0	0	0	0	0	0	0	0.0454545454545455	0.0454545454545455	0	0	0.0454545454545455	0	0	0	0.0454545454545455	0	0	0	0.0454545454545455	0	0.0454545454545455	0.0454545454545455	0.0454545454545455	0.227272727272727	0.181818181818182	0.0909090909090909
>posi1735
0.136363636363636	0.0909090909090909	0	0.0454545454545455	0	0.0454545454545455	0	0	0	0	0	0	0	0.136363636363636	0	0.0454545454545455	0.0454545454545455	0	0	0	0.0909090909090909	0	0	0	0.0454545454545455	0	0.0909090909090909	0.0454545454545455	0	0.0909090909090909	0.0909090909090909	0
>posi1736
0	0	0	0	0	0.0434782608695652	0	0	0	0	0	0	0	0.0869565217391304	0.0434782608695652	0.0869565217391304	0.0434782608695652	0	0	0	0.0434782608695652	0.0434782608695652	0.0434782608695652	0	0.0869565217391304	0.0434782608695652	0.0869565217391304	0	0.0434782608695652	0.130434782608696	0.0869565217391304	0.0869565217391304
>posi1737
0	0	0	0	0	0	0	0	0	0	0	0	0	0.222222222222222	0	0	0	0	0	0	0	0.111111111111111	0	0	0	0	0.111111111111111	0.111111111111111	0.111111111111111	0.111111111111111	0.111111111111111	0.111111111111111
>posi1738
0.0384615384615385	0.0769230769230769	0.0384615384615385	0.0384615384615385	0.0384615384615385	0.0384615384615385	0	0	0	0	0	0	0.0384615384615385	0.0384615384615385	0	0	0.0769230769230769	0	0	0	0	0	0	0	0.0384615384615385	0	0.0384615384615385	0.0384615384615385	0.115384615384615	0.115384615384615	0.0769230769230769	0.153846153846154
>posi1739
0.0434782608695652	0.130434782608696	0	0	0.0434782608695652	0.0434782608695652	0	0	0.0434782608695652	0	0	0	0.0434782608695652	0.0869565217391304	0.0434782608695652	0.0434782608695652	0.0434782608695652	0.0434782608695652	0	0	0	0.130434782608696	0	0	0	0.0869565217391304	0.0869565217391304	0.0434782608695652	0	0	0	0.0434782608695652
>posi1740
0.238095238095238	0.0476190476190476	0.0476190476190476	0	0	0.0476190476190476	0.0476190476190476	0	0	0	0	0	0.0476190476190476	0.0476190476190476	0.0476190476190476	0	0.0952380952380952	0	0	0	0	0	0	0	0	0.0476190476190476	0.0476190476190476	0.0476190476190476	0.0476190476190476	0.0476190476190476	0.0476190476190476	0.0476190476190476
>posi1741
0.217391304347826	0.0434782608695652	0.0434782608695652	0	0.0434782608695652	0	0.0434782608695652	0	0	0	0	0	0.0434782608695652	0.0434782608695652	0	0.0434782608695652	0.0434782608695652	0.0434782608695652	0	0	0	0	0	0	0.0434782608695652	0	0.0434782608695652	0.0434782608695652	0.0434782608695652	0.0869565217391304	0.0869565217391304	0.0434782608695652
>posi1742
0.217391304347826	0.0434782608695652	0.0434782608695652	0	0.0434782608695652	0	0.0434782608695652	0	0	0	0	0	0.0434782608695652	0.0434782608695652	0	0.0434782608695652	0.0434782608695652	0.0434782608695652	0	0	0	0	0	0	0.0434782608695652	0	0.0434782608695652	0.0434782608695652	0.0434782608695652	0.0869565217391304	0.0869565217391304	0.0434782608695652
>posi1743
0.238095238095238	0	0.0952380952380952	0	0	0.0476190476190476	0.0476190476190476	0	0	0	0	0	0.0476190476190476	0.0476190476190476	0.0476190476190476	0	0.0952380952380952	0	0	0	0	0	0	0	0	0.0476190476190476	0.0476190476190476	0.0476190476190476	0.0476190476190476	0.0476190476190476	0.0476190476190476	0.0476190476190476
>posi1744
0	0	0	0	0.05	0.05	0	0.05	0.05	0	0	0.05	0.05	0.05	0.05	0.05	0	0.1	0	0.05	0	0.1	0	0	0.05	0.05	0.05	0.05	0	0.05	0	0.05
>posi1745
0.222222222222222	0.037037037037037	0.037037037037037	0.037037037037037	0	0.0740740740740741	0	0.037037037037037	0	0	0	0	0	0.037037037037037	0.037037037037037	0.0740740740740741	0.037037037037037	0.037037037037037	0	0.037037037037037	0	0	0	0	0.0740740740740741	0.037037037037037	0.037037037037037	0	0	0.0740740740740741	0.0740740740740741	0
>posi1746
0	0	0	0	0	0	0	0	0	0	0	0	0.111111111111111	0	0	0.111111111111111	0	0	0	0	0	0.111111111111111	0	0	0.111111111111111	0	0	0.111111111111111	0	0.222222222222222	0.222222222222222	0
>posi1747
0	0	0.0416666666666667	0.0416666666666667	0	0.0416666666666667	0	0	0	0	0	0	0	0.0416666666666667	0.0416666666666667	0.0416666666666667	0	0	0.0416666666666667	0	0.0416666666666667	0	0	0	0.0416666666666667	0.0416666666666667	0	0	0.125	0.125	0.125	0.208333333333333
>posi1748
0	0	0	0	0	0	0	0	0	0	0	0	0	0.222222222222222	0	0	0	0	0	0	0	0	0	0.111111111111111	0	0	0.111111111111111	0.111111111111111	0.111111111111111	0.111111111111111	0.111111111111111	0.111111111111111
>posi1749
0.0769230769230769	0	0.0769230769230769	0.153846153846154	0.0769230769230769	0	0	0	0	0	0	0	0	0.0769230769230769	0	0	0.0769230769230769	0	0	0	0	0	0	0	0	0.0769230769230769	0.0769230769230769	0	0.0769230769230769	0.0769230769230769	0.0769230769230769	0.0769230769230769
>posi1750
0.0454545454545455	0.0909090909090909	0	0	0	0.0454545454545455	0	0	0	0	0	0	0.0909090909090909	0.0454545454545455	0.0454545454545455	0	0.0454545454545455	0	0	0	0.0909090909090909	0	0	0	0	0	0.0454545454545455	0.0909090909090909	0.0909090909090909	0.0909090909090909	0.0454545454545455	0.136363636363636
>posi1751
0.0416666666666667	0.0416666666666667	0	0	0.0416666666666667	0.125	0	0	0.0833333333333333	0	0	0.0416666666666667	0	0	0.0833333333333333	0.0833333333333333	0.0416666666666667	0.0416666666666667	0	0.0833333333333333	0.0416666666666667	0.0833333333333333	0	0	0.0833333333333333	0.0833333333333333	0	0	0	0	0	0
>posi1752
0	0	0	0	0	0	0	0	0	0	0	0	0	0	0	0	0	0	0	0	0	0	0	0	0.142857142857143	0	0	0	0.285714285714286	0.142857142857143	0	0.428571428571429
>posi1753
0	0	0	0	0	0	0	0	0	0	0	0	0	0	0	0	0	0	0	0	0	0	0	0	0.142857142857143	0	0	0	0.285714285714286	0.142857142857143	0	0.428571428571429
>posi1754
0	0.105263157894737	0	0.0526315789473684	0	0	0	0.0526315789473684	0	0	0	0	0.0526315789473684	0	0	0.0526315789473684	0	0	0	0.0526315789473684	0	0	0	0	0	0.0526315789473684	0	0.0526315789473684	0.105263157894737	0.157894736842105	0.105263157894737	0.157894736842105
>posi1755
0	0	0	0	0	0.0869565217391304	0	0	0	0.0434782608695652	0.0434782608695652	0.0434782608695652	0	0.0434782608695652	0	0.0869565217391304	0	0	0	0.0869565217391304	0.0434782608695652	0.0869565217391304	0	0.0434782608695652	0.0869565217391304	0	0.0434782608695652	0.0434782608695652	0.0434782608695652	0.0869565217391304	0.0434782608695652	0.0434782608695652
>posi1756
0	0	0	0	0.117647058823529	0.0588235294117647	0	0	0	0	0	0	0	0.0588235294117647	0.117647058823529	0.0588235294117647	0.117647058823529	0.0588235294117647	0	0	0	0	0	0	0	0.117647058823529	0.0588235294117647	0	0.0588235294117647	0.0588235294117647	0	0.117647058823529
>posi1757
0.0588235294117647	0	0.117647058823529	0.294117647058824	0	0.0588235294117647	0	0	0	0	0	0	0	0.117647058823529	0	0	0.0588235294117647	0	0	0	0	0	0	0	0	0	0.0588235294117647	0	0	0.117647058823529	0.117647058823529	0
>posi1758
0	0	0	0	0	0.0454545454545455	0.0454545454545455	0	0	0	0	0	0.0909090909090909	0.0909090909090909	0.0909090909090909	0	0	0.0454545454545455	0	0.0454545454545455	0.0909090909090909	0	0.0454545454545455	0	0.0909090909090909	0.0909090909090909	0	0.0909090909090909	0	0.0454545454545455	0.0909090909090909	0
>posi1759
0	0	0	0	0	0.05	0	0	0	0	0	0	0.1	0	0.1	0	0	0.05	0	0	0.05	0.05	0	0	0	0.1	0	0.1	0.2	0	0	0.2
>posi1760
0.0909090909090909	0	0	0	0.0909090909090909	0	0	0	0	0	0	0	0	0	0.0909090909090909	0.0909090909090909	0.0909090909090909	0	0	0	0	0	0	0	0.0909090909090909	0.0909090909090909	0	0	0.0909090909090909	0.0909090909090909	0.0909090909090909	0.0909090909090909
>posi1761
0.08	0	0.04	0	0	0.04	0.04	0.04	0	0	0	0	0.04	0.12	0	0.04	0.04	0	0.04	0.04	0	0	0	0.04	0.04	0	0.08	0.04	0.12	0	0	0.12
>posi1762
0	0	0	0	0	0	0	0	0	0	0	0	0	0.0588235294117647	0.0588235294117647	0	0	0	0	0	0.117647058823529	0	0	0	0	0.117647058823529	0.0588235294117647	0	0.235294117647059	0.0588235294117647	0	0.294117647058824
>posi1763
0	0	0	0	0.0416666666666667	0	0	0.0416666666666667	0.0416666666666667	0	0	0.0416666666666667	0.0833333333333333	0.0416666666666667	0.0833333333333333	0	0	0.0416666666666667	0.0416666666666667	0	0.0416666666666667	0.125	0	0	0.0416666666666667	0.0416666666666667	0.0416666666666667	0.0833333333333333	0	0.0833333333333333	0.0416666666666667	0.0416666666666667
>posi1764
0	0	0	0	0	0.05	0.05	0	0	0	0	0	0	0.05	0.1	0.1	0.05	0	0	0.05	0.05	0.05	0	0	0.05	0.1	0	0.1	0.05	0.05	0.05	0.05
>posi1765
0	0	0	0	0	0	0	0	0	0	0	0	0	0.0666666666666667	0.0666666666666667	0	0	0	0	0	0	0	0	0.0666666666666667	0	0.0666666666666667	0.0666666666666667	0	0.133333333333333	0.2	0.2	0.133333333333333
>posi1766
0	0	0	0	0	0	0	0.0666666666666667	0	0	0	0	0.0666666666666667	0.0666666666666667	0	0.0666666666666667	0	0.0666666666666667	0	0	0	0.0666666666666667	0	0	0.133333333333333	0	0	0.0666666666666667	0	0.133333333333333	0.2	0.0666666666666667
>posi1767
0	0	0	0	0.05	0	0	0	0	0	0	0	0.05	0.05	0.05	0.05	0.05	0	0	0	0	0	0	0.1	0	0.1	0	0.1	0	0.2	0.15	0.05
>posi1768
0.0416666666666667	0	0.0416666666666667	0.0833333333333333	0	0	0.0416666666666667	0	0	0.0416666666666667	0	0	0.0416666666666667	0.0833333333333333	0	0.0416666666666667	0	0	0.0416666666666667	0	0.0416666666666667	0	0.0416666666666667	0.0416666666666667	0	0.0416666666666667	0.0833333333333333	0.0416666666666667	0.0416666666666667	0.0833333333333333	0.0833333333333333	0.0416666666666667
>posi1769
0	0	0	0	0	0.05	0	0	0	0	0	0	0	0.05	0	0.15	0	0.05	0	0	0.05	0.05	0	0	0.15	0	0.05	0	0	0.2	0.15	0.05
>posi1770
0.0454545454545455	0.0454545454545455	0	0	0.0454545454545455	0.0454545454545455	0	0	0	0	0	0	0.0454545454545455	0.0909090909090909	0.0909090909090909	0	0	0.0454545454545455	0	0.0454545454545455	0	0.0909090909090909	0	0	0	0.0909090909090909	0.0454545454545455	0.0909090909090909	0	0.0909090909090909	0.0909090909090909	0
>posi1771
0	0.181818181818182	0	0.0909090909090909	0.0909090909090909	0	0	0	0	0	0	0	0	0.181818181818182	0	0	0.0909090909090909	0	0	0	0	0	0	0	0	0	0.181818181818182	0	0	0.0909090909090909	0.0909090909090909	0
>posi1772
0.117647058823529	0	0.117647058823529	0	0	0	0	0.117647058823529	0	0.0588235294117647	0.0588235294117647	0	0	0.117647058823529	0	0	0	0	0	0.117647058823529	0	0	0	0.0588235294117647	0	0	0.0588235294117647	0.0588235294117647	0	0.0588235294117647	0.0588235294117647	0
>posi1773
0.153846153846154	0.192307692307692	0.0384615384615385	0	0.0769230769230769	0.0384615384615385	0	0	0	0	0	0	0	0	0.115384615384615	0	0.0769230769230769	0.0384615384615385	0	0	0	0	0	0	0	0.115384615384615	0	0	0.0384615384615385	0.0384615384615385	0	0.0769230769230769
>posi1774
0	0	0	0	0	0.142857142857143	0	0	0	0	0	0	0	0	0.142857142857143	0	0.142857142857143	0	0	0	0	0	0	0	0	0.285714285714286	0	0	0.142857142857143	0	0	0.142857142857143
>posi1775
[truncated: 1,271,433 more chars]
