# Supplementary material for: Accurate Prediction of Transposon-Derived piRNAs by Integrating Various Sequential and Physicochemical Features
Source: PLoS One. 2016 Apr 13;11(4):e0153268. doi: 10.1371/journal.pone.0153268 (PMC4830532; doi:10.1371/journal.pone.0153268)
Supplement: S1 File — (ZIP) [file pone.0153268.s001.zip › S1/Codes/LssteExperiment/AdditionalDatasets/human_posi_seqmap_out]

trans_id trans_coord target_seq probe_id probe_seq num_mismatch
chr:transposi1	NULL	TAGTGAGTTATCGAACTTGAGGGCAT	posi1	TAGTGAGTTATCGAACTTGAGGGCAT	0
chr:transposi2	NULL	TAGTGAGTGGAGGCTATGTGGTTTTGTC	posi2	TAGTGAGTGGAGGCTATGTGGTTTTGTC	0
chr:transposi3	NULL	TAGTGAGTGCGTGACCTGGAACAATCAC	posi3	TAGTGAGTGCGTGACCTGGAACAATCAC	0
chr:transposi4	NULL	TAGTGAGGGTGTTCCCATGAGACCTGATGT	posi4	TAGTGAGGGTGTTCCCATGAGATCTGATGT	1
chr:transposi5	NULL	TAGTGAGACAGCAACCAGGGCAGCCAA	posi5	TAGTGAGACAGCAACCAGGGCAGCCAA	0
chr:transposi6	NULL	TAGTGACCACCTACTATGAGGAGTCCGGCC	posi6	TAGTGACCACCTACTATGAGGAGTCCGGCC	0
chr:transposi7	NULL	CAGAGAAGAAAAGGCATCAGGGTTGG	posi7	TAGTGAAGAAAAAGCATCAGGGTTGG	3
chr:transposi8	NULL	TAGTGAACACTAAATGGTAGTCAGGATGC	posi8	TAGTGAACACTAAATGGTAGTCAGGATGC	0
chr:transposi9	NULL	TAGTCTGATGTGACTGCTACGTAGTACCCA	posi9	TAGTCTGATGTGACTGCTACGTAGTACCCA	0
chr:transposi10	NULL	TAGTCCTAGATGGCCCTTGCTAAATTGCATC	posi10	TAGTCCTAGATGGCCCTTGCTAAATTGCATC	0
chr:transposi11	NULL	TAGTCCGGTGGGCTCCTCTAACAAAGTGCA	posi11	TAGTCCGGTGGGCTCCTCTAACAAAGTGCA	0
chr:transposi12	NULL	TAGTCCCAGCTACTTGGGAGGCTGAGGCA	posi12	TAGTCCCAGCTACTTGGGAGGCTGAGGCA	0
chr:transposi13	NULL	AAGACCCACATACCTCAGAAACAGTTT	posi13	TAGTCCCACATACCTCAGAACCAGTTT	3
chr:transposi14	NULL	TAGTCCATTAGGGTATTATGAGGATTC	posi14	TAGTCCATTAGGGTATTATGAGGATTC	0
chr:transposi15	NULL	TAGTCATCCTTGGGTGTCCTTTGACGATGT	posi15	TAGTCATCCTTGGGTGTCCTTTGACAATGT	1
chr:transposi16	NULL	TAGTCATCCTTGGGTGTCCTTTGACAATGC	posi16	TAGTCATCCTTGGGTGTCCTTTGACAATGC	0
chr:transposi17	NULL	TAGTCAGTGAGACTGAGATGGTGTTG	posi17	TAGTCAGTGAGACTGAGATGGTGTTG	0
chr:transposi18	NULL	TAGTCAGTCGTTGAAATGCACTGGCCTGG	posi18	TAGTCAGTCGTTGAAATGCACTGGCCTGG	0
chr:transposi19	NULL	TAGTCAGGGTTCTCTAGAGCGACAGAGCTA	posi19	TAGTCAGGGTTCTCTAGAGCGACAGAGCTA	0
chr:transposi20	NULL	TAGTCAGGATTCACGAGTCCAGGGACCAAG	posi20	TAGTCAGGATTCACGAGTCCAGGGACCAAG	0
chr:transposi21	NULL	TAGTCAGCTGGTGGTAGGTCAGGTGAATA	posi21	TAGTCAGCTGGTGGTAGGTCAGGTGAATA	0
chr:transposi22	NULL	TAGTCACCAGAAAGACCAAACCTTGATAAGCA	posi22	TAGTCACCAGAAAGACCAAACCTTGATAAGCA	0
chr:transposi23	NULL	TAGTCACATGGGTCTAGTCAGTCGTTGAAA	posi23	TAGTCACATGGGTCTAGTCAGTCGTTGAAA	0
chr:transposi24	NULL	TAGTATTTGCATATAACCTACCCACATCCTC	posi24	TAGTATTTGCATATAACCTACCCACATCCTC	0
chr:transposi25	NULL	TAGTATGTTTAGCAGCATCCTTGGCATC	posi25	TAGTATGTTTAGCAGCATCCTTGGCATC	0
chr:transposi26	NULL	TAGTATCTGAACAGTTAAATAATACAGGA	posi26	TAGTATCTGAACAGTTAAATAATACAGGA	0
chr:transposi27	NULL	TAGTAGATTCAAGGCAGTGTGCTGGATACT	posi27	TAGTATATTCCAGGCAGTGTGCTAGATACT	3
chr:transposi28	NULL	TAGTAGCTGTGCTAACTTGGGCAATT	posi28	TAGTAGCTGTGCTAACTTGGGCAATT	0
chr:transposi29	NULL	TAGTAGAACTGGGACTAGAACGAGAGCCT	posi29	TAGTAGAACTGGGACTAGAACGAGAGCCT	0
chr:transposi30	NULL	TAGTAGAACTGGGACTAGAACGAGAGC	posi30	TAGTAGAACTGGGACTAGAACGAGAGC	0
chr:transposi31	NULL	TAGTACATATTTGGTGGAATGAACTTC	posi31	TAGTACATATTTGGTGGAATGAACTTC	0
chr:transposi32	NULL	TAGTAAGATTGATCTGTGTGCAAAATTAGT	posi32	TAGTAAGATTGATCTGTGTGCAAAATTAGT	0
chr:transposi33	NULL	TAGGTTGTCTTCATATGGCTGGCGATC	posi33	TAGGTTGTCTTCATATGGCTGGCGATC	0
chr:transposi34	NULL	TAGGTTGGTGCAAAAGTAATCACGGT	posi34	TAGGTTGGTGCAAAAGTAATCACGGT	0
chr:transposi35	NULL	TAGGTTGCATAATACTTCATTGGGTGT	posi35	TAGGTTGCATAATACTTCATTGGGTGT	0
chr:transposi36	NULL	TAGGTTAAGGTCAGGATTAGCTAAGG	posi36	TAGGTTAAGGTCAGGATTAGCTAAGG	0
chr:transposi37	NULL	TAGGTGTTGTTTGACAAGGCTGTTGGCGC	posi37	TAGGTGTTGTTTGACAAGGCTGTTGGCGC	0
chr:transposi38	NULL	TAGGTGTGCCATGCAAGTTGTTGGTGGATC	posi38	TAGGTGTGCCATGCAAGTTGTTGGTGGATC	0
chr:transposi39	NULL	TAGGTGTGCCATGCAAGTTGTTGGTGGA	posi39	TAGGTGTGCCATGCAAGTTGTTGGTGGA	0
chr:transposi40	NULL	TAGGTGTACAGTGCAAGCTGTTAGTGTA	posi40	TAGGTGTACAGTGCAAGCTGTTAGTGTA	0
chr:transposi41	NULL	TAGGTGTAATAATAGACTGAATTGTCCCTTC	posi41	TAGGTGTAATAATAGACTGAATTGTCCCTTC	0
chr:transposi42	NULL	TAGGTGGTAGCTTAGGTCATGGGCGG	posi42	TAGGTGGTAGCTAAGGTCATGGGCTT	3
chr:transposi43	NULL	TAGGTGGGATTACAGGTATGTGCCATCATGC	posi43	TAGGTGGGATTACAGGTATGTGCCATCATGC	0
chr:transposi44	NULL	TAGGTGGGAATTGAACAATGAGATCA	posi44	TAGGTGGGAATTGAACAATGAGATCA	0
chr:transposi45	NULL	TAGGTGGCAAAACTCCGAGGCTCAGAGA	posi45	TAGGTGGCAAAACTCCGAGGCTCAGAGA	0
chr:transposi46	NULL	TAGGTGCTTGCTACACACGTATGGAATGAA	posi46	TAGGTGCTTGCTACACACGTATGGAATGAA	0
chr:transposi47	NULL	TAGGTGCTTGCTACACACGTATGGAATGA	posi47	TAGGTGCTTGCTACACACGTATGGAATGA	0
chr:transposi48	NULL	TAGGTGCAAGGGACTGTAGACTTGTCTC	posi48	TAGGTGCAAGGGACTGTAGACTTGTCTC	0
chr:transposi49	NULL	TAGGTGATGTCTGTCTGCAGTGGGAAGCC	posi49	TAGGTGATGTCTGTCTGCAGTGGGAAGCC	0
chr:transposi50	NULL	TAGGTGAATTGAACAAGGATAGGATGG	posi50	TAGGTGAATTGAACAAGGATAGGATGG	0
chr:transposi51	NULL	TAGGTCTTCAGCAAGACTTGGTTCCTGGT	posi51	TAGGTCTTCAGCAAGACTTGGTTCCTGGT	0
chr:transposi52	NULL	TAGGTCTCACGAGATCTGATGGGTTATC	posi52	TAGGTCTCACGAGATCTGATGGGTTATC	0
chr:transposi53	NULL	TAGGTCCAAGGAAATGAGCCTGGTAGAGGAA	posi53	TAGGTCCAAGGAAATGAGCCTGGTAGAGGAA	0
chr:transposi54	NULL	TAGGTCAGGTGAATATGGCAGATGAAGCA	posi54	TAGGTCAGGTGAATATGGCAGATGAAGCA	0
chr:transposi55	NULL	TAGGTATTCGAGGGTACAAACCCATGGC	posi55	TAGGTATTCGAGGGTACAAACCCATGGC	0
chr:transposi56	NULL	TAGGTATGCATGTGCCATGTTGGTTTGCT	posi56	TAGGTATGCATGTGCCATGTTGGTTTGCT	0
chr:transposi57	NULL	TAGGTATAGGCATAGGTATGGATAGATGT	posi57	TAGGTATAGGCATAGGTATGGATAGATGT	0
chr:transposi58	NULL	TAGGTATACGTGTGCCATGGTGGTCTGCT	posi58	TAGGTATACGTGTGCCATGGTGGTCTGCT	0
chr:transposi59	NULL	TAGGTATACATGTGCCATGGTGCTTTCCTG	posi59	TAGGTATACATGTGCCATGGTGCTTTCCTG	0
chr:transposi60	NULL	TAGGTAGTGCCCTAGTGGGGTCTCTGTGT	posi60	TAGGTAGTGCCCTAGTGGGGTCTCTGTGT	0
chr:transposi61	NULL	TAGGTAGTGCCCTAGTGGGGTCTCTGTG	posi61	TAGGTAGTGCCCTAGTGGGGTCTCTGTG	0
chr:transposi62	NULL	TAGGTAGCCAAAGCAGAGAGAGAAGGCAGC	posi62	TAGGTAGCCAAAGCAGAGAGAGAAGGCAGC	0
chr:transposi63	NULL	TAGGTACTCAGAAGTGACTATGGTGAGA	posi63	TAGGTACTCAGAAGTGACTATGGTGAGA	0
chr:transposi64	NULL	TAGGGTGTTGCAAACTTCAATGGTTA	posi64	TAGGGTGTTGCAAACTTCAATGGTTA	0
chr:transposi65	NULL	TAGGGTGTTCTGTATTCATGGGCTGC	posi65	TAGGGTGTTCTGTATACATCTGCTGC	3
chr:transposi66	NULL	TAGGGTGTTAGCAAGGCACAGTCTCTGAC	posi66	TAGGGTGTTAGCAAGGCACAGTCTCTGAC	0
chr:transposi67	NULL	TAGGGTGTGATTGTTAATGGAAGCTGTGG	posi67	TAGGGTGTGATTGTTAATGGAAGCTGTGG	0
chr:transposi68	NULL	TAGGGTGTCTGCAAGCTGAGGAGCAA	posi68	TAGGGTGTCTGCAAGCTGAGGAGCAA	0
chr:transposi69	NULL	TAGGGTGCACTGTGATCCAATGTGACTG	posi69	TAGGGTGCACTGTGATCCAATGTGACTG	0
chr:transposi70	NULL	TAGGGGTGATGGTGAGTGGTACCACTTC	posi70	TAGGGGTGATGGTGAGTGGTACCACTTC	0
chr:transposi71	NULL	TAGGGGTCCCTGTGATGACAGTAAGCTCA	posi71	TAGGGGTCCCTGTGATGACAGTAAGCTCA	0
chr:transposi72	NULL	TAGGGGACTAGACATGTTCAAGATGGT	posi72	TAGGGGACTAGACATGTTCAAGATGGT	0
chr:transposi73	NULL	TAGGGCTGCTGTGAAAGATGACCACAA	posi73	TAGGGCTGCTGTGAAAGATGACCACAA	0
chr:transposi74	NULL	TAGGGGCTAATGGGAATACACTTCCATATTT	posi74	TAGGGCCTAATGGGAATACACTTCCATATTT	1
chr:transposi75	NULL	TAGGGCCTAATGGGAATACACTTCCATATT	posi75	TAGGGCCTAATGGGAATACACTTCCATATT	0
chr:transposi76	NULL	TAGGGCAATACCTAGTGAGCTGTTGA	posi76	TAGGGCAATACCTAGTGAGCTGTTGA	0
chr:transposi77	NULL	TAGGGAGTGGAGAGGACTCTTAAAGTTCA	posi77	TAGGGAGTGGTGAGGACTCTTAAAGTGCA	2
chr:transposi78	NULL	TAGGGAATGCCTCATTACTCACTGGGCCC	posi78	TAGGGAATGCCTCATTACTCACTGGGCCC	0
chr:transposi79	NULL	TAGGGAAGCAAGTGACGGTTGAGCCAT	posi79	TAGGGAAGCAAGTGACGGTTGAGCCAT	0
chr:transposi80	NULL	TAGGGAAATTGGCTGATGTGATTATGGA	posi80	TAGGGAAATTGGCTGATGTGATTATGGA	0
chr:transposi81	NULL	TAGGGAAATGTTTACAGTCATCTGGTTC	posi81	TAGGGAAATGTTTACAGTCATCTGGTTC	0
chr:transposi82	NULL	TAGGCTTTGTACCTGGGTGATGAAATAATC	posi82	TAGGCTTTGTACCTGGGTGATGAAATAATC	0
chr:transposi83	NULL	TAGGCTTGCCAACAAGTTGAATGAGAT	posi83	TAGGCTTGCCAACTTGTTGAATGAGAT	2
chr:transposi84	NULL	TAGGCTTGGCATCTTGTTGAATGAGA	posi84	TAGGCTTGCCAACTTGTTGAATGAGA	2
chr:transposi85	NULL	TAGGCTTAGTACCTGGTGACAAAATAATCT	posi85	TAGGCTTAGTACCTGGTGACAAAATAATCT	0
chr:transposi86	NULL	TAGGCTTAGTACCTGGGTAATGAAATAGTC	posi86	TAGGCTTAGTACCTGGGTAATGAAATAGTC	0
chr:transposi87	NULL	TAGGCTTAGTACCTGGATGATGAAGTGGTC	posi87	TAGGCTTAGTACCTGGATGATGAAGTGGTC	0
chr:transposi88	NULL	TAGGCTGTCTGCAAGCTTGAGGAGCAGAG	posi88	TAGGCTGTCTGCAAGCTTGAGGAGCAGAG	0
chr:transposi89	NULL	TAGGCTGTCAGTGAACATTTGCTGGATGGA	posi89	TAGGCTGTCAGTGAACATTTGCTGGATGGA	0
chr:transposi90	NULL	TAGGCTGATGTTTTGGGGCTGGATTTAGGC	posi90	TAGGCTGATGTTTTGGGGCTGGATTTAGGC	0
chr:transposi91	NULL	TAGGCTGAACAGGTAGCCAGGTGGAGA	posi91	TAGGCTGAACAGGTAGCCAGGTGGAGA	0
chr:transposi92	NULL	TAGGCTATGACCTAATGCTTGCTTGGA	posi92	TAGGCTATGACCTAATGCTTGCTTGGA	0
chr:transposi93	NULL	TAGGCTATCCACCTACCACAGAAAGC	posi93	TAGGCTATCCACCTACCACAGAAAGC	0
chr:transposi94	NULL	TAGGCTAAGCTATGCTGTTTGGTACGCTA	posi94	TAGGCTAAGCTATGCTGTTTGGTACGCTA	0
chr:transposi95	NULL	TAGGCCCCGGGCTTAAGAGATGAGTGAACT	posi95	TAGGCCCCGGGCTTAAGAGATGAGTGAACT	0
chr:transposi96	NULL	TAGGCCAGTTAAGAGACCAGTGCGCTA	posi96	TAGGCCAGTTAAGAGACCAGTGGGCTA	1
chr:transposi97	NULL	TAGGCCAGATTGGGAAGACTTTTCTCAGC	posi97	TAGGCCAGATTGGGAAGACTTTTCTCAGC	0
chr:transposi98	NULL	TAGGCAGTGGGCAAGGAGTGGTTACA	posi98	TAGGCAGTGGGCAAGGAGTGGTTACA	0
chr:transposi99	NULL	TAGGCAGTGCCCTGGTGAGGACTCTGTGT	posi99	TAGGCAGTGCCCTGGTGAGGACTCTGTGT	0
chr:transposi100	NULL	TAGGCAGCAGCATCTGTGGTTCACCAA	posi100	TAGGCAGCAGCATCTGTGGTTCACCAA	0
chr:transposi101	NULL	TAGGCAGCAAACGACACGAGGAAGCAGGTGT	posi101	TAGGCAGCAAACAACACGAGGAAGCAGGTGT	1
chr:transposi102	NULL	TAGGCAGAAGAGACTGTAGCCTGATC	posi102	TAGGCAGAAGAGACTGTAGCCTGATC	0
chr:transposi103	NULL	TAGGCAGAAGACAATATGAGAGGTGGTCTC	posi103	TAGGCAGAAGACAATATGAGAGGTGGTCTC	0
chr:transposi104	NULL	TAGGCACTTGGCCTCCGAGCTCTGCTTCCT	posi104	TAGGCACTTGGCCTCCGAGCTCTGCATCCT	1
chr:transposi105	NULL	TAGGCACAGGTCCGGGGATGGAACTCTAG	posi105	TAGGCACAGGTCCGGGGATGGAACTCTAG	0
chr:transposi106	NULL	TAGGAACAGGATGGGTTCATGGTAGGCCTT	posi106	TAGGCACAGGATGGGGTCATGGTAGGCCTT	2
chr:transposi107	NULL	TAGGCAAGATCCCTACCCTCATGGAACC	posi107	TAGGCAAGATCCCTACCCTCATGGAACC	0
chr:transposi108	NULL	TAGGCAAGAAGGAAGGGAGAAGACACAAGC	posi108	TAGGCAAGAAGGAAGGGAGAAGACACAAGC	0
chr:transposi109	NULL	TATGATTCCTCTGATGGTAATGCACCTTGT	posi109	TAGGATTCCTCTGATGGTAATGGACCTTGT	2
chr:transposi110	NULL	TAGGATGTGTGACAATACTGAGCTTC	posi110	TAGGATGTGTGACAATACTGAGCTTC	0
chr:transposi111	NULL	TAGGATGTGGAAACTGCCATCCTTGGTGAGTC	posi111	TAGGATGTGGAAACTGCCATCCTTGGTGAGTC	0
chr:transposi112	NULL	TAGGATGTGGAAACTGCCATCCTTGGTGAGT	posi112	TAGGATGTGGAAACTGCCATCCTTGGTGAGT	0
chr:transposi113	NULL	TAGGGTGTGGAAACTGCCATCCTTGGTGAGA	posi113	TAGGATGTGGAAACTGCCATCCTTGGTGAGA	1
chr:transposi114	NULL	TAGGATGGTTTTCATGATGGTTCAGATC	posi114	TAGGATGGTTTTCATGATGGTTCAGATC	0
chr:transposi115	NULL	TAGGATGGTTTTCATGATGGTTCAGAT	posi115	TAGGATGGTTTTCATGATGGTTCAGAT	0
chr:transposi116	NULL	TAGGATGCAGTAGATATGATGTTGTG	posi116	TAGGATGCAGTAGATATGATGTTGTG	0
chr:transposi117	NULL	TAGGATGAGTCGTGGTGAAGGCAAAGGAT	posi117	TAGGATGAGTAATGGTGAAGGCAAAGGCT	3
chr:transposi118	NULL	TAGGATGAACAACGGTCCCAGTATGCCCAGT	posi118	TAGGATGAACAATGGTCCCAGTATGCCCAGT	1
chr:transposi119	NULL	TAGGATGAACAAGTAGTTGATGGAGGT	posi119	TAGGATGAACAAGTAGTTGATGGAGGT	0
chr:transposi120	NULL	TAGGATAGGAATTTGGGCAAGGTAAA	posi120	TAGGATAGGAATTTGGGCAAGGTAAA	0
chr:transposi121	NULL	TAGGATAATGTCTATTACCATTCCAGCATGC	posi121	TAGGATAATGTCTATTACCATCCCAGCATGC	1
chr:transposi122	NULL	TAGGAGTCCTTACACAGGTCCAAGGGATGAGC	posi122	TAGGAGTCCTTACACAGGTCCAAGGGATGAGC	0
chr:transposi123	NULL	TAGGAGGTCCTGGAGACAGGTGCTCATT	posi123	TAGGAGGTCCTGGAGACACGTGCTCATT	1
chr:transposi124	NULL	TAGGAGGTCCTGGAGACACGTGCTCATGGT	posi124	TAGGAGGTCCTGGAGACACGTGCTCATGGT	0
chr:transposi125	NULL	TAGGAGGAGCAGCTACTAGTCTAGGGCT	posi125	TAGGAGGAGCAGCTACTAGTCTAGGGCT	0
chr:transposi126	NULL	TAGGAGGACCCCAAAGTGTCCAGGTGGCA	posi126	TAGGAGGACCCCAAAGTGTCCAGGTGGCA	0
chr:transposi127	NULL	TAGGAGATGGCCTCAGAGCAAGGACTTCCA	posi127	TAGGAGATGGCCTCAGAGCAAGGACTTCCA	0
chr:transposi128	NULL	TAGGAGATGGCCTCAGAGCAACGACTTGCA	posi128	TAGGAGATGGCCTCAGAGCAACGACTTCCA	1
chr:transposi129	NULL	TAGGAGATCAAACTAGCCACAACATTCCC	posi129	TAGGAGATCAAACTAGCCACAACATTCCC	0
chr:transposi130	NULL	TAGGAGACTCACCTAACACATAAGGACTC	posi130	TAGGAGACTCACCTAACACATAAGGACTC	0
chr:transposi131	NULL	TAGGACTGAGTCAAATGTTAGTCTGGTC	posi131	TAGGACTGAGTCAAATGTTAGTCTGGTC	0
chr:transposi132	NULL	TAGGACTCAATGCCATGTTGGATGCAAGT	posi132	TAGGACTCAATGCCATGTTGGATGCAAGT	0
chr:transposi133	NULL	TAGGACGAACCCAGGCACTTAGCCTTGCAGG	posi133	TAGGACGAACCCAGGCACTTAGCCTTGCAGG	0
chr:transposi134	NULL	TAGGACCAGAGATGGAGAATGACAGC	posi134	TAGGACCAGAGATGGAGAATGACAGC	0
chr:transposi135	NULL	TAGGACAAACCCCCTGCCTGAGGTCACCCA	posi135	TAGGACAAACCCCCTGCCTGAGGTCACCCA	0
chr:transposi136	NULL	TAGGAATTTCCTGTGAACAGGAGCCATGGT	posi136	TAGGAATTTCCTGTGAACAGGAGCCATGGT	0
chr:transposi137	NULL	TAGGAATCGACAGGGCTGGACTGGATC	posi137	TAGGAATCGACAGGGCTGGACTGGATC	0
chr:transposi138	NULL	TAGGAATATAGCAGCAAGAAGAAGGACAGT	posi138	TAGGAATATAGCAGCAAGAAGAAGGACAGT	0
chr:transposi139	NULL	GAGGAAGTGTCCCAGTCTGATGTAACTGC	posi139	TAGGAAGTGTCCCAGTCTGATGTAACTGC	1
chr:transposi140	NULL	TAGGAAGTCGGCCTGAAACAGCCTTAAGTTC	posi140	TAGGAAGTCGGCCTGAAACAGCCTTAAGTTC	0
chr:transposi141	NULL	TCGGAAGGCCTAGATCTATGTGAGAGT	posi141	TAGGAAGGCCTAGATCTAGGAGAGAGT	3
chr:transposi142	NULL	TAAGAAGATCCAGCTCTGAAGCCCAC	posi142	TAGGAAGAGCCAGCTCTGCAGCCCAC	3
chr:transposi143	NULL	TAGGAAGAATCAACACCCATCTTGCAGGAC	posi143	TAGGAAGAATCAACACCCATCTTGCAGGAC	0
chr:transposi144	NULL	TAGGAACTGTTGGGTGCCGAGTCACT	posi144	TAGGAACTGTTGGGTGCCGAGTCACT	0
chr:transposi145	NULL	TAGGAAAGACTGGAGGTCCTAGTGCC	posi145	TAGGAAAGACTGGAGGTCCTAGTGCC	0
chr:transposi146	NULL	TAGGAAAAGCGTGAGGTCCTAAGGGC	posi146	TAGGAAAAGCGTGAGGTCCTAAGGGC	0
chr:transposi147	NULL	TAGGAAAAAGGATGGCTTAATGGCCCTAAC	posi147	TAGGAAAAAGGATGGCTTAATGGTCCTAAC	1
chr:transposi148	NULL	TAGGAAAAAGAGACCGTAGCCTTGAC	posi148	TAGGAAAAAGAGACCGTAGCCTTGAC	0
chr:transposi149	NULL	TAGCTGTTAAAAGGGAATGCCCGCTCAA	posi149	TAGCTGTTAAAAGGGAATGCCCGCTCAA	0
chr:transposi150	NULL	TAGCTGTGTGATCTCAAGCAGTGAGAGC	posi150	TAGCTGTGTGATCTCAAGCAGTGAGAGC	0
chr:transposi151	NULL	TAGCTGTGTCCTCATGTGGCCGAAGGGGA	posi151	TAGCTGTGTCCTCATGTGGCCGAAGGGGA	0
chr:transposi152	NULL	TAGCTGTGGTTCAAGACTGCCTGTGTGGCAC	posi152	TAGCTGTGGTTCAAGACTGCCTGTGTGGCAC	0
chr:transposi153	NULL	TAGCTGTAAAGTGAGTGCCTTGGTCAG	posi153	TAGCTGTAAAGTGAGTGCCTTGGTCAG	0
chr:transposi154	NULL	TAGCTGACAGCACATGCCACCAGGCCT	posi154	TAGCTGACAGCACATGCCACCAGGCCT	0
chr:transposi155	NULL	TAGCTGAAAGAACTGCTGACAAAGCATC	posi155	TAGCTGAAAGAACTGCTGACAAAGCATC	0
chr:transposi156	NULL	TAGCTCTGATGGAGATTTACAGAAAGGGA	posi156	TAGCTCTGATGGAGATTTACAGAAAGGGA	0
chr:transposi157	NULL	TAGCTCTATTAGAAGCCGTGGGTCATGGA	posi157	TAGCTCTATTAGAAGCCGTGGGTCATGGA	0
chr:transposi158	NULL	TAGCTCAGAAGCAATGGAATGAGGATTGT	posi158	TAGCTCAGAAGCAACGGAATGAGGATTGT	1
chr:transposi159	NULL	TAGCACAGAAGCAACGGAATGAGGATTGGT	posi159	TAGCTCAGAAGCAACGGAATGAGGATTGGT	1
chr:transposi160	NULL	TAGCTCAAGTGCCATGTCCTCTGAAGT	posi160	TAGCTCAAGTGCCATGTCCTCTGAAGT	0
chr:transposi161	NULL	TAGCTATGGGCACCAAATGGTCAATCTTC	posi161	TAGCTATGGGCACCAAATGGTCAATCTTC	0
chr:transposi162	NULL	TAGCTACTCCCCGCTTCATAAGTGTCGCGT	posi162	TAGCTACTCCCCGCTTCATAAGTGTCGCGT	0
chr:transposi163	NULL	TAGCTACTCCCCGCTTCATAAGTGTCGC	posi163	TAGCTACTCCCCGCTTCATAAGTGTCGC	0
chr:transposi164	NULL	TAGCTAATCAAGGGTACTAGGTGTCTA	posi164	TAGCTAATCAAGGGTACTAGGTGTCTA	0
chr:transposi165	NULL	TAGCTAACCCACTCCCGAGATAATATTAATG	posi165	TAGCTAACCCACTCCCGAGATAATATTAATG	0
chr:transposi166	NULL	TAGCGGTGTGCATGGCTTCCAAGAGCCATGT	posi166	TAGCGGTGTGCAAGGCTTCCAAGAGCCATGT	1
chr:transposi167	NULL	TAGCGGTGTGCAAGGCTTCCAAGAGCCATGA	posi167	TAGCGGTGTGCAAGGCTTCCAAGAGCCATGA	0
chr:transposi168	NULL	TAGCGGTCCCTGGGGAGTTGTGGGTC	posi168	TAGCGGTCCCTGGGGAGTTGTGGGTC	0
chr:transposi169	NULL	TAGCGAGTTAAGAAAACGCCACACTTTGA	posi169	TAGCGAGTTAAGAAAACGCCACACTTTGA	0
chr:transposi170	NULL	TACCCTGGGAAGTGTGGGAGCGGCTG	posi170	TAGCCTGGGAACTGTGGAAGCGGCTG	3
chr:transposi171	NULL	TAGCCTGGCCAACATGATGAAACCCCTGTC	posi171	TAGCCTGGCCAACATGATGAAACCCCTGTC	0
chr:transposi172	NULL	TAGCCTGGAAACTCCACAAGAGCAAGAAT	posi172	TAGCCTGGAAACTCCACAAGAGCAAGAAT	0
chr:transposi173	NULL	TAGCCTCGATGGTCTTTACAATTTGGC	posi173	TAGCCTCGATGGTCTTTACAATTTGGC	0
chr:transposi174	NULL	TAGCCTCCCAGGGGAGAAGGTTCTAGTAGG	posi174	TAGCCTCCCAGGGGAGAAGGTTCTAGTAGG	0
chr:transposi175	NULL	TAGCCTCATGCATCTCAAGGGAATCACTTC	posi175	TAGCCTCATGCATCTCAAGGGAATCACTTC	0
chr:transposi176	NULL	TAGCCTATTAGCAACCTAAATTCCACCGGCA	posi176	TAGCCTATTAGCAACCTAAATTCCACCGGCA	0
chr:transposi177	NULL	TAGCCTATCAGGTTCAGTTTAAATTGTA	posi177	TAGCCTATCAGGTTCAGTTTAAATTGTA	0
chr:transposi178	NULL	TAGCCGTGTCTAGGGGTGAATGTTTACAGC	posi178	TAGCCGTGTCTAGGGGTGAATGTTTACAGC	0
chr:transposi179	NULL	TAGCCGTGAACAACAGATCGAATCCTGCT	posi179	TAGCCGTGAACAACAGATCGAATCCTGCT	0
chr:transposi180	NULL	TAGCCCTTATTCAAAATGGAGTCGCTCTG	posi180	TAGCCCTTATTCAAAATGGAGTCGCTCTG	0
chr:transposi181	NULL	TAGCCCTGCAACCACTCATCTCTCCGGC	posi181	TAGCCCTGCAACCACTCATCTCTCCGGC	0
chr:transposi182	NULL	TAGCCCAGTGACATAACAATTGTAACGTT	posi182	TAGCCCAGTGACATAACAATTGTAACGTT	0
chr:transposi183	NULL	TAGCCCAGAAGTGATAACAATAAAGGAA	posi183	TAGCCCAGAAGTGATAACAATAAAGGAA	0
chr:transposi184	NULL	TAGCCCACAGGAGATTTACAATAGACAC	posi184	TAGCCCACAGGAGATTTACAATAGACAC	0
chr:transposi185	NULL	TAGCCCAATTAGGAGTGGCAATGGTTGT	posi185	TAGCCCAATTAGGAGTGGCAATGGTTGT	0
chr:transposi186	NULL	TAGCCAGTTTAGACTTTCCATGTTCTGTCT	posi186	TAGCCAGTTTAGTCTTTCCATGTTCTGTCT	1
chr:transposi187	NULL	TAGCCAGGTCAGCCTTGGTGAGTGGAA	posi187	TAGCCAGGTCAGCCTTGGTGAGTGGAA	0
chr:transposi188	NULL	TAGCCAGGTCAGCCATGGTGAGTGGA	posi188	TAGCCAGGTCAGCCATGGTGAGTGGA	0
chr:transposi189	NULL	TAGCTAGGATCAGAGGATGTCTGGTCATTA	posi189	TAGCCAGGATCAGAGGATGTCTGGTCATTA	1
chr:transposi190	NULL	TAGCCAGGAATATTATAGGTATTGGGTT	posi190	TAGCCAGGAATATTATAGGTATTGGGTT	0
chr:transposi191	NULL	TAGCCAGCACATGACTCCGTTAGCGGTC	posi191	TAGCCAGCACATGACTCCGTTAGCGGTC	0
chr:transposi192	NULL	TAGCCAGAAAGGTTATGATGTCCCATCTCC	posi192	TAGCCAGAAAGGTTATGATGTCCCATCTCC	0
chr:transposi193	NULL	TAGCCACCAAGTCTAGTCACTTGAAC	posi193	TAGCCACCAAGTCTAGTCACTTGAAC	0
chr:transposi194	NULL	TAGCCACAGACCATGCCTTTTTCTACCCAGA	posi194	TAGCCACAGACCATGCCCTTTTCTACCCAGA	1
chr:transposi195	NULL	TAGCCAAGTTGGTGCTGTGGAAGGCC	posi195	TAGCCAAGTTGGTGCTGTGGAAGGCC	0
chr:transposi196	NULL	TAGCCAAGGAAAGGGGTGACAGATGGC	posi196	TAGCCAAGGAAAGGGGTGACAGATGGC	0
chr:transposi197	NULL	TAGCCAAGACAATGTGGGGAAAAGCCTT	posi197	TAGCCAAGACAATGTGGGGAAAAGCCTT	0
chr:transposi198	NULL	TAGCCAAAGGTCTCAGCTCGGTGCTC	posi198	TAGCCAAAGATCTCTGCTCAGTGCTC	3
chr:transposi199	NULL	TAGCATTTATTGCGTGCTTATCATGTGCCA	posi199	TAGCATTTATTGCGTGCTTATCATGTGCCA	0
chr:transposi200	NULL	TAGCATGGGACCTGACATATTAGGCTGTCA	posi200	TAGCATGGGACCTGACATATTAGGCTGTCA	0
chr:transposi201	NULL	TAGCATGGGACCTGACATATTAGGCTGTC	posi201	TAGCATGGGACCTGACATATTAGGCTGTC	0
chr:transposi202	NULL	TAGCATGACTTGACCGGGATTGGACA	posi202	TAGCATGACTTGACCGGGATTGGACA	0
chr:transposi203	NULL	TAGCATATTTGAGTCTGTGACCGTGGT	posi203	TAGCATATTTGAGTCTGTGACCGTGGT	0
chr:transposi204	NULL	TAGCAGTTACTACCCATTTCCAACCCCAGCC	posi204	TAGCAGTTACTACCCATTTCCAACCCCAGCC	0
chr:transposi205	NULL	TAGCAGGTGCTGTGGACTCTGCTGGT	posi205	TAGCAGGTGCTGTGGATGCTGCTGGT	2
chr:transposi206	NULL	TAGCAGGCAAGAGAGAGCACGTGCAGGGGA	posi206	TAGCAGGCAAGAGAGAGCACGTGCAGGGGA	0
chr:transposi207	NULL	TAGCAGCTACAGTATTGGACGGTGCA	posi207	TAGCAGCTACAGTATTGGACGGTGCA	0
chr:transposi208	NULL	TAGCAGCTAAACAAGCACTGGCCTCAAGAT	posi208	TAGCAGCTAAACAAGCACTGGCCTCAAGAT	0
chr:transposi209	NULL	TAGCAGCTAAACAAGCACTGGCCTCAAGA	posi209	TAGCAGCTAAACAAGCACTGGCCTCAAGA	0
chr:transposi210	NULL	TAGAAGCCCAGGAATAGGGAAACATG	posi210	TAGCAGCCAAGGAAAAGGGAAACATG	3
chr:transposi211	NULL	TAGCAGATATGATGTCTGGCAAAGGCTC	posi211	TAGCAGATATGATGTCTGGCAAAGGCTC	0
chr:transposi212	NULL	TAGCAGAGCCATAGAGTTAGGGCCACTGC	posi212	TAGCAGAGCCATAGAGTTAGGGCCACTGC	0
chr:transposi213	NULL	TAGCAGACCTGACCTTCAGGACCAGCC	posi213	TAGCAGACCTGACCTTCAGGACCAGCC	0
chr:transposi214	NULL	TAGCACCGCTGGGTTGGGGTCTCCATGAC	posi214	TAGCACCGCTGGGTTGGGGTCTCCATGAC	0
chr:transposi215	NULL	TAGCACAGGAATGTCCAACATTATGGAT	posi215	TAGCACAGGAATGTCCAACCTTTTGGCT	3
chr:transposi216	NULL	TAGCAATGTGCATGTCATTGATGGCCTT	posi216	TAGCAATGTGCATGTCATTGATGGCCTT	0
chr:transposi217	NULL	TAGCAATGGTTATTAACCAGGTTGAAATGGC	posi217	TAGCAATGGTTATTAACCAGGTTGAAATGGC	0
chr:transposi218	NULL	TAGCAATAGAGCAAATAACATGGGAAC	posi218	TAGCAATAGAGCAAATAACATGGGAAC	0
chr:transposi219	NULL	TAGCAAGTTTTATAGCATCTGAGTCGC	posi219	TAGCAAGTTTTATAGCATCTGAGTCGC	0
chr:transposi220	NULL	TAGCAAGTGGTGTATTGTGAGTCTTC	posi220	TAGCAAGTGGTGTATTGTGAGTCTTC	0
chr:transposi221	NULL	TAGCAAATCCAATGCAGAAGGTGAGTGAT	posi221	TAGCAAGTCCAATGCAGAAGGTGAGTGAT	1
chr:transposi222	NULL	TAGCAAGGCACAGTCTCTGACTTTGCAGGG	posi222	TAGCAAGGCACAGTCTCTGACTTTGCAGGG	0
chr:transposi223	NULL	TAGCAACCAAGCTGGTCATTTCCCAG	posi223	TAGCAACCAAGCTGGTCCTTGCCCAC	3
chr:transposi224	NULL	TAGCAACATGGAGAGCTCTTCATCGTCTGC	posi224	TAGCAACATGGAGAGCTCTTCATCGTCTGC	0
chr:transposi225	NULL	TAGCAACAAGGTGGTATCTCTTCTCGGAT	posi225	TAGCAACAAGGTGGTATCTCTTCTCGGAT	0
chr:transposi226	NULL	TAGCAAATCTAGGTCTACATCATCAT	posi226	TAGCAAATCTAGGTCTACATCATCAT	0
chr:transposi227	NULL	TAGCAAACCAAGATGACAGGTTGATA	posi227	TAGCAAACCTAGATGACGGATTGATA	3
chr:transposi228	NULL	TAGCAAACCAATCCAAAGCTAAGGGGC	posi228	TAGCAAACCAATCCAAAGCTAAGGGGC	0
chr:transposi229	NULL	TAGCAAAATGCATCTAGGATCCACCCACA	posi229	TAGCAAAATGCATCTAGGATCCACCCACA	0
chr:transposi230	NULL	TAGATTTGAATTCCAGCTATGTGACATTGGG	posi230	TAGATTTGAATTCCAGCTATGTGACATTGGG	0
chr:transposi231	NULL	TAGATTGATGAACAGACATCTGCAAT	posi231	TAGATTGATGAACAGACATCTGCAAT	0
chr:transposi232	NULL	TAGATTGAGGAAAGGCCTAGAAAGGGAACGT	posi232	TAGATTGAGGAAAGGCCTAGAAAGGGAAGGT	1
chr:transposi233	NULL	TAGATGTGGGACAAGGATTTAAAAAG	posi233	TAGATGTGGGACAAGGATTTAAAAAG	0
chr:transposi234	NULL	TAGATGTGCTATGTCCTTATAATAAAGGTCAA	posi234	TAGATGTGCTATGTCCTTATAATAAAGGTCAA	0
chr:transposi235	NULL	TAGATGTATAAAAGCAATGCCTGGTGT	posi235	TAGATGTATAAAAGCAATGCCTGGTGT	0
chr:transposi236	NULL	TAGATGGTTCACATCACAGGACTCTGTGC	posi236	TAGATGGTTCACATCACAGGACTCTGTGC	0
chr:transposi237	NULL	TAGATGGTGAGGCACATTCCCACCCATTATC	posi237	TAGATGGTGAGGCACATTCCCACCCATTATC	0
chr:transposi238	NULL	TAGATGGGATAATCATCACGCCTTCCTTAT	posi238	TAGATGGGATAATCATCACGCCTTCCTTAT	0
chr:transposi239	NULL	TTGATGCTAGTCACATGGGTCTAGTCAGTC	posi239	TAGATGCTAGTCACATGGGTCTAGTCAGTC	1
chr:transposi240	NULL	TAGATCTTCAGATATTTGGTGGGCACCCA	posi240	TAGATCTTCAGATATTTGGTGGGCACCCA	0
chr:transposi241	NULL	TAGTGCTCCATATTCAGTTCTGTGAATGAC	posi241	TAGATCTCCATATTCAGATCTGTGAATGAC	3
chr:transposi242	NULL	TAGATCCCTGCCTTATCCCAAGGACA	posi242	TAGATCCCTGCCTTATCCCAAGGACA	0
chr:transposi243	NULL	TAGATAGGTGGCTGGATGAATTTTTCAGTC	posi243	TAGATAGGTGGCTGGATGAATTTTTCAGTC	0
chr:transposi244	NULL	TAGATAGCTGGTAGTCCAGGAGTGCTGC	posi244	TAGATAGCTGGTAGTCCAGGAGTGCTGC	0
chr:transposi245	NULL	TAGATACAGAGTGTCGATTGGTGCATTCAC	posi245	TAGATACAGAGTGTCGATTGGTGCATTCAC	0
chr:transposi246	NULL	TAGATACAGAGTGCTGATTGGTGTATT	posi246	TAGATACAGAGTGCTGATTGGTGTATT	0
chr:transposi247	NULL	TAGATAAGGAGTGGGAGCTTTAGAGGCAA	posi247	TAGATAAGGAGTGGGAGCTTTAGAGGCAA	0
chr:transposi248	NULL	TAGATAAGCAAGCTGGGAGCTTGCACAAGT	posi248	TAGATAAGCAAGCTGGGAGCTTGCACAAGT	0
chr:transposi249	NULL	TAGATAACCCTGATGGCTATGTTGAGGT	posi249	TAGATAACCCTGATGGCTATGTTGAGGT	0
chr:transposi250	NULL	TAGAGTGCCGATTGGTGTATTTACAATCCCT	posi250	TAGAGTGCCGATTGGTGTATTTACAATCCCT	0
chr:transposi251	NULL	TAGAGTGCCGATTGGTGTATTTACAATCC	posi251	TAGAGTGCCGATTGGTGTATTTACAATCC	0
chr:transposi252	NULL	TAGAGTCTCATAAGGAGCATGTGACCTAGA	posi252	TAGAGTCTCATAAGGAGCATGTGACCTAGA	0
chr:transposi253	NULL	TAGAGGTTGTCCATGAGGGCTCCACCCCTAC	posi253	TAGAGGTTGTCCATGAGGGCTCCACCCCTAC	0
chr:transposi254	NULL	TAGAGGTTAAGTGCTTGTCTAAGATCAT	posi254	TAGAGGTTAAGTGCTTGTCTAAGATCAT	0
chr:transposi255	NULL	TAGAGGTCTTTCCTGATGGTCTTGAA	posi255	TAGAGGTCTTTCCTGATGGTCTTGAA	0
chr:transposi256	NULL	TAGAGGTCATCGTGAAGGTACATTTGTCA	posi256	TAGAGGTCATCGTGAAGGTACATTTGTCA	0
chr:transposi257	NULL	TAAAGGATTCTATGGCAGGACCAGGAT	posi257	TAGAGGATTCTATGGCAGGACCAGAAC	3
chr:transposi258	NULL	TAGAGGATGAGAAGGAGCTGACCTTGC	posi258	TAGAGGATGAGAAGGAGCTGACCTTGC	0
chr:transposi259	NULL	TAGAGGAGTATAAGCTGGGGATGGTGAAGA	posi259	TAGAGGAGTATAAGCTGGGGATGGTGAAGA	0
chr:transposi260	NULL	TAGAGGACACCGTACTCTGTGCAATAAGC	posi260	TAGAGGACACCGTACTCTGTGCAATAAGC	0
chr:transposi261	NULL	TAGAGATGTTGGTCAGGTAAAAAGAGTTC	posi261	TAGAGATGTTGGTCAGGTAAAAAGAGTTC	0
chr:transposi262	NULL	TAGAGATGGAAAGTAGTTCAATGGTGAGC	posi262	TAGAGATGGAAAGTAGTTCAATGGTGAGC	0
chr:transposi263	NULL	TAGAGAGGGTAGAGGAAAGCCTGAGT	posi263	TAGAGAGGGTAGAGGAAAGCCTGAGT	0
chr:transposi264	NULL	TAGAGAGGCTGACGGTGACAGCTTGGGCCAT	posi264	TAGAGAGGCTGACGGTGACAGCTTGGGCCAT	0
chr:transposi265	NULL	TAGAGACTTGGTGCCCTGAGTTCCAGCC	posi265	TAGAGACTTGGTGCCCTGAGTTCCAGCC	0
chr:transposi266	NULL	TAGAGAATTTAGCTCCTGAAGCCGAGATC	posi266	TAGAGAATTTAGCTCCTGAAGCCGAGATC	0
chr:transposi267	NULL	TAGAGAAGCTGTGTTGTGTTGGTTATC	posi267	TAGAGAAGCTGTGTTGTGTTGGTTATC	0
chr:transposi268	NULL	TAGAGAAAGCCCTCTGTCCTTGCAATA	posi268	TAGAGAAAGCCCTCTGTCCTTGCAATA	0
chr:transposi269	NULL	TAGAGAAACTAGGCCCTTGGTGGGATC	posi269	TAGAGAAACTAGGCCCTTGGTGATGTC	3
chr:transposi270	NULL	TAGACTTGCTGAATGGTTGTGACCAAA	posi270	TAGACTTGCTGAATGGTTGTGACCAAA	0
chr:transposi271	NULL	TAGACTGCGTTGAATTTCCTAACTTT	posi271	TAGACTGCGTTGAATTTCCTAACTTT	0
chr:transposi272	NULL	TAGACTCTGTTAGGGTCCATAGGTGGCTGT	posi272	TAGACTCTGTTAGGGTCCATAGGTGGCTGT	0
chr:transposi273	NULL	TAGACTCTGTTAGGTTCCATAGGTGGCTGA	posi273	TAGACTCTGTTAGGGTCCATAGGTGGCTGA	1
chr:transposi274	NULL	TAGACTATATGATGGTAGGCCACAAA	posi274	TAGACTATATGATGGTAGGCCACAAA	0
chr:transposi275	NULL	TAGACGAGGATGGCCATATGGTGGAA	posi275	TAGACGAGGATGGCCATATGGTGGAA	0
chr:transposi276	NULL	TAGACCTAATTTATGCCATGGATACTA	posi276	TAGACCTAATTTATGCCATGGATACTA	0
chr:transposi277	NULL	TAGACCGGAGCTGTTCCTGTTCGGCCATC	posi277	TAGACCGGAGCTGTTCCTGTTCGGCCATC	0
chr:transposi278	NULL	TAGACCAGGAGGCCTGGATCTGCAGCTGCAGC	posi278	TAGACCAGGAGGCCTGGATCTGCAGCTGCAGC	0
chr:transposi279	NULL	TAGACCAGGAGGCCTGGATCTGCAGCTGCA	posi279	TAGACCAGGAGGCCTGGATCTGCAGCTGCA	0
chr:transposi280	NULL	TAGACCAATAACAGGATCTGAAGTTGTGG	posi280	TAGACCAATAACAGGATCTGAAGTTGTGG	0
chr:transposi281	NULL	TAGACCAACTGTTCCTGAGGGTAAGCGTCC	posi281	TAGACCAACTGTTCCTGAGGGTAAGCGTCC	0
chr:transposi282	NULL	TAGACATGGGATGCCATGAACTGGTCC	posi282	TAGACATGGGATGCCATGAACTGGTCC	0
chr:transposi283	NULL	TAGACATGCCAGTCAAATCTTAGCTGTGT	posi283	TAGACATGCCAGTCAAATCTTAGCTGTGT	0
chr:transposi284	NULL	TAGACAGAAGCGGAATGGTGGTTGCCAGG	posi284	TAGACAGAAGCGGAATGGTGGTTGCCAGG	0
chr:transposi285	NULL	TAGACACAGGGTGTTGATTGGTGTGTTTA	posi285	TAGACACAGGGTGTTGATTGGTGTGTTTA	0
chr:transposi286	NULL	TAGACACAGGGTGCTGATTGGTGTGTT	posi286	TAGACACAGGGTGCTGATTGGTGTGTT	0
chr:transposi287	NULL	TAGACACAGGGTGCTGATTGGTGTGTA	posi287	TAGACACAGGGTGCTGATTGGTGTGTA	0
chr:transposi288	NULL	TAGACACAGGATAGGGGCATGTTAGGCCAGT	posi288	TAGACACAGGATAGGGGCATGGTAGGCCAGT	1
chr:transposi289	NULL	TAGACACAGGATAGGGGCATGGTAGGCCA	posi289	TAGACACAGGATAGGGGCATGGTAGGCCA	0
chr:transposi290	NULL	TAGACACAGCACTTCAGCCCGGGCAAC	posi290	TAGACACAGCACTTCAGCCCGGGCAAC	0
chr:transposi291	NULL	TAGACACAGAGCGCTGATTGGTGGGTTTTA	posi291	TAGACACAGAGCGCTGATTGGTGGGTTTAA	1
chr:transposi292	NULL	TAGACACAGAGCGCTGATTGGTGGGTTTA	posi292	TAGACACAGAGCGCTGATTGGTGGGTTTA	0
chr:transposi293	NULL	TAGACACAGAGCGCTGATTGGTGGGTT	posi293	TAGACACAGAGCGCTGATTGGTGGGTT	0
chr:transposi294	NULL	TAGACAAGGTAAAGAATTAAGTGCTGT	posi294	TAGACAAGGTAAAGAATTAAGTGCTGT	0
chr:transposi295	NULL	TAGACAAAAAGGGTCGAGAGGCAGGGCA	posi295	TAGACAAAAAGGGTCGAGAGGCAGGGCA	0
chr:transposi296	NULL	TAGAATTAGGTTGTCAATTCCCATAGAAAA	posi296	TAGAATTAGGTTGTCAATTCCCATAGAAAA	0
chr:transposi297	NULL	TAGTTTCTTGCTCAGAAATAAAAGGAA	posi297	TAGAATCGTGCTCAGAAATAAAAGGAA	3
chr:transposi298	NULL	TAGAATACGGATGATGATTAGTCCTAAGTGC	posi298	TAGAATACGGATGATGATTAGTCCTAAGTGC	0
chr:transposi299	NULL	TAGAAGTGATTAAGTTTAGTGAGGAAG	posi299	TAGAAGTGATTAAGTTTAGTGAGGAAG	0
chr:transposi300	NULL	TAGAAGTCAAGATGTTTTTGGAAATCTGAGC	posi300	TAGAAGTCAAGATGTTTTTGGAAATCTGAGC	0
chr:transposi301	NULL	TAGAAGTAGGTAGCACAATGGTGGGT	posi301	TAGAAGTAGGTAGCACAATGGTGGGT	0
chr:transposi302	NULL	TAGAAGGTGCTCAGGATACACTGGTGGG	posi302	TAGAAGGTGCTCAGGAAACACTGGTGGG	1
chr:transposi303	NULL	TAGAAGGTGAGATCTAGAGTTAAACATGTC	posi303	TAGAAGGTGAGATCTGGAGTTAAACATGTC	1
chr:transposi304	NULL	TAGAAGGGTGCGCCCTTACAGATGGAAC	posi304	TAGAAGGGTGCGCCCTTACAGATGGAAC	0
chr:transposi305	NULL	TAGAACGGAAGCTACATGCAGGGTTGTGTC	posi305	TAGAAGGGAAGCTCCATGCAGGGTTGTGTC	2
chr:transposi306	NULL	TAGAAGGGAAGCTCCATGCAGGGTTGTGGT	posi306	TAGAAGGGAAGCTCCATGCAGGGTTGTGGT	0
chr:transposi307	NULL	TAGAAGGAAAGCTCCATGCAGGGTTGTGCT	posi307	TAGAAGGGAAGCTCCATGCAGGGTTGTGCT	1
chr:transposi308	NULL	TAGAAGGGAAGATGACGTGCCCAAGGT	posi308	TAGAAGGGAAGATGACGTGCCCAAGGT	0
chr:transposi309	NULL	TAGAAGGCACAGAGAAGGCAAATTGAG	posi309	TAGAAGGCACAGAGAAGGCAAATTGAG	0
chr:transposi310	NULL	TAGAAGGAGCCATGTGCCTGGCAAATCAGCA	posi310	TAGAAGGAGCCATGTGCCTGGCAAATCAGCA	0
chr:transposi311	NULL	TAGAAGGAGCCATGTGCCTGGCAAATCAGC	posi311	TAGAAGGAGCCATGTGCCTGGCAAATCAGC	0
chr:transposi312	NULL	TAGAAGGAACTGCATGAGCAATGCCTCAGTGC	posi312	TAGAAGGAACTGCATGAGCAATGCCTCAGTGC	0
chr:transposi313	NULL	TAGAAGCCTTGGGAAGCCTTTGAATGAAGGGT	posi313	TAGAAGCCTTGGGAAGCCTTTGAATGAAGGGT	0
chr:transposi314	NULL	TAGAAGCATTCTGAGGGTCTATGGGTGAGT	posi314	TAGAAGCATTCTGAGGGTCTATGGGTGAGT	0
chr:transposi315	NULL	TAGAAGCAAGATGGAATCAGTTAGATC	posi315	TAGAAGCAAGATGGAATCAGTTAGATC	0
chr:transposi316	NULL	TAGAAGAGGGTATTGGAAACCATGCC	posi316	TAGAAGAGGGTGTTGGAAACCAAGTC	3
chr:transposi317	NULL	TAGAAGAGAGTAGCAAGGGTGTGGAT	posi317	TAGAAGAGAGTAGCAAGGGTGTGGAT	0
chr:transposi318	NULL	TAGAAGAGAGATATCTGTTCTTGCCATATC	posi318	TAGAAGAGAGATATCTGTTCTTGCCATATC	0
chr:transposi319	NULL	TAGAAGAAAAGACGTATGGTTCTGGGAGC	posi319	TAGAAGAAAAGACGTATGGTTCTGGGAGC	0
chr:transposi320	NULL	TAGAAGAAAACAGCTTTACTGAGGTGGC	posi320	TAGAAGAAAACAGCTTTACTGAGGTGGC	0
chr:transposi321	NULL	TAGAACTCCTATTGTCAAGCTATCCTA	posi321	TAGAACTCCTAATGTCAAGCTATCCTA	1
chr:transposi322	NULL	TAGAACATGCCTGAATAGATCTAGTT	posi322	TAGAACATGCCTGAATAGATCTAGTT	0
chr:transposi323	NULL	TAGAACAGTTCTGTATCCTGATTGTG	posi323	TAGAACAGTTCTGTATCCTGATTGTG	0
chr:transposi324	NULL	TAGAACAGCTCAGAGGAGGCCTAGAGTG	posi324	TAGAACAGCTCAGAGGAGGCCTAGAGTG	0
chr:transposi325	NULL	TAGAACAGCAACACCGGTTCCTCCGTG	posi325	TAGAACAGCAACACTGGTTCCTCCGTG	1
chr:transposi326	NULL	TAGAACAAAGTCCACGCCTCAGGTCC	posi326	TAGAACAAAGTCCACGCCTCAGGTCC	0
chr:transposi327	NULL	TAGAAATTATACTGAGGTAGAAGGTC	posi327	TAGAAATTATACTGAGGTAGAAGGTC	0
chr:transposi328	NULL	TAGCAATCCCCAGCATCCCATGTCCCA	posi328	TAGAAATCACCAGCATCCCATGTCCCA	2
chr:transposi329	NULL	TAGAAAGAAAATGCTTGCATATGTGGTC	posi329	TAGAAAGAAAATGCTTGCATATGTGGTC	0
chr:transposi330	NULL	TAAAAACTGCCTCATGCTAGCCTCCCAGGT	posi330	TAGAAACTGCCTCATGGTAGCCTCCCAGGT	2
chr:transposi331	NULL	TAGAAACTGCCTCATGGTAGCCTGCCAGG	posi331	TAGAAACTGCCTCATGGTAGCCTCCCAGG	1
chr:transposi332	NULL	TAGAAACTGCCTCATGGTAGCCTCCTAG	posi332	TAGAAACTGCCTCATGGTAGCCTCCCAG	1
chr:transposi333	NULL	TAGAAACATGGTAGATGTTAATTCAT	posi333	TAGAAACATGGTAGATGTTAATTCAT	0
chr:transposi334	NULL	TAGAAACACCTGAGACGGGTGATCAGC	posi334	TAGAAACACCTGAGACGGGTGATCAGC	0
chr:transposi335	NULL	TAGAAACACCAATTCCAGGATCCCCTA	posi335	TAGAAACACCAATTCCAGGATCCCCTA	0
chr:transposi336	NULL	TAGAAAAGTTTGAGAAGGATTGGTGTTC	posi336	TAGAAAAGTTTGAGAAGGATTGGTGTTC	0
chr:transposi337	NULL	TAGAAAAGTAGTACTGGCTTAGGGGTC	posi337	TAGAAAAGTAGTACTGGCTTAGGGGTC	0
chr:transposi338	NULL	TAGAAAACACGGCTTATTGTAGATGC	posi338	TAGAAAACACGGCTTATTGTAGATGC	0
chr:transposi339	NULL	TACTTTTAAGCCAGATTGATGATGATGTC	posi339	TACTTTTAAGCCAGATTGATGATGATGTC	0
chr:transposi340	NULL	TACTTTGGGAGGCTGAGGCGGGTGGAT	posi340	TACTTTGGGAGGCTGAGGCGGGTGGAT	0
chr:transposi341	NULL	TACTTTCTGCAGAAAGGGTGCCGCTCGCTA	posi341	TACTTTCTGCAGAAAGGGTGCCGCTCGCTA	0
chr:transposi342	NULL	TACTTTAACTGGAGGACTGCAACGAC	posi342	TACTTTAACTGGAGGACTGCAACGAC	0
chr:transposi343	NULL	TACTTGGTGGCAGGAGAGAGTGCAGCGGT	posi343	TACTTGGTGGCAGGAGAGAGTGCAGAGGT	1
chr:transposi344	NULL	TACTTGGTGGCAGGAGAGAGTGCAGAGGAA	posi344	TACTTGGTGGCAGGAGAGAGTGCAGAGGAA	0
chr:transposi345	NULL	TACTTGGTGGCAGGAGAGAGTGCAGAGGA	posi345	TACTTGGTGGCAGGAGAGAGTGCAGAGGA	0
chr:transposi346	NULL	TACTTGCTAAGGTAGCTCCGGTGAGT	posi346	TACTTGCTAAGGTAGCTCCGGTGAGT	0
chr:transposi347	NULL	TACTTGAGAGGCTGAGGCAGGAGGATCGCT	posi347	TACTTGAGAGGCTGAGGCAGGAGGATCGCT	0
chr:transposi348	NULL	TACTTCTTTCTACACAGACACAGTGACAATC	posi348	TACTTCTTTCTACACAGACACAGTGACAATC	0
chr:transposi349	NULL	TACTTCATGAATGGTTTGATGTTACGCC	posi349	TACTTCATGAATGGTTTGATGTTACGCC	0
chr:transposi350	NULL	TACTTCATCCTCTCCATTTACATAGGGCA	posi350	TACTTCATCCTCTCCATTTACATAGGGCA	0
chr:transposi351	NULL	TACTTCAGGCCATCTGGATGTATACGTG	posi351	TACTTCAGGCCATCTGGATGTATACGTG	0
chr:transposi352	NULL	TACTTCAAGGTCTCCCTCGGCTCTAGCTTT	posi352	TACTTCAAGGTCTCCCTCGGCTCTAGCTTT	0
chr:transposi353	NULL	TACTTATTGGGTACAATGCTCACTACCTGG	posi353	TACTTATTGGGTACAATGCTCACTACCTGG	0
chr:transposi354	NULL	TACTTAATGTAAATGGATCCAGGTGCTA	posi354	TACTTAATGTAAATGGGTCCAGGTGCTA	1
chr:transposi355	NULL	TACTTAATCACCAGCTGCTCCAGAGGTC	posi355	TACTTAATCACCAGCTGCTCCAGAGGTC	0
chr:transposi356	NULL	TACTGTGTGCAGCCGGGACTTGTTTC	posi356	TACTGTGTGCAGCCGGGACTTGTTTC	0
chr:transposi357	NULL	TACTGTGGTCCTGAAGCATGCTGTTCGTGT	posi357	TACTGTGGTCCTGAAGCATGCTGTTCCTGT	1
chr:transposi358	NULL	TACTGTGCATGTACATGGAGCCATCTACC	posi358	TACTGTGCATGTACATGGAGCCATCTACC	0
chr:transposi359	NULL	TACTGTCTACTGGCAAAAAGTGCCGA	posi359	TACTGTCTACTGGCAAAAAGTGCCGA	0
chr:transposi360	NULL	TACTGTCAGGACTGCTGTGAGCCTCAAATA	posi360	TACTGTCAGGACTGCTGTGAGCCTCAAATA	0
chr:transposi361	NULL	TACTGTCACCAAAGGGGCTGAGTCCTCAGT	posi361	TACTGTCACCAAAGGGGCTGAGTCCTCAGT	0
chr:transposi362	NULL	TACTGTATGCCAAAGCTTATGCCGAG	posi362	TACTGTATGCCAAAGCTTATGCCGAG	0
chr:transposi363	NULL	TACTGTAGGTTCACGGAGTGACAAAGCTGT	posi363	TACTGTAGGTTCACGGAGTGACAAAGCTGT	0
chr:transposi364	NULL	TACTGTACTGAAAGTGAACATGGTTGTGT	posi364	TACTGTACTGAAAGTGAACATGGTTGTGT	0
chr:transposi365	NULL	TACTGGTCCAAGCATTAGGTCATAGCCTGT	posi365	TACTGGTCCAAGCATTAGGTCATAGCCTGT	0
chr:transposi366	NULL	TACTGGTCAAGGTGTATGATATGCCATTC	posi366	TACTGGTCAAGGTGTATGATATGCCATTC	0
chr:transposi367	NULL	TACTGGTCAAGGTGTATGATATGCCA	posi367	TACTGGTCAAGGTGTATGATATGCCA	0
chr:transposi368	NULL	TACTGGGATTGCAGGCATGAGCCACCGTG	posi368	TACTGGGATTGCAGGCATGAGCCACCGTG	0
chr:transposi369	NULL	TACTGGCTTGTTCTCATGATGGAAGC	posi369	TACTGGCTTGTTCTCATGATGGAAGC	0
chr:transposi370	NULL	TACTGGCAAAGTTCAAAGTGTTGGCAAGGC	posi370	TACTGGCAAAGTTCAAAGTGTTGGCAAGGC	0
chr:transposi371	NULL	TACTGGCAAAGTTCAAAGTATTGGCAAGGA	posi371	TACTGGCAAAGTTCAAAGTGTTGGCAAGGA	1
chr:transposi372	NULL	TACTGGCAAAGTTCAAAGTGTTGGCAAGG	posi372	TACTGGCAAAGTTCAAAGTGTTGGCAAGG	0
chr:transposi373	NULL	TACTGGAGACCAACCCTTTCCCACCGAGGA	posi373	TACTGGAGACCAACCCTTTCCCACCGAGGA	0
chr:transposi374	NULL	TACTGGAAGAATCAGATCACATGTGGGC	posi374	TACTGGAAGAATCAGATCACATGTGGGC	0
chr:transposi375	NULL	TACTGCTGACTAGCGGGAAAACTAGGAC	posi375	TACTGCTGACTAGCGGGAAAACTAGGAC	0
chr:transposi376	NULL	TACTGCGCTTTTCCCATGGTCTTAGCA	posi376	TACTGCGCTTTTCCCATGGTCTTAGCA	0
chr:transposi377	NULL	TACTGCCACAGTGGTGATTAAGGTTC	posi377	TACTGCCACAGTGGTGATTAAGGTTC	0
chr:transposi378	NULL	TACTGCAGTAGGCATTGAGCAGGGAGGG	posi378	TACTGCAGTAGGCATTGAGCAGGGAGGG	0
chr:transposi379	NULL	TACTGCAGATGGGGTGCTAAGGGAGGGC	posi379	TACTGCAGATGGGGTGCTAAGGGAGGGC	0
chr:transposi380	NULL	TACAGAGTGTTTACTATATGCCAGGCACTGT	posi380	TACTGAGTGTTTACTATATGCCAGGCACTGT	1
chr:transposi381	NULL	TACTGAGTGCTTACTATATGCCAGGCACTGT	posi381	TACTGAGTGCTTACTATATGCCAGGCACTGT	0
chr:transposi382	NULL	TACTGAGTGCTTACTATATGCCAGGCACTG	posi382	TACTGAGTGCTTACTATATGCCAGGCACTG	0
chr:transposi383	NULL	TACTGAGGCCTTAGTAGGTGGTTTTCC	posi383	TACTGAGGCCTTAGTAGGTGGTTTTCC	0
chr:transposi384	NULL	TACTGACAATGCCATCTGTCCTTAGAGTG	posi384	TACTGACAATGCCATCTGTCCTTAGAGTG	0
chr:transposi385	NULL	TACTGAAGTGGACAGCACATGCTTAA	posi385	TACTGAATTGGACAGCACAGCCTTAA	3
chr:transposi386	NULL	TACTGAATGATGTCAGGGTTCTTCTGG	posi386	TACTGAATGATGTCAGGGTTCTTCTGG	0
chr:transposi387	NULL	TACTGAACGCGAATCTCCGGTGGAGGG	posi387	TACTGAACGCGAATCTCCGGTGGAGGG	0
chr:transposi388	NULL	TACTCTTTGCTGATGGATGCGGATGA	posi388	TACTCTTTGCTGATGGATGCGGATGA	0
chr:transposi389	NULL	TACTCTAGCCAGGGAATTTGCCTAGTGGA	posi389	TACTCTAGCCAGGGAATTTGCCTAGTGGA	0
chr:transposi390	NULL	TACTCGGGAGGCTAAGGCAGGGGAATCGC	posi390	TACTCGGGAGGCTAAGGCAGGGGAATCGC	0
chr:transposi391	NULL	TACTCCTAGAGTACTTGCCAAGGTAGC	posi391	TACTCCTAGAGTACTTGCCAAGGTAGC	0
chr:transposi392	NULL	TACTCCACAGCATGGGAGAGGGCCTGAGC	posi392	TACTCCACAGCATGGGAGAGGGCCTGAGC	0
chr:transposi393	NULL	TACTCATTATGGGCCAGGTACAGAGATGA	posi393	TACTCATTATGGGCCAGGTACAGAGATGA	0
chr:transposi394	NULL	TACTCATGAATGGGATTAGTGTACTTATG	posi394	TACTCATGAATGGGATTAGTGTACTTATG	0
chr:transposi395	NULL	TACTCAGGTAAATTGCTTGATGAGATGG	posi395	TACTCAGGTAAATTGCTTGATGAGATGG	0
chr:transposi396	NULL	TACTCAGGATGCTGAGGCAGGAGAATGGCGT	posi396	TACTCAGGATGCTGAGGCAGGAGAATGGCGT	0
chr:transposi397	NULL	TACTCAGGAGTTTGAGGTGAGAGCATTGC	posi397	TACTCAGGAGTTTGAGGTGAGAGCATTGC	0
chr:transposi398	NULL	TACTCAGGAGGCTGAGGCAGGAGAATGGC	posi398	TACTCAGGAGGCTGAGGCAGGAGAATGGC	0
chr:transposi399	NULL	TACTCAGGAGGCTGAGACAGGAGAATTGC	posi399	TACTCAGGAGGCTGAGACAGGAGAATTGC	0
chr:transposi400	NULL	TACTCAGGAAGCTGAGGCAAGAGAATCG	posi400	TACTCAGGAAGCTGAGGCAAGAGAATCG	0
chr:transposi401	NULL	TACTCAAGTTCTGGTCAATGAGAAGTAGC	posi401	TACTCAAGTTCTGGTCAATGAGAAGTAGC	0
chr:transposi402	NULL	TACTCAAGTGAGGGGATTATATGGGA	posi402	TACTCAAGTGAGGGGATTATATGGGA	0
chr:transposi403	NULL	TACTCAAGCCTTAGCAATGGTGGATGCCC	posi403	TACTCAAGCCTTAGCAATGGTGGATGCCC	0
chr:transposi404	NULL	TACTCAAACAGTTGTGATGGAGGCCAGTGT	posi404	TACTCAAACAGTTGTGATGGAGGCCAGTGT	0
chr:transposi405	NULL	TACTCAAACAGTTGTGATGGAGGCCAGTTA	posi405	TACTCAAACAGTTGTGATGGAGGCCAGTGA	1
chr:transposi406	NULL	TACTCAAACAGTTGTGATGGAGGCCAGTG	posi406	TACTCAAACAGTTGTGATGGAGGCCAGTG	0
chr:transposi407	NULL	TACTATTGGTGCTTGGTCTTCTGGAA	posi407	TACTATTGGTGCTTGGTCTTCTGGAA	0
chr:transposi408	NULL	TACTATGTCCCAGGAACTGTGCCAGATGC	posi408	TACTATGTCCCAGGAACTGTGCCAGATGC	0
chr:transposi409	NULL	TAGTAGGGAATGAGACCACCACTTCACC	posi409	TACTATGGAATGAGACCACCACTTCTCC	3
chr:transposi410	NULL	TACTATGCAGCCATAAAAAAATGATGAGTTC	posi410	TACTATGCAGCCATAAAAAAATGATGAGTTC	0
chr:transposi411	NULL	TACTAGACAGTGCGTCATGCCACTCTGTA	posi411	TACTAGACAGTGCGTCATGCCACTCTGTA	0
chr:transposi412	NULL	TACTAGAACGTGTCAGAAGCGAAGGT	posi412	TACTAGAACGTGTCAGAAGCGAAGGT	0
chr:transposi413	NULL	TACTAGAAATACAAAAACTAGCTGGGTGTGT	posi413	TACTAGAAATACAAAAACTAGCTGGGTGTGT	0
chr:transposi414	NULL	TACTACCTGATTGGTTGGGTGTGACCTA	posi414	TACTACCTGATTGGTTGGGTGTGACCTA	0
chr:transposi415	NULL	TACTACCTGATTGGTCGGGTGTGAGC	posi415	TACTACCTGATTGGTCGGGTGTGAGC	0
chr:transposi416	NULL	CACTACAGGGCACAGTGGCACATGTCTG	posi416	TACTACAGGGCACAGTGGCTCATGCCTG	3
chr:transposi417	NULL	TACTAAGGCAGGTAGTCCCACTATGTGGC	posi417	TACTAAGGCAGGTAGTCCCAATATGTGGC	1
chr:transposi418	NULL	TACTAAGAAGATATACAAATGGCTAGT	posi418	TACTAAGAAGATATACAAATGGCTAGT	0
chr:transposi419	NULL	TACGTGCAAATAACAGGGCATATGATGATGTG	posi419	TACGTGCAAATCACAGGGCATATGATGATGTT	2
chr:transposi420	NULL	TACGTGCAAATCACAGGGCATATGATGACGT	posi420	TACGTGCAAATCACAGGGCATATGATGATGT	1
chr:transposi421	NULL	TACGTGCAAATCACAGGGCATATGATGATGGC	posi421	TACGTGCAAATCACAGGGCATATGATGATGGC	0
chr:transposi422	NULL	TACGTAGGTCTTGTGGAAGCTCAGGC	posi422	TACGTAGGTCTTGTGGAAGCTCAGGC	0
chr:transposi423	NULL	TACGGTGTGCTTCCTGTGTATTAGGCAC	posi423	TACGGTGTGCTTCCTGTGTATTAGGCAC	0
chr:transposi424	NULL	TACGGATGATGATTAGTCCTAAGTGCTTCCC	posi424	TACGGATGATGATTAGTCCTAAGTGCTTCCC	0
chr:transposi425	NULL	TACGGATGATGATTAGTCCTAAGTGCTTCC	posi425	TACGGATGATGATTAGTCCTAAGTGCTTCC	0
chr:transposi426	NULL	TACGGATGATGATTAGTCCTAAGTGCTT	posi426	TACGGATGATGATTAGTCCTAAGTGCTT	0
chr:transposi427	NULL	TACGGAGACGAATATACTGTGGGCCCAAGC	posi427	TACGGAGACGAATATACTGTGGGCCCAAGC	0
chr:transposi428	NULL	TACGCGGTACCCGGATGGCCTCTCTCC	posi428	TACGCGGTACCCGGATGGCCTCTCTCC	0
chr:transposi429	NULL	TACGCCTTTTTAAAATCTCTGCCAATTA	posi429	TACGCCTTTTTAAAATCTCTGCCAATTA	0
chr:transposi430	NULL	TACGCCCACGGAGACTCACTGATTGC	posi430	TACGCCCACGGAGACTCACTGATTGC	0
chr:transposi431	NULL	TACGCCAATGATACCCATGGAAGCCTTTTGT	posi431	TACGCCAATGATACCCATGGAAGCCTTTTGT	0
chr:transposi432	NULL	TACGATTAGTCTAACGGTTGCAGTGCT	posi432	TACGATTAGTCTAACGGTTGCAGTGCT	0
chr:transposi433	NULL	TACGACTATATAAAGCACCTTCCTCGGTGTA	posi433	TACGACTATATACAGCACCTTCCTCGGTGTA	1
chr:transposi434	NULL	TACGAATGGGGAACACAAGGCCAAGAGAGG	posi434	TACGAATGGGGAACACAAGGCCAAGAGAGG	0
chr:transposi435	NULL	TACCAAGCCACCATGAGGACGAAAGAG	posi435	TACGAAGCCACCATGAGGACGAAAGAG	1
chr:transposi436	NULL	TACGAACTTCAAAGAGGAACCAGGAGTAC	posi436	TACGAACTTCAAAGAGGAACCAGGAGTAC	0
chr:transposi437	NULL	TACCTTTAACACTCACTGCGAAGGTCTGC	posi437	TACCTTTAACACTCACTGCGAAGGTCTGC	0
chr:transposi438	NULL	TACCTTGTGCAGGGTGGCGTTATACAA	posi438	TACCTTGTGCAGGGTGGCGTTATACAA	0
chr:transposi439	NULL	TACCTTGTAAAGTACTTGATGTCTGTGACCC	posi439	TACCTTGTAAAGTACTTGATGTCTGTGACCC	0
chr:transposi440	NULL	TACCTTGGAAGTAGTGAAGTTGCCTTAT	posi440	TACCTTGGAAGTAGTGAAGTTGCCTTAT	0
chr:transposi441	NULL	TACCTTCTTTAGGCACCCGGGCTCAC	posi441	TACCTTCTTTAGGCACCCGGGCTCAC	0
chr:transposi442	NULL	TACCTTATGGGAAACAAAGGGATGGGCTAA	posi442	TACCTTATGGGAAACAAAGGGATGGGCTAA	0
chr:transposi443	NULL	TACCTGTGGCCCCGGTGTGGGATCTACTG	posi443	TACCTGTGGCCCCGGTGGGGGATCTACTG	1
chr:transposi444	NULL	TACCTGGATCTTTTTTGAGGTTATACTGC	posi444	TACCTGGATCTTTTTTGAGGTTATACTGC	0
chr:transposi445	NULL	TACCTGCCTCCAAAACTGCTGGTGTTGCCA	posi445	TACCTGCCTCCAAAACTGCTGGTGTTGCCA	0
chr:transposi446	NULL	TACCTGCCTCCAAAACTGCTGGTGTTGCC	posi446	TACCTGCCTCCAAAACTGCTGGTGTTGCC	0
chr:transposi447	NULL	TACCTGCCATTCTGTGACAGTTGCCT	posi447	TACCTGCCATTCTGTGACAGTTGCCT	0
chr:transposi448	NULL	TAGCTGCAAACCTTGAGTGCACAATGC	posi448	TACCTGCAAACCTTGAGTGCTCAATGC	2
chr:transposi449	NULL	TACCTGACCAATAGACAGGGAGTTGTGTC	posi449	TACCTGACCAATAGACAGGGAGTTGTGTC	0
chr:transposi450	NULL	TACCTGAAAGTAATGGGTAGAATGGAACCAA	posi450	TACCTGAAAGTAATGGGTAGAATGGAACCAA	0
chr:transposi451	NULL	TACCTGAAAATGTGGAAACGACTTTGGAAC	posi451	TACCTGAAAATGTGGAAACGACTTTGGAAC	0
chr:transposi452	NULL	AACCTCTGGGGCAGTTCTCGCTAGTC	posi452	TACCTCTGGGCCAGTTCTCTCTAGTC	3
chr:transposi453	NULL	TACCTATGTAACAAACCTGCACATTCTGC	posi453	TACCTATGTAACAAACCTGCACATTCTGC	0
chr:transposi454	NULL	TACCTATGTAACAAACCTGCACATCCTGC	posi454	TACCTATGTAACAAACCTGCACATCCTGC	0
chr:transposi455	NULL	TACCTATGTAACAAAACTGCATGTTGTGC	posi455	TACCTATGTAACAAAACTGCATGTTGTGC	0
chr:transposi456	NULL	TACCTAGGTGATGGGATGATCTGTGC	posi456	TACCTAGGTGATGGGATGATCTGTGC	0
chr:transposi457	NULL	TACCTACAAAAACAGGCAGTGGGCCA	posi457	TACCTACAAAAACAGGCAGTGGGCCA	0
chr:transposi458	NULL	TACCGTGTGCCAGACCCTTCACTGGGC	posi458	TACCGTGTGCCAGACCCTTCACTGGGC	0
chr:transposi459	NULL	TACCGCTATCTGAGGCTGCCCAAGTC	posi459	TACCGCTGTGTGAGGGTGCCCAAGTC	3
chr:transposi460	NULL	TACCGCCATCGCAGACCCACTGTTGAC	posi460	TACCGCCATCGCAGACCCACTGTTGAC	0
chr:transposi461	NULL	TACCGAGGGATGGCCAAGTAAAAAGGAAGT	posi461	TACCGAGGGAAGGCCAAGTAAAAAGGAAGT	1
chr:transposi462	NULL	TACCGAATGCTTGGGAGAATGTTCTGGAG	posi462	TACCGAATGCTTGGGAGAATGTTCTGGAG	0
chr:transposi463	NULL	TACCCTGTGGTGTAAAGATGTTGCTG	posi463	TACCCTGTGGTGTAAAGATGTTGCTG	0
chr:transposi464	NULL	TACCCTGTGCTCCTTTGTGCAGTTGAGGAA	posi464	TACCCTGTGCTCCTTTGTGCAGTTGAGGAA	0
chr:transposi465	NULL	TACCCTGAATGTGGTGGTATTTGGAGG	posi465	TACCCTGAATGTGGTGGTATTTGGAGG	0
chr:transposi466	NULL	TACCCTCTATCCCACCACTGGAGCTGTGGTC	posi466	TACCCTCTATCCCACCACTGGAGCTGTGGTC	0
chr:transposi467	NULL	TACCCTACTGCTGTGCCCAGTTTCTATCGGC	posi467	TACCCTACTGCTGTGCCCAGTTTCTATCGGC	0
chr:transposi468	NULL	TACCCGTGTGCATGTCTTTCTTCACTGGT	posi468	TACCCGTGTGCATGTCTTTCTTCACTGGT	0
chr:transposi469	NULL	TACCCCTAGGCGAGCTGCTACAAGGTTCC	posi469	TACCCCTAGGCGAGCTGCTACAAGGTTCC	0
chr:transposi470	NULL	TACCCCATGGTGTATGGTGTGTATATACCAC	posi470	TACCCCATGGTGTATGGTGTGTATATACCAC	0
chr:transposi471	NULL	TACCCCATAGACAGAGCAGCCGTGAG	posi471	TACCCCATAGACAGAGCAGCCGTGAG	0
chr:transposi472	NULL	TACCCCAATCCGGTATGACCGCATGT	posi472	TACCCCAATCCGGTATGACCGCATGT	0
chr:transposi473	NULL	TACCCATGGAAGGAACGTTTAGATGAGC	posi473	TACCCATGGAAGGAACGTTTAGATGAGC	0
chr:transposi474	NULL	TACCCATGGAAGCTTTTTGTTTGGGCCAGTT	posi474	TACCCATGGAAGCCTTTTGTTTGGGCCAGTT	1
chr:transposi475	NULL	TACCCATGGAAGCCTTTTGTTTGGGCCA	posi475	TACCCATGGAAGCCTTTTGTTTGGGCCA	0
chr:transposi476	NULL	TACCCATCAGGACAAGACCTCACATGAC	posi476	TACCCATCAGGACAAGACCTCACATGAC	0
chr:transposi477	NULL	TACCCAGTCTGGATAGCCTACAACGCTT	posi477	TACCCAGTCTGGATAGCCTACAACGCTT	0
chr:transposi478	NULL	TACCCAGAGTGTCTGTGATGGTCCTGTA	posi478	TACCCAGAGTGTCTGTGATGGTCCTGTA	0
chr:transposi479	NULL	TACCCACAGGTGTGTTGACTCAAAGC	posi479	TACCCACAGGTGTGTTGACTCAAAGC	0
chr:transposi480	NULL	TACCCACAACAGTTACGGAGGCAAGGG	posi480	TACCCACAACAGTTACGGAGGCAAGGG	0
chr:transposi481	NULL	TACCCAAAGTGTCTGTGATGGTCCTGTTGT	posi481	TACCCAAAGTGTCTGTGATGGTCCTGTAGT	1
chr:transposi482	NULL	TACCATGGGTAAGCCACTGAGACTTGGGGC	posi482	TACCATGGGTAAGCCACTGAGACTTGGGGC	0
chr:transposi483	NULL	TACCATGGATAGCCCAGTGCAATTGAGAGGC	posi483	TACCATGGATAGCCCAGTGCAATTGAGAGGC	0
chr:transposi484	NULL	TACCTTGCTGTTTTGGTTGCTGTGGCCTA	posi484	TACCATGCTGTTTTGGTTGCTGTGGCCTA	1
chr:transposi485	NULL	TACCATCTTGGCTCACTGCAACCTCCGCCT	posi485	TACCATCTTGGCTCACTGCAACCTCCGCCT	0
chr:transposi486	NULL	TACCATCAAGACATGGAGACCGGTAGTGGC	posi486	TACCATCAAGACATGGAGACCGGTAGTGGC	0
chr:transposi487	NULL	TACCATCAAGACATGGAGACCGGTAGT	posi487	TACCATCAAGACATGGAGACCGGTAGT	0
chr:transposi488	NULL	TACCATCAACACATTTTTGCCAGCAAGACC	posi488	TACCATCAACACATTTTTGCCAGCAAGACC	0
chr:transposi489	NULL	TCCCATAAGGTTCTTTAGAGTTAGTGGAGC	posi489	TACCATAAGGTTCTTTAGAGTTAGTGGAGC	1
chr:transposi490	NULL	TACCAGTTTGATTACAGGTGTATTGA	posi490	TACCAGTTTGATTACAGGTGTATTGA	0
chr:transposi491	NULL	TACCATTGATTGGCTTAGGAATGGCCACGG	posi491	TACCAGTGATTGGCTTAGGAATGGCCACGG	1
chr:transposi492	NULL	TACCAGTCCCTGCTTTGCTGTTTGCCC	posi492	TACCAGTCCCTGCTTTGCTGTTTGCCC	0
chr:transposi493	NULL	TACCAGGGTGGAGGGCATTCCATATCATAGT	posi493	TACCAGGGTGGAGGGCATTCCATATCATGGT	1
chr:transposi494	NULL	TACCAGCTGTGGGAACGTGGACAAAGTGT	posi494	TACCAGCTGTGGGAACGTGGACAAAGTGT	0
chr:transposi495	NULL	TACCTGCCTATGCTGAGGTAGATCTA	posi495	TACCAGCCTTTGCTGAGGTTGATCTA	3
chr:transposi496	NULL	TACCAGCCAAGGTATCCTTTTCAAGGATAGCA	posi496	TACCAGCCAAGGTATCCTTTTCAAGGATAGCA	0
chr:transposi497	NULL	TACCAGATACGAGGAGATGTGTTCATTTGC	posi497	TACCAGATACGAGGAGATGTGTTCATTTGC	0
chr:transposi498	NULL	TACCAGAAGTTGGGAAAGAGGGGAAATGC	posi498	TACCAGAAGTTGGGAAAGAGGGGAAATGC	0
chr:transposi499	NULL	TACCAGAAGAATCGGATCACACCTGGGC	posi499	TACCAGAAGAATCGGATCACACCTGGGC	0
chr:transposi500	NULL	TAGCACAGTAGACAGACTTTGAAGGTACC	posi500	TACCACAGTAGACAGACCTTGAAGGTACC	2
chr:transposi501	NULL	TACCACACTTGTCTCGTTTGATTCCTACC	posi501	TACCACACTTGTCTCGTTTGATTCCTACC	0
chr:transposi502	NULL	TACCACACAGGAACAGGAAAGGCCAGGCT	posi502	TACCACACAGGAACAGGAAAGGCCAGGCT	0
chr:transposi503	NULL	TACCAATGATGAGATTGGAGGGTGACTGAAT	posi503	TACCAATGATGAGATTGGAGGGTGTCTGAAT	1
chr:transposi504	NULL	TACCAATGATGAGTTTGGAGGGTGTCT	posi504	TACCAATGATGAGATTGGAGGGTGTCT	1
chr:transposi505	NULL	TATCAAGTCCTGTGCTCAGATGGGCCCCATT	posi505	TACCAAGTCCTGTGCTCAGAAGGGCCCCATT	2
chr:transposi506	NULL	TACCAAGGTGCAAAGCTACTTGCAGCAGC	posi506	TACCAAGGTGCAAAGCTACTTGCAGCAGC	0
chr:transposi507	NULL	TACCAAGAGCCTGAGAAACTGCTTGG	posi507	TACCAAGAGCCTGAGAAACTGCTTGG	0
chr:transposi508	NULL	TACCAAGATCATGGGCTACTCATCTCAGT	posi508	TACCAAGAGCATGGGCTACTCATCTCAGT	1
chr:transposi509	NULL	TACCAAGAACCTTGATGCCCAAAGCCA	posi509	TACCAAGAACCTTGATGCCCAAAGCCA	0
chr:transposi510	NULL	TACCAACTGTGGGCTCACGGAATGCCTT	posi510	TACCAACTGTGGGCTCACGGAATGCCTT	0
chr:transposi511	NULL	TACCAAAACACAACAGGCTGAATGACCAAA	posi511	TACCAAAACACAACAGGCTGAATGACCAAA	0
chr:transposi512	NULL	TACATTGTGCCTGTTTGCCTGAATTTGGA	posi512	TACATTGTGCCTGTTTGCCTGAATTTGGA	0
chr:transposi513	NULL	TACATTGTGAGCCCACTCAACCAGTTC	posi513	TACATTGTGAGCCCACTCAACCAGTTC	0
chr:transposi514	NULL	TACATTGGTTTGGCCCAAAAAGGTGGGC	posi514	TACATTGGTTTGGCCCAAAAAGGTGGGC	0
chr:transposi515	NULL	TACATTCTGAGGTGCTGGGTGGACATGAAT	posi515	TACATTCTGAGGTGCTGGGTGGACATGAAT	0
chr:transposi516	NULL	TACATTCGCATAGTCCAAAACTCAGAAGGTA	posi516	TACATTCGCATAGTCCAAAACTCAGAAGGTA	0
chr:transposi517	NULL	TACATTCGCCTTGTATGCGCTGTGTC	posi517	TACATTCCCCTTGTATGCGCTGTGTC	1
chr:transposi518	NULL	TACATGTTTGTTCAATATACATGTGTCAGGGC	posi518	TACATGTTTGTTCAATATACATGTGTCAGGGC	0
chr:transposi519	NULL	TACATGCTACAACACGGATACACCTCC	posi519	TACATGCTACAACACGGATACACCTCC	0
chr:transposi520	NULL	TACATGAGGTGACCATGAAGTGGCCGATGT	posi520	TACATGAGGTGAGCATGAAGTGGCCGATGT	1
chr:transposi521	NULL	TACATCTTCTGCAGTGAAAGCTTTGCTC	posi521	TACATCTTCTGCAGTGAAAGCTTTGCTC	0
chr:transposi522	NULL	TACATCTAACTGCTATTAGAATATGGACGA	posi522	TACATCTAACTGCTATTAGAATATGGACGA	0
chr:transposi523	NULL	TACATCCACACGATGGAATACCATGGGATC	posi523	TACATCCACACGATGGAATACCATGGGATC	0
chr:transposi524	NULL	TACATAGGTAAACGTGTGCCATGGTGGTT	posi524	TACATAGGTAAACGTGTGCCATGGTGGTT	0
chr:transposi525	NULL	TACATAACAGGAAGTAACATTGAGGGA	posi525	TACATAACAGGAAGTAACATTGAGGGA	0
chr:transposi526	NULL	TACAGTGATTGTAAGATGCCATCAACTC	posi526	TACAGTGATTGTAAGATGCCATCAACTC	0
chr:transposi527	NULL	TACAGTGACTTTGCACCCAACGGTACCT	posi527	TACAGTGACTTTGCACCCAACGGTACCT	0
chr:transposi528	NULL	TACAGTAGACTCTGTTAGGGTCCATAGGT	posi528	TACAGTAGACTCTGTTAGGGTCCATAGGT	0
chr:transposi529	NULL	TACAGGTGTGAATGAAAACTGCTCCCAAC	posi529	TACAGGTGTAAATGCAAACTGCTTCCAAC	3
chr:transposi530	NULL	TACAGGGAGGACCCCTCTTGTAATGAGGTC	posi530	TACAGGGAGGACCCCTCTTGTAATGAGGTC	0
chr:transposi531	NULL	TACAGGCGCACACCACGGTGTCTGGCTAA	posi531	TACAGGCGCACACCACGGTGTCTGGCTAA	0
chr:transposi532	NULL	TACAGGATGGAACATGAAGGCGGACT	posi532	TACAGGATGGAACATGAAGGCGGACT	0
chr:transposi533	NULL	TACAGGAGGCATGCCCTAAGATGTCTGC	posi533	TACAGGAGGCATGCCCTAAGATGTCTGC	0
chr:transposi534	NULL	TACAGGACCAACAGGTTCACATGCTTGCTGT	posi534	TACAGGACCAACAGGTTCACATGCTTGCTGT	0
chr:transposi535	NULL	TACAGGAAAATTTCCATGGCATTGGGTAGG	posi535	TACAGGAAAATTTCCATGGCATTGGGTAGG	0
chr:transposi536	NULL	TACAGCTTTGATTGGGCAAGAGGCTGATTT	posi536	TACAGCTTTGATTGGGCAAGAGGCTGATTT	0
chr:transposi537	NULL	TACAGCACACTGATGGGTCTTGACTC	posi537	TACAGCACACTGATGGGTCTTGACTC	0
chr:transposi538	NULL	TACAGCAATGGAAGCAGATGTTTTGGTAAA	posi538	TACAGCAATGGAAGCAGATGTTTTGGTCAA	1
chr:transposi539	NULL	GACAGCAATGGAAGCAGATGCTTTGGTCGA	posi539	TACAGCAATGGAAGCAGATGCTTTGGTCGA	1
chr:transposi540	NULL	TACAGCAATGGAAGCAGATGCTTTGGTCAA	posi540	TACAGCAATGGAAGCAGATGCTTTGGTCAA	0
chr:transposi541	NULL	TACAGCAATGGAAGCAGATGCTTTGGTC	posi541	TACAGCAATGGAAGCAGATGCTTTGGTC	0
chr:transposi542	NULL	TACAGCAAGACAGCATCATCTATGAGTCA	posi542	TACAGCAAGACAGCATCATCTATGAGTCA	0
chr:transposi543	NULL	TACAGATGCCCAGAAAGATCCAGTGA	posi543	TACAGATGCCCAGAAAGATCCAGTGA	0
chr:transposi544	NULL	TACAGAGTGGTCCAGAGCAGCCAGCTGGGA	posi544	TACAGAGTGGTCCAGAGCAGCCAGCTGGGA	0
chr:transposi545	NULL	TACAGAGCACACATAAGTTTCTGCCGTGA	posi545	TACAGAGCACACATAAGTGTCTGCCGTGA	1
chr:transposi546	NULL	TACAGAGAGATTTGAGCCCATCCCAA	posi546	TACAGAGAGATTTGAGCCCATCCCAA	0
chr:transposi547	NULL	TACAGACTCATAATCCTACTTAGGCTGA	posi547	TACAGACTCATAATCCTACTTAGGCTGA	0
chr:transposi548	NULL	TACAGAAGGGTGCATCTCACGGATGGA	posi548	TACAGAAGGGTGCATCTCACGGATGGA	0
chr:transposi549	NULL	TACAGAAGAAGAAACTGTTGCCTGGTGAGA	posi549	TACAGAAGAAGAAACTGTTGCCTGGTGAGA	0
chr:transposi550	NULL	TACAGAAAATGGTACGAACTAAGTGT	posi550	TACAGAAAATGGTACGAACTAAGTGT	0
chr:transposi551	NULL	TACAGAAAAGTCTCAAAAGCCGAATGGTATT	posi551	TACAGAAAAGTCTCAACAGCCGAATGGTATT	1
chr:transposi552	NULL	TACACTGTGAGAGCTTAAAGCCCTGATCT	posi552	TACACTGTGAGAGCTTAAAGCCCTGATCT	0
chr:transposi553	NULL	TACACTGGGAAGGGTGAGACTGAGGT	posi553	TACACTGGGAAGGGTGAGACTGAGGT	0
chr:transposi554	NULL	TACACTGAGGCAGTGCCCATCTTAGA	posi554	TACACTGAGGCAGTGCCCATCTTAGA	0
chr:transposi555	NULL	TACGATCCTCTCATCCACGAAGCCCC	posi555	TACACTCCTCCCATCCACGAAGCCCC	3
chr:transposi556	NULL	TACACTCATGGCACATCCACAGAATGGGGT	posi556	TACACTCATGGCACATCCACAGAATGGGGT	0
chr:transposi557	NULL	TACACTATGCGTATTATTTGAGGGTTGGC	posi557	TACACTATGCGTATTATTTGAGGGTTGGC	0
chr:transposi558	NULL	TACACTAACGATAGCTCTTGGTTGCCCGGTC	posi558	TACACTAACGATAGCTCTTGGTTGCCCGGTC	0
chr:transposi559	NULL	TACACTAACACTAACGACAACTGATGAGA	posi559	TACACTAACACTAACGACAACTGATGAGA	0
chr:transposi560	NULL	TACACGTTGATGGGAGTGTAAATTAGTTCA	posi560	TACACGTTGATGGGAGTGTAAATTAGTTCA	0
chr:transposi561	NULL	TACACGGTGGCCACTGAAGCTTTTGTCTCTT	posi561	TACACGGTGGCCACTGAAGCTTTTGTCTCTT	0
chr:transposi562	NULL	TACACGGTGGCCACTGAAGCTTTTGTCTCT	posi562	TACACGGTGGCCACTGAAGCTTTTGTCTCT	0
chr:transposi563	NULL	TACACCCAAAGACTGAACTGGCGTGTGTGC	posi563	TACACCCAAAGACTGAACTGGCGTGTGTGC	0
chr:transposi564	NULL	TACACCAGGGCTTTTCTGTTGATTGACGGT	posi564	TACACCAGGGCTTTTCTGTTGATTGACGGT	0
chr:transposi565	NULL	TACACCAAGGAAACTGGCCCTGAGTT	posi565	TACACCAAGGAAACTGGCCCTGAGTT	0
chr:transposi566	NULL	TACACATTTATGTCCCTTGCTCCTGTGAAGT	posi566	TACACATTTATGTCCCTTGCTCCTGTGAAGT	0
chr:transposi567	NULL	TACACAGGTATACAGGTACTATGGTGGT	posi567	TACACAGGTATACAGGTACTATGGTGGT	0
chr:transposi568	NULL	TACACAGAATATGAGACCAGTTTCCAAGGGC	posi568	TACACAGAATATGAGACCAGTTTCCAAGGGC	0
chr:transposi569	NULL	TACACAATGGCAAAGGAGTGTGGGCA	posi569	TACACAATGGCAAAGGAGTGTGGGCA	0
chr:transposi570	NULL	TACACAACTCGTGAGCCTCCATGCCCAGCC	posi570	TACACAACTCGTGAGCCTCCATGCCCAGCC	0
chr:transposi571	NULL	TACACAAAATGTAGCTCTGAGCTGGGCAGC	posi571	TACACAAAATGTAGCTCTGAGCTGGGCAGC	0
chr:transposi572	NULL	TACAATTCAGATTACAATTCAAAATGAGATT	posi572	TACAATTCAGATTACAATTCAAAATGAGATT	0
chr:transposi573	NULL	TACAATTCAAGATGAGATGTGGGCGGGG	posi573	TACAATTCAAGATGAGATGTGGGCGGGG	0
chr:transposi574	NULL	TACAATGGTGAGAGCATAATGTCAATG	posi574	TACAATGGTGAGAGCATAATGTCAATG	0
chr:transposi575	NULL	TACAATCCAGTCACCTCCCACCAAGTCCCTCC	posi575	TACAATCCAGTCACCTCCCACCAAGTCCCTCC	0
chr:transposi576	NULL	TACAATAGTCCACAGCACATTCCAGTTGCTT	posi576	TACAATAGTCCACAGCACATCCCAGTTGCTT	1
chr:transposi577	NULL	TACAAGGGCTGTTATGAAAACCCACA	posi577	TACAAGGGCTGTTATGAAAACCCACA	0
chr:transposi578	NULL	TACAAGGAGAGAGGACCCAAACAGGGTTGC	posi578	TACAAGGAGAGAGGACCCAAACAGGGTTGC	0
chr:transposi579	NULL	TACAAGCGCCTCACCTTAGCATTCAAGGC	posi579	TACAAGCGCCTCACCTTAGCATTCAAGGC	0
chr:transposi580	NULL	TACAAGCCCTGTGTTTAAAGGTAGGTGCGGTC	posi580	TACAAGCCCTGTGTTTAAAGGTAGGTGCGGTC	0
chr:transposi581	NULL	TACAAGCCAAGTGTTGCCAAGATTGC	posi581	TACAAGCCAAGTGTTGCCAAGATTGC	0
chr:transposi582	NULL	TACTAGATGATAGGGCTGGACCAGATGGA	posi582	TACAAGATGAGAGGGCTGGACCAGATGGA	2
chr:transposi583	NULL	TACAAGAGTGCATCGCCTGCAGTAGC	posi583	TACAAGAGTGCATCGCCTGCAGTAGC	0
chr:transposi584	NULL	TACAACTGGTTAATTGGTAGAAATGAGATT	posi584	TACAACTGGTTAAATGGTAGAAATGAGATT	1
chr:transposi585	NULL	TACAACTGCATGATACAGCTTCCAAACCTAAC	posi585	TACAACTGCATGATACAGCTTCCAAACCTAAC	0
chr:transposi586	NULL	TACAACTGCATGATACAGCTTCCAAACCTA	posi586	TACAACTGCATGATACAGCTTCCAAACCTA	0
chr:transposi587	NULL	TACATCCTCAACCTCCCAGCCACCTGCCTA	posi587	TACAACCTCCACCTCCCAGCCACCTGCCTA	2
chr:transposi588	NULL	TACAAATTTGGGAGACACTGACATTTAGGCC	posi588	TACAAATTTGGGAGACACTGACATTTAGGCC	0
chr:transposi589	NULL	TACAAATCCCAAGCCAAAAGTCAGGTGTGCC	posi589	TACAAATCCCAAGCCAAAAGTCAGGTGTGCC	0
chr:transposi590	NULL	TACAAAGCTCAAAACCAGTCAGCTCAATT	posi590	TACAAAGCTCAAAACCAGTCAGCTCAATT	0
chr:transposi591	NULL	TACAAAGCGGGAAACGGGCTCAGAGA	posi591	TACAAAGCGGGAAACGGGCTCAGAGA	0
chr:transposi592	NULL	TACAAAGAGAAGACTGACTGGTAGTGA	posi592	TACAAAGAGAAGACTGACTGGTAGTGA	0
chr:transposi593	NULL	TACAAAGAACATCACATTCAGCCAGAACAA	posi593	TACAAAGAACATCACATTCAGCCAGAACAA	0
chr:transposi594	NULL	TACAAACTCGACTCAGCCTCTTTGTGT	posi594	TACAAACTAGACTCAGCCTCTTTGTGT	1
chr:transposi595	NULL	TACAAACTAGACTCAGCCTCTTTGTGC	posi595	TACAAACTAGACTCAGCCTCTTTGTGC	0
chr:transposi596	NULL	TACAAAAATTAGCTGGGTGTGGTGTT	posi596	TACAAAAATTAGCTGGGTGTGGTGTT	0
chr:transposi597	NULL	TACAAAAATCAGTTGGTGTGGTGTCA	posi597	TACAAAAATCAGTTGGTGTGGTGTCA	0
chr:transposi598	NULL	TAATTTTGCAGGATAATTCCTTGGATGC	posi598	TAATTTTGCAGGATAATTCCTTGGATGC	0
chr:transposi599	NULL	TAATTTTATTGACCAAGTGCAGGACACATC	posi599	TAATTTTATTGACCAAGTGCAGGACACATC	0
chr:transposi600	NULL	TAATTTGGGCCTTAGAACTCAGTGAAGGG	posi600	TAATTTGGGCCTTAGAACTCAGTGAAGGA	1
chr:transposi601	NULL	TAATTTCCTTTGGAAGCTGGATGGGAC	posi601	TAATTTCCTTTGGAAGCTGGATGGGAC	0
chr:transposi602	NULL	TAATTGGTAAAGAAGCTGCAGTCACTTGT	posi602	TAATTGGTAAAGAAGCTGCAGTCACTTGT	0
chr:transposi603	NULL	TAATTGCCATTAGAATACGGATGATGATT	posi603	TAATTGCCATTAGAATACGGATGATGATT	0
chr:transposi604	NULL	TAATTGCCATTAGAATACGGATGATG	posi604	TAATTGCCATTAGAATACGGATGATG	0
chr:transposi605	NULL	TAATTGAGTTGATTAACACAGGCCAC	posi605	TAATTGAGTTGATTAACACAGGCCAC	0
chr:transposi606	NULL	TAATTCTCGGGCTTCCCATGGCCATTGATCTC	posi606	TAATTCTCGGGCTTCCCATGGCCATTGATCTC	0
chr:transposi607	NULL	TAATTCTAGGGGTTTCAGGATGGAGGTCCAT	posi607	TAATTCTAGGGGTTTCAGGATGAAGGTCCAT	1
chr:transposi608	NULL	TAATTCCATATGTGTGCTTCTGTCAGGTT	posi608	TAATTCCATATGTGTGCTTCTGTCAGGTT	0
chr:transposi609	NULL	TAATTCCACATGGGTTTTGATAGGGAC	posi609	TAATTCCACATGGGTTTTGATAGGGAC	0
chr:transposi610	NULL	TAATTCAATACGACTCGTGTCCTTACAGGA	posi610	TAATTCAATACGACTCGTGTCCTTACAGGA	0
chr:transposi611	NULL	TAATTATGGTACTGCCTCACAAGGACC	posi611	TAATTATGGTACTGCCTCACAAGGACC	0
chr:transposi612	NULL	TAATGTTGCAACTACAGGAGTGGTGTTTT	posi612	TAATGTTGCAACTACAGGAGTGGTGTTTT	0
chr:transposi613	NULL	TAATGTTGCAACTACAGGAGTGGTGTT	posi613	TAATGTTGCAACTACAGGAGTGGTGTT	0
chr:transposi614	NULL	TAATGTTGCAACTACAAGAGCAGTAAGTT	posi614	TAATGTTGCAACTACAAGAGCAGTAAGTT	0
chr:transposi615	NULL	TAATGTTATCCCCTACCCTCCAGTGA	posi615	TAATGTTATCCCCTACCCTCCAGTGA	0
chr:transposi616	NULL	TAATGTGTATGAGGTGCCATCTCGTG	posi616	TAATGTGTATGAGGTGCCATCTCGTG	0
chr:transposi617	NULL	TAATGTGGTATGTACCCATGAAGCAGGGAA	posi617	TAATGTGGTATGTACCCATGAAGCAGGGAA	0
chr:transposi618	NULL	TAATGTATCAGGTACCCTGTTGAGTGCTA	posi618	TAATGTATCAGGTACCCTGTTGAGTGCTA	0
chr:transposi619	NULL	TAATGTAGAATCAATGGGAGTCCTGAGCTT	posi619	TAATGTAGAATCAATGGGAGTCCTGAGCTT	0
chr:transposi620	NULL	TAATGTAGAATCAATGGGAGTCCTGAGCT	posi620	TAATGTAGAATCAATGGGAGTCCTGAGCT	0
chr:transposi621	NULL	TAATGGGGTGGGTCCCACGGGATGAAACTC	posi621	TAATGGTGTGCGACCCACGGGATGAAACTC	3
chr:transposi622	NULL	TAATGGTGTGCGACGCACGGCATGAGACGC	posi622	TAATGGTGTGCGACCCACGGGATGAAACGC	3
chr:transposi623	NULL	TAATGGTCTCTAATTCACATTGGATCGTGGG	posi623	TAATGGTCTCTAATTCACATTGGATCGTGGG	0
chr:transposi624	NULL	TAATGGTAAAAGTCCCTGTCTAACAGGA	posi624	TAATGGTAAAAGTCCCTGTCTAACAGGA	0
chr:transposi625	NULL	TAATGGGGGTACCCTGCCTGCTTCACGAGT	posi625	TAATGGGGGTACCCTGCCTGCTTCACGAGT	0
chr:transposi626	NULL	TAATGGGACCATCTAAGATCAAGCTGCTGA	posi626	TAATGGGACCATCTAAGATCAAGCTGCTGA	0
chr:transposi627	NULL	TAATGGATAAATAAATTGTGTATTTCTACA	posi627	TAATGGATAAATAAATTGTGTATTTCTACA	0
chr:transposi628	NULL	TAATGGACCAGTGCGATTGATATAGA	posi628	TAATGGACCAGTGCGATTGATATAGA	0
chr:transposi629	NULL	TAATGGAAATACGGAAACACTGTTGCC	posi629	TAATGGAAATACGGAAACACTGTTGCC	0
chr:transposi630	NULL	TAATGCTGGTCAATGGTTGTATCTAAA	posi630	TAATGCTGGTCAATGGTTGTATCTAAA	0
chr:transposi631	NULL	TAATGCCTCCAGATGACTGCCTATTT	posi631	TAATGCCTCCAGATGACTGCCTATTT	0
chr:transposi632	NULL	TAATGCCAGCAAAGGATGGTTTGATA	posi632	TAATGCCAGCAAAGGATGGTTTGATA	0
chr:transposi633	NULL	TAATGAGGTGTGATTTGATTGGATCTTGC	posi633	TAATGAGGTGTGATTTGATTGGATCTTGC	0
chr:transposi634	NULL	TAATGAGATGGTAAGGGGTGCATGAT	posi634	TAATGAGATGGTAAGGGGTGCATGAT	0
chr:transposi635	NULL	TAATGAAGGCCAGGCTGACAAGATCTCAGA	posi635	TAATGAAGGCCAGGCTGACAAGATCTCAGA	0
chr:transposi636	NULL	TAATCTTGTTTTAAGGTCAGCTGATGAGC	posi636	TAATCTTGTTTTAAGGTCAGCTGATGAGC	0
chr:transposi637	NULL	TAATCTTGCCTGTTGTTGTACCTCAGC	posi637	TAATCTTGCCTGTTGTTGTACCTCAGC	0
chr:transposi638	NULL	TAATCTCATTACAAAGTGGGCTAAGGAC	posi638	TAATCTCATTACAAAGTGGGCTAAGGAC	0
chr:transposi639	NULL	TAATCGAGAGGTGAGATTGGATGGTTTTA	posi639	TAATCGAGAGGTGAGATTGGATGGTTTTA	0
chr:transposi640	NULL	TAATCCTCACAACCACCATAGGAGACAGT	posi640	TAATCCTCACAACCACCATAGGAGACAGT	0
chr:transposi641	NULL	TAATCCTAGGTGTTTCAGGATGAAGGTCCGT	posi641	TAATCCTAGGGGTTTCAGGATGAAGGTCCGT	1
chr:transposi642	NULL	TAATCCTAGGGGTTTCAGGATGAAGGTCCAT	posi642	TAATCCTAGGGGTTTCAGGATGAAGGTCCAT	0
chr:transposi643	NULL	TAATCCTAGGGGTTTCAGGATGAAGGTCCA	posi643	TAATCCTAGGGGTTTCAGGATGAAGGTCCA	0
chr:transposi644	NULL	TAATCCTAGGGGTTTCAGGATGAAGGTCC	posi644	TAATCCTAGGGGTTTCAGGATGAAGGTCC	0
chr:transposi645	NULL	TAATCCTAGGGGTTTCAGGATGAAGGT	posi645	TAATCCTAGGGGTTTCAGGATGAAGGT	0
chr:transposi646	NULL	TAATCCTAAATGGGTCCTATTAAGAATTCC	posi646	TAATCCTAAATGGGTCCTATTAAGAATTCC	0
chr:transposi647	NULL	TAATCCCTAATGTTGAAGCGGGTGAC	posi647	TAATCCCTAATGTTGAAGCGGGTGAC	0
chr:transposi648	NULL	TAATCCCCTTTACCTTGAGTTGATAGC	posi648	TAATCCCCTTTACCTTGAGTTGATAGC	0
chr:transposi649	NULL	TAATCCCAGCACTTTGGGAGACTGTGGCCAGC	posi649	TAATCCCAGCACTTTGGGAGACTGTGGCCAGC	0
chr:transposi650	NULL	TAATCCCAACAGGTGGGTGTCACTGTT	posi650	TAATCCCAACAGGTGGGTGTCACTGTT	0
chr:transposi651	NULL	TAATCCAGTGTGACTGGTGTCCATCTAAGA	posi651	TAATCCAGTGTGACTGGTGTCCATCTAAGA	0
chr:transposi652	NULL	TAATCCAACTACTTGGGAGGGTGAGGC	posi652	TAATCCAACTACTTGGGAGGGTGAGGC	0
chr:transposi653	NULL	TAATCATGGGACTGCCGGTGGCCATCTTT	posi653	TAATCATGGGACTGCCGGTGGCCATCTTT	0
chr:transposi654	NULL	TAATCAGCTGGGTGCATAGGTAGACT	posi654	TAATCAGCTGGGTGCATAGGTAGACT	0
chr:transposi655	NULL	TAATCACCAAAACAATGGGAAAAATGTC	posi655	TAATCACCAAAACAATGGGAAAAATGTC	0
chr:transposi656	NULL	TAATCAAAATTGGAACCATTACCATCAAC	posi656	TAATCAAAATTGGAACCATTACCATCAAC	0
chr:transposi657	NULL	TAATATTGTTGAGGTGTTACTTTTCCCC	posi657	TAATATTGTTGAGGTGTTACTTTTCCCC	0
chr:transposi658	NULL	TAATATCCTGGTTACTTCTCGTGCCT	posi658	TAATATCCTGGTTACTTCTCGTGCCT	0
chr:transposi659	NULL	TAATAGTGCTTATCAACTTGGTTGGATTGA	posi659	TAATAGTGCTTATCAACTTGGTTGGATTGA	0
chr:transposi660	NULL	TAATAGTGCTGCAGTAAACTTGGGTGTGCA	posi660	TAATAGTGCTGCAGTAAACTTGGGTGTGCA	0
chr:transposi661	NULL	TAATAGAGGAGGATGTGCTTGTGTTGGA	posi661	TAATAGAGGAGGATGTGCTTGTGTTGGA	0
chr:transposi662	NULL	TAATAGAATGAAGGGATGTATTAGGCT	posi662	TAATAGAATGAAGGGATGTATTAGGCT	0
chr:transposi663	NULL	TAATACCACCTTACATCCACTCAGGGATGAA	posi663	TAATACCACCTTACATCCACTCAGGGATGAA	0
chr:transposi664	NULL	TAATACAATTTTGTTGACCAAAGCAGGTGG	posi664	TAATACAATTTTGTTGACCAAAGCAGGTGG	0
chr:transposi665	NULL	TAAGTTGGTCTGGTGTCTGGAATGAGAC	posi665	TAAGTTGGTCTGGTGTCTGGAATGAGAC	0
chr:transposi666	NULL	TAAGTTGCCATTGTTAGCTGAGGCTGT	posi666	TAAGTTGCCATTGTTAGCTGAGGCTGT	0
chr:transposi667	NULL	TAAGTGTGCTACATGCCTAATGCTTTCAATGT	posi667	TAAGTGTGCTACATGCCTAATGCTTTCCATGT	1
chr:transposi668	NULL	TAAGTGAGCTACATGCCTAATGCTTTCCATG	posi668	TAAGTGTGCTACATGCCTAATGCTTTCCATG	1
chr:transposi669	NULL	TAAGTGGAAGTAGCTCTCAGCAGATG	posi669	TAAGTGGAAGTAGCTCTCAGCAGATG	0
chr:transposi670	NULL	TAAGTGCCACATTTTGAAACCATCAGCTCTC	posi670	TAAGTGCCACATTTTGAAACCATCAGCTCTC	0
chr:transposi671	NULL	TAAGTCTGTTTGTGGTGCTGTAACAAAATA	posi671	TAAGTCTGTTTGTGGTGCTGTAACAAAATA	0
chr:transposi672	NULL	TAAGTCAGAATCAGGATTTGAACCTAGCC	posi672	TAAGTCAGAATCAGGATTTGAACCTAGCC	0
chr:transposi673	NULL	TAAGTAGGGACCACCTGAGGTGAGATC	posi673	TAAGTAGGGACCACCTGAGGTGAGATC	0
chr:transposi674	NULL	TAAGTAGAGAATGCTTAACTATGGGCC	posi674	TAAGTAGAGAATGCTTAACTATGGGCC	0
chr:transposi675	NULL	TAAGTAAGCATTGCTTTCAACTTAAAGGAA	posi675	TAAGTAAGCATTGCTTTCAACTTAAAGGAA	0
chr:transposi676	NULL	TAAGTAAAATCCACTGTGCAGCTCAGT	posi676	TAAGTAAAATCCACTGTGCAGCTCAGT	0
chr:transposi677	NULL	TAAGGTTACATTCTGAGGTGCTGGGTTT	posi677	TAAGGTTACATTCTGAGGTGCTGGGTGT	1
chr:transposi678	NULL	TAAGGTTACTTTCTGAGGTGCTGGGTGGT	posi678	TAAGGTTACATTCTGAGGTGCTGGGTGGT	1
chr:transposi679	NULL	TAAGGTTACATTCTGAGGTGCTGGGTGGAC	posi679	TAAGGTTACATTCTGAGGTGCTGGGTGGAC	0
chr:transposi680	NULL	TAAGGTTACATTCTGAGGTGCTGGGTGGA	posi680	TAAGGTTACATTCTGAGGTGCTGGGTGGA	0
chr:transposi681	NULL	TAAGGTTACATTCTGAGGTGCTGGGTGG	posi681	TAAGGTTACATTCTGAGGTGCTGGGTGG	0
chr:transposi682	NULL	TAAGGTGGTCAGTCAGTAATTGAATTACA	posi682	TAAGGTGGTCAGCCAGTAATTGAATTACA	1
chr:transposi683	NULL	TAAGGTCTAATACAGCTGGTGACTTT	posi683	TAAGGTCTAATACAGCTGGTGACTTT	0
chr:transposi684	NULL	TAAGGTACAATGATGGTACAGGCATTGTGTA	posi684	TAAGGTACAATGATGGTACAGGCATTGTGTA	0
chr:transposi685	NULL	TAAGGGTTGGACAGATGCTAAATGTGC	posi685	TAAGGGTTGGACAGATGCTAAATGTGC	0
chr:transposi686	NULL	TAAGGGGGCCCTAAGATCTAGCCAAC	posi686	TAAGGGGGCCCTAAGATCTAGCCAAC	0
chr:transposi687	NULL	TAAGGGACTATTACCAGAAAAGAGAGGA	posi687	TAAGGGACTATAACCAGAAAAGAGAGGA	1
chr:transposi688	NULL	TAAGGGACAGAGTGCAGGGTTTGACCTT	posi688	TAAGGGACAGAGTGCAGGGTTTGACCTT	0
chr:transposi689	NULL	TAAGGCCATTTTCCGCCAGATTCTGAGGATC	posi689	TAAGGCCATTTTCCTCCAGATTCTGAGGATC	1
chr:transposi690	NULL	TAAGGCATTTGCCAGGTGGCACAGGTGC	posi690	TAAGGCATTTGCCAGGTGACACAGGTGC	1
chr:transposi691	NULL	TAAGGCAATTAAGAGGTTACTGTTGGC	posi691	TAAGGCAATTAAGAGGTTACTGTTGGC	0
chr:transposi692	NULL	TAAGGCAATGACCCCTTCTTTGAGGAGC	posi692	TAAGGCAATGACCCCTTCTTTGAGGAGC	0
chr:transposi693	NULL	TAAGGATTGCTACTCTTTGATGTGTCC	posi693	TAAGGATTGCTACTCTTTGATGTGTCC	0
chr:transposi694	NULL	TAAGGATGTTGGACTGAATCTATTGC	posi694	TAAGGATGTTGGACTGAATCTATTGC	0
chr:transposi695	NULL	TAAGGAGTGTGAGTCATCTCCAATGATTGA	posi695	TAAGGAGTGTGAGTCATCTCCAATGATTGA	0
chr:transposi696	NULL	TAAGGAGGCGGTGTCTGATTTATGTAGGGC	posi696	TAAGGAGGCGGTGTCTGATTTATGTAGGGC	0
chr:transposi697	NULL	TAAGGAGCATGTGACCTAGATCCCTTGAA	posi697	TAAGGAGCATGTGACCTAGATCCCTTGAA	0
chr:transposi698	NULL	TAAGGACAAGACTACAGCTTGTGTCC	posi698	TAAGGACAAGACTACAGCTTGTGTCC	0
chr:transposi699	NULL	TAAGGAATTCTGTAAGACCATGGATGGTAGT	posi699	TAAGGAATTCTGTAAGACCATGGATGGTAGT	0
chr:transposi700	NULL	TAAGGAAGGGGCATAAGCTATGAGCTGGA	posi700	TAAGGAAGGGGCATAAGCTATGAGCTGGA	0
chr:transposi701	NULL	TAAGGAAGAGGAATAGGCTATGACCTAATGC	posi701	TAAGGAAGAGGAATAGGCTATGACCTAATGC	0
chr:transposi702	NULL	TAAGCTTGGAATTGAGTTTGGGACTAAAA	posi702	TAAGCTTGGAATTGAGTTTGGGACTAAAA	0
chr:transposi703	NULL	TAAGCTTCGTGTAAAACATGGTAGAGCC	posi703	TAAGCTTCGTGTAAAACATGGTAGAGCC	0
chr:transposi704	NULL	TAAGCTCTTGGACGAGGTTCACTGGT	posi704	TAAGCTCTTGGACGAGGTTCACTGGT	0
chr:transposi705	NULL	TAAGCTCCCTGAGAATAGGAACTGTGCTGC	posi705	TAAGCTCCCTGAGAATAGGAACTGTGCTGC	0
chr:transposi706	NULL	TAAGCTATATTGAAACTTAACGGAGGCAA	posi706	TAAGCTATATAGAAAGTTAACTGAGGCAA	3
chr:transposi707	NULL	TAAGCGGAACCTAGATCCATTCCTCCTCAC	posi707	TAAGCGGAACCTAGATCCATTCCTCCTCAC	0
chr:transposi708	NULL	TAAGCCGGACCAGGTGTGAGGAGGGGA	posi708	TAAGCCGGACCAGGTGTGAGGAGGGGA	0
chr:transposi709	NULL	TAAGCCCTAACCCTGAGATTCTGATTCCCC	posi709	TAAGCCCTAACCCTGAGATTCTGATTCCCC	0
chr:transposi710	NULL	TAAGCCAGATTGATGATGATGTCTATCACA	posi710	TAAGCCAGATTGATGATGATGTCTATCACA	0
chr:transposi711	NULL	TAAGCCAAGTTTGGTGAGGTTGCAAAGA	posi711	TAAGCCAAGTTTGGTGAGGTTGCAAAGA	0
chr:transposi712	NULL	TAAGCATAAAGGGATAGTTGTGGCAGCCT	posi712	TAAGCATAAAGGGATAGTTGTGGCAGCCT	0
chr:transposi713	NULL	TAAGCAGTACCCTGAGGAGGACACTGAACGT	posi713	TAAGCAGTACCCTGAGGAGGACACTGAACGT	0
chr:transposi714	NULL	TAAGGAGCAAAGGTGGAATTCGGGCAC	posi714	TAAGCAGCAAAGCTGGAATTCGGGCCC	3
chr:transposi715	NULL	TAAGCAGATGCAGGATACTGGCTCTGGGGA	posi715	TAAGCAGATGCAGGATACTGGCTCTGGAGA	1
chr:transposi716	NULL	TAAGCACCTGACAGAATGCCTGGCTGC	posi716	TAAGCACTTGACACAGTGCCTGGCTGC	3
chr:transposi717	NULL	TAAGCACATTCCTTTCCCTTCAAGTCCACT	posi717	TAAGCACATTCCTTTCCCTTCAAGTCCACT	0
chr:transposi718	NULL	TAAGCACATTCCTTTCCCTTCAAGTCCAC	posi718	TAAGCACATTCCTTTCCCTTCAAGTCCAC	0
chr:transposi719	NULL	TAAGCACATGCCACGTGGAGATGCTA	posi719	TAAGCACATGCCACGTGGAGATGCTA	0
chr:transposi720	NULL	TAAGCACAGAGGAAAGGTCATGGGAG	posi720	TAAGCACAGAGGAAAGGTCATGGGAG	0
chr:transposi721	NULL	TAAGATTAAGAACGGTCACCTGGTGGGGTC	posi721	TAAGATTAAGAACGGTCACCTGGTGGGGTC	0
chr:transposi722	NULL	TAAGATGTGATCCGAGTCCCACAAAGGAGC	posi722	TAAGATGTGATCCGAGTCCCACAAAGGAGC	0
chr:transposi723	NULL	TAAGATCTTGATTGGTGTACCAGTAGTGGT	posi723	TAAGATCTTGATTGGTGTACCAGTAGTGGT	0
chr:transposi724	NULL	TAAGATCCAGTGGCTTGAAATTCTTGC	posi724	TAAGATCCAGTGGCTTGAAATTCTTGC	0
chr:transposi725	NULL	TAAGATCATCTTCCATAGGGTGGCAGCAA	posi725	TAAGATCATCTTCCATAGGGTGGCAGCAA	0
chr:transposi726	NULL	TAAGATATGAGCCCAATACAGTGTAGC	posi726	TAAGATATGAGCCCAATACAGTGTAGC	0
chr:transposi727	NULL	TAAGATAGGGAAGCTAAAAGCAGACTCGGG	posi727	TAAGATAGGGAAGCTAAAAGCAGACTCGGG	0
chr:transposi728	NULL	AAAGATAGAAATAATCATTCAGGTACCACA	posi728	TAAGATAGAAATAATCATTCAGGTACCACA	1
chr:transposi729	NULL	TAAGATACCTATCTAAAGCCAGGATGC	posi729	TAAGATACCTATCTAAAGCCAGGATGC	0
chr:transposi730	NULL	TAAGAGGACACCCGAGGATGACTGAA	posi730	TAAGAGGACACCCGAGGATGACTGAA	0
chr:transposi731	NULL	TAAGAGCCATTTCAAATTGTGTGTGAGAG	posi731	TAAGAGCCATTTCAAATTGTGTGTGAGAG	0
chr:transposi732	NULL	TAAGAGCCAGATGGAACATGCACATGC	posi732	TAAGAGCCAGATGGAACATGCACATGC	0
chr:transposi733	NULL	TAAGAGATGGACAAAGTCCTAGGGTGACA	posi733	TAAGAGATGGACAAAGTCCTAGGGTGACA	0
chr:transposi734	NULL	TAAGAGATGCCTGAGGAAACCTGTTT	posi734	TAAGAGATGCCTGAGGAAACCTGTTT	0
chr:transposi735	NULL	TAAGAGAGGGGCTTACTCTTTTGATGGC	posi735	TAAGAGAGGGGCTTACTCTTTTGATGGC	0
chr:transposi736	NULL	TAAGACTGTTTCGCGCTGATTTCCTAGA	posi736	TAAGACTGTTTCGCGCTGATTTCCTAGA	0
chr:transposi737	NULL	TAAGACTCTGTCTCTGGTGTGCTTCTGAGG	posi737	TAAGACTCTGTCTCTGGTGTGCTTCTGAGG	0
chr:transposi738	NULL	TAAGACACTGTCTCTGGTGTGCTACTGAAA	posi738	TAAGACTCTGTCTCTGGTGTGCTTCTGAAA	2
chr:transposi739	NULL	TAAGACCAAAATGATGTTCATGGTGAT	posi739	TAAGACCAAAATGATGTTCATGGTGAT	0
chr:transposi740	NULL	TAAGACATGGTCCCTACTCTTGAGAGGTTTT	posi740	TAAGACATGGTCCTTACTCTTGAGAGGTTTT	1
chr:transposi741	NULL	TAAGACATGGTCCTTACTCTTGAGAGGTTT	posi741	TAAGACATGGTCCTTACTCTTGAGAGGTTT	0
chr:transposi742	NULL	TAAGGCATGGTCCTTACTCTTGAGAGGTTC	posi742	TAAGACATGGTCCTTACTCTTGAGAGGTTC	1
chr:transposi743	NULL	TAAGACATGGTCCTTACGCTTGAGAGGTTA	posi743	TAAGACATGGTCCTTACTCTTGAGAGGTTA	1
chr:transposi744	NULL	TAAGACATGGTCCTTACTCTTGAGAGGTT	posi744	TAAGACATGGTCCTTACTCTTGAGAGGTT	0
chr:transposi745	NULL	TCAGACATGGTCCTTACTCTTGAGAGGTA	posi745	TAAGACATGGTCCTTACTCTTGAGAGGTA	1
chr:transposi746	NULL	TAAGACATGGTCCTTACTCTTGAGAGGT	posi746	TAAGACATGGTCCTTACTCTTGAGAGGT	0
chr:transposi747	NULL	TAAGACATGGTCCTTACTCTTGAGAGG	posi747	TAAGACATGGTCCTTACTCTTGAGAGG	0
chr:transposi748	NULL	TAAGACATGGTCCTTACTCTTGAGAG	posi748	TAAGACATGGTCCTTACTCTTGAGAG	0
chr:transposi749	NULL	TAAGACTTCTGACCGCACTAAGCATGC	posi749	TAAGAATTCTGACCGCACTAAGCATGC	1
chr:transposi750	NULL	TAAGAATCTCAGACCATTTCCAGAGC	posi750	TAAGAATCTCAGACCATTTCCAGAGC	0
chr:transposi751	NULL	TAAGAACAGGTTCTTGTGCTGACGTCC	posi751	TAAGAACAGGTTCTTGTGCTGACGTCC	0
chr:transposi752	NULL	TAAGAAACTGCCTCATGGTAGCCTCCCAGG	posi752	TAAGAAACTGCCTCATGGTAGCCTCCCAGG	0
chr:transposi753	NULL	TAAGAAAATGGAGGCACAATGAGACGAAGA	posi753	TAAGAAAATGGAGGCACAATGAGACGAAGT	1
chr:transposi754	NULL	TAAGAAAAGGATGATCAGTGTGAGAGGAA	posi754	TAAGAAAAGGATGATCAGTGTGAGAGGAA	0
chr:transposi755	NULL	TAACTTTGTGCCATGAACATGCTTGACTGT	posi755	TAACTTTGTGCCATGAACATGCTTGACTGT	0
chr:transposi756	NULL	TAACTTAAAGAGTTGACTTGAGCCAGGGT	posi756	TAACTTAAAGAGTTGACTTGAGCCAGGGT	0
chr:transposi757	NULL	TAACTGGATCTCCCTGGTGTTTTTACCTCC	posi757	TAACTGGATCTCCCTGGTGTTTTTACCTCC	0
chr:transposi758	NULL	TAACTGCTATTAGAATATGGACGATGACCTG	posi758	TAACTGCTATTAGAATATGGACGATGACCTG	0
chr:transposi759	NULL	TAACTGCTATTAGAATATGGACGATGACC	posi759	TAACTGCTATTAGAATATGGACGATGACC	0
chr:transposi760	NULL	TAACTGCCAAACTTCACTGTCATACAAGGGT	posi760	TAACTGCCAAACTTCACTGTCATACAATGGT	1
chr:transposi761	NULL	TAACTGCCAAACTTCACTGTCATACAATGG	posi761	TAACTGCCAAACTTCACTGTCATACAATGG	0
chr:transposi762	NULL	TAACTGATTTAGGTGACCCAATGTTC	posi762	TAACTGATTTAGGTGACCCAATGTTC	0
chr:transposi763	NULL	TAACTGACTGAGACCACCAACAGGGGTC	posi763	TAACTGACTGAGACCACCAACAGGGGTC	0
chr:transposi764	NULL	TAACTGAAGGCTCAAGGAATCCTCCTGC	posi764	TAACTGAAGGCTCAAGGAATCCTCCTGC	0
chr:transposi765	NULL	TAACTGAACTTAAAAGAAAAGCCAGGGA	posi765	TAACTGAACTTAAAAGAAAAGCCAGGGA	0
chr:transposi766	NULL	TAACTCATGAAAAGGTTGTTGCTGTTGGT	posi766	TAACTCATGAAAAGGTTGTTGCTGTTGGT	0
chr:transposi767	NULL	TAACTATTGGATGGCATTTCTGGACC	posi767	TAACTATTGGATGGCATTTCTGGACC	0
chr:transposi768	NULL	TAACTACGCAGGACTGACCCACCAAGGGAGC	posi768	TAACTACGCAGGACTGACCCACCAAGGGAGC	0
chr:transposi769	NULL	TAACTACGCAGGACTGACCCACCAAGGGA	posi769	TAACTACGCAGGACTGACCCACCAAGGGA	0
chr:transposi770	NULL	TAACTAAAGACAAAATCTGGTTTGGCATGC	posi770	TAACTAAAGACAAAATCTGGTTTGGCATGC	0
chr:transposi771	NULL	TAACTAAAAGGGGCCAAGGTACAGCT	posi771	TAACTAAAAGGGGCCAAGGTACAGCT	0
chr:transposi772	NULL	TAACGTTGTAAGGGTCCTACACTATGGGT	posi772	TAACGTTGTAAGGGTCCTACACTATGGGT	0
chr:transposi773	NULL	TAACGTAGAATCAGTGGAAGGCTTGAGCT	posi773	TAACGTAGAATCAGTGGAAGGCTTGAGCT	0
chr:transposi774	NULL	TAACGGGTATGTCCACGCAGTACTGGC	posi774	TAACGGGTATGTCCACGCAGTACTGGC	0
chr:transposi775	NULL	TAACGAGTGTGTAGGCACCTTCTAAGTGCTC	posi775	TAACGAGTGTGTAGGCACCTTCTAAGTGCTC	0
chr:transposi776	NULL	TAACGAGTAAATCTCAGGTCACTACCCCA	posi776	TAACGAGTAAATCTCAGGTCACTACCCCA	0
chr:transposi777	NULL	TAACCTGCCAGATAATCTCCATGTTTGATGC	posi777	TAACCTGCCAGATAATCTCCATGTTTGCTGC	1
chr:transposi778	NULL	TAACCTGATGCATCCACCCTACTGCTGTGTC	posi778	TAACCTGATGCATCCACCCTACTGCTGTGTC	0
chr:transposi779	NULL	TAACCTGAGGACAAAGACTACATTGCTAGC	posi779	TAACCTGAGGACAAAGACTACATTGCTAGC	0
chr:transposi780	NULL	TAACCTACCAGATAATCTCCATGTTTGC	posi780	TAACCTACCAGATAATCTCCATGTTTGC	0
chr:transposi781	NULL	TAACCCTGATTGGACACAGCGCATGTTTC	posi781	TAACCCTGAGTGGACACAGCGCATGTTTC	1
chr:transposi782	NULL	TAACCCTGAGATTCTGATTCCCCAGATCT	posi782	TAACCCTGAGATTCTGATTCCCCAGATCT	0
chr:transposi783	NULL	TAACCCTCATCAATGGGATTAGTGTCCAGAG	posi783	TAACCCTCATCAATGGGATTAGTGTCCAGAG	0
chr:transposi784	NULL	TAACCCTAGCTGGGGAAGGTGACCGCA	posi784	TAACCCTAGCTGGGGAAGGTGACCGCA	0
chr:transposi785	NULL	TAACCCCAATGGACTCTACTCAATATGC	posi785	TAACCCCAATGGACTCTACTCAATATGC	0
chr:transposi786	NULL	TAACCCATGGTTTCTGCAGACAGGTACTCT	posi786	TAACCCATGGTTTCTGCAGACAGGTACTCT	0
chr:transposi787	NULL	TAACCCAGTGCGCTAGAGGAATTAAAGAC	posi787	TAACCCAGTGCGCTAGAGGAATTAAAGAC	0
chr:transposi788	NULL	TAACCCAGGCCACTTGGACTCCAAAGTTA	posi788	TAACCCAGGCCACTTGGACTCCAAAGTTA	0
chr:transposi789	NULL	TAACCCAATGGGATTGGTGTCCTTGTTA	posi789	TAACCCAATGGGATTGGTGTCCTTGTTA	0
chr:transposi790	NULL	TAACCATGTAACTAATGCCTGGGGCTGC	posi790	TAACCATGTAACTAATGCCTGGGGCTGC	0
chr:transposi791	NULL	TAACCAGCGGGGTGGAGGGTGGGTCC	posi791	TAACCAGCTGGGTGGATGGTGGTTCC	3
chr:transposi792	NULL	TAACCACTTGACCAAGGCAGGCCTTCTC	posi792	TAACCACTTGACCAAGGCAGGCCTTCTC	0
chr:transposi793	NULL	TAACCAATGGGCAAAGGTGATGGAATGTCACC	posi793	TAACCAATGGGCAAAGGTGATGGAATGTCACC	0
chr:transposi794	NULL	TAACCAATGGAATCCTCTAGGGGGTAA	posi794	TAACCAATGGAATCCTCTAGGGGGTAA	0
chr:transposi795	NULL	TAACCAAGTAGTGATTCTGATTGCAGCTGC	posi795	TAACCAAGTAGTGATTCTGATTGCAGCTGC	0
chr:transposi796	NULL	TAACATTTGTATGTGAAGCCTTAATCCCC	posi796	TAACATTTGTATGTGAAGCCTTAATCCCC	0
chr:transposi797	NULL	TAACATTTCGAGTTGGTCTGGTGGAGT	posi797	TAACATTTCGAGTTGGTCTGGTGGAGT	0
chr:transposi798	NULL	TAACATGGTGCGAAAGTCTGCAGCTT	posi798	TAACATGGTGCGAAAGTCTGCAGCTT	0
chr:transposi799	NULL	TAAGATGCTCATTAACGTGCACAGCC	posi799	TAACATGCTCATCTACGTGCACAGCC	3
chr:transposi800	NULL	TAACATGCCCAGCATTACTCAGCTAAGTA	posi800	TAACATGCCCAGCATTACTCAGCTAAGTA	0
chr:transposi801	NULL	TAACATGCATGTTTTGGGGCTTTGGGCTA	posi801	TAACATGCATGTTTTGGGGCTTTGGGCTA	0
chr:transposi802	NULL	TAACAGCAAGCCAGTCATTAGCATTGATAGA	posi802	TAACAGCAAGCCAGTCATTAGCATTGATAGA	0
chr:transposi803	NULL	TAACAGACCCTACTGTGTGATGTTCCC	posi803	TAACAGACCCTACTGTGTGATGTTCCC	0
chr:transposi804	NULL	TAACACTGACCATGGAGGTCTGCAGCTTC	posi804	TAACACTGACCATGGAGGTCTGCAGCTTC	0
chr:transposi805	NULL	TAACACTGAAGGCGGGTTTCCCAAGTGT	posi805	TAACACTGAAGGCGGGTTTCCCAAGTGT	0
chr:transposi806	NULL	TAACACAGTGGATGCTTGAGAGCTTGGAC	posi806	TAACACAGTGGATGCTTGAGAGCTTGGAC	0
chr:transposi807	NULL	TAACACAGGTCTTTGAGTAAACTTTGCTTC	posi807	TAACACAGGTCTTTGAGTAAACTTTGCTTC	0
chr:transposi808	NULL	TAACACAGGAACAGAAAACCAATCACTGC	posi808	TAACACAGGAACAGAAAACCAATCACTGC	0
chr:transposi809	NULL	TAACACACATGGAGCTGTCATCGCCTGTG	posi809	TAACACACATGGAGCTGTCATCGCCTGTG	0
chr:transposi810	NULL	TAACACAAGCAGGTGAAGCTGTGGGACC	posi810	TAACACAAGCAGGTGAAGCTGTGGGACC	0
chr:transposi811	NULL	TAACAAGTGTGTGATGATTTACTAAGGC	posi811	TAACAAGTGTGTGATGATTTACTAAGGC	0
chr:transposi812	NULL	TAACAAGATAGGTCCGGTGTCTCATGTC	posi812	TAACAAGCCAGGTGCGGTGTCTCATGTC	3
chr:transposi813	NULL	TAACAAGTGTGGGAAAGTTTGGAACTTC	posi813	TAACAAATGTGGGAAAGTTTGGAACTTC	1
chr:transposi814	NULL	TAACAAAGTGGTGACTCCAATTGCAGC	posi814	TAACAAAGTGGTGACTCCAATTGCAGC	0
chr:transposi815	NULL	TAACAAAAGTGAGTATCCGTGGGACC	posi815	TAACAAAAGTGAGTATCCGTGGGACC	0
chr:transposi816	NULL	TAAATTGGTCTCCATTATTACCTGGTC	posi816	TAAATTGGTCTCCATTATTACCTGGTC	0
chr:transposi817	NULL	TAAATGTTGGCCGGCTGAGAAATAAAGAGT	posi817	TAAATGTTGGCCGGCTGAGAAATAAAGAGT	0
chr:transposi818	NULL	TAAATGTGGAAAATCTGCAGCCTGATGA	posi818	TAAATGTGGAAAATCTGCAGCCTGATGA	0
chr:transposi819	NULL	TAAATGTCACCTACTGACCTCAGAGTT	posi819	TAAATGTCACCTACTGACCTCAGAGTT	0
chr:transposi820	NULL	TAAATGTAATCCAGCATATAAACAGAGCCA	posi820	TAAATGTAATCCAGCATATAAACAGAGCCA	0
chr:transposi821	NULL	TAAATGGGGAGCCCTTACACTCATGGC	posi821	TAAATGGGGAGCCCTTACACTCATGGC	0
chr:transposi822	NULL	TAAATGGAATTGATGAGTGTTTTATG	posi822	TAAATGGAATTGATGAGTGTTTTATG	0
chr:transposi823	NULL	TAAATGGAACATGCGAGTAAGGGCGGAA	posi823	TAAATGGAACATGCGAGTAAGGGCGGAA	0
chr:transposi824	NULL	TAAATGATGAGAACACATGGACATGAAG	posi824	TAAATGATGAGAACACATGGACATGAAG	0
chr:transposi825	NULL	TAAATCTTGCAACTGCACACTCTTCTGGTCA	posi825	TAAATCTTGCAACTGCACACTCTTCTGGTCA	0
chr:transposi826	NULL	TAAATCTATCATGAGGTGATAGACGCAGG	posi826	TAAATCTATCATGAGGTGATAGACGCAGG	0
chr:transposi827	NULL	TAAATCCCAAGTAAGGTACCTGCCGTCGGC	posi827	TAAATCCCAAGTAAGGTACCTGCCGTCGGC	0
chr:transposi828	NULL	TAAATAAGGTGACACATGAGGAATGGCAA	posi828	TAAATAAGGTGACACATGAGGAATGGCAA	0
chr:transposi829	NULL	TAAATAAAGGACAGGCTATTCACGAG	posi829	TAAATAAAGGACAGGCTATTCACGAG	0
chr:transposi830	NULL	CAAAGTTAGAGGAATGAAACTTTTGGGCTGC	posi830	TAAAGTTAGAGGAATGAAACTTTTGGGCTGC	1
chr:transposi831	NULL	TAAAGTGAATGGTTAAACAGAATGCGG	posi831	TAAAGTGAATGGTTAAACAGAATGCGG	0
chr:transposi832	NULL	TAAAGTCTGAGTCTCAAGCCTTTTAAGC	posi832	TAAAGTCTGAGTCTCAAGCCTTTTAAGC	0
chr:transposi833	NULL	TAAAGGTTGACTAATCTAATAACATGGGC	posi833	TAAAGGTTGACTAATCTAATAACATGGGC	0
chr:transposi834	NULL	AAAAGGTGATTATAGCAGCACAGATGAGC	posi834	TAAAGGTGTTTATAGCAGCACAAATGAGC	3
chr:transposi835	NULL	TAAAGGTAGCCCCTTGATGGCCTTGAAC	posi835	TAAAGGTAGCCCCTTGATGGCCTTGAAC	0
chr:transposi836	NULL	TAAAGGGTGATGAAAGGGAGTCCTCTC	posi836	TAAAGGGTGATGAAAGGGAGTCCTCTC	0
chr:transposi837	NULL	TAAAGGGTAGGGAATGCCTCATTACTCACTGG	posi837	TAAAGGGTAGGGAATGCCTCATTACTCACTGT	1
chr:transposi838	NULL	TAAAGGGCATAAACTGACATTCTAAGGT	posi838	TAAAGGGCATAAACTGACATTCTAAGGT	0
chr:transposi839	NULL	TAAAGGGATAGTTGTGGCAGCCTGGCAGT	posi839	TAAAGGGATAGTTGTGGCAGCCTGGCAGT	0
chr:transposi840	NULL	TAAAGGCTCACTCTGGTTGCTAAGTTACAAA	posi840	TAAAGGCTCACTCTGGTTGCTAAGTTACAAA	0
chr:transposi841	NULL	TAAAGGATTGTGGAGACCATGTTTTGTTGT	posi841	TAAAGGATTGTGGAGACCATGTTTTGTTGT	0
chr:transposi842	NULL	TAAAGGATTGTGGAGACCAAGTTTGATTGG	posi842	TAAAGGATTGTGGAGACCAAGTTTGATTGG	0
chr:transposi843	NULL	TAAAGGAAACCTCCAAGTGATGGGCATAC	posi843	TAAAGGAAACCTCCAAGTGATGGGCATAC	0
chr:transposi844	NULL	TAAAGCCAACTGCTATAGGACTGGCAAC	posi844	TAAAGCCAACTGCTATAGGACTGGCAAC	0
chr:transposi845	NULL	TAAAGCATTCAACATGGTGTCAGGCA	posi845	TAAAGCATTCAACATGGTGTCAGGCA	0
chr:transposi846	NULL	TAAAGCAAAGGTGTTTAATTGGCTCATGGT	posi846	TAAAGCAAAGGTGTTTAATTGGCTCATGGT	0
chr:transposi847	NULL	TAAAGATTCCCTAAGGAGGTTACTGA	posi847	TAAAGATTCCCTAAGGAGGTTACTGA	0
chr:transposi848	NULL	TAAAGATCGGAGTTTTCCAGAGTCCTGTGC	posi848	TAAAGATCGGAGTTTTCCAGAGTCCTGTGC	0
chr:transposi849	NULL	TAAAGAGTTGACTTGAGCCAGGGTGAGGACA	posi849	TAAAGAGTTGACTTGAGCCAGGGTGAGGACA	0
chr:transposi850	NULL	TAAAGAGTTGACTTGAGCCAGGGTGAGGA	posi850	TAAAGAGTTGACTTGAGCCAGGGTGAGGA	0
chr:transposi851	NULL	TAGATAGCCAGATGGTCAGGATCATG	posi851	TAAAGAGCCAGATGGTCAGGATGATG	3
chr:transposi852	NULL	TAAACAGCCAAGGTCCAGCTATGTTGCCC	posi852	TAAAGAGCCAAGGTCCCGCTATGTTGCCC	2
chr:transposi853	NULL	TAAAGACACGGGTGTCAGGCTTTCTGGG	posi853	TAAAGACACGGGTGTCAGGCTTTCTGGG	0
chr:transposi854	NULL	TAAAGACAATAGGTGGAAAGTGTCTAGCA	posi854	TAAAGACAATAGGTGGAAAGTGTCTAGCA	0
chr:transposi855	NULL	TAAACTGTCATGGAGCTGGTAGGAGTGTC	posi855	TAAACTGTCATGGAGCTGGTAGGAGTGTC	0
chr:transposi856	NULL	TAAACTGGGGAGAATAAGCTAATGGG	posi856	TAAACTGGGGAGAATAAGCTAATGGG	0
chr:transposi857	NULL	TAAACTGATATCCAATTTGCTAATAGCCTA	posi857	TAAACTGATATCCAATTTGCTAATAGCCTA	0
chr:transposi858	NULL	TAAACTCTTTGGTTTGGACAAGGCAGC	posi858	TAAACTCTTTGGTTTGGACAAGGCAGC	0
chr:transposi859	NULL	TAAACTCTGTTGTCATCTGCCTCTGGATCC	posi859	TAAACTCTGTTGTCATCTGCCTCTGGATCC	0
chr:transposi860	NULL	TAAACTCAAATGCCTGCAGGAGCTGGATGGA	posi860	TAAACTCAAATGCCTGCAGGAGCTGGATGGA	0
chr:transposi861	NULL	CAAACGTACGCCTACTGAATGGATGCA	posi861	TAAACGTACACCTACTGAATGGATTCA	3
chr:transposi862	NULL	TAATCGAAGAGATGAGGGGCATGGAA	posi862	TAAACGAAGAGATGAGGGGCATGGAG	2
chr:transposi863	NULL	TAAACCTTGAGTCAACACAGCACGTCTCTGC	posi863	TAAACCTTGAGTCAACACAGCACGTCTCTGC	0
chr:transposi864	NULL	TAAACCGTCAGATCTCATGAGAATTCCCTCA	posi864	TAAACCGTCAGATCTCATGAGAATTCCCTCA	0
chr:transposi865	NULL	TAAACCAGGCTGGTATTGGTGGAGGTA	posi865	TAAACCAGGCTGGTATTGGTGGAGGTA	0
chr:transposi866	NULL	TAAACCAGCAGTTGGATTTAAAGCCTTGAT	posi866	TAAACCAGCAGTTGGATTTAAAGCCTTGAT	0
chr:transposi867	NULL	TAAACCAGCAGTGTAAACAGGAGTAGGGC	posi867	TAAACCAGCAGTGTAAACAGGAGTAGGGC	0
chr:transposi868	NULL	TAAACCAAGCACAGGGCCTGTCTAAG	posi868	TAAACCAAGCACAGGGCCTGTCTAAG	0
chr:transposi869	NULL	TAAACAGGTGTGGTACAGTTTTCCTTTGA	posi869	TAAACAGGTGTGGTACAGTTTTCCTTTGA	0
chr:transposi870	NULL	TAAACAGAAAGTGTCCTAGTCTGATGTGA	posi870	TAAACAGAAAGTGTCCTAGTCTGATGTGA	0
chr:transposi871	NULL	TAAACACCCAGAAATAGGGGACTGGTTC	posi871	TAAACACCCAGCAATAGGGGACTGGTTC	1
chr:transposi872	NULL	TAAACACAGGGTGCTGACTGGTGTGTTT	posi872	TAAACACAGGGTGCTGACTGGTGTGTTT	0
chr:transposi873	NULL	TAAACAAGTGAACACAGGACTCTGGTTTT	posi873	TAAACAAGTGAACACAGGTCTCTGGTTTT	1
chr:transposi874	NULL	TAAAATGTATAAAACCTAGCTGTGGGCAAG	posi874	TAAAATGTATAAAAGCAAGCTGTGGGCCAG	3
chr:transposi875	NULL	TAAAATGTAGCAGGTGAACAAAACCAAT	posi875	TAAAATGTAGCAGGTGAACAAAAGCAAT	1
chr:transposi876	NULL	TAAAATCTGGGTACACAACACAGGAA	posi876	TAAAATCTGGGTACACAACACAGGAA	0
chr:transposi877	NULL	TAAAATATCTTTTCTGGCCACAGTGGG	posi877	TAAAATATCTTTTCTGGCCACAGTGGG	0
chr:transposi878	NULL	TAAAATAACTACGCAGGACTGACCCACCAA	posi878	TAAAATAACTACGCAGGACTGACCCACCAA	0
chr:transposi879	NULL	TAAAAGTGGGGCCAAGTTGAAGGTGA	posi879	TAAAAGTGGGGCCAAGTTGAAGGTGA	0
chr:transposi880	NULL	TAAAAGGTTAAATGTCCCCACAGGTAGC	posi880	TAAAAGGTTAAATGTCCCCACAGGTAGC	0
chr:transposi881	NULL	TAAAAGGGCTAGGGCTAGGTTCTATGCAC	posi881	TAAAAGGGCTAGAGCTAGGTTCAATGTAC	3
chr:transposi882	NULL	TAAAAGGCTTTGCTGAGTTGTGGACC	posi882	TAAAAGGCTTTGCTGAGTTGTGGACC	0
chr:transposi883	NULL	TAAAAGGCGGAGCCAGGTGTACAGAGTGGA	posi883	TAAAAGGCGGAGCCAGGTGTACAGAGTGGA	0
chr:transposi884	NULL	TAAAAGCTGAAATTTTGAACCTGGTCTGC	posi884	TAAAAGCTGAAATTTTGAACCTGGTCTGC	0
chr:transposi885	NULL	TAAAACGCAGGCCACTGGGCCACACCCC	posi885	TAAAACGCAGGCCACTGGGCCACACCCC	0
chr:transposi886	NULL	TAAAACCTCTAATGTGCAAAACCAAGACCAA	posi886	TAAAACCTCTAATGTGCAAAACCAAGACCAA	0
chr:transposi887	NULL	TAAAACCCATCTGATGAGATTTATGGCTTA	posi887	TAAAACCCATCTGATGAGATTTATGGCTTA	0
chr:transposi888	NULL	TAAAACCACAGGTAGTACTGAATCCT	posi888	TAAAACCACAGGTAGTACTGAATCCT	0
chr:transposi889	NULL	TAAAACATGCAGTGCAAATTCAGGCT	posi889	TAAAACATGCAGTGCAAATTCAGGCT	0
chr:transposi890	NULL	TAAAACAGGGTGAGTTCTCCTCTATGTAGGGT	posi890	TAAAACAGGGTGAGTTCTCCTCTATGTAGGGT	0
chr:transposi891	NULL	TAAAACAGGGTGAGTTCTCCTCTATGTAGG	posi891	TAAAACAGGGTGAGTTCTCCTCTATGTAGG	0
chr:transposi892	NULL	TAAAACACAGATAAAACAGCTCGGGCACAGA	posi892	TAAAACACAGATAAAACAGCTCGGGCACAGA	0
chr:transposi893	NULL	TAAAAATGTAAAGAAAGGGATTCAAGCTA	posi893	TAAAAATGTAAAGAAAGGGATTCAAGCTA	0
chr:transposi894	NULL	TAAAAATACAAAAATTAGTCAGGTGTGGTGA	posi894	TAAAAATACAAAAATTAGTCAGGTGTGGTGA	0
chr:transposi895	NULL	TAAAAAGGTGGCTGGAGCCAAAGGCA	posi895	TAAAAAGGTGGCTGGAGCCAAAGGCA	0
chr:transposi896	NULL	TAAAAAGATGACAGAAGGATGGACAGTG	posi896	TAAAAAGATGACAGAAGGATGGACAGTG	0
chr:transposi897	NULL	TAAAAACACGGGGAACAACCTGAGTGCCTG	posi897	TAAAAACACGGGGAACAACCTGAGTGCCTG	0
chr:transposi898	NULL	TAAAAAAATGATGAGTTCATGTCCTTTGTA	posi898	TAAAAAAATGATGAGTTCATGTCCTTTGTA	0
chr:transposi899	NULL	GTTTTGAGTGGTGTCCAGAACAGGAG	posi899	GTTTTGAGTGGTGTCCAGAACAGGAG	0
chr:transposi900	NULL	GTTTTAGCAAAGAGAATGGCAGCATTTTGT	posi900	GTTTTAGCAAAGAGAATGGCAGCATTTTGT	0
chr:transposi901	NULL	GTTTGTGTGAACAACAGTGTCTGCCAAAAT	posi901	GTTTGTGTGAACAACAGTGTCTGCCAAAAT	0
chr:transposi902	NULL	GTTTGGAAAATTTGCAGCCTGATGATGTGA	posi902	GTTTGGAAAATTTGCAGCCTGATGATGTGA	0
chr:transposi903	NULL	GTTTGAGCTGGACCTCGAAAGATGGC	posi903	GTTTGAGCTGGACCTCGAAAGATGGC	0
chr:transposi904	NULL	GTTGTCAAGATGGTTGAAGTGGTAGTT	posi904	GTTGTCAAGATGGTTGAAGTGGTAGTT	0
chr:transposi905	NULL	GTTGGGTGTGGTGGCACAATCCTGTGT	posi905	GTTGGGTGTGATGGCACAATCCTGTGT	1
chr:transposi906	NULL	GTTGCGGGCTGAGACAATGGAAGATGAA	posi906	GTTGCAGGCAGAGAGAATGGAAGATGAA	3
chr:transposi907	NULL	GTTGATGAAATGCCAGAGTAAAAGGGCTAGC	posi907	GTTGATGAAATGCCAGAGTAAAAGGGGTAGC	1
chr:transposi908	NULL	GTTGAATGAAGAGTACAGATGTGTGCAGC	posi908	GTTGAATGAAGAGTACAGATGTGTGCAGC	0
chr:transposi909	NULL	GTTAACACGAGCCGCCTATAGATGGC	posi909	GTTAACACGAGCCGCCTATAGATGGC	0
chr:transposi910	NULL	GTGTTTTGTATTGAAGTCCAATGGAGC	posi910	GTGTTTTGTATTGAAGTCCAATGGAGC	0
chr:transposi911	NULL	GTGTTATCCAGAGCCTAGAAACACAAA	posi911	GTGTTATCCAGAGCCTAGAAACACAAA	0
chr:transposi912	NULL	GTGTGTCTTTCGGTATGGTTCTGTCATA	posi912	GTGTGTCTTTCGGTATGGTTCTGTCATA	0
chr:transposi913	NULL	GTGTGAGATATGGGGATACAACCATGA	posi913	GTGTGAGATATGGGGATACAACCATGA	0
chr:transposi914	NULL	GTGTCTGATTCATCTCTGTGCTCCCAGAA	posi914	GTGTCTGATTCATCTCTGTGCTCCCAGAA	0
chr:transposi915	NULL	TTGTCTTCAATTCCTGAGTCTACTGG	posi915	GTGTCTCCAAGTCCTGAGTCTACTGG	3
chr:transposi916	NULL	GTGTCATGTCTTGGTGAGCCTGCGTTTCATT	posi916	GTGTCATGTCTTGGTGAGCCTGTGTTTCATT	1
chr:transposi917	NULL	GTGTATGGTGAGAGATGAGTTGACTT	posi917	GTGTATGGTGAGAGATGAGTCTACTT	2
chr:transposi918	NULL	GTGGTGTCACGGAGTTTCTTCCTTCCAGT	posi918	GTGGTGTCACGGAGTTTCTTCCTTCCAGT	0
chr:transposi919	NULL	GTGGTGATGACGCTTAACGAGCATGCTGCC	posi919	GTGGTGATGACGCTTAACGAGCATGCTGCC	0
chr:transposi920	NULL	GTGGTAGATAGCGATGATGTTTGGAA	posi920	GTGGTAGATAGCGATGATGTTTGGAA	0
chr:transposi921	NULL	GTGGTAAGAGCATCAAAGCCTAATTGGGC	posi921	GTGGTAAGAGCATCAAAGCCTAATTGGGC	0
chr:transposi922	NULL	GTGGGGTCCTCTTCCTGGTGAGTAGA	posi922	GTGGGGTCCTCTTCCTGGTGAGTAGA	0
chr:transposi923	NULL	GTGGCTGGAATACGAGACATAATGGTTGG	posi923	GTGGCTGGAATACGAGACATAATGGTTGG	0
chr:transposi924	NULL	ATGGCTGATGTGACTGAGTGAACGTTTGTTA	posi924	GTGGCTGATGTGACTGAGTGAACGTTTGTTA	1
chr:transposi925	NULL	GTGGCACGGTGTGAAACTTCATCTGCAGC	posi925	GTGGCACGGTGTGAAACTTCATCTGCAGC	0
chr:transposi926	NULL	GTTGATGCAGAACCCATGAGTACAGAGC	posi926	GTGGATGCAGAACCCATGAGTACAGAGC	1
chr:transposi927	NULL	GTGGATCACACCAGCAGCAGACTGCCAGTGT	posi927	GTGGATCAGACCAGCAGCAGACTGCCAGTGT	1
chr:transposi928	NULL	GTGGATCAGACCAGCAGCAGACTGCCAGTG	posi928	GTGGATCAGACCAGCAGCAGACTGCCAGTG	0
chr:transposi929	NULL	GGGGATACGTGCGAGGTCGCTGATGCAGT	posi929	GTGGATACGTGCAAGGTCGCTGAGGCAGT	3
chr:transposi930	NULL	GTGGAGCCGAGGCCAGAATTCAGTTTGAATC	posi930	GTGGAGCCGAGGCCAGAATTCAGTTTGAATC	0
chr:transposi931	NULL	GTGGAATGAACTTTTAGGCAGCAAAGC	posi931	GTGGAATGAACTTTTAGGCAGCAAAGC	0
chr:transposi932	NULL	GTGGAAGAAGTAACTGTAAATGTGGC	posi932	GTGGAAGAAGTAACTGTAAATGTGGC	0
chr:transposi933	NULL	GTGGTAAGCTGAGTAACTGCTGAGTAGGTGT	posi933	GTGGAAAGCTGAGTAACTGCTGAGTAGGTGT	1
chr:transposi934	NULL	GTGCTTTGATACGCAGGATTGCTTGAGC	posi934	GTGCTTTGATACGCAGGATTGCTTGAGC	0
chr:transposi935	NULL	GTGCTCAGTAAGTTCATGTCAAACGAGTG	posi935	GTGCTCAGTAAGTTCATGTCAAACGAGTG	0
chr:transposi936	NULL	GTGCTCAGTAAATATTTGTGAAATGAATGA	posi936	GTGCTCAGTAAATATTTGTGAAATGAATGA	0
chr:transposi937	NULL	GTGCATCTCACGGATGGAGCAATGGCAAGAGC	posi937	GTGCATCTCACGGATGGAGCAATGGCAAGAGC	0
chr:transposi938	NULL	GTGCACAGAAGTCAAGAATTGAGGTTTG	posi938	GTGCACAGAAGTCAAGAATTGAGGTTTG	0
chr:transposi939	NULL	GTGCAATTAACTGATAAGGTCCTGTGGCA	posi939	GTGCAATTAACTGATAAGGTCCTGTGGCA	0
chr:transposi940	NULL	GTGATCTTTGTTGGACCCTTATCAGT	posi940	GTGATCTTTGTTGGACCCTTATCAGT	0
chr:transposi941	NULL	GTGAGTGTTACAGTTCTTAAAGGTGGCGTGT	posi941	GTGAGTGTTACAGTTCTTAAAGGTGGCGTGT	0
chr:transposi942	NULL	GTGAGGTGTCAGTCTGACTTTACTGGGT	posi942	GTGAGGTGTCAGTCTGCCTTTACTGGGT	1
chr:transposi943	NULL	GTGAGCTGTTGGTGGGTCTATGAATCTG	posi943	GTGAGCTGTTGGTGGGTCTATGAATCTG	0
chr:transposi944	NULL	GTGAGCCAAACTGCAGTGATTGTTGTCTC	posi944	GTGAGCCAAACTGCAGTGATTGTTGTCTC	0
chr:transposi945	NULL	GTGACTTGATTCTTCAATGCCCCGCTGCTC	posi945	GTGACTTGATTCTTCAATGCCCCGCTGCTC	0
chr:transposi946	NULL	GTGACTGCTTAATGAGTACAAAGCCTC	posi946	GTGACTGCTTAATGAGTACAAAGCCTC	0
chr:transposi947	NULL	GTGACAGAGCCTTTCACCTTTGGGGTCAGC	posi947	GTGACAGAGCCTTTCACCTTTGGGGTCAGC	0
chr:transposi948	NULL	GTGAAATGCAAATCTCCACGGTCCCTATGC	posi948	GTGAAATGCAAATCTCCACGGTCCCTATGC	0
chr:transposi949	NULL	GTGAAATGAGGGAGTTGCATTAGATGCTC	posi949	GTGAAATGAGGGAGTTGCATTAGATGCTC	0
chr:transposi950	NULL	GTCTGTTTTGACAGGGCGCTGATTGGTGTGT	posi950	GTCTGTTTTGACAGGGCGCTGATTGGTGTGT	0
chr:transposi951	NULL	GTCTGTAGTGTCTACATGGCTGCAGCAAGA	posi951	GTCTGTAGTGTCTACATGGCTGCAGCAAGA	0
chr:transposi952	NULL	GTCTGGAGTAGGGTGGCATGATCTTGA	posi952	GTCTGGAGTAGGGTGGCATGATCTTGA	0
chr:transposi953	NULL	GTCTATCCTGAGAACCCTCCCTATGCCA	posi953	GTCTATCCTGAGAACCCTCCCTATGCCA	0
chr:transposi954	NULL	GTCGATTGCAGGAGAGCTGGACCTAGA	posi954	GTCGATTGCAGGAGAGCTGGACCTAGA	0
chr:transposi955	NULL	GTCCAGCACCTGTGTGTCTATCTGCTAGG	posi955	GTCCAGCACCTGTGTGTCTATCTGCTAGG	0
chr:transposi956	NULL	GTCCACAAAACAGGCCACAACCAAGGTCA	posi956	GTCCACAAAACAGGCCACAACCAAGGTCA	0
chr:transposi957	NULL	GTCAGGTGAATATGGCAGATGAAGCAATGC	posi957	GTCAGGTGAATATGGCAGATGAAGCAATGC	0
chr:transposi958	NULL	GTCAGCTCAGTTAGACCCCTGCCTTATC	posi958	GTCAGCTCAGTTAGACCCCTGCCTTATC	0
chr:transposi959	NULL	GTCAGCAGTTTCACTGATATGCAGGACCTGA	posi959	GTCAGCAGTTTCACTGATATGCAGGACCTGA	0
chr:transposi960	NULL	GTCACAGTGCTGCAGAGATATTGTTTATGGCC	posi960	GTCACAGTGCTGCAGAGATATTGTTTATGGCC	0
chr:transposi961	NULL	GTCAAGATGCCTGAGAATTCAGTGCCTCT	posi961	GTCAAGATGCCTGAGGATTCAGTGCCTGT	2
chr:transposi962	NULL	GTATTTAGACACACAGGATTTGGGCTTCCC	posi962	GTATTTAGACACACAGGATTTGGGCTTCCC	0
chr:transposi963	NULL	GTAGTGAGGATATGAGTGTTGGGAGAAAGT	posi963	GTAGTGAGGATATGAGGGTTGGGAGAAAGT	1
chr:transposi964	NULL	GTAGGGCCCAAAAGATTGGTCGGACCAGA	posi964	GTAGGGCCCAAAAGATTGGTCGGACCAGA	0
chr:transposi965	NULL	GTAGCGGGTGTTTCCGGAATTGTTGGGT	posi965	GTAGCTGGTGTGTCCGGAATTGGTGGGT	3
chr:transposi966	NULL	GTAGCATGAGTACAGCAGGTGCTCCA	posi966	GTAGCTAGAATACAGCAGGTGCTCCA	3
chr:transposi967	NULL	GTAGCTAAAACAGGTGTGTAGATATA	posi967	GTAGCTAAAACAGGTGTGTAGATATA	0
chr:transposi968	NULL	GTAGCAGCCCTGCAGTTGTAGTGTCCTC	posi968	GTAGCAGCCCTGCAGTTGTAGTGTCCTC	0
chr:transposi969	NULL	GTAGAGATGAGGTCTTACTATGTTGCCA	posi969	GTAGAGATGAGGTCTTACTATGTTGCCA	0
chr:transposi970	NULL	GTAGACTGGATGCTTCTGTTGAGGAGA	posi970	GTAGACTGGATGCTTCTGTTGAGGAGA	0
chr:transposi971	NULL	GTAGACTCTGTTAGGGTCCATAGGTGGCTGT	posi971	GTAGACTCTGTTAGGGTCCATAGGTGGCTGT	0
chr:transposi972	NULL	GTACTTTATGCAAATAATTGGGCCAAGTA	posi972	GTACTTTATGCAAATAATTGGGCCAAGTA	0
chr:transposi973	NULL	GTACTTTACTGGTCAAGGTGTATGATATGC	posi973	GTACTTTACTGGTCAAGGTGTATGATATGC	0
chr:transposi974	NULL	GTACTTGAGATTAGGGAGTGGTGATGACA	posi974	GTACTTGAGATTAGGGAGTGGTGATGACA	0
chr:transposi975	NULL	GTACTGGTTACTGGGAGCACTTGCTTTGT	posi975	GTACTGGTTACTGGGTGCACTTGCTTTGT	1
chr:transposi976	NULL	GTAAAGAGAATTTAGGGGCTACACTTTC	posi976	GTAAAGAGAATTTAGGGGCTACACTTTC	0
chr:transposi977	NULL	GGTTTGGACACTGAGTGCCACCACGTGAC	posi977	GGTTTGGACACTGAGTGCCACCACGTGAC	0
chr:transposi978	NULL	GGTTTCATGGTGTAATGGTTAGCTCTCTG	posi978	GGTTCCATGGTGTAATGGTTAGCACTCTG	2
chr:transposi979	NULL	GGTGTGAGTGACCCGATTTTCCAGGT	posi979	GGTGTGAGTGACCCGATTTTCCAGGT	0
chr:transposi980	NULL	GGTGGTGGTGGTGGCGGTGGTGGTGGG	posi980	GGTGGTGGTGGTGGCGGTGGTGGTGGT	1
chr:transposi981	NULL	GGTGGATCCAAATGAATGTGCTCATAA	posi981	GGTGGATCCAAATGAATGTGCTCATAA	0
chr:transposi982	NULL	GGTGGAGGTGGAGGTGGAAGTGGAGGT	posi982	GGTGGAGGTGGAGGTGGAGGTGGAGGT	1
chr:transposi983	NULL	GGTGCAGGATCCACTCTAGTACAAAAGCTGT	posi983	GGTGCAGGATCCACTCTAGTACAAAAGCTGT	0
chr:transposi984	NULL	GGTGATGACTCAGCTCTGCCATTGCTGC	posi984	GGTGATGACTCAGCTCTGCCATTGCTGC	0
chr:transposi985	NULL	GGTCTTTTCCAGAATGGCCTAGGAATGGGA	posi985	GGTCTTTTCCAGAATGGCCTAGGAATGGGA	0
chr:transposi986	NULL	GGTCTTGCTACGTTTCCCAGACTGGTCT	posi986	GGTCTTGCTACGTTTCCCAGACTGGTCT	0
chr:transposi987	NULL	GGTCATGACAAATGGCTGGAATCAGGA	posi987	GGTCATGACAAATGGCTGGAATCAGGA	0
chr:transposi988	NULL	GGTCAGAGAACACAAGGTTTGCCACCAT	posi988	GGTCAGAGAACACAAGGTTTGCCACCAT	0
chr:transposi989	NULL	GGTCAAAGTAGTAAGAGATGGACAGGTAAA	posi989	GGTCAAAGTAGTAAGACATGGACAGGTAAA	1
chr:transposi990	NULL	GGTATGTAGAGTTGCCAAATTCATAG	posi990	GGTATGTAGAGTTGCCAAATTCATAG	0
chr:transposi991	NULL	GGTACTGGTTACTGGGTGCACTTGCTT	posi991	GGTACTGGTTACTGGGTGCACTTGCTT	0
chr:transposi992	NULL	GGTACTATAGATGTTTAAGTAGGGTC	posi992	GGTACTATAGATGTTTAAGTAGGGTC	0
chr:transposi993	NULL	GGTAAGTCCTCTCTATAGGCTGGTTGAC	posi993	GGTAAGTCCTCTCTATAGGCTGGTTGTC	1
chr:transposi994	NULL	GGGTGTGTTCCTGCTGCAGTTAACTA	posi994	GGGTGTGTTCCTGCTGCAGTTAACTA	0
chr:transposi995	NULL	GGGTGTGTCTAGGAATGTCGTCCATGA	posi995	GGGTGTGTCTAGGAATGTCGTCCATGA	0
chr:transposi996	NULL	GGGTGTCAAGTACTCTGTTGTGTGCTTT	posi996	GGGTGTCAAGTACTCTGTTGTGTGCTTT	0
chr:transposi997	NULL	GGGTGGTCTCGGCTAGTGTCAATCTCCTGT	posi997	GGGTGGTCTCGGCTAGTGTCGATCTCCTGT	1
chr:transposi998	NULL	GGGTCGTGAAGTTGTAGCTGTCTGTCTGGGAA	posi998	GGGTCGTGAAGTTGTAGCTGTCTGTCTGGGAA	0
chr:transposi999	NULL	GGGTAGGGAATGCCTCATTACTCACTGGGCCC	posi999	GGGTAGGGAATGCCTCATTACTCACTGGGCCC	0
chr:transposi1000	NULL	GGGGTGGAATAACAAAAGGGATGAATGC	posi1000	GGGGTGGAAGAACAAAAGGGATGAATGC	1
chr:transposi1001	NULL	GGGGTCGAAAGGGCAAGTGCATGATCTAC	posi1001	GGGGTCGAAAGGGCAAGTGCATGATCTAC	0
chr:transposi1002	NULL	GGGGTAAGGTCACCGATCAATAGGATCCCA	posi1002	GGGGTAAGGTCACCGATCAACAGGATCCCA	1
chr:transposi1003	NULL	GGGGGTATAGCTCAGGCGTAGAGCATTTCA	posi1003	GGGGGTATAGCTCAGTGGTAGAGCATTTGA	3
chr:transposi1004	NULL	GGGGGTATAGATCAGTGGGAGAGCATCTG	posi1004	GGGGGTATAGCTCAGTGGTAGAGCATTTG	3
chr:transposi1005	NULL	GGCGGTATAACTCAGTGGTACAGCATTT	posi1005	GGGGGTATAGCTCAGTGGTAGAGCATTT	3
chr:transposi1006	NULL	GGGGCTGGAGACCGGCCCGGCCAACACAGC	posi1006	GGGGCTGGAGACCGGCCCGGCCAACACAGC	0
chr:transposi1007	NULL	GGGGCGTATCACCATCTGAGTCTGGCTGC	posi1007	GGGGCGTATCACCATCTGAGTCTGGCTGC	0
chr:transposi1008	NULL	GGGGATAATAGCACTACCTACCAAGTGCT	posi1008	GGGGATAATAGCACTACCTACCAAGTGCT	0
chr:transposi1009	NULL	GGGGATAATAGCACTACCTACCAAGTGC	posi1009	GGGGATAATAGCACTACCTACCAAGTGC	0
chr:transposi1010	NULL	GGGGAGTGGGGGTAAGGGGAGGGATA	posi1010	GGGGAGTGGGGGTAAGGGGAGGGATA	0
chr:transposi1011	NULL	GGGCAAGCAAGGCATGTCGTACTTGGTGT	posi1011	GGGGAAGCAAGGCATGTCGTACTTGGTGT	1
chr:transposi1012	NULL	GGGGAAGCAAGGCATGTCGTACTTGGTGGC	posi1012	GGGGAAGCAAGGCATGTCGTACTTGGTGGC	0
chr:transposi1013	NULL	GGGGAAGCAAGGCATGTCGTACTTGGTGG	posi1013	GGGGAAGCAAGGCATGTCGTACTTGGTGG	0
chr:transposi1014	NULL	GGGCATTGGAGGGACAATTTGGAAGGG	posi1014	GGGCATTGGAGGGACAATTTGGAAGGG	0
chr:transposi1015	NULL	GGCGACGAGTTCTAGGCCAGCCTGGTCCAT	posi1015	GGGCACGAGTTCGAGGCCAGCCTGGTCCAT	3
chr:transposi1016	NULL	GGGATTGCTAGCAAGGTACCTGCTGA	posi1016	GGGATTGCTAGCAAGGTACCTGCTGA	0
chr:transposi1017	NULL	CGGATTACAGGCCTGAGCCACTGTGCCCAAA	posi1017	GGGATTACAGGCCTGAGCCACTGTGCCCAAA	1
chr:transposi1018	NULL	GGGATGAGACTTTGCCGTCTTGGGTGTGG	posi1018	GGGATGAGACTTTGCCGTCTTGGGTGTGG	0
chr:transposi1019	NULL	GGGAGGCTGAGACGGGAGAATGGTGTGAAC	posi1019	GGGAGGCTGAGACGGGAGAATGGTGTGAAC	0
chr:transposi1020	NULL	GGGAGCTCTTTGGGGGCAAGTACTGTTCCT	posi1020	GGGAGCTCTTTGGGGGCAAGTACTGTTCCT	0
chr:transposi1021	NULL	GGGACTTGTATCTTTAATTGCCTGGGCTTG	posi1021	GGGACTTGTATCTTTAATTGCCTGGGCTTG	0
chr:transposi1022	NULL	GGGACAGCTGGTTGTTGCCACAAGGT	posi1022	GGGACAGCTGGTTGTTGCCACAAGGT	0
chr:transposi1023	NULL	GGGAAGCCCAAGATGAAAGCAAATACTGTT	posi1023	GGGAAGCCCAAGATGAAAGCAGATACTGTT	1
chr:transposi1024	NULL	GGGAAGCAAGGCATGTCGTACTTGGTGGCA	posi1024	GGGAAGCAAGGCATGTCGTACTTGGTGGCA	0
chr:transposi1025	NULL	GGGAAGCAAGGCATGTCGTACTTGGTGGC	posi1025	GGGAAGCAAGGCATGTCGTACTTGGTGGC	0
chr:transposi1026	NULL	GGGAAGAGTAAAGGAGACATTGTCTTGC	posi1026	GGGAAGAGTAAAGGAGACATTGTCTTGC	0
chr:transposi1027	NULL	GGGAAATGTTGCCTGGCTGTGTGCTAA	posi1027	GGGAAATGTTGCCTGGCTGTGTGCTAA	0
chr:transposi1028	NULL	GGGAAAGCACGTGACCTCTCTGGGCC	posi1028	GGGAAAGCACGTGACCTCTCTGGGCC	0
chr:transposi1029	NULL	GCGAAAAGACCATGGATGAAGGTGCA	posi1029	GGGAAAAGAGCATGGATGAAGGTGGA	3
chr:transposi1030	NULL	GGTTTGATCAGTGCAGTCCACCAGTG	posi1030	GGCTTGATCAGTGCAGTCCAGCAGTT	3
chr:transposi1031	NULL	GGCTTGAGGGATAGGGATGCCAGACT	posi1031	GGCTTGAGGGATAGGGATGCCAGACT	0
chr:transposi1032	NULL	GGCTTCGTGTGTGACTGATGAGGAATC	posi1032	GGCTTCGTGTGTGACTGATGAGGAATC	0
chr:transposi1033	NULL	GGCTTCAGATGCGTGTAGGGTGATGTGA	posi1033	GGCTTCAGATGCGTGCAGGGTGATGTGA	1
chr:transposi1034	NULL	GGCTTATATGGACACTAGGTGAGTTA	posi1034	GGCTTATATGGACACTAGGTGAGTTA	0
chr:transposi1035	NULL	GGCTTAGCGGGTGTTCTCCCCGTGTGC	posi1035	GGCTTAGCGGGTGTTCTCCCCGTGTGC	0
chr:transposi1036	NULL	GGCTGTGTCATGGGCCATGGTCATTCATAT	posi1036	GGCTGTGTCATGGGCCATGGTCATTCATAT	0
chr:transposi1037	NULL	GGCTGGTCTCGAACTCCTGACCTCAGGT	posi1037	GGCTGGTCTCGAACTCCTGACCTCAGGT	0
chr:transposi1038	NULL	GGCTGGAGTGCCGGGGTGTGATCTCGG	posi1038	GGCTGGAGTGCCGGGGTGTGATCTCGG	0
chr:transposi1039	NULL	GGCTGATTCAGGCAACTTATGTGTCC	posi1039	GGCTGATTCAGGCAACTTATGTGTCC	0
chr:transposi1040	NULL	GGCTAGAGTCTCTAAGGTTTCTAGAA	posi1040	GGCTAAAGTGTCTAAGGTTTCTGGAA	3
chr:transposi1041	NULL	GGCCTAGGGAGTTTCTTCAGAACCCCAGTA	posi1041	GGCCTAGGGAGTTTCTTCAGAACCCCAGTA	0
chr:transposi1042	NULL	GGCCTAGGAATGGGAATCCTACTGTGGTA	posi1042	GGCCTAGGAATGGGAATCCTACTGTGGTA	0
chr:transposi1043	NULL	GGCCGGTTAGCTCAGTTGGGTAGAGC	posi1043	GGCCGGTTAGCTCAGTTGGTTAGAGC	1
chr:transposi1044	NULL	GGCCGGTTGGCTCAGTTGCTCAGAGC	posi1044	GGCCGGTTAGCTCAGTTGGTCAGAGC	2
chr:transposi1045	NULL	GGCCGGTTCGCACAGTTGGTAAGAGGTTGGT	posi1045	GGCCGGTTAGCTCAGTTGGTAAGAGCTTGGT	3
chr:transposi1046	NULL	GGCCGGTTAGCTCTGTTGGTAAGATC	posi1046	GGCCGGTTAGCTCAGTTGGTAAGAGC	2
chr:transposi1047	NULL	GGCCCTGGGACCTAGGAGAGAAGAATC	posi1047	GGCCCTGGGACCTAGGAGAGAAGAATA	1
chr:transposi1048	NULL	GGCCCAGGCCTGCTGTAGCAACATGGAGAGC	posi1048	GGCCCAGGCCTGCTGTAGCAACATGGAGAGC	0
chr:transposi1049	NULL	GGCCCAAGGAAAGACATTCCAGGAGGCAG	posi1049	GGCCCAAGGAAAGACATTCCAGGAGGCAG	0
chr:transposi1050	NULL	GGCCATTTCAGTCTGCTGGTCCTGCGGCAT	posi1050	GGCCATTTCAGTCTGCTGGTCCTACGGCAT	1
chr:transposi1051	NULL	GGCCATTTCAGTCTGCTGGTCCTACGGC	posi1051	GGCCATTTCAGTCTGCTGGTCCTACGGC	0
chr:transposi1052	NULL	GGCCATCCCAGAAGGCTTCGTGTGTGAC	posi1052	GGCCATCCCAGAAGGCTTCGTGTGTGAC	0
chr:transposi1053	NULL	GGCCATCCAGATGTATACGTGTAGGTCACA	posi1053	GGCCATCCAGATGTATACGTGTAGGTCACA	0
chr:transposi1054	NULL	GGCCAGATGGTACAGCCTGTTGCTCC	posi1054	GGCCAGATGGTACAGCCTGTTGCTCC	0
chr:transposi1055	NULL	GGCCAGACAATGGGAGCAGACAGCCCAGAGC	posi1055	GGCCAGACAATGGGAGCAGACAGCCCAGAGC	0
chr:transposi1056	NULL	GGCCAATCACCGTGGCAACAAGTATTGCCAGG	posi1056	GGCCAATCACTGTGGCAACAAGTATTGCCAGG	1
chr:transposi1057	NULL	GGCCAAGGTCCTAGAGTGAGTGGGTTCAGT	posi1057	GGCCAAGGTCCTAGAGTGAGTTGGTTCAGT	1
chr:transposi1058	NULL	GGCCAAGGTCCTAGAGTGAGTTGGTTCAGA	posi1058	GGCCAAGGTCCTAGAGTGAGTTGGTTCAGA	0
chr:transposi1059	NULL	GGCCAAGCTGGTAGCCAGAATATGAA	posi1059	GGCCAAGCTGGTAGCCAGAATATGAA	0
chr:transposi1060	NULL	GGCCAAGATGGGCTGCCGAGACTTAC	posi1060	GGCCAAGATGGGCTGCCAAGAGTTGC	3
chr:transposi1061	NULL	GGCCAAGGCAATAGGGAAGAGGCCTTG	posi1061	GGCCAAGACAATAGGGAAGAGGCCTTG	1
chr:transposi1062	NULL	GGCCAACGCAAGTATGGAGGCTGTGAAGGC	posi1062	GGCCAACGCAAGTATGGAGGCTGTGAAGGC	0
chr:transposi1063	NULL	CGCCAAATGTAAAGCAGTCGTGTTCATCCA	posi1063	GGCCAAATGTAAAGCAGCCGTGTTCATCCA	2
chr:transposi1064	NULL	GGCCAAAGTTTAGAGTCAGGTGCACCCCCGC	posi1064	GGCCAAAGTTTAGAGTCAGGTGCACCCCCGC	0
chr:transposi1065	NULL	GGCCAAAGTTTAGAGTCAGGTGCACCCCC	posi1065	GGCCAAAGTTTAGAGTCAGGTGCACCCCC	0
chr:transposi1066	NULL	GGCATTGATTGGATGCAAGGTCTCCACACT	posi1066	GGCATTGATTGGATGCAAGGTCTCCACACT	0
chr:transposi1067	NULL	GGCATGTCGTACTTGGTGGCAGGAGAGAGT	posi1067	GGCATGTCGTACTTGGTGGCAGGAGAGAGT	0
chr:transposi1068	NULL	GGCATGTACACTGATCTGATGTGGAACCA	posi1068	GGCATGTACACTGATCTGATGTGGAACCA	0
chr:transposi1069	NULL	GGCATGTACACTGATCTGATGTGGAACC	posi1069	GGCATGTACACTGATCTGATGTGGAACC	0
chr:transposi1070	NULL	GGCATGGTGCCAGGCACTCAGTAAACAAC	posi1070	GGCATGGTGCCAGGCACTCAGTAAACAAC	0
chr:transposi1071	NULL	GGCATGGGTCCAGGAAGGGAATGGGC	posi1071	GGCATGGGTCCAGGAAGGGAATGGGC	0
chr:transposi1072	NULL	GGCATGAGCATCTTTGTCGGGGCATTGTT	posi1072	GGCATGAGCATCTTTGTCGGGGCATTGTT	0
chr:transposi1073	NULL	GGCATAAGCAAAAGAACAGCAGGTGCAGC	posi1073	GGCATAAGCAAAAGAACAGCAGGTGCAGC	0
chr:transposi1074	NULL	GGCAGGTAAGGATGGTAAGCCATACA	posi1074	GGCAGGTAAGGATGGTAAGCCATACA	0
chr:transposi1075	NULL	GGCAGCAGGAGTGGCTGCTGGAGCAGC	posi1075	GGCAGCAGGAGTGGCTGCTGGAGCAGC	0
chr:transposi1076	NULL	GGCAGCAGAATGGTTCACAGTTCTAGA	posi1076	GGCAGCAGAATGGTTCACAGTTCTAGA	0
chr:transposi1077	NULL	GGCAGAAAGTATCCTGGTGTGTTTGGT	posi1077	GGCAGAAAGTATCCTGGTGTGTTTGGT	0
chr:transposi1078	NULL	GGCAGAAACTGCTGGATGCTGAGAGGA	posi1078	GGCAGAAACTGCTGGATGCTGAGAGGA	0
chr:transposi1079	NULL	GGCACTTCTGATTTGCCATGCAGGGAA	posi1079	GGCACTTCTGATTTGCCATGCAGGGAA	0
chr:transposi1080	NULL	GGCACATGTGGATACGTGCAAGGTCGCTGA	posi1080	GGCACATGTGGATACGTGCAAGGTCGCTGA	0
chr:transposi1081	NULL	GGCACATGTGGATACGTGCAAGGTCGC	posi1081	GGCACATGTGGATACGTGCAAGGTCGC	0
chr:transposi1082	NULL	GGCACAGGTCCGGGGATGGAACTCTAGCCA	posi1082	GGCACAGGTCCGGGGATGGAACTCTAGCCA	0
chr:transposi1083	NULL	GGCACAGGTCCGGGGATGGAACTCTAGC	posi1083	GGCACAGGTCCGGGGATGGAACTCTAGC	0
chr:transposi1084	NULL	GGCACAAGGTGGAAGGGACCTGGGTCCTGGT	posi1084	GGCACAAGATGGAAGGGACCTGGGTCCTGGT	1
chr:transposi1085	NULL	GGCAATGGATGGCGGGTGACATGGAATTC	posi1085	GGCAATGGATGGCGGGTGACATGGAATTC	0
chr:transposi1086	NULL	GGCAAGGAGAAGCCGATACCCAAAAC	posi1086	GGCAAGGAGAAGCCGATACCCAAAAC	0
chr:transposi1087	NULL	GGCAAGAGCACATGTGAGAGAGGTGAGCA	posi1087	GGCAAGAGCACATGTGAGAGAGGTGAGCA	0
chr:transposi1088	NULL	GGCAACAGAGTGGGTCTAGCTTCTAGGC	posi1088	GGCAACAGAGTGGGTCTAGCTTCTATGC	1
chr:transposi1089	NULL	GGCAAACGTAATCTGTGGGGTTAGATTCC	posi1089	GGCAAACGTAATCTGTGGGGTTAGATTCC	0
chr:transposi1090	NULL	GGATTTACAATCGACAGGGGTCCGAACGCAGC	posi1090	GGATTTACAATCGACAGGGGTCCGAACGCAGC	0
chr:transposi1091	NULL	GGATTACAGAGGGGAGCTCAGAAGGCCA	posi1091	GGATTACAGAGGGGAGCTCAGAAGGCCA	0
chr:transposi1092	NULL	GGATGTGAGTCAAGAGTGCTGATTGG	posi1092	GGATGTGAGTCAAGAGTGCTGATTGG	0
chr:transposi1093	NULL	GGATGTATACGTGCAAATCACAGGGCATA	posi1093	GGATGTATACGTGCAAATCACAGGGCATA	0
chr:transposi1094	NULL	GGATGTATACGTGCAAATCACAGGGCAT	posi1094	GGATGTATACGTGCAAATCACAGGGCAT	0
chr:transposi1095	NULL	GGATGCTATGAAGATTGTTGAAATGACT	posi1095	GGATGCTATGAAGATTGTTGAAATGACT	0
chr:transposi1096	NULL	GGATGAGGTGCTACACAAATGAAAGATGGTA	posi1096	GGATGAGGTGCTACACAAATGAAAGATGGTA	0
chr:transposi1097	NULL	GGATCTATTCTATGGAAAAGAGTGCATA	posi1097	GGATCTATTCTATGGAAAAGAGTGCATA	0
chr:transposi1098	NULL	GGATCAGAGAGCTGCTGACCTAATGATGAAT	posi1098	GGATCAGAGAGCTGCTGACCTAATGATGAAT	0
chr:transposi1099	NULL	GGATATGGAAATGAGAGGACGGACAAGC	posi1099	GGATATGGAAATGAGAGGACGGACAAGC	0
chr:transposi1100	NULL	GGAGTTGCACTGATAGCCTAGACTGAC	posi1100	GGAGTTGCACTGATAGCCTAGACTGAC	0
chr:transposi1101	NULL	TGAGTTCATCTTCTAAGAGCTGCAGT	posi1101	GGAGTTCATCTTCTCAGAGCTGCTGT	3
chr:transposi1102	NULL	GGAGTGAACAGTTCTGTCTTGCTGGT	posi1102	GGAGTGAACAGTTCTGTCTTGCTGGT	0
chr:transposi1103	NULL	GGAGTCATGTGTCACAGGAGCTCGGGA	posi1103	GGAGTCATGTGTCACAGGAGCTCGAGA	1
chr:transposi1104	NULL	GGAGATGACATTCACTTGATTGGAAAAAGG	posi1104	GGAGATGACATTCACTTGATTGGCAAAAGG	1
chr:transposi1105	NULL	GGAGAGTTGACTCACACAACCACAGGGTGA	posi1105	GGAGAGTTGACTCACACAACCACAGGGTGA	0
chr:transposi1106	NULL	GGAGAGCCCAAAGGAGATGTAGTCGAGGA	posi1106	GGAGAGCCCAAAGGAGATGTAGTCGAGGA	0
chr:transposi1107	NULL	GGAGAAGGCCAGTGTGCTCAGAGCGCTATT	posi1107	GGAGAAGGCCAGTGTGCTCAGAGTGCTATT	1
chr:transposi1108	NULL	GGAGAAGCAGGCACTTCACATGGTAAA	posi1108	GGAGAAGCAGGCACTTCACATGGTAAA	0
chr:transposi1109	NULL	GGACTTACTTGCCCAAGGGCCACAGCTGC	posi1109	GGACTTACTTGCCCAAGGGCCACAGCTGC	0
chr:transposi1110	NULL	GGACTGAATGAAGAGGTCTATGATAT	posi1110	GGACTGAATGAAAGGGTCTATGATAA	3
chr:transposi1111	NULL	GGACCTTGAAATGATGCCGTTTCGGTGGAGTG	posi1111	GGACCTTGAAATGATGCCGTTTCGGTGGAGTG	0
chr:transposi1112	NULL	GGACATGTCTGTGAGCCACTCCCTCATAGC	posi1112	GGACATGTCTGTGAGCCACTCCCTCATAGC	0
chr:transposi1113	NULL	GGACAGTTCATGCCCGATGAGAAGTGCAG	posi1113	GGACAGTTCATGCCCGATGAGAAGTGCAG	0
chr:transposi1114	NULL	GGAATTGTCAGGAGGGCTGCAGACCCGAA	posi1114	GGAATTGTCAGGAGGGCTGCAGACCAGAA	1
chr:transposi1115	NULL	GGAATGGGAATCCTACTGTGGTAGCTTATT	posi1115	GGAATGGGAATCCTACTGTGGTAGCTTATT	0
chr:transposi1116	NULL	GGAATAACAAAGTGTAGATGGCAGCACATC	posi1116	GGAATAACAAAGTGTAGATGGCAGCACATC	0
chr:transposi1117	NULL	GGAAGGAGCTCTAACCCACTTTACTCCCAA	posi1117	GGAAGGAGCTCTAACCCACTTTACTCCCAA	0
chr:transposi1118	NULL	GGAAGCTACATGCCGCCTACCGACCTC	posi1118	GGAAGCTACATGCCGCCTACCGACCTC	0
chr:transposi1119	NULL	GGAACCTACAAATTTTCCACAGTGGATGCAC	posi1119	GGAACCTACAAATTTTCCACAGTGGATGCAC	0
chr:transposi1120	NULL	GGAACAGGTGGTGTTTGGTTACATGAACAAGT	posi1120	GGAACAGGTGGTGTTTGGTTACATGAACAAGT	0
chr:transposi1121	NULL	GGAACAGGTGGTGTTTGGTTACATGAACAA	posi1121	GGAACAGGTGGTGTTTGGTTACATGAACAA	0
chr:transposi1122	NULL	GGAACAGGTGGTGTTTGGTTACATGAACA	posi1122	GGAACAGGTGGTGTTTGGTTACATGAACA	0
chr:transposi1123	NULL	GGAAATAGATGGTAAATGTTCCCTTTCA	posi1123	GGAAATAGATGGTAAATGTTCCCTTTCA	0
chr:transposi1124	NULL	GGAAAGTGTTTGATAGAGGAACCTTTA	posi1124	GGAAAGTGTTTGATAGAGGAACCTTTA	0
chr:transposi1125	NULL	GGAAAGCTGAGTAACTGCTGAGTAGGTGCAA	posi1125	GGAAAGCTGAGTAACTGCTGAGTAGGTGCAA	0
chr:transposi1126	NULL	GGAAACTTACAATCATGGCAGAAGGCAAA	posi1126	GGAAACTTACAATCATGGCAGAAGGCAAA	0
chr:transposi1127	NULL	GGAAAAGGTGGCCCATCTGGATGGATACA	posi1127	GGAAAAGGTGGCCCATCTGGATGGATACA	0
chr:transposi1128	NULL	GCTTGGAAGATGGGTGCAGGTTCTAT	posi1128	GCTTGGAAGATGGGTGCAGGTTCTAT	0
chr:transposi1129	NULL	GCTTAGAGATGGAAAGTAGTGCAATGGT	posi1129	GCTTAGAGATGGAAAGTAGTTCAATGGT	1
chr:transposi1130	NULL	GCTGTGCCTGAATTCCAACGGGAGGAA	posi1130	GCTGTGCCTGAATTCCAACGGGAGGAA	0
chr:transposi1131	NULL	GCTGTCTATAGGCGGCTTGTGTTAACCAGC	posi1131	GCTGTCTATAGGCGGCTTGTGTTAACCAGC	0
chr:transposi1132	NULL	GCTGGTCTTGAATTCCTGACCTCAGGTGAT	posi1132	GCTGGTCTTGAATTCCTGACCTCAGGTGAT	0
chr:transposi1133	NULL	TCTGGGTTTGGACACTGAGTGCCACCACGTGC	posi1133	GCTGGGTTTGGACACTGAGTGCCACCACGTGC	1
chr:transposi1134	NULL	GCTGGGATTACAAGTGCCCACCACCATGC	posi1134	GCTGGGATTACAAGTGCCCACCACCATGC	0
chr:transposi1135	NULL	GCTGGGAGTATGAAGATATCAGGAAG	posi1135	GCTGGGAGTATGAAGATATCAGGAAG	0
chr:transposi1136	NULL	GCTGGGAGGAAAATGCCCATGGTGATC	posi1136	GCTGGGAGGAAAATGCCCATGGTGATC	0
chr:transposi1137	NULL	GCTGCTTAACCTGGCCTAGAACTTGCTGC	posi1137	GCTGCTTAACCTGGCCTAGAACTTGCTGC	0
chr:transposi1138	NULL	GCTGCAAAACCTTTCTTAAAGTTCTGTAA	posi1138	GCTGCAAAACCTTTCTTAAAGTTCTGTAA	0
chr:transposi1139	NULL	GCTGATTGTACAGTCCCAGGGCGTTGAGT	posi1139	GCTGATTGTACAGTCCCAGGGCGTTGAGT	0
chr:transposi1140	NULL	GCTGAGGAAGAGTGGACGGACGGATGGCT	posi1140	GCTGAGGAAGAGTGGACGGACGGATGGCA	1
chr:transposi1141	NULL	GCTGAGAAGTCCGAGATCAAGATGCCT	posi1141	GCTGAGAAGTCCGAGATCAAGATGCCT	0
chr:transposi1142	NULL	GCTCTTTCATCTCTATGTCCCACGTGTC	posi1142	GCTCTTTCATCTCTATGTCCCACGTGTC	0
chr:transposi1143	NULL	GCTCTCCCACCATTGAGGGTTTCTACCTGC	posi1143	GCTCTCCCACCATTGAGGGTTTCTACCTGC	0
chr:transposi1144	NULL	GCTCCTGGTCTTCAGCTATATAAACGTCCT	posi1144	GCTCCTGGTCTTCAGCTATATAAACGTCCT	0
chr:transposi1145	NULL	GCTCCTGGTCTTCAGCTATATAAACGTCC	posi1145	GCTCCTGGTCTTCAGCTATATAAACGTCC	0
chr:transposi1146	NULL	GCTCCTTGCAGGGTTGTGGTCATTCTCGC	posi1146	GCTCCATGCAGGGTTGTGGTCATTCTCGC	1
chr:transposi1147	NULL	GCTCATTTCACTCAGCTCGCCTCCTGC	posi1147	GCTCATTTCACTCAGCTCGCCTCCTGC	0
chr:transposi1148	NULL	GCTCAAGGGATCCTTCCTCTTTGGCCA	posi1148	GCTCAAGGGATCCTTCCTCGTTGGCCA	1
chr:transposi1149	NULL	GCTCAAAGCAGGGATTAAGGTGTGATTGCA	posi1149	GCTCAAAGCAGGGAGTAAGGTGTGATTGCA	1
chr:transposi1150	NULL	GCTATGAAGAACTATGTGGGGCTGGGTAA	posi1150	GCTATGAAGAACTATGTGGGGCTGGGTAA	0
chr:transposi1151	NULL	GCTAGTGGGAGTGTCTTTTAGCATGC	posi1151	GCTAGTGGGAGTGTCTTTTAGCATGC	0
chr:transposi1152	NULL	GCTAGACACAGGGTGCTGATTGGTGTGTT	posi1152	GCTAGACACAGGGTGCTGATTGGTGTGTT	0
chr:transposi1153	NULL	GCTAGACACAGGGTGCTGATTGGTGTGT	posi1153	GCTAGACACAGGGTGCTGATTGGTGTGT	0
chr:transposi1154	NULL	GCTAAGGGGAGAAGTGCTGGTACAGT	posi1154	GCTAAGGGGAGAAGTGCTGGTACAGT	0
chr:transposi1155	NULL	GCGTTTGGCATATGCTGGTTGGATGGA	posi1155	GCGTTTGGCATATGCTGGTTGGATGGA	0
chr:transposi1156	NULL	GAGTCGGTATAGTGGTGAGCATAGCTGA	posi1156	GCGTTGGTATAGTGGTGAGCATAGCTGC	3
chr:transposi1157	NULL	GCGTCTGGGAAGATGCCTGTTACCAGGT	posi1157	GCGTCTGGGAAGATGCCTGTTACCAGGT	0
chr:transposi1158	NULL	GCGCTGAAAGGAGAAGGACCCCGATG	posi1158	GCGCTGAAAGGAGAAGGACCCCGATG	0
chr:transposi1159	NULL	GCGCTCAGAACATTTGTTAATGGAATGGC	posi1159	GCGCTCAGCACATTTGATAATGGAATGGC	2
chr:transposi1160	NULL	GCGCTCAGCACATTTGATAATGGAATGA	posi1160	GCGCTCAGCACATTTGATAATGGAATGG	1
chr:transposi1161	NULL	GCGCCATGTTTGTCTGTGAGTGTTGGTGT	posi1161	GCGCCATGTTTGTCTGTGAGTGTTGGTGT	0
chr:transposi1162	NULL	GCGCAAAAGAAAAAGATACGAAGAGGT	posi1162	GCGCAAAAGAAAAAGATACGAAGAGGT	0
chr:transposi1163	NULL	GCGAGATAAAGGTAACATGCGAGTAAGG	posi1163	GCGAGATAAAGGTAACATGCGAGTAAGG	0
chr:transposi1164	NULL	GCCTTGCAAGGTATAGACAGCCTGCTCACA	posi1164	GCCTTGCAAGGTATAGACAGCCTGCTCACA	0
chr:transposi1165	NULL	GCCTTCGAACCTGTGCATACTTCTTCCTC	posi1165	GCCTTCGAACCTGTGCATACTTCTTCCTC	0
chr:transposi1166	NULL	GCCTTAGTGGGCACACGTGCTAGCCGGGA	posi1166	GCCTTAGTGGGCACACGTGCTAGCCGGGA	0
chr:transposi1167	NULL	GCCTGGGTAGCTCAGTCCATAGAGTATCAGAC	posi1167	GCCTGGGTAGCTCAGTCGGTAGAGCATCAGAC	3
chr:transposi1168	NULL	GCCTGGGAAGCTCAGTCGGTAGAACATCAGA	posi1168	GCCTGGGTAGCTCAGTCGGTAGAGCATCAGA	2
chr:transposi1169	NULL	GCCTGGGTGGCTCAGTCTGTAGAGCATCAG	posi1169	GCCTGGGTAGCTCAGTCGGTAGAGCATCAG	2
chr:transposi1170	NULL	GCCTGGGTAGCTCAGTCGTTAGAGCA	posi1170	GCCTGGGTAGCTCAGTCGGTAGAGCA	1
chr:transposi1171	NULL	GCCTAGCCAACATGGCAAAACGTCGTGTCTAA	posi1171	GCCTGGCCAACATGGCAAAACGTCGTGTCTAA	1
chr:transposi1172	NULL	GCCTGGATAGCTCAGTTGGTAGTGCCTCAGA	posi1172	GCCTGGATAGCTCAGTTGGTAGAGCATCAGA	2
chr:transposi1173	NULL	GCATGGATAGCTCAGTTGTTAGAGCATCA	posi1173	GCCTGGATAGCTCAGTTGGTAGAGCATCA	2
chr:transposi1174	NULL	GCCTGCTTGGTGCTCTGCACCCCTGA	posi1174	GCCTGCTTGGTGCTCTGCACCCCTGA	0
chr:transposi1175	NULL	GCCTGCTTCAGGGACGGAGCCATTACA	posi1175	GCCTGCTTCAGGGACGGAGCCATTACA	0
chr:transposi1176	NULL	GCCTGCCCACTGAGGTGAAGTTTCAGGAA	posi1176	GCCTGCCCACTGAGGTGAAGTTTCAGGAA	0
chr:transposi1177	NULL	GCCTCAGAAAGACCCTAGGACCTGTAGCC	posi1177	GCCTCAGAAAGACCCTAGGACCTGTAGCC	0
chr:transposi1178	NULL	GCCGTGTCTAGGGGTGAATGTTTACAGCT	posi1178	GCCGTGTCTAGGGGTGAATGTTTACAGCT	0
chr:transposi1179	NULL	GCCCTTTGTGCAAAGCTGAGGCTTCAGGGA	posi1179	GCCCTTTGTGCAAAGCTGAGGCTTCAGGGA	0
chr:transposi1180	NULL	GCCCTGTGAAGAGGTGTCTTCTGCCATAAT	posi1180	GCCCTGTGAAGAGGTGTCTTCTGCCATAAT	0
chr:transposi1181	NULL	GCCCTGTGAAGAGGTGTCTTCTGCCA	posi1181	GCCCTGTGAAGAGGTGTCTTCTGCCA	0
chr:transposi1182	NULL	GCCCGGCTAGGTCAGTCGGAATAGCATGAGAC	posi1182	GCCCGGCTAGCTCAGTCGGTAGAGCATGAGAC	3
chr:transposi1183	NULL	GCCCGGCTAGCTCAGTCGGCAGAGGATGAGT	posi1183	GCCCGGCTAGCTCAGTCGGTAGAGCATGAGA	3
chr:transposi1184	NULL	GCCGGGCTAGCTCGATCGGTAGAGCATGAG	posi1184	GCCCGGCTAGCTCAGTCGGTAGAGCATGAG	3
chr:transposi1185	NULL	GCCCGGCTAGCTCACTCGGTCGGGCATGA	posi1185	GCCCGGCTAGCTCAGTCGGTAGAGCATGA	3
chr:transposi1186	NULL	GCCCCGGGCTTAAGAGATGAGTGAAC	posi1186	GCCCCGGGCTTAAGAGATGAGTGAAC	0
chr:transposi1187	NULL	GCCCATGTGTAACCTCCATCCCTGCCAC	posi1187	GCCCATGTGTAACCTCCATCCCTGCCAC	0
chr:transposi1188	NULL	GCCCAGGGAGTGGAGAGAGTCGCCTACAGC	posi1188	GCCCAGGGAGTGGAGAGAGTCGCCTACAGC	0
chr:transposi1189	NULL	GCCCAATAACGAGATGCAGGTGAACTGGGG	posi1189	GCCCAATAACGAGATGCAGGTGAACTGGGG	0
chr:transposi1190	NULL	GCCCAATAACGAGATGCAGGTGAACTGGG	posi1190	GCCCAATAACGAGATGCAGGTGAACTGGG	0
chr:transposi1191	NULL	GCCATTTCTGGACCTGCTTGAGAACTCGCT	posi1191	GCCATTTCTGGACCTGCTTGAGAACTCGCT	0
chr:transposi1192	NULL	GCCATTCTTATGCCTTTGCATCCTCATAGC	posi1192	GCCATTCTTATGCCTTTGCATCCTCATAGC	0
chr:transposi1193	NULL	GCCATTAGAATACGGATGATGATTAGTCCT	posi1193	GCCATTAGAATACGGATGATGATTAGTCCT	0
chr:transposi1194	NULL	GCCATGTGACTTTCTTCAGTTAGTGG	posi1194	GCCATGTGACTTTCTTCAGTTAGTGG	0
chr:transposi1195	NULL	GCCATGGTGACGTCCGGTAGCCTACTTGTC	posi1195	GCCATGGTGACGTCCGGTAGCCTACTTGTC	0
chr:transposi1196	NULL	GCCATGATTGAAAGCTTCCTGAAGCCTC	posi1196	GCCATGATTGAAAGCTTCCTGAAGCCTC	0
chr:transposi1197	NULL	GCCATCTCCCCTGGTGGAATGACTCGTCAAG	posi1197	GCCATCTGCCCTGGTGGAATGCCTCGTCAAG	2
chr:transposi1198	NULL	GCCAGTGATTGGCTTAGGAATGGCCACGG	posi1198	GCCAGTGATTGGCTTAGGAATGGCCACGG	0
chr:transposi1199	NULL	GCCACGAGAGCACACCGAACGAAGGAGACA	posi1199	GCCACGAGAGTACACCGAACGAAGGAGACA	1
chr:transposi1200	NULL	GCCACAGGTGCAGAGCTGCCCAAGGCCTT	posi1200	GCCACAGGTGCAGAGCTGCCCAAGGCCTT	0
chr:transposi1201	NULL	GCCACACTGTGTTGCTCCTCTCATGC	posi1201	GCCACACTGTGTTGATCCACTCATGC	2
chr:transposi1202	NULL	GCCAATTCCAGTCCAAAGCTTTGTTTGCCAAG	posi1202	GCCAATTCCAGTCCAAAGCTTTGTTTGCCAAG	0
chr:transposi1203	NULL	GCCAATTCCAGTCCAAAGCTTTATTTGCCAAG	posi1203	GCCAATTCCAGTCCAAAGCTTTATTTGCCAAG	0
chr:transposi1204	NULL	GCCAATGGAAACCGGACACAGCAGTAG	posi1204	GCCAATGGAAACCGGACACAGCAGTAG	0
chr:transposi1205	NULL	GCCAATGACACGAGCTCACTGTCAGAGT	posi1205	GCCAATGACACGAGCTCACTGTCAGAGT	0
chr:transposi1206	NULL	GCCAAGGACATTCTCGAGTCACCCAGGAA	posi1206	GCCAAGGACATTCTCGAGTCACCCAGGAA	0
chr:transposi1207	NULL	GCCAAGACAATGGGAAAGAGGCCTCGAA	posi1207	GCCAAGACAATGGGAAAGAGGCCTCGAA	0
chr:transposi1208	NULL	GCCAACAGCATGATGGGTAACACCGTA	posi1208	GCCAACAGCATGCTGGGTAACACTGTA	2
chr:transposi1209	NULL	GCCAAAGCAATTCTTTTCCAGTAGCTGGGAGC	posi1209	GCCAAAGCAATTCTTTTCCAGTAGCTGGGAGC	0
chr:transposi1210	NULL	GCATTTCAGAGATGTTTGCAGCAGCCC	posi1210	GCATTTCAGAGATGTTTGCAGCAGCCC	0
chr:transposi1211	NULL	GCATTGGAGGTTGAGTTGTAGAATTCTCAC	posi1211	GCATTGGTGGTTCAGTGGTAGAATTCTCAC	3
chr:transposi1212	NULL	GCATTGGTGGTATAGTGGTAAGCATAGC	posi1212	GCATTGGTGGTATAGTGGTGAGCATAGC	1
chr:transposi1213	NULL	GCATTGGTGGTATAGTGGTGAGCATA	posi1213	GCATTGGTGGTATAGTGGTGAGCATA	0
chr:transposi1214	NULL	GCATTGGTGGTATGGTGGTAAGCTTAGC	posi1214	GCATTGGTGGTATAGTGGTAAGCATAGC	2
chr:transposi1215	NULL	GCATTTGTATAGTGGTATCATGCAAGA	posi1215	GCATTGGTATAGTGGTATCATGCAAGA	1
chr:transposi1216	NULL	GCATTCCTAATGAGATCCCAGGTGACA	posi1216	GCATTCCTAATGAGATCCCAGGTGACA	0
chr:transposi1217	NULL	GCATTCATTCGGCAATTCCATATGGAGCCTT	posi1217	GCATTCATTCGGCAATTACATATGGAGCCTT	1
chr:transposi1218	NULL	GCATTCAGTAAATCTGTGTTGGGTAAAAGT	posi1218	GCATTCAGTAAATATGTGTTGGGTGAAGGT	3
chr:transposi1219	NULL	GCATTCAGTAAATATATGTAGGGCGAAGGG	posi1219	GCATTCAGTAAATATGTGTTGGGTGAAGGG	3
chr:transposi1220	NULL	GCATTCAATAAATAAGTGTTGGGTGAAGG	posi1220	GCATTCAGTAAATATGTGTTGGGTGAAGG	2
chr:transposi1221	NULL	GCATTCAAGGCTTGTCTAGTCTGCCCAAA	posi1221	GCATTCAAGGCTTGTCTAGTCTGCCCAAA	0
chr:transposi1222	NULL	GCATGTGTGAAAGAAAAGAAGGAGGTC	posi1222	GCATGTGTGAAAGAAAAGAAGGAGGTC	0
chr:transposi1223	NULL	GCATGTAAGATGTGCCTTTCACCTTCTGCC	posi1223	GCATGTAAGATGTGCCTTTCACCTTCTGCC	0
chr:transposi1224	NULL	GCATGGACAACAGAGGTCCTTATCCAGGGGA	posi1224	GCATGGACAACAGAGGTCCTTATCCAGGGGA	0
chr:transposi1225	NULL	GCATGAGCGATCTATGCCTTAAGGACATGT	posi1225	GCATGAGCGATCTATGCCTTAAGGACATGT	0
chr:transposi1226	NULL	GCATCTCTTTATGTTGCCCAGGTTGGC	posi1226	GCATCTCTTTATGTTGCCCAGGTTGGC	0
chr:transposi1227	NULL	GCATATCACGTGGTGAGAGTGTGAGC	posi1227	GCATATCACGTGGTGAGAGTGTGAGC	0
chr:transposi1228	NULL	GCAGTTGATAAATTCTATCAGGGTTGG	posi1228	GCAGTTGATAAATTCTATCAGGGTTGG	0
chr:transposi1229	NULL	GCAGTGTCTAGGTGTGAATGTTTAAAGT	posi1229	GCAGTGTCTAGGGGTGAATGTTTAAAGT	1
chr:transposi1230	NULL	GCAGTGTCTAGGGGTGAATGTTTAAAGCTA	posi1230	GCAGTGTCTAGGGGTGAATGTTTAAAGCTA	0
chr:transposi1231	NULL	GCAGTGTCTAGGGGTGAATGTTTAAAGCT	posi1231	GCAGTGTCTAGGGGTGAATGTTTAAAGCT	0
chr:transposi1232	NULL	GCAGTGTACTGTGGATTTAGCAAGGCTGT	posi1232	GCAGTGTCCTGTGGATTTAGCAAGGCTGT	1
chr:transposi1233	NULL	GCAGTGTCCTGTGGATTTAGCAAGGCTGCT	posi1233	GCAGTGTCCTGTGGATTTAGCAAGGCTGCT	0
chr:transposi1234	NULL	GCAGTGTCCTGTGGATTTAGCAAGGCTGC	posi1234	GCAGTGTCCTGTGGATTTAGCAAGGCTGC	0
chr:transposi1235	NULL	GCAGTGAACATTGGGCATATGAAGGTGTTT	posi1235	GCAGTGAACATTGGGCATATGAAGGTGTTT	0
chr:transposi1236	NULL	GCAGTAAAGAAGCCGCTAAAACCCAACAA	posi1236	GCAGTAAAGAAGCCGCTAAAACCCAACAA	0
chr:transposi1237	NULL	GCAGGACGAGCCGCAGACAAAACTCCTGAC	posi1237	GCAGGACGAGCCGCAGACAAAACTCCTGAC	0
chr:transposi1238	NULL	GCAGCCGAAGGGAATTCTCCCCTGTTTCTGC	posi1238	GCAGCCGAAGGGAATTCTCCCCTGTTTCTGC	0
chr:transposi1239	NULL	GCAGCATGTCTGACTTCAGGACCAGAAGGC	posi1239	GCAGCATGTCTGACTTCAGGACCAGAAGGC	0
chr:transposi1240	NULL	GCAGCATCTAGGGTTGAGTGTTTACAGC	posi1240	GCAGCATCTAGGGTTGAGTGTTTACAGC	0
chr:transposi1241	NULL	GCAGCAGGTTAAACACTGAACGGTTAGTGT	posi1241	GCAGCAGGTTAAAGACTGAACGGTTAGTGT	1
chr:transposi1242	NULL	GCAGATAAACAAGTGAACACAGGTCCCTG	posi1242	GCAGATAAACAAGTGAACACAGGTCTCTG	1
chr:transposi1243	NULL	GCAGACTGCCAGTGACTGTGACCATGACC	posi1243	GCAGACTGCCAGTGACTGTGACCATGACC	0
chr:transposi1244	NULL	GCAGACTACAGAGATGCTCAGGTCTCGTGC	posi1244	GCAGACTACAGAGATGCTCAGGTCTCGTGC	0
chr:transposi1245	NULL	GCAGAAGGAAAATGTCAGGTGGGAGCC	posi1245	GCAGAAGGAAAATGTCAGGTGGGAGCC	0
chr:transposi1246	NULL	GCAGAAGGAAAATATGGGGTTGGAACTC	posi1246	GCAGAAGGAAAATATGGGGTTGGAACTC	0
chr:transposi1247	NULL	GCAGAACCTTATCCGTGGATCAGTTTGGC	posi1247	GCAGAACCTTATCCGTGGATCAGTTTGGC	0
chr:transposi1248	NULL	GCACTTTGGGAGGCCGAGTCCTACGG	posi1248	GCACTTTGGGAGGCCGAGTCCTACGG	0
chr:transposi1249	NULL	GCACTTGAGTTCAGGAGTTCAAGACCAGCC	posi1249	GCACTTGAGTTCAGGAGTTCAAGACCAGCC	0
chr:transposi1250	NULL	GCACTTATCGATCAGCCAAATCTCATGAA	posi1250	GCACTTATCAATCAGCCAAATCTCATGAA	1
chr:transposi1251	NULL	GCACTTAAAGTGGCGGTGTTTGTCCGAGA	posi1251	GCACTTAAAGTGGCGGTGTTTGTCCGAGA	0
chr:transposi1252	NULL	GCACTCAAGTCCTGTCTCAGGCTTTGCTTT	posi1252	GCACTCAAGTCCTGTCTCAGGCTTTGCTTT	0
chr:transposi1253	NULL	GCACTAGTCTAGAGACTTGGGAGCCTCCAT	posi1253	GCACTAGTCTAGAGACTTGGGAGCCTCCAT	0
chr:transposi1254	NULL	GCACCTACTAAGTGCTAAGCATTATCTTGG	posi1254	GCACCTACTAAGTGCTAAGCATTATCTTGG	0
chr:transposi1255	NULL	GCACCCCTAGACACTGCCATGGCATCGAAGC	posi1255	GCACCCCTAGACACTGCCATGGCATCGAAGC	0
chr:transposi1256	NULL	GGACCATTGAGCAGTGAGTGAACAAGACTC	posi1256	GCACCATTGAGCAGTGAGTGAACGAGACTC	2
chr:transposi1257	NULL	GCACATTGAAGGTCATGAGATGCCTGA	posi1257	GCACATTGAAGGTCATGAGATGCCTGA	0
chr:transposi1258	NULL	GCACAATCTAAGCTGACCCGATTGGCTACT	posi1258	GCACAATCTAAGCTGACCCGATTGGCTACT	0
chr:transposi1259	NULL	GCAATGTGTGGAGACATTTTGGGTTGTCA	posi1259	GCAATGTGTGGAGACATTTTGGGTTGTCA	0
chr:transposi1260	NULL	GCAATGTCTGGAGGCAGTTTTGGTTGTCAC	posi1260	GCAATGTCTGGAGGCAGTTTTGGTTGTCAC	0
chr:transposi1261	NULL	GCAATGCCTGGCTTCAAAGCTTCAAA	posi1261	GCAATGCCTGGCTTCAAAGCTTCAAA	0
chr:transposi1262	NULL	GCAAGTGGAAACCGGACACAAAAGTAGGA	posi1262	GCAAGTGGAAACCGGACACAACAGTAGGA	1
chr:transposi1263	NULL	GCAAGGTATAGACAGCCTGCTCACATGGGCC	posi1263	GCAAGGTATAGACAGCCTGCTCACATGGGCC	0
chr:transposi1264	NULL	GCAACTTGCACCTTAGCCTAGAAAAGCCAC	posi1264	GCAACTTGCACCTTAGCCTAGAAAAGCCAC	0
chr:transposi1265	NULL	GCAATACTTTCAGACAGGGATCCTGC	posi1265	GCAACACTTTCAGACTTGGATCCTGC	3
chr:transposi1266	NULL	GCAACAAGTAAGACTGATTGCTGGTCAAGT	posi1266	GCAACAAGTAAGACTGATTGCTGGTCAAGT	0
chr:transposi1267	NULL	GCAAATGTTTATGAGTGATGACCATGTGC	posi1267	GCAAATGTTTATGAGTGATGACCATGTGC	0
chr:transposi1268	NULL	GCAAATGTCACGCACAGTGATAGCAGGAGC	posi1268	GCAAATGTCACGCACAGTGATAGCAGGAGC	0
chr:transposi1269	NULL	GCAAATCACTGGTGTAAGTCCAAGAGTCC	posi1269	GCAAATCACTGGTGTAAGTCCAAGAGTCC	0
chr:transposi1270	NULL	GCAAATCACAGGGCATATGATGATGGCT	posi1270	GCAAATCACAGGGCATATGATGATGGCT	0
chr:transposi1271	NULL	GCAAAGTTCAAAGTGTTGGCAAGGCTGTG	posi1271	GCAAAGTTCAAAGTGTTGGCAAGGCTGTG	0
chr:transposi1272	NULL	GCAAAGAGCCGAACCTCATTGTGTCC	posi1272	GCAAAGTGCCGAACCTCTCTGTGTCC	3
chr:transposi1273	NULL	GCAAAGGGTGGAGGGTGGGAGGAGGGA	posi1273	GCAAAGGGTGGAGGGTGGGAGGAGGGA	0
chr:transposi1274	NULL	GCAAAGAGTAGGGTAAGGATGGATAC	posi1274	GCAAAGAGTAGGGTAAGGATGGATAC	0
chr:transposi1275	NULL	GCAAACATGAAGTGCATGTAGCGTGTCT	posi1275	GCAAACATGAAGTGCATGTAGCGTGTCT	0
chr:transposi1276	NULL	GCAAAATGAGAATATGTTAGGCCTGGC	posi1276	GCAAAATGAGAATATGTTAGGCCTGGC	0
chr:transposi1277	NULL	GCAAAAAGTAGGGTAAGGACGAACAGAC	posi1277	GCAAAAAGTAGGGTAAGGACGAACAGAC	0
chr:transposi1278	NULL	GATTTTGGTGCACCCATTACCTAAGAAGTGT	posi1278	GATTTTGGTGCACCCATTACCTAAGAAGTGT	0
chr:transposi1279	NULL	GATTTATTGAGCACATACCACACTCCACGC	posi1279	GATTTATTGAGCACATACCACACTCCACGC	0
chr:transposi1280	NULL	GATTGGTGTTGGGAAAGGACCTGGAAGTG	posi1280	GATTGGTGTTGGGAAAGGACCTGGAAGTG	0
chr:transposi1281	NULL	GATTGGTGTGTTTACAAACCTTGAGCTCTA	posi1281	GATTGGTGTGTTTACAAACCTTGAGCTCTA	0
chr:transposi1282	NULL	GATTGGACAGGCTCCTTGATTGCCAC	posi1282	GATTGGACAGGCTCCTTGATTGCCAC	0
chr:transposi1283	NULL	GATTGAGACCATCCTGGCCAACATGGTGT	posi1283	GATTGAGACCATCCTGGCCAACATGGTGT	0
chr:transposi1284	NULL	GATTGAATCATGGTGGTGGTTACTGC	posi1284	GATTGAATCATGGTGGTGGTTACTGC	0
chr:transposi1285	NULL	GATTCCACATAGGAATGAGATCATGTGGTA	posi1285	GATTCCACATAGGAATGAGATCATGTGGTA	0
chr:transposi1286	NULL	GATTAGTTGTCCTCGCACAAATTGCT	posi1286	GATTAGTTGTCCTCGCACAAATTGCT	0
chr:transposi1287	NULL	GATTAAGTTAAAATGATGCCGTTAGAGT	posi1287	GATTAAGTTAAAATGATGCCGTTAGAGT	0
chr:transposi1288	NULL	GATGTTGATGATGATGATGCATGGGT	posi1288	GATGTTGATGATGATGATGAATGGGA	2
chr:transposi1289	NULL	GATGTGATGAAACTAACAAGGGCCCTGAC	posi1289	GATGTGATGAAACTAACAAGGGCCCTGAC	0
chr:transposi1290	NULL	GATGTCAGCCAGGTTGGTGTCTTCTGA	posi1290	GATGTCAGCCAGGTTGGTGTCTTCTGA	0
chr:transposi1291	NULL	GATGTATACGTCCAAATCACAGGGCATATGT	posi1291	GATGTATACGTGCAAATCACAGGGCATATGT	1
chr:transposi1292	NULL	GATGTATACGTGCAAATCACAGGGCATATG	posi1292	GATGTATACGTGCAAATCACAGGGCATATG	0
chr:transposi1293	NULL	GATGTAGGTGTTTAGGGCCATCAACTT	posi1293	GATGTAGGTGTTTAGGGCCATCAACTT	0
chr:transposi1294	NULL	GATGTACCCCTTCCTGTGTCCATGTGATC	posi1294	GATGTACCCCTTCCTGTGTCCATGTGATC	0
chr:transposi1295	NULL	GATGGTTTTATAAGTGTCTGACAGTTCC	posi1295	GATGGTTTTATAAGTGTCTGACAGTTCC	0
chr:transposi1296	NULL	GATGATCGAAGATGGGGGTGACCCTACTGT	posi1296	GATGATGGAAGATGGGGGTGACCCTACTGT	1
chr:transposi1297	NULL	GATGAATCAGACATGGATCCTGCCTTTGA	posi1297	GATGAATCAGACATGGATCCTGCCTTTGA	0
chr:transposi1298	NULL	GATGAAGGCCTTTATGATGATCCACTTC	posi1298	GATGAAGGCCTTTATGATGATCCACTTC	0
chr:transposi1299	NULL	GATGAACAGTAGGCCGGATGGAGACT	posi1299	GATGAACAGTAGGCCGGATGGAGACT	0
chr:transposi1300	NULL	GATCTTCAGATGTTTGGTGGGCACCC	posi1300	GATCTTCAGATGTTTGGTGGGCACCC	0
chr:transposi1301	NULL	GATCGAGAAATGGTTCACTGTTGTTGC	posi1301	GATCGAGAAATGGTTCACTGTTGTTGC	0
chr:transposi1302	NULL	GATCCTCACTGAAGGCCTACTATGCAC	posi1302	GATCCTCACTGAAGGCCTACTATGCAC	0
chr:transposi1303	NULL	GATCCGTGAATCAAGGGTGGAAATGGA	posi1303	GATCCGTGAATCAAGGGTGGAAATGGA	0
chr:transposi1304	NULL	GATCATAGCTCACTGCAGCCTCGACTTCC	posi1304	GATCATAGCTCACTGCAGCCTCGACTTCC	0
chr:transposi1305	NULL	GATCAGTGTTTAGAACAGTGCCCCATGCA	posi1305	GATCAGTGTTTAGAACAGTGCCCCATGCA	0
chr:transposi1306	NULL	GATCAGGCATTGGCTGAAACAAATGGT	posi1306	GATCAGGCATTGGCTGAAACAAATGGT	0
chr:transposi1307	NULL	GATCAGAATAAGGTCCTGGGGCAACTAA	posi1307	GATCAGAATAAGGTCCTGGGGCAACTAA	0
chr:transposi1308	NULL	GATCACTTGAGTCTAAGAGGTTGAGGT	posi1308	GATCACTTGAGTCTAAGAGGTTGAGGT	0
chr:transposi1309	NULL	GATCACAGCTCACTGCAACCTCGACCTCC	posi1309	GATCACAGCTCACTGCAACCTCGACCTCC	0
chr:transposi1310	NULL	GATCAAAGACCTAAATGTAGCCACTGAA	posi1310	GATCAAAGACCTAAATGTAGCCACTGAA	0
chr:transposi1311	NULL	GATAAGGTTTTAGGTGTCTTGATGGCAT	posi1311	GATAAGGTTTTAGGTGTCTTGATGGCAT	0
chr:transposi1312	NULL	GAGTTTGAGACCAGCCTGGCCAACATGGT	posi1312	GAGTTTGAGACCAGCCTGGCCAACATGGT	0
chr:transposi1313	NULL	GAGTTCAAGAACAGCCTGGCCAGGATGGT	posi1313	GAGTTCAAGAACAGCCTGGCCAGGATGGT	0
chr:transposi1314	NULL	GAGTGTTCTGTGATGATGGAAATGGTC	posi1314	GAGTGTTCTGTGATGATGGAAATGGTC	0
chr:transposi1315	NULL	GAGTGGCGCTAACATCCTAAGTTTTG	posi1315	GAGTGGCGCTAACATCCTAAGTTTTG	0
chr:transposi1316	NULL	GAGTCAGCAAAGGATGATGGGATTTTCATT	posi1316	GAGTCAGCAAAGGATGATGGGATTTTCATT	0
chr:transposi1317	NULL	GAGTATTCGAGGTTAAGTGCTTGCCTAA	posi1317	GAGTATTCGAGGTTAAGTGCTTGCCTAA	0
chr:transposi1318	NULL	GAGTAAGCATCTTTGACTGATGACAGGTC	posi1318	GAGTAAGCATCTTTGACTGATGACAGGTC	0
chr:transposi1319	NULL	GAGGTTGCTGGAGCCTGTTTGATGAGAGCA	posi1319	GAGGTTGCTGGAGCCTGTTTGATGAGAGCA	0
chr:transposi1320	NULL	GAGGTGTTGTGGCGGGCTCTGCCCAGTA	posi1320	GAGGTGTTGTGGTGGGCTCTGCCCAGTA	1
chr:transposi1321	NULL	GAGGTGTTATGAGCACCAAGTGGCCTA	posi1321	GAGGTGTTATGAGCACCAAGTGGCCTA	0
chr:transposi1322	NULL	GAGGTGTAGGGGTCTTGCACAGACCAGGGA	posi1322	GAGGTGTAGGGGTCTTGCACAGACCAGGGA	0
chr:transposi1323	NULL	GAGGTCATGTAGGGGCCTTCACAGATGGGA	posi1323	GAGGTCATGTAGGGGCCTTCACAGATGGGA	0
chr:transposi1324	NULL	GAGGTCAGGAGATCGAGACCGTCCTGGCTA	posi1324	GAGGTCAGGAGATCGAGACCGTCCTGGCTA	0
chr:transposi1325	NULL	GAGGTAGGCAAGCTTCTATGTAAACTGC	posi1325	GAGGTAGGCAAGCTTCTATGTAAACTGC	0
chr:transposi1326	NULL	GAGGGTGAATACCTAGTTTGTTTGGTGGG	posi1326	GAGGGTGAATACCTAGTTTGTTTGGTGGG	0
chr:transposi1327	NULL	GAGGGCTTTGTAGAGTTATTAAATTGGC	posi1327	GAGGGCTTTGTAGAGTTATTAAATTGGC	0
chr:transposi1328	NULL	GAGGCTGAAGCTGGATAGGGAGGTCGG	posi1328	GAGGCTGAAGCTGGATAGGGAGGTCGG	0
chr:transposi1329	NULL	GAGGCCAGAATTCAGTTTGAATCTAAGGAG	posi1329	GAGGCCAGAATTCAGTTTGAATCTAAGGAG	0
chr:transposi1330	NULL	GAGGCCACGAGGGGTTTTATGCGCCGAGC	posi1330	GAGGCCACGAGGGGTTTTATGCGCCGAGC	0
chr:transposi1331	NULL	GAGGCCAACAGCTGCTTGATGCTGAGAA	posi1331	GAGGCCAACAGCTGCTTGATGCTGAGAA	0
chr:transposi1332	NULL	GAGGCATTTAACGTGAGCCACGTGTTGAGC	posi1332	GAGGCATTTAACGTGAGCCACGTGTTGAGC	0
chr:transposi1333	NULL	GAGGATTGCTTGAGCATGGAAGGCCGAAG	posi1333	GAGGATTGCTTGAGCATGGAAGGCCGAAG	0
chr:transposi1334	NULL	GAGGATTCCATTGGTTACTTGAGGTAC	posi1334	GAGGATTCCATTGGTTACTTGAGGTAC	0
chr:transposi1335	NULL	GAGGATGTGACGGTGAGTAAAACTCAGT	posi1335	GAGGATGTGACGGTGAGTAAAACTCAGT	0
chr:transposi1336	NULL	GAGGCGGTGGAAGAGGCGGAGGAGGGA	posi1336	GAGGAGGTGGAGGAGGCGGAGGAGGGA	2
chr:transposi1337	NULL	GAGGAGCTACCTACTCCAGGGCCTCTT	posi1337	GAGGAGCTACCTACTCCAGGGCCTCTT	0
chr:transposi1338	NULL	GAGGAGCTACCCTTTCTGGCAGGAGC	posi1338	GAGGAGCTACCCTTTCTGGCAGGAGC	0
chr:transposi1339	NULL	GAGGAGCCATAAGGGAGATGGATTGTCCCC	posi1339	GAGGAGCCATAAGGGAGATGGATTGTCCCC	0
chr:transposi1340	NULL	GAGGAGATAATCTCCAGGATGCCTGTGAAG	posi1340	GAGGAGATAATCTCCAGGATGCCTGTGAAG	0
chr:transposi1341	NULL	GAGGAAGGAAAGATAAACCAGGACCTAA	posi1341	GAGGAAGGAAAGATAAACCAGGACCTAA	0
chr:transposi1342	NULL	GAGGAAACTGCCACTTATAAACCGTCAGATC	posi1342	GAGGAAACTGCCACTTATAAACCGTCAGATC	0
chr:transposi1343	NULL	GAGGAAACCAAGTGGTGGATGGAATTGTC	posi1343	GAGGAAACCAAGTGGTGGATGGAATTGTC	0
chr:transposi1344	NULL	GAGGAAAATGCCCATGGTGATCTGTGACA	posi1344	GAGGAAAATGCCCATGGTGATCTGAGATA	2
chr:transposi1345	NULL	GAGGAAAATGCCCATGGTGATCTGAGA	posi1345	GAGGAAAATGCCCATGGTGATCTGAGA	0
chr:transposi1346	NULL	GTGCTGAAGAGCTTGGAGTCTAATGTTTGT	posi1346	GAGCTGAAGAGCTTGGAGTCTAATGTTTGT	1
chr:transposi1347	NULL	GAGCTGAAGAGCTTGGAGTCTAATGTTTGAG	posi1347	GAGCTGAAGAGCTTGGAGTCTAATGTTTGAG	0
chr:transposi1348	NULL	GAGCTAGATACAGAGTGCCGACTGGTGTAT	posi1348	GAGCTAGATACAGAGTGCCGACTGGTGTAT	0
chr:transposi1349	NULL	GAGCTAGACACAGGGTGCTGATAGGTAA	posi1349	GAGCTAGACACAGGGTGCTGATTGGTAA	1
chr:transposi1350	NULL	GAGCTAATGTGTGCCGCTCTCATGGA	posi1350	GAGCTAATGTGTGCCGCTCTCATGGA	0
chr:transposi1351	NULL	GAGCGAGGTGAGAAGCTCGATCTCTT	posi1351	GAGCGAGGTGAGAAGCTAGATGACTT	3
chr:transposi1352	NULL	GAGCCTGTTTGATGAGAGCACTACCTTCCTTC	posi1352	GAGCCTGTTTGATGAGAGCACTACCTTCCTTC	0
chr:transposi1353	NULL	GAGCCTGCCAAACATTTCCCATTCAGGA	posi1353	GAGCCTGCCAAACATTTCCCATTCAGGA	0
chr:transposi1354	NULL	GAGCCATGTGCCTGGCAAATCAGCAAATGGC	posi1354	GAGCCATGTGCCTGGCAAATCAGCAAATGGC	0
chr:transposi1355	NULL	GAGCCAGGGCGGTCAAGGCTGCAGTGA	posi1355	GAGCCAGGGCGGTCAAGGCTGCAGTGA	0
chr:transposi1356	NULL	GAGCCAATGAACACATATGGTGTATGGA	posi1356	GAGCCAATGAACACATATGGTGTATGGA	0
chr:transposi1357	NULL	GAGCAGTGGAGCCGAGGCCAGAATTCAGT	posi1357	GAGCAGTGGAGCCGAGGCCAGAATTCAGT	0
chr:transposi1358	NULL	GAGCAGAGATTGCACCATGAGCCATTGCAC	posi1358	GAGCAGAGATTGCACCATGAGCCATTGCAC	0
chr:transposi1359	NULL	GAGCAGAGAGGCCACGTGATATGTCT	posi1359	GAGCAGAGAGGCCACGTGATATGTCT	0
chr:transposi1360	NULL	GAGCACTGCAAGGGAATGATTGCGCTATT	posi1360	GAGCACTGCAAGGGAATGATTGCGCTATT	0
chr:transposi1361	NULL	GAGCAATCGATTTGGCAGCAGACACCAGC	posi1361	GAGCAATCGATTTGGCAGCAGACACCAGC	0
chr:transposi1362	NULL	GAGCAAGCTGATGGAATGGTTAATGTTG	posi1362	GAGCAAGCTGATGGAATGGTTAATGTTG	0
chr:transposi1363	NULL	GAGCAACACAATCTGCCGGTCCCAAAAG	posi1363	GAGCAACACAATCTGCCGGTCCCAAAAG	0
chr:transposi1364	NULL	GAGCAAATTAGGGACTGAGTCATAGCAGT	posi1364	GAGCAAATTAGGGACTGAGTCATGGCAGT	1
chr:transposi1365	NULL	GAGATGGAAAGTAGTTCAATGGTGAGC	posi1365	GAGATGGAAAGTAGTTCAATGGTGAGC	0
chr:transposi1366	NULL	GAGATGCACAAGCCTGGGTCAAGAGA	posi1366	GAGATGCACAAGCCTGGGTCAAGAGA	0
chr:transposi1367	NULL	GAGACCAAGATGCCTGAGGATTCAGTGTC	posi1367	GAGATCAAGATGCCTGAGGATTCAGTGTC	1
chr:transposi1368	NULL	GAGGTCAAGATGCCTGAGGATTCAGTGCCTT	posi1368	GAGATCAAGATGCCTGAGGATTCAGTGCCTT	1
chr:transposi1369	NULL	GAGATCAAGATGCCTGAGGATTCAATGCCTGT	posi1369	GAGATCAAGATGCCTGAGGATTCAGTGCCTGT	1
chr:transposi1370	NULL	GAGATCAAGATGCCTGAGGATTCAGTGCCTG	posi1370	GAGATCAAGATGCCTGAGGATTCAGTGCCTG	0
chr:transposi1371	NULL	GAGATCAAGATGCCTGAGGATTCAGTGCCT	posi1371	GAGATCAAGATGCCTGAGGATTCAGTGCCT	0
chr:transposi1372	NULL	GAGATCAAGATGCCTGAGGATTCAGTGCC	posi1372	GAGATCAAGATGCCTGAGGATTCAGTGCC	0
chr:transposi1373	NULL	GAGATATACCGATCGTTGTCTACCCACA	posi1373	GAGATATACCGATCGTTGTCTACCCACA	0
chr:transposi1374	NULL	CAGAGTGAATAGTCATGGGATCTGCC	posi1374	GAGAGTGTATAGTCATGGGTTCTGCC	3
chr:transposi1375	NULL	GAGAGTGCAGGTGCATAGGTCTTAGG	posi1375	GAGAGTGCAGGTGCATAGGTCTTAGG	0
chr:transposi1376	NULL	GAGAGGATAAGAAACTGCCTCATGGTAGCCTC	posi1376	GAGAGGATAAGAAACTGCCTCATGGTAGCCTC	0
chr:transposi1377	NULL	GGGAGATTCGGAGATGGAACACACCA	posi1377	GAGAGATTCAGAGATGGAACACACCA	2
chr:transposi1378	NULL	GAGAGAAACATAAATCTGGCTTACGTGC	posi1378	GAGAGAAACATAAATCTGGCTTACGTGC	0
chr:transposi1379	NULL	GAGAGAAAATTTGGTTGCCTGAAGTATC	posi1379	GAGAGAAAATTTGGTTGGCTGAAGTGTG	3
chr:transposi1380	NULL	GAGACTGAGAGTTGGTGCTGGTGGTT	posi1380	GAGACTGAGAGTTGGTGCTGGTGGTT	0
chr:transposi1381	NULL	GAGACTAGGAACGAACCGCCCTTGCCTA	posi1381	GAGACTAGGAACGAACCGCCCTTGCCTA	0
chr:transposi1382	NULL	GAGACCAGCCTGACCAACATGGTGGAACCC	posi1382	GAGACCAGCCTGACCAACATGGTGGAACCC	0
chr:transposi1383	NULL	GAGACAGAAGGTAGGTTTGTGGTTGCTGG	posi1383	GAGACAGAAGGTAGGTTTGTGGTTGCTGG	0
chr:transposi1384	NULL	GAGAAGTGTCACTGGAGGAAGAGCTCTGA	posi1384	GAGAAGTGTCACTGGAGGAAGAGCTCTGA	0
chr:transposi1385	NULL	GAGAAATAAAGGGACAGAGCTCAAAAGAGA	posi1385	GAGAAATAAAGGGACAGAGCTCAAAAGAGA	0
chr:transposi1386	NULL	GAGAAAGACCAATATCTTTCCACAGGGC	posi1386	GAGAAAGACCAATATCTTTCCACAGGGC	0
chr:transposi1387	NULL	GAGAAACTATGTGGTTGTATGGAGTA	posi1387	GAGAAACTATGTGGTTGTATGGAGTA	0
chr:transposi1388	NULL	GAGAAAACGGATCAAGTGGGCTAACGCAA	posi1388	GAGAAAACGGATCAAGTGGGCTAACGCAA	0
chr:transposi1389	NULL	GACTTTGCAGGACAATTTCGAGATATGGC	posi1389	GACTTTGCAGGACAATTTCGAGATATGGC	0
chr:transposi1390	NULL	GACTTAGAGATGGAAAGTAGTTCAATGGT	posi1390	GACTTAGAGATGGAAAGTAGTTCAATGGT	0
chr:transposi1391	NULL	GACTTAGAGATGGAAAGTACTTCAATGGG	posi1391	GACTTAGAGATGGAAAGTAGTTCAATGGG	1
chr:transposi1392	NULL	GACTTAGAGATGCAAAGTACTTGAATGGT	posi1392	GACTTAGAGATGCAAAGTACTTGAATGGT	0
chr:transposi1393	NULL	GACTGTAAGAATGTCTGTGCTGTATGC	posi1393	GACTGTAAGAATGTCTGTGCTGTATGC	0
chr:transposi1394	NULL	GACTGGAACTACGTCTTCAGCTCTGC	posi1394	GACTGGAACTACGTCTTCAGCTCTGC	0
chr:transposi1395	NULL	GACTCTTATCCTCTGTGACTACTCTCCTACC	posi1395	GACTCTTATCCTCTGTGACTACTCTCCTACC	0
chr:transposi1396	NULL	GACTCGCTTCTTCAGTGCCTTGCTGCTCC	posi1396	GACTCGCTTCTTCAGTGCCTTGCTGCTCC	0
chr:transposi1397	NULL	GACTCAGATGGATTCCAGAAGAAGCA	posi1397	GACTCAGATGGATTCCAGAAGAAGCA	0
chr:transposi1398	NULL	GACTAGAAGGCCTTGGGCCTGTGTGTCCCTA	posi1398	GACTAGAAGGCCTTGGGCGTGTGTGTCCCTA	1
chr:transposi1399	NULL	GACTAACTGGATATAGAGAAAGAGTGTTA	posi1399	GACTAACTGGATATAGGGAAAGAGTGTTA	1
chr:transposi1400	NULL	GACGACGACAGACTTGATGACCCTGA	posi1400	GACGAGGACAGAATTGATGAGCCTGA	3
chr:transposi1401	NULL	GACCTTACATTCTGTTTGTCTCGATTGGC	posi1401	GACCTTACATTCTGTTTGTCTCGATTGGC	0
chr:transposi1402	NULL	GACCTGGGACACTTGAGCTTGATGGCGGGA	posi1402	GACCTGGGACACTTGAGCTTGATGGCGGGA	0
chr:transposi1403	NULL	GACCGTTGTATCCGTGGGTCCCTGTTC	posi1403	GACCGTTGTATCCGTGGGTCCCTGTTC	0
chr:transposi1404	NULL	GACCCATTCCTTAGGGCAGTGCCTCTAGC	posi1404	GACCCATTCCTTAGGGCAGTGCCTCTAGC	0
chr:transposi1405	NULL	GACCATCAGGTGAGGGCAGTGTTAGG	posi1405	GACCATCAGGTGAGGGCAGTGTTAGG	0
chr:transposi1406	NULL	GACCAGGGATGATAATGGGCCAAGAACCAA	posi1406	GACCAGGGATGATAATGGGCCAAGAACCAA	0
chr:transposi1407	NULL	GACCAGCTGACGTGGTAATTTCACAGGTA	posi1407	GACCAGCTGACGTGGTAATTTCACAGGTA	0
chr:transposi1408	NULL	GACCAGCCTGGCCAACATGGTGAAACCCCGCC	posi1408	GACCAGCCTGGCCAACATGGTGAAACCCCGCC	0
chr:transposi1409	NULL	GACCAGATTGAAGAGTGGCTAAAACATT	posi1409	GACCAGATTGAAGAGTGGCTAAAACAGT	1
chr:transposi1410	NULL	GACCAGACTCAGGGGTAGCCTTTTCAAACT	posi1410	GACCAGACTCAGGGGTAGCCTTTTCAAACT	0
chr:transposi1411	NULL	GACCAGACTCAGGGGTAGCCTTTTCAAA	posi1411	GACCAGACTCAGGGGTAGCCTTTTCAAA	0
chr:transposi1412	NULL	GGCCAGACTCAGGGGTAGCCTTCTCAAACT	posi1412	GACCAGACTCAGGGGTAGCCTTCTCAAACT	1
chr:transposi1413	NULL	GACCACGGGACCATGCATGTGCAAAG	posi1413	GACCACGGGACCATGCATGTGCAAAG	0
chr:transposi1414	NULL	GACCAATGATGAGTATTCTGGGGTGTCTGAA	posi1414	GACCAATGATGAGTATTCTGGGGTGTCTGAA	0
chr:transposi1415	NULL	GACCAATGATGAGTATTCTGGGGTGTCTGA	posi1415	GACCAATGATGAGTATTCTGGGGTGTCTGA	0
chr:transposi1416	NULL	GACCAATGATGAGTATTCCGAGGTGTCTGAA	posi1416	GACCAATGATGAGTATTCCGGGGTGTCTGAA	1
chr:transposi1417	NULL	GACCAATGATGAGATTGGAGGGTGTCTGAAT	posi1417	GACCAATGATGAGATTGGAGGGTGTCTGAAT	0
chr:transposi1418	NULL	GACCAATGATGAGATTGGAGGGTGTCTGAA	posi1418	GACCAATGATGAGATTGGAGGGTGTCTGAA	0
chr:transposi1419	NULL	GACCAATGATGAGACAGTGTTTATGAAC	posi1419	GACCAATGATGAGACAGTGTTTATGAAC	0
chr:transposi1420	NULL	GACCAATGATGAGACCGTGTTTATGAAA	posi1420	GACCAATGATGAGACAGTGTTTATGAAA	1
chr:transposi1421	NULL	GACCAATGATGAGACAGTGTTTATGAA	posi1421	GACCAATGATGAGACAGTGTTTATGAA	0
chr:transposi1422	NULL	GACCAAAGAGGCATGGTGATCGGTAA	posi1422	GACCAAAGAGGCATGGTGATCGGTAA	0
chr:transposi1423	NULL	GACATGTTCATGATGGTCTTAATGCCC	posi1423	GACATGTTCATGATGGTCTTAATGCCC	0
chr:transposi1424	NULL	GACATGCATAGAGGGAAGACCAGGTGAAGA	posi1424	GACATGCATAGAGGGAAGACCAGGTGAAGA	0
chr:transposi1425	NULL	GACAGGTCACAGTCAAAATGCAGTGA	posi1425	GACAGGTCACAGTCAAAATGCAGTGA	0
chr:transposi1426	NULL	GACAGGACTTGATCACTGAGTTGATGTGGA	posi1426	GACAGGACTTGATCACTGAGTTGATGTGGA	0
chr:transposi1427	NULL	GACAGATTCATGGGTTTTTGAGCAGC	posi1427	GACAGATTCATGGGTTTTTGAGCAGC	0
chr:transposi1428	NULL	GACAGATGGAACAACATGTGCAAAGTC	posi1428	GACAGATGGAACAACATGTGCAAAGTC	0
chr:transposi1429	NULL	GACAGAGAAAACAGGGTGCTGAGCTA	posi1429	GACAGAGAAAACAAGGTGGTGAACTA	3
chr:transposi1430	NULL	GACACTTGCTATTCAAAAGACTCTAGGCTG	posi1430	GACACTTGCTATTCAAAAGACTCTAGGCTG	0
chr:transposi1431	NULL	GACACTGGCGTTACCACTTGACCAAGG	posi1431	GACACTGGCGTTACCACTTGACCAAGG	0
chr:transposi1432	NULL	GACACGCCTGTGCTCTGGATGTGAGATGTC	posi1432	GACACGCCTGTGCTCTGGATGTGAGATGTC	0
chr:transposi1433	NULL	GGCACCAAGAAGTGATGGTGGGGCTTT	posi1433	GACACCAGGAAGTGATTGTGGGGCTTT	3
chr:transposi1434	NULL	AACACAGAGGACCCGGTGCTGGATGG	posi1434	GACACACAGGACCTGGTGCTGGATGG	3
chr:transposi1435	NULL	GACAATGAGATGTTGCTGTCCCGGGAGTTT	posi1435	GACAATGAGATGTTGCTGTCCCGGGAGTGT	1
chr:transposi1436	NULL	GACAAGGACATGAGACAGTGGTGATGGC	posi1436	GACAAGGACATGAGACAGTGGTGATGGC	0
chr:transposi1437	NULL	GACAAAGTGTGTAATCCTCTGTGCCTCAGT	posi1437	GACAAAGTGTGTAATCCTCTGTGCCTCAGT	0
chr:transposi1438	NULL	GACAAAGAGATAAAGAGAAAGCAGCTGGGCCC	posi1438	GACAAAGAGATAAAGAGAAAGCAGCTGGGCCC	0
chr:transposi1439	NULL	GAATTTCAAGACCCTGACAGCAGAGC	posi1439	GAATTTCAAGACCCTGACAGCAGAGC	0
chr:transposi1440	NULL	GAATTGATGCCTCAGGTCAGGTTGAAA	posi1440	GAATTGATGCCTCAGGTCAGGTTGAAA	0
chr:transposi1441	NULL	GAATTAGTGTCTGATGTTGGATGTTCC	posi1441	GAATTAGTGTCTGATGTTGGATGTTCC	0
chr:transposi1442	NULL	GAATGGTGGCTCCAGGGACTGAGGGA	posi1442	GAATGGTGGCTCCAGGGACTGAGGGA	0
chr:transposi1443	NULL	GAATGCCTTATCCACCATCATGGTAATTC	posi1443	GAATGCCTTATCCACCATCATGGTAATTC	0
chr:transposi1444	NULL	GAATGAGATAGTGGTAATGGATGCACAAC	posi1444	GAATGAGATAGTGGTAATGGATGCACAAC	0
chr:transposi1445	NULL	GAATCTGAAAGTTAAAGGGTGCTGTTC	posi1445	GAATCTGAAAGTTAAAGGGTGCTGTTC	0
chr:transposi1446	NULL	GAATCAGACATGGATCCTGCCTTTGAGGAGC	posi1446	GAATCAGACATGGATCCTGCCTTTGAGGAGC	0
chr:transposi1447	NULL	GAATCAGACATGGATCCTGCCTTTGAGGA	posi1447	GAATCAGACATGGATCCTGCCTTTGAGGA	0
chr:transposi1448	NULL	GAATCAGACATGGATCCTGCCTTTGAGG	posi1448	GAATCAGACATGGATCCTGCCTTTGAGG	0
chr:transposi1449	NULL	GAATCAGACATGGATCCTGCCTTTGAG	posi1449	GAATCAGACATGGATCCTGCCTTTGAG	0
chr:transposi1450	NULL	GAATACGGATGATGATTAGTCCTAAGTGC	posi1450	GAATACGGATGATGATTAGTCCTAAGTGC	0
chr:transposi1451	NULL	GAATAATGCTGTTAGGAACACGGGTA	posi1451	GAATAATGCTGTTAGGAACACGGGTA	0
chr:transposi1452	NULL	GAAGTTTCAGGAAGTTCATGACGTTTGCAGC	posi1452	GAAGTTTCAGGAAGTTCATGACGTTTGCAGC	0
chr:transposi1453	NULL	GAAGTGAAACAACCAGTTCCTGCCTTAACTGA	posi1453	GAAGTGAAACAACCAGTTCCTGCCTTAACTGA	0
chr:transposi1454	NULL	GAAGTCCGAAATCAAGATGCCTGTGGATTC	posi1454	GAAGTCCGAAATCAAGATGCCTGAGGATTC	1
chr:transposi1455	NULL	GAAGGTGATATTCCCCTGGAGTGGGGCTGC	posi1455	GAAGGTGATATTCCCCTGGAGTGGGGCTGC	0
chr:transposi1456	NULL	GAAGGTACTATGACTGGACGTGCACGTAA	posi1456	GAAGGTACTATGACTGGACGTGCACGTAA	0
chr:transposi1457	NULL	GACGGGTACTGAGCATGGTGGCCACT	posi1457	GAAGGGAACTGAGCCTGGTGGCCACT	3
chr:transposi1458	NULL	GAAGGCAGTGTTGCTGTGTTCCTTCTGGATC	posi1458	GAAGGCAGTGTTGCTGTGTTCCTTCTGGATC	0
chr:transposi1459	NULL	GAAGCTTCCGAACCCAGGCTGCCTGC	posi1459	GAAGCTTCTGAAACCAGGCTGCCTGA	3
chr:transposi1460	NULL	GAAGCCAATGTACAGTTCGGACTGTG	posi1460	GAAGCCAATGTACAGTTCGGACTGTG	0
chr:transposi1461	NULL	GAAGAGAGCTTGGCACACTGTCAGTGCTCCC	posi1461	GAAGAGAGCTTGGCACACTGTCAGTGCTCCC	0
chr:transposi1462	NULL	GAAGAGAACAAGAACCTCTGCCTGGTA	posi1462	GAAGAGAACAAGAACCTCTGCCTGGTA	0
chr:transposi1463	NULL	GAAGAATTGTCTTGGGCCACACATGAA	posi1463	GAAGAATTGTCTTGGGCCACACATGAA	0
chr:transposi1464	NULL	GAAGAATCGGATCACACCTGGGCTTGGAGA	posi1464	GAAGAATCGGATCACACCTGGGCTTGGAGA	0
chr:transposi1465	NULL	GAAGAAGTGAGTCACACCCCTGTTGC	posi1465	GAAGAAGTGAGTCACACCCCTGTTGC	0
chr:transposi1466	NULL	GAAGAAGAAACTGTTGCCTGGTGAGAGA	posi1466	GAAGAAGAAACTGTTGCCTGGTGAGAGA	0
chr:transposi1467	NULL	GAAGAACTTGGAATCTAGTGTTCGCGGGC	posi1467	GAAGAACTTGGAATCTAGTGTTCGCGGGC	0
chr:transposi1468	NULL	GAACTATGCCAAGATAGGTAATGGATGA	posi1468	GAACTATGCCAAGATAGGTAATGGATGA	0
chr:transposi1469	NULL	GAACGAGTACCAGCAGGGGAAATGCCA	posi1469	GAACGAGTACCAGCAGGGGAAATGCCA	0
chr:transposi1470	NULL	GAACCTTCAATGAGTGTCCAGTGGGAGGTC	posi1470	GAACCTTCAATGAGTGTCCAGTGGGAGGTC	0
chr:transposi1471	NULL	GAACATGGTTTGACCACACAATGGAA	posi1471	GAACATGGTTTGACCACACAATGGAA	0
chr:transposi1472	NULL	GAACATGGGAGTGCAGATATCTCTTCACC	posi1472	GAACATGGGAGTGCAGATATCTCTTCACC	0
chr:transposi1473	NULL	GAACATGACAGGGATCTTCACAGTGC	posi1473	GAACATGACAGGGATCTTCACAGTGC	0
chr:transposi1474	NULL	GAACAGGTGGTGTTTGGTTACATGAACAA	posi1474	GAACAGGTGGTGTTTGGTTACATGAACAA	0
chr:transposi1475	NULL	GAACAAGGGCCAAACCACCTCATCGTGGGAA	posi1475	GAACAAGGGCCAAACCACCTCATCGTGGGAA	0
chr:transposi1476	NULL	GAACAACATCAGTTCCTCCCCGAGTCT	posi1476	GAACAACATCAGTTCCTCCCCGAGTCT	0
chr:transposi1477	NULL	GAAATAGACTATCTGTCTGGCAGGTT	posi1477	GAAATAGACTATCTGTCTGGCAGGTT	0
chr:transposi1478	NULL	GAAAGTACTAATAGTCCCTGATATGCAGAAA	posi1478	GAAAGTACTAATAGTCCCTGATATGCAGAAA	0
chr:transposi1479	NULL	GGAAGGTACTATGACTGGACGTGCACGTA	posi1479	GAAAGGTACTATGACTGGACGTGCACGTA	1
chr:transposi1480	NULL	GAAACTTACAATCATGGCAGAAGGCAAAGGG	posi1480	GAAACTTACAATCATGGCAGAAGGCAAAGGG	0
chr:transposi1481	NULL	GAAACTGGTGTATCCTTACCACGGTGTT	posi1481	GAAACTGGTGTATCCTTATCACGGTGTT	1
chr:transposi1482	NULL	GAAACTGCTAAAGGATGTCCTCATCA	posi1482	GAAACTGCTAAAGGATGTCCTCATCA	0
chr:transposi1483	NULL	GAAACCTCTGTCGCCAGTGGTGCGTTTGCCT	posi1483	GAAACCTCTGTCGCCAGTGGTGCGTTTGCCT	0
chr:transposi1484	NULL	GAAACCTCTGTCGCCAGTGGTGCGTTTGCC	posi1484	GAAACCTCTGTCGCCAGTGGTGCGTTTGCC	0
chr:transposi1485	NULL	GAAACAGAACCTGAGATGGCCACAGCCCC	posi1485	GAAACAGAACCTGAGATGGCCACAGCCCC	0
chr:transposi1486	NULL	CTTGTGTTAACCAGGTCAATGAGTACCTCAA	posi1486	CTTGTGTTAACCAGGTCAATGAGTACCTCAA	0
chr:transposi1487	NULL	CTTGTGGATTCTTGCTGTATGCATGC	posi1487	CTTGTGGATTCTTGCTGTATGCATGC	0
chr:transposi1488	NULL	CTTGTGATGGTATCGCAGGTAATCTGT	posi1488	CTTGTGATGGTATCGTAGGTAATCTGT	1
chr:transposi1489	NULL	TTTGGGAAACATAGATTTGAAATCTTTTC	posi1489	CTTGGGAAACATAGATTTGAAATCTTTTC	1
chr:transposi1490	NULL	CTTGGAGTTTGATGGTTCTAGGCATGAGA	posi1490	CTTGGAGTTTGATGGTTCTAGGCATGAGA	0
chr:transposi1491	NULL	CTTGCGTCAGGATTAAAGGCTCTCGTGCCC	posi1491	CTTGCGTCAGGATTAAAGGCTCTCGTGCCC	0
chr:transposi1492	NULL	CTTGATTTCGGGTGATGGTACTTCATTAGC	posi1492	CTTGATTTCGGGTGATGGTACTTCATTAGC	0
chr:transposi1493	NULL	CTTGATTGGATTGAAGGACGCAAAGTA	posi1493	CTTGATTGGATTGAAGGACGCAAAGTA	0
chr:transposi1494	NULL	CTTGAGTGTTCACAACTGAAACCCCAGTGGGC	posi1494	CTTGAGTGTTCACAACTGAAACCCCAGTGGGC	0
chr:transposi1495	NULL	CTTGAGGGTGATGACTTACTGAGTATC	posi1495	CTTGAGGGTGATGACTTACTGAGTATC	0
chr:transposi1496	NULL	CTTGAGACCAGGAGAGGTCAAGGCTGC	posi1496	CTTGAGACCAGGAGAGGTCAAGGCTGC	0
chr:transposi1497	NULL	CTTCCTCCATCTTAAAAGCCAGCTTCTGCAA	posi1497	CTTCCTCCATCTTAAAAGCCAGCTTCTGCAA	0
chr:transposi1498	NULL	CTTCCCAGAAGATGAGTGCATGAGAGG	posi1498	CTTCCCAGAAGATGAGTGCATGAGAGG	0
chr:transposi1499	NULL	CTTCAGAATGTGATGGTTTGGAGATAGGGCC	posi1499	CTTCAGAATGTGATGGTTTGGAGATAGGGCC	0
chr:transposi1500	NULL	TTTTGGTGGAGATGGGGATTCTCTGT	posi1500	TTTTGGTGGAGATGGGGATTCGCTGT	1
chr:transposi1501	NULL	TTTTGGAATTTCCTTGGGGCATGGTT	posi1501	TTTTGGAATTTCCTTGGGGCATGGTT	0
chr:transposi1502	NULL	TTTTCTGCAACTAGATGGTCCCATCGTGAA	posi1502	TTTTCTGCAACTAGATGGTCCCATCGTGAA	0
chr:transposi1503	NULL	TTTTATGGCCAGCTTTCAGGGGAGAAAGGT	posi1503	TTTTATGGCCAGCTTTCAGGGGAGAAAGGT	0
chr:transposi1504	NULL	TTTTAGTAGAGATGGGGTCTCTCTCTGTTGC	posi1504	TTTTAGTAGAGATGGGGTCTCTCTCTGTTGC	0
chr:transposi1505	NULL	TTTGTGTCCCTGTGTACTTGAGATTAGGGA	posi1505	TTTGTGTCCCTGTGTACTTGAGATTAGGGA	0
chr:transposi1506	NULL	TTTGTGCAGTTGAGGAAAAGGTGGCCCATC	posi1506	TTTGTGCAGTTGAGGAAAAGGTGGCCCATC	0
chr:transposi1507	NULL	TTTGTCTGAGGAGATAAACCATGCGC	posi1507	TTTGTCTGAGGAGATAAACCATGCGC	0
chr:transposi1508	NULL	TTTGTCAAGTACTTTACTGGTCAAGGTGT	posi1508	TTTGTCAAGTACTTTACTGGTCAAGGTGT	0
chr:transposi1509	NULL	TTTGGTGGTGGTGTTATCAGTCTGAGT	posi1509	TTTGGTGGTGGTGTTATCAGTCTGAGT	0
chr:transposi1510	NULL	TTTGGTCGTCAGTCCTCTTCGGTGAT	posi1510	TTTGGTGATCATTCCTCTTCGGTGAT	3
chr:transposi1511	NULL	TTTGGGTCTCGGTTATAAGCGAGAAAATGC	posi1511	TTTGGGTCTCGGTTATAAGCGAGAAAATGC	0
chr:transposi1512	NULL	TTTGGCTTGCACTGTCACGTTGGATCC	posi1512	TTTGGCTTGCACTGTCACGTTGGATCC	0
chr:transposi1513	NULL	TTTGGCTGCCTAATTATTGTAATTTTTT	posi1513	TTTGGCTGCCTAATTATTGTATTTTTTT	1
chr:transposi1514	NULL	TTTGCTGATGGGGACATTGAGGCTCGTGG	posi1514	TTTGCTGATGGGGACATTGAGGCTCGTGT	1
chr:transposi1515	NULL	TTTGCTGATGGGGACATTGAGGCTCGTGG	posi1515	TTTGCTGATGGGGACATTGAGGCTCGTGG	0
chr:transposi1516	NULL	TTTGCTGATGGGGACACTGAGGATCATGG	posi1516	TTTGCTGATGGGGACACTGAGGATCATGG	0
chr:transposi1517	NULL	TTTGCGGTTCACCAATATATGATGTTC	posi1517	TTTGCGGTTCACCAATATATGATGTTC	0
chr:transposi1518	NULL	TTTGCCATCCATAGGCAGCTGTGTTAGCCAGC	posi1518	TTTGCCATCCATAGGCAGCTGTGTTAGCCAGC	0
chr:transposi1519	NULL	TTTGCCATCCATAGGCAGCTGTGTTAGCCA	posi1519	TTTGCCATCCATAGGCAGCTGTGTTAGCCA	0
chr:transposi1520	NULL	TTTGCAGGGAAAACACTTCAGCATGGT	posi1520	TTTGCAGGGAAAACACTTCAGCATGGT	0
chr:transposi1521	NULL	TTTGCAGGCTTGCAAGATCCAGGATCCC	posi1521	TTTGCAGGCTTGCAAGATCCAGGATCCC	0
chr:transposi1522	NULL	TTTGCAACTCATCAGATTGTTTGCACAGG	posi1522	TTTGCAACTCATCAGATTGTTTGCACAGG	0
chr:transposi1523	NULL	TTTGATTAATGTCTCCCTCGCCTCCAAGAC	posi1523	TTTGATTAATGTCTCCCTCGCCTCCAAGAC	0
chr:transposi1524	NULL	TTTGATTAATGTCTCCCTCGCCTCCAAGA	posi1524	TTTGATTAATGTCTCCCTCGCCTCCAAGA	0
chr:transposi1525	NULL	GCTGATGAGGTACTGAATAAACAGTG	posi1525	TTTGATGACGTACTGAATAAACAGTG	3
chr:transposi1526	NULL	TTTGATGAAAAGTGGGAATAAACATGACTGC	posi1526	TTTGATGAAAAGTGGGTATAAACATGACTGC	1
chr:transposi1527	NULL	TTTGAGTGTCTGCAATGGCAAGTGACTGT	posi1527	TTTGAGTGTCTGCAATGGCAAGTGACTGT	0
chr:transposi1528	NULL	TTTGAGGTGAGTCTCGAAGAGCAAACAGGA	posi1528	TTTGAGGTGAGTCTCGAAGAGCAAACAGGA	0
chr:transposi1529	NULL	TTTTAGCGTGATGATGGATTGTGTGT	posi1529	TTTGAGGGTGATGATGGATTCTGTGT	3
chr:transposi1530	NULL	TTTGAGGAGCTTACTGTCTACTGGCA	posi1530	TTTGAGGAGCTTACTGTCTACTGGCA	0
chr:transposi1531	NULL	TTTGAGCTGGACCTCGAAAGATGGCAGGGG	posi1531	TTTGAGCTGGACCTCGAAAGATGGCAGGGG	0
chr:transposi1532	NULL	TTTGAGCTGGACCTCGAAAGTTGGCAGGGA	posi1532	TTTGAGCTGGACCTCGAAAGATGGCAGGGA	1
chr:transposi1533	NULL	TTTGAGCTGGACCTCGAAAGATGGCAGGG	posi1533	TTTGAGCTGGACCTCGAAAGATGGCAGGG	0
chr:transposi1534	NULL	TTTGAGCTGGACCTCGAAAGATGGCA	posi1534	TTTGAGCTGGACCTCGAAAGATGGCA	0
chr:transposi1535	NULL	TTTGAGCCATATAAATCTATTACCTA	posi1535	TTTGAGCCATATAAATCTATTACCTA	0
chr:transposi1536	NULL	TTTGAGATGAAGTTTCATGCTTGTCATCCA	posi1536	TTTGAGATGAAGTTTCATGCTTGTCATCCA	0
chr:transposi1537	NULL	TTTGAGACCAGCCTGGCCAACGTGGTGAA	posi1537	TTTGAGACCAGCCTGGCCAACGTGGTGAA	0
chr:transposi1538	NULL	TTTGACCCCAATGGTCCTCTTTCTTGCC	posi1538	TTTGACCCCACTGGTCCTCTTTCTTGCC	1
chr:transposi1539	NULL	TTTGAATGACGCGGGGAAGCACAGCTGGT	posi1539	TTTGAATGACTCGGGGAAGCACAGCTGGT	1
chr:transposi1540	NULL	TTTGAAGTTTGATTTGCAGCCTGCCC	posi1540	TTTGAAGTTTGATTTGCAGCCTGCCC	0
chr:transposi1541	NULL	TTTGAAGCGTTGGTTGTGTGACATGTGGTC	posi1541	TTTGAAGCGTTGGTTGTGTGACATGTGGTC	0
chr:transposi1542	NULL	TTTGAAGCACGTGATCTTTGTACCTACTCCC	posi1542	TTTGAAGCACGTGATCTTTGTACCTACTCCC	0
chr:transposi1543	NULL	TTTGAAGATGGGAGTCTCACACTGTTGCC	posi1543	TTTGAAGATGGGAGTCTCACACTGTTGCC	0
chr:transposi1544	NULL	TTTGAAAGGATGTCTGCCTAGGAGTGGAG	posi1544	TTTGAAAGGATGTCTGCCTAGGAGTGGAG	0
chr:transposi1545	NULL	TTTCTTGTCCGGCTGATCTGGTTGTGATGT	posi1545	TTTCTTGTCGGGCTGATCTGGTTGTGATGT	1
chr:transposi1546	NULL	TTTCTTGAAAGCAGTGTCTACATCCACTGT	posi1546	TTTCTTGAAAGCAGTGTCTACATCCACTGT	0
chr:transposi1547	NULL	TTTCTTGAAAGCAGTGTCTACATCCA	posi1547	TTTCTTGAAAGCAGTGTCTACATCCA	0
chr:transposi1548	NULL	TTTCTTGAAAGAAGAGTCCAGACTTGCTGTC	posi1548	TTTCTTGAAAGAAGAGTCCAGACTTGCTGTC	0
chr:transposi1549	NULL	TTTCTGTGCCTTGCTTATATCACTTAGCAT	posi1549	TTTCTGTGCCTTGCTTATATCACTTAGCAT	0
chr:transposi1550	NULL	TTTCTGAGAGTTTGTGTGGCACTGGTAAA	posi1550	TTTCTGAGAGTTTGTGTGGCACTGGTAAA	0
chr:transposi1551	NULL	TTTCTCGCAGAGGGGGATTTGGTACCGTC	posi1551	TTTCTCGCAGAGGGGGATTTGGTAGTGTC	2
chr:transposi1552	NULL	TTTCTGGTGATGGTACTTCATTAGCTGCCT	posi1552	TTTCGGGTGATGGTACTTCATTAGCTGCCT	1
chr:transposi1553	NULL	TTTCGGGTGATGGTACTTCATTAGCTGCC	posi1553	TTTCGGGTGATGGTACTTCATTAGCTGCC	0
chr:transposi1554	NULL	TTTCGGGTGATGTTACTTCATTAGCTGA	posi1554	TTTCGGGTGATGGTACTTCATTAGCTGA	1
chr:transposi1555	NULL	TTTCGGGTGATGGTACTTCATTAGCT	posi1555	TTTCGGGTGATGGTACTTCATTAGCT	0
chr:transposi1556	NULL	TTTCCGCTGATGACTTATGATGGTCTGTTT	posi1556	TTTCCGCTGATGACTTATGATGGTCTGTTT	0
chr:transposi1557	NULL	TTTCCGCTGATGACTTATGATGGTCTGTT	posi1557	TTTCCGCTGATGACTTATGATGGTCTGTT	0
chr:transposi1558	NULL	TTTCCGCAGAGGTCTTTAAAACAGGGTGAGT	posi1558	TTTCCGCAGAGGTCTTTAAAACAGGGTGAGT	0
chr:transposi1559	NULL	TTTCCCCTATTGGCTGGGGTTGGACTGC	posi1559	TTTCCCCTATTGGCTGGGGTTGGACTGC	0
chr:transposi1560	NULL	TTTCCAAGATCACTCTGGCCCACCACACA	posi1560	TTTCCAAGATCACTCTGGCCCACCACACA	0
chr:transposi1561	NULL	TTTCAGTAAACCCACAACCTTCAGCATGGGC	posi1561	TTTCAGTAAACCCACAACCTTCAGCATGGGC	0
chr:transposi1562	NULL	TTTCAGATAGGGAGCACTGTGGGTGGCTGA	posi1562	TTTCAGATAGAGAGCACTGTGGGTGGCTGA	1
chr:transposi1563	NULL	TTGCAGATAGAGACAAATGTGGGTGGCTGC	posi1563	TTTCAGATAGAGACAACTGTGGGTGGCTGA	3
chr:transposi1564	NULL	TTTCACTTCTTTTGTGGATCTTCAGTTGC	posi1564	TTTCACTTCTTTTGTGGATCTTCAGTTGC	0
chr:transposi1565	NULL	TTTCAAGTGATTCTCCTGTCTCAGCCTCC	posi1565	TTTCAAGTGATTCTCCTGTCTCAGCCTCC	0
chr:transposi1566	NULL	TTTCAAGCTTTAAATTGATCTGGTATTGC	posi1566	TTTCAAGCTTTAAATTGATCTGGTATTGC	0
chr:transposi1567	NULL	TTTCAAGAAGTTTGGCTGTCAAGGAA	posi1567	TTTCAAGAAGTTTGGCTGTCAAGGAA	0
chr:transposi1568	NULL	TTTCAACTTGACTGGTCTACGGTGTGTC	posi1568	TTTCAACTTGACTGGTCTACGGTGTGTC	0
chr:transposi1569	NULL	TTTATTGTTAATGCCCCCAAACTGGAAA	posi1569	TTTATTGTTAATGCCCCCAAACTGGAAA	0
chr:transposi1570	NULL	TTTATAGACACAGGATAGGGGCATGGTA	posi1570	TTTATAGACACAGGATAGGGGCATGGTA	0
chr:transposi1571	NULL	TTTAGCTGAATATATTAAGGCTTGTGAT	posi1571	TTTAGCTGAATATATTAAGGCTTGTGAT	0
chr:transposi1572	NULL	TTTAGCAGGGTAGATGATGAAAAGAC	posi1572	TTTAGCAGGGTAGATGATGAAAAGAC	0
chr:transposi1573	NULL	TTTACCATGTTGGTCAGGCTGATCTCAA	posi1573	TTTACCATGTTGGTCAGGCTGATCTCAA	0
chr:transposi1574	NULL	TTTAATGTTGCAACTACAGGAGTGGTGTT	posi1574	TTTAATGTTGCAACTACAGGAGTGGTGTT	0
chr:transposi1575	NULL	TTTAACATGCATGTTTTGGGGCTTTGGGC	posi1575	TTTAACATGCATGTTTTGGGGCTTTGGGC	0
chr:transposi1576	NULL	TTTAACACAGATGTAAGGTGGAGAGTGCT	posi1576	TTTAACACAGATGTAAGGTGGAGAGTGCT	0
chr:transposi1577	NULL	TTTAAATAAGATGGTAAGTAATTGGA	posi1577	TTTAAATAAGATGGTAAGTAATTGGA	0
chr:transposi1578	NULL	TTTAAAGCGTGCAGAACCATGAGCCA	posi1578	TTTAAAGCGTGCAGAACCATGAGCCA	0
chr:transposi1579	NULL	TTCAAAGAGCCAAGGTCCCGCCATGTTGCCC	posi1579	TTTAAAGAGCCAAGGTCCCGCTATGTTGCCC	2
chr:transposi1580	NULL	TTGTTTACCTGCTCAAGCCTCAGCAGT	posi1580	TTGTTTACCTGCTCAAGCCTCAGCAGT	0
chr:transposi1581	NULL	TTGTTGTGGGGCCACCCTGTGCATGGTAGA	posi1581	TTGTTGTGGGGCCACCCTGTGCATGGTAGA	0
chr:transposi1582	NULL	TTGTTGGATTGAAGCATGCCTAGATAGC	posi1582	TTGTTGGATTGAAGGATGCCTAGATAGC	1
chr:transposi1583	NULL	TTGTTCTAGTTTGAGGGTCGTGGAGC	posi1583	TTGTTCTAGTTTGAGGGTCGTGGAGC	0
chr:transposi1584	NULL	TTGTTATGCCACAGTCAGATTGGAAAGT	posi1584	TTGTTATGCCACAGTCAGATTGGAAAGT	0
chr:transposi1585	NULL	TTGTTATGACGGCCTAGGAAACTAATA	posi1585	TTGTTATGACGGCCTAGGAAACTAATA	0
chr:transposi1586	NULL	TTGTTATAGTGCCATGGGTAACCCAT	posi1586	TTGTTATAGTGCCATGGGTAACCCAT	0
chr:transposi1587	NULL	TTGTTAATATCCCATTGGCCAGTGCA	posi1587	TTGTTAATATCCCATTGGCCAGTGCA	0
chr:transposi1588	NULL	TTGTGTTTTTTGTTGGTGCATTCTCGGG	posi1588	TTGTGTTTTTTGTTGGTGCATTCTCGGG	0
chr:transposi1589	NULL	TTGTGTTTTACCCTGTGAGAAGGACA	posi1589	TTGTGTTTTACCCTGTGAGAAGGACA	0
chr:transposi1590	NULL	TTGTGTGTTGTGCCATTAAAGATTGTTGTC	posi1590	TTGTGTGTTGTGCCATTAAAGATTGTTGTC	0
chr:transposi1591	NULL	TTGTGTGTCTGCATACTTGATTGCCT	posi1591	TTGTGTGTCTGCATACTTGATTGCCT	0
chr:transposi1592	NULL	TTGTGTGCTTTTGAGGACTAGGGTGTTAGC	posi1592	TTGTGTGCTTTTGAGGACTAGGGTGTTAGC	0
chr:transposi1593	NULL	TTGTGTCAGGGATCTGAGATCTTACA	posi1593	TTGTGTCAGGGATCTGAGATCTTACA	0
chr:transposi1594	NULL	TTGTGGGTCGTGATCAGGATGGAAGAAC	posi1594	TTGTGGGTCGTGATCAGGATGGAAGAAC	0
chr:transposi1595	NULL	TTGTGGGCTACATAAATGATACACCTGGTC	posi1595	TTGTGGGCTACATAAATGATACACCTGGTC	0
chr:transposi1596	NULL	TTGTGGCTTAGGAACGCCTTTAAGTGGTT	posi1596	TTGTGGCTTAGGAACGCCTTTAAGTGGTT	0
chr:transposi1597	NULL	TTGTGGCTGGAATACGAGAAATAATGGTTGT	posi1597	TTGTGGCTGGAATACGAGACATAATGGTTGT	1
chr:transposi1598	NULL	TTGTGGCTGGAATACGAGACATAATGGTTGG	posi1598	TTGTGGCTGGAATACGAGACATAATGGTTGG	0
chr:transposi1599	NULL	TTGTGGCAAAATTGTGACAGCAGCAA	posi1599	TTGTGGCAAAATTGTGACAGCAGCAA	0
chr:transposi1600	NULL	TTGTGGATGATAAGCAAATTGTAGTA	posi1600	TTGTGGATGATAAGCAAATTGTAGTA	0
chr:transposi1601	NULL	TTGTGGAGGAAGCAAGTGCTGGCTGCCTC	posi1601	TTGTGGAGGAAGCAAGTGCTGGCTGCCTC	0
chr:transposi1602	NULL	TTGTGGAATGAACTGGTCTGTGTACCCCTC	posi1602	TTGTGGAATGAACTGGTCTGTGTACCCCTC	0
chr:transposi1603	NULL	TTGTGAGGGTGATTAGTTTGGCTAGT	posi1603	TTGTGAGGGTGATTAGTTTGGCTAGT	0
chr:transposi1604	NULL	TTGTCTTGTCCACAGTTTAAATGGAATCCC	posi1604	TTGTCTTGTCCACAGTTTAAATGGAATCCC	0
chr:transposi1605	NULL	TTGTCTGCAAACCTAAATTTTCATGGCTGT	posi1605	TTGTCTGCAAACCTAAATTTTCATGGCTGT	0
chr:transposi1606	NULL	TTGTCTCGTTTGATTCCTACCTCTTTAAAC	posi1606	TTGTCTCGTTTGATTCCTACCTCTTTAAAC	0
chr:transposi1607	NULL	TTGTCACCAGTTGCTCATGTACCTCTTT	posi1607	TTGTCACCAGTTGCTCATGTACCTCTTT	0
chr:transposi1608	NULL	TTGTCAATCAAGTGACTGTCACCACCTCA	posi1608	TTGTCAATCAAGTGACTGTCACCACCTCA	0
chr:transposi1609	NULL	TTGTCAAGTACTTTACTGGTCAAGGTGTAT	posi1609	TTGTCAAGTACTTTACTGGTCAAGGTGTAT	0
chr:transposi1610	NULL	TTGTCAAGTACTTTACTGGTCAAGGTGTA	posi1610	TTGTCAAGTACTTTACTGGTCAAGGTGTA	0
chr:transposi1611	NULL	TTGTATCCCATATGAGTGCTTACCAA	posi1611	TTGTATCCCATATGAGTGCTTACCAA	0
chr:transposi1612	NULL	TTGTAGTGAATGGTTCCTTCCTGAGCC	posi1612	TTGTAGTGAATGGTTCCTTCCTGAGCC	0
chr:transposi1613	NULL	TTGTACCTGGTGCTAAGTGAGTCAGT	posi1613	TTGTACCTGGTGCTAAGTGAGTCAGT	0
chr:transposi1614	NULL	TAGTACACTGACTTGGCCTCTGGTTGTTTCAA	posi1614	TTGTACACTGACTTGGCCTCTGGTTGTTTCAA	1
chr:transposi1615	NULL	TTGTAATTGACACTACTACCTACAATAGTCC	posi1615	TTGTAATTGACACTACTACCTACAATAGTCC	0
chr:transposi1616	NULL	TTGTAAGTGGGAGGTACGCTATGGGTACAC	posi1616	TTGTAAGTGGGAGGTACGCTATGGGTACAC	0
chr:transposi1617	NULL	TTGGTTGTGTGACATGTGGTCAGGCGTTG	posi1617	TTGGTTGTGTGACATGTGGTCAGGCGTTG	0
chr:transposi1618	NULL	TTGGTTGCTCATGCTTTTGGTGTTGCATC	posi1618	TTGGTTGCTCATGCTTTTGGTGTTGCATC	0
chr:transposi1619	NULL	TTGGTTGAGTTTGTCTGAAGACCTGGGATC	posi1619	TTGGTTGAGTTTGTCTGAAGACCTGGGATC	0
chr:transposi1620	NULL	TTGGTTGAGTGCTGTTGGCCCCAGTGCTGC	posi1620	TTGGTTGAGTGCTGTTGGCCCCAGTGCTGC	0
chr:transposi1621	NULL	TTGGTTCAGAAAGGTGAGACAACTCAAAGT	posi1621	TTGGTTCAGAAAGGTGAGACAACTCAAAGT	0
chr:transposi1622	NULL	TTGGTTACATGAACAAGTTCTTTAGTGGT	posi1622	TTGGTTACATGAACAAGTTCTTTAGTGGT	0
chr:transposi1623	NULL	TTGGTGTCTTACGGCTACAAAGCGTCCAC	posi1623	TTGGTGTCTTACGGCTACAAAGCGTCCAC	0
chr:transposi1624	NULL	TTGGTGTACCTAGAGAGGAAATGTAAGTT	posi1624	TTGGTGTACCTAGAGAGGAAATGTAAGTT	0
chr:transposi1625	NULL	TTGGTGTAACCCAGCTTACTGTGCTTG	posi1625	TTGGTGTAACCCAGATTGCTGTGCTTC	3
chr:transposi1626	NULL	TTGGTGGCAGGAGAGAGTGCAGAGGAAA	posi1626	TTGGTGGCAGGAGAGAGTGCAGAGGAAA	0
chr:transposi1627	NULL	TTGGTGGAAACAGAACGTTTGACTATGGGT	posi1627	TTGGTGGAAACAGAACGTTTGACTATGGGT	0
chr:transposi1628	NULL	TTGGTGCGTTTACTAACCTCTAGGGAGT	posi1628	TTGGTGCGTTTACTAACCTTTAGGGAGT	1
chr:transposi1629	NULL	TTGGTGCACCTGACTGCCTAGGTCTC	posi1629	TTGGTGCACCTGACTGCCTAGGTCTC	0
chr:transposi1630	NULL	TTGGTGATGGGAGTGAGACCTTGTCTC	posi1630	TTGGTGATGGGAGTGAGACCTTGTCTC	0
chr:transposi1631	NULL	TTGGTGAGCACTCACATGGGATACAAA	posi1631	TTGGTGAGCACTCACATGGGATACAAA	0
chr:transposi1632	NULL	TTGGTGAACAGGAAATGTTGCTGCCTGAAC	posi1632	TTGGTGAACAGGAAATGTTGCTGCCTGAAC	0
chr:transposi1633	NULL	TTGGTCTTGGGTAATGCATCCATAGGGCAGGT	posi1633	TTGGTCTTGGGTAATGCAACCATAGGGCAGGT	1
chr:transposi1634	NULL	TTGGTCTCTAATAATTTCAGACAATGGTACCC	posi1634	TTGGTCTCTAATAATTTCAGACAATGGTACCC	0
chr:transposi1635	NULL	TTGGTCAGTTTTTTACCATTACAAACTAGA	posi1635	TTGGTCAGTTTTTTACCATTACAAACTAGA	0
chr:transposi1636	NULL	TTGGTCAAGGTCCGAGATACGAGAAA	posi1636	TTGGTCAAGGTCCTAGCTACTAGAAA	3
chr:transposi1637	NULL	TTGGTAGCCACAACACTGATGATTCTC	posi1637	TTGGTAGCCACAACACTGATGATTCTC	0
chr:transposi1638	NULL	TTGGTAAGCTATTGATTATTGCCACAA	posi1638	TTGGTAAGCTATTGATTATTGCCACAA	0
chr:transposi1639	NULL	TTGGGTTTGAAATGCCTCATGGTGGCTTCTT	posi1639	TTGGGTTTGAAATGCCTCATGGTGGCTTCTT	0
chr:transposi1640	NULL	TTGGCTGGGGACACTGAGCCAAACCTGTGA	posi1640	TTGGGTGGGGACACAGAGCCAAACCTGTGA	2
chr:transposi1641	NULL	TTGGGTAGGTTAAGAACCTTGACTCAGGTGT	posi1641	TTGGGTAGGTTAAGTACCTTGACTCAGGTGT	1
chr:transposi1642	NULL	TTGGGTAGATACACCTGTTCCAAAAGGAAGT	posi1642	TTGGGTAGATACACCTGTTCCAAATGGAAGT	1
chr:transposi1643	NULL	TTGGGTACATAGTTTAACCTCTTAGGATGCT	posi1643	TTGGGTACATAGTTTAACCTCTTAGGATGCT	0
chr:transposi1644	NULL	TTGGGTACATAGTTTAACCTCTTAGGATGC	posi1644	TTGGGTACATAGTTTAACCTCTTAGGATGC	0
chr:transposi1645	NULL	TTGGGTAATGCAACCATAGGGCAGGAAA	posi1645	TTGGGTAATGCAACCATAGGGCAGGAAA	0
chr:transposi1646	NULL	TTGGGGCTGCAATAAGCCATGATTGTGCCGC	posi1646	TTGGGGCTGCAATAAGCCATGATTGTGCCGC	0
chr:transposi1647	NULL	TTGGGCCATCCTATATCCTCATCTCTATAA	posi1647	TTGGGCCATCCTATATCCTCATCTCTATGA	1
chr:transposi1648	NULL	TTGGGCAGTCGATGGGACTGGGCGCC	posi1648	TTGGGCAGTCGATGGGACTGGGCGCC	0
chr:transposi1649	NULL	TTGGGCAATATAGTGAGACCCTGTCTCTGC	posi1649	TTGGGCAATATAGTGAGACCCTGTCTCTGC	0
chr:transposi1650	NULL	TTGGGATTTTCTATACGACAGGGGTCCGA	posi1650	TTGGGATTTTCTATACGACAGGGGTCCGA	0
chr:transposi1651	NULL	TTGGGAGATATACCTAATGCTAGATGATGA	posi1651	TTGGGAGATATACCTAATGCTAGATGATGA	0
chr:transposi1652	NULL	TTGGGAATGGATGAGGTGCTACACAAATGA	posi1652	TTGGGAATGGATGAGGTGCTACACAAATGA	0
chr:transposi1653	NULL	TTGGCTTTGGGAAGTGCTTTGAAGCTTC	posi1653	TTGGCTTTGGGAAGTGCTTTGAAGCTTC	0
chr:transposi1654	NULL	TTGGCTTGTTGGCATCTCCTATGGGAT	posi1654	TTGGCTTGTTGGCATCTCCTATGGGAT	0
chr:transposi1655	NULL	TTGGCTTCGTTGACACTACCCTCCTCTGGTT	posi1655	TTGGCTTCGTTGACACTACCCTCCTCTGGTT	0
chr:transposi1656	NULL	TTGGCTTACAGGAAGCCATGCCCATAGGA	posi1656	TTGGCTTACAGGAAGCCATGCCCATAGGA	0
chr:transposi1657	NULL	TTGGCTGCATAGATGTCTTCTTTTGAGAAGT	posi1657	TTGGCTGCATAGATGTCTTCTTTTGAGAAGT	0
chr:transposi1658	NULL	TTGGTGATCAAACAGGTGGTGAGAATGTGT	posi1658	TTGGCGATCAAACAGGTGGTGAGAATGTGT	1
chr:transposi1659	NULL	TTGGCGATCAAACAGGTGGTGAGAATGTG	posi1659	TTGGCGATCAAACAGGTGGTGAGAATGTG	0
chr:transposi1660	NULL	TTGGCCTGTGTTCGAATTCTGTCTCTGCCA	posi1660	TTGGCCTGTGTTCGAATTCTGTCTCTGCCA	0
chr:transposi1661	NULL	TTGGCCTGAGTGGTCGGAGAAGAGTCA	posi1661	TTGGCCTGAGTGGTCGGAGAAGAGTCA	0
chr:transposi1662	NULL	TTGGCCCTGAGGCTTAAATTCTACTGGA	posi1662	TTGGCCCTGAGGCTTACATTCTACTGGA	1
chr:transposi1663	NULL	TTGGCCCATAGACCAGGAGGCCTGGGACTGC	posi1663	TTGGCCCATAGACCAGGAGGCCTGGGACTGC	0
chr:transposi1664	NULL	TTGGCCATCGGGAAGTGCAGCGGTCCCA	posi1664	TTGGCCATCGGGAAGTGCAGCGGTCCCA	0
chr:transposi1665	NULL	TTGGCCAATCAGATGGTGCTTTCTTCAGGCC	posi1665	TTGGCCAATCAGATGGTGCTTTCTTCAGGCC	0
chr:transposi1666	NULL	TTGGCCAAAACTCATTGATTAGCACAAGT	posi1666	TTGGCCAAAACTCATTGATTAGCACAAGT	0
chr:transposi1667	NULL	TTGGCATGTGATCAAAAGTGGGTGTCAAA	posi1667	TTGGCATGTGATCAAAAGTGGGTGTCAAA	0
chr:transposi1668	NULL	TTGGCATGTGATCAAAAGTGGGTGTCAA	posi1668	TTGGCATGTGATCAAAAGTGGGTGTCAA	0
chr:transposi1669	NULL	TTGGCATAAATATGGTTACCTCTCGGGAGC	posi1669	TTGGCATCAATATGGTGACCTCTCGGGAGC	2
chr:transposi1670	NULL	TTGGCAGGCTCCCATAGGTGAATCACAGT	posi1670	TTGGCAGGCTCCCATAGGTGAATCACAGT	0
chr:transposi1671	NULL	TTGGCAAGTTCGACCATCTTCTTTGTGCCTC	posi1671	TTGGCAAGTTCGACCAGCTTCTTTGTGCCTC	1
chr:transposi1672	NULL	TTGGCAACACCTTGACAGACACACCCAGA	posi1672	TTGGCAACACCTTGACAGACACACCCAGA	0
chr:transposi1673	NULL	TTGGATTCCTGTCAACGGTGCAGAAGA	posi1673	TTGGATTCCTGTCAACGGTGCAGAAGA	0
chr:transposi1674	NULL	TTGGATGGAACTGTCTGATTCAGAGCT	posi1674	TTGGATGGAACTGTCTGATTCAGAGCT	0
chr:transposi1675	NULL	TTGGATGATGCGCCAGGGATTTGAGTCT	posi1675	TTGGATGATGGGCCAGGGATTTGTGACT	3
chr:transposi1676	NULL	TTGGATCACACATGGGCTTGGAGAATCACT	posi1676	TTGGATCACACATGGGCTTGGAGAATCACT	0
chr:transposi1677	NULL	TTGGATCACACATGGGCTTGGAGAATCAC	posi1677	TTGGATCACACATGGGCTTGGAGAATCAC	0
chr:transposi1678	NULL	TTGGATCACACATGGGCTTGGAGAATCA	posi1678	TTGGATCACACATGGGCTTGGAGAATCA	0
chr:transposi1679	NULL	TTGGAGTGTAGTGCACCTCATTGTGGGTC	posi1679	TTGGAGTGTAGTGCACCTCATTGTGGGTC	0
chr:transposi1680	NULL	TTGGAGTGGCCCAGGATTCAACCCTGC	posi1680	TTGGAGTGGCCCAGGATTCAACCCTGC	0
chr:transposi1681	NULL	TTGGAGTCATACACCTAGGTTGGAATCCTAGT	posi1681	TTGGAGTCATACACCTAGGTTGGAATCCTAGT	0
chr:transposi1682	NULL	TTGGAGGTTGGCCCTGATGGGAGGTAC	posi1682	TTGGAGGTTGGCCCTGATGGGAGGTAC	0
chr:transposi1683	NULL	TTGGAGGTGCAGCACGCTTATATGGACA	posi1683	TTGGAGGTGCAGCACGCTTATATGGACA	0
chr:transposi1684	NULL	TTGGAGGCTGGTATGTCCTCAGTGCCCAGA	posi1684	TTGGAGGCTGGTATGTCCTCAGTGCCCAGA	0
chr:transposi1685	NULL	TTGGAGCTCAGAGAGGGTGAACTTGTCAA	posi1685	TTGGAGCTCAGAGAGGGTGAACTTGTCAA	0
chr:transposi1686	NULL	TTGGAGCTAGAGAGTAGAAGCATGGTC	posi1686	TTGGAGCTAGAGAGTAGAAGCATGGTC	0
chr:transposi1687	NULL	TTGGACTGTGTGTCAGGAAGATGGACTGC	posi1687	TTGGACTGTGTGTCAGGAAGATGGACTGC	0
chr:transposi1688	NULL	TTGGACTGCTTCTGTGTCTCTTTAGGTGT	posi1688	TTGGACTGCTTCTGTGTCTCTTTAGGTGT	0
chr:transposi1689	NULL	TTGGACTAAAGCACAAGTGCCACTCCAGT	posi1689	TTGGACTAAAGCACAAGTGCCACTCCAGT	0
chr:transposi1690	NULL	TTGGACCACAAGCAGGTACCACCATACCCCA	posi1690	TTGGACCACAAGCAGGTACCACCATACCCCA	0
chr:transposi1691	NULL	TTGGACAGGCTGAATATCCTTCAGGAC	posi1691	TTGGACAGGCTGAATATCCTTCAGGAC	0
chr:transposi1692	NULL	TTGGAATTGAGTTTGGGTCAAAATAAC	posi1692	TTGGAATTGAGTTTGGGTCAAAATAAC	0
chr:transposi1693	NULL	TTGGAATCTAGTGTTCGCGGGCAGGAAGC	posi1693	TTGGAATCTAGTGTTCGCGGGCAGGAAGC	0
chr:transposi1694	NULL	TTGGAAGACGTGGTGCTGTTGAAACGGT	posi1694	TTGGAAGACGTGGTGCTGTTGAAACGGT	0
chr:transposi1695	NULL	TTGGAAATGGCGTCACGCAAAACCTGCCTC	posi1695	TTGGAAATGGCGTCACGCAAAACCTGCCTC	0
chr:transposi1696	NULL	TTGGAAAGTCAGTCATGATATACAGGGTC	posi1696	TTGGAAAGTCAGTCATGATATACAGGGTC	0
chr:transposi1697	NULL	TTGCTTTAGAGGAATTAGAAAGAAGGATGGC	posi1697	TTGCTTTAGAGGAATTAGAAAGAAGGATGGC	0
chr:transposi1698	NULL	TTGCTTGGGAACAGCGTGACTATGGCC	posi1698	TTGCTTGGGAACAGCGTGACTATGGCC	0
chr:transposi1699	NULL	TTGCTGTTTCCACCACATCTGTAGAGA	posi1699	TTGCTGTTTCCACCACATCTGTAGAGA	0
chr:transposi1700	NULL	TTGCTGTGGAAAGACTTCACGTCTTGCCGAA	posi1700	TTGCTGTGGAAAGACTTCACGTCTTGCCGAA	0
chr:transposi1701	NULL	TTGCTGTGCTGTGAAGTCACCCTGAC	posi1701	TTGCTGTGCTGTGAAGCCACTCTGTC	3
chr:transposi1702	NULL	TTGCTGTGAATTGCATGCTGTTGGGAA	posi1702	TTGCTGTGAATTGCATGCTGTTGGGAA	0
chr:transposi1703	NULL	TTGCTGTGAATTGCATGCTGTTGGGA	posi1703	TTGCTGTGAATTGCATGCTGTTGGGA	0
chr:transposi1704	NULL	TTGCTGGCAAGATGGCCGAATAGGAACAGC	posi1704	TTGCTGGCAAGATGGCCGAATAGGAACAGC	0
chr:transposi1705	NULL	TTGCTGCCTGATCATTCCTCTGGAAGTT	posi1705	TTGCTGCCTGATCATTCCTCTGGAAGTT	0
chr:transposi1706	NULL	TTGCTGGTAGAACAGGTTGCACTGATGGCC	posi1706	TTGCTGATAAAACAGGTTGCAGTGATGGCC	3
chr:transposi1707	NULL	TTGCTCTGGAGGAACTTATGTTGTGGAAA	posi1707	TTGCTCTGGAGGAACTTATGTTGTGGAAA	0
chr:transposi1708	NULL	TTGCTCACAAACGGCTCGAGGGATGGA	posi1708	TTGCTCACAAACGGCTCGAGTGATGGA	1
chr:transposi1709	NULL	TTGCTATGAAAGAGACACACTTCCTGGGA	posi1709	TTGCTATGAAAGAGACACACTTCCTGGGA	0
chr:transposi1710	NULL	TTGCTAGACTGGAAGCTCTCAGAGGGC	posi1710	TTGCTAGACTGGAAGCTCTCAGAGGGC	0
chr:transposi1711	NULL	TTGCTAATGGTTTAGCTGGATGATCAGG	posi1711	TTGCTAATGGTTTAGCTGGATGATCAGG	0
chr:transposi1712	NULL	TTCCGTCAGGATTAAAGGCTCTCGTGCCCCA	posi1712	TTGCGTCAGGATTAAAGGCTCTCGTGCCCCA	1
chr:transposi1713	NULL	TTGCGCAAGGCGACACAGTGAATGAGC	posi1713	TTGCGCAAGGCGACACAGTGAATGAGC	0
chr:transposi1714	NULL	TTGCCTTTGATAAGGAAAGTGGTGGG	posi1714	TTGCCTTTGATAAGGAAAGTGGTGGG	0
chr:transposi1715	NULL	TTGCCTTTCACAGGAGCGATGGGCAA	posi1715	TTGCCTTTCACAGGAGCGATGGGCAA	0
chr:transposi1716	NULL	TTGCCTTGCAAGGTATAGAAACCTGTACAT	posi1716	TTGCCTTGCAAGGTATAGAAACCTGTACAT	0
chr:transposi1717	NULL	TTGCCTGTACAATCATTATACCTTGGA	posi1717	TTGCCTGTACAATCATTATACCTTGGA	0
chr:transposi1718	NULL	TTGCCTGGGTATCACCAGTGGAGGCTGC	posi1718	TTGCCTGGGTATCACCAGTGGAGGCTGC	0
chr:transposi1719	NULL	TTGCCTGATTGTGTCTTCATTCCCTAAACT	posi1719	TTGCCTGATTGTGTCTTCATTCCCTAAACT	0
chr:transposi1720	NULL	TTGCCTCTGAGGCTCACATTTCACTTTCCCA	posi1720	TTGCCTCTGAGGCTCACATTTCACTTTCCCA	0
chr:transposi1721	NULL	TTGCCTAAGCACCTAGGTAATCCTCCGCCCG	posi1721	TTGCCTCAGCACCTAGGTAATCCTCCGCCCG	1
chr:transposi1722	NULL	TTGCCTAAATTAGATATGGATTAGACTC	posi1722	TTGCCTAAATTAGATATGGATTAGACTC	0
chr:transposi1723	NULL	TTGCCGTCTGTAGGCAGCTTGTGTTAACCA	posi1723	TTGCCGTCTGTAGGCAGCTTGTGTTAACCA	0
chr:transposi1724	NULL	TTGCTGACAATTGGAACAAGAGCCTGAGT	posi1724	TTGCCGACAATTGGAACAAGAGCCTGAGT	1
chr:transposi1725	NULL	TTGCCCCAAATTACATAGTAATGGATGGAA	posi1725	TTGCCCCAAATTGCATAGTAATGGATGGAA	1
chr:transposi1726	NULL	TTGCCCAAGACATCTCACATGACCAA	posi1726	TTGCCCAAGACATCTCACATGACCAA	0
chr:transposi1727	NULL	TTGCCATTAGAATACGGATGATGATTAGT	posi1727	TTGCCATTAGAATACGGATGATGATTAGT	0
chr:transposi1728	NULL	TTGCCATGCACCGTGACATATTCACAGGTT	posi1728	TTGCCATGCACCGTGACATATTCACAGGTT	0
chr:transposi1729	NULL	TTGCCATGCACCGTGACATATTCACAGGT	posi1729	TTGCCATGCACCGTGACATATTCACAGGT	0
chr:transposi1730	NULL	TTGCCATGATGAGGTTGGATAATGGGT	posi1730	TTGCCATGATGAGGTTGGATAATGGGT	0
chr:transposi1731	NULL	TTGCCAGTGATTGGCTTAGGAATGGACATGT	posi1731	TTGCCAGTGATTGGCTTAGGAATGGCCACGT	2
chr:transposi1732	NULL	TTGCAACGAGAGTACACCGAACGAAGGAGA	posi1732	TTGCCACGAGAGTACACCGAACGAAGGAGA	1
chr:transposi1733	NULL	TAGCCAATGGGATATGGGATGCTGGT	posi1733	TTGCCAATGGGATATGGGATGCTGGT	1
chr:transposi1734	NULL	TTGCATGAGGTGTAACACCGCGAAGGTC	posi1734	TTGCATGAGGTGTAACACCGCGAAGGTC	0
chr:transposi1735	NULL	TTGCAGGTAAAGGATGGCCAGCATGC	posi1735	TTGCAGGTAAAGGATGGCCAGCATGC	0
chr:transposi1736	NULL	TTGCAGGGTGGAAGCCTTCACCAGTGG	posi1736	TTGCAGGGTGGAAGCCTTCACCAGTGG	0
chr:transposi1737	NULL	TTGCAGGGAAAACACTTCAGCATGGTGCACT	posi1737	TTGCAGGGAAAACACTTCAGCATGGTGCAGT	1
chr:transposi1738	NULL	TTGCAGGACAATTTCGAGATATGGCAAGGA	posi1738	TTGCAGGACAATTTCGAGATATGGCAAGGA	0
chr:transposi1739	NULL	TTGCAGGAACGTGGGTGGAGCTGGAG	posi1739	TTGCAGGAACGTGGGTGGAGCTGGAG	0
chr:transposi1740	NULL	TTGCAGGAAAACAAGCTTAAGACGCCCAC	posi1740	TTGCAGGAAAACAAGCTTAAGACGCCCAC	0
chr:transposi1741	NULL	TTGCAGGAAAACAAGCTTAACATGCCCACT	posi1741	TTGCAGGAAAACAAGCTTAACATGCCCACT	0
chr:transposi1742	NULL	TTGCAGGAAAACAAGCTTAACATGCCCAC	posi1742	TTGCAGGAAAACAAGCTTAACATGCCCAC	0
chr:transposi1743	NULL	TTGCAGGAAAACAAGCTTAACACGCCCAC	posi1743	TTGCAGGAAAACAAGCTTAACACGCCCAC	0
chr:transposi1744	NULL	TTGCAGCAGAGATGGGAGTTTCGTGATCAC	posi1744	TTGCAGCAGAGATGGGAGTTTCGTGATCAC	0
chr:transposi1745	NULL	TTGCAGAGAGCCTATAAATGGACGTGCAA	posi1745	TTGCAGAGAGCCTATAAATGGACGTGCAA	0
chr:transposi1746	NULL	TTGCAGAATGGTGACCAAACAAAGGT	posi1746	TTGCAGAATGGTGACCAAACAAAGGT	0
chr:transposi1747	NULL	TTGCACTTTAGCTAACCTGGGTGACA	posi1747	TTGCACTTTAGCTAACCTGGGTGACA	0
chr:transposi1748	NULL	TTGCACTGTGTCATACATCCTCTTGGTC	posi1748	TTGCACTGTGTCATACATCCTCTTGGTC	0
chr:transposi1749	NULL	TTGCACATTAGCAGTTACTACCCATTTCCAA	posi1749	TTGCACATTAGCAGTTACTACCCATTTCCAA	0
chr:transposi1750	NULL	TTGCAATAAGGCAGAGGGTCTAATTG	posi1750	TTGCAATAAGGCAGAGGGTCTAATTG	0
chr:transposi1751	NULL	TTGCAAGATGGAATGCAGAGTGTGAC	posi1751	TTGCAAGATGGAATGCAGAGTGTGAC	0
chr:transposi1752	NULL	TTGATTAATGTCTCACTCGCCTCCAAGT	posi1752	TTGATTAATGTCTCCCTCGCCTCCAAGT	1
chr:transposi1753	NULL	TTGATTAATGTCTCCCTCGCCTCCAAGA	posi1753	TTGATTAATGTCTCCCTCGCCTCCAAGA	0
chr:transposi1754	NULL	TTGATGGACATTTGGGTTGGTTCCAAGTC	posi1754	TTGATGGACATTTGGGTTGGTTCCAAGTC	0
chr:transposi1755	NULL	TTGATGGAAATTGGGTTGCTTCGAAAT	posi1755	TTGATGGACATTGGGTTGCTTCGAGAT	2
chr:transposi1756	NULL	TTGATGGAACGTGAAGGAATCGGCATG	posi1756	TTGATGGAACGTGAAGGAATCGGCATG	0
chr:transposi1757	NULL	TTGATGGAAATGGGCACTATTCTTGGCCT	posi1757	TTGATGGAAATGGGCACTATTCTTGGCCT	0
chr:transposi1758	NULL	TTGATGCCAAGCTCAGTGCGGACTCCCCGTC	posi1758	TTGATGCCGAACTCAGTGCGGACACCCCGTC	3
chr:transposi1759	NULL	TTGATCATGCAAATGGATTTGAATGTG	posi1759	TTGATCATGCAAATGGATTTGAATGTG	0
chr:transposi1760	NULL	TTGATCACGATAACCCTGAAAATCAGCGC	posi1760	TTGATCACGATAACCCTGAAAATCAGCGC	0
chr:transposi1761	NULL	TTGATCACCACTATTTAATGTCAGGATC	posi1761	TTGATCACCACTATTTAATGTCAGGATC	0
chr:transposi1762	NULL	TTGAGTTGATTAACACAGGCCACCTGCA	posi1762	TTGAGTTGATTAACACAGGCCACCTGCA	0
chr:transposi1763	NULL	TTGAGTGGAAGCAGCTCTCAGCTGAT	posi1763	TTGAGTGGAAGCAGCTCTCAGCTGAT	0
chr:transposi1764	NULL	TTGAGTGCTTATCGAGGGCCACCTCCTC	posi1764	TTGAGTGCTTACTGAGTGCCACCTCCTC	3
chr:transposi1765	NULL	TTGAGTGCTAAAACCAGGACTGTCCTGGGC	posi1765	TTGAGTGCTAAAACCAGGACTGTCCTGGGC	0
chr:transposi1766	NULL	TTGAGTGAGAATCAGTGGTGACCTGAC	posi1766	TTGAGTGAGAATCAGTGGTGACCTGAC	0
chr:transposi1767	NULL	TTGAGGTTTGGGAACCTGTGCCTAGATT	posi1767	TTGAGGTTTGGGAACCTGTGCCTAGATT	0
chr:transposi1768	NULL	TTGAGGTCCATTCTAGCCGCTGTACCCG	posi1768	TTGAGGTCCATTCTAGCCGCTGTACCCC	1
chr:transposi1769	NULL	TTGAGGCTCAGGTGGGCATCATGGTC	posi1769	TTGAGGCTCAGGTGGGCATCATGGTC	0
chr:transposi1770	NULL	TTGAGGCGGGAGGACTGCTTGAGGCCAGG	posi1770	TTGAGGCGGGAGGACTGCTTGAGGCCAGG	0
chr:transposi1771	NULL	TTGAGGCAGTGAGCCAATGAACCCTAA	posi1771	TTGAGGCAGTGAGCCAATGAACCCTAA	0
chr:transposi1772	NULL	TTGAGGAGCTTACTGTCTACTGGCAAA	posi1772	TTGAGGAGCTTACTGTCTACTGGCAAA	0
chr:transposi1773	NULL	TTGAGGAACTGAAACGACAGGAGGGCGA	posi1773	TTGAGGAACTGAAACGACAGGAGGGCGA	0
chr:transposi1774	NULL	TTGAGCAGGGAGGGAGACAGGGGAGGGA	posi1774	TTGAGCAGGGAGGGAGACAGGGGAGGGA	0
chr:transposi1775	NULL	TTGAGCGTGTTAGGACCTGCTCTAGGGTGT	posi1775	TTGAGAGTGTTAGGACCTGCTCTAGGGTGT	1
chr:transposi1776	NULL	TTGAGAGTCCAGGATGAAAGCCATACAAGC	posi1776	TTGAGAGTCCAGGATGAAAGCCATACAAGC	0
chr:transposi1777	NULL	TTGAGAAATCGGATGGTTGCCGTGTCTGTGTA	posi1777	TTGAGAAATCGGATGGTTGCTGTGTCTGTGTA	1
chr:transposi1778	NULL	TTGAGAAATCGGATGGTTGCCGTGTCTGTGTA	posi1778	TTGAGAAATCGGATGGTTGCCGTGTCTGTGTA	0
chr:transposi1779	NULL	TTGAGTAATAGGATGTTTGCTGTGTC	posi1779	TTGAGAAATAGGATGGTTGCTGTGTC	2
chr:transposi1780	NULL	TTGACTCACACAATCACAAGATGAAGTC	posi1780	TTGACTCACACAATCACAAGATGAAGTC	0
chr:transposi1781	NULL	TTGACTAAGGAATTCATTTCACTGCA	posi1781	TTGACTAAGGAATTCATTTCACTGCA	0
chr:transposi1782	NULL	TTGACGGTGTTGCTTCAGAGAGGAGT	posi1782	TTGACGGTGTTGCTTCAGAGAGGAGT	0
chr:transposi1783	NULL	TTGACCTTGCGCAAGTTACTCACTCTCTCT	posi1783	TTGACCTTGCGCAAGTTACTCACTCTCTCT	0
chr:transposi1784	NULL	TTGACCTTAATCATAAGGGATGGTAAC	posi1784	TTGACCTTAATCATAAGGGATGGTAAC	0
chr:transposi1785	NULL	TTGACCTGGGTGGTGCCAGCTGATCCCC	posi1785	TTGACCTGGGTGGTGCCAGCTGATCCCC	0
chr:transposi1786	NULL	TTGACCTGGATGTTTGTAAAAGTGTAC	posi1786	TTGACCTGGATGTTTGTAAAAGTGTAC	0
chr:transposi1787	NULL	TTGACAGGGCCTAAGTGACATACCCAGAGTC	posi1787	TTGACAGGGCCTAAGTGACATACCCAGAGTC	0
chr:transposi1788	NULL	TTGACACTACTACCTACAATAGTCCACAGCA	posi1788	TTGACACTACTACCTACAATAGTCCACAGCA	0
chr:transposi1789	NULL	TTGACAATGTCTGGGTCATTTTGGTTGTC	posi1789	TTGACAATGTCTGGGTCATTTTGGTTGTC	0
chr:transposi1790	NULL	TTGAATTGTAATCCCCAATGCTGTAGGTGG	posi1790	TTGAATTGTAATCCCCAATGCTGTAGGTGG	0
chr:transposi1791	NULL	TTGAATGTGTCAACCAAATTTCGTGTA	posi1791	TTGAATGTGTCAACCAAATTTCGTGTA	0
chr:transposi1792	NULL	TTGAATGGTATTGCCTAGGTTTTCTTCTA	posi1792	TTGAATGGTATTGCCTAGGTTTTCTTCTA	0
chr:transposi1793	NULL	TTGAATGCTCACAACTTGATTATGCCA	posi1793	TTGAATGCTCACAACTTGATTATGCCA	0
chr:transposi1794	NULL	TTGTATGACACACAGGAGCCAGTAATGGGT	posi1794	TTGAATGACACACAGGAGCCAGTAATGGGT	1
chr:transposi1795	NULL	TTGAATGAATTGGGCTACAAAGCATTGCTTCA	posi1795	TTGAATGAATTGGGCTACAAAGCATTGCTTCA	0
chr:transposi1796	NULL	TTGAATCGGTTTGAAGCCCGAGAGCGTGC	posi1796	TTGAATCGGTTTGAAGCCCGAGAGCGTGC	0
chr:transposi1797	NULL	TTGAATACACCTACCAAACGTCATAGCT	posi1797	TTGAATACACCTACCAAACGTCATAGCT	0
chr:transposi1798	NULL	TTGAAGTGTTAAGAATAGATGGGATTG	posi1798	TTGAAGTGTTAAGAATAGATGGGATTG	0
chr:transposi1799	NULL	TTGAAGTGAGGACTCAAGAACGCAGT	posi1799	TTGAAGTGAGGACTCAAGAACGCAGT	0
chr:transposi1800	NULL	TTGAAGTCTTCTACAGGCTAGATGTGCTAT	posi1800	TTGAAGTCTTCTACAGGCTAGATGTGCTAT	0
chr:transposi1801	NULL	TTGAAGTCTTCTACAGGCTAGATGTGCTA	posi1801	TTGAAGTCTTCTACAGGCTAGATGTGCTA	0
chr:transposi1802	NULL	TTGAAGGTGGAAGGGTATGGTAGAATGGGT	posi1802	TTGAAGGTGGAAGGGTATGGTAGGATGGGT	1
chr:transposi1803	NULL	TTGAAGACCATCCCCGAAGGCTTTGTGTGT	posi1803	TTGAAGGCCATCCCCGAAGGCTTTGTGTGT	1
chr:transposi1804	NULL	TTGAAGGAGACTACACAACTATGCAAAGC	posi1804	TTGAAGGAGACTACACAACTATGCAAAGC	0
chr:transposi1805	NULL	TTGAAGCGTTGGTTGTGTGACATGTGGTC	posi1805	TTGAAGCGTTGGTTGTGTGACATGTGGTC	0
chr:transposi1806	NULL	TTGAAGCCACTTAAAGAATTAAAGGA	posi1806	TTGAAGCCACTTAAAGACAGAAAGGA	3
chr:transposi1807	NULL	TTGAAGCATATGGAACATATTCTGCTACTT	posi1807	TTGAAGCATATGGAACATATTCTGCTACTT	0
chr:transposi1808	NULL	TTGAAGATTGTCTTGGTGGCCTTCAACTGT	posi1808	TTGAAGATTGTCTTGGTGGCCTTCAACTGT	0
chr:transposi1809	NULL	TTAAAGAGACAGCAGGCATGTCTTACATGGT	posi1809	TTGAAGAGACAGCAGGCATGTCTTACATGGT	1
chr:transposi1810	NULL	TTGAAGAATCGACTGGGACTCGTCCT	posi1810	TTGAAGAATCGACTGGGACTCGTCCT	0
chr:transposi1811	NULL	TTGCACTTTCTGCAGGTTCACGGAGTGAC	posi1811	TTGAACTTACTGTAGGTTCACGGAGTGAC	3
chr:transposi1812	NULL	TTGAACCCAGGAAGAAGCCTAGCTGC	posi1812	TTGAACCCAGGAAGAAGCCTAGCTGC	0
chr:transposi1813	NULL	TTGAACAGAGGAGTGCCTTGATTGAT	posi1813	TTGAACAGAGGAGTGCCTTGATTGAT	0
chr:transposi1814	NULL	TTGAACACCTCGGGTGATCTGCTGGACTC	posi1814	TTGAACACCTCGGGTGATCTGCTGGACTC	0
chr:transposi1815	NULL	TTGAACAATTGATTAAGGACTCTGGCT	posi1815	TTGAACAATTGATTAAGGACTCTGGCT	0
chr:transposi1816	NULL	TTGAACAATATGAAATCAGTGCACCTTGA	posi1816	TTGAACAATATGAAATCAGTGCACCTTGA	0
chr:transposi1817	NULL	TTGAAAGTGAGTCATGATATACAGGGTC	posi1817	TTGAAAGTCAGTCATGATATACAGGGTC	1
chr:transposi1818	NULL	TTGAAAGGCAGTCTAGGTTGCAAGGACTACA	posi1818	TTGAAAGGCAGTCTAGGTTGCAAGGACTACA	0
chr:transposi1819	NULL	TTGAAAAGGTCTTCTCTGAGTTCCTGTGGC	posi1819	TTGAAAAGGTCTTCTCTGAGTTCCTGTGGC	0
chr:transposi1820	NULL	TTCTTTCCTGAGCAAAGCCGAGAAACTTCT	posi1820	TTCTTTCCTGAGCAAAGCCGAGAAACTTCT	0
chr:transposi1821	NULL	TTCCTGTTCTGAAGTGTTGACTCTTT	posi1821	TTCTTGTTCTGAAGTGTCTACTCTTT	3
chr:transposi1822	NULL	TTCTTGCCTATTAAACTTCCCGCTCC	posi1822	TTCTTGCCTATTAAACTTCCCGCTCC	0
chr:transposi1823	NULL	TTCTTCCTGGCCTCTGTGCAGCCTCC	posi1823	TTCTTCCTGGCCTCTGTGCAGCCTCC	0
chr:transposi1824	NULL	TTCTTCATAGTGTTGATGGTCTTTAC	posi1824	TTCTTCATAGTGTTGATGGTCTTTAC	0
chr:transposi1825	NULL	TTCTTCAGCCTGCAACAATGTGTCAAC	posi1825	TTCTTCAGCCTGCAACAATGTGTCAAC	0
chr:transposi1826	NULL	TTCTTAACATGCTCCAGTTGGTGAATGCCT	posi1826	TTCTTAACATGCTCCAGTTGGTGAATGCCT	0
chr:transposi1827	NULL	TTCTGTGAGGAGGTGATGCCAAAGCGGA	posi1827	TTCTGTGAGGAGGTGATGCCAAAGCGGA	0
chr:transposi1828	NULL	TTCTGTGACAGCAGCCTGAGATGGAC	posi1828	TTCTGTGACAGCAGCCTGAGATGGAC	0
chr:transposi1829	NULL	TTCTGTACCCCAGTTTCCTCAAGTGC	posi1829	TTCTGTACCCCAGTTTCCTCAAGTGC	0
chr:transposi1830	NULL	TTCTGTACCATACTGTCCTGTACTTC	posi1830	TTCTGTACCATACTGTCCTGTACTTC	0
chr:transposi1831	NULL	TTTTGGTTTGCATTGAACTGTGATTT	posi1831	TTCTGGTGTGCATTGAGCTGTGATTT	3
chr:transposi1832	NULL	TTCTGGCTCGGGCTTTCGTACGTAACA	posi1832	TTCTGGGTCGGGGTTTCGTACGTAGCA	3
chr:transposi1833	NULL	TTCTGGCTGATTCGTGGTCTCACTGGCCTC	posi1833	TTCTGGCTGATTCGTGGTCTCACTGGCCTC	0
chr:transposi1834	NULL	ACCTGCTGCGGGGAAGCCTGGTCCCGCCTA	posi1834	TTCTGCTGCAGGGAAGCCTGGTCCCGCCTA	3
chr:transposi1835	NULL	TTCTGCTCAATACTCTGCGATGGCTCCCATGC	posi1835	TTCTGCTCAATACTCTGCGATGGCTCCCATGC	0
chr:transposi1836	NULL	TTCTGCTCAAAGGGCTGAAGTTATGGCTGT	posi1836	TTCTGCTCAAAGGGCTGAAGTTATGGCTGT	0
chr:transposi1837	NULL	TTCTGCCTTCAGAGTTAACCTCTTCA	posi1837	TTCTGCCTTCAGAGTTAACCTCTTCA	0
chr:transposi1838	NULL	TTCTGCCTTCAGACTCCTTGATTTTTAGTGC	posi1838	TTCTGCCTTCAGACTCCTTGATTTTTAGTGC	0
chr:transposi1839	NULL	TTCTGCAACTCAAGATTCAGGAGAGC	posi1839	TTCTGCAACTCAAGATTCAGGAGAGC	0
chr:transposi1840	NULL	TTCTGATGATTCAGATGATTCTGATGT	posi1840	TTCTGATGATTCAGATGATTCTGATGT	0
chr:transposi1841	NULL	TTCTGAGCAGTAGTTCTCAACGATGGGTT	posi1841	TTCTGAGCAGTAGTTCTCAACGATGGGTT	0
chr:transposi1842	NULL	TTCTGAGCAGAAGGAACAGTATGTGCTAAA	posi1842	TTCTGAGCAGAAGGAACAGTATGTGCTAAA	0
chr:transposi1843	NULL	TTCTGAAATGACAGAGAACTCAACATATGGA	posi1843	TTCTGAAATGACAGAGAACTCAACATATGGA	0
chr:transposi1844	NULL	TTCTCTTTGTTGGGTATCTCTCTTGCTTCC	posi1844	TTCTCTTTGTTGGGTATCTCTCTTGCTTCC	0
chr:transposi1845	NULL	TTCTCTTCTAACTACAAGCAGCCAGAAAGAGC	posi1845	TTCTCTTCTAACTACAAGCAGCCAGAAAGAGC	0
chr:transposi1846	NULL	TTCTCGCAGAGGGGGAACTGGTAGTGTC	posi1846	TTCTCGCAGAGGGGGATTTGGTAGTGTC	2
chr:transposi1847	NULL	TTCTCCTGAGCCGCCACTGCAGTTTCTGT	posi1847	TTCTCCTGAGCCGCCACTGCAGTTTCTGT	0
chr:transposi1848	NULL	TTCTCATGCACGGGAGAGACCAGGTGGA	posi1848	TTCTCATGCACGGGAGAGACCAGGTGGA	0
chr:transposi1849	NULL	TTCTCACTGGGTCTTCTGTTTGAAAGGAG	posi1849	TTCTCACTGGGTCTTCTGTTTGAAAGGAG	0
chr:transposi1850	NULL	TTCTCAAGGTTAGCTCCCTTAACTCACGGA	posi1850	TTCTCAAGGTTAGCTCCCTTAACTCACGGA	0
chr:transposi1851	NULL	TTCTATGTTGCCCAGGCTGGTCTTGA	posi1851	TTCTATGTTGCCCAGGCTGGTCTTGA	0
chr:transposi1852	NULL	TTCTATGGAAAAGAGTGCATAAAATTGGC	posi1852	TTCTATGGAAAAGAGTGCATAAAATTGGC	0
chr:transposi1853	NULL	TTCTATATACAGTAGAAAGTTCTTGAAAGC	posi1853	TTCTATATACAGTAGAAAGTTCTTGAAAGC	0
chr:transposi1854	NULL	TTCTAGTGTTCTCACTTGCCATGAAAGT	posi1854	TTCTAGTGTTCTCACTTGCCATGAAAGT	0
chr:transposi1855	NULL	TTCTAGGTAGAAGGAACTGCATGAGC	posi1855	TTCTAGGTAGAAGGAACTGCATGAGC	0
chr:transposi1856	NULL	TTCTAGGGCAAACAGCCACCAAGAGGCA	posi1856	TTCTAGGGCAAACAGCCACCAAGAGGCA	0
chr:transposi1857	NULL	TTCTAGAATTGTTCCTGGCACAGAGTAGG	posi1857	TTCTAGAATTGTTCCTGGCACAGAGTAGG	0
chr:transposi1858	NULL	TTCTACTTCTAGATCCCTGAGGAATCACCAC	posi1858	TTCTACTTCTAGATCCCTGAGGAATCACCAC	0
chr:transposi1859	NULL	TTCTACTTACCACAGGGCCTTTGCACACGC	posi1859	TTCTACTTACCACAGGGCCTTTGCACACGC	0
chr:transposi1860	NULL	TTCTACAGATCCTGAACAAGCCCCCAAAA	posi1860	TTCTACAGATCCTGAACAAGCCCCCAAAA	0
chr:transposi1861	NULL	TCCTACACAGACACAGCAACTGTCTGATTTC	posi1861	TTCTACACAGACACAGCAACTATCTGATTTC	2
chr:transposi1862	NULL	TTCTAAGTGATTGACAAGGTGAAGCAAGTC	posi1862	TTCTAAGTGATTGACAAGGTGAAGCAAGTC	0
chr:transposi1863	NULL	TTCTAAGTCACAGGATGAGAAGGATGTTGGC	posi1863	TTCTAAGTCACAGGATGAGAAGGATGTTGGC	0
chr:transposi1864	NULL	TTCTAAGGTGACTCACTCTAATGGTTGGGA	posi1864	TTCTAAGGTGACTCACTCTAATGGTTGGGA	0
chr:transposi1865	NULL	TTCTAAGCTATATGGCTATGTATAAGTGC	posi1865	TTCTAAGCTATATGGCTATGTATAAGTGC	0
chr:transposi1866	NULL	TTCGTGTCTGACTGATGAGGAATTAAGCAGT	posi1866	TTCGTGTCTGACTGATGAGGAATCAAGCAGT	1
chr:transposi1867	NULL	TTCGGCTTCAGATGCGTGCAGGGTGATGT	posi1867	TTCGGCTTCAGATGCGTGCAGGGTGATGT	0
chr:transposi1868	NULL	TTCGCTCTACTCAGACCTTCAACAGAT	posi1868	TTCGCTCTACTCAGACCTTCAACAGAT	0
chr:transposi1869	NULL	TTCGCATGGTGAGAGGAACAAACAAGC	posi1869	TTCGCATGGTGAGAGGAACAAACAAGC	0
chr:transposi1870	NULL	TTCGAGACTAGTCTGGGCAATATGGTA	posi1870	TTCGAGACTAGTCTGGGCAATATGGTA	0
chr:transposi1871	NULL	TTCGAGACCAACTTGGCCAACATGATGA	posi1871	TTCGAGACCAACTTGGCCAACATGATGA	0
chr:transposi1872	NULL	TTCGAAATCCAACAGGTGCAAAGGCGCAT	posi1872	TTCGAAATCCAACAGGTGCAAAGGCGCAT	0
chr:transposi1873	NULL	TTCCTTTCTTGCCACGACTTGTTCCCGAAGT	posi1873	TTCCTTTCTTGCCTCGACTTGTTCCCGAAGT	1
chr:transposi1874	NULL	TTCCTTTCTTGCCTCGACTTGTTCCCGAAG	posi1874	TTCCTTTCTTGCCTCGACTTGTTCCCGAAG	0
chr:transposi1875	NULL	TTCCTTGAGGAAGTGGCAACTGAGCT	posi1875	TTCCTTGAGGAAGTGGCAACTGAGCT	0
chr:transposi1876	NULL	TTCCTTGAAACTTTGCATGTGCCATTCCC	posi1876	TTCCTTGAAACTTTGCATGTGCCATTCCC	0
chr:transposi1877	NULL	TTCCTTATGTCCAGCACCTGTGTGTCTATC	posi1877	TTCCTTATGTCCAGCACCTGTGTGTCTATC	0
chr:transposi1878	NULL	TTCCTTAGAATACAGTTCTGTGCAGTCCC	posi1878	TTCCTTAGAATACAGTTCTGTGCAGTCCC	0
chr:transposi1879	NULL	TTCCTGGTTTGGTGCAGCCTGCATCTACTC	posi1879	TTCCTGGTTTGGTGCAGCCTGCATATACTC	1
chr:transposi1880	NULL	TTTCCGGCATGTTTTCCTTCGTGACC	posi1880	TTCCTGGCATGGTTTCCTTCGTGACC	3
chr:transposi1881	NULL	TTCCTCTTGGAGGTGCTGAGGATTAAATGA	posi1881	TTCCTCTTGGAGGTGCTGAGGATTAAATGA	0
chr:transposi1882	NULL	TTCCTCGCTTTGTTTGTGCATTTTGTCCA	posi1882	TTCCTCGCTTTGTTTGTGCATTTTGTCCA	0
chr:transposi1883	NULL	TTCCTAGAGTTGCCCATGTGTCTGCCT	posi1883	TTCCTAGAGTTGCCCATGTGTCTGCCT	0
chr:transposi1884	NULL	TTCCTACTATCCCTGACTGGTTAGTGT	posi1884	TTCCTACTATCCCTGACTGGTTAGTGT	0
chr:transposi1885	NULL	TTCCTACCCAAGTGGCCTCCAGCTGT	posi1885	TTCCTACCCAAGTGGCCTCCAGCTGT	0
chr:transposi1886	NULL	TTCCGGCAGAATAGTACTCCACTGTGC	posi1886	TTCCGGCAGAATAGTACTCCACTGTGC	0
chr:transposi1887	NULL	TTCCGACGAGCATAGTCCTAGAGTGT	posi1887	TTCCGACGAGCATAGTCCTAGAGTGT	0
chr:transposi1888	NULL	TTCCCTGGTGGTTCAGTGGTTAGCATTCGGC	posi1888	TTCCCTGGTGGTCTAGTGGTTAGGATTCGGC	3
chr:transposi1889	NULL	TTCCCTGGGCTTGTTTATGCCATGAAGCAT	posi1889	TTCCCTGGGCTTGTTTATGCCATGAAGCAT	0
chr:transposi1890	NULL	TTCCCTGCAAAAAGTTGTCGATGCTTGAGGA	posi1890	TTCCCTGCAAAAAGTTGTCGATGCTTGAGGA	0
chr:transposi1891	NULL	TTCCCTCACTATCATGAGAACAGCATGGG	posi1891	TTCCCTCACTATCATGAGAACAGCATGGG	0
chr:transposi1892	NULL	TTCCCTATTAGAAACAGAGTGTGGTGGGCGT	posi1892	TTCCCTATTAGAAACAGAGTGTTGTGGGCGT	1
chr:transposi1893	NULL	TTCCCTATTAGAAACAGAGTGTTGTGGGCGG	posi1893	TTCCCTATTAGAAACAGAGTGTTGTGGGCGG	0
chr:transposi1894	NULL	TTCCCTATTAGAAACAGAGTGTTGTGGGCG	posi1894	TTCCCTATTAGAAACAGAGTGTTGTGGGCG	0
chr:transposi1895	NULL	TTCCCTATTAGAAACAGAGTGTTGTGGGC	posi1895	TTCCCTATTAGAAACAGAGTGTTGTGGGC	0
chr:transposi1896	NULL	TTCCCTATTAGTAACAGAGTGTTGTGGGA	posi1896	TTCCCTATTAGAAACAGAGTGTTGTGGGA	1
chr:transposi1897	NULL	TTCTCTATTAGAAACAGAGTGTTGTGGAC	posi1897	TTCCCTATTAGAAACAGAGTGTTGTGGAC	1
chr:transposi1898	NULL	TTTAGGTTTTGTAGATGAGGAAGTCAGGGC	posi1898	TTCCCGTTTTGTAGATGAGGAAGTCAGGGC	3
chr:transposi1899	NULL	TTCCCCAGGCAAACTCTGCCGTCATTCTGCC	posi1899	TTCCCCAGGCAAACTCTGCCGTCATTCTGCC	0
chr:transposi1900	NULL	TTCCCATGTGAGCAGAAGAGGTGCACGCCA	posi1900	TTCCCATGTGAGCAGAAGAGGTGCACGCCA	0
chr:transposi1901	NULL	TTCCCATGTCATGCTTTAAGACCCAGGA	posi1901	TTCCCATGTCATGCTTTAAGACCCAGGA	0
chr:transposi1902	NULL	TTCCCCTGGGCAATGGGATGAGGGCTT	posi1902	TTCCCATGGGCTTTGGGATGAGGGCTT	3
chr:transposi1903	NULL	TTCCCATGCACGGGAGAGACCAGGTGGAG	posi1903	TTCCCATGCACGGGAGAGACCAGGTGGAG	0
chr:transposi1904	NULL	TTCCCAGTCAGGATGTTTGAGTGTGTC	posi1904	TTCCCAGTCAGGATGTTTGAGTGTGTC	0
chr:transposi1905	NULL	TTCCCAGGTGTAGGAATATGATAGGTC	posi1905	TTCCCAGGTGTAGGAATATGATAGGTC	0
chr:transposi1906	NULL	TTCCCAGATTTACTCATGCCTGTTGCCTGA	posi1906	TTCCCAGATTTACTCATGCCTGTTGCCTGA	0
chr:transposi1907	NULL	TTCCCAATACTGGGACTGTGCTTGGTC	posi1907	TTCCCAATACTGGGACTGTGCTTGGTC	0
chr:transposi1908	NULL	TTCCATCTAATAGGAATGCCAGTTTGCCT	posi1908	TTCCATCTAATAGGAATGCCAGTTTGCCT	0
chr:transposi1909	NULL	TTCCATATGTGTGCTTCTGTCAGGTTGGC	posi1909	TTCCATATGTGTGCTTCTGTCAGGTTGGC	0
chr:transposi1910	NULL	TTCCATAGTGAGGGTGTGAGCTGTTGGTGT	posi1910	TTCCATACTGAGGGTGTGAGCTGTTGGTGT	1
chr:transposi1911	NULL	TTCCATAAAAGTGTGAGGTGTGTGGCCC	posi1911	TTCCATAAAAGTGTGAGGTGTGTGGCCC	0
chr:transposi1912	NULL	TTCCAGTGAAAACTCAGGGCTTGATGGAGT	posi1912	TTCCAGTGAAAACTCAGGGCGTGATGGAGT	1
chr:transposi1913	NULL	TTCCCGTGAAAACTCAGGGCGTGATGGAGAA	posi1913	TTCCAGTGAAAACTCAGGGCGTGATGGAGAA	1
chr:transposi1914	NULL	TTCCAGTGAAAACCCAGGGCGTGATGGAAA	posi1914	TTCCAGTGAAAACTCAGGGCGTGATGGAAA	1
chr:transposi1915	NULL	TTCCAGTGAAAACTCAGGGCGTGATGGA	posi1915	TTCCAGTGAAAACTCAGGGCGTGATGGA	0
chr:transposi1916	NULL	TTCCAGTCTTTGCTTTTTCTGATTTTCC	posi1916	TTCCAGTCTTTCCTTGTTTTGATTTTCC	3
chr:transposi1917	NULL	TTCCAGTAAACAGGTGGCACTCTGATCTCT	posi1917	TTCCAGTAAACAGGTGGCACTCTGATCTCT	0
chr:transposi1918	NULL	TTCCAGGACATCATGTGGAATTGGTCTCTC	posi1918	TTCCAGGACATCATGTGGAATTGGTCTCTC	0
chr:transposi1919	NULL	TTCCAGATGATGGGTGTACTATTAATT	posi1919	TTCCAGATGATGGGTGTACTATTAATT	0
chr:transposi1920	NULL	TTCCCCTTGACCATGCTCCAAGCACCTGGGT	posi1920	TTCCACTTGACCATGCTCCAAGCACCTGGGT	1
chr:transposi1921	NULL	TTCCACTTGACCATGCTCCAAGCACCTGGG	posi1921	TTCCACTTGACCATGCTCCAAGCACCTGGG	0
chr:transposi1922	NULL	TTCCACTGTATGACCAAGGCCTGGGA	posi1922	TTCCACTGTATGACCAAGGCCTGGGA	0
chr:transposi1923	NULL	TTCCACATGGAATGTATCCCCAGCCCTA	posi1923	TTCCACATGGAATGGATCCCCAGCCCTA	1
chr:transposi1924	NULL	TTCCAAGTGGCCATAAGACCTCCCAGATGTT	posi1924	TTCCAAGTGGCCATAAGACCTCCCAGATGTT	0
chr:transposi1925	NULL	TTCCAAGTAATAGACCAACTGTTCCTGAGG	posi1925	TTCCAAGTAATAGACCAACTGTTCCTGAGG	0
chr:transposi1926	NULL	TTCCAAGGATTTCAGGAGTTGTATGC	posi1926	TTCCAAGGATTTCAGGAGTTGTATGC	0
chr:transposi1927	NULL	TTCCAAGATGATTGAGGTTTCTGCTGAGT	posi1927	TTCCAAGATGATTGAGGTTTCTGCTGAGT	0
chr:transposi1928	NULL	TTCCAAGATGATTGAGGTTTCTGCTGAG	posi1928	TTCCAAGATGATTGAGGTTTCTGCTGAG	0
chr:transposi1929	NULL	TTCCAAACCTAACTGTCCCACATAAAAGGGC	posi1929	TTCCAAACCTAACTGTCCCACATAAAAGGGC	0
chr:transposi1930	NULL	TTCATTTCACAGATGGGAAAAACTGAGGCC	posi1930	TTCATTTCACAGATGGGAAAAACTGAGGCC	0
chr:transposi1931	NULL	TTCATTGTTTCAGAATTGCCCCGGGA	posi1931	TTCATTGTTTCAGAATTGCCCCGGGA	0
chr:transposi1932	NULL	TTCATTCATGGAGTAAGTCTTTTGTGATGC	posi1932	TTCATTCATGGAGTAAGTCTTTTGTGATGC	0
chr:transposi1933	NULL	TTCATTCAAACTTTGAAGCGTTGGTTGTGT	posi1933	TTCATTCAAACTTTGAAGCGTTGGTTGTGT	0
chr:transposi1934	NULL	TTCATGATGGTTCAGATCCCCACTGAGGTC	posi1934	TTCATGATGGTTCAGATCCCCACTGAGGTC	0
chr:transposi1935	NULL	TTCATCTAGGAGCATTTGCACTGAAGAC	posi1935	TTCATCTTGGAGCATGTGCACTGAAGAC	2
chr:transposi1936	NULL	TTCATCTGTAAAGTGGAATGATAATAGGAC	posi1936	TTCATCTGTAAAGTGGAATGATAATAGGAC	0
chr:transposi1937	NULL	TTCATCTGCAATGCAGAAAGGGTGGAGGTT	posi1937	TTCATCTGCAATGCAGAAAGGGTGGAGGTT	0
chr:transposi1938	NULL	TTCATCCACAGATGAAGGGATACAGAAAC	posi1938	TTCATCCACAGATGAAGGGATACAGAAAC	0
chr:transposi1939	NULL	TTCATCAGGAACTGGGTCTGTAGGTAC	posi1939	TTCATCAGGAACTGGGTCTGTAGGTAC	0
chr:transposi1940	NULL	TTCATAGGATTGTTGTGAAATTTAGGTGAGT	posi1940	TTCATAGGATTGTTGTGAAATTTAGGTGAGT	0
chr:transposi1941	NULL	TTCATAGGATTGTTGTGAAATTTAGGTGA	posi1941	TTCATAGGATTGTTGTGAAATTTAGGTGA	0
chr:transposi1942	NULL	TTCATAGCAGGGATATAGGATGGAAAAGA	posi1942	TTCATAGCAGGGATATAGGATGGAAAAGA	0
chr:transposi1943	NULL	TTCATAGCAGCATGATAATGGACTAATAC	posi1943	TTCATAGCAGCATGATAATGGACTAATAC	0
chr:transposi1944	NULL	TTCATACCATTGTCTACCTGTGATTCC	posi1944	TTCATACCATTGTCTACCTGTGATTCC	0
chr:transposi1945	NULL	TTCATAACCTGACGCGTCCACCCTACTGC	posi1945	TTCATAACCTGACGCGTCCACCCTACTGC	0
chr:transposi1946	NULL	TTCAGTTTGAATCTAAGGAGCCTCTTA	posi1946	TTCAGTTTGAATCTAAGGAGCCTCTTA	0
chr:transposi1947	NULL	TTCAGTGGACAGCACAATGAATGTTTGCA	posi1947	TTCAGTGGACAGCACAATGAATGTTTGCA	0
chr:transposi1948	NULL	TTCAGGTGATACCTTGGGCAATGAGA	posi1948	TTCAGGTGATACCTTGGGCAATGAGA	0
chr:transposi1949	NULL	TTCACGTACAGCTGTGATGAAGGAGGAA	posi1949	TTCAGGTACAGCTGTGATGAAGGATGAA	2
chr:transposi1950	NULL	TTCAGGCCATCTGGATGTATACGTGCAAA	posi1950	TTCAGGCCATCTGGATGTATACGTGCAAA	0
chr:transposi1951	NULL	TTCAGGATACACTTTAGAGGAGTATAAGCT	posi1951	TTCAGGATACACTTTAGAGGAGTATAAGCT	0
chr:transposi1952	NULL	TTCAGGACCAGAAGGCCAAAACATCTGTCAGC	posi1952	TTCAGGACCAGAAGGCCAAAACATCTGTCAGC	0
chr:transposi1953	NULL	TTCAGCTGTCAGCAGAGAGGTGACCC	posi1953	TTCAGCTGTCAGCAGAGAGGTGACCC	0
chr:transposi1954	NULL	TTCAGCCTTTCCTGATATGGCAAACAGGAGA	posi1954	TTCAGCCTTTCCTGAGATGGCAAACAGGAGA	1
chr:transposi1955	NULL	TTCAGCCTGATCCAACTAAATGTTCTT	posi1955	TTCAGCCTGATCCAACTAAATGTTCTT	0
chr:transposi1956	NULL	TTCAGCCTAAACGTTTTGCCAGGAACACT	posi1956	TTCAGCCTAAACGTTTTGCCAGGAACACT	0
chr:transposi1957	NULL	TTCAGCAGGAAGTAGCCAGAAAGAGTCGT	posi1957	TTCAGCAGGAAGTAGCCAGAAAGAGTCGT	0
chr:transposi1958	NULL	TTCAGCACAGGAGAAAGATGGAGGCCGGAA	posi1958	TTCAGCACAGGAGAAAGATGGAGGCCGGAA	0
chr:transposi1959	NULL	TTCAGATTTTCGGAAGGTAACTTGGCGC	posi1959	TTCAGATTTTCGGAAGGTAACTTGGCGC	0
chr:transposi1960	NULL	TTCAGATGCGTGCAGGGTGACGTGTGGT	posi1960	TTCAGATGCGTGCAGGGTGATGTGTGGT	1
chr:transposi1961	NULL	TTCAGAGACTCCCAGAGGAGAAAGAGTGT	posi1961	TTCAGAGACTCCCAGAGGAGAAAGAGTGT	0
chr:transposi1962	NULL	TTCAGAAAGTCTGTCTGGTTTCAGGGCAT	posi1962	TTCAGAAAGTCTGTCTGGTTTCAGGGCAT	0
chr:transposi1963	NULL	TTCACTTTGTCCTGTTGTTACCCTGGTTC	posi1963	TTCACTTTGTCCTGTTGTTACCCTGGTTC	0
chr:transposi1964	NULL	TTCACTTCTTTTGTGGATCTTCAGTTGCT	posi1964	TTCACTTCTTTTGTGGATCTTCAGTTGCT	0
chr:transposi1965	NULL	TTCACTTAACGAGTGTGTAGGCACCTTCTA	posi1965	TTCACTTAACGAGTGTGTAGGCACCTTCTA	0
chr:transposi1966	NULL	TTCACTGAGAAGTGTCACTGGAGGAAGAGC	posi1966	TTCACTGAGAAGTGTCACTGGAGGAAGAGC	0
chr:transposi1967	NULL	TTCAGTCATTCACCCATTTGTCCATC	posi1967	TTCACTCATTCATTCATTTGTCCATC	3
chr:transposi1968	NULL	TTCACTACACGCCAACCAGAGTGGTC	posi1968	TTCACTACACGCCAACCAGAGTGGTC	0
chr:transposi1969	NULL	TTCACGACCCTGTGTCATAGCCTCATCCATC	posi1969	TTCACGACCCTGTGTCATAGCCTCATCCATC	0
chr:transposi1970	NULL	TTCACCAGGATTCAGAAAGCTGTAGTGGAA	posi1970	TTCACCAGGATTCAGAATGCTGTAGTGGAA	1
chr:transposi1971	NULL	TTCACCAGGATTCAGAATGCTGTAGTGGA	posi1971	TTCACCAGGATTCAGAATGCTGTAGTGGA	0
chr:transposi1972	NULL	TTCACCAGGATTCAGAATGCTGTAGTG	posi1972	TTCACCAGGATTCAGAATGCTGTAGTG	0
chr:transposi1973	NULL	TTCACCAAAGATGAAACCTACAAAACC	posi1973	TTCACCAAAGATGAAACCTACAAAACC	0
chr:transposi1974	NULL	TTCACAGTCTAGTGAGGTTGACAGGCATG	posi1974	TTCACAGTCTAGTGAGGTTGACAGGCATG	0
chr:transposi1975	NULL	TTCACAGGGTGCAAGCTCCAAACTTTGGCAGC	posi1975	TTCACAGGGTGCAAGCTCCAAACTTTGGCAGC	0
chr:transposi1976	NULL	TTCACAGAGTGGTGTCTCACTAGAGGC	posi1976	TTCACAGAGTGGTGTCTCACTAGAGGC	0
chr:transposi1977	NULL	TTCACAGAGAGCCAAGCTGGGGACATGGA	posi1977	TTCACAGAGAGCCAAGCTGGGGACATGGA	0
chr:transposi1978	NULL	TTTAGAGAAAGGTACCAATTTGGTGGC	posi1978	TTCACAGAAAGGTACCAATTTGGTGGC	2
chr:transposi1979	NULL	TTCACACTGCATCTTCTCCTACCACAGGTGT	posi1979	TTCACACTGCATCTTCTCCTACCACAGGTGT	0
chr:transposi1980	NULL	TTCACAAGGGTAAACCAAGTGGTGGATGGA	posi1980	TTCACAAGGGGAAACCAAGTGGTGGATGGA	1
chr:transposi1981	NULL	TTCACAAGAGGAAACCAAGTGGTGGATGGAA	posi1981	TTCACAAGAGGAAACCAAGTGGTGGATGGAA	0
chr:transposi1982	NULL	TTCACAAGAGGAAACCAAGTGGTGGATGGA	posi1982	TTCACAAGAGGAAACCAAGTGGTGGATGGA	0
chr:transposi1983	NULL	TTCACAAGAGGAAACCAAGTGGTGGATGG	posi1983	TTCACAAGAGGAAACCAAGTGGTGGATGG	0
chr:transposi1984	NULL	TTCACAAGACGAAACCAAGTGGTGGATGC	posi1984	TTCACAAGAGGAAACCAAGTGGTGGATGC	1
chr:transposi1985	NULL	TTCACAAGAGGAAACCAAGTGGTGGAT	posi1985	TTCACAAGAGGAAACCAAGTGGTGGAT	0
chr:transposi1986	NULL	TTCACAAGAGGAAACCAAGTGGTGGA	posi1986	TTCACAAGAGGAAACCAAGTGGTGGA	0
chr:transposi1987	NULL	TTCACAAAAGGAAGTCAAACAATACCACCT	posi1987	TTCACAAAAGGAAGTCAAACAATACCACCT	0
chr:transposi1988	NULL	TTCAATTTGCACTGTACAGGTGGGTCCGC	posi1988	TTCAATTTGCACTGTACAGGTGGGTCCGC	0
chr:transposi1989	NULL	TTCAATTGATCCCTACATATGGTTACT	posi1989	TTCAATTGATCCCTACATATGGTTACT	0
chr:transposi1990	NULL	TTCAAGTGCACAGTTTGACTTTTGACTTGG	posi1990	TTCAAGTGCACAGTTTGACTTTTGACTTGG	0
chr:transposi1991	NULL	TTCAAGGTTACTGTGAGCTTGATTGCACCA	posi1991	TTCAAGGTTACTGTGAGCTTGATTGCACCA	0
chr:transposi1992	NULL	TTCAAGGTCCGTTCATGTTGCAGCATGT	posi1992	TTCAAGGTCCGTTCATGTTGCAGCATGT	0
chr:transposi1993	NULL	TTCAAGGGTAAGCCTGTTGATGCCTGAGT	posi1993	TTCAAGGGTAAGCCTGTTGATGCCTGAGT	0
chr:transposi1994	NULL	TTCAAGGCATTTATAAACTGAATGGGAC	posi1994	TTCAAGGCATTTATAAACTGAATGGGAC	0
chr:transposi1995	NULL	TTCAAGGAAGCAGTGAGTTACGACTGTGC	posi1995	TTCAAGGAAGCAGTGAGTTACGACTGTGC	0
chr:transposi1996	NULL	TTCAAGCCCTTCAAGGACTCCCCACTGCCCAT	posi1996	TTCAAGCCCTTCAAGGACTCCCCACTGCCAAT	1
chr:transposi1997	NULL	TTCAAGATGAGATTTGAGTGGGGACACAGC	posi1997	TTCAAGATGAGATTTGAGTGGGGACACAGC	0
chr:transposi1998	NULL	TTCAAGACGTCAAGAAGCTGGACACCCTCCA	posi1998	TTCAAGACGTCAAGAAGCTGGACACCCTCCA	0
chr:transposi1999	NULL	TTCAAGACGTCAAGAAGCTGGACACCCTCC	posi1999	TTCAAGACGTCAAGAAGCTGGACACCCTCC	0
[truncated: 5,406 more rows]
