# Supplementary material for: Accurate Prediction of Transposon-Derived piRNAs by Integrating Various Sequential and Physicochemical Features
Source: PLoS One. 2016 Apr 13;11(4):e0153268. doi: 10.1371/journal.pone.0153268 (PMC4830532; doi:10.1371/journal.pone.0153268)
Supplement: S1 File — (ZIP) [file pone.0153268.s001.zip › S1/Codes/LssteExperiment/AdditionalDatasets/mouse_nega_seqmap_out]

trans_id trans_coord target_seq probe_id probe_seq num_mismatch
chr:transnega1	NULL	TAAGATTTTGTCTGAGAAAGAGAAACAAAA	nega1	TAAGATTTTGTCTGAGAAAGAGAAACAAAA	0
chr:transnega2	NULL	GTGCATCTATAAAATGGCCCAAATGATGT	nega2	GTGCATCTATAAAATGGCCCAAATGATGT	0
chr:transnega3	NULL	AAAAGACTCAGAGGAAGGAGTAGTTCTCA	nega3	AAAAGACTCAGAGGAAGGAGTAGTTCTCA	0
chr:transnega4	NULL	GGCAGAGGCAAGAACATTACCTGGAGTTCT	nega4	GGCAGAGGCAAGAACATTACCTGGAGTTCT	0
chr:transnega5	NULL	GGTGCAGCATTTTCAGTGTGAAAATTTGGA	nega5	GGTGCAGCATTTTCAGTGTGAAAATTTGGA	0
chr:transnega6	NULL	CTCATCATATATATATAAAACAAATAAAT	nega6	CTCATCATATATATATAAAACAAATAAAT	0
chr:transnega7	NULL	AAACTCATAATTGACTTTTCAGCCTCTGT	nega7	AAACTCATAATTGACTTTTCAGCCTCTGT	0
chr:transnega8	NULL	TATCCTTATAGAGACACGGGGCATGGTGGAG	nega8	TATCCTTATAGAGACAGGGGGCATGGTGGAG	1
chr:transnega9	NULL	CACCTTTCTGTGGCTTCTGGGACCTGAAAT	nega9	CACCTTTCTGTGGCTTCTGGGACCTGAAAT	0
chr:transnega10	NULL	TTTTATCTCCTTGAGTACTGGACTTACC	nega10	TTTTATCTCCTTGAGTACTGGACTTACC	0
chr:transnega11	NULL	AAACATCAGGAAACTCCAGTGAAGCT	nega11	AAACATCAGGAAACTCCAGTGAAGCT	0
chr:transnega12	NULL	CCATGACAGTCTTGGACGCAGGAAAGC	nega12	CCATGACAGTCTTGGACGCAGGAAAGC	0
chr:transnega13	NULL	ATAGAAAGAGAGAGAGAGACAGAGAGA	nega13	ATAGAAAGAGAGAGAGAGACAGAGAGA	0
chr:transnega14	NULL	GTTGTTCCTCAACTGGA	nega14	GTTGTTCCTCACCTGGA	1
chr:transnega15	NULL	AGAAGACGCTGAGCTCTGAGGGCTCTAGT	nega15	AGAAGACGCTGAGCTCTGAGGGCTCTAGT	0
chr:transnega16	NULL	CTGTCCTGGAACTCACTTTAAAGATCAAGT	nega16	CTGTCCTGGAACTCACTTTAAAGATCAAGT	0
chr:transnega17	NULL	GAGGCTGGGGGATCCCTGAGTTCAAGG	nega17	GAGGCTGGGGGATCCCTGAGTTCAAGG	0
chr:transnega18	NULL	GGACCAGGCTGGCCTCGAACTCAGAAATC	nega18	GGACCAGGCTGGCCTCGAACTCAGAAATC	0
chr:transnega19	NULL	GGTCCAGGACAGTGCCG	nega19	GGTCCAGGACAGTGCCT	1
chr:transnega20	NULL	GGGTGACCCCCAACTGTGGAATTACTTTT	nega20	GGGTGACCCCCAACTGTGGAATTACTTTT	0
chr:transnega21	NULL	GGGTCTCTCTTTGTCTCCCTGGCTGTC	nega21	GGGTCTCTCTTTGTCTCCCTGGCTGTC	0
chr:transnega22	NULL	AATGCATTTCAACCCGAA	nega22	AATGCATTTCAACCTGAA	1
chr:transnega23	NULL	CCTAAACAAACAGGTCTTGAATTCA	nega23	CCTAAACAAACAGGTCTTGAATTCA	0
chr:transnega24	NULL	GCGTAAGTGCCTGCATGTATATGCGTGTAT	nega24	GCGTAAGTGCCTGCATGTATATGCGTGTAT	0
chr:transnega25	NULL	AATGTCTTTGGGTAAGTGC	nega25	AATGTCTTTGGGTAAATGC	1
chr:transnega26	NULL	ATATTATTTGATTTTTGTTTTGTTTTG	nega26	AAATTATTTTATTTTTGTTTTGTTTTG	2
chr:transnega27	NULL	ACAGAGAGGTTCTCTTTCTTTAGAG	nega27	AAAGAGAGGTTCTCTTTCTAAAGAG	3
chr:transnega28	NULL	CCGTGGATTCACACAGCCAGACACTTACCT	nega28	CCGTGGATTCACACAGCCAGACACTTACCT	0
chr:transnega29	NULL	GCACAGTTGGGCTTGTGTTTATAAGAGA	nega29	GGACAGTTGGGCTTGGGTTTATAAGAAA	3
chr:transnega30	NULL	CTGCGGGGTAGTTGCTATGACTG	nega30	CTCCAGGGTAGTTGCTATGACTG	2
chr:transnega31	NULL	CTGAGATAGACAATTTCAG	nega31	GTGTGATAGACAATTTCAG	2
chr:transnega32	NULL	AGAGCCTCTTGCCCCGGCTTCCTGGACA	nega32	AGAGCCTCTTGCCCCGGCTTCCTGGACA	0
chr:transnega33	NULL	GGAAACTCTTTCAGACATAAATAAGGATG	nega33	GGAAACTCTTTCAGACATAAATAAGGATG	0
chr:transnega34	NULL	AGGAAACAAACAAATAGACCAAATTTG	nega34	AACAAACAAACAAACAGACCAAATTTG	3
chr:transnega35	NULL	ATCAGTGGGTAACTTATAACATTTAACTTTT	nega35	ATCAGTGGGTAACTTATAACATTTAACTTTT	0
chr:transnega36	NULL	TAAGTCAACTTATTCCAGGATGT	nega36	TAAGTCCACTTTTTCCATGATGT	3
chr:transnega37	NULL	GTAGAGGAAGAGACAAGACGCGCTTGAG	nega37	GTAGAGGAAGAGACAAGAAGATCTTGAG	3
chr:transnega38	NULL	CTCATGTAGCCTTGGCTAGCCTCAGATGT	nega38	CTCATGTAGCCTTGGCTAGCCTCAGATGT	0
chr:transnega39	NULL	CGATTGAGAAGAGCCATCCATCCCT	nega39	CGATTGAGAAGAGCCATCCATCCCT	0
chr:transnega40	NULL	CACCCAAAGCCTAATTTATACTTAAGTG	nega40	CACCCAAAGCCTAATTTATACTTAAGTG	0
chr:transnega41	NULL	TTCCAGGACAGCCAGGGCTACACAGAGAAA	nega41	TTCCAGGACAGCCAGGGCTACACAGAGAAA	0
chr:transnega42	NULL	CCCTGCGACAGGCACAAAGCAAGTCT	nega42	CACTGCAACAGACACAAAGCAAGTCT	3
chr:transnega43	NULL	TCCAGGGACTGGGGTATTGCTGAGATAGG	nega43	TCCAGGGACTGGGGTATTGCTGAGATAGG	0
chr:transnega44	NULL	AACCCTGGCATTTTTCCACCTCTT	nega44	AACCCTGGGATTTTTCCAGCTCTC	3
chr:transnega45	NULL	ATAGCTAAGTTAGATTCTAGCCAGTCC	nega45	ATAGCTAAGTTAGATTCTAGCCAGTCC	0
chr:transnega46	NULL	CACTTGGGAAGCTGAGGCTATGGGTTTG	nega46	CACTTGGGAAGCTGAGGCTATGGGTTTG	0
chr:transnega47	NULL	TGTCATGCTCCTGGAGGTGGGCTCTATAC	nega47	TGTCATCCTCCTGGAGGTGGGCTCTAAAC	2
chr:transnega48	NULL	ACGCCGCCCACGGCTACCATGGCC	nega48	ATGCAGCCCACGGCCACCATGGCC	3
chr:transnega49	NULL	TCAAGCTCCGCATGCAGGAGACAGTGACTTT	nega49	TCAAGCTCCGCATGCAGGAGACAGTGACTTT	0
chr:transnega50	NULL	ATCTCAACACTTGGCAGG	nega50	ATCTCAACACTTGGCAGG	0
chr:transnega51	NULL	TGCCTCTGCCTAGTGTGTGCTGGGATTAAA	nega51	TGCCTCTGCCTAGTGTGTGCTGGGATTAAA	0
chr:transnega52	NULL	GCTGCCCTCGAACTCAGAAA	nega52	GCTGCCCTCGAACTCAGAAA	0
chr:transnega53	NULL	GAAACTTTTTTTTTTTTA	nega53	GAAACTTTTTTTTTTTTA	0
chr:transnega54	NULL	TAATAGCATTCTGTTCCCTTGAAT	nega54	TAATAACGTTCTCTTCCCTTGAAT	3
chr:transnega55	NULL	GCCCCTGACTGGCCAGGGGTGAGGTTCAGA	nega55	GCCCCTGACTGGCCAGGGGTGAGGTTCAGA	0
chr:transnega56	NULL	GTTTTTTCTTTGTTCTGGGTCTCTCCTCTG	nega56	GTTTTTTCTTTGTTCTGGGTCTCTCCTCTG	0
chr:transnega57	NULL	CCTAACTGAGTTGATGAACCCCAGGT	nega57	CCTAACTGAGTTGATGAACCCCAGGT	0
chr:transnega58	NULL	GCACTTGGCCTTTAAAGTTTTC	nega58	GCACTTGGCTTTTACAGTTTTC	2
chr:transnega59	NULL	AGCCGGGAACCTCCCTCAGGTGCC	nega59	GGCCTGGAACCTCCCTCAGGTCCC	3
chr:transnega60	NULL	TCTTTGTGTTTGAATTAATACTAA	nega60	TCTTAGTGTTTGGATTAATCCTAA	3
chr:transnega61	NULL	TGTGTAGGTGCGTGTAACTGAACTT	nega61	TGTGTGTGTGCGTGTCACTGAACTT	3
chr:transnega62	NULL	TAAGTACATCGTCTGTGTGTTTTT	nega62	TAAGTACATAGACTGTGTGTTTTT	2
chr:transnega63	NULL	ATAGATAGATAGATAGATAGATAGATAGAT	nega63	ATAGATAGATAGATAGATAGATAGATAGAT	0
chr:transnega64	NULL	TCTGGAGTGTCTGAAGACAGCTACAGTGTAC	nega64	TCTGGAGTGTCTGAAGACAGCTACAGTGTAC	0
chr:transnega65	NULL	CTTGGTAGTTAGCTTCAGGAGGAGGAAGTA	nega65	CTTGGTAGTTAGCTTCAGGAGGAGGAAGTA	0
chr:transnega66	NULL	AGAGTTTTACATCTTCATCCAAAGGCAAA	nega66	AGAGTTTTACATCTTCATCCAAAGGCAAA	0
chr:transnega67	NULL	GCCTCTCTGTGCTTCCAGGCAGAACTGC	nega67	GCCTCTCTGTGCTTCCAGGCAGAACTGC	0
chr:transnega68	NULL	TCTTCAGTGTTAGGAATTAAACCTA	nega68	TCTTCAGTGTTAGGAATTAAACCTA	0
chr:transnega69	NULL	TATTCCTTAAGAGTACGCGT	nega69	TATTGCTTAAGAATACGCGT	2
chr:transnega70	NULL	TTGTTGATTTTTCTTTTA	nega70	TTGTTGATTTTTCTTTGA	1
chr:transnega71	NULL	TCACTGGAAAGAGAGGCCCATTGGACTT	nega71	TCACTGGAAAGAGAGGCCCATTGGACTT	0
chr:transnega72	NULL	GAGATCTGCCTGCCTCTGCTTTCTGGGCG	nega72	GAGATCTGCCTGCCTCTGCTTTCTGGGCG	0
chr:transnega73	NULL	GCTGTCTTCAGACACACCAGAGGGCATCAGA	nega73	GCTGTCTTCAGACACACCAGAGGGCATCAGA	0
chr:transnega74	NULL	AATTTCCAGCACCCACATGGTGGCTCACAA	nega74	AATTTCCAGCACCCACATGGTGGCTCACAA	0
chr:transnega75	NULL	AGCCCTAGCTCCATCCCCAGCAACACCTA	nega75	AGCCCTAGCTCCATCCCCAGCAACACCTA	0
chr:transnega76	NULL	TCGATGTAACCCAATTACTGAAAACCTCAT	nega76	TCGATGTAACCCAATTACTGAAAACCTCAT	0
chr:transnega77	NULL	CTAGCTTTGAACTCAGAGATCCACCTGCC	nega77	CTAGCTTTGAACTCAGAGATCCACCTGCC	0
chr:transnega78	NULL	GGTTTCCTTTGGGGCTTTGGCTGCTGGCCAGTTGTCCATG	nega78	GGTTTCCTTTGGGGCTTTGGCTGCTGGCCAGTTGTCCATG	0
chr:transnega79	NULL	GCCCTAGCCGACACTTGAGGCTG	nega79	GCCATAGCCCACACTTGAGACTG	3
chr:transnega80	NULL	ATAAAAGAGAGCAATCTTTATA	nega80	ACAAAAGAGAGCAATCTGTATA	2
chr:transnega81	NULL	CATACCAGTAGCAAAATTACAGTTGTGGAG	nega81	CATACCAGTAGCAAAATTACAGTTGTGGAG	0
chr:transnega82	NULL	GGTCTTCACATCTCGGTCATT	nega82	GGGCTCCACATCTGGGTCATT	3
chr:transnega83	NULL	AGTGGCCACACCTTCCTTAAGGCTGATTC	nega83	AGTGGCCACACCTTCCTTAAGGCTGATTC	0
chr:transnega84	NULL	TCCCCCTCGGCTGCTCTCTGCCCTGCGCTGA	nega84	TCCCCCTCGGCTGCTCTCTGCCCTGCGCTGA	0
chr:transnega85	NULL	TTGGACACTGCTGTTCTTTTCACCTTG	nega85	TTGGACACTGCTGTTCTTTTCACCTTG	0
chr:transnega86	NULL	GTGTCAGATCCCTTAGAACATGAGTAAG	nega86	GTGTCAGATCCCTTAGAACATGAGTAAG	0
chr:transnega87	NULL	TCGGTCCCGCTCCAGAGCTCTTCCCCCTC	nega87	TCGGTACCCCTCCAAAGCTCTTCCCCCTC	3
chr:transnega88	NULL	TGTGGGACCCTGAAATTACCATTTTTACCA	nega88	TGTGGGACCCTGAAATTACCATTTTTACCA	0
chr:transnega89	NULL	ATCCTCCTACTCTCTCTCAAATTCATAACA	nega89	ATCCTCCTACTCTCTCTCAAATTCATAACA	0
chr:transnega90	NULL	TAATAATATAAAACAAGAACTAACACA	nega90	TAATAATATAAAACAAGAACTAACACA	0
chr:transnega91	NULL	GCGCTGTTTAAAATTGAACC	nega91	GCGTTGTTACAAATTGAACC	3
chr:transnega92	NULL	CTTAATGAGTGATTGATGGGTGAGGGCCCAG	nega92	CTTAATGAGTGATTGATGGGTGAGGGCCCAG	0
chr:transnega93	NULL	ACTCCATCTGAGACTCCTAGTAGTGAGGGA	nega93	ACTCCATCTGAGACTCCTAGTAGTGAGGGA	0
chr:transnega94	NULL	GCTGCCGAATGGAGTCTCTTCATGGCA	nega94	GCTGCCGAATGGAGTCTCTTCATGGCA	0
chr:transnega95	NULL	ACGTATAGACAACCTAAT	nega95	ACGTATAGACAAGCTAAC	2
chr:transnega96	NULL	GAATTAAATGTGTGAATAACCATACCTGG	nega96	GAATTAAATGTGTGAATAACCATACCTGG	0
chr:transnega97	NULL	GTGTGTATAGTTCTGTTTGCATGTTCATGT	nega97	GTGTGTATAGTTGTGTGTGCATGTTCATGT	2
chr:transnega98	NULL	TTTTTTCATTCCCTTGCTGCCGGTAG	nega98	TTTTTTCATTCCCTTGCTGCCGGTAG	0
chr:transnega99	NULL	AGCCACACCCGAGGTTATCCTCTGGCCTC	nega99	AGCCACACCCGAGGTTATCCTCTGGCCTC	0
chr:transnega100	NULL	GTCTCTCTGTCTCTGTCTCTCTCTGTCTCT	nega100	GTCTCTCTGTCTCTGTCTCTCTCTGTCTCT	0
chr:transnega101	NULL	CAACAGTTTTTACATGGTTTCACCTTATC	nega101	CAACAGTTTTTACATGGTTTCACCTTATC	0
chr:transnega102	NULL	GAAGCTCTGGGATCTATCCCCCGAACTC	nega102	GAAGCTCTGGGATCTATCCCCCGAACTC	0
chr:transnega103	NULL	TCAAGGTTATCTGACCCTGGCTACAGAT	nega103	TCAAGGTTATCTGACCCTGGCTACAGAT	0
chr:transnega104	NULL	TTGTCTCTGGTTAGAGCTTGTTCCTCCTG	nega104	TTGTCTCTGGTTAGAGCTTGTTCCTCCTG	0
chr:transnega105	NULL	CCTGGCGTTCCCCTGTACTGGGGCAT	nega105	CCTGGCGTTCCCCTGTACTGGGGCAT	0
chr:transnega106	NULL	AACCTTTCTGGAGCCTTCCTATTGTCAT	nega106	AACCTTTCTGGAGCCTTCCTATTGTCAT	0
chr:transnega107	NULL	AAGGGCAAGCTCTCTAC	nega107	AAGGGCAAGCTCTCTTC	1
chr:transnega108	NULL	TTTCCTTCCTTAGCCCAGCGTCTTTTACTG	nega108	TTTCCTTCCTTAGCCCAGCGTCTTTTACTG	0
chr:transnega109	NULL	GGCCCTTCAACAGGTCCAGGCTGCTGTG	nega109	GGCCCTTCAACAGGTCCAGGCTGCTGTG	0
chr:transnega110	NULL	TTTCAGATGGTTGTGAGCCATCATGTGGTT	nega110	TTTCAGATGGTTGTGAGCCATCATGTGGTT	0
chr:transnega111	NULL	GTCCCTTCCTCCATCTACTCTCTTT	nega111	GTCCCTTCCTCCATCTACTCTCTTT	0
chr:transnega112	NULL	CAGCAAGTGCTCTTAAAGCCATCTCTCCA	nega112	CAGCAAGTGCTCTTAAAGCCATCTCTCCA	0
chr:transnega113	NULL	AATCTGATGGCGGCCCTTACCA	nega113	AATCTGATGGGGGCCCTTCCAA	3
chr:transnega114	NULL	CTGGAGAGATGGCTAGTGACCAAGAGCACTG	nega114	CTGGAGAGATGGCTAGTGACCAAGAGCACTG	0
chr:transnega115	NULL	GTTTTCAATAGTGCCTCTTTGGTGTCAGCTGC	nega115	GTTTTCGATAGTGCCTCTTTGGTGTCAGCTGC	1
chr:transnega116	NULL	TTCCTTTGTTTGTACTTTATGGTATTATAG	nega116	TTCCTTTGTTTGTACTTTATGGTATTATAG	0
chr:transnega117	NULL	AGGAGGTGCTCTCCCACTGAGCTGTGTCTGC	nega117	AGGAGGTGCTCTCCCACTGAGCTGTGTCTGC	0
chr:transnega118	NULL	TCCTTCTCTGTGATAACTCCAGCTTGTG	nega118	TCCTTCTCTGTGATAACTCCAGCTTGTG	0
chr:transnega119	NULL	AAAATAAATCTTAAATAAAAAAAAAGGTAA	nega119	TAAATAAATCTTAAAAAAAAAAAAAGGTAA	2
chr:transnega120	NULL	TACTAATTTGAACAACATTTAGAAATT	nega120	TAATAATTTGAAGAACATTTTGAAATT	3
chr:transnega121	NULL	TGGCACCCCCAGAGGTCCAAAGAGGACAT	nega121	TGGCACCCCCAGAGGTCCAAAGAGGACAT	0
chr:transnega122	NULL	CCTTGTCCTTGACCTGGCCACCTGC	nega122	CCTTGTCCTTGTCCTGGCCAGCTGC	2
chr:transnega123	NULL	CAAACTAGGTTGCTATTTAAGTTTGAATAA	nega123	CAAACTAGGTTGCTATTTAAGTTTGAATAA	0
chr:transnega124	NULL	AAATAGTAATAATTGATATCATAG	nega124	AAAGAGTAATAATTGATAAAATAG	3
chr:transnega125	NULL	GGTATTCTAAGTTTCTGAGTTAATATGCG	nega125	GGTATTCTAAGTTTCTGAGTTAATATGCG	0
chr:transnega126	NULL	GCATAAAAACATATATGCCATACTAATTT	nega126	GCATAAAAACATATATGCCATACTAATTT	0
chr:transnega127	NULL	TAATAATAACCTAGTGCCCAGGAACAGGC	nega127	TAATAATAACCTAGTGCCCAGGAACAGGC	0
chr:transnega128	NULL	TGCAAAGCAAAACCCATTCTTGTAGACAAG	nega128	TGCAAAGCAAAACCCATTCTTGTAGACAAG	0
chr:transnega129	NULL	TTTGTTGTAGTTGAGACAGGCTTTCTC	nega129	TTTGTTGTAGTTGAGACAGGCTTTCTC	0
chr:transnega130	NULL	GTTGAATATTTTTATTTTGTAAATTATTA	nega130	GTTGAATATTTTTATTTTGTAATTTATTA	1
chr:transnega131	NULL	AGTTTGCATGTATGTGTGTGTGTATATA	nega131	AGTTTAAATGTATGTGTGTGTGTATATA	2
chr:transnega132	NULL	TATGTGAGAATGTGTGTGTGTGTGTGTGTG	nega132	TATGTGAGAGTGTGTGTGTGTGTGTGTGTG	1
chr:transnega133	NULL	TGGCTCAAGATCTTCAAACCAAGATC	nega133	TGGCTCAAGATCTTCAAACCAAGATC	0
chr:transnega134	NULL	TCTTTCATTCTCCTATTTTTTTTCTTTTCA	nega134	TCTTTCATTCCCCTCTTTTTTTTTTTTTCA	3
chr:transnega135	NULL	TGCCCTTAGGCCATCAGATTTATCGTTGACA	nega135	TGCCCTTAGGCCATCAGATTTATCGTTGACA	0
chr:transnega136	NULL	AATGGCCAGAACAAGATAGAGTTCCAAA	nega136	AATGGCCAGAACAAGATAGAGTTCCAAA	0
chr:transnega137	NULL	AAAGGGGTTTTATTTGGATGGCTTCTAG	nega137	AAAGGGGTTTTATTTGGATGGCTTCTAG	0
chr:transnega138	NULL	GCTTGAAGAAGTTGGTTCTCAGGTTCTAG	nega138	GCTTGAAGAAGTTGGTTCTCAGGTTCTAG	0
chr:transnega139	NULL	TTTAGAAAAAAGAAAACATTTGTGC	nega139	TTTAGAAAAAAGAAAACATTTGTGC	0
chr:transnega140	NULL	ACTGTCTTTTTTCTGAGCAGCGAC	nega140	ACAGTCTTTCTTCTGAGCAGCCAC	3
chr:transnega141	NULL	CACAACTTCCTGTAGCTGTA	nega141	CACAACTTCCTGTAGCTGTA	0
chr:transnega142	NULL	ACAGAAAAGTGCTGCTCTTGGAAAGGACC	nega142	ACAGAAAAGTGCTGCTCTTGGAAAGGACC	0
chr:transnega143	NULL	CAAGGGACTGAGGTACATATTTTACGT	nega143	CAAGGGACTGAGGTACATATTTTACGT	0
chr:transnega144	NULL	CCGGCTCTGTCTACTTTGT	nega144	CAGCCTCTGTCTACTTTGT	2
chr:transnega145	NULL	AGTGGGAAACAACCTCACAAGCTAGTAGAAA	nega145	AGTGGGAAACAACCTCACAAGCTAGTAGAAA	0
chr:transnega146	NULL	CCACATGATAGAACAGACTCCCACAAG	nega146	CCACATGATAGAACAGACTCCCACAAG	0
chr:transnega147	NULL	ACAGCATCTCAAGTATCCCAGGCTGACCTC	nega147	ACAGCATCTCAAGTATCCCAGGCTGACCTC	0
chr:transnega148	NULL	CTGGGTAAGCTCGCCCTTTATAGTTCTTT	nega148	CTGGGTAAGCTCGCCCTTTATAGTTCTTT	0
chr:transnega149	NULL	AAAGTTAATTTGAGGCCAAGCAGAGCAATT	nega149	AAAGTTAATTTGAGGCCAAGCAGAGCAATT	0
chr:transnega150	NULL	AGGCTGACCTAAACGATTATGAGAATGT	nega150	AGGCTGACCTAAACGATTATGAGAATGT	0
chr:transnega151	NULL	ACTATTGCTTGAGCAATAGTGCAGCTTAAGTT	nega151	ACTATTGCTTGAGCAATAGTGCAGCTTAAGTT	0
chr:transnega152	NULL	CTGATAAGACTGCTCTTTTCCTTGGTGTT	nega152	CTGATAAGACTGCTCTTTTCCTTGGTGTT	0
chr:transnega153	NULL	GAAGCTGCTGGTTGGAAAAGGGAG	nega153	GAAGCTGAAGGTTGGAGAAGGGAG	3
chr:transnega154	NULL	TCCCGAGGACCTGGGGTTTGATTCCCAGCA	nega154	TCCCGAGGACCTGGGGTTTGATTCCCAGCA	0
chr:transnega155	NULL	TAGTTTACATTCATGGATTG	nega155	GTGTTTACATTCATGGATTG	2
chr:transnega156	NULL	TGAGCTAGAGAAGGAAGATTCTTATACAG	nega156	TGAGCTAGAGAAGGAAGATTCTTATACAG	0
chr:transnega157	NULL	GAAGATTTTCACTTTAAAGGGCCAGCA	nega157	GAAGATTTTCACTTTAAAGGGCCAGCA	0
chr:transnega158	NULL	TGCAAAGAGCCAGCAGAGCAGTCAAACTG	nega158	TGCAAAGAGCCAGCAGAGCAGTCAAACTG	0
chr:transnega159	NULL	AACCTGGAATTGAGAGCTTAAAGCAAATCCT	nega159	AACCTGGAATTGAGAGCTTAAAGCAAATCCT	0
chr:transnega160	NULL	CAGCCTACAGGAACTCCCGCCACC	nega160	CAGCATACAGGAACTCCAGCAACC	3
chr:transnega161	NULL	TAACAGCCAGTTGTGCCAGCACCATTTGT	nega161	TAACAGCCAGTTGTGCCAGCACCATTTGT	0
chr:transnega162	NULL	CACCCGTAGAATCGAC	nega162	CACCCGTAGAACCGAC	1
chr:transnega163	NULL	TTGAAGATATTATAAGTCATAGA	nega163	TTGTCTATATTATAAGTCATAGA	3
chr:transnega164	NULL	GAGATCGTGGGTTCGAGTCCCACCTT	nega164	GAGATCGTGGGTTCGAGTCCCACCTT	0
chr:transnega165	NULL	CTCTCCCTGCCACAATTTC	nega165	CTCTCCCTGCCACAAATTC	1
chr:transnega166	NULL	ACACAGCTGGAGTTATCACAGAGAAAGCTTCA	nega166	ACACAGCTGGAGTTATCACAGAGAAAGCTTCA	0
chr:transnega167	NULL	TGAGGAGGGTGTGAGGAGGGAGA	nega167	TGAGGAAGTTGTGAGGAGGGAGA	2
chr:transnega168	NULL	GGGCTGGATTTGTGGAAAGATATTGTGTG	nega168	GGGCTGGATTTGTGGAAAGATATTGTGTG	0
chr:transnega169	NULL	CGGAGTCTAGAAGAGAATGGCAGATCC	nega169	CGGAGTCTAGAAGAGAATGGCAGATCC	0
chr:transnega170	NULL	GAAGCCACGAGGGGGGGCAGCGAA	nega170	GAAGCCACGAAGGAGGGCAGCGCA	3
chr:transnega171	NULL	CAACTGATTGCTCTTTAGTTAATGCC	nega171	CAACTGATTGCTCTTTAGTTAATGCC	0
chr:transnega172	NULL	TCAGCGGTGTCAGACTAGGCAACTGCCTTT	nega172	TCAGCGGTGTCAGACTAGGCAACTGCCTTT	0
chr:transnega173	NULL	CCCATCATGTGAACATCTAGATTTAGCATCA	nega173	CCCATCATGTGAACATCTAGATTTAGCATCA	0
chr:transnega174	NULL	GAATCTTTTAAAAGAGGTAACCACAG	nega174	GAATCTTTTAAAAGAGGTAACCACAG	0
chr:transnega175	NULL	TGGGGCTGGAACATGGTCCCCTTGTTTTAT	nega175	TGGGGCTGGAACATGGTCCCCTTGTTTTAT	0
chr:transnega176	NULL	GTGAACCACAATTTCTGTATTAATTCTTC	nega176	GTGAACCACAATTTCTGTATTAATTCTTC	0
chr:transnega177	NULL	CAGAAGACCAAAACAGGAAGCTAAGAA	nega177	CAGAAGACCAAAACAGGAAGCTAAGAA	0
chr:transnega178	NULL	TTGCTCCAATTTCTAGGCTAGTTTGGG	nega178	TTGCTCCAATTTCTAGGCTAGTTTGGG	0
chr:transnega179	NULL	AGCTGGGTGTGGTACCTTTAATCCAAGA	nega179	AGCTGGGTGTGGTACCTTTAATCCAAGA	0
chr:transnega180	NULL	TTGAGATCCTTTGATGCTGTGGAGAACAGTA	nega180	TTGAGATCCTTTGATGCTGTGGAGAACAGTA	0
chr:transnega181	NULL	GAGAAAGAAATCGGGGAAACGCTCCTATT	nega181	GAGAAAGAAATCGGGGAAACGCTCCTATT	0
chr:transnega182	NULL	TGCGTGTATATTTTATGCATATACATA	nega182	TGCGTGTATATTTTATGCATATACATA	0
chr:transnega183	NULL	GAGTGTGACAATGGTGTT	nega183	GAGTGTGACAATGGTGTT	0
chr:transnega184	NULL	TGTCCCTCTGCTGTCCCTCCGCCTGACCCA	nega184	TGTCCCTCTGCTGTCCCTCCGCCTGACCCA	0
chr:transnega185	NULL	GCCATCTATAAAACCTGCTCTGCCTGCTCT	nega185	GCCATCTATAAAACCTGCTCTGCCTGCTCT	0
chr:transnega186	NULL	GTGGGCACAACCATAAAGTTTTGGTT	nega186	GTGGGCACAACCATAAAGTTTTGGTT	0
chr:transnega187	NULL	AGGGAACTTGTACTCTTTACAAGAGCAG	nega187	AGGGAACTTGTACTCTTTACAAGAGCAG	0
chr:transnega188	NULL	ATCCCGAGACCATCCCTGCTGTCCTAGAG	nega188	ATCCCGAGACCATCCCTGCTGTCCTAGAG	0
chr:transnega189	NULL	TGCCTCACTTCCCTGACATGATGGAGA	nega189	TGCCTCACTTCCCTGACATGATGGAGA	0
chr:transnega190	NULL	TTATAAGCACAGACTCTTAGTAAACTTTGG	nega190	TTATAAGCACAGACTCTTAGTAAACTTTGG	0
chr:transnega191	NULL	TCTGGCACAAAGTAGACTGGGCTC	nega191	TCTGGCACAAAGTAGACTGGGCTC	0
chr:transnega192	NULL	ATGTAGTATTCTTGATTGACACTATTTTT	nega192	ATGTAGTATTCTTGATTGACACTATTTTT	0
chr:transnega193	NULL	ATAGGGGACTTTTGGGATAGCATTTGAAA	nega193	ATAGGGGACTTTTGGGATAGCATTTGAAA	0
chr:transnega194	NULL	AATAGTTTAAATCTTTCAGTATATATTGTT	nega194	AATAGTTTAAATCTTTCAGTATATATTGTT	0
chr:transnega195	NULL	CAAGTAACCTTGATTTGGAGGCTTTTTG	nega195	CAAGTAACCTTGATTTGGAGGCTTTTTG	0
chr:transnega196	NULL	TCAGCGAGGAAGGCACTAAGAACCTAAGT	nega196	TCAGCGAGGAAGGCACTAAGAACCTAAGT	0
chr:transnega197	NULL	TGTCTACATCTGTTAAATCAGAAGTTTTG	nega197	TGTCTACATCTGTTAAATCAGAAGTTTTG	0
chr:transnega198	NULL	GAGTGTTGGAGATGCCAGTACCATGGTAT	nega198	GAGTGTTGGAGATGCCAGTACCATGGTAT	0
chr:transnega199	NULL	TACATATGTTGTGCCATCTCTGCATCTC	nega199	TACATATGTTGTGCCATCTCTGCATCTC	0
chr:transnega200	NULL	TTGTTATCATCTTTAAATCTTTTGGT	nega200	TTGTTATCATCTTTAATTATTTTGGT	2
chr:transnega201	NULL	ACCTGTGGATACCCGGCCCTTG	nega201	CACTGTGGATACCTGGCCCTTG	3
chr:transnega202	NULL	GGGGTCATGGAGTCCAGGCTGGCTTCCAGT	nega202	GGGGTCATGGAGTCCAGGCTGGCTTCCAGT	0
chr:transnega203	NULL	AATTCACTATGAACAACAGGTTGGCTTTG	nega203	AATTCACTATGAACAACAGGTTGGCTTTG	0
chr:transnega204	NULL	TTTTTCTCTCAACCATCTAGTTCTTTCTC	nega204	TTTTTCTCTCAACCATCTAGTTCTTTCTC	0
chr:transnega205	NULL	CCTTCCTAACAAGAGAACTTTAT	nega205	CCTTCCTAAGAAGAGAAATTTTT	3
chr:transnega206	NULL	ATTTGTGAGTCCAGGCAAATG	nega206	ATTTGTGAGTCCAGGCAAATG	0
chr:transnega207	NULL	AGAGAGCTGTTGGTTACCGCCAGAGTGCC	nega207	AGAGAGCTGTTGGTTACCGCCAGAGTGCC	0
chr:transnega208	NULL	GGAATTCCTCATTAGCATGGGGAAGCATAT	nega208	GGAATTCCTCATTAGCATGGGGAAGCATAT	0
chr:transnega209	NULL	TTTACCTTCAAGTCAA	nega209	TTTCCCTTCAAGTCAA	1
chr:transnega210	NULL	CCATAGGCTTTGCTTAAGGATCCTA	nega210	CCATAGGCTTTGTTTAAGGAACCCA	3
chr:transnega211	NULL	ACATAAATTAATTATCACAGTTTTAGAGG	nega211	ACATAAATTAATTATCACAGTTTTAGAGG	0
chr:transnega212	NULL	CAATAGAAGAATGAATCCAGAA	nega212	CAATAGAAGAATGAATCCAGAA	0
chr:transnega213	NULL	TACTCTTTTCCCACTGAGCCATCTTCCCA	nega213	TACTCTTTTCCCACTGAGCCATCTTCCCA	0
chr:transnega214	NULL	AGTTCCAAGACAGCCAGGGCTACACAGAGAA	nega214	AGTTCCAAGACAGCCAGGGCTACACAGAGAA	0
chr:transnega215	NULL	GGAAAGAGACAGAAGGGGTATATGGAAAA	nega215	GGAAAGAGACAGAAGGGGTATATGGAAAA	0
chr:transnega216	NULL	GGGCTGGGGAGATGGTTCAGCAGTTAGAG	nega216	GGGCTGGGGAGATGGTTCAGCAGTTAGAG	0
chr:transnega217	NULL	TAGCCTTGAACTCAGATCTGCTTGCCTCTG	nega217	TAGCCTTGAACTCAGATCTGCTTGCCTCTG	0
chr:transnega218	NULL	CCTGCTTATTTGTTTGAGACAGGATC	nega218	CCTGCTTATTTGTTTGAGACAGGATC	0
chr:transnega219	NULL	CTAACCCAACTCTACTGAACTTGACTGCTG	nega219	CTAACCCAACTCTACTGAACTTGACTGCTG	0
chr:transnega220	NULL	GTCATCGACTCACACAGACCGGCTCT	nega220	GTCATAGACTCACAGAGACTGGCTCT	3
chr:transnega221	NULL	TCCACCACTGGGTAGGCAGGAGCAGGTG	nega221	TCCACCACTGGGTAGGCAGGAGCAGGTG	0
chr:transnega222	NULL	ATTTATTTATTTATTTATTTATTTTGCTTT	nega222	ATTTATTTATTTATTTATTTATTTTGCTTT	0
chr:transnega223	NULL	GCTAGGTTAGGCTGACTGGCCAGTAA	nega223	GCTAGGTTAGGCTGACTGGCCAGTAA	0
chr:transnega224	NULL	CCTCTTAACACACAGTAACATTCAG	nega224	CCTCTTAACACACATTAAGAGTCAG	3
chr:transnega225	NULL	GGCATTTCCTGTGGCCTGGTTCTGGG	nega225	GGCATTTCCTGTGGCCTGGTTCTGGG	0
chr:transnega226	NULL	ATCCTAAGGAACAACCCCAAGGTTGACCT	nega226	ATCCTAAGGAACAACCCCAAGGTTGACCT	0
chr:transnega227	NULL	AACCATGGTGGCAGGACTGGCTGGGTT	nega227	AACCATGGTGGCAGGACTGGCTGGGTT	0
chr:transnega228	NULL	TTTGAAACCCTCCTGCTAGCCACATGGCAT	nega228	TTTGAAACCCTCCTGCTAGCCACATGGCAT	0
chr:transnega229	NULL	TTCTTAGATGCTGTCTAGA	nega229	TTCTCAGATGCAGTCTAGA	2
chr:transnega230	NULL	CTGGCTCTTAGAGCCTCTCCTCCTCCTAT	nega230	CTGGCTCTTAGAGCCTCTCCTCCTCCTAT	0
chr:transnega231	NULL	CAGCAGCCCTTATTTATGT	nega231	CAGCAACCCTCATTTATGT	2
chr:transnega232	NULL	GCTTTCTCACTCAATAAAAAGTCCATTTTC	nega232	GCTTTCTCACTCAATAAAAAGTCCATTTTC	0
chr:transnega233	NULL	CTTCGACCATGAAGATTCAACTCTA	nega233	CTTCGACCATGAAGATTCAACTCTA	0
chr:transnega234	NULL	ACGTCCTCTATCCGCGGACAATATATTAAA	nega234	ACGTCCTCTATCCGAGGACAATATATTAAA	1
chr:transnega235	NULL	CATCCTCATGGCAGTGGGATTACTG	nega235	CATCCTCATGGCAGTGGGATTACTG	0
chr:transnega236	NULL	CCTGGATTGATAGACACTATAGCTTAT	nega236	CCTGGATTGATAGACACTATAGCTTAT	0
chr:transnega237	NULL	CGGAACAGCTAAAATGGGAAAATCTGA	nega237	CGGAACAGCTAAAATGGGAAAATCTGA	0
chr:transnega238	NULL	GTGGATTCTGTTTCCCTGGCTGGGCTGCC	nega238	GTGGATTCTGTTTCCCTGGCTGGGCTGCC	0
chr:transnega239	NULL	ATTCCCTGCTGGTTGTTTCAGTCTCTGTGA	nega239	ATTCCCTGCTGGTTGTTTCAGTCTCTGTGA	0
chr:transnega240	NULL	TGTTTTTGTTTGTTTTTTTGTTTTTCCT	nega240	TGTTTTTGTTTGTTTTTTTGTTTTTGCT	1
chr:transnega241	NULL	TCATGTCTATATTTGAATATACATAAC	nega241	TCATGTCTATATTTGAATATACATAAC	0
chr:transnega242	NULL	GCTATTCTCATTGAGAGGAGGGAGCCTCA	nega242	GCTATTCTCATTGAGAGGAGGGAGCCTCA	0
chr:transnega243	NULL	TTTTGGGTGTCCCTGAGTATGTGTGT	nega243	TTGTGGATGTGCCTGAGTATGTGTGT	3
chr:transnega244	NULL	TCTATACACCAGGCTCACAGATATCTTCCT	nega244	TCTATACACCAGGCTCACAGATATCTTCCT	0
chr:transnega245	NULL	GTCATACATAATGAGCTGAATAATGAGTTC	nega245	GTCATACATAATGAGCTGAATAATGAGTTC	0
chr:transnega246	NULL	TGCTTGGAAGCAAACCCGGGTCCTCTGGA	nega246	TGCTTGGAAGCAAACCCGGGTCCTCTGGA	0
chr:transnega247	NULL	CTGGGGTGGCAGGCTCATGTCACCACACCC	nega247	CTGGGGTGGCAGGCTCATGTCACCACACCC	0
chr:transnega248	NULL	ACACACCAGAAGAGGGCATTGGATCCCATT	nega248	ACACACCAGAAGAGGGCATTGGATCCCATT	0
chr:transnega249	NULL	TATTTTCTTTTATGTGTCTTGGTGTTTAG	nega249	TATTTTCTTTTATGTGTCTTGGTGTTTAG	0
chr:transnega250	NULL	ATCCTAATCATAAAGCTAAGTCATAAATACA	nega250	ATCCTAATCATAAAGCTAAGTCATAAATACA	0
chr:transnega251	NULL	CACCCCACCCCCACCGAGGTATGTCTAGGT	nega251	CACCCCACCCCCACCGAGGTATGTCTAGGT	0
chr:transnega252	NULL	TTTTGGATTCAGGTCTTTGA	nega252	TTTTGGATTCAGGTCTCTGA	1
chr:transnega253	NULL	TTCTCTGACCTCCAAACACGCAGGTGCAT	nega253	TTCTCTGACCTCCAAACACGCAGGTGCAT	0
chr:transnega254	NULL	CAAGTGGGACAGTCTCCGGATGGCCTTTTCTT	nega254	CAAGTGGGACAGTCTCCGGATGGCCTTTTCTT	0
chr:transnega255	NULL	TGTAGCAGAAGATGGCCTAGTTGGCCATCC	nega255	TGTAGCAGAAGATGGCCTAGTTGGCCATCC	0
chr:transnega256	NULL	GTGTTTCCCTAAGACTTCATCTGTCCT	nega256	GTGTTTCCCTAAGACTTCATCTGTCCT	0
chr:transnega257	NULL	GATGAAGTCAGAATGGATGTTTT	nega257	GAGGAAGTCAGGATGGCTGTTTT	3
chr:transnega258	NULL	TGGGTAGTGTCTGATCTC	nega258	TGGATAGTGTCTGATCTC	1
chr:transnega259	NULL	GGCTGGGTTGTCTGCTATGGC	nega259	GGCTGAGTTGTCTTCTATGGC	2
chr:transnega260	NULL	GCTGGCCTCGAACTCAGAAGTCCACC	nega260	GCTGGCCTCGAACTCAGAAGTCCACC	0
chr:transnega261	NULL	AGGTTGGTTAACCGCTGAAATGAAGGGATG	nega261	AGGTTGGTTAACCGCTGAAATGAAGGGATG	0
chr:transnega262	NULL	TGTGATCTCCCCTCACACATTAATC	nega262	TTTTATCTCCCCTCACACATTATTC	3
chr:transnega263	NULL	GGTTCTAAAAGAGTTTTTAAAAAA	nega263	AGTTCTAAAAGACTTTTTAAAAAA	2
chr:transnega264	NULL	GGCTGGAGTATGTGCTAATACCAATTTT	nega264	GGCTGGAGTATGTGCTAATACCAATTTT	0
chr:transnega265	NULL	CAATCCATTACCAAATGGAAGTGGTATAG	nega265	CAATCCATTATCAAATGGAAGTGGTATAG	1
chr:transnega266	NULL	TTATTTCTCAAGGCACTGA	nega266	TTATTTCTCAAGCCACTGA	1
chr:transnega267	NULL	TTAAAGGCACGCACCACCACTGCCTGGCCGT	nega267	TTAAAGGCATGCACCACCACTGCCTGGCCTT	2
chr:transnega268	NULL	ATAACCTGAAGAGAGTGACTATCTCT	nega268	ATAACCTGAAGAGAGTGACTATCTCT	0
chr:transnega269	NULL	AAGTGGACCTAGAGGAAGCCT	nega269	ATGTGGAACTAGAGGAAGCCT	2
chr:transnega270	NULL	ACACCCTCGCGTCTGGCTCTACGG	nega270	ACACCCTGGCTTCTGGCTCTACAG	3
chr:transnega271	NULL	CAGATTTCCTCCACTACTATGGAAAAG	nega271	CAGAGTTCCTCCAATACTCTGGAAAAG	3
chr:transnega272	NULL	TCAGGCTTGGTGACAAATGCCCTCACCTAGT	nega272	TCAGGCTTGGTGACAAATGCCCTCACCTAGT	0
chr:transnega273	NULL	GTACATATACATACACACAAACATATACAC	nega273	GTACATATACATACACACAAACATATACAC	0
chr:transnega274	NULL	TGTGAATTCAAGACCAGCCAAGACTGCAT	nega274	TGTGAATTCAAGACCAGCCAAGACTGCAT	0
chr:transnega275	NULL	TACAAGGGTTTACCTCACAGT	nega275	TACAAAAGTTTACCTCACAGT	2
chr:transnega276	NULL	AAATCTCCACATTATGGGTCCAGAAACC	nega276	AAATCTCAACATTATGGGTTCAGAAACA	3
chr:transnega277	NULL	GCCTCTCAGGGGACAGCTATGTCCGGC	nega277	GCCTCTCAGGGGACAGCTATGTCCGGC	0
chr:transnega278	NULL	ACATATTTGAGTATGTTATGTAATTTTGT	nega278	ACATATTTGAGTATGTTATGTAATTTTGT	0
chr:transnega279	NULL	GTTGTTTGTCGGTGTGTGTATTTGCAT	nega279	GTTGTGTGTGGATGTGTGTATTTGCAT	3
chr:transnega280	NULL	GTCCAGATCATAAGGACTAGGCTGCGTC	nega280	GTCCAGATCATAAGGACTAGGCTGCGTC	0
chr:transnega281	NULL	CTGGGCTTTATAAACGAGGCCCTCT	nega281	CTGGGCTTTAAAAAAGAGGCCCCCT	3
chr:transnega282	NULL	CTCTCTTTAAACAAGGGTCTCACCACAT	nega282	CTCTCTTTAAACAAGGGTCTCACCACAT	0
chr:transnega283	NULL	TGACCCACATGGCTTTGTAAGTGACTTGAC	nega283	TGACCCACATGGCTTTGTAAGTGACTTGAC	0
chr:transnega284	NULL	CAAGGTGAAACCTAACCAAA	nega284	CAAGGTGAAACCAAACCAAA	1
chr:transnega285	NULL	ACAGTCTCTCTGTGTGGTTTTGACTATCTTA	nega285	ACAGTCTCTCTGTGTGGTTTTGACTATCTTA	0
chr:transnega286	NULL	AATGATGTGGCCATTTTGAGAGCAAGTTGA	nega286	AATGATGTGGCCATTTTGAGAGCAAGTTGA	0
chr:transnega287	NULL	GAGTAATTGTGGCTTTACAGAATGAGTTG	nega287	GAGTAATTGTGGCTTTACAGAATGAGTTG	0
chr:transnega288	NULL	TGCCCTGGACATCACCAAGATGAGGGACAT	nega288	TGCCCTGGACATCACCAAGATGAGGGACAT	0
chr:transnega289	NULL	GAACAATTCTATCCAAGTTGAGCTCAAAAC	nega289	GAACAATTCTATCCAAGTTGAGCTCAAAAC	0
chr:transnega290	NULL	ATGTTACAGAATGAAACCGAATCTAA	nega290	ATGTTACAGAAAGAAACCCAATCTTA	3
chr:transnega291	NULL	GTTGAACCCTGGATCTCCCAAATGCT	nega291	GTTGAACCCTGGATCTCCCAAATGCT	0
chr:transnega292	NULL	CACACAATGCTTTACTCTTATTCAGCTAGCAA	nega292	CACACAATGCTTTACTCTTATTCAGCTAGCAA	0
chr:transnega293	NULL	TTTACACACACGTGAAACTTACAGCTCT	nega293	TTTACACACACGTGAAACTTACAGCTCT	0
chr:transnega294	NULL	CTGCTCACACAGATACATTAATAAA	nega294	CTGCTCACACAGATACATTAATAAA	0
chr:transnega295	NULL	CAGAGCCTGACAAATACAGAGATGGATG	nega295	CAGAGCCTGACAAATACAGAGATGGATG	0
chr:transnega296	NULL	GATTGATGGGTGACTTGGTGTCCTAGGATT	nega296	GATTGATGGGTGACTTGGTGTCCTAGGATT	0
chr:transnega297	NULL	AACTGAACCATACACAAAAGCCCATGGT	nega297	AACTGAACCATACACAAAAGCCCATGGT	0
chr:transnega298	NULL	ACTTTGAGGGAGCGACTATTTGGGT	nega298	ACTTTAAGGGAGGGACTATTTGTGT	3
chr:transnega299	NULL	GTACATGTAATTGTTAACTATGCT	nega299	GCACATATAAATGTTAACTATGCT	3
chr:transnega300	NULL	AGTTTAGATAAAGGACACTAGTGTCACG	nega300	AGTTTAGATAAAGGACACTAGTGTCACG	0
chr:transnega301	NULL	TTGAGACAGGAATCTTGCACCATATCCCAG	nega301	TTGAGACAGGAATCTTGCACCATATCCCAG	0
chr:transnega302	NULL	CTGGTCTGCAAAGTGAGTTCCAAGCTATAC	nega302	CTGGTCTGCAAAGTGAGTTCCAAGCTATAC	0
chr:transnega303	NULL	AGGATAATGTCCTTCGC	nega303	AGAATAATGTCCTTCGC	1
chr:transnega304	NULL	GTGTGCTGCTGGCTGCATTTTAACTTTTTAA	nega304	GTGTGCTGCTGGCTGCATTTTAACTTTTTAA	0
chr:transnega305	NULL	TAAGATGGCATACAGTATAATA	nega305	TAAGATGTCATATAGTATATTA	3
chr:transnega306	NULL	ACATAACACCACAGTCAGCAGTAAGCTTTTT	nega306	ACATAACACCACAGTCAGCAGTAAGCTTTTT	0
chr:transnega307	NULL	AGCAGACTGTGATGTAGAAACGTCAATT	nega307	AGCAGACTGTGATGTAGAAACGTCAATT	0
chr:transnega308	NULL	CTCTGGATTTGGCACGGGGGTCTTGAGACC	nega308	CTCTGGATTTGGCACGGGGGTCTTGAGACC	0
chr:transnega309	NULL	CTCAGACTCTCATGCTCATTTGGCA	nega309	CTCAGACTCTCATGCTCATTTGGCA	0
chr:transnega310	NULL	ATTTCGGGTTTATTTACTGTCCTTTCAAG	nega310	ATTTCGGGTTTATTTACTGTCCTTTCAAG	0
chr:transnega311	NULL	TTTGTTATTGAAGATGAGCTTTGAGGTTT	nega311	TTTGTTATTGAAGATGAGCTTTGAGGTTT	0
chr:transnega312	NULL	AAGCTCGACGCTTTCTTGATCT	nega312	AAGCTAGACGCTTTATTGATTT	3
chr:transnega313	NULL	TTAATTAAGGCTTGTATCCAGGACATG	nega313	TTAATTAAGGCTTGTATCCAGGACATG	0
chr:transnega314	NULL	ATCAACATTCCATAACCTTATC	nega314	ATCAACATTCCATAACCTTATC	0
chr:transnega315	NULL	ACATATCTTGGATATTAACTCTTTC	nega315	ACATATCTTGGATATTAACTCTTTC	0
chr:transnega316	NULL	ATAGCAATACTAACCGCTGCTC	nega316	ATAACAATAGTAACAGCTGCTC	3
chr:transnega317	NULL	ATTCATATCTTACTTTTCTAGTGTGATGGTGT	nega317	ATTCATATCTTACTTTTCTAGTGTGATGGTGT	0
chr:transnega318	NULL	TCCTCTGTTGAGGGGCATCTGGGTTC	nega318	TCCTCTGTTGAGGGGCATCTGGGTTC	0
chr:transnega319	NULL	TGTGCTGAATTTAGCTTGCATGTCTATGGGAG	nega319	TGTGCTGAATTTTGCTTGCATGTCTATGGGAG	1
chr:transnega320	NULL	TTTACCCGCATGATGAATGTGCACTGTGT	nega320	TTTACCCGCATGATGAATGTGCACTGTGT	0
chr:transnega321	NULL	AAAGGGAGACGAGAACCTCAAATTGCA	nega321	AAAGGGAGACGAGAACCTCAAATTGCA	0
chr:transnega322	NULL	GCGTGTCTGAATGCTGCAACAAGTGTC	nega322	GTGTGTCTGAATGCTGCAACATGTGTG	3
chr:transnega323	NULL	ACTCATTTTTTTTTCTTTCCTTATTAGCT	nega323	ACTGATTTTTTTTTCTTTCCTTTTTAGCT	2
chr:transnega324	NULL	GAATTCTTATGTTGGACCTAATTACCCCTGT	nega324	GAATTCTTATGTTGGACCTAATTACCCCTGT	0
chr:transnega325	NULL	TTCCAGGACAGCCAGAGCTATACAGAGAA	nega325	TTCCAGGACAGCCAGAGCTATACAGAGAA	0
chr:transnega326	NULL	CCTCTTCCTCCTCCTTTTCTCCTAGCCTG	nega326	CCTCTTCCTCCTCCTTTTCTCCTAGCCTG	0
chr:transnega327	NULL	TCTGGGATTAAAGGCATGTGCCACCA	nega327	TCTGGGATTAAAGGCATGTGCCACCA	0
chr:transnega328	NULL	TGCTCATTCTCGTAAGCCAGAGAAAAAGC	nega328	TCCTCATTCTCGGAAGCCACAGAAAAAGC	3
chr:transnega329	NULL	ATACTCCAGAAGAGGGCATCAGATTT	nega329	ATACTCCAGAAGAGGGCATCAGATTT	0
chr:transnega330	NULL	TTTGTATCTATTAAATTGAAGAATG	nega330	CTTTTATCTATTAAAATGAAGAATG	3
chr:transnega331	NULL	CAAACATTCAGTTGCAGCTGGCTTACAGTT	nega331	CAAACATTCAGTTGAAGCTGGCTTACAGTT	1
chr:transnega332	NULL	GTGTCCTGTGGAAGAGAAGCTGGT	nega332	GTGTCCTGTGGAAGAGAAGCTGGT	0
chr:transnega333	NULL	TAAATTTAACCAGTTATCCTATACTTCT	nega333	TAAATTTAACCAGTTATCCTATACTTCT	0
chr:transnega334	NULL	GTCTTAGGATCCCGTGGGGAATCCTGTGT	nega334	GTCTTAGGATCCCGTGGGGAATCCTGTGT	0
chr:transnega335	NULL	AATTGAAATATGCAGCAGTGGGGGTTAAGAG	nega335	AATTGAAATATGCAGCAGTGGGGGTTAAGAG	0
chr:transnega336	NULL	TATTTGGAGACACCAAATCGAATCCC	nega336	TATTTGGAGACACCAAATCGAATCCC	0
chr:transnega337	NULL	ATAGCCTGATAAACCTGAGTTCAGTCTCA	nega337	ATAGCCTGATAAACCTGAGTTCAGTCTCA	0
chr:transnega338	NULL	TCCAATTAAGTGCCACACTTACTTTAA	nega338	TCCAATTAAGTGCCACACTTACTTTAA	0
chr:transnega339	NULL	TTACTGCTGCTGAGGTCTTAGGGGAACTTT	nega339	TTACTGCTGCTGAGGTCTTAGGGGAACTTT	0
chr:transnega340	NULL	GAAGTGGATAGTTCCCATTAAGCCTTGATGA	nega340	GAAGTGGATAGTTCCCATTAAGCCTTGATGA	0
chr:transnega341	NULL	TTGTTGCTACTTCATAACTGTAATTTTGC	nega341	TTGTTGCTACTTCATAACTGTAATTTTGC	0
chr:transnega342	NULL	TCTCAAGTGTTGGGGTTAAAGGTGTGTG	nega342	TCTCAAGTGTTGGGGTTAAAGGTGTGTG	0
chr:transnega343	NULL	CTGTGTGCGGCATGACCTAGGAA	nega343	CTGTGTGTGGCAAGGCCTAGGAA	3
chr:transnega344	NULL	CACTTTGTAGACCAGGCTAGCCTCGAA	nega344	CACTTTGTAGACCAGGCTAGCCTCGAA	0
chr:transnega345	NULL	GGAAACTGAGGCACAAGAATGGTCTCGGGCC	nega345	GGAAACTGAGGCACAAGAATGGTCTCGGGCC	0
chr:transnega346	NULL	AAAAAACAAAAAACAAAACAACGGGG	nega346	AAAAAACAAAAAACAAAACAACTGGG	1
chr:transnega347	NULL	CAATCTCGCCTTAGCCTCCCACAGACT	nega347	CAATCTCGCCTTAGCCTCCCACAGACT	0
chr:transnega348	NULL	CTAGTAAGCAATTTTGAAATAGAAAGGAAATG	nega348	CTAGTAAGCAATTTTGAAATAGAAAGGAAATG	0
chr:transnega349	NULL	GTTCCAGTCCTGACTTCCTTGGTGATGAAGA	nega349	GTTCCAGTCCTGACTTCCTTGGTGATGAAGA	0
chr:transnega350	NULL	AGCATGTTGGATACACAGCTGATAGGAAAG	nega350	AGCATGTTGGATACACAGCTGATAGGAAAG	0
chr:transnega351	NULL	GGGGGGAGGGGGAAGCAGACACT	nega351	TGGGGGAGGGGCAAGCAGAGACT	3
chr:transnega352	NULL	ATCTACAGCAGATGTCCTCAAGTGTGCC	nega352	ATCTACAGCAGATGTCCTCAAGTGTGCC	0
chr:transnega353	NULL	AGAAGAGAGTTGTAACAACCGTTTTCCTC	nega353	AGAAGAGAGTTGTAACAACCGTTTTCCTC	0
chr:transnega354	NULL	AAAGGGTAAGAAAAAGAACTTCATTTA	nega354	AAAGGGTAAGAAAAAGTACTTCATTTA	1
chr:transnega355	NULL	AGCTGAGTTGCGAACATAAGCTGCCTAGCCT	nega355	AGCTGAGTTGCGAACATAAGCTGCCTAGCCT	0
chr:transnega356	NULL	GGCATCGTCCACCTCACATTGCATTTGTCG	nega356	GGCATCGTCCACCTCACATTGCATTTGTCG	0
chr:transnega357	NULL	CTCGATAAAGCTGGCTGC	nega357	CTCAATAAAGGTGGCTGC	2
chr:transnega358	NULL	GTGCTTTTTTATTTTGATTGTGTTTTAG	nega358	GTGCTTTTTTATTTTGATTGTGTTTTAG	0
chr:transnega359	NULL	TGTCTGGAGAGTCAAGTTCAAGAAA	nega359	TGTCTGGAGAGTCAAGTTCAAGAAA	0
chr:transnega360	NULL	TGCTTAGGATGGAATCTAGGCACACAAGA	nega360	TGCTTAGGATGGAATCTAGGCACACAAGA	0
chr:transnega361	NULL	CTAAAAAGACCAGGAGCATCTTTGG	nega361	CTTAAAAGACCAGGAGCAACATTGG	3
chr:transnega362	NULL	GGGAGGTCCGAACAAGGGATGATGAC	nega362	GGGAGGTCCGAACAAGGGATGATGAC	0
chr:transnega363	NULL	GGTCTATCACTACAGGTCCTTGCT	nega363	GGTCTCTCACCACAGGACCTTGCT	3
chr:transnega364	NULL	CTTCAAGTACAGCAGAAAGTCACTAGCAGT	nega364	CTTCAAGTACAGCAGAAAGTCACTAGCAGT	0
chr:transnega365	NULL	TGCCTGAAGACAGCTAAAATGTACTCATAT	nega365	TGCCTGAAGACAGCTAAAATGTACTCATAT	0
chr:transnega366	NULL	TTTGGAGGAATGTGGGAGATAGCAGGAC	nega366	TTTGGAGGAATGTGGGAGATAGCAGGAC	0
chr:transnega367	NULL	CTCATTTTAGTACGTCCTTCCTGG	nega367	CTCTTTTTAGAACGTCCTTCCAGG	3
chr:transnega368	NULL	AATATGGAAACGGAAAAAAATA	nega368	AATATGGAAAAGGAAAAAAATA	1
chr:transnega369	NULL	AAACTCCTGAACGCTTGCCTCAGCTT	nega369	AAACTCCTGAACGCTTGCCTCAGCTT	0
chr:transnega370	NULL	GTTTTGATTTGTTATGCTTTTTTTTAA	nega370	GTTTTGATTTGTTATGCTTTTTTTTAA	0
chr:transnega371	NULL	CTTGGTCATGGTGTTTCATCCAAGCA	nega371	CTTGGTCATGGTGTTTCATCCAAGCA	0
chr:transnega372	NULL	GCTGAAGGCTTGGATGCTCCAAGTCATTGGT	nega372	GCTGAAGGCTTGGATGCTCCAAGTCATTGGT	0
chr:transnega373	NULL	ACCTCAGGGCAAGCCTTTAG	nega373	ATCTCAGGGCAAGCCTTTTG	2
chr:transnega374	NULL	GAAAATGTGCTCCAGGCTTGCT	nega374	GAAAATGTGCTCCAGGCTTGCT	0
chr:transnega375	NULL	CTGCAGAGTGGAGAATGTCTTTGCCAGCT	nega375	CTGCAGAGTGGAGAATGTCTTTGCCAGCT	0
chr:transnega376	NULL	ATTTTGATGATGTTGTAGAATGTAAGGAGG	nega376	ATTTTGATGATGTTGTAGAATGTAAGGAGG	0
chr:transnega377	NULL	CTTTGACCTTTCCTTTATCTTTCTCTTT	nega377	CTTTGACCTTTCTTTTTTCTTTTTCTTT	3
chr:transnega378	NULL	AGGAACTGAACCAAGTCTGCATTTCCAGGA	nega378	AGGAACTGAACCAAGTCTGCATTTCCAGGA	0
chr:transnega379	NULL	CTTGATCTTGTGTAGGCAATCATGCAACTG	nega379	CTTGATCTTGTGTAGGCAATCATGCAACTG	0
chr:transnega380	NULL	GTCCTGAGTTCAAATCCTAGCAACCA	nega380	GTCCTGAGTTCAAATCCTAGCAACCA	0
chr:transnega381	NULL	GCACTTGGGATCTGATCTCAGGTCTTTGC	nega381	GCACTTGGGATCTGATCTCAGGTCTTTGC	0
chr:transnega382	NULL	TGGATGCTGCCATGCTCCCGCCTTGATGAT	nega382	TGGATGCTGCCATGCTCCCGCCTTGATGAT	0
chr:transnega383	NULL	GCAATTTTAGGTTATT	nega383	GCAATTTGAGGTTATT	1
chr:transnega384	NULL	GTTCTTACCGACCAAGATGTCTA	nega384	GTTCTTACCGACCAAGATGTCTA	0
chr:transnega385	NULL	CCCAGTGCTAGGATTACAGGTGAGC	nega385	CCCAGTGCTAGGATTACAGGTGAGC	0
chr:transnega386	NULL	CCGGCACCCACATGGTGGCTCACAACCATCT	nega386	CCGGCACCCACATGGTGGCTCACAACCATCT	0
chr:transnega387	NULL	ACACTGTGACCTCACTGTTTATAAACTAT	nega387	GCACTGTGGCCTCACTTTTTATAAACTAT	3
chr:transnega388	NULL	TTCCCTGGCTATAGGAGCCCCTCCTGGAT	nega388	TTCCCTGGCTATAGGAGCCCCTCCTGGAT	0
chr:transnega389	NULL	ATGTAACCGTGACTGGACTGGAACTCACT	nega389	ATGTAACCTTGACTGGACTGGAACTCACT	1
chr:transnega390	NULL	CTCAAGTTCCTCACTGTGACTT	nega390	CTCAAGTTCCTCACTGTGACTT	0
chr:transnega391	NULL	CTTTTCTGGCCTCCACAGGCATCAGACG	nega391	CTTTTCTGGCCTCCACAGGCATCAGACG	0
chr:transnega392	NULL	TAAATACATCTCAAGAATTGAGCC	nega392	TAACTATATCCCAAGAATTGAGCC	3
chr:transnega393	NULL	TATAAAATGACAACACAAATGATTTTT	nega393	TATAAAATGACAATAAAACTGATTTTT	3
chr:transnega394	NULL	GTGATGAATGAACTTTCTTATGTTTCCT	nega394	GTGATGAATGAACTTTCTTATGTTTCCT	0
chr:transnega395	NULL	TCTTGACGTTTAACTATGTATACGTGT	nega395	TCTTGACGTTTATTTATGTATATGTGT	3
chr:transnega396	NULL	AATGAAACAAAAAATTCACAAGGATGC	nega396	AATGAAACAAAAAATTCACAAGGATGC	0
chr:transnega397	NULL	ACTCAGTGATTCTTTGGAGCTGATGTTGTG	nega397	ACTCAGTGATTCTTTGGAGCTGATGTTGTG	0
chr:transnega398	NULL	TTGATCAGGATATAGGG	nega398	TTGATCAGGACATAGGG	1
chr:transnega399	NULL	TGCTTATGTTCTTATGCTTACCTCTTAC	nega399	TGCTTATGTTCTTATGCTTACCTCTTAC	0
chr:transnega400	NULL	AGTTCTAGGGGATGCAGTGCCCTCTTCTG	nega400	AGTTCTAGGGGATGCAGTGCCCTCTTCTG	0
chr:transnega401	NULL	AATTTGCTTGAGTTCTACACCCC	nega401	AATTTGCTTGAGTTATCCTCCCC	3
chr:transnega402	NULL	CAGGGTATTTATCACATCACTAGGAAAAGT	nega402	CAGGGTATTTATCACATCACTAGGAAAAGT	0
chr:transnega403	NULL	AGCCCTGGCTGTCCTGGAACTCACTCTGAAGA	nega403	AGCCCTGGCTGTCCTGGAACTCACTCTGAAGA	0
chr:transnega404	NULL	TTGCCTCTGACCAAACATGAC	nega404	TTGCCTCTGACCTCACATGAC	2
chr:transnega405	NULL	ATTTGGAGACTCCCCGG	nega405	ATTTGGAGACTCCCCAG	1
chr:transnega406	NULL	GTGCTCCCAACCACTGAGCCAACTCTCC	nega406	GTGCTCCCAACCACTGAGCCAACTCTCC	0
chr:transnega407	NULL	CTGGAAGAGCTGTCAGTGCTCTTAACCAC	nega407	CTGGAAGAGCTGTCAGTGCTCTTAACCAC	0
chr:transnega408	NULL	ACATGACAATCTCTTGCTTCAGTCA	nega408	ACATGACAATCTCTTGCTTCAGTCA	0
chr:transnega409	NULL	GCATTATTGTATCTTTTGCTCGGCAT	nega409	GCATTATTGTATCTTTTGCTCAGGGT	3
chr:transnega410	NULL	TGGGTGAAGTCTCATCGGCCAGTTTCCTG	nega410	TGGGTGAAGTCTCATCGGCCAGTTTCCTG	0
chr:transnega411	NULL	TGGAGTGCGTATACTTCTACAGAAAC	nega411	TGAAGTGAGTATACTACTACAGAAAC	3
chr:transnega412	NULL	ATAACTGCATTAGTGTAGGTCAGAGACTAATG	nega412	ATAACTGCATTAGTGTAGGTCAGAGACTAATG	0
chr:transnega413	NULL	ACCACAGGCCTCCAGCACCTCC	nega413	CCCACAGGTCTCCAGCAGCTCC	3
chr:transnega414	NULL	GTTTCCTTGCGTCCGTCATTGTTCTGT	nega414	GTTTCCTTGCGTCCGTCATTGTTCTGT	0
chr:transnega415	NULL	GGGGGGATCTGCAACCCTATAGGTGGAACA	nega415	GGGGGGATCTGCAACCCTATAGGTGGAACA	0
chr:transnega416	NULL	AACTGTGTGTCTATTTATTATCTATC	nega416	ACCTGTGTATCTATTTATTATATATC	3
chr:transnega417	NULL	TCATTTAGTTTGATGTTGGCTACTGGTTTG	nega417	TCATTTAGTTTGATGTTGGCTACTGGTTTG	0
chr:transnega418	NULL	CTGAGACAGTATCTCAATATATTGTT	nega418	CTGAGACAGTATCTCAATATATTGTT	0
chr:transnega419	NULL	AGGGGGATCATTAGAACAAGTTCAGGGCCA	nega419	AGGGGGATCATTAGAACAAGTTCAGGGCCA	0
chr:transnega420	NULL	AGAGCAGAGGACAACTCAAGAGAGCTGGTT	nega420	AGAGCAGAGGACAACTCAAGAGAGCTGGTT	0
chr:transnega421	NULL	GGATATCTGATATGTGACCTCTCTGAAAT	nega421	GGATATCTGATATGTGACCTCTCTGAAAT	0
chr:transnega422	NULL	AAAGCTTTAAGCATCAAAG	nega422	AAAGCTTTAAGCATCTAAG	1
chr:transnega423	NULL	GTATATGCGTGTATATTTTATGCATATACATA	nega423	GTATATGCGTGTATATTTTATGCATATACATA	0
chr:transnega424	NULL	TGCTAGGAACCATAGGTTCTCTGGAA	nega424	TGCTAGGAACCATAGGTTCTCTGGAA	0
chr:transnega425	NULL	AATGTATGTGCTTATGTTATCAGAAGAGAA	nega425	AATGTATGTGCTTATGTTATCAGAAGAGAA	0
chr:transnega426	NULL	GGGCCCATGCAGTCCAGTTTGTCTTT	nega426	GGGCCCATGCAGTCCAGTTTGTCTTT	0
chr:transnega427	NULL	AGAGGTGCATGCCTGAAGTTCCAGCCACT	nega427	AGAGGTGCATGCCTGAAGTTCCAGCCACT	0
chr:transnega428	NULL	AACAACTTAAAATAGCTCCAGGAAGTC	nega428	AACAACTTAAAATAGCTCCAGGAAGTC	0
chr:transnega429	NULL	CCACTCTATCCATAGGCA	nega429	CCACTCTATCCATAGGCA	0
chr:transnega430	NULL	TTCGGTTTTTTTAAATGTCTGATTT	nega430	TTCAGTTTTTTTAAATGTCTTCTTT	3
chr:transnega431	NULL	GGTCAGCCTGCTTTCTTATAGAACCCAGG	nega431	GGTCAGCCTGCTTTCTTATAGAACCCAGG	0
chr:transnega432	NULL	TGAGTACACTGTAACTTTCTTTAGACACA	nega432	TGAGTACACTGTAACTTTCTTTAGACACA	0
chr:transnega433	NULL	TGGGGTACAGAGCTGAACAGACTTCTC	nega433	TGGGGTACAGAGCTGAACAGACTTCTC	0
chr:transnega434	NULL	GACATCTTCCATAAAGATGGGTTCTATAG	nega434	GACATCTTCCATAAAGATGGGTTCTATAG	0
chr:transnega435	NULL	ACAACAAACATTCCATTGAACTGGAAGCTC	nega435	ACAACAAACATTCCATTGAACTGGAAGCTC	0
chr:transnega436	NULL	AAGGCCCTCATAGGTGAAAGAGGAGAGGAGA	nega436	AAGGCCCTCATAGGTGAAAGAGGAGAGGAGA	0
chr:transnega437	NULL	AACTTTTTATACAGAAGAAAATAGGG	nega437	AACTTTTTATACAGAAGAAAATAGGG	0
chr:transnega438	NULL	GTGCTGTGTGTCCGTGTATTCCCTGCAGCT	nega438	GTGCTGTGTGTCCGTGTATTCCCTGCAGCT	0
chr:transnega439	NULL	ACAGATGTTTTTCCCAAGTTTTTTACGAC	nega439	ACAGATGTTTTTCCCAAGTTTTTTACGAC	0
chr:transnega440	NULL	TAGATAAAAATAAAAATAAAAATCTCTA	nega440	TAAATAAAAATAAAAATAAAAATTTCTA	2
chr:transnega441	NULL	CCAGGCCAAGCAACTAATGAGACCGTCTC	nega441	CCAGGCCAAGCAACTAATGAGACCGTCTC	0
chr:transnega442	NULL	TGTTTTCCACCAATTAAGGA	nega442	TCTTTCCCACCAATTAAGGA	2
chr:transnega443	NULL	AAAAATAAGAGAAAAGGCTTCTTTACA	nega443	ATACATAAGAGAAAAGGCATCTTTACA	3
chr:transnega444	NULL	GCTTAAGAGTCTGTCTTAGGCC	nega444	TCTTAAGAGTTTGTCTTAGGTC	3
chr:transnega445	NULL	TTGTTATTCTTGAACATTTTGCTG	nega445	TTGTAATTCTTGAAGATTTTTCTG	3
chr:transnega446	NULL	CCCACCATGTCTGGCTTCCAGTCTCCCC	nega446	CCCACCATGTCTGGCTTCCAGTCTCCCC	0
chr:transnega447	NULL	ATGTTTGTTTGGGAGTTTGTGACAAGGCC	nega447	ATGTTTGTTTGGGGGTTTGAGACAAGGTC	3
chr:transnega448	NULL	TTAGCAGTGATTAAGAAGAGACCAGCATCA	nega448	TTAGCAGTGATTAAGAAGAGACCAGCATCA	0
chr:transnega449	NULL	GAAGTGAGATCTAACACCCTCTTTTGGTG	nega449	GAAGTGAGATCTAACACCCTCTTTTGGTG	0
chr:transnega450	NULL	CAAATAAATAAAATGAGAAGTGAGAAGAGGA	nega450	CAAATAAATAAAATGAGAAGTGAGAAGAGGA	0
chr:transnega451	NULL	CTTTTTAATCTTTCTAATTACAACTGC	nega451	CTTTTTAATCTTTCTAATTACAACTGC	0
chr:transnega452	NULL	TGTCTATATTTGAATATACATAACATACAC	nega452	TGTCTATATTTGAATATACATAACATACAC	0
chr:transnega453	NULL	AACAGGCTACATAGTCTCCTGACATCTGTGG	nega453	AACAGGCTACATAGTCTCCTGACATCTGTGG	0
chr:transnega454	NULL	TCTCCCACACTCCAGCTTTCCCTTAGTGCT	nega454	TCTCCCACACTCCAGCTTTCCCTTAGTGCT	0
chr:transnega455	NULL	ACCGACAGGGGAGAGAGGTGATCTGACCT	nega455	ACCGACAGGGGAGAGAGGTGATCTGACCT	0
chr:transnega456	NULL	TTGTCATTACTGTTATTCTAGAAAAGTATT	nega456	TTGTCATTACTGTTATTCTAGAAAAGTATT	0
chr:transnega457	NULL	AAGCATGCTGTGGCACATAGGCAAACAT	nega457	AAGCATGCTGTGGCACATAGGCAAACAT	0
chr:transnega458	NULL	CTGATAGATCATTATTG	nega458	CTGATAGATCATTATTG	0
chr:transnega459	NULL	GGCCAATATGATGGGAGTAAGTTTTCAG	nega459	GGCCAATATGATGGGAGTAAGTTTTCAG	0
chr:transnega460	NULL	ATAATATTGATAGGAAGGGC	nega460	ATAATATTGATAGAAAGGGC	1
chr:transnega461	NULL	AAGACTCTGCTCTTTTTAACATTGTAAAA	nega461	AAGACTCTGCTCTTTTTAACATTGTAAAA	0
chr:transnega462	NULL	TTCACATTGTTGTTGAGCCATCATCACAGC	nega462	TTCACATTGTTGTTGAGCCATCATCACAGC	0
chr:transnega463	NULL	CCCAGCAGCGAACAGGAGATACAC	nega463	CACAGCAACAAACAGGAGATACAC	3
chr:transnega464	NULL	GCTGGGTTGCTGACTTCGGTCGGAAAACG	nega464	GCAGGTTTTCTGACTTCGGTCGGAAAACG	3
chr:transnega465	NULL	AAACCACAGCCCATGAACAGCCAATCAGA	nega465	AAACCACAGCCCATGAACAGCCAATCAGA	0
chr:transnega466	NULL	CTCTGTGTCAACAAGAGGAGAAGCTTGTT	nega466	CTCTGTGTCAACAAGAGGAGAAGCTTGTT	0
chr:transnega467	NULL	TACAGGTAATAGGAGCCAGCACAGCACCCC	nega467	TACAGGTAATAGGAGCCAGCACAGCACCCC	0
chr:transnega468	NULL	TTTCTAGAGAGATGCTAGGTATCAAA	nega468	TTTCTAGAGAGATGCTAGGTATCAAA	0
chr:transnega469	NULL	AGGCCAGACTGGTCTGGAACTTACTAA	nega469	AGGCCAGACTGGTCTGGAACTTACTAA	0
chr:transnega470	NULL	TGAGTGCTGGGATTGAAGGTGCGCGCCA	nega470	TGAGTGCTGGGATTGAAGGTGCGCGCCA	0
chr:transnega471	NULL	AGTTTCTCTTAGGCTTGTGT	nega471	GGTTTCTCTTAGGCTTGAGT	2
chr:transnega472	NULL	ACAACTCTCATGAGGACAACATTTAAT	nega472	ACAACTCTCATGAGGACAACATTTAAT	0
chr:transnega473	NULL	TTTTTTGTGATGTTGGGATCATGCCCAGGG	nega473	TTTTTTGTGATGTTGGGATCATGCCCAGGG	0
chr:transnega474	NULL	CTTGCAAGCCTGATGCTCTCAGAAGTCATG	nega474	CTTGCAAGCCTGATGCTCTCAGAAGTCATG	0
chr:transnega475	NULL	AGCTCTAGGGATCTTCCTGCCTTTGACTC	nega475	AGCCCTAGGGATCTTCCTGCCTTTGACTC	1
chr:transnega476	NULL	GGGGCAGGAGCGGGAAGGTCAGAAATTC	nega476	GGGGCAGGAGCGGGAAGGTCAGAAATTC	0
chr:transnega477	NULL	AAAAAAACGGCAAAGCACC	nega477	AAAAAAACAGCAAAGCACC	1
chr:transnega478	NULL	TGCTCAGCAAGATAGCTGAGAATAAGACA	nega478	TGCTCAGCAAGATAGCTGAGAATAAGACA	0
chr:transnega479	NULL	TTATTTTTTTTTATTTTATTTTTT	nega479	TTATTTTTTTTTATTTTATTTTTT	0
chr:transnega480	NULL	GGGCTGTAATGTAAATAAATAATTAA	nega480	GGGATGTAATGTAAATAAATAATTAA	1
chr:transnega481	NULL	TCTTGAGTTCACCACACTCTGGGACCT	nega481	TCTTGAGTTCACCACACTCTGGGACCT	0
chr:transnega482	NULL	CCATTTAGTTTGATGTTGGCTACTGG	nega482	CCATTTAGTTTGATGTTGGCTACTGG	0
chr:transnega483	NULL	GTGTGGCACATAGTCACTTCTGCTGCCTGC	nega483	GTGTGGCACATAGTCACTTCTGCTGCCTGC	0
chr:transnega484	NULL	ATATACAGTCTTTGATGTTCTTTTGCCATAAA	nega484	ATATACAGTCTTTGATGTTCTTTTGCCATAAA	0
chr:transnega485	NULL	GGTTGCTTATGGTTGTTGTTGGTCTCAGT	nega485	GGTTGCTTATGGTTGTTGTTGGTCTCAGT	0
chr:transnega486	NULL	AAATAAACCAAAAAAACAAAAAAAGACAGA	nega486	AAAAAAACCAAAAAAACAAAAAAAGAGAGA	2
chr:transnega487	NULL	TTTCTCTTGGTTTCCTTTT	nega487	TTTCTTTTGGTTTCCTTTT	1
chr:transnega488	NULL	ACAAGTGAAATGTCTGCTGAGAGCTTTATT	nega488	ACAAGTGAAATGTCTGCTGAGAGCTTTATT	0
chr:transnega489	NULL	ACTGCTGCTTTTGGTCAGTATTTGTATCAC	nega489	ACTGCTGCTTTTGGTCAGTATTTGTATCAC	0
chr:transnega490	NULL	TAGAAGGAAAACTTCAACACAAGGAGAA	nega490	TAGAAGGAAAACTTCAACACAAGGAGAA	0
chr:transnega491	NULL	ATAGAGCGCTTGCTGCATACGCGGGCCGTAA	nega491	ATAGAGCGCTTGCTGCATACGCGGGCCGTAA	0
chr:transnega492	NULL	AAATAACATGTTTAGTGTTTGAAAAA	nega492	AAATAACATGTTTAGTGTTTGAAAAA	0
chr:transnega493	NULL	TCCCTGGGCTGGTATTCTTGGGTTCTATAAG	nega493	TCCCTGGGCTGGTATTCTTGGGTTCTATAAG	0
chr:transnega494	NULL	TCCCAGGAGATTCTAGATTGTAGCAAGA	nega494	TCCCAGGAGATTCTAGATTGTAGCAAGA	0
chr:transnega495	NULL	ATGTGGAAACAAGGCTCCGAAAATGTT	nega495	ATGTGGAAACAAGGCTCCGAAAATGTT	0
chr:transnega496	NULL	CAAAAACAATAATAGTAGTCTTCAAAACA	nega496	CAAAAACAATAATAGTAGTCTTCAAAACA	0
chr:transnega497	NULL	TTCCGCACAAAAGTAATTAGTTCCCCAAT	nega497	TTCCGCACAAAAGTAATGAGTTCCCCAAT	1
chr:transnega498	NULL	CCTTGTCTGAGCATCTTGTTTC	nega498	CCTTCTCTGAGAATCTTGTTTC	2
chr:transnega499	NULL	CACAAGATGAATATTTTTGAGACCTTAG	nega499	CACAAGATGAATATTTTCCTGACCTTAG	3
chr:transnega500	NULL	CAGTTAAATGTTGTCCCTATAAGAG	nega500	CAGTTAAATGTTGTCCCTATAAGAG	0
chr:transnega501	NULL	ATAAATTTGGATAACAGCATTTGCCGGCC	nega501	ATAAATTTGGATAACAGCATTTGCCGGCC	0
chr:transnega502	NULL	CTCTGGAGGTGTGAGTCACCACTGCATGGC	nega502	CTCTGGAGGTGTGAGTCACCACTGCATGGC	0
chr:transnega503	NULL	CTTCCATGGGCACCAGGCATGCACATGGTG	nega503	CTTCCATGGGCACCAGGCATGCACATGGTG	0
chr:transnega504	NULL	CTGGGCTGGAAAATGCCTTTTGGAAAGTT	nega504	CTGGGCTGGAAAATGCCTTTTGGAAAGTT	0
chr:transnega505	NULL	TTGTGGTGGCAGCAAGGATCGAAAAAAGT	nega505	TTGTGGTGGCAGCAAGGATGGAAAAAAGT	1
chr:transnega506	NULL	TATTCTTCTATCTCATTTCCAATGTCGA	nega506	TATTTTTCTATTTCATTGCCAATGTCGA	3
chr:transnega507	NULL	CTCAGACTTGGCAGCCTTTACTTGAAGAGC	nega507	CTCAGACTTGGCAGCCTTTACTTGAAGAGC	0
chr:transnega508	NULL	CCAGCCTGGTCTTGTACTCACAGAGATCC	nega508	CCAGCCTGGTCTTGTACTCACAGAGATCC	0
chr:transnega509	NULL	ATGAGAGGGAGACAGTTAT	nega509	ATGAGAGGGAGACAGTTAT	0
chr:transnega510	NULL	AATATAAGAATGAAAAGAAAAACATCTAT	nega510	AATATAAGAATGAAAAGAAAAACATCTAT	0
chr:transnega511	NULL	CGAGAGGGAGTGCGGGGTGGA	nega511	CGAGAGGGAGTGCGGGGTGGA	0
chr:transnega512	NULL	AAAAGGGAAAGGAAAAAATCT	nega512	AAAAGGAAAAGGAAAAAATCG	2
chr:transnega513	NULL	TCAGTTAGATGTCACTTGCAAACATCG	nega513	TCAGTTAGATGTCACTTGCAAACATCG	0
chr:transnega514	NULL	ATGGGATCCATTGTAGAGGTTGCAA	nega514	ATGGGATCCATTGTAGAGGTTGCAA	0
chr:transnega515	NULL	ACCAGGGGCGCACATGGTACACAAATATAGA	nega515	ACCAGGGGCGCACATGGTACACAAATATAGA	0
chr:transnega516	NULL	TAGGACAGCCAGGACTACACAGAGAAAC	nega516	TAGGACAGCCAGGACTACACAGAGAAAC	0
chr:transnega517	NULL	AACAACAACAAACCAAAAAAAGAAAAAAA	nega517	AACAACAACAAAACAAAAAAAGAAAAAAA	1
chr:transnega518	NULL	TTATGTGTATGACTGTTTATATCTGTGT	nega518	TTATGTGTATGACTGTTTATATCTGTGT	0
chr:transnega519	NULL	TACAATTTGAATCAGAAATAAATA	nega519	TACAATGTGAATAAGAAATAAATA	2
chr:transnega520	NULL	ATGATTTACCTTGAGCTCTAGCAGAAGT	nega520	ATGATTTACCTTGAGCTCTAGCAGAAGT	0
chr:transnega521	NULL	CAGGAATATGGTTCGCTTCAGGG	nega521	CAGGAATTTAGTTCACTTCAGGG	3
chr:transnega522	NULL	CAAGTTGTCCTCTATCTCCATGTGTGCATCA	nega522	CAAGTTGTCCTCTATCTCCATGTGTGCATCA	0
chr:transnega523	NULL	GCAATTGGTGTGTGTGTGTGTGTGTGTG	nega523	GCAATGGGTGTGTGTGTGTGTGTGTGTG	1
chr:transnega524	NULL	TGATGGACACCTTTCTAACGACATG	nega524	TGATGGACACTTTTCTAATGACATG	2
chr:transnega525	NULL	TTTTTATTTCTATTGCTCTGTAGTAC	nega525	TTTTTATTTCTATTGCTCTGTAGTAC	0
chr:transnega526	NULL	CTTAAATGTCTTATAAATTAAGGAACAAT	nega526	CTTAAATGTCTTATAAATTAAGGAACAAT	0
chr:transnega527	NULL	CAGCTTAATTCAGGATCAAGTGG	nega527	GATCTTAATTCAGGATCAAGTGT	3
chr:transnega528	NULL	GCTGAGAAGAGGAGAAATCAGCTCAACAG	nega528	GCTGAGAAGAGGAGAAATCAGCTCAACAG	0
chr:transnega529	NULL	ATTGAAATTAAAAAAATTAATTTATGCAA	nega529	ATTGAAATAAAAAAAATGAATTTATGAAA	3
chr:transnega530	NULL	CCATATGGCAACTCATTATCATCTAACT	nega530	CCATATGGCAACTCATTATCATCTAACT	0
chr:transnega531	NULL	CTGTGGTCATGCTCCCTGCTGTGACGGTCA	nega531	CTGTGGTCATGCTCCCTGCTGTGACGGTCA	0
chr:transnega532	NULL	CCTGGCATCTCCAGATTAGGATGTC	nega532	CCTGGCATCTCCATGTTAGGATGTT	3
chr:transnega533	NULL	GCCTCTTGAGTGCTGGGATTAAAAGTGT	nega533	GCCTCTTGAGTGCTGGGATTAAAAGTGT	0
chr:transnega534	NULL	ACAAAGACCTTGGTTTATTAGATTATTTT	nega534	TCACAGACCTTGGTTTATTAGATTATTTT	2
chr:transnega535	NULL	TGGCCCGATAAAGATATAAGCAATAAAGC	nega535	TGGCCCGATAAAGATATAAGCAATAAAGC	0
chr:transnega536	NULL	CAAACAAAACAAAAAACCTACATAAATA	nega536	AAAACAAAACAAAAAACCTAAATAAATA	2
chr:transnega537	NULL	CTATCTATCTATCTATCTATCTATCATCT	nega537	CTATCTATCTATCTATCTATCTATCATCT	0
chr:transnega538	NULL	ATAATAGGCCATCTTCTAAGGGCAGTCCTA	nega538	ATAATAGGCCATCTTCTAAGGGCAGTCCTA	0
chr:transnega539	NULL	CCACATGGTGGCTCACAACCATCTGATGCC	nega539	CCACATGGTGGCTCACAACCATCTGATGCC	0
chr:transnega540	NULL	TACTTAGTAACTGAAACAACTCCCCAGGTCC	nega540	TACTTAGTAACTGAAACAACTCCCCAGGTCC	0
chr:transnega541	NULL	AGAGCTTGGGAGGTCATCTTAGCCTAGAGA	nega541	AGAGCTTGCGAGGTCATCTTAGCCTAGATA	2
chr:transnega542	NULL	CACCGTGACCAATGCAACTCTTACAAAAG	nega542	CACCGTGACCAATGCAACTCTTACAAAAG	0
chr:transnega543	NULL	GTATGAGGTGCAATATGTGATTTGAGGTTT	nega543	GTATGAGGTGCAATATGTGATTTGAGGTTT	0
chr:transnega544	NULL	ACCATCACACTTAGTTAATCTACTGCTGC	nega544	ACCATCACACTTAGTTAATCTACTGCTGC	0
chr:transnega545	NULL	ATATACAGAGAAAAAACCATTTAGTATGGT	nega545	ATATACAGAGAAAAAACCATTTAGTATGGT	0
chr:transnega546	NULL	AAGATTTACTTTGGCCACTGTTTCA	nega546	AAGATTTACTTTGGCCACTGTTTCA	0
chr:transnega547	NULL	ATGGAGAACCCTCGTTTCTACAAGTTC	nega547	TCGGAGAACCCTAGTTTCTACAAGTTC	3
chr:transnega548	NULL	TCTTAACTACCGAGCCACCCCTCCTGT	nega548	TCTTAACTACCGAGCCACCCCTCCTGT	0
chr:transnega549	NULL	CGACAAAAAACATTCTGGAAACAGTGG	nega549	TGAAAAAAAACATTCTGGAAACAGTTG	3
chr:transnega550	NULL	ACTGTAGTACAAAAATCCCTAAGACTTGGA	nega550	ACTGTAGTACAAAAATCCCTAAGACTTGGA	0
chr:transnega551	NULL	TATAAATAAAATAAATATATCTTTACAAAA	nega551	TATAAATAAAATAAATATATCTTTACAAAA	0
chr:transnega552	NULL	CAAACAACTACAAAGTAACAACCCACA	nega552	CAAACAAATACAAAGTAACAAACAACA	3
chr:transnega553	NULL	GCAAAAGATACTGTCAATAAG	nega553	GCAAAAGATACTGTCAATAAG	0
chr:transnega554	NULL	CTGATGGACAGCCTTAGGTGATGTCCATC	nega554	CTGATGGACAGCCTTAGGTGATGTCCATC	0
chr:transnega555	NULL	GGCCAGAGAGCTTACATAGAGGAATTGTA	nega555	GGCCAGAGAGCTTACATAGAGGAATTGTA	0
chr:transnega556	NULL	GAAAGCTAGTGAAGATGTGATTGAACA	nega556	GAAAGCTAGTGAAGATGTGATTGAACA	0
chr:transnega557	NULL	TTCTAGGGAGACATGTCATCTTGTAGGAA	nega557	TTCTAGGGAGACATGTCATCTTGTAGGAA	0
chr:transnega558	NULL	TGACAGGTCCGGATCACGCGAGGATGCAGTT	nega558	TGACAGGTCCGGATCACGCGAGGATGCAGTT	0
chr:transnega559	NULL	GGTTCTGCACATATCAAATCATCCTCAGCA	nega559	GGTTCTGCACATATCAAATCATCCTCAGCA	0
chr:transnega560	NULL	ACTAGGCATATATATATACATGTGCATG	nega560	AGTAGGCATGTATATATACATGTGTATG	3
chr:transnega561	NULL	TTAAGATTTGAAGAGTGGATATT	nega561	TTAAGATTTGAAGTGTGCATCTT	3
chr:transnega562	NULL	AGTAGCAATGAAAGTAATTTTATGGCTGGA	nega562	AGTAGCAATGAAAGTAATTTTATGGCTGGA	0
chr:transnega563	NULL	CTGGTCTGGAACACACAGAGATACACTTG	nega563	CTGGTCTGGAACACACAGAGATACACTTG	0
chr:transnega564	NULL	ATGAATTCACAGATTGCTCTAATTTG	nega564	ATGAATTCACAGATTGCTCTAATTTG	0
chr:transnega565	NULL	AATGCGCTTATTGGGGTTACTTATCGGAGC	nega565	AATGCGCTTATTGGGGTTACTTATCGGAGC	0
chr:transnega566	NULL	ATAGAGGGAGAGAGAGAGAGGGGGAGT	nega566	AGAGAGGGAGAGAGAGAGAGGGGGAGT	1
chr:transnega567	NULL	AGAATTTCTACATTTTATATATATCAAGTA	nega567	AGAATTTCTACATTTTATATATATCAAGTA	0
chr:transnega568	NULL	CTGCCAAGTCCCTACCTCGTGGCAGT	nega568	CTGCAGAGTCCCTGCCTCGTGGCAGT	3
chr:transnega569	NULL	ATCAGAGGCCAGTTCTCTCCTCCCACCACG	nega569	ATCAGAGGCCAGTTCTCTCCTCCCACCACG	0
chr:transnega570	NULL	CCTCATGGTACCTTCTCCAAAACTGATCACA	nega570	CCTCATGGTACCTTCTCCAAAACTGATCACA	0
chr:transnega571	NULL	TGTGTGTGTGTGTGTGGCTCCTGGGG	nega571	TGTGTGTGTGTGTGTGGCTTCTGGTG	2
chr:transnega572	NULL	TGCGGCCAAGAGAAGTGCCCCCTGAGG	nega572	TGCGGCCAAGAGAAGTGCCCCCTGAGG	0
chr:transnega573	NULL	AGATGTCTTCGCTGCC	nega573	AGATGTCTTTGCTGCC	1
chr:transnega574	NULL	TGTTTGGTGGCTCATGTGCGTAATCC	nega574	TGTTTGGTGTCTCATGTGTGTAATCT	3
chr:transnega575	NULL	AGAAGTGTTCCCAGAACTTGCTTCTG	nega575	AGAAGTGTTCCCAGAACTTGCTTCTG	0
chr:transnega576	NULL	CTAGAAAAGAGCACTGGGTCTCCTAGA	nega576	CTAGAAAAGAGCACTGGGTCTCCTAGA	0
chr:transnega577	NULL	GGGATTAAAGGCATGTACCACCACT	nega577	GGGATTAAAGGCATGTACCACCACT	0
chr:transnega578	NULL	AAAAAGAAAGAAAAGGAAGGTAGG	nega578	AAAAAGAAAGAAAAGGAAGGAAGG	1
chr:transnega579	NULL	TGCAATGTGAAGTGTTCCTGAATAAA	nega579	TGCAATGTGAAGTGTTCCTGAATAAA	0
chr:transnega580	NULL	GTGAGCCACTTCTGAAACCTTAAAGTCAA	nega580	GTGAGCCACTTCTGAAACCTTAAAGTCAA	0
chr:transnega581	NULL	TAAATGTTTTGATTTCAAACTGGTCTT	nega581	TAAATGTTTTGATTTCACCCTGGTCAT	3
chr:transnega582	NULL	AGTTGCCAACGGGATCTAGCTTC	nega582	AGTTGCCAATGGGATCTGTCTTC	3
chr:transnega583	NULL	GATTTAACTTTGGTACCTGATATATGTCT	nega583	GATTTAACTTTGGTACCTGATATATGTCT	0
chr:transnega584	NULL	ATTCTGCTTACTCGTTTCCTGGCA	nega584	TTTCTCCTTTCTCGTTTCCTGGCA	3
chr:transnega585	NULL	AGGAGGCGTGGCCTTGTGGGAGGAAGTG	nega585	AGGAGGCGTGGCCTTGTGGGAGGAAGTG	0
chr:transnega586	NULL	GTCCATGCCTATAATCCCAGGATTCAGGA	nega586	GTCCATGCCTATAATCCCAGGATTCAGGA	0
chr:transnega587	NULL	TCTTAACCTCCACTCACGCACATGCTCAC	nega587	TCTTAACCTCCACTCACGCACATGCTCAC	0
chr:transnega588	NULL	GTGTGTCTTTTTTTGTTTGTTTGTTTTTTGT	nega588	TTGTGTCTTTTTTTGTTTGTTTGTTTTTTGT	1
chr:transnega589	NULL	CCAGCTGCACAGGGTGATACATACCTGTA	nega589	CCAGCTGAACATGGTGATACACACCTGTA	3
chr:transnega590	NULL	TGCTGTTTCCTACCACAGTGGTCGTAGACTA	nega590	TGCTGTTTCCTACCACAGTGGTCGTAGACTA	0
chr:transnega591	NULL	TAGAATTGAAAGACCCAG	nega591	TAGACTTGAAAGACCCAG	1
chr:transnega592	NULL	TTGGCAGCCCCCCTGTTTCATGCTC	nega592	TTGGCAGCCCCCCTGTTTCATGCTC	0
chr:transnega593	NULL	GGCCGTGTGCCGCTGAGCC	nega593	GGCCGCGTGCCGCAGATCC	3
chr:transnega594	NULL	TATCTGCCTTCGGGTTTGGAAAA	nega594	TATCTGCCCTTGGGTTTGGAGAA	3
chr:transnega595	NULL	CATTCACAGACAGGCATTTATTTGA	nega595	CATTCACAGACAGGCATTTATTTGA	0
chr:transnega596	NULL	CTAAATCTATTAGCATATTAAA	nega596	CTGAATCTATGAGCATATTAAA	2
chr:transnega597	NULL	TTTACGTGTGTGTGTGTTGAGATTAGCTT	nega597	TGTATGTGTGTGTGTGTTGAGATTATCTT	3
chr:transnega598	NULL	GAATCTTGAGTTCTAGACCAGCTCAGGTTG	nega598	GAATCTTGAGTTCTAGACCAGCTCAGGTTG	0
chr:transnega599	NULL	ATCTGAGGATCGAGAACTTCAGAAGAAA	nega599	ATCAGAGGATCGAGAACTAGAGAAGAAA	3
chr:transnega600	NULL	AAGTATCTGCGGCCCCAAACAAGGA	nega600	AAGAATCTGAGGCCCCAAACAAGGC	3
chr:transnega601	NULL	TGGTGGCCTGACCTTTTCCCTGACATCTGT	nega601	TGGTGGCCTGACCTTTTCCCTGACATCTGT	0
chr:transnega602	NULL	GGCTGAGCAAGCCAAGTGGGGCAAGC	nega602	GGCTGAGCAAGCCAAGTGGGGCAAGC	0
chr:transnega603	NULL	TGATAGGCAGCTACTGTTGGACTAGC	nega603	TGATAGGCAGCTACTGTTGGACTAGC	0
chr:transnega604	NULL	ATATTCCAGTATGTGAGAAAACTTGATTTTGT	nega604	ATATTCCAGTATGTGAGAAAACTTGATTTTGT	0
chr:transnega605	NULL	AGTGTGGTTTGTTTTGTTTTGTTTATTT	nega605	AGTGTGGTTTGTTTTGTTTTGTTTTTTT	1
chr:transnega606	NULL	CACCCACATGGCGGCTCACAACCATGAG	nega606	CACCCACATGGCGGCTCACAACCATGAG	0
chr:transnega607	NULL	TTCCCCTATTTGGGCTGCCTTGCCTGGCC	nega607	TTCCCCTATTTGGGCTGCCTTGCCTGGCC	0
chr:transnega608	NULL	GCTTTAGGACCCTCATTCTAGCTGCCT	nega608	GCTTTAGGACCCTCATTCTAGCTGCCT	0
chr:transnega609	NULL	ACAGGTGTTTTCCAATTAGGCACTG	nega609	ACAGTTGTTTTTCAATTATGCACTG	3
chr:transnega610	NULL	CCAGGAAGTACTTGCTTCTTAAGCACAAGG	nega610	CCAGGAAGTACTTGCTTCTTAAGCACAAGG	0
chr:transnega611	NULL	CCCGAGGAAACACATGTGC	nega611	CCCGAGGAACCACAAGTGC	2
chr:transnega612	NULL	TTGGTCTGTGTTATCTAACTCAGGATTTT	nega612	TTGGTCTGTGTTATCTAACTCAGGATTTT	0
chr:transnega613	NULL	TACATGCAGGTTGTAAACACTGGGCATGTA	nega613	TACATGCAGGTTGTAAACACTGGGCATGTA	0
chr:transnega614	NULL	AAAATACATTCATGCCTTTTAGAACGTATA	nega614	AAAATACATTCATGCCTTTTAGAACGTATA	0
chr:transnega615	NULL	GGAAAAGGCAGGTGGATCTCTGAGTTCGAG	nega615	GGAAAAGGCAGGTGGATCTCTGAGTTCGAG	0
chr:transnega616	NULL	GCTGAGGTGGGAGTAGAGACAGGAAAATCC	nega616	GCTGAGGTGGGAGTAGAGACAGGAAAATCC	0
chr:transnega617	NULL	GCCCCGCAGCTCCCCATCTCTGGGATTAC	nega617	GCCCCGCAGCTCCCCATCTCTGGGATTAC	0
chr:transnega618	NULL	TAAAATTAGAGTATGCAGGAG	nega618	TAAAGTTAAAGTATGCAGGAG	2
chr:transnega619	NULL	CAACGAGAAAGTAGGAGTCAT	nega619	CAAGGAGAAAGTAGGAGACAT	2
chr:transnega620	NULL	TCTTGTGTTTCGCAAATTGTATCTTA	nega620	TCTTGTGTTTCGCAAATTGTATCTTA	0
chr:transnega621	NULL	TACACACACACACACATGCCACAATGA	nega621	TACACACACACACACATGTCACAATAA	2
chr:transnega622	NULL	CCCACATCCCTGCGAAGCACTCTACCACTG	nega622	CCCACATCCCTGCGAAGCACTCTACCACTG	0
chr:transnega623	NULL	GCAAAATTAAGGCACCAAATCCTTGAGCAC	nega623	GCAAAATTAAGGCACCAAATCCTTGAGCAC	0
chr:transnega624	NULL	CCCTGGTTGGTCTACACAGAGTCTC	nega624	CCCTGGTTGGTCTACACAGAGTCTC	0
chr:transnega625	NULL	TCCCACCAGCATCATCCATCCATCCTTCCAT	nega625	TCCCACCAGCATCATCCATCCATCCTTCCAT	0
chr:transnega626	NULL	AGACAGGGTTTCTCTGTATAGCCCTGGCT	nega626	AGACAGGGTTTCTCTGTATAGCCCTGGCT	0
chr:transnega627	NULL	GATGAAGGACATCTGGGTTCTTTCCAGCT	nega627	GATGAAGGACATCTGGGTTCTTTCCAGCT	0
chr:transnega628	NULL	AAAATATTTTTTAAAATTAACGAA	nega628	AAAATATTTTTTAAAATTAAAGAA	1
chr:transnega629	NULL	GAACTCAGGACCTCTGGAAGAACAGTCGG	nega629	GAACTCAGGACCTCTGGAAGAACAGTCGG	0
chr:transnega630	NULL	AATGACAATTTTGGACTTTTGGTTTCTTT	nega630	AATGACAATTTTGGACTTTTGGTTTCTTT	0
chr:transnega631	NULL	CCTTGTTTTCTCCATTTTCAAATGATTGGT	nega631	CCTTGTTTTCTCCATTTTCAAATGATTGGT	0
chr:transnega632	NULL	ACTAGTATTAAAGGTGTAGGTCACCACCA	nega632	ACTAGTATTAAAGGTGTAGGTCACCACCA	0
chr:transnega633	NULL	TCTGACCTCTAAGAGCACCTGTACTGATG	nega633	TCTGACCTCTGAGAGCACCTGTACTGATG	1
chr:transnega634	NULL	GAGAAAAGTGTGGAGAGAGGTGATAGAA	nega634	GAGAAAGGTGTGGAGAGAGGAGAAAGAA	3
chr:transnega635	NULL	AACTTAACTATTTAGATAAGCCTGGCCAC	nega635	AACTTAACTATTTAGATAAGCCTGGCCAC	0
chr:transnega636	NULL	AGCCTTTGACCCTCTGCTGTGGG	nega636	AGCCTTGGACCCTCTGCTCTGGA	3
chr:transnega637	NULL	TGTGCACGTGTTCGTGTGTGTGTGTGCATG	nega637	TGTGCACGTGTTCGTGTGTGTGTGTGCATG	0
chr:transnega638	NULL	TGTGCGTTCATGCTTCTCCCAGATGT	nega638	TGTGCGTTCATGCTTCTCCCAGATGT	0
chr:transnega639	NULL	CTTGGTAGCTTATGCCTATAATTGTACC	nega639	CTTGGTAGCTTATGCCTATAATTGTACC	0
chr:transnega640	NULL	GAGAAAGCCTGAGACACCCATGAGGA	nega640	GAGAAAGCCTGAGACACCCATGAGGA	0
chr:transnega641	NULL	ACATCCTCTCCCACTGAGGCCAGACAAT	nega641	ACATCCTCTCCCACTGAGGCCAGACAAT	0
chr:transnega642	NULL	GAGGAGCTACCCAAGGGCCT	nega642	GAGGAGCTACCCAAGGGGCT	1
chr:transnega643	NULL	ATAACTGATAATAGCTGGTCACACCTAA	nega643	ATAACTGATAATAGCTGGTCACACCTAA	0
chr:transnega644	NULL	TCTTACCAACAGAAACCAAGACAACTAGGC	nega644	TCTTACCAACAGAAACCAAGACAACTAGGC	0
chr:transnega645	NULL	CTTTATATACTAATTGTCAACATTGT	nega645	CTTTATATACTAATTGTCAACATTGT	0
chr:transnega646	NULL	TAGCTGTCTCTTTTGAGGCTATGCCA	nega646	TAGCTGTCTCTTTTGAGGCTATGCCA	0
chr:transnega647	NULL	TGTCTACTGTCCTCTATCACTCTCTACCTT	nega647	TGTCTACTGTCCTCTATCACTCTCTACCTT	0
chr:transnega648	NULL	GGGTGCTGAGAACCAGACGAGGGTCCTCTGC	nega648	GGGTGCTGAGAACCAGACGAGGGTCCTCTGC	0
chr:transnega649	NULL	ATACATGGCTTTATAAATCTAAATGTGTGT	nega649	ATATATGGCTTTATAAATATATATGTGTGT	3
chr:transnega650	NULL	GGGTTCCCAAGTAGTCCAGACTGGCCTT	nega650	GGGTTCCCAAGTAGTCCAGACTGGCCTT	0
chr:transnega651	NULL	TAAATCCTCCTTGCTCAGACTTTTACAGTT	nega651	TAAATCCTCCTTGCTCAGACTTTTACAGTT	0
chr:transnega652	NULL	GCCTCTAGTCGATGACACCTCTC	nega652	GCCTTTACTTGATGACACCTCTC	3
chr:transnega653	NULL	TGTCCCCTTTCACATTCCCGCAGTGTGAG	nega653	TGTCCCCTTTCACATTCCCGCAGTGTGAG	0
chr:transnega654	NULL	GAAAACAAATTCTGGTCTTCTGCAAAAGCAG	nega654	GAAAACAAATTCTGGTCTTCTGCAAAAGCAG	0
chr:transnega655	NULL	CCAAATACAAGGGCAGCCACATTCATTA	nega655	CCAAATACAAGGGCAGCCACATTCATTA	0
chr:transnega656	NULL	GAGGTTCTACACACAGGT	nega656	GAGGTTCTACGCACAGGT	1
chr:transnega657	NULL	GGTTTGCCAGAGGGGTCATGACCCTAGGTT	nega657	GGTTTGCCAGAGGGGTCATGACCCTAGGTT	0
chr:transnega658	NULL	GGGGGTTTTGATGTCTAACTTCTTAAGTTCT	nega658	GGGGGTTTTGATGTCTAACTTCTTAAGTTCT	0
chr:transnega659	NULL	TCTTTGAGAACTTGTGGAATTTGCTTTTC	nega659	TCTTTGAGAACTTGTGGAATTTGCTTTTC	0
chr:transnega660	NULL	TTCAAGTCAAAGAGGCGTTTGTCCTAGG	nega660	TTCAAGTCAAAGAGGCGTTTGTCCTAGG	0
chr:transnega661	NULL	GGTCATTACAGTCTACAAAGTGAGTTCCAGG	nega661	GGTCATTACAGTCTACAAAGTGAGTTCCAGG	0
chr:transnega662	NULL	CATCTATAGTCCATCACTGGAAGTAGTCAGA	nega662	CATCTATAGTCCATCACTGGAAGTAGTCAGA	0
chr:transnega663	NULL	ACTGGTAACAAGAAAGAAATTAGGCCAA	nega663	ACTGGTAACAAGAAAGAAATTAGGCCAA	0
chr:transnega664	NULL	CCCAACATCCCTTCATGATAAAAATTCTGG	nega664	CCCAACATCCCTTCATGATAAAAATTCTGG	0
chr:transnega665	NULL	CTGTATATCAGGTTGGCCTCAAACTCAGA	nega665	CTGTATATCAGGTTGGCCTCAAACTCAGA	0
chr:transnega666	NULL	CTTTCACCCTGAGTCTGGTAGTGACTTCT	nega666	CTTTCACCCTGAGTCTGGTAGTGACTTCT	0
chr:transnega667	NULL	AACTAAAACAAAGGAACAGGACAAGATAA	nega667	AACTAAAACAAAGGAACAGGACAAGATAA	0
chr:transnega668	NULL	TCGGAAGAGCAGTCGGGTGCTCTTACCCACT	nega668	TCGGAAGAGCAGTCGGGTGCTCTTACCCACT	0
chr:transnega669	NULL	GGGCCTAGAGAATGGCGTGT	nega669	TGGCCAAGAGAATGGCGTGT	2
chr:transnega670	NULL	TCAAATCTTTCTCTGATTCATAACTTTGCC	nega670	TCAAATCTTTCTCTGATTCATAACTTTGCC	0
chr:transnega671	NULL	GTGAGTAGGGACCACCAGGCTTAGTGGACA	nega671	GTGAGTAGGGACCACCAGGCTTAGTGGACA	0
chr:transnega672	NULL	TTCCACAACAGATGGATCGACTATGGAAC	nega672	TTCCACAACAGATGGATCGACTATGGAAC	0
chr:transnega673	NULL	GGCCTGTTCTGCTATGTTCTCGGCCCCAGGTT	nega673	GGCCTGTTCTGCTATGTTCTCGGCCCCAGGTT	0
chr:transnega674	NULL	ATCCCAGCACCAGAAAGGAGACAGGAGG	nega674	ATCCCAGCACCAGAAAGGAGACAGGAGG	0
chr:transnega675	NULL	GTTGCTGAGTCTACAAGGCTGGATGTCTC	nega675	GTTGCTGAGTCTACAAGGCTGGATGTCTC	0
chr:transnega676	NULL	AACTCTCAGCTCTGCCTAGATGCTATCAT	nega676	AACTCTCAGCTCTGCCTAGATGCTATCAT	0
chr:transnega677	NULL	ACTTACTTTGACTTAGAAGAGTCTGCTTGAA	nega677	ACTTCCTTTGACTTACAAGAGTCTACTTGAA	3
chr:transnega678	NULL	TATATATACATATGTACGTGTATATACAT	nega678	TATATATACATATGTACGTGTATATACAT	0
chr:transnega679	NULL	AATAATTATCTCTAGGTCACCTGAACA	nega679	AATAATTACCTATAGGTCACCTGAACA	2
chr:transnega680	NULL	GCCCATGTTGTTGGTA	nega680	GCCCGTGTTGTTGGTA	1
chr:transnega681	NULL	TAACAAAATAGACTTCCAATCAAAATTAAT	nega681	TAACAAAATAGACTTCCAATCAAAATTAAT	0
chr:transnega682	NULL	CAGCTATGTGCTCTTCC	nega682	CAGCTATGTGCTCTTTC	1
chr:transnega683	NULL	TCCCAAGGCCGATTAT	nega683	TCCCGAGACCGATTAT	2
chr:transnega684	NULL	TAAAGCAAGAAAGGATACCTGATGAA	nega684	TAAAGCAAGAAAGGATACCTGATGAA	0
chr:transnega685	NULL	GCATAGAGCCTGCCTGGA	nega685	GCATAGAGCCTGCCTGGA	0
chr:transnega686	NULL	TTGAAACCTCTGCGTAGTACTGAACCCAAAA	nega686	TTGAAACCTCTGCGTAGTACTGAACCCAAAA	0
chr:transnega687	NULL	CTGAGCCATTGGATTTCTATTCAGGAAT	nega687	CTGAGCCATTGGATTTCTATTCAGGAAT	0
chr:transnega688	NULL	GGATCCCAAACTATTGGAGTGGAGGCTAT	nega688	GGATCCCAAACTATTGGAGTGGAGGCTAT	0
chr:transnega689	NULL	GGTTAGGACCTCAACATATCTTTTGGGCAGTA	nega689	GGTTAGGACCTCAACATATCTTTTGGGCAGTA	0
chr:transnega690	NULL	TTCTACCTCACACAAGCCAGAATAGCTAAGA	nega690	TTCTACCTCACACAAGCCAGAATAGCTAAGA	0
chr:transnega691	NULL	AAAAGTTGAACTTTCGAAGAT	nega691	AAAAGTTGCACTTTGGAAGAT	2
chr:transnega692	NULL	CTTTTGAGTGAAGCTATGTTAGGGGATTGGA	nega692	CTTTTGAGTGAAGCTATGTTAGGGGATTGGA	0
chr:transnega693	NULL	ATTATTCTTATCTACATTTCTGAA	nega693	ATTATTCTTATCTACATTTCTGAA	0
chr:transnega694	NULL	TGTAGTCTGCACTCTCACCTTCGAAGACTA	nega694	TGTAGTCTGCACTCTCACCTTCGAAGACTA	0
chr:transnega695	NULL	ACTTTTTTTTTTTTCTTTTTTTGGTGCAG	nega695	ACTTTTTTTTTTTTTTTTTTTTGGTGCAG	1
chr:transnega696	NULL	CATACACACTTATTCTCTGTACTACCCGTG	nega696	CATACACACTTATTCTCTGTACTACCCGTG	0
chr:transnega697	NULL	TTTTAGATTACCTTAGGCTGGTGAGGAGGAA	nega697	TTTTAGATTACCTTAGGCTGGTGAGGAGGAA	0
chr:transnega698	NULL	TTTCAGACCATTGCAAGATATCTACTTCC	nega698	TTTCAGACCATTGCAAGATATCTACTTCC	0
chr:transnega699	NULL	TCTCTGTGTAGCCCTGGCTGTCCTGGAAC	nega699	TCTCTGTGTAGCCCTGGCTGTCCTGGAAC	0
chr:transnega700	NULL	TCATGACTTCCTAAAGAGAAACACACCTAAAA	nega700	TCATGACTTCCTAAAGAGAAACACACCTAAAA	0
chr:transnega701	NULL	GCTCTTGTCTGGGTTCCTGCCCTGACT	nega701	GCTCTTGTCTGGGTTCCTGCCCTGACT	0
chr:transnega702	NULL	AACAATCATAAGAGTAAGCTAGGAAATGAC	nega702	AACAATCATAAGAGTAAGCTAGGAAATGAC	0
chr:transnega703	NULL	TTATTCTTTTATGTGTGTGTTTTGCCTAC	nega703	TTATTCTTTTATGTGTGTGTTTTGCCTAC	0
chr:transnega704	NULL	TGGACTCAGGTCTGGCACAGCTGTAGAAA	nega704	TGGACTCAGGTCTGGCACAGCTGTAGAAA	0
chr:transnega705	NULL	CTATATAAAATATGTTTATAAAATATC	nega705	TTATATAAAATATGTTTTTAAAATCTC	3
chr:transnega706	NULL	CACACACACATACACACACACACA	nega706	CACACACACATACACACACACACA	0
chr:transnega707	NULL	ATAGACGCGTGAGGGCTCATCCACTGTG	nega707	ATAGACGCGTGAGGGCTCATCCACTGTG	0
chr:transnega708	NULL	CTGATAAGCCATCTCTCCTGCCCCTACCA	nega708	CTGCTGAGCCATCTCTCCTGCCCCCACCA	3
chr:transnega709	NULL	CATCTATAACCCCAGCACCTGGGAAGCTGAG	nega709	CATCTATAACCCCAGCACCTGGGAAGCTGAG	0
chr:transnega710	NULL	GTACATCAGGACTCAGGCCTGGAGAATGTTA	nega710	GTACATCAGGACTCAGGCCTGGAGAATGTTA	0
chr:transnega711	NULL	CTCTCTTCAGACACACCAGAAGAGGG	nega711	CTCTCTTCAGACACACCAGAAGAGGG	0
chr:transnega712	NULL	CTGGAAAAGTACTTTAGACACC	nega712	CTGGACACGTACTTTAGGCACC	3
chr:transnega713	NULL	GTGCCACGCGTGGTGGCTCATACCCTTAGT	nega713	GTGCCAGGCGTGGTGGCACACACCCTTAGT	3
chr:transnega714	NULL	GTCCTTCCCATAACCAGCCCCAATCCTGAAT	nega714	GTCCTTCCCATAACCAGCCCCAATCCTGAAT	0
chr:transnega715	NULL	CATCAGTTGTCACTAGAAAATGGGTTGTGA	nega715	CATCAGTTGTCACTAGAAAATGGGTTGTGA	0
chr:transnega716	NULL	GGGTGGTTTTTTTTTTTTTTTTTTTTT	nega716	GGGTGGTTTTTTTTTTTTTTTTTTTTT	0
chr:transnega717	NULL	AAAGATCCACCTGCTGCTGCCTCCTAA	nega717	AAAGATCCACCTGCTGCTGCCTCCTAA	0
chr:transnega718	NULL	CCATGCCGGAAAACCCAACCCATATCACTT	nega718	CCATGTCGGAAAACCCAACCCATATCACTT	1
chr:transnega719	NULL	ATAACCATGGAAGTAATTACAGAGACAAA	nega719	ATAACCATGGAAGTAATTACAGAGACAAA	0
chr:transnega720	NULL	ATCCTGGCTGACTCTGGCCGCTTCAGCAG	nega720	ATCCTGGCTGACTCTGGCCGCTTCAGCAG	0
chr:transnega721	NULL	AGTTCCTTGTCCCTCCTATGG	nega721	AGGTCCTTGTCCCTCCTCTGG	2
chr:transnega722	NULL	CCTTTCCTGCTTCCCCCCCTCGCCTTC	nega722	CCTTTCCTGCTTCTCCCCCTCTTCTTC	3
chr:transnega723	NULL	TTTTGTCCTGATTTTGGTATGGTTTTTTGG	nega723	TTTTGTCTTGATTTTGGTTTGGTTTTTTGG	2
chr:transnega724	NULL	TATTAAAATTTCAATCCCCTTAAAACATC	nega724	TATTAAAATTTCAATCCCCTTAAAACATC	0
chr:transnega725	NULL	CCACCATGTGGTTGCTGGGATTTGA	nega725	CCACCATGTGGTTGCTGGGATTTGA	0
chr:transnega726	NULL	CTTCCCTCATGATTTCTAAACCTTAAATATA	nega726	CTTCCCTCATGATTTCTAAACCTTAAATATA	0
chr:transnega727	NULL	AGTCATTCCTTGAAATTTATCACAAT	nega727	AGTCATTCCTAGAAATTGTTCACAAT	3
chr:transnega728	NULL	TGAGCCATGTTCCAGGCCCAGCAATCAGCA	nega728	TGAGCCATGTTCCAGGCCCAGCAATCAGCA	0
chr:transnega729	NULL	AGGCTCACAGGAGGAA	nega729	AGGCTCACAGGAGGAA	0
chr:transnega730	NULL	TATAAGTAAAAAGAGAAAAAGAAAAG	nega730	TATAAGTAAAAAGAGAAAAAGAAAAG	0
chr:transnega731	NULL	AAAGCCCACTCCCAGGGGCAATCTCCTCC	nega731	AAAGCCCACTCCCAGGGGCAATCTCCTCC	0
chr:transnega732	NULL	GGAGGGCGTTCAGTGCACAGTCACAGCGC	nega732	GGAGGGCGTTCAGTGCACAGTCACAGCGC	0
chr:transnega733	NULL	ACGCTGTAACTGGAGTTATAGATGGTCATGA	nega733	ACGCTGTAACTGGAGTTATAGATGGTCATGA	0
chr:transnega734	NULL	AGTTACCTTTGTTTCTGACCGAAGTTTGTG	nega734	AGTTACCTTTGTTTCTGACCGAAGTTTGTG	0
chr:transnega735	NULL	AAAGGCTTTGCAATATACTATTTTCT	nega735	AAAGGCTTTGCAATATACTATTTTCT	0
chr:transnega736	NULL	TTTTGTTTTGTTTTGTTTTGTTTTG	nega736	TTTTGTTTTGTTTTGTTTTGTTTTG	0
chr:transnega737	NULL	TCCTGGATACCTCAACACACCGGAAAA	nega737	TCCTGGATACCTCAACACACCGGAAAA	0
chr:transnega738	NULL	CAGGAGACATGAAAGGGTGAGGCTTGGATTTT	nega738	CAGGAGACATGAAAGGGTGAGGCTTGGATTTT	0
chr:transnega739	NULL	AAGTTGTCTCATTGATTC	nega739	AAGTTGTTTCATTGATTC	1
chr:transnega740	NULL	TGGGAGACAAGTGTAACCTATTTTTTTGC	nega740	TGGGAGACAAGTGTAACCTATTTTTTTGC	0
chr:transnega741	NULL	CTGCACATGAGTTCTGGGCCTGCCGA	nega741	CTGCACATGAGTTCTGGGCCTGCCGA	0
chr:transnega742	NULL	AGCTTCAGTTGGGGAAATGCTTCCACAAGA	nega742	AGCTTCAGTTGGGGAAATGCTTCCACAAGA	0
chr:transnega743	NULL	GGAAGAGAATTTCATCCACAT	nega743	GGAAGAGGATTTCATCCACAA	2
chr:transnega744	NULL	GGGTGTATATAAGGAGTCCTC	nega744	GGGTGTATATAAGGAGTCCTC	0
chr:transnega745	NULL	AGTTCTCTGTGAGTTTGAGGACATCTTGGTC	nega745	AGTTCTCTGTGAGTTTGAGGACATCTTGGTC	0
chr:transnega746	NULL	GCCTCCAGCTCAGGGCCATCCTCCTGTGGA	nega746	GCCTCCAGCTCAGGGCCATCCTCCTGTGGA	0
chr:transnega747	NULL	CTGTTTCTATTTGGTGGAATAGTTTGAG	nega747	CTGTTTCTATTTGGTGGAATAGTTTGAG	0
chr:transnega748	NULL	TTAGCAGAATGCATGAATTAT	nega748	TTAGCAAAATGCAAGAATTAT	2
chr:transnega749	NULL	GTAAGCAGCAGGCGGGCAGGGA	nega749	GTAAGCAGCAGACGGGCAGAGG	3
chr:transnega750	NULL	TTTGTCCAAGAAACTTTTATACAACACTG	nega750	TTTGTCCAAGAAACTTTTATACAACACTG	0
chr:transnega751	NULL	TGTTATCTAACTTATATGTATTTATTCAG	nega751	TGTAATATAACTTATATGTATGTATTCAG	3
chr:transnega752	NULL	AAAGAGGCCAGGTCCAATAGGTCACACAGT	nega752	AAAGAGGCCAGGTCCAATAGGTCACACAGT	0
chr:transnega753	NULL	ACAGTTTCATCGATACAATGTACCT	nega753	ACAATTTCATCCATACAATGTATCT	3
chr:transnega754	NULL	CAGGACAGCCAGGGCTACATAGTAAGA	nega754	CAGGACAGCCAGGGCTACATAGTAAGA	0
chr:transnega755	NULL	TGGAGGTCTTGTATAGGCAACCACTGC	nega755	TGGAGGTCTTGTATAGGCAACCACTGC	0
chr:transnega756	NULL	TGCATGTTCATGTCTATATTTGAATATAC	nega756	TGCATGTTCATGTCTATATTTGAATATAC	0
chr:transnega757	NULL	ATTTTAGGTGGAAGCATCG	nega757	AATTTAGGTGCAAGCATCG	2
chr:transnega758	NULL	AGTCCCGCCTATTCACCCAGTGCTTGGCT	nega758	AGTCCCGCCTATTCACCCAGTGCTTGGCT	0
chr:transnega759	NULL	CTGAACAGTTCTCATTCTGAAACATCT	nega759	CTGAACAGTTCTCATTCTGAAACATCT	0
chr:transnega760	NULL	TGTATCCATCTAAAAGACATAAAAGTTGAAG	nega760	TGTATCCATCTAAAAGACATAAAAGTTGAAG	0
chr:transnega761	NULL	CTCCATGGTGGACCTGTGTCTGGGCTGAGC	nega761	CTCCATGGTGGACCTGTGTCTGGGCTGAGC	0
chr:transnega762	NULL	TCTTTCTTTTTCCTCAGCCTTCTGAGTG	nega762	TCTTTCTTTTTCCTCAGCCTTCTGAGTG	0
chr:transnega763	NULL	CTCCAGAGGACTAGAGTTCTGTTTCCAGC	nega763	CTCCAGAGGACTAGAGTTCTGTTTCCAGC	0
chr:transnega764	NULL	AAAAAAAAAAAAAAGAAAAAAAATAGCCC	nega764	AAAAAAAAAAAAAAGAAAAAAAATTGCCC	1
chr:transnega765	NULL	GGCTGTGCAGTGCCCCCCAGAGTGAATCA	nega765	GGCTGTGCAGTGCCCCCCAGAGTGAATCA	0
chr:transnega766	NULL	TGTCTCTGCCTTTCAAGTGCTGGGCTTAAAG	nega766	TGTCTCTGCCTTTCAAGTGCTGGGCTTAAAG	0
chr:transnega767	NULL	TTGACAACTTGGCTGTGTTGTGGATTTGT	nega767	TTGACAACTTGGCTGTGTTGTGGATTTGT	0
chr:transnega768	NULL	AGCAGGAAGCAGAGAGAGCCAACTTGAAAC	nega768	AGCAGGAAGCAGAGAGAGCCAACTTGAAAC	0
chr:transnega769	NULL	AGATAAATGACAACAGGAGAGAGAT	nega769	AGATAAATGAGAACATGAGAGAGAT	2
chr:transnega770	NULL	TAATTTTTAGATTCAAAC	nega770	TAATTTTTAGATGCAAAC	1
chr:transnega771	NULL	TTAGCCACTTTGGCTTCCTCCTCAT	nega771	TTAGCCACTTTGGCTTCCTCCTCAT	0
chr:transnega772	NULL	CAGTTCCTAGTGCTCACACTGAGTAGCCC	nega772	CAGTTCCTAGTGCTCACACTGAGTAGCCC	0
chr:transnega773	NULL	ATTATCCCATCCCGATCCTG	nega773	ATGATCCTATCCCGAACCTG	3
chr:transnega774	NULL	GTATGTTTTAATTTATCTTAATGAGGGTG	nega774	GTATGTTTTAATTTATCTTAATGAGGGTG	0
chr:transnega775	NULL	TTCTGTGTCTCTGCTAGTGGCCTTGACATA	nega775	TTCTGTGTCTCTGCTAGTGGCCTTGACATA	0
chr:transnega776	NULL	ATACAAGCGACGGGTCCTACTATCTGGC	nega776	ATACAAGCGACGGGTCCTACTATCTGGC	0
chr:transnega777	NULL	TTTCTCCTAATGAGAGCAGCGTCTAA	nega777	TTTCTCCTAATGAGAGCAGCGTCTAA	0
chr:transnega778	NULL	CATCTCTGCGTGGATACACGCCGCTCA	nega778	CATCTCTGCGTGGATACACGCCGCTCA	0
chr:transnega779	NULL	CTGAATCTGAAACAGTCACCAGGAGTGACC	nega779	CTGAATCTGAAACAGTCACCAGGAGTGACC	0
chr:transnega780	NULL	TTTGCTTCACTTTTTCGGGCG	nega780	TTTGCTTCACTTTTTGGGGAG	2
chr:transnega781	NULL	GTGTTCTTCCAGAGGACCCTTGTTCAATT	nega781	GTGTTCTTCCAGAGGACCCTTGTTCAATT	0
chr:transnega782	NULL	ACTCATAAACATTTATCCAATACAAGGCA	nega782	ACTCATAAACATTTATCCAATACAAGGCA	0
chr:transnega783	NULL	TCTTCCTTATTTGTCTTTCTGTCTCTCTCT	nega783	TCTTCCTTCTTTGTCTCTCTGTCTCTCTCT	2
chr:transnega784	NULL	AAGAATATTAGAATAGGGATGGA	nega784	AAGGATATTAGAATAGGGAAGAA	3
chr:transnega785	NULL	CAAAAGCTAAAGATCACCAAACAAAAACTCC	nega785	CAAAAGCTAAAGATCACCAAACAAAAACTCC	0
chr:transnega786	NULL	AGGAAGAAGGCAGACGAAGAGCAT	nega786	AGGAAGAAGACAGACAAAGAGCAT	2
chr:transnega787	NULL	GAGAATATGGACACATGCACCTTTGTGGAG	nega787	GAGAATATGGACACATGCACCTTTGTGGAG	0
chr:transnega788	NULL	CACCAGTGAACTCACCCATTTGCCGGACAGC	nega788	CACCAGTGAACTCACCCATTTGCCGGACAGC	0
chr:transnega789	NULL	GGCAGGCACAAGAACACACACACACATAC	nega789	GGCAGGCACAAGAACACACACACACATAC	0
chr:transnega790	NULL	GCTCAAGCTACATAGCTGGGACTGTAG	nega790	GCTCAAGCTACATAGCTGGGACTGTAG	0
chr:transnega791	NULL	AAGTTGCCCAGGCTGTTCTTGAACTCACTT	nega791	AAGTTGCCCAGGCTGTTCTTGAACTCACTT	0
chr:transnega792	NULL	GCTGGTGCCCAAACGGTCACT	nega792	GGGGGTGCCCAAATGGTCACT	3
chr:transnega793	NULL	TTTGAATATACATAACATACACACACA	nega793	TTTGAATATACATAACATACACACACA	0
chr:transnega794	NULL	CAATGACAATAACACCGACAGCAAGAACA	nega794	CAATGACAATAACAACGACAACAATAACA	3
chr:transnega795	NULL	AAACCACTTATATTTAAATAACAAG	nega795	AAACAATTTATATTTAAATAATAAG	3
chr:transnega796	NULL	GTGGAATCAAGTTTACAGACAATCACCTGAA	nega796	GTGGAATCAAGTTTACAGACAATCACCTGAA	0
chr:transnega797	NULL	GCATATTCTGAGCAAGAACACAAAAATG	nega797	GCATATTCTGAGCAAGAACACAAAAATG	0
chr:transnega798	NULL	CAAACCCAGACACTATTGCTGATACTGAG	nega798	CAAACCCAGACACTATTGCTGATACTGAG	0
chr:transnega799	NULL	CCATACCTAAACTTAGAAAACACAATATAC	nega799	CCATACCTAAACTTAGAAAACACAATATAC	0
chr:transnega800	NULL	AAGAGCAGAACTTCTTCA	nega800	AAGAGCAGAACTTCTTCA	0
chr:transnega801	NULL	CCAGGAGATCCAATGTCCTCTTCTGGCAT	nega801	CCAGGAGATCCAATGTCCTCTTCTGGCAT	0
chr:transnega802	NULL	CACCAGAAGAGGGTATCAGATCTCATTATG	nega802	CACCAGAAGAGGGTATCAGATCTCATTATG	0
chr:transnega803	NULL	TGCATGTTCATGTCTATATTTGAATATACA	nega803	TGCATGTTCATGTCTATATTTGAATATACA	0
chr:transnega804	NULL	GAAAAAATAGCCACCAGAA	nega804	GAAAAAATAGCAACCAGAA	1
chr:transnega805	NULL	GGATTACAAGAGTGACCATGCTCAGCATTTT	nega805	GGATTACAAGAGTGACCATGCTCAGCATTTT	0
chr:transnega806	NULL	TGTTCATATCTAATGATATGTAGTGAC	nega806	TGTTCATATCTAATGATATGTAGTGAC	0
chr:transnega807	NULL	ATACTTTAATATATTTAAAGAGAGAGAGA	nega807	TTACATTCATATATTTAAAGAGAGAGAGA	3
chr:transnega808	NULL	CAGCATATTTATTTTTTTTTTTAAA	nega808	CAGAATATTTATTTATTTTCTTAAA	3
chr:transnega809	NULL	AGACGTATGCTACATATATACATGTTT	nega809	AGATGTATCCTACATATATACATGTAT	3
chr:transnega810	NULL	TGATATTTTTATTGAAATTGATGTA	nega810	AGATATTTTTATTTAAATTGATTTA	3
chr:transnega811	NULL	ATGTTAAGAGGCATATGAGG	nega811	ATGTTAAGGGGCATATGTGG	2
chr:transnega812	NULL	AAAGTTCATAATTATTATACTTTC	nega812	ATAGTACATAATTATTATATTTTC	3
chr:transnega813	NULL	CCTATGTTGGATTAGTTGGTTAACA	nega813	CCTATGTTGGATTAGTTGGTTAACA	0
chr:transnega814	NULL	AGCTGTCAACTTGATGAGATCTAGAATC	nega814	AGCTGTCAACTTGATGAGATCTAGAATC	0
chr:transnega815	NULL	CGCAAGTTTGGCCCCAGAACGCTGATGGAG	nega815	CGCAAGTTTGGCCCCAGAACGCTGATGGAG	0
chr:transnega816	NULL	GTTTGCAAGTAGATGG	nega816	GTTTGCAAGTAGAAGG	1
chr:transnega817	NULL	TTTCTGCATCGCTCTGACCCAACAGAGAC	nega817	TTTCTGCATCGCTCTGACCCAACAGAGAC	0
chr:transnega818	NULL	ACGCTGTCTTCTCAGACCTCCTTCCT	nega818	ACGCTGGCTTCTAAGACCTACTTCCT	3
chr:transnega819	NULL	GAGGGTTGAGTGTCCTAGTGTCCTTCACC	nega819	GAGGGTTGAGTGTCCTAGTGTCCTTCACC	0
chr:transnega820	NULL	AAACTAGCCTGGACTATATAATGCGATGT	nega820	AAACTAGCCTGGACTATATAATGCGATGT	0
chr:transnega821	NULL	TTCCTCCAAATGTTTAAAATGCATAAAATA	nega821	TTCCTCCAAATGTTTAAAATGCATAAAATA	0
chr:transnega822	NULL	TTTGTTGGTCTCGAGTCTTCACTGATC	nega822	TTTGTTGGTCTCGAGTCTTCACTGATC	0
chr:transnega823	NULL	CAGTTATCCACTCTGATGAGGAACCGGGCTA	nega823	CAGTTATCCACTCTGATGAGGAACCGGGCTA	0
chr:transnega824	NULL	GGTATTATAGATAGAAATGGCATTG	nega824	TCTATTATAGATAGAAATGGTATTG	3
chr:transnega825	NULL	TTGTCTGTTTTCTGTTGCATCCTCTGG	nega825	TTGTCTGTTTTCTGTTGCATCCTCTGG	0
chr:transnega826	NULL	CGATCTTTCATATGTTGTC	nega826	CGTTCTTTCATATGTTCTC	2
chr:transnega827	NULL	GGCTTATAACACATTTCCTGTTAGTAATTG	nega827	GGCTTATAACACATTTCCTGTTAGTAATTG	0
chr:transnega828	NULL	ATGACTTGAATATGGAATATTTTCCACAG	nega828	ATGACTTGAATATGGAATATTTTCCACAG	0
chr:transnega829	NULL	AGTATTCGTACAGTTGCTCCTTTTAG	nega829	AGTATTCATACAGTTGTTCATTTTAG	3
chr:transnega830	NULL	TCCTGTCTGAAGCCCTGACCTCTCTGGAAT	nega830	TCCTGTCTGAAGCCCTGACCTCTCTGGAAT	0
chr:transnega831	NULL	GAAAAGAATTGTGAAGGT	nega831	GAAAAGAATTGTCAAGGT	1
chr:transnega832	NULL	GAGATGCTAAGTTGTCAGCACAGCCTTTTA	nega832	GAGATGCTAAGTTGTCAGCACAGCCTTTTA	0
chr:transnega833	NULL	GCCAGGCCTGGTAGTTCAGGCCTGTG	nega833	GCCAGGCCTGGTAGTTCAGGCCTGTG	0
chr:transnega834	NULL	CGAACACCTCGGCGATCT	nega834	CGCCCACCTCGGCGATCT	2
chr:transnega835	NULL	TTTTCTTATGTTGACCCATCCC	nega835	TTTTCTTATGTTGACCCATCCC	0
chr:transnega836	NULL	GTTAAGACCTAGTATGTGTTCTAAAATGT	nega836	GTTAAGACCTAGTATGTGTTCTAAAATGT	0
chr:transnega837	NULL	GGTGCATGTATGCCTGTCATCACAGCACTT	nega837	GGTGCATGTATGCCTGTCATCACAGCACTT	0
chr:transnega838	NULL	TCTGAGATCTTCTTTAATTTCTTTCTTC	nega838	TCTGAGATCTTCTTTAATTTCTTTCTTC	0
chr:transnega839	NULL	TAAAAGTTATTTTTTTTTCTGTGAGCATG	nega839	TAAAAGTTATTTTTTTTTCTGTGAGCATG	0
chr:transnega840	NULL	AGGCTGCCCTCGAACTCAGAAATTGGCCTGC	nega840	AGGCTGCCCTCGAACTCAGAAATTGGCCTGC	0
chr:transnega841	NULL	ATCAGATGGCTTACAACCACCTGCGACCAC	nega841	ATCAGATGGCTTACAACCACCTGCGACCAC	0
chr:transnega842	NULL	ATGACCTAAGGATTTAAATTTA	nega842	TTAACCTAAGGATTTGAATTTA	3
chr:transnega843	NULL	AAAGCCCACTGTTACACGGTCCCATGTACGA	nega843	AAAGCCCACTGTTACACGGTCCCATGTACGA	0
chr:transnega844	NULL	GCCACTCTATTTAACCAAGAATGACTTTGA	nega844	GCCACTCTATTTAACCAAGAATGACTTTGA	0
chr:transnega845	NULL	CGTTGTAAAGAAGGGTTACCCA	nega845	CGTTGTAAAGAAGGGTTACCCA	0
chr:transnega846	NULL	TTAGCATTACTCTGACACTAAAACCAGACA	nega846	TTAGCATTACTCTGACACTAAAACCAGACA	0
chr:transnega847	NULL	AGCCTGGCTAAAAAAAATTCTATTTT	nega847	AGCCTGGCTAAAAAAAATTCTATTTT	0
chr:transnega848	NULL	GTAGAGTTTAGTAATGTCTATTTTGTA	nega848	GTAGAGTTTAGTAATGTCTATTTTGTA	0
chr:transnega849	NULL	ACAACCTGCTTGGTGTGCCCATCAGATAA	nega849	ACAACCTGCTTGGTGTGCCCATCAGATAA	0
chr:transnega850	NULL	AGTCATATGCTAAGTGTGTCTTTAATTTCG	nega850	AGTCATATGCTAAGTGTGTCTTTAATTTCG	0
chr:transnega851	NULL	TGCACAGGACTCAGAACTGTGCATACTG	nega851	TGCACAGGACTCAGAACTGTGCATACTG	0
chr:transnega852	NULL	TACTTTGAAATGTCAAAACTCACCCCCA	nega852	TACTTTGAAATCTCAAAGCTCACCCCCA	2
chr:transnega853	NULL	AACAGCTCCAGGGGGTCCATGCCTCTGGC	nega853	AACAGCTCCAGGGGGTCCATGCCTCTGGC	0
chr:transnega854	NULL	ATCAGAAGTAAAGCGGGGAGAGAGAGTAGG	nega854	ATCAGAAGTAAAGCGGGGAGAGAGAGTAGG	0
chr:transnega855	NULL	AATAAAAAAAAAAAAAAGCTTTTGATGCAG	nega855	AAAAAAAAAAAAAAAAACCTTTCGATGCAG	3
chr:transnega856	NULL	GCCTCCCGGTGCTGGGGTCACAGGCA	nega856	GCCTCCCGGTGCTGGGGTCACAGGCA	0
chr:transnega857	NULL	TCACGCTGTAGCCAAGACTGTCCTTACC	nega857	TCACTCTGTAGCCAAGACTGTCCTTAGC	2
chr:transnega858	NULL	CCTCTTTCTCAAACCTCCATTCCCATCTTT	nega858	CCTCTTTCTCAAACCTCCATTCCCATCTTT	0
chr:transnega859	NULL	AATTAGTAAAATCGAACCTTAATCAGAC	nega859	AATTAGTAAAATCGAACCTTAATCAGAC	0
chr:transnega860	NULL	GTGTGTGTGTGAGAGAGAGAGAGAGAGA	nega860	GTGTGTGTGTGAGAGAGAGAGAGAGAGA	0
chr:transnega861	NULL	CCACAATTCCTTATCCAATTCCTCCTCT	nega861	CCACAATTCCTTATCCAATTCCTCCTCT	0
chr:transnega862	NULL	CCTTGATTGGCAAAGTCTA	nega862	CATTGCTTGGCAAAGTCTA	2
chr:transnega863	NULL	AAGAGAATCGGGCATTGTGATGATTGT	nega863	AAGAGAATCTGGCATGGTGTTGATTGT	3
chr:transnega864	NULL	TTTAAAAAAAAATAATAAATTTTTAATA	nega864	TTTAAAAAATAATAACAAATTTTTAAAA	3
chr:transnega865	NULL	TGAACTCACAGGGATCCACCTGCCTCTGCC	nega865	TGAACTCACAGGGATCCACCTGCCTCTGCC	0
chr:transnega866	NULL	GGCATGGGAGCAGGTCAGGGTTGCTCTGGGTA	nega866	GGCATGGGAGCAGGTCAGGGTTGCTCTGGGTA	0
chr:transnega867	NULL	AGAGATGGCTCAACAGTTAGGGGCAC	nega867	AGAGATGGCTCAACAGTTAGGGGCAC	0
chr:transnega868	NULL	GCACAAACATCATGACCAAGAAGCAAG	nega868	GCACAAACATCATGACCAAGAAGCAAG	0
chr:transnega869	NULL	TATGTGTGTGTGTCTATGTGTGTATTTCTG	nega869	TATGTGTGTGTGTCTATGTGTGTATTTCTG	0
chr:transnega870	NULL	TATGAACATAGTGGAGCATGTGTCCTTATTAC	nega870	TATGAACATAGTGGAGCATGTGTCCTTATTAC	0
chr:transnega871	NULL	CCTCTACGCCACAACAGCCACCAAG	nega871	CCTCTACGCCACAACAGCCACCAAG	0
chr:transnega872	NULL	AGCGAAACCCTGTCTAGAAAAGACAAGTA	nega872	AGAGAAACCCTGTCTTGAAAAGACAAGGA	3
chr:transnega873	NULL	CAGGCCCCTTATGGATCGGAGGAGAGGAGA	nega873	CAGGCCCCTTATGGATCGGAGGAGAGGAGA	0
chr:transnega874	NULL	GATTTTTTTTCACCGGGTATACAT	nega874	GATTTTTTTTCACCGGGTATACAT	0
chr:transnega875	NULL	GATTGGCCAGCAAACCGCACAGATTCTCCA	nega875	GATTGGCCAGCAAACCCCACAGATTCTCCA	1
chr:transnega876	NULL	ATGGTGATTACTTTGGTAG	nega876	AAGGTGATTACTTTGGTTG	2
chr:transnega877	NULL	CACTCTTAAATCTGTGAGGTTAGGG	nega877	CACTCTTAAATCTGTGAGGTTAGGG	0
chr:transnega878	NULL	TTCTTCTCTAACTCTTCCCAGGTCCT	nega878	TTCTTCTCTAACTCTTCCCAGGTCCT	0
chr:transnega879	NULL	TTAATGTTTATCTGATACATAAAAGCTTAA	nega879	TAAATGTTTAACTGATACATAAAAGCATAA	3
chr:transnega880	NULL	GCGAAGCCAGAGACTCTGCGTA	nega880	GTGAAGCCAGAGACTCAGCATA	3
chr:transnega881	NULL	TGTGTTTGCTTTGTAGATTTTTTTTTTCTCT	nega881	TGTGTTTGCTTTGTAGATTTTTTTTTTCTCT	0
chr:transnega882	NULL	CTGTTAAACCTCCAACTCTCCACA	nega882	CTGTTAAACCTCCAACTCTCCACA	0
chr:transnega883	NULL	AGGCTTCTCTTGCAGAGGAGCTGGTTCTG	nega883	AGGCTTCTCTTGCAGAGGAGCTGGTTCTG	0
chr:transnega884	NULL	GAGAGAGAAATCTAATTCCCATAAAAATAA	nega884	GAGAGAGAAATCTATTTTCCATAAAAATAA	2
chr:transnega885	NULL	TAGAGTGATTGCTCATAGATCAGAACAGT	nega885	TAGAGTGATTGCTCATAGATCAGAACAGT	0
chr:transnega886	NULL	AAATCCTCTTGCAGTTTGCAGCAAGACCG	nega886	AAATCCTCTTGCAGTTTGCAGCAAGACCG	0
chr:transnega887	NULL	GGGATTCTATATGGGTCAAGATGCCTGGCT	nega887	GGGATTCTATATGGGTCAAGATGCCTGGCT	0
chr:transnega888	NULL	TGGCACAGTTTCTACCTGTCCTTAACCA	nega888	TGGCACAGTTTCTACCTGTCCTTAACCA	0
chr:transnega889	NULL	TTGGTGGTGCTATTTGGGGAGGTTGTGGAA	nega889	TTGGTGGTGCTATTTGGGGAGGTTGTGGAA	0
chr:transnega890	NULL	TTCTTGGTTGTCAACTTGACAACCAAAAA	nega890	TTCTTGGTTGTCAACTTGACAACCAAAAA	0
chr:transnega891	NULL	CTCAGCTTCATGCTGCTTGTGTGACTGAG	nega891	CTCAGCTTCATGCTGCTTGTGTGACTGAG	0
chr:transnega892	NULL	GTCTTGTAGGAGGAGGACTGGGATTGCAGG	nega892	GTCTTGTAGGAGGAGGACTGGGATTGCAGG	0
chr:transnega893	NULL	AATTTCAGCCTTTGGAGACCCTTCCATA	nega893	AATTTCAGCCTTTGGAGACCCTTCCATA	0
chr:transnega894	NULL	AACGTGGCTGACCTGCCAGAAGCTA	nega894	AACGTGGCTGACCTGCCAGAAGCTA	0
chr:transnega895	NULL	CTAGAATCCCAGCAGCAGATGAATAGACA	nega895	CTAGAATCCCAGCAGCAGATGAATAGACA	0
chr:transnega896	NULL	TTAACTGCTGAGAGAATTGTCCAGTCCCA	nega896	TTAACTGCTGAGACAATTCTCCAGTCACA	3
chr:transnega897	NULL	CTGAACCCTCCTACCTCCCCCTCCCAAGC	nega897	CTGAACCCTCCTACCTCCCCCTCCCAAGC	0
chr:transnega898	NULL	TTAAGTAAACTGATTGTTAG	nega898	TTAAGTAAACTGATTGTTAG	0
chr:transnega899	NULL	AACTCAAGACTCCTTTAGCAGGCTTTGGAGA	nega899	AACTCAAGACTCCTTTAGCAGGCTTTGGAGA	0
chr:transnega900	NULL	GAAAAGATATGTCACTGAGATTTTAAAAAG	nega900	GAAAAGATATGTCACTGAGATTTTAAAAAG	0
chr:transnega901	NULL	CCCCCACAGTGGGAAGGGAGACAAAAGACTGC	nega901	CCCCCACAGTGGGAAGGGAGACAAAAGACTGC	0
chr:transnega902	NULL	GAGAAGTAAGCCTGGGCATAAAATTGT	nega902	GAGAAGTAAGCCTGGGCATAAAATTGT	0
chr:transnega903	NULL	CAGCATTCTGAGTCAGAGGCAGGTGGATC	nega903	CAGCATTCTGAGTCAGAGGCAGGTGGATC	0
chr:transnega904	NULL	CTACACAACAAGTTCAAGGCTAGCGTGGG	nega904	CTACACAACAAGTTCAAGGCTAGCGTGGG	0
chr:transnega905	NULL	ATGCATGCACCTGGTGCACACAGAAGCC	nega905	ATGCATGCACCTGGTGCACACAGAAGCC	0
chr:transnega906	NULL	CACACAATAACTGTAATTTAAGCTCCAAGGG	nega906	CACACAATAACTGTAATTTAAGCTCCAAGGG	0
chr:transnega907	NULL	TAGAGGCAGAAAGCAGGCATGCAAGGTCA	nega907	TAGAGGCAGAAAGCAGGCATGCAAGGTCA	0
chr:transnega908	NULL	TTAAAAAAAACAAAAACAAAAAACAAAAATT	nega908	TTAAAAAAAAAAAAAACAAAAAACAAAACTT	2
chr:transnega909	NULL	GACGGAAGAAAAAAAAAAAAAAAGAAAAAA	nega909	GACGGAAGAAAAAAAAAAAAAAAGAAAAAA	0
chr:transnega910	NULL	GCCCCAATTGAATGTTGTCCTTATAAGAGT	nega910	GCCCCAATTGAATGTTGTCCTTATAAGAGT	0
chr:transnega911	NULL	CCAATAATTAGATGCAACTGGCGTTAGTCAT	nega911	CCAATAATTAGATGCAACTGGCGTTAGTCAT	0
chr:transnega912	NULL	TATTTAGAATAGCAAGAAAACTGCAAAC	nega912	TATTCAGAATAGCAAGAAAGCTGGAAAC	3
chr:transnega913	NULL	GAGATTCCTGCATGCTCAGCAGCCACTCC	nega913	GAGCTTCCTGCATGCTCAGCACGCACTCC	3
chr:transnega914	NULL	GCCTGTGGCTTGTAAGAACACTTCCTAGAA	nega914	GCCTGTGGCTTGTAAGAACACTTCCTAGAA	0
chr:transnega915	NULL	CACAGTCCCTCTGTCAGCCTCTCGTG	nega915	CACAGTCCCTCTGTCAGCCTCTCGTG	0
chr:transnega916	NULL	TTGTATGAGAGCAAACAGTA	nega916	TTGTGTGAGAGCAAACAGTA	1
chr:transnega917	NULL	CTTCTACTTTTCCTTAGTATATT	nega917	CTTCTAGTTTTCCTTAGTGTTTT	3
chr:transnega918	NULL	CTCCGAAAACTCCCTGACATCTC	nega918	CTCCGAAAACTCCCTGACATCTC	0
chr:transnega919	NULL	ATGAAGGTGTCCCGGAAGCG	nega919	ATGAAGGTGTCCCTGAAGCA	2
chr:transnega920	NULL	CAGTCTTCTCCTAGAAACCTTCAGATGAAGA	nega920	CAGTCTTCTCCTAGAAACCTTCAGATGAAGA	0
chr:transnega921	NULL	AATAGAGCAGCAATGAATATGGTTGACCA	nega921	AATAGAGCAGCAATGAATATGGTTGACCA	0
chr:transnega922	NULL	GTTCACCCACCGACAACA	nega922	GTTCACCCACAGACAACA	1
chr:transnega923	NULL	TTCCAGCCTGTGGTTGCTTGAATCAGCAGAT	nega923	TTCCAGCCTGTGGTTGCTTGAATCAGCAGAT	0
chr:transnega924	NULL	CTATTTTGCCAATTTCAGGGCTTCTGTGA	nega924	CTATTTTGCCAATTTCAGGGCTTCTGTGA	0
chr:transnega925	NULL	TTTTTGTTTTTTGTTTTTTTTTTGTTTTGTT	nega925	TTTTTGTTTTTTGTTTTTTTTTTGTTTTGTT	0
chr:transnega926	NULL	GCATCCTCAGTGCTTGTAATACAGAGGTC	nega926	GCATCCTCAGTGCTTGTAATACAGAGGTC	0
chr:transnega927	NULL	TGCCTCTGCCTCCCAAGTGCTGGGATTAAA	nega927	TGCCTCTGCCTCCCAAGTGCTGGGATTAAA	0
chr:transnega928	NULL	GCATGCATTCTAGGTGAACGTTCTGCTGCC	nega928	GCATGCATTCTAGGTGAACGTTCTGCTGCC	0
chr:transnega929	NULL	GTGGCAGGCAAGCACTCAATTATGGTGAT	nega929	GTGGCAGGCAAGCACTCAATTATGGTGAT	0
chr:transnega930	NULL	TCTTAAACATCAAGAATAACT	nega930	TTTAAAACATCAAGAATAACT	2
chr:transnega931	NULL	ACTGACATTTCCTTAAAGAAAAACCAG	nega931	ACTGACATTTCCTTAAAGAAAAACCAG	0
chr:transnega932	NULL	TGGCGGTGACCCCCAACTACAAAATTATT	nega932	TGGCGGTGACCCCCAACTATAAAATTATT	1
chr:transnega933	NULL	ATTTCAGTTTGTCACA	nega933	ATTTCAGTTTGTCACA	0
chr:transnega934	NULL	TACAAATTTACCTTCCTCTAGAAGCAAT	nega934	TACAAATTTACCTTCCTCTAGAAGCAAT	0
chr:transnega935	NULL	GACCAACATGTGGACACTTTGC	nega935	GACCAACATGTGGACACTTTGC	0
chr:transnega936	NULL	TTCAGGGCCAGTCTGTTTTACACAGTGAGC	nega936	TTCAGGGCCAGTCTGTTTTACACAGTGAGC	0
chr:transnega937	NULL	CTAGTCTCTTTTGAGACTCTGAGAAAAAT	nega937	CTAGTCTCTTTTGAGACTCTGAGAAAAAT	0
chr:transnega938	NULL	TATCTTAGACTGGTTAAAATGG	nega938	TTTCTTAGACTAGTTAAAATGG	2
chr:transnega939	NULL	TACAGAAAATGTGGTACATTTACAC	nega939	TACAGAAAATGTGGTACATTTACAC	0
chr:transnega940	NULL	TAAAGAGATCTGCTTTTGTTTTGCTGCCT	nega940	TAAAGAGATCTGCTTTTGTTTTGCTGCCT	0
chr:transnega941	NULL	AAGAAAAACAAAACCCAAAACCCAA	nega941	AAGAAAAACCAAAACCAAAACCCAA	2
chr:transnega942	NULL	CATGGGGGAGGTGGAACCTGAGGCT	nega942	TATGGGGGAGGTGGAGACTGAGGCT	3
chr:transnega943	NULL	CTGCATTTCCAATGCGAAGACCAAAG	nega943	CTGCATTTCCAATGCGAAGACCAAAG	0
chr:transnega944	NULL	GGAGGGTATGGATATCTTCGC	nega944	GGAGGGTATGGAAAGCTTTGC	3
chr:transnega945	NULL	GTGTATTTATTATATCTAAGTACAC	nega945	GTGTATTTATTATATCTAAGTACAC	0
chr:transnega946	NULL	CCCTTCGCCTGCTCACCAGTGCACCCACTC	nega946	CCCTTCGCCTGCTCACCAGTGCACCCACTC	0
chr:transnega947	NULL	TCTGCTTCTCCACCCGTAAGACAAGGAAAAGT	nega947	TCTGCTTCTCCACCCGTAAGACAAGGAAAAGT	0
chr:transnega948	NULL	AACAGGTCCACTTCCCCCATATCCTAAT	nega948	AACAGGTCCACTTCCCCCATATCCTAAT	0
chr:transnega949	NULL	ATCTATGTCTCGACTATTTTGACTT	nega949	ATTTATGTCTCCTCTATTTTGACTT	3
chr:transnega950	NULL	AACTGATCTTGGGAAATATTAATACTTG	nega950	AACTGATCTTGGGAAATATTAATACTTG	0
chr:transnega951	NULL	CTTAATGATCCCAAAGACAC	nega951	TTTAATGATCCCAAAGAGAC	2
chr:transnega952	NULL	GCCTTGTTGGAGGAAGTGTGTCACTGGCT	nega952	GCCTTGTTGGAGGAAGTGTGTCACTGGCT	0
chr:transnega953	NULL	ATAAAAGCTACCAATCTGAAACATGC	nega953	ATAAAAGCTACTAATCTGAAAGATGT	3
chr:transnega954	NULL	GGAAAAGAAACCCAAGAGCAGGCAGAAAAA	nega954	GGAAAAGAAACCCAAGAGCAGGCAGAAAAA	0
chr:transnega955	NULL	GTCTCACTTTGTATCCCCTTACTGTCG	nega955	GTCTCACTTTGTATCCCCTTACTGTCG	0
chr:transnega956	NULL	GTTTACTGGGTCTGTGAATTCAAGGCCACC	nega956	GTTTACTGGGTCTGTGAATTCAAGGCCACC	0
chr:transnega957	NULL	AGGCACATCAGATTACCCGGGAGCTGGAGT	nega957	AGGCACATCAGATTACCCGGGAGCTGGAGT	0
chr:transnega958	NULL	CTTGTGTGCAGCAGGAGAGATTAGGATTTAG	nega958	CTTGTGTGCAGCAGGAGAGATTAGGATTTAG	0
chr:transnega959	NULL	GCTAGGGGTACAGGCCTGTGCCACAATGCC	nega959	GCTAGGGGTACAGGCCTGTGCCACAATGCC	0
chr:transnega960	NULL	CTTGCAGAGGACTCAAGTTCAGTTCCTA	nega960	CTTGCAGAGGACTCAAGTTCAGTTCCTA	0
chr:transnega961	NULL	GTGGTTTGGAACTAGGATAGGGAAAATTA	nega961	GTGGTTTGGAACTAGGATAGGGAAAATTA	0
chr:transnega962	NULL	GACCCAAGCCCTTGGAGGAGCCCAGAAGA	nega962	GACCCAAGCCCTTGGAGGAGCCCAGAAGA	0
chr:transnega963	NULL	GTAGAAGCCCTAGGATCAATTATCAG	nega963	GTAGAAGCCCTAGGATCAATTATCAG	0
chr:transnega964	NULL	CCAACCAGCAAGATAAAGCAAT	nega964	CCAACCAGCAAGATAAAGGAAG	2
chr:transnega965	NULL	AATTGGTTGATTTTCAATATTGTCCTT	nega965	AATTGGTTGATTTTCAATATTGTCCTT	0
chr:transnega966	NULL	GTAACAGCAACTCCACTTGGA	nega966	GTAACAGCAACTCCATGTGGA	2
chr:transnega967	NULL	CGTTTAGTAGGTTTATTTGGGTTTTTGA	nega967	CTTTTAGTAGGTTTATTTTGTTTTTTGA	3
chr:transnega968	NULL	CAGGGATGGTGATACCTGTAGCAGTTCTAT	nega968	CAGGGATGGTGATACCTGTAGCAGTTCTAT	0
chr:transnega969	NULL	CCAAGGTCTCAGGAAGGGAGA	nega969	CCAAGGATTCAGGAAGGGAGA	2
chr:transnega970	NULL	CCAGAAAATGGAAGAAAAAACCGTCA	nega970	ACAGAAAATGGAAGAAAATACCATCA	3
chr:transnega971	NULL	AGTAAGAAGAGTAGGAGGGGGAGGAAAA	nega971	AGTAAGAAGAGTAGGAGGGGGAGGAAAA	0
chr:transnega972	NULL	GACAGTTACTCGACTATGGCCAGCCG	nega972	GACAGTTACTTGACTATAGCCAGCCT	3
chr:transnega973	NULL	GTATATGTAGACCAGGCTGGCCTCAAACTCAC	nega973	GTATATGTAGACCAGGCTGGCCTCAAACTCAC	0
chr:transnega974	NULL	CTGGAGATGTAGCTTAGTTGGTAAAA	nega974	CTGGAGATGTAGCTTAGTTGGTAAAA	0
chr:transnega975	NULL	CTGTGAGTTTTGGGCCAGCCTGGTCTGCA	nega975	CTGTGAGTTTTGGGCCAGCCTGGTCTGCA	0
chr:transnega976	NULL	GACTAGTTTTCTGGGCTGG	nega976	GACTAGTTTTCTGGGCTGG	0
chr:transnega977	NULL	TAATGTTCTTTTATGAATGTATGTTTGT	nega977	TAATGTTCTTTTATGTATGTATGTATGT	2
chr:transnega978	NULL	CCCCCCCATTTGTAACAGAAGTGCAGCTTG	nega978	CCCCCCCATTTGTAACAGAAGTGCAGCTTG	0
chr:transnega979	NULL	TCCTTTTCCTTTGTTGAGATGTTTCTTTTTAA	nega979	TCCTTTTCCTTTGTTGAGATGTTTCTTTTTAA	0
chr:transnega980	NULL	CATCTTGTTTCTTTAAGACAAATTCTTGG	nega980	CATCTTGTTTCTTTAAGACAAATTCTTGG	0
chr:transnega981	NULL	AACAACTGCTCTATCAGCCA	nega981	AACTACTGCTCTATCACCCA	2
chr:transnega982	NULL	TCCGGCCTCATGTGAAGCGGAGGATGGC	nega982	TCCGGCCGCATGTGTAGCGGAGGATGGC	2
chr:transnega983	NULL	GCTGTCACATCTCATTATGGGTGTTTGTG	nega983	GCTGTCACATCTCATTATGGGTGTTTGTG	0
chr:transnega984	NULL	CCAGTCTAGGCGTGCAGCTTGTACTTAT	nega984	CCAGTCTAGGCGTGCAGCTTGTACTTAT	0
chr:transnega985	NULL	CCTGAGTTTGATTCCCTGCTCCCACACCGA	nega985	CCTGAGTTTGATTCCCTGCTCCCACACCGA	0
chr:transnega986	NULL	TTGTTTGTTTGTTTGTTTGTTTTTTC	nega986	TTGTTTGTTTGTTTGTTTGTTTTTTC	0
chr:transnega987	NULL	TTCAAGAGGCTCCCCCAAACAATATAAGAAC	nega987	TTCAAGAGGTTCCCCCAAACAATATAAGATC	2
chr:transnega988	NULL	ATTCACTTTACATCCTGATAACAATCCCC	nega988	ATTCACTTTACATCCTGATAACAATCCCC	0
chr:transnega989	NULL	TTGCACCAGACCCACTTTGGGCAGCTCATA	nega989	TTGCACCAGACCCACTTTGGGCAGCTCATA	0
chr:transnega990	NULL	TAAATTGAAATTCATGAGTACAGACTGA	nega990	TAAATTGAAATTCATGAGTACAGACTGA	0
chr:transnega991	NULL	CACCCACGTGGCAGTTCACAACTGTCTA	nega991	CACCCACGTGGCAGTTCACAACTGTCTA	0
chr:transnega992	NULL	CAGCTACCACGAGGTGAGCAGCCTTGACAG	nega992	CAGCTACCACGAGGTGAGCAGCCTTGACAG	0
chr:transnega993	NULL	TTTGCTTAACCATCATTGACAAATTCT	nega993	TTTGCTTAACCATCATTGACAAATTCT	0
chr:transnega994	NULL	ATTTATCAAAATAGGAGATAAGAGTTGGGG	nega994	ATTTATCAAAATAGGAGATAAGAGTTGGGG	0
chr:transnega995	NULL	GTAGGAGCCAAGAGTTCTACATTTTCA	nega995	GTAGGAGCCAAGAGTTCTACATTTTCA	0
chr:transnega996	NULL	TCGCGTGTTACAGAGGCACAAGAT	nega996	TGGGGTGTTGCAGAGGCACAAGAT	3
chr:transnega997	NULL	GGACTTAAAAGAAAGTCAGAAAC	nega997	GGACTCAAACAAAAGTCAGAAAC	3
chr:transnega998	NULL	TTGTAAAAGCACAGACCTAGGGATGCACTC	nega998	TTGTAAAAGCACAGACCTAGGGATGCACTC	0
chr:transnega999	NULL	GGTACACGTCCTAAATCCCAGCTCTTGGGA	nega999	GGTACACGTCCTAAATCCCAGCTCTTGGGA	0
chr:transnega1000	NULL	TTTTACTGTCTTAGCCT	nega1000	TTTTACTGTCTTAGCCT	0
chr:transnega1001	NULL	TTCAGTGCACCTAAACCACTA	nega1001	TTCAATGCACCTGAACCACTG	3
chr:transnega1002	NULL	TTTCTCGCCGCTTATGTGGTCGCGGTCAA	nega1002	TTTCTCGCCGCTTATGTGGACGCGGTCAA	1
chr:transnega1003	NULL	CTGGTTGTTGCTTTTTGTCCTTTGTTGTTGT	nega1003	TTGGTTGTTGGTTTTTGTTCTTTGTTGTTGT	3
chr:transnega1004	NULL	GAAGAATGAGAAAGCAAGCTGAGCACAGG	nega1004	GAAGAATGAGAAAGCAAGCTGAGCACAGG	0
chr:transnega1005	NULL	CCGTCTTCCAAGTGTTGGGGATTTAC	nega1005	CCGTCTTCCAAGTGTTGGGGATTTAC	0
chr:transnega1006	NULL	TTTTCTGTATCCATTCCTCTATTGAGG	nega1006	TTTTCTGTATCCATTCCTCTATTGAGG	0
chr:transnega1007	NULL	AGTGTACTTACATAAAATAATAAATAAAT	nega1007	AGTGTACTTACATAAAATAATAAATAAAT	0
chr:transnega1008	NULL	GGTACCATTTATCACGCA	nega1008	GGTACCATTTATCAAGCA	1
chr:transnega1009	NULL	GGCACTGTGAGAGGCCATGGAAGGCCATTG	nega1009	GGCACTGTGAGAGGCCATGGAAGGCCATTG	0
chr:transnega1010	NULL	ATGTTTCTTGGGACCATTTGCTTGGAAAAT	nega1010	ATGTTTCTTGGGACCATTTGCTTGGAAAAT	0
chr:transnega1011	NULL	CTGAGGCTGAATCAACAAACAGGGAGGC	nega1011	CTGAGGCTGAATCAACAAACAGGGAGGC	0
chr:transnega1012	NULL	ATAAATTTGCGGGCGCCCAAATCTAA	nega1012	ATAAATTTGCCAGCACCCAAATCTAA	3
chr:transnega1013	NULL	TATAATGAAACAAAGAGACAAATAG	nega1013	TATAATGAAAGAATCAGACAAATAG	3
chr:transnega1014	NULL	GAGCCCTCTCTCCAGCCAGAGCCTT	nega1014	GAGCCTTCTCTCCAGCCCGAGTCTT	3
chr:transnega1015	NULL	AATGAGCTCCCTTGTGGCCATTAAGCGT	nega1015	AATGAGCTCCCTTGTGGCCATTAAGCGT	0
chr:transnega1016	NULL	GGGTGGTGGTGCCCTGGTTTCCG	nega1016	GGGTGGTGGTGCCCTGGGTTATG	3
chr:transnega1017	NULL	TATTTATCTCCTCTGACAGGAAGCATTT	nega1017	TATTTATCTCCTCTGACAGGGTGCATTT	2
chr:transnega1018	NULL	TATTCTCAGGCCTGTGCTCTCCTACTACT	nega1018	TATTCTCAGGCCTGTGCTCTCCTACTACT	0
chr:transnega1019	NULL	AGTTGAGCGTAGACAAGGCTTAGTCTTAG	nega1019	AGTTGAGCGTAGACAAGGCTTAGTCTTAG	0
chr:transnega1020	NULL	GAAATTTGCGTGCAAAGGCAG	nega1020	GAAATTGGCATGCAAAGGCAG	2
chr:transnega1021	NULL	AGGTAGCTCAGTTGGTGGAATGCTTGCCT	nega1021	AGGTAGCTCAGTTGGTGGAATGCTTGCCT	0
chr:transnega1022	NULL	GAGGCGTTGCCGGTGTTGCTGCTGTGGCAC	nega1022	GAGGCGTTGCAGGTGTGGCTGCTGTGTCAC	3
chr:transnega1023	NULL	CTTGCTTGTGGTAGTAGAGGATTA	nega1023	CTTGCTTGTGGTAGTAGAGGATTA	0
chr:transnega1024	NULL	TGGCCTGTAGTGCCCAGCATCTGGAAAG	nega1024	TGGCCTGTAGTGCCCAGCTTCTGGAGAG	2
chr:transnega1025	NULL	TTTGTAGACCAGGCTGGCCTCGAACTCACA	nega1025	TTTGTAGACCAGGCTGGCCTCGAACTCACA	0
chr:transnega1026	NULL	CCCAGTACAGGGGAATGCCAGGGCCAAAA	nega1026	CCCAGTACAGGGGAATGCCAGGGCCAAAA	0
chr:transnega1027	NULL	CACTCTGGAAACTTCCCTAAT	nega1027	CACTCTGGAAACTGGCCTAAT	2
chr:transnega1028	NULL	ACTGGCTGTGGAGTTTGCGCTGGCCCAGA	nega1028	ACTGGCTGTGGAGTTTGCGCTGGCCCAGA	0
chr:transnega1029	NULL	GCTCACAACCATCTGTAACTCCCAGGGGA	nega1029	GCTCACAACCATCTGTAACTCCCAGGGGA	0
chr:transnega1030	NULL	ATTGTGCCCACCTTGGCAGTCTGTAGATCT	nega1030	ATTGTGCCCACCTTGGCAGTCTGTAGATCT	0
chr:transnega1031	NULL	AAGCCCCTTACTGTCACCACTCGGGGTCGA	nega1031	AAGCCCCTTACTGTCACCACTCGGGGTCGA	0
chr:transnega1032	NULL	CTTTATCATTTTTCTACTAAAACAATGAGT	nega1032	CTTTATCATTTTTCTACTAAAACAATGAGT	0
chr:transnega1033	NULL	CCTGAGTTCAATTCCCAGCAACCTCATAGT	nega1033	CCTGAGTTCAATTCCCAGCAACCTCATAGT	0
chr:transnega1034	NULL	TCTTCTCATTGTCCATTCGCACAA	nega1034	TCTTCTCATTAGCCATTCTCACAA	3
chr:transnega1035	NULL	TCAGTGTTCTTCTGAGCCTTTGCACCA	nega1035	TCAGTGTTCTTCTGAGCCTTTGCACCA	0
chr:transnega1036	NULL	AGTTGTCCTCTATCTCCATGTGTGCATCA	nega1036	AGTTGTCCTCTATCTCCATGTGTGCATCA	0
chr:transnega1037	NULL	GATCAAGAGGTAACTCCAGGTTCGCTTG	nega1037	GATCAAGAGGTAACTCCAGGTTCGCTTG	0
chr:transnega1038	NULL	GCTGGTATATCTGGCA	nega1038	GCTGGTATATCTGGCA	0
chr:transnega1039	NULL	TCTGAGCTTTGAAACCTGGGGCTGAGAACA	nega1039	TCTGAGCTTTGAAACCTGGGGCTGAGAACA	0
chr:transnega1040	NULL	AAGCTTGAGTAACTCATCCTTTAAACTC	nega1040	AAGCTTGAGTAACTCATCCTTTAAACTC	0
chr:transnega1041	NULL	CTTCAGGCATTGTAACAAATACTGGGA	nega1041	CTTCAGGCATTGTAACAAATACTGGGA	0
chr:transnega1042	NULL	ATCTTATGTCAATGTCTTTAATCCATTTT	nega1042	ATCTTATGTCAATGTCTTTAATCCATTTT	0
chr:transnega1043	NULL	CTGTATATGTATATACTAAAGAATCTAAGA	nega1043	CTGTATATGTATATACTAAAGAATCTAAGA	0
chr:transnega1044	NULL	TCCGCCTGCCTTTGCCTCCCAAGTGCTGGGA	nega1044	TCCGCCTGCCTTTGCCTCCCAAGTGCTGGGA	0
chr:transnega1045	NULL	ATCTGGATGGTTGACAATATCAAGTATT	nega1045	ATCTGGATGGTTGACAATATCAAGTATT	0
chr:transnega1046	NULL	GGGTTTTTTGTTTGTTTGGCTGGTTGGT	nega1046	GGGTTTTTTGTTTGGTTGGCTGGTTGGT	1
chr:transnega1047	NULL	ATCACTTTTATTTTTGTTTTTTGTTTTCCTTT	nega1047	ATTCTTTTTATTTTTGTTTTTTGTTTTCCTTT	3
chr:transnega1048	NULL	CCAAGTGCTGGGATTAAAGGCGTGCG	nega1048	CCAAGTGCTGGGATTAAAGGCGTGCG	0
chr:transnega1049	NULL	TAGTTCTCTATGAAGCCTAGGCTTGCA	nega1049	TAGTTCTCTATGAAGCCTAGGCTTGCA	0
chr:transnega1050	NULL	CACCAGGCGGCTCAACAGACTGGAGAGTG	nega1050	CACCAGGCGGCTCAACAGACTGGAGAGTG	0
chr:transnega1051	NULL	GAGTGAGCTCCAGGACTTCCAGGAGACAGA	nega1051	GAGTGAGCTCCAGGACTTCCAGGAGACAGA	0
chr:transnega1052	NULL	CTTGAGGCTGGAGTTAACAGACTGTTGTAA	nega1052	CTTGAGGCTGGAGTTAACAGACTGTTGTAA	0
chr:transnega1053	NULL	GTTTCAGTTTACTCTTCCAATCACAGTT	nega1053	GTTTCAGTTTACTCTTCCAATCACAGTT	0
chr:transnega1054	NULL	CCCCCACCCCCACTCCACATGACCTCTAA	nega1054	CCCCCACCCCCACTCCACATGACCTCTAA	0
chr:transnega1055	NULL	CACAGCTCCAAACTTTGTCTCTGTAACC	nega1055	CACAGCTCCAAACTTTGTCTCTGTAACC	0
chr:transnega1056	NULL	TTCATGCATAGGTGATTATAGCAATTCCA	nega1056	TTCATGCATAGGTGATTATAGCAATTCCA	0
chr:transnega1057	NULL	TGCACAAAGCTTTCTACAAGATGGGGAAAA	nega1057	TGCACAAAGCTTTCTACAAGATGGGGAAAA	0
chr:transnega1058	NULL	AGCACTTTACAACTGAACTGTCTCCCAAACC	nega1058	AGCACTTTACAACTGAACTGTCTCCCAAACC	0
chr:transnega1059	NULL	GTCTTGTGAATATCTGAGAATTCC	nega1059	GTCTTGTGAATATCTGAGAATTCC	0
chr:transnega1060	NULL	ACTAGGAAGGTGTAGTCT	nega1060	ACAAGGAAGGTGTAGTCC	2
chr:transnega1061	NULL	TCTGCCACAGGAGAGCTTGGCTCCAGGAAGA	nega1061	TCTGCCACAGGAGAGCTTGGCTCCAGGAAGA	0
chr:transnega1062	NULL	CTACACTTTGCTAAAAGTGTTTATCAAGTC	nega1062	CTACACTTTGCTAAAAGTGTTTATCAAGTC	0
chr:transnega1063	NULL	GCAGAGATGCACAGATAGTGGAGAGCC	nega1063	GCAGAGATGCACAGATAGTGGAGAGCC	0
chr:transnega1064	NULL	TATATTGCGCATTTGAATAATTTGTCAGT	nega1064	TATATTGCGCATTTGAATAATTTGTCAGT	0
chr:transnega1065	NULL	GCCTATTTAAGCACTAGTATCAAGTAGATG	nega1065	GCCTATTTAAGCACTAGTATCAAGTAGATG	0
chr:transnega1066	NULL	TGGGCGCTTATTGACTTTTTTTTTTTTTT	nega1066	TGGGAGCTTTTTGACTTTTTTTTTTTTTT	2
chr:transnega1067	NULL	GAGGGAAGAGGGAGGGGCAGGGAGAAGTAG	nega1067	GAGGGAAGAGGGAGGGACAGGGAGAAGTAG	1
chr:transnega1068	NULL	TGCACCACGGGGGTCGTGGTGGCTACAGCT	nega1068	TGCACCACGGGGGTCGTGGTGGCTACAGCT	0
chr:transnega1069	NULL	CTATGCCGGGGCCTGGAAAATACAAAGAGA	nega1069	CTATGCCGGGGCCTGGAAAATACAAAGAGA	0
chr:transnega1070	NULL	ACATGTGTATACGAATATACCTATACATA	nega1070	ACATGTGTATATGAATATACATATACATA	2
chr:transnega1071	NULL	AGCCCAGGGCTTTGTGCATGCCTGGCAAG	nega1071	AGCCCAGGGCTTTGTGCATGCCTGGCAAG	0
chr:transnega1072	NULL	AGGAAGAAGACACCATGGGAAAGGTGGATC	nega1072	AGGAAGAAGACACCATGGGAAAGGTGGATC	0
chr:transnega1073	NULL	CAAAGGGCTAAAGGTGC	nega1073	CAAAGGGCTAAAGATGC	1
chr:transnega1074	NULL	CAGGTAGATTTCTTTTAGTTCAAGACC	nega1074	CAGGTAGATTTCTTTTAGTTCAAGACC	0
chr:transnega1075	NULL	CGTGTCGTCTATCTGGAACACACTCCTGC	nega1075	CGTGTCGTCTATCTGGAACACACTCCTGC	0
chr:transnega1076	NULL	GGGGTGGACCCTAAAGCTTCATGGATG	nega1076	GGGGTGGACCCTAAAGCTTCATGGATG	0
chr:transnega1077	NULL	TATGGAGGCAGACTTTAAGACCCTCATCC	nega1077	TATGGAGGCAGACTTTAAGACCCTCATCC	0
chr:transnega1078	NULL	AACCTATCATCAGCATATCCACAG	nega1078	AACATATCACCAGCATATCCACAG	2
chr:transnega1079	NULL	TGCATTGGTCATGGTGTTTTATCACA	nega1079	TGCATTGGTCATGGTGTTTTATCACA	0
chr:transnega1080	NULL	TTTTTTTTAATGAATAGTAGCCACAATT	nega1080	TTTTTTTTAATAAATAGTAGCCACAATT	1
chr:transnega1081	NULL	TGCATGTGTGTATAGTTGTGTGCATATTCAC	nega1081	TGCATGTGTGTATAGTTGTGTGCATATTCAC	0
chr:transnega1082	NULL	GTTTTTTTAAAACAGAAATCAAAATTCCAGA	nega1082	GTTTTTTTAAAACAGAAATCAAAATTCCAGA	0
chr:transnega1083	NULL	TGTTCAGATTAAGCCGTC	nega1083	TGTTCAGATTAAGCCTTC	1
chr:transnega1084	NULL	CAGATCTTGGAGTTACAGACAGTTGTGA	nega1084	CAGATCTTGGAGTTACAGACAGTTGTGA	0
chr:transnega1085	NULL	TCTCCCTATCTTTCTGTTCTTAC	nega1085	TCTCCCTATCTTTCTGTTCTTAC	0
chr:transnega1086	NULL	AAACTTGCTACTAGCTGAAGGTGACCACGA	nega1086	AAACTTGCTACTAGCTGAAGGTGACCACGA	0
chr:transnega1087	NULL	AGCTATTATGAACTTATCAAAAAGAC	nega1087	AGCTATTATGAACTTCTCAAAAAGAC	1
chr:transnega1088	NULL	GCAGATAAAACTAAACCTGGCATTCTGATAA	nega1088	GCAGATAAAACTAAACCTGGCATTCTGATAA	0
chr:transnega1089	NULL	TAATAACATGTATAAGCATATATATATATA	nega1089	TAATAACATGTATAAGCATATATATATATA	0
chr:transnega1090	NULL	GCATTTTTCTAATTAGTGATTGATGAG	nega1090	GCATTTTTCTAATTAGTGATTGATGAG	0
chr:transnega1091	NULL	CTTCCCTAGTGCTGCAACCCTTCACTCTA	nega1091	CTTCCCTAGTGCTGCAACCCTTCACTCTA	0
chr:transnega1092	NULL	GAGCGAGCAGCAGTTCTAAAAAAATTT	nega1092	GAGCGAGCAGCAGTTCTAAAAAAATTT	0
chr:transnega1093	NULL	TGGAGGAATAAGGAACCTTTGGGACTTTCG	nega1093	TGGAGGAATAAGGAACCTTTGGGACTTTCG	0
chr:transnega1094	NULL	GATGGGGTCTCCTGTAGCCCAGGCTGGCC	nega1094	GATGGGGTCTCCTGTAGCCCAGGCTGGCC	0
chr:transnega1095	NULL	CCTGCCTGCCTGCCAGCCTGCCTGTCTGT	nega1095	CCTGCCTGCCTGCCTGCCTGCCTGTCTGT	1
chr:transnega1096	NULL	TGAGGCTCTGTCGCAACTCATT	nega1096	TGTGGCTCTGTCCCAACTCATT	2
chr:transnega1097	NULL	ACCAATTTGATTTTCAAAGTGGTTGTACAA	nega1097	ACCAATTTGATTTTCAAAGTGGTTGTACAA	0
chr:transnega1098	NULL	ACTGACCAGAACTCTCAGCTGTGCAGAGA	nega1098	ACTGACCAGAACTCTCAGCTGTGCAGAGA	0
chr:transnega1099	NULL	GACTGTGGCTTCATAAAATGAATTTGGCA	nega1099	GACTGTGGCTTCATAAAATGAATTTGGCA	0
chr:transnega1100	NULL	TATTTGTTTGTTGGGAACTGGGTCTTATG	nega1100	TATTTGTTTGTTTGAAACTGGGTCTTATG	2
chr:transnega1101	NULL	CGATACAGAAAAATAACTTGGCTCAGAGCAG	nega1101	CGATACAGAAAAATAACTTGGCTCAGAGCAG	0
chr:transnega1102	NULL	AGTTCAAATCCCAGCAA	nega1102	AGTTCAAATCCCAGCAA	0
chr:transnega1103	NULL	CTTTGTCCAGTGTATTCACATTGAATTTT	nega1103	CTTTGTCCAGTGTATTCACATTGAATTTT	0
chr:transnega1104	NULL	GGAAATCTATCCAGCAGTG	nega1104	GGAAATCTATCCAGCTGTG	1
chr:transnega1105	NULL	GAGAAAGGAGCTTCAGTTGAGGAAATGCCT	nega1105	GAGAAAGGAGCTTCAGTTGAGGAAATGCCT	0
chr:transnega1106	NULL	TCCAGAGAATTCAAATTTGGTACCC	nega1106	TCCAGAGAATTCAAATTTGGTACCC	0
chr:transnega1107	NULL	AGAGGATGGCCTTGTCAGTCATCAATG	nega1107	AGAGGATGGCCTTGTCAGTCATCAATG	0
chr:transnega1108	NULL	TTTCTCCTTCTGGATGTTTGTTACATCAC	nega1108	TTTCTCCTTCTGGATGTTTGTTACATCAC	0
chr:transnega1109	NULL	GGACCACATGAATGTCTGATGCCTCCAAAG	nega1109	GGACCACATGAATGTCTGATGCCTCCAAAG	0
chr:transnega1110	NULL	GTCATTTTGGGGCTTTTTTGTGGTTCCAT	nega1110	GTCATTTTGGGGCTTTTTTGTGGTTCCAT	0
chr:transnega1111	NULL	ACCATGTACTACAAAGGAAGATTCCCTGGG	nega1111	ACCATGTACTACAAAGGAAGATTCCCTGGG	0
chr:transnega1112	NULL	TTGGAGGTGTGGCCTAGAGGGAGGAAA	nega1112	TTGGAGGTGTGGCCTAGAGGGAGGAAA	0
chr:transnega1113	NULL	AAGAACTCATATCTAAAGTAATGCCAGCAT	nega1113	AAGAACTCATATCTAAAGTAATGCCAGCAT	0
chr:transnega1114	NULL	GAAGGCTCAATGATAAGAG	nega1114	TAAAGCTCAATGATAAGAG	2
chr:transnega1115	NULL	CAGGCTGGCCTTGAACTCCCTATGGAGTT	nega1115	CAGGCTGGCCTTGAACTCCCTATGGAGTT	0
chr:transnega1116	NULL	TTGCACTTGAAGAAAGAGAC	nega1116	TTGCACTTGAAGAAAGAGAC	0
chr:transnega1117	NULL	AGGGGGGGCCGGGCTACCGG	nega1117	AGGGTGGGCCAGGCTTCCGG	3
chr:transnega1118	NULL	AATACCCTTTCACCTATCTGCCCCAGC	nega1118	AATACCCTTTCACCTATCTGCCCCAGC	0
chr:transnega1119	NULL	GCACGTCCTCTCCTGGTCATATATC	nega1119	GCACGTCCTCTCCTGGTCATATATC	0
chr:transnega1120	NULL	GGCGCCAGAGACTGCAGCTAAGTCATATG	nega1120	GGCGCCAGAGACTGCAGCTAAGTCATATG	0
chr:transnega1121	NULL	CTATCTATCCATTCATCCATCCAACCATC	nega1121	CTATCTATCCATTCATCCATCCATCCATC	1
chr:transnega1122	NULL	CCTGGCCCTAGCACCCTGCTCCTA	nega1122	CCTGCCCCTAGCAACCTGCCCCTA	3
chr:transnega1123	NULL	TGTGTGTTCTTTTGTGTCTGGGTGAAATG	nega1123	TGTGTGTTCTTTTGTGTCTGGGTGAAATG	0
chr:transnega1124	NULL	TACAGACTTCCCTACAGATGTCA	nega1124	GACAGACTCCCCTACAGATGTTA	3
chr:transnega1125	NULL	TTCAAGAGGCCAGATGACGGCATGA	nega1125	TTCAAGAGGCCAGATGACGGCATGA	0
chr:transnega1126	NULL	TTTAACCACTGAGCCATCTCTCCCTCCCA	nega1126	TTTAACCACTGAGCCATCTCTCCATCCCA	1
chr:transnega1127	NULL	ACACACTTGTATTCTGTCCACTGGGAAAGG	nega1127	ACACACTTGTATTCTGTCCACTGGGAAAGG	0
chr:transnega1128	NULL	GTTCCTAGGGTCATGGTGAAGACCAGTGA	nega1128	GTTCCTAGGGTCATGGTGAAGACCAGTGA	0
chr:transnega1129	NULL	CATAACATACACACACACGTATAAACGCA	nega1129	CATAACATACACACACACGTATAAACGCA	0
chr:transnega1130	NULL	ACCCACAATTCACAAAAGCAAGTG	nega1130	ACCCAAAATACACATAAGCAAGTG	3
chr:transnega1131	NULL	GACTTCCTCTCAGAGCTGTGTGGTTCCTGGG	nega1131	GACTTCCTCTCAGAGCTGTGTGGTTCCTGGG	0
chr:transnega1132	NULL	GGTCTCACTGTGTAGCCTTGGCTGACC	nega1132	GGTCTCACTGTGTAGCCTTGGCTGACC	0
chr:transnega1133	NULL	GAACCTAGCCGAATGCTAGGTGCAAGTCT	nega1133	GAACCTAGCCGAATGCTAGGTGCAAGTCT	0
chr:transnega1134	NULL	AAAGAAAAAGAGGCAATGAATGTGAGAAAG	nega1134	AAAGAAAAAGAGGCAATGAATGTGAGAAAG	0
chr:transnega1135	NULL	AAATGGCTCAGAGATCCTGAGTTCAATT	nega1135	AAATGGCTCAGAGATCCTGAGTTCAATT	0
chr:transnega1136	NULL	GAGAAGATTACCACCTGCGAGCCAACAAGA	nega1136	GAGAAGATTACCACCTGCGAGCCAACAAGA	0
chr:transnega1137	NULL	ATTAATTCTTCCTTTTTGATTAGT	nega1137	ATTAATTCTTCCTTTTTGATTAGT	0
chr:transnega1138	NULL	TGGGGTTCAAGACCAACCTGGACACATAAG	nega1138	TGGGGTTCAAGACCAACCTGGACACATAAG	0
chr:transnega1139	NULL	TCTGATTCTATGAGGGTGTACCCCCACCCA	nega1139	TCTGATTCTATGAGGGTGTACCCCCACCCA	0
chr:transnega1140	NULL	CAAGGCAAATTACAGCCGCTGCAGTCAGTTTG	nega1140	CAAGGCAAATTACAGCCGCTGCAGTCAGTTTG	0
chr:transnega1141	NULL	GTTCTTTGTTTTTCCGAGACAGGATGTCT	nega1141	GTTCTTTGTTTTTTCGAGACAGGATTTCT	2
chr:transnega1142	NULL	CTGGAGTATCTGAAGACAGCTACAGTGTAC	nega1142	CTGGAGTATCTGAAGACAGCTACAGTGTAC	0
chr:transnega1143	NULL	CATGCTGTGGTGACCCCGACCATAAAAT	nega1143	CATGCTGTGGTGACCCCGACCATAAAAT	0
chr:transnega1144	NULL	TACTCAAAATAAAGTAATAAAGAAACA	nega1144	TACTCAAAATAAAGAAATAAACAAACA	2
chr:transnega1145	NULL	GGGCCCTCCCACACCAATCTTTAATCAAG	nega1145	GGGCCCTCCCACACCAATCTTTAATCAAG	0
chr:transnega1146	NULL	CAGCAGCAGTTTCCAGGCCTCCCCCAACAA	nega1146	CAGCAGCAGTTTCCAGGCCTCCCCCAACAA	0
chr:transnega1147	NULL	CAAAAATAAAATGAAGAGTAATTGAGAAAA	nega1147	CAAAAATAAAATGAAGAGTAATTGAGAAAA	0
chr:transnega1148	NULL	TTCATGATTTAAATTT	nega1148	TTCATGATTTAAATTT	0
chr:transnega1149	NULL	TTGAACTCACTAGATCTGCCTGCCTCTGCCT	nega1149	TTGAACTCACTAGATCTGCCTGCCTCTGCCT	0
chr:transnega1150	NULL	GATGCAGGAGTGCTGTGTGG	nega1150	GATGCAGGAGTGCTGTGAGA	2
chr:transnega1151	NULL	GAGCTGACACTTGGGAGTGGGGATGGGCTG	nega1151	GAGCTGACACTTGGGAGTGGGGATGGGCTG	0
chr:transnega1152	NULL	TGTAAACTCTGTAAAATAATATAAAGGAA	nega1152	TGTAAACTCTGTAAAATAATATAAAGGAA	0
chr:transnega1153	NULL	TGGGTGATTAAATGTCAACCTGAATT	nega1153	TGGGTGATTAAATGTCAACCTGAATT	0
chr:transnega1154	NULL	CTAGGATAGCCAGGGATATATGGAGAAACC	nega1154	CTAGGATAGCCAGGGATATATGGAGAAACC	0
chr:transnega1155	NULL	CACACACATACACACACATACACACACAA	nega1155	CACACACATACACACACATACACACACAA	0
chr:transnega1156	NULL	GTAAGTGCCTGCATGTATATGCGT	nega1156	GTAAGTGCCTGCATGTATATGCGT	0
chr:transnega1157	NULL	GGCTGGGCTGTGGTTTGAAGAAAGTT	nega1157	GGCTGGGCTGTGGTTTGAAGAAAGTT	0
chr:transnega1158	NULL	ATGGAGCCCAGGCTGGCCTGGA	nega1158	ATGGAGCCCAGGCTGGCCTGGA	0
chr:transnega1159	NULL	CGTTGAATGATTCTCCTTCCTCTGCTTCAT	nega1159	CGTTGAATGATTCTCCTTCCTCTGCTTCAT	0
chr:transnega1160	NULL	TACAGCTATGGTGCCTGGATGC	nega1160	CACAGCTATGGTGCCTGGCTGC	2
chr:transnega1161	NULL	TTGTAGGCCAGGCTGGCTGGGACT	nega1161	TTGTAGGCCAGGCTGGCTGGGACT	0
chr:transnega1162	NULL	GGCAGAGGCAGGCCTACACAGAGAAACCCT	nega1162	GGCAGAGGCAGGCCTACACAGAGAAACCCT	0
chr:transnega1163	NULL	CTCTCAACTTCCTGACTGCAGATGCAAT	nega1163	CTCTCAACTTCCTGACTGCAGATGCAAT	0
chr:transnega1164	NULL	ATACAGTAAGACTTTGTCTCAAAAATA	nega1164	ATACAGTAAGACTTTGTCTCAAAAATA	0
chr:transnega1165	NULL	CAAGGGTTGAACTCCGGTCATCGGGTTTAG	nega1165	CAAGGGTTGAACTCCGGTCATCGGGTTTAG	0
chr:transnega1166	NULL	TAAATAAATAAATAAATAAATAAATA	nega1166	TAAATAAATAAATAAATAAATAAATA	0
chr:transnega1167	NULL	TTCATCCGAGGCGCGTTTATTGCTAATTA	nega1167	TTTATCCGAGGCGCGATTATTGCTAATTG	3
chr:transnega1168	NULL	TAATTGTGAGCTACCATGTACGTAGGCTCT	nega1168	TAATTGTGAGCTACCATGTACGTAGGCTCT	0
chr:transnega1169	NULL	GGTCTATAAATCAAGTTCCAGGACAGCCAG	nega1169	GGTCTATAAATCAAGTTCCAGGACAGCCAG	0
chr:transnega1170	NULL	ATTAGGAGGACCACTTCAACTCAGAGT	nega1170	ATTAGAAGGACAACTTCAACTCAGAAT	3
chr:transnega1171	NULL	TGTTGGAGGAAGCATGTCACTGAGATTTC	nega1171	TGTTGGAGGAAGCATGTCACTGAGATTTC	0
chr:transnega1172	NULL	CATCAGCTCTGAGCCACTTGGCGT	nega1172	CATCAGCTCTGAGCCCCCTGGCCT	3
chr:transnega1173	NULL	GACTGAGACAGGGAGACAGGTGTGTG	nega1173	GACTGAGACAGGGAGACAGGTGTGTG	0
chr:transnega1174	NULL	CTGCCAGGCTGCATGAGCTGATA	nega1174	CAGTCAGGCTGCATGAGATGATA	3
chr:transnega1175	NULL	GTGGTCACCTGAACTCGCAGACA	nega1175	GCGGCCACCTGTACTCGCAGACA	3
chr:transnega1176	NULL	GGGTTGCTGGTGTACTCTTAC	nega1176	CTCTTGCTGGTGTACTCTTAC	3
chr:transnega1177	NULL	ACTCTCCACTATTTGCCTACCACATTTGGA	nega1177	ACTCTCCACTATTTGCCTACCACATTTGGA	0
chr:transnega1178	NULL	GCTAGTTAAAGGGAGTAAATATAGAA	nega1178	GCTAGTTAAAGGGAGTAAATATAGAA	0
chr:transnega1179	NULL	TCAGACATCAAACACCAAAAAAAAA	nega1179	TCAAAAATCAAACACCAAAAAAAAA	2
chr:transnega1180	NULL	GCTTTGAAGTTAGTTAATTATTTCTT	nega1180	ACTTTGAAGTTATTTAATTATCTCTT	3
chr:transnega1181	NULL	AGGAACAACAAGTCAATCTTTGATTAGATTT	nega1181	AGGAACAACAAGTCAATCTTTGATTAGATTT	0
chr:transnega1182	NULL	CTAAGAAATGTGGCTTGTATTTCACAGTG	nega1182	CTAAGAAATGTTGCCTGAATTTCACAGTG	3
chr:transnega1183	NULL	GTCAGATCCCTGGGAGGATATGAGAGGATG	nega1183	GTCAGATCCCTGGGAGGATATGAGAGGATG	0
chr:transnega1184	NULL	AGAGTAAAGCTCCAAGGAAATGAAGGG	nega1184	AAAGCAAAGCTCCAAGGAAATGAAGAG	3
chr:transnega1185	NULL	AAGATTCCAGATATGGCCTGACCAAGCCA	nega1185	AAGATTCCAGATATGGCCTGACCAAGCCA	0
chr:transnega1186	NULL	TCTCTTGCATGGACACAGCATTACTGTG	nega1186	TCTCTTGCATGGACACAGCATTACTGTG	0
chr:transnega1187	NULL	AACCCAACCTTAAATGCTATGAGAGTATTT	nega1187	AACCCAACCTTAAATGCTATGAGAGTATTT	0
chr:transnega1188	NULL	GAAACTGCTGGTCTTCCTGCCTTGACCAA	nega1188	GAAACTGCTGGTCTTCCTGCCTTGACCAA	0
chr:transnega1189	NULL	AGCCATCTTCAGTCCCAGCTCACGTTCC	nega1189	AGCCATCTTCAGTCCCAGCTCACGTTCC	0
chr:transnega1190	NULL	TGAGTTCAAGGCCAGCCTGGTCTACAAAA	nega1190	TGAGTTCAAGGCCAGCCTGGTCTACAAAA	0
chr:transnega1191	NULL	GTGCCTCCAAAAAGAAACTAGAGAGAGC	nega1191	GTGCCTCCAAAAAGAAACTAGAGAGAGC	0
chr:transnega1192	NULL	ACCCTAATGAAGGAGCTAGAGAAAGTACC	nega1192	ACCCTAATGAAGGAGCTAGAGAAAGTACC	0
chr:transnega1193	NULL	GGCCTCAGTTTCTTGTTGGAAAAGC	nega1193	GGCCTCAGTTTCTTGTTGGAAAAGC	0
chr:transnega1194	NULL	TAAACACTAAGTAGCCCTGCTACTTAGATG	nega1194	TAATCACTATGTAGCCCTGCTACGTAGATG	3
chr:transnega1195	NULL	CCTAGGGATTGAACTCGGGCCGCCAGGCTT	nega1195	CCTAGGGATTGAACTCGGGCCGCCAGGCTT	0
chr:transnega1196	NULL	ATACCAGGTACCAAATTTAAA	nega1196	ATACCAGGTACCAAATTTAAA	0
chr:transnega1197	NULL	CAGATATGAGAGGCTATCTAGACTACAGA	nega1197	CAGATATGAGAGGCTATCTAGACTACAGA	0
chr:transnega1198	NULL	AGGCAAAGGTACCCACAAAATTGGAGG	nega1198	AGGCAAAGGTACCCACAAAATTGGAGG	0
chr:transnega1199	NULL	CGATTGATGGATTAAAAGCAATGG	nega1199	CGATTGATGGATAAAAAGCAATGG	1
chr:transnega1200	NULL	TATTGCTAGCCAGCCAGTGCGCTGAACTGG	nega1200	TATTGCTAGCCAGCCAGTGCGCTGAACTGG	0
chr:transnega1201	NULL	TGCCTGAGAGGAGTCCTGAAACCCTAGC	nega1201	TGCCTGAGAGGAGTCCTGAAACCCTAGC	0
chr:transnega1202	NULL	GGAATTCACTGGTCCTACCATGTTCCC	nega1202	GGAATTCACTGGTCCTACCATGTTCCC	0
chr:transnega1203	NULL	TCATCAGCCTGGAAAACTGGTCAGTCC	nega1203	TCCTCAGCCTGGAAAACTGGACAGTCC	2
chr:transnega1204	NULL	TCTAATATATTTACTAAATAAGT	nega1204	TCTAATATATTTACTAAATAAGT	0
chr:transnega1205	NULL	AAGAGCCTAACTCAGAAAAGCTAAAGCT	nega1205	AAGAGCCTAACTCAGAAAAGCTAAAGCT	0
chr:transnega1206	NULL	GTGTGAGGTGGCACATTTGCAGACC	nega1206	GTGTGAGGTGGCACATTTGCAGACC	0
chr:transnega1207	NULL	AGTTCTCAGCTTCACTAGTGTCCTCCCACA	nega1207	AGTTCTCAGCTTCACTAGTGTCCTCCCACA	0
chr:transnega1208	NULL	TTCATTACACTGATGACTTCATGCTCC	nega1208	TTCATTACACTGATGACTTCATGCTCC	0
chr:transnega1209	NULL	TTGCAGGCCCGGAGGGAACAGGACATCAGGG	nega1209	TTGCAGGCCCGGAGGGAACAGGACATCAGGG	0
chr:transnega1210	NULL	CTTTTACTCTGTTTTTGTAAGCTATT	nega1210	CTTTTACTTTTTTTTTTTAAGCTATT	3
chr:transnega1211	NULL	CGAATAAACCCTTTCCTCCCCAACTTGCT	nega1211	CGAATAAACCCTTTCCTCCCCAACTTGCT	0
chr:transnega1212	NULL	TGCTTGAGATCATGTCAAACCAATCATCAA	nega1212	TGTTTGAGATCCTGTCAAACCAATCATCAA	2
chr:transnega1213	NULL	GCTTTTTTTATAGACATTTATTCTA	nega1213	GCTTTTTTTTTAGACATTTATTTTA	2
chr:transnega1214	NULL	AGGCAGGAGGATCAGAAATTCAAGGCCA	nega1214	AGGCAGGAGGATCAGAAATTCAAGGCCA	0
chr:transnega1215	NULL	TGCCTTCTTCTGGTGCATCTGAAGACAGC	nega1215	TGCCTTCTTCTGGTGCATCTGAAGACAGC	0
chr:transnega1216	NULL	TTTCACCAGTAGAGTCCGTCTTCCCCAG	nega1216	TTTCACCAGTAGAGTCCGTCTTCCCCAG	0
chr:transnega1217	NULL	TCTAAATGTAACTGCTTCATTTGGTTCT	nega1217	TCTAAATGTAACTGCTTCATTTGGTTCT	0
chr:transnega1218	NULL	GAACCTGGGTTTCTAATTACAGTTTTTATG	nega1218	GAACCTGGGTTTCTAATTACAGTTTTTATG	0
chr:transnega1219	NULL	TTTGTTTGATTTTTTTGTTTTTTTCCTGA	nega1219	TTTGTTTGCTTTTTTTTTTTTTTTCCTGA	2
chr:transnega1220	NULL	CCTTGTTCTAAAATTTAGTGGTTTAACTAC	nega1220	CCTTGTTCTAAAATTTAGTGGTTTAACTAC	0
chr:transnega1221	NULL	ACCGGAAATGTTTACGTTATT	nega1221	ACAGGAAACGTTTACGTTATT	2
chr:transnega1222	NULL	AAATTCCTACATAGGGCAGTGACTTA	nega1222	AAATTCCTACATAGGGCAGTGACTTA	0
chr:transnega1223	NULL	CGAGGGTTTTGTTCGGTCGG	nega1223	TGAGCGTTTTGTTCGTTCGG	3
chr:transnega1224	NULL	GGGGACCTGGAAGTCCTGCATCTTCCA	nega1224	GGGGACCTGGAAGTCCTGCATCTTCCA	0
chr:transnega1225	NULL	TTTCGATTGCGACAATTCTGTGGTTC	nega1225	TTTCGATTGCGACAATTCTGTGGTTC	0
chr:transnega1226	NULL	AACACAATATCACACACACACACTCATAC	nega1226	AACACACTAACACACACACACACTCATAC	2
chr:transnega1227	NULL	AATTGTAGTTCCATTTTAGATTATAA	nega1227	AACTGTAGTTCTAATTTAGATTATAA	3
chr:transnega1228	NULL	GAGGTTTGATAGAAGACTTTGG	nega1228	GAGGTTTGATAGAAGACTTTGG	0
chr:transnega1229	NULL	GTCCAGTTTTAGTCTGTGGGC	nega1229	GTCCAGTTTTAGTCTGTGGGA	1
chr:transnega1230	NULL	CACATCGGAAACCAGCACCATCTTA	nega1230	CACATCGGAAACCAGCACCATCTTA	0
chr:transnega1231	NULL	TCAGCTTTGATAGAAGGAAGACAGG	nega1231	TCAGCTTTGATAGAAGGAAGACAGG	0
chr:transnega1232	NULL	GTTTATACATTTTCAAAATGTTTTTGTGAA	nega1232	GTTTATACATTTTCAAAATGTTTTTGTGAA	0
chr:transnega1233	NULL	CTTATCCATTGTTACTGCCATGGTTCCA	nega1233	CTTATCCATTGTTACTGCCATGGTTCCA	0
chr:transnega1234	NULL	ATTCCTTATTTCTTCTTGT	nega1234	ATTCCTTATTTCTTATTGT	1
chr:transnega1235	NULL	ATTAAAAGATCCAGCACCACACCCAAAGGA	nega1235	GTTAAAAGATCCAGCACCACACCCAAAGGA	1
chr:transnega1236	NULL	AAGAACATATAGGAAATACTTCAGGCTTTGCT	nega1236	AAGAACATATAGGAAATACTTCAGGCTTTGCT	0
chr:transnega1237	NULL	GATAAGAAAAATAAGACTTTAA	nega1237	GATGAGAAATATAAGACTTTAA	2
chr:transnega1238	NULL	GTTACATCATTCTTATCACAAAAGGCA	nega1238	GTTACATCATTCTTATCACAAAAGGCA	0
chr:transnega1239	NULL	CCAGACTTTCTCCTACTCAGAGCACATTCC	nega1239	CCAGACTTTCTCCTACTCAGAGCACATTCC	0
chr:transnega1240	NULL	TCGGACTGAGCACGGGGACCACAATGGAG	nega1240	TCGGACTGAGCACGGGGACCACAATGGAG	0
chr:transnega1241	NULL	CGAACTCAGAAATCCGCCTGCCTCTGCCTC	nega1241	CGAACTCAGAAATCCGCCTGCCTCTGCCTC	0
chr:transnega1242	NULL	AACATTTTTAACTCTTCATAATCATGAAGGT	nega1242	AACATTTTTAACTCTTCATAATCATGAAGGT	0
chr:transnega1243	NULL	TATTCTAGACATTAACCCTGTCCTGTTCAGC	nega1243	TATTCTAGACATTAACCCTGTCCTGTTCAGC	0
chr:transnega1244	NULL	CTTGTCTGTGCATAGGAGGAGTCCAGGTAC	nega1244	CTTGTCTGTGCATAGGAGGAGTCCAGGTAC	0
chr:transnega1245	NULL	CGTCTTCTTGCTGTAGTGACAGTTGTATG	nega1245	CGTCTTCTTGCTGTAGTGACAGTTGTATG	0
chr:transnega1246	NULL	TCTGCCATGCCTTCTCAGGTTCGCTAGGTAA	nega1246	TCTGCCATGCCTTCTCAGGTTCGCTAGGTAA	0
chr:transnega1247	NULL	CTCCTCCACCGCCTCCGCCTCCCTCCCCA	nega1247	CTCCTCCACCCCCTCCTCCTCTCTCCCCA	3
chr:transnega1248	NULL	CATGTATATGCGTGTATATTTTATGCATA	nega1248	CATGTATATGCGTGTATATTTTATGCATA	0
chr:transnega1249	NULL	AATTTCCTTCTTGACTTCATCAGTAA	nega1249	AATTTCCTTCTTGACTTCATCAGTAA	0
chr:transnega1250	NULL	TGTACCATAGCATCTGACATTTTACAA	nega1250	TGTACCATAGCATCTGACATTTTACAA	0
chr:transnega1251	NULL	ATAACCAGTTTCAGGTGTTCAGGAGCCAT	nega1251	ATAACCAGTTTCAGGTGTTCAGGAGCCAT	0
chr:transnega1252	NULL	AATAAAAAGCTACTTTGTCTC	nega1252	AATAAAAAGCTACTTGGCCTC	2
chr:transnega1253	NULL	CTTTTCTTAAATTGTTAAGCAGTTTGGTAA	nega1253	CTTTTCTTAAATTGTTAAGCAGTTTGGTAA	0
chr:transnega1254	NULL	TCATTTCCCATTACAGATGGTTGTGAGCCA	nega1254	TCATTTCCCATTACAGATGGTTGTGAGCCA	0
chr:transnega1255	NULL	CAAGCTGAGCCCCAGCCTTTGTCTCCGT	nega1255	CAAGCTGAGCCCCAGCCTTTGTCTCCGT	0
chr:transnega1256	NULL	GGCAGCTACAGTGTACTCAGACATAAAATA	nega1256	GGCAGCTACAGTGTACTCAGACATAAAATA	0
chr:transnega1257	NULL	TAGGCAGATGACCTCTGCCTAC	nega1257	TAGGCAGATGACCTCTGCCTAC	0
chr:transnega1258	NULL	GGGTTTCTCTGTGTAGCCCTGGCTGTCC	nega1258	GGGTTTCTCTGTGTAGCCCTGGCTGTCC	0
chr:transnega1259	NULL	TTAATCTTCATACTTTGATTTCTATT	nega1259	TAAATCTTTATACTTTGATTTCTTTT	3
chr:transnega1260	NULL	CTCTTATCCACTGAGCCATCTCGCCAGCC	nega1260	CTCTTATCCACTGAGCCATCTCGCCAGCC	0
chr:transnega1261	NULL	CACAAACTGTAATAAAATAATAAACA	nega1261	CACAAACTGTAATAAAATAATAAACA	0
chr:transnega1262	NULL	AGAAGGTTGTGGGAAGAGTAGTCAGAGTGTGG	nega1262	AGAAGGTTGTGGGAAGAGTAGTCAGAGTGTGG	0
chr:transnega1263	NULL	TTAGGGATTCTGAAGTTCAATCCAG	nega1263	TTAGGGATTCTGAAGTTCAATCCAG	0
chr:transnega1264	NULL	AAAGAATGCAGATGAAAAGGTG	nega1264	AAAGAATGGAGATGAAAAGGGG	2
chr:transnega1265	NULL	GGATGGTAGACATAGGAACCCATAAAGTA	nega1265	GGATGGTAGACATAGGAACCCATAAAGTA	0
chr:transnega1266	NULL	CCAGGAAGTGGAATAATATTTGAAATGT	nega1266	CCAGGAAGTGGAATAATATTTGAAATGT	0
chr:transnega1267	NULL	CAGAAAAGTGTGTGTCAGGAAAGGAAA	nega1267	CAGAAAAGTGTGTGTCAGGAAAGGAAA	0
chr:transnega1268	NULL	CCAGCCCACTGTGGGCAGGGCCGCCCCTGA	nega1268	CCAGCCCACTGTGGGCAGGGCCGCCCCTGA	0
chr:transnega1269	NULL	TTTCTTCTAGTGCTGTTTAAGGCTTATT	nega1269	TTTCTTCTAGTGCTGTTTAAGGCTTATT	0
chr:transnega1270	NULL	TACAGTACTAGGGATTGAAACCAGGGCCCT	nega1270	TACAGTACTAGGGATTGAAACCAGGGCCCT	0
chr:transnega1271	NULL	ACTCATACATCTCAGCTCAGATTACTTAA	nega1271	ACTCATACATCTCAGCTCAGATTACTTAA	0
chr:transnega1272	NULL	TCCACAAAGCTTTATGTAGGACCCCTCAAAT	nega1272	TCCACAAAGCTTTATGTAGGACCCCTCAAAT	0
chr:transnega1273	NULL	GATGAAAATTAAAGGCCATATGGTTCAAATA	nega1273	GATGAAAATTAAAGGCCATATGGTTCAAATA	0
chr:transnega1274	NULL	CAGATGGTTGTGAGCCTTCATGTGGTTG	nega1274	CAGATGGTTGTGAGCCTTCATGTGGTTG	0
chr:transnega1275	NULL	AGCTCTGGCTGTCCTGGGACTCACTTTGT	nega1275	AGCTCTGGCTGTCCTGGGACTCACTTTGT	0
chr:transnega1276	NULL	CGGCTTCCTTGATAAAGCTTACTCCTCCCACA	nega1276	CGGCTTCCTTGATAAAGCTTACTCCTCCCACA	0
chr:transnega1277	NULL	TTATACATCTCTGAGATGACAAATACACAA	nega1277	TTATACATCTCTGAGATGACAAATACACAA	0
chr:transnega1278	NULL	TTTCTTGTATTCTGTTGCTGATGCT	nega1278	TTTCTTGTATTCTGTTGCTGATGCT	0
chr:transnega1279	NULL	ATCCAGGACAACCAGAGCCAGCCGGAA	nega1279	ATCCAGGACAACCAGAGCCAGCCGGAA	0
chr:transnega1280	NULL	AGGAGTCTTGGACTGAATCCAGAGAAGAAAGT	nega1280	AGGAGTCTTGGACTGAATCCAGAGAAGAAAGT	0
chr:transnega1281	NULL	ACCTCCTAGGGTTGTTGTGAGAATTAAATG	nega1281	ACCTCCTAGGGTTGTTGTGAGAATTAAATG	0
chr:transnega1282	NULL	GGTGTGTGGACTTACCTGGGTCCTCAGT	nega1282	GGTGTGTGGACTTACCTGGGTCCTCAGT	0
chr:transnega1283	NULL	GCCATTCACAAGAACCCAAATGGGATACTC	nega1283	GCCATTCACAAGAACCCAAATGGGATACTC	0
chr:transnega1284	NULL	ATGGCTCAGTACTTAAGAGCACTAGCTTAA	nega1284	ATGGCTCAGTACTTAAGAGCACTAGCTTAA	0
chr:transnega1285	NULL	CAGATAAGGAAAAAAATAAACCTGCC	nega1285	CAGATAAGGAAAAAAATAAACCTGCC	0
chr:transnega1286	NULL	CCCATGCATATACTTACACCGATGA	nega1286	CCCATGCATATACTTATACAGATAA	3
chr:transnega1287	NULL	GACAAGGTTTCTCTGTGTAGACTTGGCTGT	nega1287	GACAAGGTTTCTCTGTGTAGACTTGGCTGT	0
chr:transnega1288	NULL	AATTACATTTCCAATGCTAGCCCAAA	nega1288	AATTACATTTCCAATGCTAGCCCAAA	0
chr:transnega1289	NULL	TTACAGTCCTCTTTGATATGAAAACTA	nega1289	TTACAGTCCTCTTTGATATGAAAACTA	0
chr:transnega1290	NULL	ATAAGACAGTGCCAAGGTTCGAACCCCTGT	nega1290	ATAAGACAGTGCCAAGGTTCGAACCCCTGT	0
chr:transnega1291	NULL	GCAGTGGTGAATGTGGCTTATGTCATAGC	nega1291	GCAGTGGTGAATGTGGCTTATGTCATAGC	0
chr:transnega1292	NULL	TTTCCTGCATTGCCTTTCTGTCTCA	nega1292	TTTCCTGCATAGCCTTTCTTTGTCA	3
chr:transnega1293	NULL	TCTCACAACCATCAGTAACTCCAGT	nega1293	TCTCACAACCATCAGTAACTCCAGT	0
chr:transnega1294	NULL	TTTCCTGCCATGATGGTCATGGACTCTGAAA	nega1294	TTTCCTGCCATGATGGTCATGGACTCTGAAA	0
chr:transnega1295	NULL	ACAATGTCTAGAATATAAATAAATAA	nega1295	ACAATGTCTAGAATATAAATAAATAA	0
chr:transnega1296	NULL	TGCAGAGGAGCAGAGTTTGGTCCTCACACCC	nega1296	TGCAGAGGAGCAGAGTTTGGTCCTCACACCC	0
chr:transnega1297	NULL	TCCACTGTGCTGTGTTCCAGTTCCCAGCCT	nega1297	TCCACTGTGCTGTGTTCCAGTTCCCAGCCT	0
chr:transnega1298	NULL	GAGGTCTGTGGATCTCTTGAGTTTGG	nega1298	GAGGTCTGTGGATCTCTTGAGTTTGG	0
chr:transnega1299	NULL	CCTAAGCTGCCTGAGAACTCCTGATTGTCCT	nega1299	CCTAAGCTGCCTGAGAACTCCTGATTGTCCT	0
chr:transnega1300	NULL	TATCCTTCCGCATCCTCCTTAGAACA	nega1300	TATCCTTCCGTTTCCTCCTTAGAAAA	3
chr:transnega1301	NULL	ATCTTTGCCAGTAAGCAGTGTAAGGTTAG	nega1301	ATCTTTGCCAGTAAGCAGTGTAAGGTTAG	0
chr:transnega1302	NULL	CTTGAACTCAAATCCACCTGCCTCTGCCTC	nega1302	CTTGAACTCAAATCCACCTGCCTCTGCCTC	0
chr:transnega1303	NULL	TGGTGGGGCATGTCTTTAATCCCAACACTC	nega1303	TGGTGGGGCATGTCTTTAATCCCAACACTC	0
chr:transnega1304	NULL	CTTTCATAACACGTTCCCTGGTCATCTTC	nega1304	CTTTCATAACACGTTCCCTGGTCATCTTC	0
chr:transnega1305	NULL	TTTTTGTTTTGGTTTGTTGTCATAAGAAT	nega1305	TTTTTGTTTTGTTTTGTTTTCACAAGAAT	3
chr:transnega1306	NULL	TCATTGTGTCCTATAAGTTTGGGTATGCTGT	nega1306	TCATTGTGTCCTATAAGTTTGGGTATGCTGT	0
chr:transnega1307	NULL	TGAAATATAACTGGTCTATGGGGTTTTAG	nega1307	TGAAATATAACTGGTCTATGGGGTTTTAG	0
chr:transnega1308	NULL	TAAACATTTGGGTAGAATCTATAAAAGAG	nega1308	TAAACATTTGGGTAGAATCTATAAAAGAG	0
chr:transnega1309	NULL	CACATGTTGATATGGTAATATTTTGGATA	nega1309	CACATGTTGATATGGTAATATTTTGGATA	0
chr:transnega1310	NULL	AGGACCTTTGGAAGAGCAGTCAG	nega1310	AGGACCTTTGGAAGAGCAGTCAG	0
chr:transnega1311	NULL	TCTCTCTGCTTGTTGTGTGTGGTTGAAAC	nega1311	TCTCTCTGCTTGTTGTGTGTGGTTGAAAC	0
chr:transnega1312	NULL	GTCTTCAGACATATCAGAAAATAGCA	nega1312	GTCTTCAGACATATCAGAAAATAGCA	0
chr:transnega1313	NULL	GCAGTCAGGGCTGTCTGTCTGCCCAGGAGAGG	nega1313	GCAGTCAGGGCTGTCTGTCTGCCCAGGAGAGG	0
chr:transnega1314	NULL	TTTTATGTAAAGCCATTTGCCT	nega1314	TTTTTTGTAAAGCCTTTTGCCT	2
chr:transnega1315	NULL	TATGTATAAAATTTATAAATTTATCTATA	nega1315	TATGTATAAAATTTATAAATTTATCTATA	0
chr:transnega1316	NULL	AGTGCTGTGATCACAGGTGCCTACCA	nega1316	AGTGCTGTGATCACAGGTGCCTACCA	0
chr:transnega1317	NULL	GGTCATTTTATTGTTATATTTTCTT	nega1317	GGTCATTTTATTTTTATATTTTTTT	2
chr:transnega1318	NULL	CACAATCCACTGCACAAAGAAACTTCTCTA	nega1318	CACAATCCACTGCACAAAGAAACTTCTCTA	0
chr:transnega1319	NULL	CTGTAGCCAAGTCTGTTGGGTATTTTC	nega1319	CTGTAGCCAAGTCTGTTGGGTATTTTC	0
chr:transnega1320	NULL	TTTCCAGCTGATTTTTCCGAATAAT	nega1320	TTTCCAGCTGCTTTTTGTGAATAAT	3
chr:transnega1321	NULL	TTCATGAGAAAGTTGTTGGCATCA	nega1321	TTTATGAGAAAGTTGCTGGCATAA	3
chr:transnega1322	NULL	AATAATTGAGGAAGACAACTATCATT	nega1322	AATAATTGAGGAAGACAACTATCATT	0
chr:transnega1323	NULL	TTGTTAGTAGCACTGGAGG	nega1323	TTGGTAGTAGCACTGGATG	2
chr:transnega1324	NULL	CATTTTATTTGGGGGCTTACAGTTCCA	nega1324	CATTTTATTTGGGGGCTTACAGTTCCA	0
chr:transnega1325	NULL	TTGAATCAAATATTTAGGCACTTGTGGCCCTG	nega1325	TTGAATCAAATATTTAGGCACTTGTGGCCCTG	0
chr:transnega1326	NULL	GTCTCTATTTTGTTTGAGATCTCTCTCTCT	nega1326	GTCTCTATTTTGTTTGAGATCTCTCTCTCT	0
chr:transnega1327	NULL	TCATTTTGGGAGGTCAAGGCAGAAAC	nega1327	TCATTTTGGGAGGTCAAGGCAGAAAC	0
chr:transnega1328	NULL	CTCCTTATCCTTGCCAGCATCTGCTGTCA	nega1328	CTCCTTATCCTTGCCAGCATCTGCTGTCA	0
chr:transnega1329	NULL	GGGTTAGAAATGTGACAAACAAGAC	nega1329	GGGTTAGAACTGTGACCAACAAGAA	3
chr:transnega1330	NULL	TGCTGTGCGTCAGACCCT	nega1330	TGCTGTGCCTCAGACCCT	1
chr:transnega1331	NULL	ATAATGCATGAAACCTCTGAAACATTAA	nega1331	ATAATGCATGAAACCTCTGAAACATTAA	0
chr:transnega1332	NULL	AGCATGGCAGGCAGACATGGTCCTGGGGAA	nega1332	AGCATGGCAGGCAGACATGGTCCTGGGGAA	0
chr:transnega1333	NULL	GCACCTTCTAAAATCGGTT	nega1333	GCACCATCTGAAATCGGTT	2
chr:transnega1334	NULL	TTTATTATTTTCTGTATGTATATGA	nega1334	TTTATTATTTTCTGTATGTATATGA	0
chr:transnega1335	NULL	GGCCCATAACTAAATGTAATAAAAGCAAT	nega1335	GGCCCATAACTAAATGTAATAAAAGCAAT	0
chr:transnega1336	NULL	CTACTGATGAAGCCTAGTTACAGTGGAAGA	nega1336	CTACTGATGAAGCCTAGTTACAGTGGAAGA	0
chr:transnega1337	NULL	AGATGGTTTGTGCATTGTTTCAAAATGGTGCC	nega1337	AGATGGTTTGTGCATTGTTTCAAAATGGTGCC	0
chr:transnega1338	NULL	GTTCAAAGATACCCTGGTCAGCTCAG	nega1338	GTTCAAAGATACCCTGGGCAACTCAG	2
chr:transnega1339	NULL	CAGCCTGGTCTACATTCTGAGTTCTAGGC	nega1339	CAGCCTGGTCTACATTCTGAGTTCTAGGC	0
chr:transnega1340	NULL	CCGGCTGTCGATCGTAC	nega1340	CCGACTGCCGCTCGTAC	3
chr:transnega1341	NULL	TTGTTTAGGAGCCCACAGCCCAGATCTGG	nega1341	TTGTTTAGGAGCCCACAGCCCAGATCTGG	0
chr:transnega1342	NULL	TTAACCACTGAGCCATCTCTGGAAGACTC	nega1342	TTAACCACTGAGCCATCTCTCCAAGACTC	2
chr:transnega1343	NULL	TGTCTTGTTTTACTTTTCAGAGTT	nega1343	TGTCTTGTTTTTCTTTTCAGATTT	2
chr:transnega1344	NULL	TCTGGGACATTCAGGACAGCCTTTATGGC	nega1344	TCTGGGACATTCAGGACAGCCTTTATGGC	0
chr:transnega1345	NULL	AGGGTTTTTCTGGCTGTCCCAGAACTTGCT	nega1345	AGGGTTTTTCTGGCTGTCCCAGAACTTGCT	0
chr:transnega1346	NULL	TGTACTTGACCCTCATACCTGTG	nega1346	TAGACTTGACCCTCATACCTGTG	2
chr:transnega1347	NULL	AGGGTTTTTATTGCTGCAATGAAACACCATG	nega1347	AGGGTTTTTATTGCTGCAATGAAACACCATG	0
chr:transnega1348	NULL	TTTATGTATGGTCTCAGTGTCTTCTTGGG	nega1348	TTTATGTATGGTCTCAGTGTCTTCTTGGG	0
chr:transnega1349	NULL	TTTTTTTTTAAAGATTTATTTATTTATTAT	nega1349	TTTTTTTTTAAAGATTTATTTATTTATTAT	0
chr:transnega1350	NULL	CGAATTAGAAGAATGGAATGTAA	nega1350	CGAAATAGAAAATTGGAATGTAA	3
chr:transnega1351	NULL	TGTTGGCATCTGCCATAGTGTCTGGGTTTGG	nega1351	TGTTGGCATCTGCCATAGTGTCTGGGTTTGG	0
chr:transnega1352	NULL	TTCCCAGGAAAGCTGGGTGCTTTCCTGTT	nega1352	TTCCCAGGAAAGCTGGGTGCTTTCCTGTT	0
chr:transnega1353	NULL	TGCATATGCTGAGTATGTGCTTTGCCAC	nega1353	TGCACATGCTCAGTATGTGCTTTACCAC	3
chr:transnega1354	NULL	GTATTTTTAATTTAAATTGTTTTCG	nega1354	GTATTTTTATTTTCAATTGTTTTCT	3
chr:transnega1355	NULL	GAGAGGGTAAAGGCACATGCCACCAAGCT	nega1355	GAGAGGGTAAAGGCACATGCCACCAAGCT	0
chr:transnega1356	NULL	TGGTCCCTGCTTCGAAGATAACACCTTGA	nega1356	TGGTCCCTGCTTCGAAGATAACACCTTGA	0
chr:transnega1357	NULL	CCACCTATCTCTGCCTCCCGAGTGCTGGG	nega1357	CCACCTATCTCTGCCTCCCGAGTGCTGGG	0
chr:transnega1358	NULL	TGTGTGTATGTGTGTGTGTGTGTGTGTGTGT	nega1358	TGTGTGTATGTGTGTGTGTGTGTGTGTGTGT	0
chr:transnega1359	NULL	TTTAGCCCAACCCACTACTA	nega1359	TTTAGCCAAACCCACTACCA	2
chr:transnega1360	NULL	TGACAGTAACATGACAATATTACAGGATA	nega1360	AGACAGTAACATGAGAATAATACAGGATA	3
chr:transnega1361	NULL	GATGGACCCCTGGGTGGGGCAGTCTCTGGA	nega1361	GATGGACCCCTGGGTGGGGCAGTCTCTGGA	0
chr:transnega1362	NULL	AAGATAATATTCTATTGTACGGATATTC	nega1362	AAGATAATATTCTATTGTACGGATATTC	0
chr:transnega1363	NULL	TTCTCTCCGTATCTCAAGGTCAATAAGGCT	nega1363	TTCTCTCCTTATCTCAAGGTCATTAAGGCT	2
chr:transnega1364	NULL	AAGAGCTATGGACCAGTGATCTGAATGCTT	nega1364	AAGAGCTATGGACCAGTGATCTGAATGCTT	0
chr:transnega1365	NULL	GTAATTCAGTTTGTAGCCAAGGCTAGTTT	nega1365	GTAATTCAGTTTGTAGCCAAGGCTAGTTT	0
chr:transnega1366	NULL	ATTGAAAAAAGGAGTTGGGCATGTACT	nega1366	ATTGAAAAAAGGAGTTGGGCATGTACT	0
chr:transnega1367	NULL	TCTAAATCTAGATATGAAAGG	nega1367	TCTAAATCTAGATATGAAAGG	0
chr:transnega1368	NULL	ACTCTATTGAACTAGCTGGTTTGTTGGT	nega1368	ACTCTATTGAACTAGCTGGTTTGTTGGT	0
chr:transnega1369	NULL	TTTACATAGTGAGATCCTGTCTCAAAAA	nega1369	TTTACATAGTGAGATCCTGTCTCAAAAA	0
chr:transnega1370	NULL	AAATTTGGTAAGTCAACTTATATT	nega1370	AAATTAGTTAAGTCAATTTATATT	3
chr:transnega1371	NULL	ATGTATGTATATACACACACACACCTAC	nega1371	ATGTATGTATATACACACACACACCTAC	0
chr:transnega1372	NULL	GATTACAGGCGTGAGCCACCATGCC	nega1372	GATTACAGGCGTGAGCCACCATGCC	0
chr:transnega1373	NULL	AGAATGTTGCCTGTCTATAATTTCCA	nega1373	AGAATGTTGCCTGTCTATAATTTCCA	0
chr:transnega1374	NULL	TGCGGGTGGATAGAATGTATGCTGCACAC	nega1374	TGCGGGTGGATAGAATGTATGCTGCACAC	0
chr:transnega1375	NULL	TCCAGCAGGCTCCCAGATGAAGCCACTG	nega1375	TCCAGCAGGCTCCCAGATGAAGCCACTG	0
chr:transnega1376	NULL	AGAAGGAGAATGAGAAGAAGGCGCTGAG	nega1376	AGGAGGAGAATGAGAAGAAGGAGATGAG	3
chr:transnega1377	NULL	TAAATAAATAAATAAATAAATAAATAAATA	nega1377	TAAATAAATAAATAAATAAATAAATAAATA	0
chr:transnega1378	NULL	ATTGAGCACTCAGAGGAGGAGGAAATCGGA	nega1378	ATTGAGCACTCAGAGGAGGAGGAAATCGGA	0
chr:transnega1379	NULL	GTCCTCCTATCTCTGCTCTCTTGGAGCTGG	nega1379	GTCCTCCTATCTCTGCTCTCTTGGAGCTGG	0
chr:transnega1380	NULL	ATATAAAGTTTGCACAACCAATGGGCCTCT	nega1380	ATATAAAGTTTGCACAACCAATGGGCCTCT	0
chr:transnega1381	NULL	TGAAGCCTTCCATATAGGTCCAGAA	nega1381	TGAAGACTTCCATATAAGTCCAGAA	2
chr:transnega1382	NULL	GATGTTGTAAACAATTAGAAATTCTA	nega1382	TATTTTGTAAACAATTAGAAAATCTA	3
chr:transnega1383	NULL	GTACTCATGGGTGTGGGCCATCCACCGG	nega1383	GTACTCATGGGTGTGGGCCATCCACCGG	0
chr:transnega1384	NULL	AATAACTAATTAATTCTGTGTTGTGG	nega1384	AATAACTAATTAATTCTGTGTTGTGG	0
chr:transnega1385	NULL	TGCACATGTCTTGCACCAGTAAATGCTTC	nega1385	TGCACATGTCTTGCACCAGTAAATGCTTC	0
chr:transnega1386	NULL	GTCTGCCCTCCTTCCCCTGCAAACCCTG	nega1386	GTCTGCCCTCCTTCCCCTGCAAACCCTG	0
chr:transnega1387	NULL	GCCCCCAGTCTGATCAAGACCAAAGCCA	nega1387	GCCCCCAGTCTGATCAAGACCAAAGCCA	0
chr:transnega1388	NULL	AGGAATCGGCCGGTTC	nega1388	AGGAATCAGCCGGTTC	1
chr:transnega1389	NULL	AAGGGGAATGCTGGTAGCAGTGAGG	nega1389	AAGGGGAATGCTGGTAGCAGTGAGG	0
chr:transnega1390	NULL	GGTTGTGTGCCACCATGTGGTTGCTGGGA	nega1390	GGTTGTGTGCCACCATGTGGTTGCTGGGA	0
chr:transnega1391	NULL	TAGGTAAAGATCCTTTCCCAATCTGT	nega1391	TAGGTAAAGATCCTTTCCCAATCTGT	0
chr:transnega1392	NULL	GGTCACAGACCAGATATCCACTACATT	nega1392	GGTCACAGACCAGATATCCACTACATT	0
chr:transnega1393	NULL	TTCGCAGGTGCTAGGGAGCAAGAAACTTTT	nega1393	TTCGCAGGTGCTAGGGAGCAAGAAACTTTT	0
chr:transnega1394	NULL	TCTCAGGTTTATTTGGAAACTGCTTTTGGC	nega1394	TCTCAGGTTTATTTGGAAACTGCTTTTGGC	0
chr:transnega1395	NULL	AACATGAATTGGAAAGTTCTAGGTAAAACA	nega1395	AACATGAATTGGAAAGTTCTAGGTAAAACA	0
chr:transnega1396	NULL	GCCCTCCTGCCTCAGCCTGTGGAGTGCTGG	nega1396	GCCCTCCTGCCTCAGCCTGTGGAGTGCTGG	0
chr:transnega1397	NULL	CCTTGGCCAAGTTGTCTGCATTCTCTGGGT	nega1397	CCTTGGCCAAGTTGTCTGCATTCTCTGGGT	0
chr:transnega1398	NULL	TTTTGAGAAGTGGGATAATTTGT	nega1398	TTTTGAGAAGTGGGATAATTTGT	0
chr:transnega1399	NULL	CCAGTGATTGAGTTAAAGTCATCAGGCTTG	nega1399	CCAGTGATTGAGTTAAAGTCATCAGGCTTG	0
chr:transnega1400	NULL	CTTTGTCTATGGTTAAGACTCCAGG	nega1400	CTTTGTCTATGGTTGAGACTCCAAG	2
chr:transnega1401	NULL	TTACAGGGAAATACTTTTG	nega1401	TTACAGGGAAATACTTTTG	0
chr:transnega1402	NULL	GCTCTTAACCACTGAGCT	nega1402	GCTCTTAACCACTGAGCT	0
chr:transnega1403	NULL	ATCAACTAAAACCCAAGCTGTTGGCAACTC	nega1403	ATCAACTAAAACCCAAGCTGTTGGCAACTC	0
chr:transnega1404	NULL	TGTAGATAGATTAGGTTTGCCTAATTGTGT	nega1404	TGTAGATAGATTAGGTTTGCCTAATTGTGT	0
chr:transnega1405	NULL	GACACAAGCATGGCCTCA	nega1405	GACACAAGCATTACCTCA	2
chr:transnega1406	NULL	TACCCGACATCACCAAGCCCTTTCGTCTAT	nega1406	TACCCGACATCACCAAGCCCTTTCGTCTAT	0
chr:transnega1407	NULL	GATTCTGGGTCCTCTGGAAGAGGAGCC	nega1407	GATTCTGGGTCCTCTGGAAGAGGAGCC	0
chr:transnega1408	NULL	GAGATGGGGCTATCCCAAAAACTATTGCC	nega1408	GAGATGGGGCTATCCCAAAAACTATTGCC	0
chr:transnega1409	NULL	CCTGAGGCCTCTGGCAACATAAACGGAAGTG	nega1409	CCTGAGGCCTCTGGCAACATAAACGGAAGTG	0
chr:transnega1410	NULL	CAAGCACAGAGCCAGGAAGTGGT	nega1410	CAAGCTCTCAGCCAGGAAGTGGT	3
chr:transnega1411	NULL	GTCTTGCTGGGCCGTGGAGGCGCACCCCT	nega1411	GTCTTGCTGGGCAGTGGTGGCGCACACCT	3
chr:transnega1412	NULL	AGGGCCAGACAGAGGGGGTGGGTGGGT	nega1412	AGGGCCAGACAGAGGGGGTGGGTGGGT	0
chr:transnega1413	NULL	CTTCACTGCTGAGCCATCT	nega1413	CTTCACTGCTGAGCCATCT	0
chr:transnega1414	NULL	TGGCGCACGCCTTTAATCCCAGCACTCA	nega1414	TGGCGCACGCCTTTAATCCCAGCACTCA	0
chr:transnega1415	NULL	CAAATTCAAAAAAAAACAAAAAGGTTAATG	nega1415	CAAATTCAAAAAAAAAAAAAAAGGAAAATG	3
chr:transnega1416	NULL	ACATTTGCCTTTCGCCATCTGGTAA	nega1416	ACATTTGCCTTTCGCCATCTGGTAA	0
chr:transnega1417	NULL	GTTCTGGAGGTTGGAAGTCCTAAATCAGG	nega1417	GTTCTGGAGGTTGGAAGTCCTAAATCAGG	0
chr:transnega1418	NULL	TGGTGGCGCACACCTTTAATCCCAGCACT	nega1418	TGGTGGCGCACACCTTTAATCCCAGCACT	0
chr:transnega1419	NULL	GCTGGGAATTGAACTCAGGACC	nega1419	GCTGGGAATTGAACTCAGGACC	0
chr:transnega1420	NULL	TGTTTGGTTGTTTTTTGAGACAGGGTCTCAC	nega1420	TGTTTGTTTGTTTTTTGAGACAGGGTCTCAC	1
chr:transnega1421	NULL	TGTATCCCCTGGAACTGGAATTAT	nega1421	TGTATCCCCTGGAACTGGAATTAT	0
chr:transnega1422	NULL	GAAGTCCCAAGAGACACACCCCTTCTACCCT	nega1422	GAAGTCCCAAGAGACACACCCCTTCTACCCT	0
chr:transnega1423	NULL	CAAACTAGAGCTGAATATCCAAAGTA	nega1423	CAAACTAAAGCTGAATTTCAAAAGTA	3
chr:transnega1424	NULL	AGAGATTCTGTGCTGCTCC	nega1424	AGAGATTCTGTCCTGCTCC	1
chr:transnega1425	NULL	CTTACCGACTGAGCCATCGTGCCAGCCCTC	nega1425	CTTACCCACTGAGCCATCCTGCCAGCCCTC	2
chr:transnega1426	NULL	CTGGGGCTGGAGCTTGATGAGAGAG	nega1426	CTGGGGCTGGAGCTTGATGAGAGAG	0
chr:transnega1427	NULL	CCCTGTGCTAGCTGGCTTGCTTGCTTCCTT	nega1427	CCCTGTGCTTGCTTGCTTGCTTGCTTGCTT	3
chr:transnega1428	NULL	TTTTGGGCAGTAAGCCCCAGGGATCCTCTTA	nega1428	TTTTGGGCAGTAAGCCCCAGGGATCCTCTTA	0
chr:transnega1429	NULL	ATGTGTATTTTACTCCATGGC	nega1429	ATTTGTCTTTTACTCCATGGC	2
chr:transnega1430	NULL	GGCACTTGAAGAATTCACTG	nega1430	GGCACTGGTAGAATTCACTG	2
chr:transnega1431	NULL	CTTGTCTCTTTCTCTTCGCATTTCT	nega1431	CTTGTCTCTTTCTCTTCGCATTTCT	0
chr:transnega1432	NULL	TAGGTCTTGGTATCTGGCAAG	nega1432	TAGGTCTTGGTATCTGGCAAG	0
chr:transnega1433	NULL	GCTTCTGCTTCAGTTCCTGCCTCCAAGTTC	nega1433	GCTTCTGCTTCAGTTCCTGCCTCCAAGTTC	0
chr:transnega1434	NULL	CTGGAATCAGGCTGCGTTGCCT	nega1434	CTGGAATCAGCCAGCGTTACCT	3
chr:transnega1435	NULL	TTGTTCTTGGGTTTTAGAGACAGGGTTTCT	nega1435	TTGTTTTTGGATTTTAGAGACAGGGTTTCT	2
chr:transnega1436	NULL	TGTGAGAAGTGCCCATGTGTGACTGTG	nega1436	TGTGAGAAGTGCCCATGTGTGACTGTG	0
chr:transnega1437	NULL	TCCTTTTTTCCATTATAATGATTT	nega1437	TCCTTTGTTCCATTAAAATGATGT	3
chr:transnega1438	NULL	TTGAGGAAACACACACACACACACACCC	nega1438	TTGAGGAAACACACACACACACACACAC	1
chr:transnega1439	NULL	GCAGCCCCTAGAAGACTACCTATATCACA	nega1439	GCAGCCCCTAGAAGACTACCTATATCACA	0
chr:transnega1440	NULL	GTGCCCAGATATCTGGTGTTTGAACCTG	nega1440	GTGCCCAGATATCTGGTGTTTGAACCTG	0
chr:transnega1441	NULL	GGTGGATTTCTGAGTTCCAGGACAGCCAGGG	nega1441	GGTGGATTTCTGAGTTCCAGGACAGCCAGGG	0
chr:transnega1442	NULL	CTACATGGCCTCCAAGGAGTAAGAAACCCT	nega1442	CTACATGGCCTCCAAGGAGTAAGAAACCCT	0
chr:transnega1443	NULL	AACATGATACATACAAGTTTGAGG	nega1443	AACTCGATACTTACAAGTTTGAGG	3
chr:transnega1444	NULL	CACCGTGCTGGCTGCCATGCTCTCTACCAA	nega1444	CACCGTGCTGGCTGCCATGCTCTCTACCAA	0
chr:transnega1445	NULL	TCCCTAGGACATACAATCTCATACCAAAC	nega1445	TCCCTAGGACATACAATCTCATACCAAAC	0
chr:transnega1446	NULL	CAGTATCTTCTCGTCAATGGGTGGGAATC	nega1446	CAGTATCTTCTCGTCAATGGGTGGGAATC	0
chr:transnega1447	NULL	ATTCTCCTGCTGCAGTTT	nega1447	ATTATCCTGTTGCAGTTT	2
chr:transnega1448	NULL	TTTAGGCAAAAAGTGCAATGAC	nega1448	TTTAGGCAAAATATGCATTGAC	3
chr:transnega1449	NULL	GAGGAATTACCACCTTGTCACATCTATA	nega1449	GAGGAATTACCACCTTGTCACATCTATG	1
chr:transnega1450	NULL	GGAGGCAGAGGCAGAGGTAGGAAGGCGAG	nega1450	GGAGGCAGAGGCAGAGGTAGGAAGGCGAG	0
chr:transnega1451	NULL	ACCACGAGTGGCCATCATTAAGTGGTTTT	nega1451	ACCACGAGTGGCCATCATTAAGTGGTTTT	0
chr:transnega1452	NULL	AGTTGGGAGAGAAAAAGATGAAGAGAGA	nega1452	AGTTGGGAGAGAAAAAGATGAAGAGAGA	0
chr:transnega1453	NULL	TCAAATGCTGCACGTCTTTAATACAG	nega1453	TCAAATGCTGCACGTCTTTAATACAG	0
chr:transnega1454	NULL	GTGAGAAAAATAAAGTTGTTGGATCTTGCT	nega1454	GTGAGAAAAATAAAGTTGTTGGATCTTGCT	0
chr:transnega1455	NULL	GAACAAGGCAAGTCTTATAAATTACAA	nega1455	GAACAAGGCAAGTCTTATAAATTACAA	0
chr:transnega1456	NULL	CAACCGTCCTAATGCATCCTTTAGTACA	nega1456	CAACCGTCCTAATGCATCCTTTAGTACA	0
chr:transnega1457	NULL	AATACCACTATCAATTC	nega1457	AATACCACTATCACTTC	1
chr:transnega1458	NULL	GATTTATTATATGTAGGTACACTGTAGCTG	nega1458	GATTTATTATATGTAGGTACACTGTAGCTG	0
chr:transnega1459	NULL	ATGAACTAACCAGTAGCCCCAGAGCT	nega1459	ATGAACTAACCAGTAGCCCCAGAGCT	0
chr:transnega1460	NULL	ACTCTGCACAGTGAACTTTTTTTC	nega1460	ACTGTGCACAGTGAACTTTTTTTT	2
chr:transnega1461	NULL	GTTTTCATTTTCGTCTCTGCCCAGTTTAC	nega1461	GTTTTCATTTTCGTCTCTGCCCAGTTTAC	0
chr:transnega1462	NULL	TCAATCAAAATATACCTAGAAAAGCTATC	nega1462	TCAATCAAAATATACCTAGAAAAGCTATC	0
chr:transnega1463	NULL	TTCTGTTAACCTATATTGCCCACCCTTAT	nega1463	TTCTGTTAACCTATATTGCCCACCCTTAT	0
chr:transnega1464	NULL	TTCAACCTGCTTTCTTACAGAATCCAGG	nega1464	TTCAACCTGCTTTCTTACAGAATCCAGG	0
chr:transnega1465	NULL	TTGAAAATAGACTCCATGAAAAATTTAGG	nega1465	TTGAAAATAGACTCCATGAAAAATTTAGG	0
chr:transnega1466	NULL	CCCCGTGCATGCTATTTAGTGCATTC	nega1466	CCCCGTGCATGCTATTTAGTGCATTC	0
chr:transnega1467	NULL	TGATTGAACTACAGTTGCTGCTTCATGC	nega1467	TGATTGAACTACAGTTGCTGCTTCATGC	0
chr:transnega1468	NULL	TGATGCCTTCTTCTGGCCTCCTTGGGCAC	nega1468	TGATGCCTTCTTCTGGCCTCCTTGGGCAC	0
chr:transnega1469	NULL	AAGACCTCTCTGCCCCCTGATTCCTCACTT	nega1469	AAGACCTCTCTGCCCCCTGATTCCTCACTT	0
chr:transnega1470	NULL	AGAGCACTGGCCAGTGGCACTTCCAGAGG	nega1470	AGAGCACTGGCCAGTGGCACTTCCAGAGG	0
chr:transnega1471	NULL	GTATGGGTGGTCCCCAGCTTTGGGGTACAA	nega1471	GTATGGGTGGTCCCCAGCTTTGGGGTACAA	0
chr:transnega1472	NULL	GGTCTTGAGTTCAAATCCCAACAACCACAT	nega1472	GGTCTTGAGTTCAAATCCCAACAACCACAT	0
chr:transnega1473	NULL	CCTACTCTCTCTCCCCGCTTTACTTCTG	nega1473	CCTACTCTCTCTCCCCGCTTTACTTCTG	0
chr:transnega1474	NULL	ATGTCCATATCTAGCCTATCG	nega1474	ATGTCCACAGCAAGCCTATCG	3
chr:transnega1475	NULL	TCAGGTACGGGAGCAGCACAGAAATCAGCG	nega1475	TCAGGTACGGGAGCAGCACAGAAATCAGCG	0
chr:transnega1476	NULL	TTTGAATGAATGTATGTGTACATTTATGTGT	nega1476	TATGAATGAATGTATGTGTATATTTATGTGT	2
chr:transnega1477	NULL	GAGGGATTCTGAGGAAGAGGCGTTCCAGA	nega1477	GAGGGATTCTGAGGAAGAGGCGTTCCAGA	0
chr:transnega1478	NULL	AGATTAGCAGACTTGATATGCTTCAG	nega1478	AGATTAGCAGACTTGATATGCTTCAG	0
chr:transnega1479	NULL	TAGGAGTGATGGCTCATGACTGTAATCCCA	nega1479	TAGGAGTGATGGCTCATGACTGTAATCCCA	0
chr:transnega1480	NULL	GTCCTTTCTGACTTCACAGATAGTAGAAAC	nega1480	GTCCTTTCTGACTTCACAGATAGTAGAAAC	0
chr:transnega1481	NULL	TCACCCTTTCCCTAGGCCAA	nega1481	TCACCCTTTCCCTAGGCTAA	1
chr:transnega1482	NULL	CCTGTTTTCTTAAAGAACCCAGGACTACAAG	nega1482	CCTGTTTTCTTAAAGAACCCAGGACTACAAG	0
chr:transnega1483	NULL	CGCACACAGGAGGAGCGAAAACA	nega1483	CTCCCACAGGAGGAGGGAAAACA	3
chr:transnega1484	NULL	CAGATGAAACTTGGACTTTGGATATTAAA	nega1484	CAGATGAAACTTGGACTTTGGATATTAAA	0
chr:transnega1485	NULL	TGCCCTCATCGCCTCATTTGAAGAAC	nega1485	TGCCCTCATCGCCTCATTTGAAGAAC	0
chr:transnega1486	NULL	CAGTCTGCTGGGCTCGTTTTCTCAGCTGAG	nega1486	CAGTCTGCTGGGCTCGTTTTCTCAGCTGAG	0
chr:transnega1487	NULL	ATTTAGAGGTTCATCCCATTATCATAAAGGC	nega1487	ATTTAGAGGTTCATCCCATTATCATAAAGGC	0
chr:transnega1488	NULL	CAAGGATCTAGCAGTTGCTCAGTTCCAC	nega1488	CAAGGATCTAGCAGTTGCTCAGTTCCAC	0
chr:transnega1489	NULL	TTTTAAGTGTGTGTGTATACAGTGCCCATTG	nega1489	TTTTAAGTGTGTGTGTATACAGTGCCCATTG	0
chr:transnega1490	NULL	CTATGTGTCTGTGTGTATTATTATATCATA	nega1490	CTATGTGTGTGTGTGTATAAATATATCATA	3
chr:transnega1491	NULL	AAGGCCTCAGTTGGTAAAGTGTTTAGT	nega1491	AAGGCCTCAGTTGGTAAAGTGTTTAGT	0
chr:transnega1492	NULL	CTACTACAACAGTGCCACACTTTCTAAAGT	nega1492	CTACTACAACAGTGCCACACTTTCTAAAGT	0
chr:transnega1493	NULL	CCTCCCGTGCCACCACCACTCAGGGAAAGC	nega1493	CCTCCCGTGCCACCACCACTCAGGGAAAGC	0
chr:transnega1494	NULL	AATGCCACTGACTGTGTGGTTTAGGCAACA	nega1494	AATGCCACTGACTGTGTGGTTTAGGCAACA	0
chr:transnega1495	NULL	TGAGGAAGCAGTCCTGAGTTGGGAAG	nega1495	TGAGGAAGCAGTCCTGAGTTGGGAAG	0
chr:transnega1496	NULL	TGATTGGATGAATCTCAGAAGAGACTT	nega1496	TGATTGGATGAATCTCAGAAGAGACTT	0
chr:transnega1497	NULL	ATGTAATGTGCCAATGATTA	nega1497	ATATAATGTGCAAATGATTA	2
chr:transnega1498	NULL	GCCTTTCAGATGAAGATGTAGAACT	nega1498	GCCTTTCAGATGAAGATGTAGAACT	0
chr:transnega1499	NULL	TGGTTCTAGGGAGTCTCAAGAT	nega1499	TTGTTCTGGGGAGTCTCAACAT	3
chr:transnega1500	NULL	CATATCCAGTCTCAGAGGTGTAGATGCAT	nega1500	CATATCCAGTCTCAGAGGTGTAGATGCAT	0
chr:transnega1501	NULL	TGGCTGGCCTCTTCTGTAGAGTTCACCCTAG	nega1501	TGGCTGGCCTCTTCTGTAGAGTTCACCCTAG	0
chr:transnega1502	NULL	CACTGACAATTCTTCTACCTGAACCTGCGT	nega1502	CACTGGCAATTCTTCTACCTCAACCTGAGT	3
chr:transnega1503	NULL	TTTGTGTTCCCCTGTTCCTGTGGGGGTCC	nega1503	TTTGTGTTCCCCTGTTCCTGTGGGGGTCC	0
chr:transnega1504	NULL	GTTCCCCTTTTGCCCCGTCTCACCTTCTTT	nega1504	GTTCCCCTTTTGCCCCGTCTCACCTTCTTT	0
chr:transnega1505	NULL	AATACTTTTTTATTATTAATCCTATGT	nega1505	AATACTTTTTTTTTATTGATTCTATGT	3
chr:transnega1506	NULL	CCATTGTTGTCAGAAGGACCGCAATAACA	nega1506	CCATTGTTGTCAGAAGGACCGCAATAACA	0
chr:transnega1507	NULL	GCCCCCAGAGCCCCGACGGTGGAGGGGAG	nega1507	GCCCCCAGAGCCCCGACGGTGGAGGGGAG	0
chr:transnega1508	NULL	CTTTCTTTTTGACCCAGATTTCAAA	nega1508	CTTCCTTTTTGACCCTGATTTCACA	3
chr:transnega1509	NULL	ACCGTTTTCAAGTTGTGTTACTTGGTT	nega1509	ACCGTTTTCAAGTTGTGTTACTTGGTT	0
chr:transnega1510	NULL	CTAAAACTGCCCTAAAATAAAGTCAGTTAA	nega1510	CTAAAACTGCCCTAAAATAAAGTCAGTTAA	0
chr:transnega1511	NULL	TTAACCTACTCATGACTATATATTC	nega1511	TTAACCTACTCATGACTATATATTC	0
chr:transnega1512	NULL	AAGTTGCCACTTACGAAGTAGATACAGAG	nega1512	AAGTTGCCACTTACGAAGTAGATACAGAG	0
chr:transnega1513	NULL	TTCTCAGAGTCAGATGAGAAGACG	nega1513	TTCTCAAAGTCAAATGAGAAGACT	3
chr:transnega1514	NULL	GGTCTTGAAGATCCATTTGTTGTTAAGA	nega1514	GGTCTTGAAGATCCATTTGTTGTTAAGA	0
chr:transnega1515	NULL	ATCACTAGCCAAAGAGCAAGCATGGA	nega1515	ATCACTAGCCAAAGAGCAAGCATGGA	0
chr:transnega1516	NULL	ACACCTTTAAGAGGTGCACTTGAGAGGCAGA	nega1516	ACACCTTTAAGAGGTGCACTTGAGAGGCAGA	0
chr:transnega1517	NULL	GGGGTTACCCATATTCCTGTGAAAAACTAC	nega1517	GGGGTTACCCATATTCCTGTGAAAAACTAC	0
chr:transnega1518	NULL	TATTTTGTATTGTTGCTGTACTATGCCCGC	nega1518	TATTTTGTATTGTTGCTGTACTATGCCCGC	0
chr:transnega1519	NULL	ATGCCAGCGTGTGTCCT	nega1519	ATGCCAGCGTGTGTCCT	0
chr:transnega1520	NULL	ATGGGAAGGGCTCATGAGTCCCCAGCCCTGG	nega1520	ATGGGAAGGGCTCATGAGTCCCCAGCCCTGG	0
chr:transnega1521	NULL	CTATTGTGTTTGTTGTTATTTTTTTTGTT	nega1521	CTATTGTTTTTGTTGTTGTTTATTTTGTT	3
chr:transnega1522	NULL	AGGAAGTCAGCCATAAAACAGTCTCTCCT	nega1522	AGGAAGTCAGCCATAAAACAGTCTCTCCT	0
chr:transnega1523	NULL	GCTAAACCACCACCATGAACAACATTGGCA	nega1523	GCAAAACCACCACCATGAAGAACATCGGCA	3
chr:transnega1524	NULL	CTCTCTGTGTTTGAAGCCAGCCTATTCTAC	nega1524	CTCTCTGTGTTTGAAGCCAGCCTATTCTAC	0
chr:transnega1525	NULL	TCAGTCTGTAGTGGGAAGGAAAAGCAGAGCA	nega1525	TCAGTCTGTAGTGGGAAGGAAAAGCAGAGCA	0
chr:transnega1526	NULL	TGAGACGATACTCATCTTCTGCAGGACAAC	nega1526	TGAGACGATACTCATCTTCTGCAGGACAAC	0
chr:transnega1527	NULL	TGCCCCTTTGCAAGTCTTACCTCCAAATA	nega1527	TGCCCCTTTGCAAGTCTTACCTCCAAATA	0
chr:transnega1528	NULL	TTATCCTATTTAATTATGGCCACAACTTTG	nega1528	TTATCCTATTTAATTATGGCCACAACTTTG	0
chr:transnega1529	NULL	TTCTAGTTCCAGGGAATCGAACACCTTCT	nega1529	TTCTAGTTCCAGGGAATCGAACACCTTCT	0
chr:transnega1530	NULL	TAGCACTTAGCAGGTTGTATTATCATT	nega1530	TAGCACTTAGCAGGTTGTATTATCATT	0
chr:transnega1531	NULL	ATATAGTCTCTCTGCATCTCCCCGAC	nega1531	AGATAGTCTCTCTGCATAGCCCCGAC	3
chr:transnega1532	NULL	AGCAGCTAGTGCTCTTAACTGCTCCAGCCC	nega1532	AGCAGCTAGTGCTCTTAACTGCTCCAGCCC	0
chr:transnega1533	NULL	CTGCCTCTGCCTCCCAAGTACTGGGATTAA	nega1533	CTGCCTCTGCCTCCCAAGTACTGGGATTAA	0
chr:transnega1534	NULL	ATTCAGCAAGACCCTATCTCAAAACCAAACA	nega1534	ATTCAGCAAGACCCTATCTCAAAACCAAACA	0
chr:transnega1535	NULL	ACATAGTTGAGGTGAGTCTTCCTAGCCCTG	nega1535	ACATAGTTGAGGTGAGTCTTCCTAGCCCTG	0
chr:transnega1536	NULL	ACTCACTCCTTGTCCACAACCATTCAAAGG	nega1536	ACTCACTCCTTGTCCACAACCATTCCAAGG	1
chr:transnega1537	NULL	TTTTTCAAATCTTATTTTTAATGATGGTTCT	nega1537	TTTTTCAAATCTTATTTTTAATGATGGTTCT	0
chr:transnega1538	NULL	AACTGTTGCCAAGGATGCAAGGTTATTAAAC	nega1538	AACTGTTGCCAAGGATGCAAGGTTATTAAAC	0
chr:transnega1539	NULL	GATCCAAGCTCTGATCACAACAC	nega1539	GATCCAAGCTCTGATCACAACAC	0
chr:transnega1540	NULL	GCACGTGAGAGGTAGAGGCAAGAGAATC	nega1540	GCACGTGAGAGGTAGAGGCAAGAGAATC	0
chr:transnega1541	NULL	GCCCACAGTCAGCTATTGAATGGACCACAGG	nega1541	GCCCACAGTCAGCTATTGAATGGACCACAGG	0
chr:transnega1542	NULL	TTGAGGCCAGCCTGGTTTACAAAGTCAGT	nega1542	TTGAGGCCAGCCTGGTTTACAAAGTCAGT	0
chr:transnega1543	NULL	GAAGACGGAAATTTGAACATGCCA	nega1543	GCAGACGGAAATTTGAAGATGCCA	2
chr:transnega1544	NULL	ACTCACATGCAAGAGAGCCTAACAT	nega1544	ACTCACAAGCAAGAGAGCCTAACAT	1
chr:transnega1545	NULL	ATACACTGCCTGTGAGTGGCACTTTCCAGCA	nega1545	ATACACTGCCTGTGAGTGGCACTTTCCAGCA	0
chr:transnega1546	NULL	TGGCATTGTTGGCTATGATGTTTGAAGACC	nega1546	TGGCATTGTTGGCTATGATGTTTGAAGACC	0
chr:transnega1547	NULL	CTATGGTCCCGAAGTG	nega1547	CTATGGTCCAGAAGTG	1
chr:transnega1548	NULL	CTGTCTCTATCTCCGTCTGTCTCTTCGCCT	nega1548	CTGTCTCTATCTCTGTCTGTCTCTCCACCT	3
chr:transnega1549	NULL	CCATCACAGCAGAGGTGTTCAGCAAAAGCT	nega1549	CCATCACAGCAGAGGTGTTCAGCAAAAGCT	0
chr:transnega1550	NULL	TGGGTTCCCAGGGTCCCCGTAGCAGCATTG	nega1550	TGGGTTCCCAGGGTCCCCGTAGCAGCATTG	0
chr:transnega1551	NULL	TACATATCAAAGCAGACCTGGACTCCAGGCT	nega1551	TACATATCAAAGCAGACCTGGACTCCAGGCT	0
chr:transnega1552	NULL	TTTGAACAATCCAGTTCTGAC	nega1552	TTTGAACAATCCAGTTTTGAG	2
chr:transnega1553	NULL	CCTTCATAGGACTAAGGACCTCTCCTCTC	nega1553	CCTTCATAGGACTAAGGACCTCTCCTCTC	0
chr:transnega1554	NULL	AGTTCCCTGTGTGATCTCGGTTACCTTTGC	nega1554	AGTTCCCTGTGTGACCTCAGTTACCTTTGC	2
chr:transnega1555	NULL	GAGCCACCTGATGTGGGAACTGAATTCCTG	nega1555	GAGCCACCTGATGTGGGAACTGAATTCCTG	0
chr:transnega1556	NULL	GAAAGTCAACTGAGGACCAGCATC	nega1556	GAAAGTCAACTGAGGACCAGCATC	0
chr:transnega1557	NULL	TAGGGCCCAGCGCTTTGTGT	nega1557	TAGGGGCCAGCTCTTTGTGT	2
chr:transnega1558	NULL	CCACGATCATCATGGCGGAGAGCAGAA	nega1558	CCACGATCATCATGGCGGAGAGCAGAA	0
chr:transnega1559	NULL	TCTTAGGATGGAGATTGAGAAT	nega1559	TCTTAGGCTGGAGGTTGAGATT	3
chr:transnega1560	NULL	CTTGGGGCTCCTATACCCTCTTTTGGCT	nega1560	CTTGGGGCTCCTATACCCTCTTTTGGCT	0
chr:transnega1561	NULL	GACAGGGTTTCTCTGTGTAGTCCTGGCTGT	nega1561	GACAGGGTTTCTCTGTGTAGTCCTGGCTGT	0
chr:transnega1562	NULL	CCATGAGATTCTACCCCCTCTTCTGG	nega1562	CCATGAGATTCTACCCCCTCTTCTGG	0
chr:transnega1563	NULL	TCAAGGATCTTAGCCTCATACAATCAT	nega1563	TCAAGGATCTTAGCCTCATACAATCAT	0
chr:transnega1564	NULL	ACACTCCGTGCTGACCCAAAATCCTGGA	nega1564	ACACTCCGTGCTGACCCAAAATCCTGGA	0
chr:transnega1565	NULL	CTATTTGCAGATGATATGATAGCATA	nega1565	CTATTTGCAGATGATATGATAGCATA	0
chr:transnega1566	NULL	GTGTTATCCTGGTTTCTAGTTTGCTT	nega1566	GTGTTATCCTGGTTTCTAGTTTGCTT	0
chr:transnega1567	NULL	CTGAAGATGAAAGGCAATAGTATATGTAAA	nega1567	CTGAAGATGAAAGGCAATAGTATATGTAAA	0
chr:transnega1568	NULL	GTGGATTCGAATCCTGCTCTGGTTTTAT	nega1568	GTGGATTCGAATCCTGCTCTGGTTTTAT	0
chr:transnega1569	NULL	AACCATGTGGCTGGCGCTGGCTTCAGGTT	nega1569	AACCATGTGGCTGGCGCTGGCTTCAGGTT	0
chr:transnega1570	NULL	TGTATGTCTGTGTGTGTAGATATGTGTG	nega1570	TGTATGTCTGTGTGTGTATATATGTGTG	1
chr:transnega1571	NULL	CAAGTCGCAGTGCATGTGCTTA	nega1571	CATGTCGCAGGGCATTTGCTTA	3
chr:transnega1572	NULL	TGATTAAAAATTATTTGGCATTATAT	nega1572	GGATTAAAAATTATTTGGAATTAAAT	3
chr:transnega1573	NULL	GTCTGCAACCCTATAGGAGGAACAACAATAT	nega1573	GTCTGCAACCCTATAGGAGGAACAACAATAT	0
chr:transnega1574	NULL	TCCAGTTGTCAGGAGCCTCATGACACCTCTG	nega1574	TCCAGTTGTCAGGAGCCTCATGACACCTCTG	0
chr:transnega1575	NULL	CAGCCAGGACTCGAGAGCATCCTGGA	nega1575	CAGCCAGGACTCGAGAGCATCCTGGA	0
chr:transnega1576	NULL	GTATGCAGTGCCCTTAGTGAGCACAT	nega1576	GTATGCAGTGCCCTTAGTGAGCACAT	0
chr:transnega1577	NULL	TCCTGCCATCTCCTCTTCT	nega1577	TCCTGCCATCTCCTCTTCT	0
chr:transnega1578	NULL	TGGTCCCCGTGTTCGGTGTCTTACCAGAGCT	nega1578	TGGTCCCCGTGTTCGGTGTCTTACCTGAGCT	1
chr:transnega1579	NULL	CAGTTCCTGTCTCCAGGTTCCTGCCCCGT	nega1579	CAGTTCCTGTCTCCAGGTTCCTGCCCCGT	0
chr:transnega1580	NULL	ACTGGCTCAGTGGTTAAGAGCACCTGCTGCT	nega1580	ACTGGCTCAGTGGTTAAGAGCACCTGCTGCT	0
chr:transnega1581	NULL	CTGCTGGTGTATCTGTGGAGTATTTGCCA	nega1581	CTGCTGGTGTATCTGTGGAGTATTTGCCA	0
chr:transnega1582	NULL	ATTCCCTTTTGGGTCCCCAAACAGGAATTC	nega1582	ATTCCCTTTTGGGTCCCCAAACAGGAATTC	0
chr:transnega1583	NULL	GCTGGGCTGTATCCCTTCTTAAAATATAA	nega1583	GCTGGGCTGTATCCCTTCTTAAAATATAA	0
chr:transnega1584	NULL	TTCCTGCTTTTGCCTCCCACATGCTAAGAT	nega1584	TTCCTGCTTTTGCCTCCCACATGCTAAGAT	0
chr:transnega1585	NULL	GAAATATTTATTTCTACACCTGTGTT	nega1585	GAAATATTTATTTCTACACCTGTGTT	0
chr:transnega1586	NULL	ACTGGATGACTGGCAGAGCAAATT	nega1586	ATTTGCTGACTGGCAGAGCAAATT	3
chr:transnega1587	NULL	ATTGATCCTACATAAGGTAGGCAAGCACTC	nega1587	ATTGATCCTACATAAGGTAGGCAAGCACTC	0
chr:transnega1588	NULL	TACATGGAGTGTGTGTGTGTGTGTGTGTG	nega1588	TACATTGAGTGTGTGTGTGTGTGTGTGTG	1
chr:transnega1589	NULL	GTGAGCCACCATATCGTTCCTGGGATTTG	nega1589	GTGAGCCACCATATCGTTCCTGGGATTTG	0
chr:transnega1590	NULL	CACAACCATGTGCGCTTACAGTCCCAGG	nega1590	CACAACCATGTGCGCTTACAGTCCCAGG	0
chr:transnega1591	NULL	TGGAGGCAGGCCTGGGCTACATAACACAA	nega1591	TGGAGGCAGGCCTGGGCTACATAACACAA	0
chr:transnega1592	NULL	CACATGAGGTACCACCTTT	nega1592	CACATGTGGCACCACCTTT	2
chr:transnega1593	NULL	TGGTCCAGCCTAGGTTACCGAGTAT	nega1593	TGGTCCAGCCTAGTATACAGAGTAT	3
chr:transnega1594	NULL	CTTCCTGGCCAGTCGAGCGCGCGCAAG	nega1594	CTTCCTGGCCAGTCGAGCGCGCGCAAG	0
chr:transnega1595	NULL	GTGTTCCATCTTACAGATGACTGTGAGCAT	nega1595	GTGTTCCATCTTACAGATGACTGTGAGCAT	0
chr:transnega1596	NULL	TTTCCAGGCTCAGAGCCCCAGGTGT	nega1596	TTGCCAGGCTCAGAGCCACAGCTGT	3
chr:transnega1597	NULL	GGAGCTGATACAGAGGCCATGGAGGGATGT	nega1597	GGAGCTGATACAGAGGCCATGGAGGGATGT	0
chr:transnega1598	NULL	CGCAAAGCTCAATATCCTTCGAC	nega1598	CCCAAAGCTCAAAATCCTTCGAA	3
chr:transnega1599	NULL	GGTCCTGCTGTGATGG	nega1599	GGTCCTGCTGAGATGG	1
chr:transnega1600	NULL	GCCTGAAGCTATAGAACTCATCTTTGTGGA	nega1600	GCCTGAAGCTATAGAACTCATCTTTGTGGA	0
chr:transnega1601	NULL	TTTGGGACCTAGCAGGAGGAGGAGGAGG	nega1601	TTTGGCACTTAGGAGGAGGAGGAGGAGG	3
chr:transnega1602	NULL	TGTGTCACTGAACTTTCAAAAGACTTAAGC	nega1602	TGTGTCACTGAACTTTCAAAAGACTTAAGC	0
chr:transnega1603	NULL	GCACACACACATATAAAGGT	nega1603	TCACACACACAGATAAAGGT	2
chr:transnega1604	NULL	TGGAAGTAACTCTTTACATATTCATATAAAC	nega1604	TGGAAGTAACTCTTTACATATTCATATAAAC	0
chr:transnega1605	NULL	CTTGACTCCATGCAAACCA	nega1605	CTTGACTCCCTACAAACCA	2
chr:transnega1606	NULL	TCACAGTGGCCTACATCTGCCT	nega1606	TCCCAGTGGCCTGCATCTGCCT	2
chr:transnega1607	NULL	CCTCATTTGCTGTTGCTGGACATAATGGC	nega1607	CCTCATTTGCTGTTGCTGGACATAATGGC	0
chr:transnega1608	NULL	TTTCTTTTCAACATGAATCTTTAGAA	nega1608	TTTCTTTTCAACATGCATCTTTATAA	2
chr:transnega1609	NULL	TCCTCTCATGAGTCGGTACCAC	nega1609	TCCTCTCAGGAGTCTCTACCAC	3
chr:transnega1610	NULL	CACTTCTTAGATGTCTGTTTGTTTCTTA	nega1610	CACTTCTTAGATGTCTGTTTGTTTCTTA	0
chr:transnega1611	NULL	CTGCCCTGTGTGAGTTCCAGTCCTGAC	nega1611	CTGCCCTGTGTGAGTTCCAGTCCTGAC	0
chr:transnega1612	NULL	CTTGGGGGAGGAGGGGGCTTGTCCCATGT	nega1612	CTTGGGGGAGGAGGGGGCTTGTCCCATGT	0
chr:transnega1613	NULL	AATATTTTCTATCAGTTCCCCAAAGTAT	nega1613	AATATTTTCTATCAGTTCCCCAAAGTAT	0
chr:transnega1614	NULL	AGGCTGTGAGATGCCAATTCGAGGGGACT	nega1614	AGGCTGTGAGATGCCAATTCGAGGGGACT	0
chr:transnega1615	NULL	AGAACTATAAAACACCTTAGAAATAAATTG	nega1615	AGAACTATAAAACACCTTAGAAATAAATTG	0
chr:transnega1616	NULL	AATCCCACCAACAATGAAGGAGTGTCCC	nega1616	AATCCCACCAACAATGAAGGAGTGTCCC	0
chr:transnega1617	NULL	ATATACTATGATACAAACCTGCATGTGG	nega1617	ATATACTATGCTACAAACCTGCATGTGG	1
chr:transnega1618	NULL	TATCCCCATACCCTTCCCCCTCTCTCTCCA	nega1618	TATCCCCATACCCTTCCCCCTCTCTCTCCA	0
chr:transnega1619	NULL	GCCTTATTTATAATAGCCAGGAGCTGGAAA	nega1619	GCCTTATTTATAATAGCCAGGAGCTGGAAA	0
chr:transnega1620	NULL	TATTTCTTTTGGTACGAG	nega1620	TATTACTTTTGGTACGCG	2
chr:transnega1621	NULL	GATGTGAGCCGACTTCTCCAAGCAAGATA	nega1621	GATGTGAGCCGACTTCTCCAAGCAAGATA	0
chr:transnega1622	NULL	ATTCCAGCTCTTCTGAAAGCTTGCTGTGTG	nega1622	ATTCCAGCTCTTCTGAAAGCTTGCTGTGTG	0
chr:transnega1623	NULL	GTAGTACAGACCTTTAATCCCAGCACTAA	nega1623	GTAGTACAGACCTTTAATCCCAGCACTAA	0
chr:transnega1624	NULL	GGGGCTAGGCTAAAAGCTTTAAAGATTGGC	nega1624	GGGGCTAGGCTAAAAGCTTTAAAGATTGGC	0
chr:transnega1625	NULL	AAAGATCATCTTCTGACTACAAAC	nega1625	AAAGATCATCTTCTGACTACAAAC	0
chr:transnega1626	NULL	TGAGTAGGGGAGTGGAGGGGAGGGT	nega1626	TGAGTAGGGGAGTGGAGGGGAGGGT	0
chr:transnega1627	NULL	GCTATAAGGTATTTATTGT	nega1627	GCTATAAGGTATATATTGT	1
chr:transnega1628	NULL	AAGATTCCACCTCACCCCAGTCAGAATG	nega1628	AAGATTCCACCTCACCCCAGTCAGAATG	0
chr:transnega1629	NULL	GGGGAATCAACTGAGCCAGAAACAGTCG	nega1629	GGGGAATAAACTGAGACAGAAACAGTCA	3
chr:transnega1630	NULL	GTATTTCTTTAAGTGAGTTATTAAAGTCCT	nega1630	GTATTTCTTTAAGTGAGTTATTAAAGTCCT	0
chr:transnega1631	NULL	GATTTGGTGTGCTTCCTC	nega1631	TATTTGGTGTGCTTCCTC	1
chr:transnega1632	NULL	TGTTGTTTGCAGGCCTGATGACCTGA	nega1632	TGTTGTTTGCAGGCCTGATGACCTGA	0
chr:transnega1633	NULL	ATCTAGTTGTGTGCTGTAGATGGTGT	nega1633	ATCTAGTTGTGTGCTGTAGATGGTGT	0
chr:transnega1634	NULL	AAAACAGACAATTATTTTAGGGATATTC	nega1634	AAAAAAAAAAATTATTTTAGGGATATTC	3
chr:transnega1635	NULL	TGCTTTCTCTTCTGTTGCTTACA	nega1635	TGCTTTCTCTTGTGGTGCTGACA	3
chr:transnega1636	NULL	TGGTACTATACCCTCCCAACCTAGA	nega1636	TGGTACTATACCCTCCCAACCTAGA	0
chr:transnega1637	NULL	CATACCAGAAGACAGCTACGGTGTACGCATAT	nega1637	CATACCAGAAGACAGCTACAGTGTACTCATAT	2
chr:transnega1638	NULL	TTCAACTTTAATCTTCTTACATTGG	nega1638	TTCAACTTTAATCTTCTTACATTGG	0
chr:transnega1639	NULL	CTCAGTGCTCTGGAAACGGAGGCAGGAGGA	nega1639	CTCAGTGCTCTGGAAACGGAGGCAGGAGGA	0
chr:transnega1640	NULL	CTCCGTTTAACTCTCCTATTTGGCCAG	nega1640	CTCCGTTTAACTCTCCTATTTGGCCAG	0
chr:transnega1641	NULL	TTCTCCTTTTGGGCTT	nega1641	TTCTCCTTTTGGGCTT	0
chr:transnega1642	NULL	GTGAGCATTGGCAACATTCGGACACTAT	nega1642	GTGAGCATTGGCAACATTCGAAAACTAT	2
chr:transnega1643	NULL	TCAGCTGGAAGAGCCAGAA	nega1643	TCAGCTGCAAGATCCAGAA	2
chr:transnega1644	NULL	CCAGCATAATCTCTTAACTGCATCC	nega1644	CCAGCATAATCTCTTAACTGCATCC	0
chr:transnega1645	NULL	AGAGAGACAGAGAGAGGTTGGGGAG	nega1645	AGAGAGACGCAGAGAGGTGGGGGAG	3
chr:transnega1646	NULL	TAAATAATTTAACTACTCTCTGAGT	nega1646	TAAATAATTTCACTAATATCTGAGT	3
chr:transnega1647	NULL	AGGACCGCGCAGAGCCGGCCTGGCACGT	nega1647	AGGGCCGCGCAGAGCCTGCCTGGCACGT	2
chr:transnega1648	NULL	TATTTATATATATATATATAACTGTTTGT	nega1648	TATATATATATATATATATAACTGTTTGT	1
chr:transnega1649	NULL	TTTCATTCATTGTCTGATTGTCTGCCTCT	nega1649	TTTCATTCATTGTCTGATTGTCTGCCTCT	0
chr:transnega1650	NULL	TCCTTCTTGCCAAGTCAAGCTGCT	nega1650	TCCTTCTTGCCAAGTCAAGCTGCT	0
chr:transnega1651	NULL	TGTCTATATTTGAATATACATAACATAC	nega1651	TGTCTATATTTGAATATACATAACATAC	0
chr:transnega1652	NULL	AAAGAAAAGAGAAGAAAACGAGAAAAA	nega1652	AAAGAAAAGAGAAGAAAAAGAGAAAAA	1
chr:transnega1653	NULL	TCTTAACACACAAGCCTGC	nega1653	TCTGAACACACAAGCCTGC	1
chr:transnega1654	NULL	CTCTCTAAGTGAATTCCAGGCCAGCCCTG	nega1654	CTCTCTAAGTGAATTCCAGGCCAGCCCTG	0
chr:transnega1655	NULL	GATCCTGAGTTAAATATCATGGTA	nega1655	GATCCTGAATTAAATTTCATGGTT	3
chr:transnega1656	NULL	CTCTTTAAGGGCTTCTAGCTGATTACCTG	nega1656	CTCTTTAAGGGCTTCTAGCTGATTACCTG	0
chr:transnega1657	NULL	CCAAACATACTCATTTGAAGCTCCTATG	nega1657	CCAAACATACTCATTTGAAGCTCCTATG	0
chr:transnega1658	NULL	GGATGAGGCTGAGTTCTGGGCTGATCTGA	nega1658	GGATGAGGCTGAGTTCTGGGCTGATCTGA	0
chr:transnega1659	NULL	TGTTTTGTCATAGCACTGAAAAAGTAA	nega1659	TGTTTTGTCATAGCACTGAAAAAGTAA	0
chr:transnega1660	NULL	GATGTGTGTAGTTGATAATTTTTAC	nega1660	GATGTGTGTATTTGCTAATTTTTAT	3
chr:transnega1661	NULL	AAAAGCATTGGAGAGAAT	nega1661	AAAAGCACTGGAGAGAAT	1
chr:transnega1662	NULL	ATGCAAAACACACGGTCTGGGACACAGGA	nega1662	ATGCAAAACACACGGTCTGGGACACAGGA	0
chr:transnega1663	NULL	CTTTAGCACCCTCTTCCAGTCACCGAT	nega1663	CTTTAGCACCCTCTTCCAGTCACCGAT	0
chr:transnega1664	NULL	CCTGTTTCAAAAAAACAAAACAACACAAA	nega1664	CCTGTTTCAAAAAAACAAAACAAAACAAA	1
chr:transnega1665	NULL	CTCTTTCCCTTCGTTCCTCTCCTCCTTCT	nega1665	CTCTTTCCCTTCCTTCCCCTCCCCCTTCT	3
chr:transnega1666	NULL	GTTTCAGTCAGTGTTTGCAGT	nega1666	GTTTCAGCCAGTTTTTGCAGT	2
chr:transnega1667	NULL	TCCCTCCCTGCCATTACCGGACGAT	nega1667	TCCCTCCCTGCCATTACCGGACGAT	0
chr:transnega1668	NULL	CAGGCACTAACTCCTTCTGGGAG	nega1668	CAGACAGCAACTCCTTCTGGGAG	3
chr:transnega1669	NULL	CATGGTGGGGGTGGGGTGGGGGTGGGGTAA	nega1669	CATGGTGGGGGTGGGGTGGGGGTGGGGTCA	1
chr:transnega1670	NULL	GTCCTATGACCATGGGTAGCAAGGGTTCA	nega1670	GTCCTATGACCATGGGTAGCAAGGGTTCA	0
chr:transnega1671	NULL	GCCATCTTACCAAAAGCAATCTACAGATT	nega1671	GCCATCTTACCAAAAGCAATCTACAGATT	0
chr:transnega1672	NULL	AGGAGCAAGGACACAGGAGCAGGAACATGAA	nega1672	AGGAGCAAGGACACAGGAGCAGGAACATGAA	0
chr:transnega1673	NULL	AGCGGCTGCTCTTGCATGAGGACCCGAG	nega1673	AGCGGCTGCTCTTGCATGAGGACCCGAG	0
chr:transnega1674	NULL	TAATAATGTCAATCCTAGGCCAAGCAT	nega1674	TAATAATGTCAATCCTAGGCCAAGCAT	0
chr:transnega1675	NULL	AGGTGGAAATAGAGGTGAC	nega1675	AAGTGGAAATCGAGGTGAC	2
chr:transnega1676	NULL	TTATCTTACTACATTTTATTTTGTCAAG	nega1676	TTATCTTACTACATTTTATTTTGTCAAG	0
chr:transnega1677	NULL	GTTATGAGACTCTGTCTCAAAAAATA	nega1677	GTAAAGAGACTCTGTCTCAAAAAATA	2
chr:transnega1678	NULL	GATGTTAGGTCTTATCAGTTT	nega1678	GATGTTAGCACTGATCAGTTT	3
chr:transnega1679	NULL	CTTGTTGATGGTACCT	nega1679	TTTGTTGATGGTACCT	1
chr:transnega1680	NULL	TGGTCATTTTATAAATTATAGATATGT	nega1680	TGGTCATTTTATAAATTATAGATATGT	0
chr:transnega1681	NULL	TCTGCTGTGGATGGGGAGAAGCTCCTGAG	nega1681	TCTGCTGTGGATGGGGAGAAGCTCCTGAG	0
chr:transnega1682	NULL	CTGTTTCCCCGGGATCCAATA	nega1682	CTGTTTCCCCGGGATCCAATA	0
chr:transnega1683	NULL	CCAGGCTGTTACATCACAGGCCCCCAA	nega1683	CCAGGCTGTTACATCACAGGCCCCCAA	0
chr:transnega1684	NULL	TCCAGCTAGGCAGGGGATACATATG	nega1684	TCCAGCTAGCCAAGGGATACATAGG	3
chr:transnega1685	NULL	CTGCTTCTAGTAGGCTTTGTAG	nega1685	CTGCTTCTATTACTCTTTGTAG	3
chr:transnega1686	NULL	AGCTATAAACAACAGCTCCAGGGCATCTG	nega1686	AGCTATAAACAACAGCTCCAGGGCATCTG	0
chr:transnega1687	NULL	TTTGCTACAGCGTGAGCCAACC	nega1687	CTTGCTGCAGCGTGAGCCAAGC	3
chr:transnega1688	NULL	TGACTACCGATGTAAGGCCTGGCTCCCT	nega1688	TGACTACCGATGTAAGGCCTGGCTCCCT	0
chr:transnega1689	NULL	GTCTACATCAGTGCTGGGTTGGTATGG	nega1689	GTCTACATCAGTGCTGGGTTGGTATGG	0
chr:transnega1690	NULL	AGAACTCTCAGCTCCTGCAGCACCATGC	nega1690	AGAACTCTCAGCTCCTGCAGCACCATGC	0
chr:transnega1691	NULL	GCTGGCTTACAGGTTCAGAGGTTCAGTCCA	nega1691	GCTGGCTTACAGGTTCAGAGGTTCAGTCCA	0
chr:transnega1692	NULL	TGTGTGTCTATTAATGTACATATACATACAC	nega1692	TGTGTGTCTATTAATGTACATATACATACAC	0
chr:transnega1693	NULL	GGTGGCGCCTGCTCTAGCACTCTGGAGACTG	nega1693	GGTGGCGCCTGCTCTAGCACTCTGGAGACTG	0
chr:transnega1694	NULL	TTATTAGTGATAACTTTTATTATGA	nega1694	TTATTACTGATTATTTTTATTATGA	3
chr:transnega1695	NULL	GCTGGCCCTACACCCATTCACATG	nega1695	GCTGGCCCTACACCCATTCACATG	0
chr:transnega1696	NULL	GGAGATCTGCCTGCCTGTGCCTCCT	nega1696	GGAGATCTGCCTGCCTGTGCCTCCT	0
chr:transnega1697	NULL	AAAAGCATTATCCAACTGTTCCCCTG	nega1697	AAAAGCATTATCCAACTGTTCCCCTG	0
chr:transnega1698	NULL	GGCCTCGAACTCATAAATCTGCCTGTCTCT	nega1698	GGCCTCGAACTCATAAATCTGCCTGTCTCT	0
chr:transnega1699	NULL	CTTGGCTTGATTGCAAAAGTCTATATGATA	nega1699	CTTGGCTTGATTGCAAAAGTCTATATGATA	0
chr:transnega1700	NULL	AGCAAAGACAGACATTTAAAATAAA	nega1700	AGCAAAGACAGACATTTAAAATAAA	0
chr:transnega1701	NULL	TGGTCCTCTGTGTGGAAGGAGGGTAAAAAG	nega1701	TGGTCCTCTGTGTGGAAGGAGGGTAAAAAG	0
chr:transnega1702	NULL	TGTGAGCCGCCATGTGGTTGCTGGGATTTGA	nega1702	TGTGAGCCGCCATGTGGTTGCTGGGATTTGA	0
chr:transnega1703	NULL	AGCTCAGAGAGATCCGCCTGCCTCTGCCTC	nega1703	AGCTCAGAGAGATCCGCCTGCCTCTGCCTC	0
chr:transnega1704	NULL	ACAAAAAAAAACAAAACAATAACAAGAGG	nega1704	ACAAAACAAAACAAAACAAAAACAAGAGG	2
chr:transnega1705	NULL	GCCAAAACAAATTAAAGACAAA	nega1705	TGCAAAACAAATTAAAGACAAA	2
chr:transnega1706	NULL	CCTCTGCCTTACAAGTGCCAGGGCACAGG	nega1706	CCTCTGCCTTACAAGTGCCAGGGCACAGG	0
chr:transnega1707	NULL	GCATGATGTGAGATAAAATAAACAAG	nega1707	GCAGGATGTTAGAGAAAATAAACAAG	3
chr:transnega1708	NULL	TAGTGTGCATGGAATAATTTCAATCTTCTT	nega1708	TAGTGTGCATGGAATAATTTCAATCTTCTT	0
chr:transnega1709	NULL	ATTGGACACGCAAACTTTATATGCCCCAGT	nega1709	ATTGGACACGCAAACTTTATATGCCCCAGT	0
chr:transnega1710	NULL	AGGAGGAATTGTCTCATTTGAACACTGCCCA	nega1710	AGGAGGAATTGTCTCATTTGAACACTGCCCA	0
chr:transnega1711	NULL	GGAACTCATTCTGTGAAGGAGGAGGGCCT	nega1711	GGAACTCATTCTGTGAAGGAGGAGGGCCT	0
chr:transnega1712	NULL	TTTGCATCATGAGATGGCCATGAACT	nega1712	TTTGCATCATGAGATGGCCATGAACT	0
chr:transnega1713	NULL	TCAGCTCCCCTGGAGTTGGAGTTACA	nega1713	TCAGCTCCCCTGGAGTTGGAGTTACA	0
chr:transnega1714	NULL	GCAACCCTGAAACAGAAGCATTT	nega1714	GCAACCCTGCAACAGTAGCATTT	2
chr:transnega1715	NULL	CCTTTCTAAGAAGGATCAAAGTATCCACAC	nega1715	CCTTTCTAAGAAGGATCAAAGTATCCACAC	0
chr:transnega1716	NULL	GAACTTGTTTTATAGACCAGGCTGGTCTC	nega1716	GAACTTGTTTTATAGACCAGGCTGGTCTC	0
chr:transnega1717	NULL	TTTTTGTCTTTTTCTTTTTGGCTTT	nega1717	TTTTTTTCTTTTTCTTTTTGGCTTT	1
chr:transnega1718	NULL	CCCTCAGGCTCAGAAATTGAGATGCCAGC	nega1718	CCCTCAGGCTCAGAAATTGAGATGCCAGC	0
chr:transnega1719	NULL	TGTGCATGGCAGGCAAGCTCTCTACCGC	nega1719	TGTGCATGGCAGGCAAGCTCTCTACCGC	0
chr:transnega1720	NULL	CCCTGACTGCCCTGGAACTCTGTGCAACA	nega1720	CCCTGACTGCCCTGGAACTCTGTGCAACA	0
chr:transnega1721	NULL	GGGATGAGGCATTCATGGCTGAAGTA	nega1721	GGGCTGAGGGACTCATGGCTGAAGTA	3
chr:transnega1722	NULL	ATTTTAATATTTTTATTAAATTATCAGTA	nega1722	ATTTTAATATTTTTATTAAAATATCATTA	2
chr:transnega1723	NULL	TCATTTCAGAATGTTGT	nega1723	TCATTTCAGAATGTTTT	1
chr:transnega1724	NULL	TTCCCTATGTACCGCAGTCTCAAGT	nega1724	TTCCCTATGTACCGCAGTCTCAAGT	0
chr:transnega1725	NULL	ATTCATATTATAATTTATAACAAGCAAAAT	nega1725	ATTCATATTATAATTTATAACAAGCAAAAT	0
chr:transnega1726	NULL	AGGTTCCCGTAAAGCAGACTGTTAAGAAGG	nega1726	AGGTTCCCGTAAAGCAGACTGTTAAGAAGG	0
chr:transnega1727	NULL	TTGACAAGGGCAGCGAACAAAAA	nega1727	GTGACAAGGGCAGCAAAAAAAAA	3
chr:transnega1728	NULL	GAACAGCCATTCCTTGTGCACCTCTG	nega1728	GAACAGCCATTCCTTGTGCACCTCTG	0
chr:transnega1729	NULL	CATACACTAGCTGGTTTGAGGCCTTTGA	nega1729	CATACACTAGCTGGTTTGAGGCCTTTGA	0
chr:transnega1730	NULL	AGTGTTTTTAGGAGTTGGTGTAT	nega1730	AGTGTTCTGAGGAGTTGGTGTGT	3
chr:transnega1731	NULL	TGCCATGTGGGTGCTGGAAATGAAACCCAG	nega1731	TGCCATGTGGGTGCTGGAAATGAAACCCAG	0
chr:transnega1732	NULL	ACCGGCTTAAGGAGCATGAGGAACTCGCCC	nega1732	ACCGGCTTAAGGAGCATGAGGAACTCGCCC	0
chr:transnega1733	NULL	AGATCTAGAATGCCCTGGGAGATATGCCT	nega1733	AGATCTAGAATGCCCTGGGAGATATGCCT	0
chr:transnega1734	NULL	TCCAGTTCAATTCTTCCAAGTCCCCTGC	nega1734	TCCAGTTCAATTCTTCCAAGTCCCCTGC	0
chr:transnega1735	NULL	AGACTATTAGAAAGCTT	nega1735	AGAGTATTAGAAAGCTT	1
chr:transnega1736	NULL	GCCTGCTAGCTCAGAGGCAGAGAAAGCATC	nega1736	GCCTGCTAGCTCAGAGGCAGAGAAAGCATC	0
chr:transnega1737	NULL	AAGGCAGGACTATTTGAGGCAGGAGTTAT	nega1737	AAGGCAGGACTATTTGAGGCAGGAGTTAT	0
chr:transnega1738	NULL	ATTTTCGTCATGAGCTGCAA	nega1738	ATTTTCCTCATCAGCTGCAA	2
chr:transnega1739	NULL	GGACTCACGGTGAGGAGGTCAGAG	nega1739	GGAGTCAGTGTGAGGAGGTCAGAG	3
chr:transnega1740	NULL	AAAGTAACTTGTTATACTGTCATATATAGC	nega1740	AAAGTAACTTGTTATACTGTCATATATAGC	0
chr:transnega1741	NULL	ATCAGTTCAAGGCCTGACTGCGCTATAA	nega1741	ATCAGTTCAAGGCCTGACTGCGCTATAA	0
chr:transnega1742	NULL	TATCTCTGGAACATTGATCCTCCTT	nega1742	TATCTCTGGAACATTGATCCTCCTT	0
chr:transnega1743	NULL	CCACATATGGGTTATTCATGTGTGTGCG	nega1743	CCACATATGTGTTATGCATGTGTGTGTG	3
chr:transnega1744	NULL	GTGTCTTTCCCTGTTGAGTGGTCCTGGC	nega1744	GTGTCTTTCCCTGTTGAGTGGTCCTGGC	0
chr:transnega1745	NULL	TAAGATATAAGAATACATTCACTTGT	nega1745	TAAGATATAAAAATACATTCACATTT	3
chr:transnega1746	NULL	GATCCCATTACAGACGGTTGTGAGCCACCA	nega1746	GATCCCATTACAGACGGTTGTGAGCCACCA	0
chr:transnega1747	NULL	ATGGAAGGAGTTACAGAAACAAAGTTTG	nega1747	ATGGAAGGAGTTACAGAAACAAAGTTTG	0
chr:transnega1748	NULL	GCACAGAAAGGCCTTCTGATTCGTTAGGAG	nega1748	GCACAGAAAGGCCTTCTGATTCGTTAGGAG	0
chr:transnega1749	NULL	TGAAGCCCAGTTCTTCTGTTCCACACTAAA	nega1749	TGAAGCCCAGTTCTTCTGTTCCACACTAAA	0
chr:transnega1750	NULL	CTCAGAACACTGTATGCAGAACCAT	nega1750	CTCAGAACACTGTATGCAGAACCAT	0
chr:transnega1751	NULL	AGATTTTCTCTGGTCCACAGG	nega1751	AGATTTTCTCTGGTCCACAGG	0
chr:transnega1752	NULL	ACCTTAACCATCACAGTGGCT	nega1752	ACCTTAAGCATCTCAGTGGCT	2
chr:transnega1753	NULL	ATCCTTTTCGGGAGGCACAGGC	nega1753	ATCGTCTTCGGGAGACACAGGC	3
chr:transnega1754	NULL	TTATAAAGATATTACTACATCTCTGTTGA	nega1754	TTATAAAGATATTACTACATCTCTGTTGA	0
chr:transnega1755	NULL	GGAACTACTGGGACAATTGATGCTGGTTA	nega1755	GGAACTACTGGGACAATTGATGCTGGTTA	0
chr:transnega1756	NULL	GGGGTTAAAGGCAGATCCCCTCCCCCAG	nega1756	GGGGTTAAAGGCAGATCCCCTCCCCCAG	0
chr:transnega1757	NULL	GTCTGGGTCAGAAGAGCCTGAT	nega1757	GCCTGGGTCTGAAGAGCCTGAT	2
chr:transnega1758	NULL	ATTGTGTGCATACAACTGAGCCTGGGTACTT	nega1758	ATTGTGTGCATACAACTGAGCCTGGGTACTT	0
chr:transnega1759	NULL	CAAGGGGCAGCTTGGGACAGGAGCCTTACT	nega1759	CAAGGGGCAGCTTGGGACAGGAGCCTTACT	0
chr:transnega1760	NULL	GGAGCACAGGGTCCTCAACGAAGGAGCTA	nega1760	GGAGCACAGGGTCCTCAACGAAGGAGCTA	0
chr:transnega1761	NULL	CTGGGGGAGGAGAAGATCATC	nega1761	GTGTGGCAGGAGAAGATCATC	3
chr:transnega1762	NULL	GGCCAGCCTGGTCTACAAGGTGAGTGCC	nega1762	GGCCAGCCTGGTCTACAAGGTGAGTGCC	0
chr:transnega1763	NULL	ATGAATGTATGTTTATATTTATGTGAGTGT	nega1763	ATGAATGTATGTGTATATTTATGTGTGTGT	2
chr:transnega1764	NULL	ATCAACCATTTACTGGGAATTAAATAATT	nega1764	ATCAACCATTTACTGGGAATTAAATAATT	0
chr:transnega1765	NULL	AGTGTGGACACTTTGCCCCTTCTTAGAA	nega1765	AGTGTGGACACTTTGCCCCTTCTTAGAA	0
chr:transnega1766	NULL	TGGTTTTTTTTTTTTTCACCTGATGG	nega1766	TTGTTTTTTTTTTTTTCACCTGATGA	2
chr:transnega1767	NULL	TATCTCCCTTGAGGCCACAGCAT	nega1767	TATCTCCCTTGAGACCACAGCAA	2
chr:transnega1768	NULL	ATTGCTTAGGGCCTCGCTGCATTG	nega1768	ATTGGTTATGGCCTCTCTGCATTG	3
chr:transnega1769	NULL	ACACACGAGGCTGCTTGCC	nega1769	ACACACGAGGCTGTTTGCC	1
chr:transnega1770	NULL	ATCAAATAAAAAGTATTAAATGCAA	nega1770	ATCAGTTAAAAAGTATAAAATGCAA	3
chr:transnega1771	NULL	GCCTGGTCTATAAAGTGAGTTCCAGGCC	nega1771	GCCTGGTCTATAAAGTGAGTTCCAGGCC	0
chr:transnega1772	NULL	GGGGGGTCCTCAGCTTCCAGAACAGTCTT	nega1772	GGGGGGTCCTCAGCTTCCAGAACAGTCTT	0
chr:transnega1773	NULL	AAGAATCCACGAGATT	nega1773	AAGAATCAACGAGATT	1
chr:transnega1774	NULL	ATTGAAGGGGTCAAGTAGATTTGCTC	nega1774	ATTGAAGGGGTCAAGTAGATTTGCTC	0
chr:transnega1775	NULL	GGAACTCAAGCAGGTCAGGAAGC	nega1775	GGAACTCAAGCAGGTCAGGAAGC	0
chr:transnega1776	NULL	GACCTTAAGAAAGACTATG	nega1776	GACCTTAATAAAGAGTATG	2
chr:transnega1777	NULL	CTCACAACCATCCGTAATGAGATCTGACT	nega1777	CTCACAACCATCCGTAATGAGATCTGACT	0
chr:transnega1778	NULL	CGCTATTAATAACGGCACTTAACCCCATCC	nega1778	CGCTATTAATAACGGCACTTAACCCCATCC	0
chr:transnega1779	NULL	TTACCATTGCCAAGGTCAGGACCCA	nega1779	TAAACATTACCAAGGTCAGGACCCA	3
chr:transnega1780	NULL	CACTGCTAACCATGCTGCCGCT	nega1780	TACTGCTAGCCATGCTGCTGCT	3
chr:transnega1781	NULL	TATGATCTAACCCCTGCCCACTCTGCTCCCC	nega1781	TATGATCTAACCCCTGCCCACTCTGCTCCCC	0
chr:transnega1782	NULL	AAACAACTCAATAACTTCAGGAAGTCA	nega1782	AAACAACTCAATAACTTCAGGAAGTCA	0
chr:transnega1783	NULL	CAGTGATTTTGAGACCAACCTGCCTACATG	nega1783	CAGTGATTTTGAGACCAACCTGCCTACATG	0
chr:transnega1784	NULL	CTGGTACCCACATATAGGTGTTAGACATAT	nega1784	CTGGTACCCACATATAGGTGTTAGACATAT	0
chr:transnega1785	NULL	GCAGGTCACCTGCCTTAAGGAGC	nega1785	GCAGGTCACCTGCCTTAAGGAGC	0
chr:transnega1786	NULL	GTGTGCTCACTTGCTTCATCGGT	nega1786	GTGTGCTCACTTACTTCATCGCC	3
chr:transnega1787	NULL	ATGCGCCACACCATCCGGTGGT	nega1787	ATGCACCTCACCATCCAGTGGT	3
chr:transnega1788	NULL	GGGGAAGGAGTGGCTAATGAAGTGTTCCCG	nega1788	GGGGAAGGAGTGGCTAATGAAGTGTTCCCG	0
chr:transnega1789	NULL	GCAACCACATGGTGGCTTACATCCA	nega1789	GCAACCACATGGTGGCTTACATCCA	0
chr:transnega1790	NULL	TCCAGGACAGCCAGGGCTACACAGAGAAA	nega1790	TCCAGGACAGCCAGGGCTACACAGAGAAA	0
chr:transnega1791	NULL	CGTGAAAAATGAAGTACGCAA	nega1791	CGGGAAAAATGAAGAACGAAA	3
chr:transnega1792	NULL	TAACCACAGATTACTTGAGACCTACA	nega1792	TAACCACAGATTACTTGAGACCTACA	0
chr:transnega1793	NULL	AATGCATTCCACATACTCCTGAGTGTGGA	nega1793	AATGCATTCCACATACTCCTGAGTGTGGA	0
chr:transnega1794	NULL	ATACTTTGATCCTTCTCAGAAGGGGAAACA	nega1794	ATACTTTGATCCTTCTCAGAAGGGGAAACA	0
chr:transnega1795	NULL	ACAGGAAAGATCAGCAAGGTGACCGACCTC	nega1795	ACAGGAAAGATCAGCAAGGTGACCGACCTC	0
chr:transnega1796	NULL	ATCAAATTGAAAGTGTCTGCCTAGACAAC	nega1796	ATCAAATTGAAAGTGTCTGCCTAGACAAC	0
chr:transnega1797	NULL	TCTACCTTGGACTGCTGGAGAATAATAAATG	nega1797	TCTACCTTGGACTGCTGGAGAATAATAAATG	0
chr:transnega1798	NULL	AAGGCGTTAAGTAAAGTAAGGAAATCACTTG	nega1798	AAGGCGTTAAGTAAAGTAAGGAAATCACTTG	0
chr:transnega1799	NULL	TGTGCCCATAATGAGGTAATATCAATATTA	nega1799	TGTGCCCATAATGAGGTAATATCAATATTA	0
chr:transnega1800	NULL	GGATGAAAGAAATCCTGCAGCTGA	nega1800	GGATGAAAAAAATCCTGAAGCTGT	3
chr:transnega1801	NULL	ACACACTTCCCCAAGTTGTCCTTAGATCTC	nega1801	ACACACTTCCCCAAGTTGTCCTTAGATCTC	0
chr:transnega1802	NULL	TGAAAGTTGTCTTGTGACCTCCACACGT	nega1802	TGAAAGTTGTCTTGTGACCTCCACACGT	0
chr:transnega1803	NULL	GGTCTGGCCATGTGAATGCCTTTGGC	nega1803	GGTCTGGCCATGTGAATGCCTTTGGC	0
chr:transnega1804	NULL	GCCATCCTACCTTTTTTTTGGCAAGTTCTA	nega1804	GCCATCCTACCTTTTTTTTGGCAAGTTCTA	0
chr:transnega1805	NULL	TCAGAGAGCACCTTGTGAGAGTTGGTTCT	nega1805	TCAGAGAGCACCTTGTGAGAGTTGGTTCT	0
chr:transnega1806	NULL	ACAAAACAAACAAACAAACAAAACCCATC	nega1806	ACAAAACAAACAAACAAACAAAACCCATC	0
chr:transnega1807	NULL	CACATGTGGTCACATGTGAGCTCTCA	nega1807	CACATGTGGTCACATGTGAGCTCTCA	0
chr:transnega1808	NULL	TGTGGTGGTACACACCTTTAGTTCCAACA	nega1808	TGTGGTGGTACACACCTTTAGTTCCAACA	0
chr:transnega1809	NULL	AAGAAAATGACCACAAAGCTTACTGAGA	nega1809	AAGAAAATGACCACAAAGCTTACTGAGA	0
chr:transnega1810	NULL	CGTTTAACGGTATATTTAGTT	nega1810	CGTTTAACGGGAAATTAAGTT	3
chr:transnega1811	NULL	GACACAGAGCCACATGCTTGTAATTCCAGC	nega1811	GACACAGAGCCACATGCTTGTAATTCCAGC	0
chr:transnega1812	NULL	ACTGGACCTGATTTAAG	nega1812	CCTGGACCTGATTTAAG	1
chr:transnega1813	NULL	GAATCTTTCAGTGTATATTGTTTCCTAAG	nega1813	GAATCTTTCAGTGTATATTGTTTCCTAAG	0
chr:transnega1814	NULL	CAAGGCCTGTGTTAGATCCCTAGCAAAAA	nega1814	CAAGGCCTGTGTTAGACCCCTAGCACAGA	3
chr:transnega1815	NULL	GTCAAGGGCTTACATTAACGATTTTAATCTAT	nega1815	GTCAAGGGCTTACATTAACGATTTTAATCTAT	0
chr:transnega1816	NULL	TTAGGACCTCTTCTTGCTCCAAT	nega1816	TTAGGACCTCTGCTTGCTCCAAT	1
chr:transnega1817	NULL	TGGAGAGAGCATATCCAGGCTCTAGAATAAAA	nega1817	TGGAGAGAGCATATCCAGGCTCTAGAATAAAA	0
chr:transnega1818	NULL	TTGGAAAGGGAAGCAAAGCAACG	nega1818	TTGGAAAGGCAAGAAAAGCAAAG	3
chr:transnega1819	NULL	CAGCAATAGTGTGGGGGTTTGGTGT	nega1819	CAGCAATAGTGTGGGGGTTTGGTGT	0
chr:transnega1820	NULL	TGGCTCATACACACACGCACCACAAAACA	nega1820	TGGCACACACACACACACACCACAAAACA	3
chr:transnega1821	NULL	AGTCCACTGTGGGTGTCATCATTCCTTTGC	nega1821	AGTCCACTGTGGGTGTCATCATTCCTTTGC	0
chr:transnega1822	NULL	AATAATGCTGTAATTAAAGTCCTCTTCT	nega1822	AATAATGCTGTAATTAAAGTCCTCTTCT	0
chr:transnega1823	NULL	GTACTACACAGAGAAACCCTGCCTCAAAACA	nega1823	GAACTACACAGAGAAACCCTGCCTCAAAACA	1
chr:transnega1824	NULL	CTTTGATGCCAGCACAGGAGGCAGAGATAG	nega1824	CTTTGATGCCAGCACAGGAGGCAGAGATAG	0
chr:transnega1825	NULL	ACCTGGCTACTTCTACTTATTTG	nega1825	ACATGGCTGATTCTACTTATTTG	3
chr:transnega1826	NULL	GGAGCAACCTCCTAGGGTTGTTGTGAG	nega1826	GGAGCAACCTCCTAGGGTTGTTGTGAG	0
chr:transnega1827	NULL	CCCTCCCTGGACTCCTGCAGGGCCCCCT	nega1827	CCCTCCCTGGACTCCTGCAGGGCCCCCT	0
chr:transnega1828	NULL	CAAGGCTACACAGAGAAACCCTGTCTCAAA	nega1828	CAAGGCTACACAGAGAAACCCTGTCTCAAA	0
chr:transnega1829	NULL	GTGGGTGGGTGGATCATGGATGGGTGGG	nega1829	GTGGGTGGATGGATGATGGATGGGTGGG	2
chr:transnega1830	NULL	CAGAGATCTGGATCATGCGCAGG	nega1830	CAGACATCTGGATCATCCCCAGG	3
chr:transnega1831	NULL	TTTAAGCTTGTGTAAATGTAGATAAATAC	nega1831	TTTAAGCTTGTGTAAATGTAGATAAATAC	0
chr:transnega1832	NULL	GTATATGGGATGGCTCCCCAGGTGGGGCA	nega1832	GTATATGGGATGGCTCCCCAGGTGGGGCA	0
chr:transnega1833	NULL	TTGCACAATCATTACCACTAACTATAGAAC	nega1833	TTGCACAATCATTACCACTAACTATAGAAC	0
chr:transnega1834	NULL	AATCTTAACAGCTGACTCATCCATAA	nega1834	AGTATTAACAGCTGAATCATCCATAA	3
chr:transnega1835	NULL	CATGGTGGCACACGCCTTTAATCCCAGCA	nega1835	CATGGTGGCACACGCCTTTAATCCCAGCA	0
chr:transnega1836	NULL	AATTGAACCTTGAGCAGACTAGTTG	nega1836	AATTGAACCTTGAGCAGACTAGTTG	0
chr:transnega1837	NULL	GCTTTTTATTTCATTTTATTTTGTAATAC	nega1837	GCTTTTTATTTGATTTTATTTTTTAATAC	2
chr:transnega1838	NULL	TGAATGCCTATAATCCCAGCTTTTGGGAG	nega1838	TGAATGCCTATAATCCCAGCTTTTGGGAG	0
chr:transnega1839	NULL	CGTGCTTTTTATTTAATTTTATATTTTAAT	nega1839	GGTGCTTTTTATTTGATTTTATTTTTTAAT	3
chr:transnega1840	NULL	CAGCAGACCAGCAAACCAGCAACACAC	nega1840	CAGCAGACCAGCAAACCAGCAACACAC	0
chr:transnega1841	NULL	TCATGCTGTTTTCTTACATCTAGGTA	nega1841	TCATGCTGTTTTCTTACATCTAGGTA	0
chr:transnega1842	NULL	GTCAGGGAGGTGTCTCCTAAGGTAAAGGCAC	nega1842	GTCAGGGAGGTGTCTCCTAAGGTAAAGGCAC	0
chr:transnega1843	NULL	TTTGGACCATGATTGACCAGCAGATAGCAAT	nega1843	TTTGGACCATGATTGACCAGCAGATAGCAAT	0
chr:transnega1844	NULL	CATGAAGAGTGAACAGTGAAGCCATCGCTCC	nega1844	CATGAAGAGTGAACAGTGAAGCCATCGCTCC	0
chr:transnega1845	NULL	GGGCCACAGTCACTCATATTTGGCTCCAG	nega1845	GGGCCACAGTCACTCATATTTGGCTCCAG	0
chr:transnega1846	NULL	GAGAGGCACCCTGGTGGG	nega1846	GAGAGGCAGCCTGGTGGG	1
chr:transnega1847	NULL	GGCTAGCCTTGAACTCTAAGAGTTTCACCTA	nega1847	GGCTAGCCTTGAACTCTAAGAGTTTCACCTA	0
chr:transnega1848	NULL	AAAAAAATCAACCATTTTAAAATAACAAT	nega1848	AAAAAAATCAACCATTTTAAAATAACAAT	0
chr:transnega1849	NULL	ATCATTACTTAGGATTTTGAGATT	nega1849	ATCATTATTTAGGATGTTGAGTTT	3
chr:transnega1850	NULL	TTTCTTTATCTAGCACATCATACACATTTG	nega1850	TTTCTTTATCTAGCACATGATACACATTTG	1
chr:transnega1851	NULL	AGTTGGAATTTTGATGGGGATTGCATTGA	nega1851	AGTTGGAATTTTGATGGGGATTGCATTGA	0
chr:transnega1852	NULL	TGTGCTTATACATTTGCCTGTATGA	nega1852	TGTGTATATACATTTGCCTGTATAA	3
chr:transnega1853	NULL	TGGGCTAGTTTCGTTTTTCCAAA	nega1853	TGGGCTAGTTTCGTTCTTTCATA	3
chr:transnega1854	NULL	TAGCACTCGGGAGGCTGACAGAGGAAG	nega1854	TAGCACTCGGGAGGCTGACAGAGGAAG	0
chr:transnega1855	NULL	CGGAAGGGAGTCTCAGTGAGGAATGTTCT	nega1855	CGGAAGGGAGTCTCAGTGAGGAATGTTCT	0
chr:transnega1856	NULL	CTCTTAATCGCTTTCTCTTCTATTAGATTC	nega1856	CTCTTAATCGCTTTCTCTTCTATTAGATTC	0
chr:transnega1857	NULL	GGTGGTGGTGGAGGCGGCGGGGGCAGCG	nega1857	GGTGGTGGTGGTGGCGGCGGCGGCAGCG	2
chr:transnega1858	NULL	CTTGTTTTCCTGCCCAGACTTCCCTCAGTGA	nega1858	CTTGTTTTCCTGCCCAGACTTCCCTCAGTGA	0
chr:transnega1859	NULL	TGAACATAGTGGAGCACGTGTCTTTGTTATG	nega1859	TGAACATAGTGGAGCACGTGTCTTTGTTATG	0
chr:transnega1860	NULL	GGTCAGCATCAACAGCAAGTGCGATAGA	nega1860	GGTCAGCATCAACAGCAAGTGCGATAGA	0
chr:transnega1861	NULL	TCTCACCATTCCTGGACCTAAAGCTGCTC	nega1861	TCTCACCATTCCTGGACCTAAAGCTGCTC	0
chr:transnega1862	NULL	AATAACAAAATAAACCGT	nega1862	AATAACAAAATAAACCTT	1
chr:transnega1863	NULL	CCTACTGCTCCAGTGCCACACCTGTCTGCT	nega1863	CCTACTGCTCCAGTGCCACACCTGTCTGCT	0
chr:transnega1864	NULL	GCTCACTCAGCTCAGCCAGCCCTACGGCGGGC	nega1864	GCTCACTCAGCTCAGCCAGCCCTACGGCGGGC	0
chr:transnega1865	NULL	ATGACAGCTCCATTTCATGACCTAATCA	nega1865	ATGACAGCTCCATTTCATGACCTAATCA	0
chr:transnega1866	NULL	CAGAAGGCTATCTGTTCAATGGTA	nega1866	CAGAAGGCTATCTGTTCAATGGTA	0
chr:transnega1867	NULL	TTGAACTCCTTATGTAACTGAGGGTGATT	nega1867	TTGAACTCCTTATGTAACTGAGGGTGATT	0
chr:transnega1868	NULL	TTCTATCTCCAAAAATATATACGTT	nega1868	TTCTATCTCCAAAAATATTTACGTT	1
chr:transnega1869	NULL	GGACTCTGAGCACCTGTACTCATGTGTGTAC	nega1869	GGACTCTGAGCACCTGTACTCATGTGTGTAC	0
chr:transnega1870	NULL	GTCGGTGCTCTTAACCGCTGAGCCA	nega1870	GTCGGTGCTCTTAACCGCTGAGCCA	0
chr:transnega1871	NULL	GCAAAAGAGAGCTGTTCCGTAAGCTTCT	nega1871	GCAAAAGAGAGCTGTTCCGTAAGCTTCT	0
chr:transnega1872	NULL	GAGGCTCAGGGATCAGTGCAGAGG	nega1872	GAGGCTCAGGGATCAGTGCAGAGG	0
chr:transnega1873	NULL	TACATACATATATAGACACACACAAACA	nega1873	TACATACATATATAGACACACACAAACA	0
chr:transnega1874	NULL	TTTTGTCAAAATGAGATAGCTGTAG	nega1874	TTTTGTCAAAATGAGATAGCTGTAG	0
chr:transnega1875	NULL	CTGCTCACAGCACACAGTAAGCACTCAACAG	nega1875	CTGCTCACAGCACACAGTAAGCACTCAACAG	0
chr:transnega1876	NULL	ATGTAGCTGAGAGTTCTATATCCAGATCCA	nega1876	ATGTAGCTGAGAGTTCTATATCCAGATCCA	0
chr:transnega1877	NULL	CAGTGGTTCTTAACCTGTGACTTGCAACC	nega1877	CAGTGGTTCTTAACCTGTGACTTGCAACC	0
chr:transnega1878	NULL	GCCCTGTGACACACAGCTGCAGCGGGAG	nega1878	GCCCTGTGACACACAGCTGCAGCGGGAG	0
chr:transnega1879	NULL	CTGTTGTTTACCCCAAGATAAAAGTG	nega1879	CTGTTGTTTACCCCAAGATAAAAGTG	0
chr:transnega1880	NULL	AGAGGGAGTGCCACTGTTAGGAGATGTAG	nega1880	AGAGGGAGTGCCACTGTTAGGAGATGTAG	0
chr:transnega1881	NULL	TTACCTGGGACCTCCCTGACCATACCAACCT	nega1881	TTACCTGGGACCTCCCTGACCATACCAACCT	0
chr:transnega1882	NULL	TATGGTTATACTGCCTCTGTAGTTTGGTAC	nega1882	TATGGTTATTCTGCCTCTGTATTTTGGTTC	3
chr:transnega1883	NULL	GTTATCTGTTTTCATCAGTTC	nega1883	GTTATCTGTTTTCAAAAGTTC	2
chr:transnega1884	NULL	TACCAAGCTGCGCCCTCCGCCCT	nega1884	TACCAAGCTGCACCCTCGGCCCT	2
chr:transnega1885	NULL	TCGATAGTCGTGCTTGACTGGACT	nega1885	TCGATAGTCGTGCTTGACTGGACT	0
chr:transnega1886	NULL	TTTGTTTTTGTTTTTTAAGACT	nega1886	TTTGTTTTTGTTTTTTGAGACT	1
chr:transnega1887	NULL	GTTACCCCCACGAGTGTATTAAACGTT	nega1887	GTTACCCCCACGAGTGTATTAAACGTT	0
chr:transnega1888	NULL	TGGTATTTGTGTGTGTGTTTGTGTG	nega1888	TGGTATTTGTGTGTGTGTGTGTGTG	1
chr:transnega1889	NULL	AGGTTCCCTTAGTTCCACAGATGAAACAC	nega1889	AGGTTCCCTTAGTTCCACAGATGAAACAC	0
chr:transnega1890	NULL	TAGGTATTTAGCTCATTTACATT	nega1890	TAGGTATTTAGCTCATTTACATT	0
chr:transnega1891	NULL	AGGTTCTGGGGATCTGAACTCAGGCCCCTA	nega1891	AGGTTCTGGGGATCTGAACTCAGGCCCCTA	0
chr:transnega1892	NULL	CAACAGCCAGACCGGGACCT	nega1892	CAACAGCCAGACCCGGGCCT	2
chr:transnega1893	NULL	TTTATTTCCTTGGCATGATGGTTTCATTTCT	nega1893	TTTATTTCTTTGGCATGATGGGTTCATTTCT	2
chr:transnega1894	NULL	GCACTTAAAAAACAAAAAAAAAAAAC	nega1894	GCTTTTAAAAAACAAAAAAAAAAAAC	2
chr:transnega1895	NULL	ATTTTTAGACAGGGTCTCATGTAGCCCAGGG	nega1895	ATTTTTAGACAGGGTCTCATGTAGCCCAGGG	0
chr:transnega1896	NULL	CAGCACTGCTGTCAAGTTTGGGTTTC	nega1896	CAGCACTGCTGGCAACTTTGGGTTTA	3
chr:transnega1897	NULL	CTGGCCTTAGGTTTTCCAGTTTGAGCAG	nega1897	CTGGCCTTAGGTTTTCCAGTTTGAGCAG	0
chr:transnega1898	NULL	GATTAAAGGCGTGAGCCACCACGCCCGGCG	nega1898	GATTAAAGGCGTGAGCCACCACGCCCGGCG	0
chr:transnega1899	NULL	CCAGCTGCATATGTAGCAGACGATGGCCTA	nega1899	CCAGCTGCATATGTAGCAGACGATGGCCTA	0
chr:transnega1900	NULL	CATACATACATCATCCGTAGACCCATCCA	nega1900	CATACATCCATCATCCGTACATCCATCCA	3
chr:transnega1901	NULL	TCAGTACACTGGGTTCCTATACTAACCTGG	nega1901	TCAGTACACTGGGTTCCTATACTAACCTGG	0
chr:transnega1902	NULL	TCCAAACAGTTCCCTAAACTCGGGAGCA	nega1902	TCCAAACAGTTCCCTAAACTCGGGAGCA	0
chr:transnega1903	NULL	TGACCTTTCTCTCTTACCTTATGCTGGGG	nega1903	TGACCTTTCTCTCTTACCTTATGCTGGGG	0
chr:transnega1904	NULL	CATTCGATCCACAAACGGTTGTGATCCACA	nega1904	CATTCGATCCACAAACGGTTGTGATCCACA	0
chr:transnega1905	NULL	GTTCTAGTTAGAACTCCAAGCACTATATTG	nega1905	GTTCTAGTTAGAACTCCAAGCACTATATTG	0
chr:transnega1906	NULL	ACCTCTTATTCTGAAACGCCTAG	nega1906	ACCTCTTCTTTTGAAATGCCTAG	3
chr:transnega1907	NULL	GCCACTGCCCTGCTCAGGTCCCTGGTGC	nega1907	GCCACTGCCCTGCTCAGGTCCCTGGTGC	0
chr:transnega1908	NULL	AATATATTTAAACGTGCTGAAATG	nega1908	AATATATTTAAGTATGCTGAAATG	3
chr:transnega1909	NULL	TTTTTGGTTTTTCGAGACAGGGTTTCTCT	nega1909	TTTTTGGTTTTTCGAGACAGGGTTTCTCT	0
chr:transnega1910	NULL	CCTCACAGCTCATGTGAAGATGGAAAGGCACT	nega1910	CCTCACAGCTCATGTGAAGATGGAAAGGCACT	0
chr:transnega1911	NULL	GCAGAAGATGACCTAGTCGGCCAACATTG	nega1911	GCAGAAGATGACCTAGTCGGCCAACATTG	0
chr:transnega1912	NULL	GGGTCCTCTGCGAGAGCAGTATGTGCGC	nega1912	GGGTCCTCTGCGAGAGCAGTATGTGCGC	0
chr:transnega1913	NULL	GTCGGCCTAGCCTATTTAGTGAAGTTCCA	nega1913	GTCGGCCTAGCCTATTTAGTGAAGTTCCA	0
chr:transnega1914	NULL	TACTGGCAAGAGGCCAGAAGATGGTGTT	nega1914	TACTGGCAAGAGGCCAGAAGATGGTGTT	0
chr:transnega1915	NULL	TCCAGAACAGCTTTAGAAAGCTGCTGACCCC	nega1915	TCCAGAACAGCTTTAGAAAGCTGCTGACCCC	0
chr:transnega1916	NULL	TGCTAGTGTATGTGCTCTCCAGTTTC	nega1916	TGCTAGTGTATGTGCTCTCCAGTTTC	0
chr:transnega1917	NULL	ATGTCCTACAGGATTGACTACAGTCTA	nega1917	ATGTCCTACAGGATTGACTACAGTCTA	0
chr:transnega1918	NULL	CAAAATGGGCAAGACGAACTCAGTTCT	nega1918	AAAAAAGGGCAAGATGAACTCAGTTCT	3
chr:transnega1919	NULL	AGGGTTTCCCTGTATAGCCCTGGCTGTC	nega1919	AGGGTTTCCCTGTATAGCCCTGGCTGTC	0
chr:transnega1920	NULL	TATACTCTAGTCTGTCTAGCTTCAC	nega1920	TATACTCTAGTCTGTCTAGCTTCAC	0
chr:transnega1921	NULL	TAATCTCAGCACTTAGGAAGCGGAGGCAA	nega1921	TAATCTCAGCACTCAGGAAGCGGAGGCAA	1
chr:transnega1922	NULL	TTTGTTTAGCCCAAAGCTGGTCTATTTC	nega1922	TTTGTTTAGCCCAAAGCTGGTCTATTTC	0
chr:transnega1923	NULL	AGGAGGCTCTCTTTGGCACCTTGAGCACA	nega1923	AGGAGGCTCTCTTTGGCACCTTGAGCACA	0
chr:transnega1924	NULL	CCTCAGCACCTTGCCACCTGGTCGGACA	nega1924	CCTCAGCACCTTGCCACCTGGTCGGACA	0
chr:transnega1925	NULL	AAAAAAAAGCCCCTAAAAGGCATTATATG	nega1925	AAAAAAAAGCCCCTAAAAGGCATTATATG	0
chr:transnega1926	NULL	ATAGACCAAGCAATTCACCTATCCAGATAT	nega1926	ATAGACCAAGCAATTCACCTATCCAGATAT	0
chr:transnega1927	NULL	GACATAAACCCACTCCTGCACCTGGGAG	nega1927	GACATAAACCCACTCCTGCACCTGGGAG	0
chr:transnega1928	NULL	TCCCTATCTTTGATCCTGCATAAAACTCAAC	nega1928	TCCCTATCTTTGATCCTGCATAAAACTCAAC	0
chr:transnega1929	NULL	CAGTTTTTGTTTGTTTGTTTGTTTGT	nega1929	CAGTTTTTGTTTGTTTGTTTGTTTGT	0
chr:transnega1930	NULL	CAATGCTATACCAAAAGTCCCCCATATCCA	nega1930	CAATGCTATACCAAAAGTCCCCCATATCCA	0
chr:transnega1931	NULL	AGTAAAACCTAGTGGTTGAGTCAGGGCTTTG	nega1931	AGTAAAACCTAGTGGTTGAGTCAGGGCTTTG	0
chr:transnega1932	NULL	AGAAGGAGCAGGGAATGAAAGGGCTATCT	nega1932	AGAAGGAGCAGGGAATGAAAGGGCTATCT	0
chr:transnega1933	NULL	GCCAGCCTGGGGTACATGAGACTGTC	nega1933	GCCAGCCTGGGGTACATGAGACTGTC	0
chr:transnega1934	NULL	GGTTATCCGTATTGACTTGG	nega1934	GGTTATCCGTGTTGCCTTCG	3
chr:transnega1935	NULL	AGTGACTGCCGAGGCCAGAAACAGGCAGT	nega1935	AGTGACTGCCGAGGCCAGAAACAGGCAGT	0
chr:transnega1936	NULL	CGAATTGATTTGATCTTGAAATAATCA	nega1936	CGAATTGATTTGATCTTGAAATAATCA	0
chr:transnega1937	NULL	TCTGGAAGCTGTACTGAGAAATCAG	nega1937	TCTGGAAGTTGCACTGAGAAATCAG	2
chr:transnega1938	NULL	ACTACAGATGGTTATGAGCCACCATGTGGT	nega1938	ACTACAGATGGTTATGAGCCACCATGTGGT	0
chr:transnega1939	NULL	CCATCCGAGGCCAGAGGGATTCGATACCCC	nega1939	CCATCCGAGGCCAGAGGGATTCGATACCCC	0
chr:transnega1940	NULL	TTGCTTGCAGTCCTCTGACTCTCAAGTCGTA	nega1940	TTGCTTGCAGTCCTCTGACTCTCAAGTCGTA	0
chr:transnega1941	NULL	GCAGCTACCCCCATGAAATTCAGTTCAGCC	nega1941	GCAGCTACCCCCATGAAATTCAGTTCAGCC	0
chr:transnega1942	NULL	AACTAAGAGCAGTGTGGGGCTAGATGAG	nega1942	AACTAAGAGCAGTGTGGGGCTAGATGAG	0
chr:transnega1943	NULL	GATCTCTATCTCCTTCCTTAGCATCTTTCT	nega1943	GATCTCTATCTCCTTCCTTAGCATCTTTCT	0
chr:transnega1944	NULL	TTTACACTTAGACGATGGT	nega1944	TTCACACTTAGAAGATGGT	2
chr:transnega1945	NULL	GGAGGCACTGACAGGTGGATCTCAGAGTT	nega1945	GGAGGCACTGACAGGTGGATCTCAGAGTT	0
chr:transnega1946	NULL	AGGCCTACATAAAGACATTGGAAGGAGGA	nega1946	AGGCCTACATAAAGACATTGGAAGGAGGA	0
chr:transnega1947	NULL	TAGGAGGGGCTGCCGGGAACATCTCTGCAG	nega1947	TAGGAGGGGCTGCCGGGAACATCTCTGCAG	0
chr:transnega1948	NULL	GGTGTTTATGTGTCATTGTATAATGAAC	nega1948	GATGTTTATGTGTCATTGTATAATGAAC	1
chr:transnega1949	NULL	TAGAACAAGGGGCCCAAGTTCCAGCCTCAG	nega1949	TAGAACAAGGGGCCCAAGTTCCAGCCTCAG	0
chr:transnega1950	NULL	CTGAGTATGGTTGCCCATGCCTGTAACCC	nega1950	CTGAGTATGGTTGCCCATGCCTGTAACCC	0
chr:transnega1951	NULL	TCCTTGGAGAAGCCTGAGCCCTCCTCTC	nega1951	TCCTTGGAGAAGCCTGAGCCCTCCTCTC	0
chr:transnega1952	NULL	AGTACAAACATGTACAACCACTCTGGA	nega1952	AGTACAAACATGTACAACCACTCTGGA	0
chr:transnega1953	NULL	GCAACTTGGCTTCCATATCACAGGCCATC	nega1953	GCAACTTGGCTTCCATATCACAGGCCATC	0
chr:transnega1954	NULL	CACTTGGGAGGCAGAGGCAGGCGGATTT	nega1954	CACTTGGGAGGCAGAGGCAGGCGGATTT	0
chr:transnega1955	NULL	TTTGTGAATTATATATTTTGTGTGCTA	nega1955	TTTGTGAATTATATATTTTGTGTGCTA	0
chr:transnega1956	NULL	AAGAAAACACGAGAGATTATGTTACTG	nega1956	AAGAAAACACGAGAGATTATGTTACTG	0
chr:transnega1957	NULL	TGGGTATCCTAAGTTTCTGGGCTAATATCC	nega1957	TGGGTATCCTAAGTTTCTGGGCTAATATCC	0
chr:transnega1958	NULL	TGGAGAGCTGGCTGGGTGGCTAAGAGCACT	nega1958	TGGAGAGCTGGCTGGGTGGCTAAGAGCACT	0
chr:transnega1959	NULL	GATAGGTTCTGTTTCACGGAATGGGTCTTA	nega1959	GATAGGTTCTGTTTCACGGAATGGGTCTTA	0
chr:transnega1960	NULL	GTTCTGGGATTATATCCCTCCACTGCCCAA	nega1960	GTTCTGGGATTATATCCCTCCACTGCCCAA	0
chr:transnega1961	NULL	CCACAAGTTACCTCACTCTCCATCGCACGTG	nega1961	CCACAAGTTACCTCACTCTCCATCGCACGTG	0
chr:transnega1962	NULL	GGATTGATTCCCTTTTCTTCTACATGTTT	nega1962	GGATTGATTCCCTTTTCTTCTACATGTTT	0
chr:transnega1963	NULL	TAACCACAGCTACTAGCGAA	nega1963	TAACCACAGCTACTAGGGAA	1
chr:transnega1964	NULL	GCGTGTGTGGGCACGCGTGTGTGTGTGTGT	nega1964	GCGTGTGTGTGCACGCGTGTGTGTGTGTGT	1
chr:transnega1965	NULL	AATCACAAACAATCCTGTTAGCATGTAGGTG	nega1965	AATCACAAACAATCCTGTTAGCATGTAGGTG	0
chr:transnega1966	NULL	GAACTAAAGGGCCGGAGCCTGCTGGATAA	nega1966	GAACTAAAGGGCCGGAGCCTGCTGGATAA	0
chr:transnega1967	NULL	GTGATAGCTGGGACTAGAACCCAGGTCCTG	nega1967	GTGATAGCTGGGACTAGAACCCAGGTCCTG	0
chr:transnega1968	NULL	AGCTAGTAAGGAACATCCCTCCATGGCCTC	nega1968	AGCTAGTAAGGAACATCCCTCCATGGCCTC	0
chr:transnega1969	NULL	ACTTTTTGAGGCCTCTGATTTCTCTG	nega1969	ACTTTTTGAGGCCTCTGATTTCTCTG	0
chr:transnega1970	NULL	AGCAATGGAAAAAGACATCCAGTAGCCAC	nega1970	AGCAATGGAAAAAGACATCCAGTAGCCAC	0
chr:transnega1971	NULL	AGAGCATCGGGTGTCACAAAGCTGGAGTTA	nega1971	AGAGCATCGGGTGTCACAAAGCTGGAGTTA	0
chr:transnega1972	NULL	TTCTGAGTTTGAAACCAAGGGAGACCAGCA	nega1972	TTCTGAGTTTGAAACCAAGGGAGACCAGCA	0
chr:transnega1973	NULL	TATGTACCATAGGCTAGCCTTGACATTGTG	nega1973	TATGTACCATAGGCTAGCCTTGACATTGTG	0
chr:transnega1974	NULL	CAATTAAGAAAATGCTCTACAGGCTTGCCT	nega1974	CAATTAAGAAAATGCTCTACAGGCTTGCCT	0
chr:transnega1975	NULL	CAGGGCTACAGGAAGAAAACTTTTCTCAA	nega1975	CAGGGCTACAGGAAGAAAACTTTTCTCAA	0
chr:transnega1976	NULL	GCGACACCATGACCCAGAAGGCTTCGACA	nega1976	GCGACACCATGACCCAGAAGGCTTCGACA	0
chr:transnega1977	NULL	GAGAATAAAGAATTTAAGCTTGTTCT	nega1977	GAGAATAAAGAATTTAAGCTTGTTCT	0
chr:transnega1978	NULL	ACAAACCTGGAACTAGAGTCCCAGATG	nega1978	ACAAACCTGGAACTAGAGTCCCAGATG	0
chr:transnega1979	NULL	TTGTCACTATAGTCTTGTG	nega1979	ATGTCACTATAATCTTGTG	2
chr:transnega1980	NULL	TGTGGTGCTGGGGTCATGCCTTAGTCAGCA	nega1980	TGTGGTGCTGGGGTGATGCCTCAGTCAGGA	3
chr:transnega1981	NULL	ATAATAGGAAGGCAGCTTCTAGGACT	nega1981	ATAATAGGAAGGCATCTTCTAGGACT	1
chr:transnega1982	NULL	CAGAGGATCTGCATTCTAGAACCCAGCAC	nega1982	CAGAGGATCTGCATTCTAGAACCCAGCAC	0
chr:transnega1983	NULL	ACCTTCATTGAAGAAATCTTTTTGCAACAGTA	nega1983	ACCTTCATTGAAGAAATCTTTTTGCAACAGTA	0
chr:transnega1984	NULL	CACCCCCTATGATACAGGACAGCTTCC	nega1984	CACCCCCTATGATACAGGACAGCTTCC	0
chr:transnega1985	NULL	GCAGAGGAGAAAGATGGAAGGAAATGG	nega1985	GAAGAGGAGAAGGAAGGAAGGAAATGG	3
chr:transnega1986	NULL	CTGCTGAGGACCGCCCAGCATTCCATAC	nega1986	CTGCTGAGGACCGCCCAGCATTCCATAC	0
chr:transnega1987	NULL	AATTTTGTGATATGGATTTTAGCA	nega1987	AATCTTGTCATGTGGATTTTAGCA	3
chr:transnega1988	NULL	CACCATTCCTTAGTTAGGAGGTCTTCGAC	nega1988	CACCATTCCTTAGTTAGGAGGTCTTCGAC	0
chr:transnega1989	NULL	TGGGTTTCTAGGTACCTGTCCAC	nega1989	TGGGTTTCTAGGTACCTGTCCAC	0
chr:transnega1990	NULL	TGGTGGTGCATACCTTTAATCCCAGC	nega1990	TGGTGGTGCATACCTTTAATCCCAGC	0
chr:transnega1991	NULL	GCACAGTGGGCACATTACTGACGAAGCCGT	nega1991	GCATAGTGGGCACATTACTGACGAAGCCGC	2
chr:transnega1992	NULL	GCCCTGGCTGTCCTGGAACTCACTCT	nega1992	GCCCTGGCTGTCCTGGAACTCACTCT	0
chr:transnega1993	NULL	GCTTTTCAGAGTATTCTCTAGCTC	nega1993	GCTTTTGAGAGTATTTTCTACCTC	3
chr:transnega1994	NULL	CAAAAAACCCAGGATAGTGAAAAGTATTCT	nega1994	CAAAAAACCCAGGATAGTGAAAAGTATTCT	0
chr:transnega1995	NULL	GGTGTGTGTCTGAAGACAGTGACAGTGCAC	nega1995	GGTGTGTGTCTGAAGACAGTGACAGTGCAC	0
chr:transnega1996	NULL	GCATGGAGCCGTGTCAGCCCCAGAGAGAA	nega1996	GCATGGAGCCGTGTCAGCCCCAGAGAGAA	0
chr:transnega1997	NULL	TCAGAACAACAAATGCATTAAATAAAGA	nega1997	TCAGAACAACAAATGCATTAAATAAAGA	0
chr:transnega1998	NULL	GGCTCCTCAGAGCACACGTGCATGCCTG	nega1998	GGCTCCTCAGAGCACACGTGCATGCCTG	0
chr:transnega1999	NULL	GAGTTAGACCCAGTCTCATAACAACAAAAA	nega1999	GAGTTAGACCCAGTCTCAAAACAACAAAAA	1
[truncated: 11,999 more rows]
