# Supplementary material for: Accurate Prediction of Transposon-Derived piRNAs by Integrating Various Sequential and Physicochemical Features
Source: PLoS One. 2016 Apr 13;11(4):e0153268. doi: 10.1371/journal.pone.0153268 (PMC4830532; doi:10.1371/journal.pone.0153268)
Supplement: S1 File — (ZIP) [file pone.0153268.s001.zip › S1/Codes/LssteExperiment/AdditionalDatasets/mouse_posi_seqmap_out]

trans_id trans_coord target_seq probe_id probe_seq num_mismatch
chr:transposi1	NULL	TCCAAAGGTCCCGAGTTCAAATCCCAGCAAT	posi1	TCCAAAGGTCCCGAGTTCAAATCCCAGCAAT	0
chr:transposi2	NULL	TCCAAAGGATGATTACTGATGCCTGGTC	posi2	TCCAAAGGATGATTACTGATGCCTGGTC	0
chr:transposi3	NULL	TCCAAAGGAGTCACAACCCACAGGCCGAGT	posi3	TCCAAAGGAGTCACAACCCACAGGCTGAGT	1
chr:transposi4	NULL	TCCAAAATGGGTTGTCTTCATTCTGTGGG	posi4	TCCAAAATGGGTTGTCTTCATTCTGTGGG	0
chr:transposi5	NULL	TCATTTTACAAATGAGGAACTAGGCTCAG	posi5	TCATTTTACAAATGAGGAACTAGGCTCAG	0
chr:transposi6	NULL	TCATTTCAAGTGACCTTAGCCACACGTGTGT	posi6	TCATTTCAAGTGACCTTAGCCACACGTGTGT	0
chr:transposi7	NULL	TCATTTCAAGTGACCTTAGCCACACGTGT	posi7	TCATTTCAAGTGACCTTAGCCACACGTGT	0
chr:transposi8	NULL	TCATTGTGCTGGTCAAAGTCTTAATGAATGGT	posi8	TCATTGTGCTGGTCAATGTCTTAATGAATGGT	1
chr:transposi9	NULL	TCATTGGTTCACAAAGCCACACTTGGGTGT	posi9	TCATTGGTTCACAAAGCTACACTTGGGTGT	1
chr:transposi10	NULL	TCATTGGTTCAGAAAGCTACACTTGGGTGGCT	posi10	TCATTGGTTCACAAAGCTACACTTGGGTGGTT	2
chr:transposi11	NULL	GCATTGGTTCACAAAGCTACACTTGGGTGGT	posi11	TCATTGGTTCACAAAGCTACACTTGGGTGGT	1
chr:transposi12	NULL	TCATTGGTTCACAAAGCTACACTTGGGTGGA	posi12	TCATTGGTTCACAAAGCTACACTTGGGTGGA	0
chr:transposi13	NULL	TCATTGGTTCACAAAGCTACACTTGGGTGG	posi13	TCATTGGTTCACAAAGCTACACTTGGGTGG	0
chr:transposi14	NULL	AGATTGGTAAGTGCTTGCCTAGCGTGA	posi14	TCATTGGTAAGTGCTTGCCTAGCGTGC	3
chr:transposi15	NULL	TCAATGGTAAGGTGCGTGCCTAGCGTGC	posi15	TCATTGGTAAGGTGCTTGCCTAGCGTGC	2
chr:transposi16	NULL	TCATTGATAAGGTGCTTGCCTAGAGTG	posi16	TCATTGGTAAGGTGCTTGCCTAGCGTG	2
chr:transposi17	NULL	TCATTATTGATACTTGGGCTCTGGGCCTT	posi17	TCATTATTGATACTTGGGTTCTGGGCCTT	1
chr:transposi18	NULL	TCATTATTGATACTTGGGTTCTGGGCCTA	posi18	TCATTATTGATACTTGGGTTCTGGGCCTA	0
chr:transposi19	NULL	TCATTATATAGACCAGACTGGCCTCGAACT	posi19	TCATTATATAGACCAGACTGGCCTCGAACT	0
chr:transposi20	NULL	TCATGTTTGGCTCTATCTCAGGTCTCTGGGT	posi20	TCATGTTTGGTTCTATCTCAGGTCTCTGGGT	1
chr:transposi21	NULL	TCATGTTTGGTTCTATCTCAGGTCTCTGG	posi21	TCATGTTTGGTTCTATCTCAGGTCTCTGG	0
chr:transposi22	NULL	TCATGTTGGTACCAAAAGCATTTGGTTAGC	posi22	TCATGTTGGTACCAAAAGCATTTGGTTAGC	0
chr:transposi23	NULL	TCATGGTGTGTGGAAACAAGCATAAGTTATC	posi23	TCATGGTGTGTGGAAACAAGCATAAGTTATC	0
chr:transposi24	NULL	TCATGGTGTGTGGATACAAGCATAAGTTATA	posi24	TCATGGTGTGTGGAAACAAGCATAAGTTATA	1
chr:transposi25	NULL	TCATGGTGTGTGGAAACAAGCATAAGTTAT	posi25	TCATGGTGTGTGGAAACAAGCATAAGTTAT	0
chr:transposi26	NULL	TCATGGACTTTTAACCATTTGTATGGTATC	posi26	TCATGGACTTTTAACCATTTGTATGGTATC	0
chr:transposi27	NULL	TCATGCCTGCTATATACCACTCCAAGA	posi27	TCATGCCTGCTTTGTACCACTCCATGA	3
chr:transposi28	NULL	TCATGCCTAAACATAGCATAATGCAAAATAC	posi28	TCATGCCTAAACATAGCATAATGCAAAATAC	0
chr:transposi29	NULL	TCATCTTTCATGAAGGTTCAGTGTCCTAGTTC	posi29	TCATCTTTCATGAAGGTTCAGTGTCCTAGTTC	0
chr:transposi30	NULL	TCATCTTTCATGAAGGTTCAGTGTCCTAGTT	posi30	TCATCTTTCATGAAGGTTCAGTGTCCTAGTT	0
chr:transposi31	NULL	TCATCTTTCATGAAGGTTCAGTGTCCTAGT	posi31	TCATCTTTCATGAAGGTTCAGTGTCCTAGT	0
chr:transposi32	NULL	TCATCTTTCAAGAAGGTTGAGTGTCCAAGT	posi32	TCATCTTTCAAGAAGGTTGAGTGTCCAAGT	0
chr:transposi33	NULL	TCATCGAGGTGTCTAAACATCACTGCTAC	posi33	TCATCGAGGTGTCTAAACATCACTGCTAC	0
chr:transposi34	NULL	TCATCACTTTTGCAAGTGTTCGGGTTGCTGA	posi34	TCATCACTTTTGCAAGTGTTCGGGTTGCTGA	0
chr:transposi35	NULL	TCATCACTTTTGCAAGTGTTCGGGTTGCT	posi35	TCATCACTTTTGCAAGTGTTCGGGTTGCT	0
chr:transposi36	NULL	TCATCAAGGACCGGACTAAAGACTCTCGC	posi36	TCATCAAGGACCGGACTAAAGACTCTCGC	0
chr:transposi37	NULL	TGATATTGATCTTCTTCTATTGTGCTGT	posi37	TCATATTGATGTTCTTCTATTGAGCTGT	3
chr:transposi38	NULL	TCATATTGATGTTCCTTCTATTGAGCTGT	posi38	TCATATTGATGTTCCTTCTATTGAGCTGT	0
chr:transposi39	NULL	TCATATGTTGAAACCCAATCTCCATAGTGAC	posi39	TCATATGTTGAAACCCAATCTCCATAGTGAC	0
chr:transposi40	NULL	TCATATGTTGAAACCCAATCTCCATAGTGA	posi40	TCATATGTTGAAACCCAATCTCCATAGTGA	0
chr:transposi41	NULL	TCATAGGATCATGGACTCTCCTTCCATTT	posi41	TCATAGGACCAAGGACTCTCCTTCCATTT	2
chr:transposi42	NULL	TCATAATGGTGCCCTGCCTTGGTGCAATGC	posi42	TCATAATGGTGCCCTGCTTTGGTGCAATGC	1
chr:transposi43	NULL	TCCGTTGTTGCTTAATACCAAGCCAGTGG	posi43	TCAGTTGTTGCTTCATACCAAGCCAGTGG	2
chr:transposi44	NULL	TCAGTGTTCTGGGTGCTGAGATTGCAGG	posi44	TCAGTGTTCTGGGTGCTGAGATTGCAGG	0
chr:transposi45	NULL	TCAGTGAGTAAAGGTGCTCTTCTTCAAGT	posi45	TCAGTGAGTAAAGGTGCTCTTCTTCAAGT	0
chr:transposi46	NULL	TCAGTGAAACAGACTGGTTCCTGCTGCC	posi46	TCAGTGAAACAGACTGGTTCCTGCTGCC	0
chr:transposi47	NULL	TCAGTCCCTACCTGTTTGAGGTCCTCCTG	posi47	TCAGTCCCTACCTGTTTGAGGTCCTCCTG	0
chr:transposi48	NULL	TCAGGTCCTCACGTTGCGTGGAAAGCACATA	posi48	TCAGGTCCTCACGTTGCCTGGAAAGCACATA	1
chr:transposi49	NULL	TCAGGGCTCTCGAATTTATCCATCCTGTGT	posi49	TCAGGGCTCTCGAATTTATCCATCCTCTGT	1
chr:transposi50	NULL	TCAGGATATGGTGCTTCAGTGGACCAGT	posi50	TCAGGATATGGTGTTTCACTGGAGCAGT	3
chr:transposi51	NULL	TCAGCTGGTGACCTCATTTCTATTCAGTCT	posi51	TCAGCTGGTGACCTCATTTCTATTCAGTCT	0
chr:transposi52	NULL	TCAGCCAAATTTCTAATCCATTCATTTATTG	posi52	TCAGCCAAATTTCTAATCCATTCATTTATTG	0
chr:transposi53	NULL	TCAGCATTTACAGGGTTAAGGTTACAGC	posi53	TCAGCATTTACAGGGTTAAGGTTACAGC	0
chr:transposi54	NULL	TCAGCCGGTCTTGGCTCTTTTCCTGGAGGTT	posi54	TCAGCAGGTCTTGGCTCTTTTCCTGGAGGTT	1
chr:transposi55	NULL	TCAGCAAGCCGTTGGTTGTCCTCTAGATGT	posi55	TCAGCAAGCCGTTGGTTGTCCTCTAGATGT	0
chr:transposi56	NULL	TCAGCAAGCCGTTGGTTGTCCTCTAGAT	posi56	TCAGCAAGCCGTTGGTTGTCCTCTAGAT	0
chr:transposi57	NULL	TCAGACACAGAACAGTTCCATTGCCCCC	posi57	TCAGATACAGAACACTTCCATTGCCCCC	2
chr:transposi58	NULL	GCAGATACAGAACACTTCCATTGCCAC	posi58	TCAGATACAGAACACTTCCATTGCCCC	2
chr:transposi59	NULL	TCAGAGGTGTGATCTGATTGGGACATGACT	posi59	TCAGAGGTGTGATCTGATTGGGACATGACT	0
chr:transposi60	NULL	TCAGAGGTGTGATCTGATTGGGACATGA	posi60	TCAGAGGTGTGATCTGATTGGGACATGA	0
chr:transposi61	NULL	TCAGAGGTGATGATGATATAGGGGTGGT	posi61	TCAGAGGTGATGATGATATAGTGGTGGT	1
chr:transposi62	NULL	TCAGAGGTAAAGGTAGCCTGGAAAATGG	posi62	TCAGAGGTAAAGGTAGCCTGGAAAATGG	0
chr:transposi63	NULL	TCAGAGCAATCATCAATCTGGAGGATGCC	posi63	TCAGAGCAATCATCAATCTGGAGGATGCC	0
chr:transposi64	NULL	TCAGAGATTTGCATGGCTCCGTCTTTGA	posi64	TCAGAGATTTGCATGGTTCTGTCTTTGA	2
chr:transposi65	NULL	TCAGACTTGGAATTGAAGGCGACCTGATC	posi65	TCAGACTTGGAATTGAAGGCGACCTGATC	0
chr:transposi66	NULL	TCAGACATTGATTCTTGCAGCCATCTAC	posi66	TCAGACATTGTTCCTTGGAGCCATCTAC	3
chr:transposi67	NULL	TCAGACAGAGGCTGAGCCAAACTACCAAAT	posi67	TCAGACACAGGCTGAGCCAAACTACCAAAT	1
chr:transposi68	NULL	TCAGAACCCTGCGTCGGTGCCTGCTTTT	posi68	TCAGAACGGTGCGTCGGTGCCTGCTTTT	2
chr:transposi69	NULL	TCAGAAATCCGCCTACCTCTGCCTCCGCG	posi69	TCAGAAATCCGCCTGCCTCTGCCTCCGCG	1
chr:transposi70	NULL	TCAAAAACCGTGATGTGCTGTGTAA	posi70	TCAGAAACTGTGATGTGCTGTGTGA	3
chr:transposi71	NULL	TGACTTTTGCAAGTGTTCGGGTTGCTGT	posi71	TCACTTTTGCAAGTGTTCGGGTTGCTGT	1
chr:transposi72	NULL	TCACTTTTGCAAGTGTTCGGGTTGCTGACT	posi72	TCACTTTTGCAAGTGTTCGGGTTGCTGACT	0
chr:transposi73	NULL	TCACTTTTGCAAGTGTTCGGGTTGCTGAC	posi73	TCACTTTTGCAAGTGTTCGGGTTGCTGAC	0
chr:transposi74	NULL	TCACTTTTGCAAGTGTTCGGGTTGCTGA	posi74	TCACTTTTGCAAGTGTTCGGGTTGCTGA	0
chr:transposi75	NULL	TCACTTTGTAGACCAGGTTGGCCTCGAAC	posi75	TCACTTTGTAGACCAGGTTGGCCTCGAAC	0
chr:transposi76	NULL	TCACTTTGTAGACCAGGCTGGCCTTAGA	posi76	TCACTTTGTAGACCAGGCTGGCCTTAGA	0
chr:transposi77	NULL	TCACTTTGTAGACCAGGCTGGCCTCGGTA	posi77	TCACTTTGTAGACCAGGCTGGCCTCGGTA	0
chr:transposi78	NULL	TCACTTTGTAGACCAGGCTGGCCTCGAACT	posi78	TCACTTTGTAGACCAGGCTGGCCTCGAACT	0
chr:transposi79	NULL	TCACTTTGTAGACCAGGCTGGCCTCGAAC	posi79	TCACTTTGTAGACCAGGCTGGCCTCGAAC	0
chr:transposi80	NULL	TCACTTGATGTCATATCTTCCTGCTGGAGGT	posi80	TCACTTGATGTCATATCTTCCTGCTGGAGGT	0
chr:transposi81	NULL	TCACTTCTGCAAGTGTTTGGGTTGCTGAC	posi81	TCACTTCTGCAAGTGTTCGGGTTGCTGAC	1
chr:transposi82	NULL	TCACTGTTCTGACATCTCTGACTTTCTGGC	posi82	TCACTGTTCTGACATCTCTGACTTTCTGGT	1
chr:transposi83	NULL	TCACTGTTTTGACATCTCTGACTTTCTGGGT	posi83	TCACTGTTCTGACATCTCTGACTTTCTGGGT	1
chr:transposi84	NULL	TCACTGATAAGTCAATTCGCTGCCAGTAGT	posi84	TCACTGATAAGTCAATTCGCTGCCATTAGT	1
chr:transposi85	NULL	TCGCTGAACTTGGTGTTCCTCTTCCCCTG	posi85	TCACTGAACTTGGTGTTCCTCTTTCCCTG	2
chr:transposi86	NULL	TCACTGAACTTGGTGTTCCTCTTTCCCCTGT	posi86	TCACTGAACTTGGTGTTCCTCTTTCCCCTGT	0
chr:transposi87	NULL	TCACTGAACTTGGTGTTCCTCTTTCCC	posi87	TCACTGAACTTGGTGTTCCTCTTTCCC	0
chr:transposi88	NULL	TCACTCTGTAGACCAGGCTGGCCTCGAAC	posi88	TCACTCTGTAGACCAGGCTGGCCTCGAAC	0
chr:transposi89	NULL	TCACTCTGTAGACCAGGCTGGCCTCGAA	posi89	TCACTCTGTAGACCAGGCTGGCCTCGAA	0
chr:transposi90	NULL	TCACTCTGTAGACCAGGCTGGCCTCGA	posi90	TCACTCTGTAGACCAGGCTGGCCTCGA	0
chr:transposi91	NULL	TCACTCTGTAGACCAGGCTGACCTCAACC	posi91	TCACTCTGTAGACCAGGCTGACCTCAACC	0
chr:transposi92	NULL	TCACTCTGTAAACCAGGCTGGCCTCGAAC	posi92	TCACTCTGTAAACCAGGCTGGCCTCGAAC	0
chr:transposi93	NULL	TCACTCTGAAGACCAGGCTGGCCTCGACCT	posi93	TCACTCTGAAGACCAGGCTGGCCTCGACCT	0
chr:transposi94	NULL	TCACTCGGTAGACCAGGCTGGCCTCGAAC	posi94	TCACTCGGTAGACCAGGCTGGCCTCGAAC	0
chr:transposi95	NULL	TCACTCCATTGGTCAGGCTGACATCGAACC	posi95	TCACTCCATTGGTCAGGCTGACATCGAACC	0
chr:transposi96	NULL	TCACTATGTCATATAGTTCAGGCTGTAT	posi96	TCACTATGTCATATAGTTCAGGGTGTAT	1
chr:transposi97	NULL	TCACTATGTCATATAGTTCAGGGTGTAC	posi97	TCACTATGTCATATAGTTCAGGGTGTAC	0
chr:transposi98	NULL	TCGCTAGGTAGATCAGGCTTTGGCCATATAC	posi98	TCACTAGGTAGATCAGGCTTTGGCCATATAC	1
chr:transposi99	NULL	TCACGTTGCCTGGAAAGCACATTATGGAC	posi99	TCACGTTGCCTGGAAAGCACATTATGGAC	0
chr:transposi100	NULL	TCACATCATAGAGATCTGCCTTAAATTGC	posi100	TCACCTCATAGAGATCTGCCTTAATTTGC	2
chr:transposi101	NULL	TCACCGTGATGGCTGCTTTGCTTGATGGA	posi101	TCACCGTGATGGCTGCTTTGCTTGATGGA	0
chr:transposi102	NULL	TCACCATGTAGCCCATGGCTGGCCTCGAAC	posi102	TCACCATGTAGCCCATGGCTGGCCTCGAAC	0
chr:transposi103	NULL	TCACCTCAGTGGGTTTCTACGTTGAGGGT	posi103	TCACCACAGTGGGTTTCTACGTTGAGGGT	1
chr:transposi104	NULL	TCACATGCCCAGCTTTCCTGCCAACTCC	posi104	TCACATGCCCAGCTTTCCTGCCAACTCC	0
chr:transposi105	NULL	TCACATAACTCCGGCCCTACTTCCTACTC	posi105	TCACATAACTCCGGCCCTACTTCCTACTC	0
chr:transposi106	NULL	TCACAGTTTCAATGGTTTTAACCCATGGC	posi106	TCACAGTTTCAATGGTTTTAACCCATGGC	0
chr:transposi107	NULL	TCACAGTGGGAGAGTCCGTTGGAGT	posi107	TCACAGTGGGAGAGTCCGTTGGAGT	0
chr:transposi108	NULL	TCACAGTGTGAGCAGGTGTCCCTGTT	posi108	TCACAGTGAGAGCAGGTGTCCCTGGA	3
chr:transposi109	NULL	TCACAGGTGCTGCAAGTTCACGAGTGTGATC	posi109	TCACAGGTGCTGCAAGTTCACGGGTGTGATC	1
chr:transposi110	NULL	TCACAGGTGAGCCTTCCAATTCTGGATT	posi110	TCACAGGTGAGCCTTCCAATTCTGGATT	0
chr:transposi111	NULL	TCAAAGGTCAAGTTGTTGCTTCATACT	posi111	TCACAGGTCAAGTTGTTGCTTCATACT	1
chr:transposi112	NULL	TCACAGGTCAAGTTGTTGCTTCATACCAAGC	posi112	TCACAGGTCAAGTTGTTGCTTCATACCAAGC	0
chr:transposi113	NULL	TCACAGGTCAAGTTGTTGCTTCATACCAAG	posi113	TCACAGGTCAAGTTGTTGCTTCATACCAAG	0
chr:transposi114	NULL	TCACAGGTCAAGTTGTTGCTTCATACCAA	posi114	TCACAGGTCAAGTTGTTGCTTCATACCAA	0
chr:transposi115	NULL	TCACAGGCATGCCCAGAAGGTCTCCTCCAT	posi115	TCACAGGCATGCCCAGAAGGTCTCCTCCAT	0
chr:transposi116	NULL	TCACAGGAGCCAGGTGAAGAGGCTAACAC	posi116	TCACAGGAGCCAGGTGAAGAGGCTAACAC	0
chr:transposi117	NULL	TCACAGGAGCCAGGTGAAGAGGCTAACA	posi117	TCACAGGAGCCAGGTGAAGAGGCTAACA	0
chr:transposi118	NULL	TCACAGGAGCAAATGGCACAGGCTGC	posi118	TCACAGGAGCAAATGGCACAGGCTGC	0
chr:transposi119	NULL	TCACAGATGGGGAAACTTAGGCCAAAA	posi119	TCACAGATGGGGAAACTGAGGCCAAAA	1
chr:transposi120	NULL	TCACAGAGATTTGCCTTTCCTTACTTTCCC	posi120	TCACAGAGATTTGCCTTTCCTTACTTTCCC	0
chr:transposi121	NULL	TCACACTGATTGATCTGTGAATACTGAACC	posi121	TCACACTGATTGATCTGTGAATACTGAACC	0
chr:transposi122	NULL	TCACGCGTTCCTTTTTTAAAGTAGGCT	posi122	TCACACGTTCCTTTTGTAAAGTAGGCT	2
chr:transposi123	NULL	TCACACCTGGATTGGTTATGCTTACTAC	posi123	TCACACCTGGATTGGTTATGCTTACTAC	0
chr:transposi124	NULL	TCACACAGGTTCCGTGGACCAGATAGAAGTT	posi124	TCACACAGGTCTCGTGGACCAGATAGAAGTT	2
chr:transposi125	NULL	TCACAATGACTATGATACAACCCACAGAC	posi125	TCACAATGACTATGATACAACCCACAGAC	0
chr:transposi126	NULL	TCACAATCAGGAAGCAGAGAGATGATTG	posi126	TCACAATCAGGAAGCAGAGAGATGAATG	1
chr:transposi127	NULL	TCACAACGACTATGTGGAGGTATAGGTGT	posi127	TCACAACGACTGTGTGGAGGTATAGGTGT	1
chr:transposi128	NULL	TCACAACCCACTAATGGTTCATGCCCTACAGT	posi128	TCACAACCCACTAATGGTTCATGCCCTACAGT	0
chr:transposi129	NULL	TCACAACAACTGTGTGGAGGTATAGGTGTC	posi129	TCACAACAACTGTGTGGAGGTATAGGTGTC	0
chr:transposi130	NULL	TCACAACAACTGTGTGGAGGTATAGGTGT	posi130	TCACAACAACTGTGTGGAGGTATAGGTGT	0
chr:transposi131	NULL	TCACAACAACCCTTTGTGGAGGTCCCATTA	posi131	TCACAACAACCCTTTGTGGAGGTCCCATTA	0
chr:transposi132	NULL	TCACAACAACCCTTTGTGGAGGTCCCA	posi132	TCACAACAACCCTTTGTGGAGGTCCCA	0
chr:transposi133	NULL	TCACAAATGTCGTTGGTGTCACTCAGCTGT	posi133	TCACAAATGTTGTTGGTGTCACTCAGCTGT	1
chr:transposi134	NULL	TCACAAATGTTGTTGGTGTCACTCAGCTG	posi134	TCACAAATGTTGTTGGTGTCACTCAGCTG	0
chr:transposi135	NULL	TCACAAATAGGTTCTACTGGCTTCTAAACC	posi135	TCACAAATAGGTTCTACTGGCTTCTAAACC	0
chr:transposi136	NULL	TCAATTGGTGAGGTGCTTGCCTAGCGAGC	posi136	TCAATTGGTGAGGTGCTTGCCTAGCGTGC	1
chr:transposi137	NULL	TCGATCGGTATAAGGATTCAGTTTAGC	posi137	TCAATTGGTATAAGGATTCAGTTTAGC	2
chr:transposi138	NULL	TGCATTGGTAAGTGCTTGCCTAGCGGGC	posi138	TCAATTGGTAAGTGCTTGCCTAGCGTGC	3
chr:transposi139	NULL	TCAATTGGCAAGTGCATGACTAGCGTG	posi139	TCAATTGGTAAGTGCTTGCCTAGCGTG	3
chr:transposi140	NULL	TCAATTGGTAAGGTGCTTGTCTAGCGCG	posi140	TCAATTGGTAAGGTGCTTGTCTAGCGTG	1
chr:transposi141	NULL	GCAATTGGTAAGGTGCTTGCTGAGCGTTC	posi141	TCAATTGGTAAGGTGCTTGCTGAGCGTGC	2
chr:transposi142	NULL	TGAATTGGTAAGGTGCTTGCCTAGCGTGT	posi142	TCAATTGGTAAGGTGCTTGCCTAGCGTGT	1
chr:transposi143	NULL	TCAATTGGTAAGGTGCTTGCCTAGCGTGC	posi143	TCAATTGGTAAGGTGCTTGCCTAGCGTGC	0
chr:transposi144	NULL	TCAAGTGGTAAGGTGCTTGCCTAGCGTGA	posi144	TCAATTGGTAAGGTGCTTGCCTAGCGTGA	1
chr:transposi145	NULL	TCAATTGGTAAGGTGCTTGCCTAGCGTG	posi145	TCAATTGGTAAGGTGCTTGCCTAGCGTG	0
chr:transposi146	NULL	TCAATTGGTAAGGTGCTTGCCTAGAGTCC	posi146	TCAATTGGTAAGGTGCTTGCCTAGCGTCC	1
chr:transposi147	NULL	TCAATTGGTAAGGTGCTTGCCTAGCGT	posi147	TCAATTGGTAAGGTGCTTGCCTAGCGT	0
chr:transposi148	NULL	TCAATTGGTAAGGTGCTTGCCTAGC	posi148	TCAATTGGTAAGGTGCTTGCCTAGC	0
chr:transposi149	NULL	TCAATTTGTAAGGTCCTTGCCCAGCGTGT	posi149	TCAATTGGTAAGGTGCTTGCCCAGCGTGT	2
chr:transposi150	NULL	TCGATTGGTAAGGTGCTTACCTAGCGTGC	posi150	TCAATTGGTAAGGTGCTTACCTAGCGTGC	1
chr:transposi151	NULL	TCAATTGGTTAGGTGCCTGCCTAGCGTGC	posi151	TCAATTGGTAAGGTGCCTGCCTAGCGTGC	1
chr:transposi152	NULL	TCAGTTGGTAAGGCGCTTGCCTAGCGTGC	posi152	TCAATTGGTAAGGCGCTTGCCTAGCGTGC	1
chr:transposi153	NULL	TCAATCGATAAGGTGCTTGCCTAGCGTGC	posi153	TCAATTGATAAGGTGCTTGCCTAGCGTGC	1
chr:transposi154	NULL	TCAATTCCCAGGAACCACATGGTGGCTCACA	posi154	TCAATTCCCAGGAACCACATGGTGGCTCACA	0
chr:transposi155	NULL	TCAATTAGGTCCTCCTTCAGAAGATGCCTT	posi155	TCAATTAGGTCCTCCTGCAGAAGTTGCCTT	2
chr:transposi156	NULL	TCAATTAGGTCCTCCTTCAGAAGTTGCAT	posi156	TCAATTAGGTCCTCCTGCAGAAGTTGCCT	2
chr:transposi157	NULL	TCAATGGGACCTACTCATGGGAACTTTGTGA	posi157	TCAATGGGACCTACTCATGGGAACTTTGTGA	0
chr:transposi158	NULL	TCAATGGCTAAAAGTGCTTGAGTTATAGTC	posi158	TCAATGGCTAAAAGTGCTTGAGTTATAGTC	0
chr:transposi159	NULL	TCAATGGAAGGTGTAGCTCTTTTCTCTCTC	posi159	TCAATGGAAGGTGTAGCTCTTTTCTCTCTC	0
chr:transposi160	NULL	TCAATGACTTGTACGGTTTCAGGGTCTGTTT	posi160	TCAATGACTTGTAAGGTTTCAGGGTCTGTTT	1
chr:transposi161	NULL	TCAATGACTGGATCCATCAGTTGGGCACGAA	posi161	TCAATGACTGGATCCATCAGTTGGGCACGAA	0
chr:transposi162	NULL	TCAATGACTGGATCCATCAGTTGGGCACGA	posi162	TCAATGACTGGATCCATCAGTTGGGCACGA	0
chr:transposi163	NULL	TCAATCTTCAATGCCGTTTAGCTTTGGTACC	posi163	TCAATCTTCAATGCCGTTTAGCTTTGGTACC	0
chr:transposi164	NULL	TCAATCTGTAGACCAGGCTGGCCTTGAACT	posi164	TCAATCTGTAGACCAGGCTGGCCTTGAACT	0
chr:transposi165	NULL	TCAATCGGTAAGGTGCGTGCCTATCGTGT	posi165	TCAATCGGTAAGGTGCTTGCCTAGCGTGT	2
chr:transposi166	NULL	TCAATAAAGGAGTGTGACCTGGAAGTTGT	posi166	TCAATAAAGGAGTGTGACCTGGAAGTTGT	0
chr:transposi167	NULL	TCAAGTATTGTGTTTCAGGACAGGGAGCA	posi167	TCAAGTATTGTGTTTCAGGACAGGGAGCA	0
chr:transposi168	NULL	TCAAGTAATAACGGTCCGATTTGGTA	posi168	TCAAGTAATAAAGGTCAGATTTGGTA	2
chr:transposi169	NULL	TCAAGGGCAAAGTCCTGACAGATGGATCA	posi169	TCAAGGCCAAAGTCCTGACAGATGGATCA	1
chr:transposi170	NULL	TCAAGATACAGAACACTTCCATTGCCCCC	posi170	TCAAGATACAGAACACTTCCATTGCCCCC	0
chr:transposi171	NULL	TCAACTACAGTGTCTGAAAGGTACCCGAGC	posi171	TCAACTACAGTGTCTGAAAGGTACCCGAGC	0
chr:transposi172	NULL	TCAACTAACCTGGGCCCACGGGGGTTCATA	posi172	TCAACTAACCTGGGCCCACGGGGGTTCATA	0
chr:transposi173	NULL	TCAACCTCATAGAGATCTGCCTTAATTTGC	posi173	TCAACCTCATAGAGATCTGCCTTAATTTGC	0
chr:transposi174	NULL	TCAACTGAGGTGTATTTGGCAAATTCTGC	posi174	TCAACAGAGGTGTATTTGACAAATTCTGC	2
chr:transposi175	NULL	TCAACACACACTTGTTGGTAACCTCTGGCA	posi175	TCAACACACACTTGTTGGTAACCTCTGGCA	0
chr:transposi176	NULL	TCAACAAGCACACACTGAGAAACTTTAGGAC	posi176	TCAACAAGCACACACTGAGAAACTTTAGGAC	0
chr:transposi177	NULL	TCAGGAACCTAATGATACTTTTCAAGTTTG	posi177	TCAACAACCTAATGATACTTTTCAAGTTTG	2
chr:transposi178	NULL	TCAAATTTGTGCTGTCTGTATGCACTTGG	posi178	TCAAATTTGTGCTGTCTGTATGCACTTGG	0
chr:transposi179	NULL	TCAAATGTTATCCACTTTCTAGGTTTCCC	posi179	TCAAATGTTATCCACTTTCTAGGTTTCCC	0
chr:transposi180	NULL	TCAAATGGAACAAGAGATAGCTTATTCTGAGC	posi180	TCAAATGGAACAAGAGATAGCTTATTCTGAGC	0
chr:transposi181	NULL	TCAAATCATAGTGGCTACATGATGGCTC	posi181	TCAAATCATAGTGGCTACATGATGGCTC	0
chr:transposi182	NULL	TCAAATAGAAATCTCTTTGCCTGTGGTGT	posi182	TCAAATAGAAATCTCTTTGCCTGTGATGT	1
chr:transposi183	NULL	TCAAATAAAGAATCGTGTCCTCTGCAAACC	posi183	TCAAATAAAGAATCGTGTCCTCTGCAAACC	0
chr:transposi184	NULL	TCAATGTGCTTGCTGCCAAGTTTGACAGACC	posi184	TCAAAGTGCTTGCTGCCAAGTTTGACAGACC	1
chr:transposi185	NULL	TCAAAGTCTCAAGTATTGTGTTTCAGGAC	posi185	TCAAAGTCTCAAGTATTGTGTTTCAGGAC	0
chr:transposi186	NULL	TCAAAGGTCCAATGATGAGTGCTTTGGGG	posi186	TCAAAGGTCCAATGATGAGTGCTTTGGGG	0
chr:transposi187	NULL	TCAAAGCTCTGTGCCTAGGCCCCAC	posi187	TCAAAGCTCTGTGCCTAGTACCCAC	2
chr:transposi188	NULL	TCAAAGATCGTAATTCATGGTCTCCTGTGT	posi188	TCAAAGATCGTAATTCATAGTCTCCTGTGT	1
chr:transposi189	NULL	TCAAACTGAAAGCAAGCCTCCTGCCTC	posi189	TCAAACTGAAAGCAAGCCTCCTGCCTC	0
chr:transposi190	NULL	TCACACGGAAGAAATCTGCCTGCCTGGGAC	posi190	TCAAACGCAAGAGATCTGCCTGCCTGGGAC	3
chr:transposi191	NULL	TCAAACGCAAGAGATGTGCGTGCCCGGGA	posi191	TCAAACGCAAGAGATCTGCCTGCCTGGGA	3
chr:transposi192	NULL	TCAAACTCAAGAAATCTGCCTGCTTGGAC	posi192	TCAAACGCAAGAGATCTGCCTGCCTGGAC	3
chr:transposi193	NULL	TCAGACACAAGAGATCTGCCTGCCTGGC	posi193	TCAAACGCAAGAGATCTGCCTGCCTGGA	3
chr:transposi194	NULL	TCAAACATGTTCCAAGATTCCCAGTGATGCC	posi194	TCAAACATGTTCCAAGATTCCCAGTGATGCC	0
chr:transposi195	NULL	TCAAACATGTTCCAAGATTCCCAGTGATGC	posi195	TCAAACATGTTCCAAGATTCCCAGTGATGC	0
chr:transposi196	NULL	TCAAACAGTATTTGGCTCAGAGTGGGTGCT	posi196	TCAAACAGTATTTGGCTCAGAGTGGGTGCT	0
chr:transposi197	NULL	TCAAACAGGGTGTCATATAGCCCAGGATGG	posi197	TCAAACAGGGTGTCATATAGCCCAGGATGG	0
chr:transposi198	NULL	TCAAACAGAGGTGTATTTGTCAAATTCTGC	posi198	TCAAACAGAGGTGTATTTGGCAAATTCTGC	1
chr:transposi199	NULL	TCAAACAGAGGTGTATTGGACAAATTCTGT	posi199	TCAAACAGAGGTGTATTTGACAAATTCTGT	1
chr:transposi200	NULL	TCAAACAGAGGTGTATTTGACAAATTCTGCA	posi200	TCAAACAGAGGTGTATTTGACAAATTCTGCA	0
chr:transposi201	NULL	TCAAACAGAGGTGTATTTGACAAATTCTGC	posi201	TCAAACAGAGGTGTATTTGACAAATTCTGC	0
chr:transposi202	NULL	TCAAAACACTATTATCTCTCCCTTTTCAAGTG	posi202	TCAAAACACTATTATCTCTCCCTTTTCAAGTG	0
chr:transposi203	NULL	TATTTTACACACATGTTAAGTAAGCCAGGT	posi203	TATTTTACACACATGTTAAGTAAGCCAGGT	0
chr:transposi204	NULL	TATTGGGTGTTACTGACAACCCTACTGCGT	posi204	TATTTGGTGTTACTGACAACCCTACTGCGT	1
chr:transposi205	NULL	TATTTGGTGAACTGATAAGTTTTATTGGC	posi205	TATTTGGTGAACTGATAAGTTTTATTGGC	0
chr:transposi206	NULL	TATTTGGTCACCCTCATAGTTATCCTCTGC	posi206	TATTTGGTCACCCTCATAGTTATCCTCTGC	0
chr:transposi207	NULL	TATTTGATGGACATTGGCAGAGCCTCTC	posi207	TATTTGATGGACATTGGCAGAGCCTCTC	0
chr:transposi208	NULL	TATTTCTAGCTACGGTTTGCCCTATGATC	posi208	TATTTCTAGCTACGGTTTGCCCTATGATC	0
chr:transposi209	NULL	TATTTCGCCCATGTTAACTGGTGGTGTCA	posi209	TATTTCGCCCATGTTAACTGGTGGTGTCA	0
chr:transposi210	NULL	TATTTCAGGTCAAGGCCTCTCTTTGAGTA	posi210	TATTTCAGGTCAAGGCCTCTCTTTGAGTA	0
chr:transposi211	NULL	TAATTATTGAGGGCCTACTATGTGCCGTTT	posi211	TATTTATTGAGGGCCTACTATGTGCCGGTT	2
chr:transposi212	NULL	TATTTATTGAGAGCCTACTATGTGCCGGT	posi212	TATTTATTGAGGGCCTACTATGTGCCGGT	1
chr:transposi213	NULL	TCTTTATTGAGGGCCTACTATGTGCCGGGT	posi213	TATTTATTGAGGGCCTACTATGTGCCGGGT	1
chr:transposi214	NULL	AATTTATTGAGGGCATACTATGGGCCGGGCT	posi214	TATTTATTGAGGGCCTACTATGTGCCGGGCT	3
chr:transposi215	NULL	TATTTATTGAGGGCCTACTATGTGCCGGGC	posi215	TATTTATTGAGGGCCTACTATGTGCCGGGC	0
chr:transposi216	NULL	TATTTATTGAGGGCCTACTATTTGCCGGGA	posi216	TATTTATTGAGGGCCTACTATGTGCCGGGA	1
chr:transposi217	NULL	TATTTATTGAGGGCCTACTATGTGCCGGG	posi217	TATTTATTGAGGGCCTACTATGTGCCGGG	0
chr:transposi218	NULL	TATTTATTGAGGGCCTACTATGTGCCGGT	posi218	TATTTATTGAGGGCCTACTATGTGCCGGC	1
chr:transposi219	NULL	TATTTATTGAGGGCCTACTATGTGCCGG	posi219	TATTTATTGAGGGCCTACTATGTGCCGG	0
chr:transposi220	NULL	TATTTATTGAGCACCTACGATGTGCCAGGC	posi220	TATTTATTGAGCACCTACGATGTGCCAGGC	0
chr:transposi221	NULL	TATTTAGGGTGATTTCATGGCAAGATGC	posi221	TATTTAGGGTGATTTCATGCCAAGATGC	1
chr:transposi222	NULL	TATTGTGTGAGGTGCAATGTGTGCTTTGA	posi222	TATTGTGTGAGGTGCAATGTGTGCTTTGA	0
chr:transposi223	NULL	TATTGTGTCAGATTCCTGTTATGTGGTT	posi223	TATTGTGTCAGATTCCTGTTATGTGGTT	0
chr:transposi224	NULL	TATTGTCCATTGAGTGTCAGAGGTTTAG	posi224	TATTGTCCATTGAGTGTCAGAGGTTTAG	0
chr:transposi225	NULL	TATTGTAGAAACCAGGGGATTAGAGAA	posi225	TATTGTAGAAAGCAGGGGAATAGAGAA	2
chr:transposi226	NULL	TATTGTACCCTTAAGATCATTGTGCTGGT	posi226	TATTGTACCCTTAAGATCATTGTGCTGGT	0
chr:transposi227	NULL	TATTGGTGTTTTGCCTGCGTGCATGTCTGT	posi227	TATTGGTGTTTTGCCTGCGTGCATGTCTGT	0
chr:transposi228	NULL	TATTGGTGTTTTGCCTGCGTGCATGTCTG	posi228	TATTGGTGTTTTGCCTGCGTGCATGTCTG	0
chr:transposi229	NULL	TATTGGGCACACTCCTCAAATCAGGGCTGA	posi229	TATTGGGCACAATCCTCAAATCAGGGCTGA	1
chr:transposi230	NULL	TATTGCTTACATCTTCAGGAGCCAGAGA	posi230	TATTGCTTACATCTTCAGGAGCCAGAGA	0
chr:transposi231	NULL	TATTGCCTTGATGGTCTCTCACTGATCCAA	posi231	TATTGCCTTGATGGTCTCTCACTGATCCAA	0
chr:transposi232	NULL	TATTGCCTTGATGGTCTCTCACTGATCCA	posi232	TATTGCCTTGATGGTCTCTCACTGATCCA	0
chr:transposi233	NULL	TATTGCCAAGAGTTTGTGGTCAGCATGG	posi233	TATTGCCAAGAGTTTGTGGTCAGCATGG	0
chr:transposi234	NULL	TATTGCATCAAATTTGTGCTGTCTGTATGC	posi234	TATTGCATCAAATTTGTGCTGTCTGTATGC	0
chr:transposi235	NULL	TATTGACGTGTATCGGTGTTAGCCTATGT	posi235	TATTGATGTGTTTGGGTGTTAGCCTATGT	3
chr:transposi236	NULL	TATTGCCCATGTTAATTAGGGTAGCCAAA	posi236	TATTGACCATGTTAATTAGGGTAGCCAAA	1
chr:transposi237	NULL	TATTGAAGAAGGGGTGTCGCTTGGGTGG	posi237	TATTGAAGAAGGTGTGTCACTTGGGTGG	2
chr:transposi238	NULL	TATTGAAACAATGGTTCCCAAGGAAATGG	posi238	TATTGAAACAATGGTTCCCAAGGAAATGG	0
chr:transposi239	NULL	TATTCTGTTCTTGTGTCCTCTGCTATACC	posi239	TATTCTGTTCTTGTGTCCTCTGCTATACC	0
chr:transposi240	NULL	TATTCTGTTCTTGTGTCCTCTGCTATAC	posi240	TATTCTGTTCTTGTGTCCTCTGCTATAC	0
chr:transposi241	NULL	TATTCTATCATTATCTAGTGCATCTTTTGT	posi241	TATTCTATCATTATCTAGTGCATCTTTTGT	0
chr:transposi242	NULL	TATTCGTAAGTTTGGTATTCTCATTGTGTC	posi242	TATTCGTAAGTTTGGTATTCTCATTGTGTC	0
chr:transposi243	NULL	TATTCATGGTGTCAAGACTCAACTTCTTTGC	posi243	TATTCATGGTGTCAAGACTCAACTTCTTTGC	0
chr:transposi244	NULL	TATTATGGTTCCTGAAGGTTAGTCTGCGA	posi244	TATTATGGTTCCTGAAGGTTAGTCTGCGA	0
chr:transposi245	NULL	TATTATGGTTCCTGAAGGTTAGTCTGCG	posi245	TATTATGGTTCCTGAAGGTTAGTCTGCG	0
chr:transposi246	NULL	TATTATGGTATCTGCAATGCTGGCATAT	posi246	TATTATGGTATCTGCAATGCTGGCATAT	0
chr:transposi247	NULL	TATTATGCTATGTTTAGGTATGTGCCCA	posi247	TATTATGCTATGTTTAGGTATGAGCCCA	1
chr:transposi248	NULL	TATTATGCAGGTGGGACCGATTGTAGGT	posi248	TATTATGCAGGTGGGACCGATTGTAGGT	0
chr:transposi249	NULL	TATTAGTGCTCTGTTACGGAAAGTTCGCT	posi249	TATTAGTGCTCTGTTACGGAAAGTTCGCT	0
chr:transposi250	NULL	TCTTAGGTATTCAAGCCCGGCTCCTCCGGC	posi250	TATTAGGTATTCAAGCCCGGCTCCTCCAGC	2
chr:transposi251	NULL	TATTAGATGTGTGGCCTTGTTGGAGGAT	posi251	TATTAGATGTGTGGCCTTGTTGGAGGAT	0
chr:transposi252	NULL	TATTACCAGAAACACGATTGGTGCTTTGCAT	posi252	TATTACCAGAAACACGATTGGTGCTTTGCAT	0
chr:transposi253	NULL	TATTACCAGAAACACGATTGGTGCTTTGCA	posi253	TATTACCAGAAACACGATTGGTGCTTTGCA	0
chr:transposi254	NULL	TATTACCAGAAACACGATTGGTGCTTTGC	posi254	TATTACCAGAAACACGATTGGTGCTTTGC	0
chr:transposi255	NULL	TATTACCAGAAACACGATTGGTGCTTTG	posi255	TATTACCAGAAACACGATTGGTGCTTTG	0
chr:transposi256	NULL	TATTACATTTAGGACCACATTGTTATTCCT	posi256	TATTACATTTAGGACCACATTGTTATTCCT	0
chr:transposi257	NULL	TATTAATTGCAGGAGAATCGTAGAAGTGT	posi257	TATTAATTGCAGGAGAATCGTAGATGTGT	1
chr:transposi258	NULL	TATTAATTGCAGGAGAATCGTAGATGTGGA	posi258	TATTAATTGCAGGAGAATCGTAGATGTGGA	0
chr:transposi259	NULL	TATTAATTGCAGGAGAATCGTAGATGTGG	posi259	TATTAATTGCAGGAGAATCGTAGATGTGG	0
chr:transposi260	NULL	TATTAATTGCAGGAGAATCGTAGATGTG	posi260	TATTAATTGCAGGAGAATCGTAGATGTG	0
chr:transposi261	NULL	TATGTTTTCAGAGTTAACCCACGAGCACTGTT	posi261	TATGTTTTCAGAGTTAACCCAGAAGCACTGTT	2
chr:transposi262	NULL	TATGTGCGGGTTCCTGGACTCAGTGG	posi262	TATGTGCGGGTTCCTGGACTCAGTGG	0
chr:transposi263	NULL	TATGTGCCTGATGTAGCCTTAAATTTATGG	posi263	TATGTGCCTGATGTAGCCTTAAATTTATGG	0
chr:transposi264	NULL	TATGTATCATGAAGCCTGGTGATCTTTAGT	posi264	TATGTATCATGAAGCCTGGTGATCTTTAGT	0
chr:transposi265	NULL	TATGTAGTCCAGGATGCAGCGATCTGTCC	posi265	TATGTAGTCCAGGATGCAGCGATCTGTCC	0
chr:transposi266	NULL	TATGGTTCCTGAAGGTTAGTCTGCGATGGT	posi266	TATGGTTCCTGAAGGTTAGTCTGCGATGGT	0
chr:transposi267	NULL	TATGGTTCCTGAAGGTTAGTCTGCGATGG	posi267	TATGGTTCCTGAAGGTTAGTCTGCGATGG	0
chr:transposi268	NULL	TATGGTCCATGCCCTACAGTATAAACAAC	posi268	TATGGTTCATGCCCTACAGTATAAACAAC	1
chr:transposi269	NULL	TATGGTTACAGTTGTGTGCCTGGATCTTC	posi269	TATGGTTACAGTTGTGTGCCTGGATCTTC	0
chr:transposi270	NULL	TATGGTCGATTTGATGTTTAGGAATGG	posi270	TATGGTCGATTTGATGTTTAGGAATGG	0
chr:transposi271	NULL	TATGGTAAAAAGAACTGACTCCTTCAGGTTC	posi271	TATGGTAAAAAGAACTGACTCCTTCAGGTTC	0
chr:transposi272	NULL	TATGGGATCAAATCTCACAGGAGCAAATGGC	posi272	TATGGGATCAAATCTCACAGGAGCAAATGGC	0
chr:transposi273	NULL	TATGGGAGAAGAGGGTACTGGACCTATTAT	posi273	TATGGGAGAAGAAGGTACTGGACCTATTAT	1
chr:transposi274	NULL	TATGGCCTTCAGTCTTGGTTGCCTCTGCGT	posi274	TATGGCCTTCAGTGTTGGTTGCCTCTTGGT	3
chr:transposi275	NULL	TATGGCCAGAACTTTTGAGGATGTACTA	posi275	TATGGCCAGAACTTTTGAGGATGTACTA	0
chr:transposi276	NULL	TATGCTTCACAAAGACCGGGGAACCCTGATA	posi276	TATGCTGCACAAAGACCGGGGAAGCCTGATA	2
chr:transposi277	NULL	TATGCTCTTGATGTAGATTCTCCTGTTGC	posi277	TATGCTCTTGATGTAGATTCTCCTGTTGC	0
chr:transposi278	NULL	TATGCGGTGCTGGGAATGGAACCTGAAGC	posi278	TATGCGGTGCTGGGAATGGAACCTGAAGC	0
chr:transposi279	NULL	TATGCCTGTGATCTCAACATTTAAGATCT	posi279	TATGCCTGTGATCTCAACATTCAAGATCT	1
chr:transposi280	NULL	TATGCCTAAGTTCTCTGATCATTGGGAAGC	posi280	TATGCCTAAGTTCTCTGATCATTGGGAAGC	0
chr:transposi281	NULL	TATGCAGGTGGGACCGATTGTAGGTCAAAGC	posi281	TATGCAGGTGGGACCGATTGTAGGTCAAAGT	1
chr:transposi282	NULL	TATGCACATGCGCACATTGGTTGTTTACCC	posi282	TATGCACATGCGCACATTGGTTGTTTACCC	0
chr:transposi283	NULL	TATGCAATTAATCACAGGTGCTGCAAGTT	posi283	TATGCAATTAATCACAGGTGCTGCAAGTT	0
chr:transposi284	NULL	TATGCAAGAATTTACAATGGCCTAGGGAG	posi284	TATGCAAGAATTTACAATGGCCTAGGGAG	0
chr:transposi285	NULL	TATGATTTCAGTGCTGAATTGGATGAGA	posi285	TATGATTTCAGTGCTGAATTGAATGACA	2
chr:transposi286	NULL	TATGATTTCAGTGCTGAATTGAATGAACAAC	posi286	TATGATTTCAGTGCTGAATTGAATGAACAAC	0
chr:transposi287	NULL	TATGATTTCAGTGCTGAATTGAATGAACAA	posi287	TATGATTTCAGTGCTGAATTGAATGAACAA	0
chr:transposi288	NULL	TATGATTTCAGTGCTGAATTGAATGAACA	posi288	TATGATTTCAGTGCTGAATTGAATGAACA	0
chr:transposi289	NULL	TATGATTTCAGGCCTGACCACTTGGTATTGT	posi289	TATGATTTCAGGCCTGACCACTTGGTATTGT	0
chr:transposi290	NULL	TATGATTGGTGTCCAAGACAGATAATGCTTC	posi290	TATGATTGATGTCCAAGACAGATAATGCTTC	1
chr:transposi291	NULL	TTTGAGTGATGTCCAAGACAGATAATGCTC	posi291	TATGATTGATGTCCAAGACAGATAATGCTC	2
chr:transposi292	NULL	GATTATTCTGGTGCAAAGTGCTTGGCTTT	posi292	TATGATTCTGGTGCAAAGTGCTTGGCTTT	2
chr:transposi293	NULL	TATGATTCTGGTGCAAAGTGCTTGGCTCCT	posi293	TATGATTCTGGTGCAAAGTGCTTGGCTCCT	0
chr:transposi294	NULL	TATGATTCTGGTGCAAAGTGCTTGGCTCC	posi294	TATGATTCTGGTGCAAAGTGCTTGGCTCC	0
chr:transposi295	NULL	TATGATGTTTGCTGCCTGATGTGACTCTC	posi295	TATGATGTTTGCTGCCTGATGTGACTCTC	0
chr:transposi296	NULL	TATGAGTTTCTTCTCCAAAATGAGTGA	posi296	TATGAGTTTCTTCTCCAAAATGAGTGA	0
chr:transposi297	NULL	TATGAGTTGTTGTGGTCATGATGTCTCAC	posi297	TATGAGTTGTTGTGGTCATGATGTCTCAC	0
chr:transposi298	NULL	TATGAGTTGATTAACCAGCATGAGACCTCCC	posi298	TATGAGTTGATTAACCAGCATGAGACCTCCC	0
chr:transposi299	NULL	TATGAGGCACCAGTAAATTCTATTAGAGATC	posi299	TATGAGGCACCAGTAAATTCTATTAGAGATC	0
chr:transposi300	NULL	TATGATCATCCACTTCTGTATTTACAGGCC	posi300	TATGAGCATCCACTTCTGTATTTTCAGGCC	2
chr:transposi301	NULL	TATGAGAGCTTTGAGTTGTGGCCCCGC	posi301	TATGAGAGCTTTGAGATGTGGTCCCGC	2
chr:transposi302	NULL	TATGACTAATCGAAGACAGATGTGATGCCT	posi302	TATGACTAATCGAATACAGATGTGATGCCT	1
chr:transposi303	NULL	TATGACTAATCGAATACAGATGTGATGCCA	posi303	TATGACTAATCGAATACAGATGTGATGCCA	0
chr:transposi304	NULL	TATGACTAATCGAATACAGATGTGATGCC	posi304	TATGACTAATCGAATACAGATGTGATGCC	0
chr:transposi305	NULL	TATGACGGATGCCCTCAGAGCCCTCACTGA	posi305	TATGACGGATGCCCTCAGAGCCCTCACTGA	0
chr:transposi306	NULL	TATGACATCTCTGTGATGGAAAGCCATCAA	posi306	TATGACATCTCTGTGATGGAAAGCCATCAA	0
chr:transposi307	NULL	TATGAAGACATGTTATGAGCCTAGATTGGC	posi307	TATGAAGACATGTTGTGAGCCTAGATTGGC	1
chr:transposi308	NULL	TATGAACACATGTGCCACATTATCCATCCA	posi308	TATGAACACATGTGCCACATTATCCATCCA	0
chr:transposi309	NULL	TATGAACACATGTGCCACATTATCCATCC	posi309	TATGAACACATGTGCCACATTATCCATCC	0
chr:transposi310	NULL	TATGAACACATGTGCCACATTATCCATC	posi310	TATGAACACATGTGCCACATTATCCATC	0
chr:transposi311	NULL	TATGAACACATGTGCCACATTATCCAT	posi311	TATGAACACATGTGCCACATTATCCAT	0
chr:transposi312	NULL	TAAGAAACAAGACTTTAATTGGGGACTC	posi312	TATGAAAGAAGCCTTTAATTGGGGACTC	3
chr:transposi313	NULL	TATGAAAGAAAGCCTTTAATTGGGGACTC	posi313	TATGAAAGAAAGCCTTTAATTGGGGACTC	0
chr:transposi314	NULL	TATCTTCTGGAATCCATAGCCACTATGCC	posi314	TATCTTCTGGAATCCATAGCCACTATGCC	0
chr:transposi315	NULL	TATCTGTTGCCATCAGTTTCTGGACAATGC	posi315	TATCTGTTGCCATCAGTTTCTGGACAATGC	0
chr:transposi316	NULL	TATCTGTAGAGGACCTGAATTCAGTTGC	posi316	TATCTGTAGAGGACCTGACTTCAGTTGC	1
chr:transposi317	NULL	TATCTATTGGGATGTCTCTGAGGTTAT	posi317	TATCTATTGGGATGTCTCTGAGGTTAT	0
chr:transposi318	NULL	TATCTAGGGTTGTAGATGGTTTTGTTTGG	posi318	TATCTAGGGTTGTAGATGGTTTTGTTTGG	0
chr:transposi319	NULL	TATCAAGGCCACGACTTCTAGGGTAGC	posi319	TATCTAGGCCACGACTTCTAGGGTAGC	1
chr:transposi320	NULL	TATCTAGGAATTATAGATTTCAAGGTGTCC	posi320	TATCTAGGAATTATAGATTTCAAGGTGTCC	0
chr:transposi321	NULL	TATCCTCTTCTGGATTCTGTGGCTACCAAG	posi321	TATCCTCTTCTGGATTCTGTGGCTACCAAG	0
chr:transposi322	NULL	TATCCCCTGTGTCACATCAACTAGCCTCT	posi322	TATCCCCTGTGTCACATCAACTAGCCTCT	0
chr:transposi323	NULL	TATCCCAGTTATGCATTCAGGAACTGGGGTT	posi323	TATCCCAATTATGCATTCTGGAACTGGGGTT	2
chr:transposi324	NULL	TATCCATCCCTCGTCATGTGCTTGAAGTGT	posi324	TATCCATCCCTCGTCATGTGCTTGAAGTGT	0
chr:transposi325	NULL	TATCCAGGACAGAAAATGACATAGTTTGTTGC	posi325	TATCCAGGACAGAAAATGACATAGTTTGTTGC	0
chr:transposi326	NULL	TATCCACTTGATTATTCAACTCCTCCTCGGC	posi326	TATCCACTTGATTATTCAACTCCTCCTCGGC	0
chr:transposi327	NULL	TATCCACAGTGTGTCTCCCAATATGAC	posi327	TATCCACAGTGTGTCTCCCAATATGAC	0
chr:transposi328	NULL	TATCCAAGTTGCTGACATCTTTTAAGG	posi328	TATCCAAGGTGCTGACATCTTTTAAGG	1
chr:transposi329	NULL	TATCTTTTCAAGAGACCTTAGCCGCAAGT	posi329	TATCATTTCAAGTGACCTTAGCCACAAGT	3
chr:transposi330	NULL	TATCATGGCAGCCAGGAAACAAATAGAGT	posi330	TATCATGGCAGCCAGGAAACAAATAGAGT	0
chr:transposi331	NULL	TATCATGAAGGGCTGTTGGGCTTTACCAATT	posi331	TATCATGAAGGGCTGTTGAACTTTACCAATT	2
chr:transposi332	NULL	TATCATGAAGGGCTGTTGAACTTTACCAAC	posi332	TATCATGAAGGGCTGTTGAACTTTACCAAC	0
chr:transposi333	NULL	TATCATAGCAATAAGGAGCCAAACTAAGAT	posi333	TATCATAGCAATAAGGAGCCAAACTAAGAT	0
chr:transposi334	NULL	TATCAGGTTTGTTGTCTGCAGACACAATGG	posi334	TATCAGGTTTGTTGTCTGCAGACACAATGG	0
chr:transposi335	NULL	TATCAGGTTATATTCCATTATTACATGGAAG	posi335	TATCAGGTTATATTCCATTATTACATGGAAG	0
chr:transposi336	NULL	TATCAGGGCTCTCGAATTTATCCATCCTC	posi336	TATCAGGGCTCTCGAATTTATCCATCCTC	0
chr:transposi337	NULL	TATCAGGCTCCTGTCAATAGACTCTTGT	posi337	TATCAGGCTCCTGTCAATAGACTCTTGT	0
chr:transposi338	NULL	TATCAGGGATATGCTGCACAAAGACCGGGT	posi338	TATCAGGCATATGCTGCACAAAGACCGGGT	1
chr:transposi339	NULL	TGTCACTCTCCATGTCAACCCTTACA	posi339	TATCACTCTCCATGTCAGCCCTTCCA	3
chr:transposi340	NULL	TATCACAGTGTGTCCAGTATCATTCTTGGTA	posi340	TATCACAGTGTGTCCAGTATCATTCTTGGTT	1
chr:transposi341	NULL	TATCACAGTGCCTCCAGTATCATTCTTGGT	posi341	TATCACAGTGCGTCCAGTATCATTCTTGGT	1
chr:transposi342	NULL	TATCACCAGTCAAGTTGTTGCTTCATACTT	posi342	TATCACAGGTCAAGTTGTTGCTTCATACTT	2
chr:transposi343	NULL	TATCACAGGTCAAGTTGTTGCTTCATACCA	posi343	TATCACAGGTCAAGTTGTTGCTTCATACCA	0
chr:transposi344	NULL	TATCACAGGTCAAGTTGTTGCTTCATACC	posi344	TATCACAGGTCAAGTTGTTGCTTCATACC	0
chr:transposi345	NULL	TATCACAGGTCAAGTTGTTGCTTCATAC	posi345	TATCACAGGTCAAGTTGTTGCTTCATAC	0
chr:transposi346	NULL	TATCAATGGAAGGTGTAGCTCTTTTCTCTC	posi346	TATCAATGGAAGGTGTAGCTCTTTTCTCTC	0
chr:transposi347	NULL	TGTCAATGACTTGCAAGGTTTCAGGTC	posi347	TATCAATGACTTGTAAGGTTTCAGGTC	2
chr:transposi348	NULL	TATCAATGACTTGTAAGGTTTCAGGGTC	posi348	TATCAATGACTTGTAAGGTTTCAGGGTC	0
chr:transposi349	NULL	TATCAATCTTTAAGGCCTCCAAGTCATGGT	posi349	TATCAATCTCTAAGGCCTCCAAGTCATGGT	1
chr:transposi350	NULL	TATCCATCAAAAGCCCCTTTGGCTCACCTA	posi350	TATCAATCAAAAGCCCCTTTGGCTCACCTA	1
chr:transposi351	NULL	TATCAATAGGCCTGGGACCAATCTACCCAT	posi351	TATCAATAGGCCTGGGACCAATCTACCCAT	0
chr:transposi352	NULL	TATCAGTAGGCCTGGGACCAATCCACCAT	posi352	TATCAATAGGCCTGGGACCAATCTACCAT	2
chr:transposi353	NULL	TATCAAGGCCTACTGTGCTTGGACGATG	posi353	TATCAAGGCCTGCTGTGCTTGGACGATG	1
chr:transposi354	NULL	TATCAACCAAACACGACATAAACAAGTTGC	posi354	TATCAACCAAACACGACATAAACAAGTTGC	0
chr:transposi355	NULL	TATCAAACAGTATTTGGCTCAGAGTGGGT	posi355	TATCAAACAGTATTTGGCTCAGAGTGGGT	0
chr:transposi356	NULL	TATCAAAAGGCCTGGTACTTTAATTGTGGG	posi356	TATCAAAAGGCCTGGTACTTTAATTGTGGG	0
chr:transposi357	NULL	TATATCTTGCATCCAAGTTGTGTGGTATC	posi357	TATATCTTGCATCCAAGTTGTGTGGTATC	0
chr:transposi358	NULL	TATATCCTACGCTCTGAATAGGTCTTTGGCC	posi358	TATATCCTACGCTCTGAATAGGTCTTTGGCC	0
chr:transposi359	NULL	TATATAGTATGGATTTGTGGATGACTCAA	posi359	TATATAGTAAGGATTTGTGGATGACTCAA	1
chr:transposi360	NULL	TATAGTCATGCCTTTAGATGTTACTTAAAC	posi360	TATAGTCCTGCCTTTAGATGTTACTTAAAC	1
chr:transposi361	NULL	TAGAAGTTCTGTGATGGTATATCAGA	posi361	TATAGGTTCTGTGATGGTATATCTGA	3
chr:transposi362	NULL	TATAGCTTTACAAGGTAAGCCTGGTCTT	posi362	TATAGCTTTACAAGGTAAGCCTGGTCTT	0
chr:transposi363	NULL	TATAAAATTCCCCTGGTGCATGCTTGC	posi363	TATAGAATTCCCCTGGTGCATGCTTTC	2
chr:transposi364	NULL	TATACTGACTCCAAATATGCCTTTATGGTGTT	posi364	TATACTGACTCCAAATATGCCTTTATGGTGTT	0
chr:transposi365	NULL	TATACTGACTCCAAATATGCCTTTATGGTGT	posi365	TATACTGACTCCAAATATGCCTTTATGGTGT	0
chr:transposi366	NULL	TATACTCACAGTTGCCAAGCTCATTAGGGT	posi366	TATACTCACAGTTGCCAACTTCATTAGGGT	2
chr:transposi367	NULL	TATACATTGTGTGTCAACCTCCTGAAGTGTC	posi367	TATACATTGTGTGTCAACCTCCTGAAGTGTC	0
chr:transposi368	NULL	TATACATTGTGTGTCAACCTCCTGAAGTG	posi368	TATACATTGTGTGTCAACCTCCTGAAGTG	0
chr:transposi369	NULL	TATACAAAATTCGAGGTGCATCAGTTCTGTGT	posi369	TATACAAAATTCGAGGTGCATCAGTTCTGTGT	0
chr:transposi370	NULL	TATACAAAATTCGAGGTGCATCAGTTCTG	posi370	TATACAAAATTCGAGGTGCATCAGTTCTG	0
chr:transposi371	NULL	TATAATTTTGTTGACGATATTTGCTGGCC	posi371	TATAATTTTGTTGACGATATTTGCTGGCC	0
chr:transposi372	NULL	TATAATGAGATATGGTGACCTCTTCTGGCC	posi372	TATAATGAGATATGGTGACCTCTTCTGGCC	0
chr:transposi373	NULL	TATAATCCACCATCAAGAGAAGTTCAGGC	posi373	TATAATCCACCATCAAGAGAAGTTCAGGC	0
chr:transposi374	NULL	TATAATAGCGCCTGACGTTTAGTGACT	posi374	TATAATAGCGCCTGACGTTTAGTGAGT	1
chr:transposi375	NULL	TATAAGTTTGCTGCCTTGGTCACAGTGTC	posi375	TATAAGTTTGCTGCCTTGGTCACAGTGTC	0
chr:transposi376	NULL	TATAAGTTTCAGTGTCTCTGGTTTTATGT	posi376	TATAAGTTTCAGTGTCTCTGGTTTTATGT	0
chr:transposi377	NULL	TATAAGGAAAAGAGAGATGATGGGGAAGCG	posi377	TATAAGGAAAAGAGAGATGATGGGGAAGCG	0
chr:transposi378	NULL	TATAAGATGGCTGTCACCCCACGATGGATTT	posi378	TATAAGATGGCTGTCACCCCAAGATGGAGTT	2
chr:transposi379	NULL	TATAAGATAAAGGAGAGCTGATGATTGGG	posi379	TATAAGATAAAGGAGAGCTGATGATTGGG	0
chr:transposi380	NULL	TATAAGAAACAATACAGATGCATCCTGTGTC	posi380	TATAAGAAACAATACAGATGCATCCTGTGTC	0
chr:transposi381	NULL	TATAACTGTTTCTGTTGCGCCTCTAAC	posi381	TATAACTGTTTCTGTTGCGCCTCTAAC	0
chr:transposi382	NULL	TATAACTCATTCATTTTGACTATGCCAGA	posi382	TATAACTCATTCATTTTGACTATGCCAGA	0
chr:transposi383	NULL	TATAACAGGGGTCTTCGCTTGGGCC	posi383	TATAACAGGGGTCTTCGCTTGTGCC	1
chr:transposi384	NULL	TATAACACAGAGATCCTCCTGCCTCCCAAGT	posi384	TATAACACAGAGATCCTCCTGCCTCCCAAGT	0
chr:transposi385	NULL	TATAACACAGAGATCCTCCTGCCTCCCAAG	posi385	TATAACACAGAGATCCTCCTGCCTCCCAAG	0
chr:transposi386	NULL	TATAAATAGTTCCAGCACTGCTCAAAGATC	posi386	TATAAATAGTTCCAGCACTGCTCAAAGATC	0
chr:transposi387	NULL	TATAAAGTTTGCGTGTCCAATGGCCTCTC	posi387	TATAAAGTTTGCGTGTCCAATGGCCTCTC	0
chr:transposi388	NULL	TATAAAGTGAGTTTCAGGACAGCCAGGGC	posi388	TATAAAGTGAGTTTCAGGACAGCCAGGGC	0
chr:transposi389	NULL	TATAAAGATGCTGTCCATTTGAATGCTGTG	posi389	TATAAAGATGCTGTCCATTTGAATGCTGTG	0
chr:transposi390	NULL	TATAAAGAGAGAGTTCCATCAGGTTTCTT	posi390	TATAAAGAGAGAGTTCCATCAGGTTTCTT	0
chr:transposi391	NULL	TAGTTTTCTGTATGATTCAGTTTCAGCTG	posi391	TAGTTTTCTGTATGATTCAGTTTCAGCTG	0
chr:transposi392	NULL	TAGTTTTCAGGGATGGCATTTTATCTTCT	posi392	TAGTTTTCAGGGATGGCATTTTATCTTCT	0
chr:transposi393	NULL	TAGTTTGTCTTTACTATAAGATGGCTGTC	posi393	TAGTTTGTCTTTACTATAAGATGGCTGTC	0
chr:transposi394	NULL	TAGTTTGTCTTTACTATAAGATGGCTGT	posi394	TAGTTTGTCTTTACTATAAGATGGCTGT	0
chr:transposi395	NULL	TAGTTTGGTAACTGTATATGGGATGAATC	posi395	TAGTTTGGTAACTGTATATGGGATGAATC	0
chr:transposi396	NULL	TAGTTTGATAATCATTTTTAGGGGCAAGG	posi396	TAGTTTGATAATCATTTTTAGGGGCAAGG	0
chr:transposi397	NULL	TAGTTTGAAGGTGCAGTCTTTTACGGCG	posi397	TAGTTTGAAGGTGCAGTCTTTTACGGCG	0
chr:transposi398	NULL	TAGTTGTCTTGCATTGCTGTGTCCATATCC	posi398	TAGTTGTCTTGCATTGCTGTGTCCATATCC	0
chr:transposi399	NULL	TAGTTGTCGCATTCTGTGATGGTCTACGTC	posi399	TAGTTGTCGCATTCTGTGATGGTCTACGTC	0
chr:transposi400	NULL	TAGTTGGGCACTCCTCAGGCTCTGCAACC	posi400	TAGTTGGCCACTCCTCAGGTTCTGCAACC	2
chr:transposi401	NULL	TAGATCTGGTAAGTCTCTAAATGTACTA	posi401	TAGTTCTGGAAAGTCTCTAAATGTACTA	2
chr:transposi402	NULL	TAGTTCTCAGGGAAGAAGCTCTCAAACCAGC	posi402	TAGTTCTCAGGGAAGAAGCTCTCAAACCAGC	0
chr:transposi403	NULL	TAGTTCTCAAAGCCTGCTCCCAGTCA	posi403	TAGTTCTCAAAGCCTGCTCCCAGTGA	1
chr:transposi404	NULL	TAGTTCTGAAAGCCTGCTCCCAGTG	posi404	TAGTTCTCAAAGCCTGCTCCCAGTG	1
chr:transposi405	NULL	TAGTTCCATCCATTTGCCTAAGAATTTCATG	posi405	TAGTTCCATCCATTTGCCTAAGAATTTCATG	0
chr:transposi406	NULL	TCGTTAATTGGTGTGTTTGTGTGTGTGT	posi406	TAGTTAATTGGTGTGTTTGTGTGTGTGT	1
chr:transposi407	NULL	TAGTTAAGGGCCTGTCTGAATGTCATATA	posi407	TAGTTAAGGGCCTGTCTGAATGTCATATA	0
chr:transposi408	NULL	TAGTGTTGCCTCTGAATACATTCTCCACC	posi408	TAGTGTTGCCTCTGAATACATTCTCCACC	0
chr:transposi409	NULL	TAGTGTTATCTCTGGTGGTGTCCCACTCA	posi409	TAGTGTTATCTCTGGTGGTGTCCCACTCA	0
chr:transposi410	NULL	TAGTGTTAAAGTGATAGGTGGTTGTGAGT	posi410	TAGTGTTAAAGTTATAGGTGGTTGTGAGT	1
chr:transposi411	NULL	TAGTGTGTAAACCATCTTAATTTTCCTTCC	posi411	TAGTGTGTAAACCATCTTAATTGTCCTTCC	1
chr:transposi412	NULL	TAGTGTGCTTGTAAAGTTGGTTGATGTTC	posi412	TAGTGTGCTTGTAAAGTTGGTTGATGTTC	0
chr:transposi413	NULL	TAGTGTGCTTGTAAAGTTGGTTGATGTT	posi413	TAGTGTGCTTGTAAAGTTGGTTGATGTT	0
chr:transposi414	NULL	TAGTGTATGCAATGGTGTCAGCATTTGGAT	posi414	TAGTGTATGCAATGGTGTCAGCATTTGGAT	0
chr:transposi415	NULL	TAGTGGTGATTGGACTTCTTCCTTTCTGT	posi415	TAGTGGTGTTTGGACTTCTTCCTTTCTGT	1
chr:transposi416	NULL	TAGTGGTGTTTGGACTTCTTCCTTTCTGA	posi416	TAGTGGTGTTTGGACTTCTTCCTTTCTGA	0
chr:transposi417	NULL	TAGTGGTGTTTGGACTTCTTCCTTTCTG	posi417	TAGTGGTGTTTGGACTTCTTCCTTTCTG	0
chr:transposi418	NULL	TAGTGGTGTTTGGACTACTTCCATTCTGA	posi418	TAGTGGTGTTTGGACTTCTTCCATTCTGA	1
chr:transposi419	NULL	TAGTGCTCTGTTACGGAAAGTTCGCTGT	posi419	TAGTGCTCTGTTACGGAAAGTTCGCTGT	0
chr:transposi420	NULL	TAGTGCAGAGTTCTATCAGACCTTCAAAT	posi420	TAGTGCAGAGTTCTATCAGACCTTCAAAT	0
chr:transposi421	NULL	TAGTGATTAAGGCAACTCAAATCAATCTT	posi421	TAGTGATTAAGGCAACTCAAAACAATCTT	1
chr:transposi422	NULL	TAATGACTCAAAGACATCTGTGCTGGCAG	posi422	TAGTGACTCAAAGACATCTGTGCTGCCAG	2
chr:transposi423	NULL	TAGTGAATCAAAGACATCGGTGCTGCC	posi423	TAGTGACTCAAAGACATCTGTGCTGCC	2
chr:transposi424	NULL	TAGTCTGTGTGATCTGTGGGATATTTTG	posi424	TAGTCTGTGTGATCTGTGGGATATTTTG	0
chr:transposi425	NULL	TAGTCTAACTTCCTTGATGAGTTCCAAGTC	posi425	TAGTCTAACTTCCTTGATGAGTTCCAAGTC	0
chr:transposi426	NULL	TGGTCCTTGATGGTGGCACTAATTTCTGGT	posi426	TAGTCCTTGATGGTGGCACTAATTTCTGGT	1
chr:transposi427	NULL	TAGTCCTCCCTTTTGATGTTACTTAACTT	posi427	TAGTCCTGCCTTTAGATGTTACTTAACTT	2
chr:transposi428	NULL	TCGTCAAGTTGACAAGCAGGATAGCCAT	posi428	TAGTCAAGTTGACAAGCAGGATAGCCAT	1
chr:transposi429	NULL	TAGTCAAGTTGACAACCAGGAATAGCT	posi429	TAGTCAAGTTGACAACCAGGAATAGCT	0
chr:transposi430	NULL	TAGTCAAGTTGACAACCAGGAATAGCCAT	posi430	TAGTCAAGTTGACAACCAGGAATAGCCAT	0
chr:transposi431	NULL	TAGTCAAGTTGACAACCAGGAATAGCCACTT	posi431	TAGTCAAGTTGACAACCAGGAATAGCCACTT	0
chr:transposi432	NULL	TAGTCAAGTTGACAACCAGGAATAGCCACT	posi432	TAGTCAAGTTGACAACCAGGAATAGCCACT	0
chr:transposi433	NULL	TAGTCAAGTTGACAACCAGGAATAGCCAC	posi433	TAGTCAAGTTGACAACCAGGAATAGCCAC	0
chr:transposi434	NULL	TAGTATGTTTAGGTATGACCCTCATGTGT	posi434	TAGTATGTTTAGGTATGACCCTCATGTGT	0
chr:transposi435	NULL	TAGTATCTTCAGAGGTTCCAGAGTCCATC	posi435	TAGTATCTTCAGAGGTTCCAGAGTCCATC	0
chr:transposi436	NULL	CAGTAGAAAGTAGTGGATTGTGGTTTA	posi436	TAGTAGAAAGTAGTGGATTGTGGTTTA	1
chr:transposi437	NULL	TAGTAATTTGGCATCACAGATTGCTGGGTA	posi437	TAGTAATTTGGCATCACAGATTGCTGGGTA	0
chr:transposi438	NULL	TAGTAATTTGGCATCACAGATTGCTGGGT	posi438	TAGTAATTTGGCATCACAGATTGCTGGGT	0
chr:transposi439	NULL	TAGTAATCTCTGGTGTTAGGTGTTCTGTC	posi439	TAGTAATCTCTGGTGTTAGGTGTTCTGTC	0
chr:transposi440	NULL	TAGTAAGCCAGGTTCCGCAGTTTGCCAA	posi440	TAGTAAGCCAGGTTCAGCAGTTTGCCAA	1
chr:transposi441	NULL	TAGTGAGCCAGGTTCAGCAGTTTGCCA	posi441	TAGTAAGCCAGGTTCAGCAGTTTGCCA	1
chr:transposi442	NULL	TAGTAAGATTTTTACATTTGCCTTTCGCC	posi442	TAGTAAGATTTTTACATTTGCCTTTCGCC	0
chr:transposi443	NULL	TAGTAAGATTTTACCTTTGCCTTTCGCCG	posi443	TAGTAAGATTTTACATTTGCCTTTCGCCT	2
chr:transposi444	NULL	TAGTAAAGGGCCTTGTTGCTATTAAATACT	posi444	TAGTAAAGGGTCTTGTTGCTATTAAATACT	1
chr:transposi445	NULL	TGGGTTGGCCACTCCTCAGGTTCTGCAACCT	posi445	TAGGTTGGCCACTCCTCAGGTTCTGCAACCT	1
chr:transposi446	NULL	TAGGTTGGCCACTCCTCAGGTTCTGCAACCC	posi446	TAGGTTGGCCACTCCTCAGGTTCTGCAACCC	0
chr:transposi447	NULL	TAGGTTGGCCACTCCTCAGGTTCTGCAACC	posi447	TAGGTTGGCCACTCCTCAGGTTCTGCAACC	0
chr:transposi448	NULL	TCGGTTGGCCACTCCACAGGTTCTGCAACAT	posi448	TAGGTTGGCCACTCCTCAGGTTCTGCAACAT	2
chr:transposi449	NULL	TAGGTTGGCCACTCCTCAGGTTCTGCAAC	posi449	TAGGTTGGCCACTCCTCAGGTTCTGCAAC	0
chr:transposi450	NULL	TAGGTTGGCCACTCCTCAGGTTCTGCAA	posi450	TAGGTTGGCCACTCCTCAGGTTCTGCAA	0
chr:transposi451	NULL	TAGGTTCTACTGGCTTCTAAACCATGCGT	posi451	TAGGTTCTACTGGCTTCTAAACCATGCTT	1
chr:transposi452	NULL	TAGGTGTTTGAGAATCTGTCCAGTTTACAAT	posi452	TAGGTGTTTGAGAATCTGTCCAGTTTACAAT	0
chr:transposi453	NULL	TAGGTGTTTCCCAGTGCACAAGGCCTAGAT	posi453	TAGGTGTTTCCCAGTGCACAAGGCCAAGAT	1
chr:transposi454	NULL	GAGGTGTTGTTTAGGCACGCATGTTGGTGA	posi454	TAGGTGTTGTTTAGGCACGCATGTTGGTGA	1
chr:transposi455	NULL	TAGGTGTTGTTTAGGCACGCATGCTGGT	posi455	TAGGTGTTGTTTAGGCACGCATGCTGGT	0
chr:transposi456	NULL	TAGGTGTTGTGGTGGCTGACCGTGGG	posi456	TAGGTGTTGTGGTGGCTGACCGTGGG	0
chr:transposi457	NULL	TAGGTGTTGTGGTGGCTGACCGTGG	posi457	TAGGTGTTGTGGTGGCTGACCGTGG	0
chr:transposi458	NULL	TAGGTGTTGGGGATCCGAACTCAGGTC	posi458	TAGGTGTTGGGGATCCGAACTCAGGTC	0
chr:transposi459	NULL	TACGTGTTGGGATCCGAACTCAGGTC	posi459	TAGGTGTTGGGATCCGAACTCAGGTC	1
chr:transposi460	NULL	TAGGTGTGTCTTCTTGCTTCAAATAGCCT	posi460	TAGGTGTGTCTTCTTGCTTCAAATAGCCT	0
chr:transposi461	NULL	TAGGTGTGGCCTTGTTGGATGAAGTGTA	posi461	TAGGTGTGGCCTTGTTGGATGAAGTGTA	0
chr:transposi462	NULL	TAGGTGTGACTTTCAGGTTCCCGCAGG	posi462	TAGGTGTGACTTTCAGGTTCCCGCAGG	0
chr:transposi463	NULL	TAGGTGTCTAATGTTCTGATAAAACACTGA	posi463	TAGGTGTCTAATGTTCTGATAAAACACTGA	0
chr:transposi464	NULL	TAGGTGTCAGTGTTTAGTCAGGTTTTCTGT	posi464	TAGGTGTCAGTGTTTAGTCAGTTTTTCTGT	1
chr:transposi465	NULL	TAGGTGTCAGCGTTTGGTCAGTTTTTCTGGTT	posi465	TAGGTGTCAGTGTTTAGTCAGTTTTTCTGGTT	2
chr:transposi466	NULL	TAGGTGTCAGTGTTTAGTCAGTTTTTCTGG	posi466	TAGGTGTCAGTGTTTAGTCAGTTTTTCTGG	0
chr:transposi467	NULL	TAGGTGTCAGTGTTAAGTCAGTTTTTCTGC	posi467	TAGGTGTCAGTGTTTAGTCAGTTTTTCTGC	1
chr:transposi468	NULL	TAGGTGTAAGTTCCTCTATCCCCTTCAGTT	posi468	TAGGTGTAAGTTCCTCTATCCCCTTCAGTT	0
chr:transposi469	NULL	TAGGTGGTTTCCACGTGAGCGGGAGTCC	posi469	TAGGTGGTTTCCACGTGAGCGAGAGTCC	1
chr:transposi470	NULL	TAGGTGGCCTTCCCTTCAGTCTCTGCTG	posi470	TAGGTGGCCTTCCCTTCAGTCTCTGCTG	0
chr:transposi471	NULL	TAGGTGGCCTACCCTCCAGTCTCTGCTG	posi471	TAGGTGGCCTTCCCTCCAGTCTCTGCTG	1
chr:transposi472	NULL	TAGGTGGCAGAACAAAGCTAAAAATCTC	posi472	TAGGTGGCAGAACAAAGCTAAAAATCTC	0
chr:transposi473	NULL	TAGGTGCTTCTCAGTCATTCGGTATTCTC	posi473	TAGGTGCTTCTCAGTCATTCGGTATTCTC	0
chr:transposi474	NULL	TAGGTGATTCTCAGCGACTTGGTATTCT	posi474	TAGGTGATTCTCAGCCACTTGGTATTCT	1
chr:transposi475	NULL	TAGGTGATTCTCAGCCACTTGGTATTCCTC	posi475	TAGGTGATTCTCAGCCACTTGGTATTCCTC	0
chr:transposi476	NULL	CAGGTGATTCCTGCCATTTGGTATTCCTA	posi476	TAGGTGATTCCTGCCATTTGGTATTCCTC	2
chr:transposi477	NULL	TAGGTAATTCAAAGACATCTGTGCTGCC	posi477	TAGGTGATTCAAAGACATCTGTGCTGCC	1
chr:transposi478	NULL	TAGGTGATCTGGAGACTCAAGGACTTGT	posi478	TAGGTGATCTGGATACTCAAGGACTTGT	1
chr:transposi479	NULL	TAGGTGATCTGGATATTCAAGGACTTGGT	posi479	TAGGTGATCTGGATACTCAAGGACTTGGT	1
chr:transposi480	NULL	TAGGTGATCTGGATACTCAATGACTTGGGT	posi480	TAGGTGATCTGGATACTCAAGGACTTGGGT	1
chr:transposi481	NULL	TAGGTGATCTGGATACTCAAGGACTTGGGA	posi481	TAGGTGATCTGGATACTCAAGGACTTGGGA	0
chr:transposi482	NULL	TAGGTGATCTGGATACTCAAGGACTTGGG	posi482	TAGGTGATCTGGATACTCAAGGACTTGGG	0
chr:transposi483	NULL	TAGGTGATCTGGATACTCAAGGATTTGGA	posi483	TAGGTGATCTGGATACTCAAGGACTTGGA	1
chr:transposi484	NULL	TAGGTGATCTGGATACTCAAGGACTTGG	posi484	TAGGTGATCTGGATACTCAAGGACTTGG	0
chr:transposi485	NULL	TAGGTGAGGGATTGTTTTTAGGACCCTGGA	posi485	TAGGTGAGGGATTGTTTTTAGGACCCTGGA	0
chr:transposi486	NULL	TAGGTGACTTTTAACTTTCCCTTGATTGGTT	posi486	TAGGTGACTTTTAACTTTCCCTTGATTGGTT	0
chr:transposi487	NULL	TAGGTAACTCAAAGACATCTGTGTTGCCA	posi487	TAGGTGACTCAAAGACATCTGTGTTGCCA	1
chr:transposi488	NULL	TAGGTGACTCAAAGACATCTGTGCTA	posi488	TAGGTGACTCAAAGACATCTGTGCTT	1
chr:transposi489	NULL	TAGGTGACTCAAAGACGTCTGTGCTGTC	posi489	TAGGTGACTCAAAGACATCTGTGCTGTC	1
chr:transposi490	NULL	TAGGTGACTCAAAGACATCTGTGCTGCCA	posi490	TAGGTGACTCAAAGACATCTGTGCTGCCA	0
chr:transposi491	NULL	TAGGTGACTCAAAGACATCTGTGCTGCC	posi491	TAGGTGACTCAAAGACATCTGTGCTGCC	0
chr:transposi492	NULL	TAGGTGACTCAAAGACATCTGTGCTGC	posi492	TAGGTGACTCAAAGACATCTGTGCTGC	0
chr:transposi493	NULL	TAGGTGACTCAAAGACATCTGTGCTG	posi493	TAGGTGACTCAAAGACATCTGTGCTG	0
chr:transposi494	NULL	TAGGTGACTCAAAGACATCTGTGCT	posi494	TAGGTGACTCAAAGACATCTGTGCT	0
chr:transposi495	NULL	TACGTGACCCTTGTGAACACGCCGCTGTTG	posi495	TAGGTGACCCTTGTGAACACGCCGCTGTTG	1
chr:transposi496	NULL	TAGGTGACCCTTGTGAACACGCCGCTGTT	posi496	TAGGTGACCCTTGTGAACACGCCGCTGTT	0
chr:transposi497	NULL	TAGGTCGGCCATTCCTCAGGTTCTGCAA	posi497	TAGGTCGGCCACTCCTCAGGTTCTGCAA	1
chr:transposi498	NULL	AAGGTCAGGAACTATGGACATGATCAGT	posi498	TAGGTCAGGAACTATGGACATGATCAGT	1
chr:transposi499	NULL	TAGGTCAGGCACTATGGACATGATCAGGT	posi499	TAGGTCAGGAACTATGGACATGATCAGGT	1
chr:transposi500	NULL	TAGGTCAGGAACTATTGACATGATCAGGGTT	posi500	TAGGTCAGGAACTATGGACATGATCAGGGTT	1
chr:transposi501	NULL	TAGGTCAGGAACTATGGACATGATCAGGGT	posi501	TAGGTCAGGAACTATGGACATGATCAGGGT	0
chr:transposi502	NULL	TAGGTATTTTACAAGGAGCCGGCCTTAAC	posi502	TAGGTATTTTACAAGGAGCCGGCCTTAAC	0
chr:transposi503	NULL	TAGGTAGTACAACCACTGGGTGGGTGGTCC	posi503	TAGGTAGTACAACCACTGGGTGGGTGGTCC	0
chr:transposi504	NULL	TAGGTAACTATATAGGGCACTTGGACCGGG	posi504	TAGGTAACTATATAGGGCACTTGGACCGGG	0
chr:transposi505	NULL	TAGGTAACTATATAGGGCACTTGGACCGG	posi505	TAGGTAACTATATAGGGCACTTGGACCGG	0
chr:transposi506	NULL	TAGGGTGTATATTGGCGAAGTGCCTCCATG	posi506	TAGGGTGTATATTGGCGAAGTGCCTCCATG	0
chr:transposi507	NULL	TAGTGTGATTTCATGCCAAGATGCTTAACTGT	posi507	TAGGGTGATTTCATGCCAAGATGCTTAACTGT	1
chr:transposi508	NULL	TAGGGTCTGTGTTTGTTGCTTTAGTCTTT	posi508	TAGGGTCTGTGTTTGTTGCTTTAGTCTTT	0
chr:transposi509	NULL	TAGGGCCCAATGTGACACCAAAGCTGA	posi509	TAGGGCCCAATGTGACACCAAAGCTGA	0
chr:transposi510	NULL	TACGATAAAGAGAGTGACTGGGAAG	posi510	TAGGGCAAAGAGAGTGACTGGGAAG	3
chr:transposi511	NULL	TAGGGAATTGCGAATTTGGTTAGTCCAGG	posi511	TAGGGAATTGCGAATTTGGTTAGTCCAGG	0
chr:transposi512	NULL	TAGGCTCATGTGTATGAATGTGTGGTTCCC	posi512	TAGGCTCATGTGTATGAATGTGTGGTTCCC	0
chr:transposi513	NULL	TAGGCGAGCCTGCACTTTCTTGATTGATAT	posi513	TAGGCGAGCCTGCACTTTCTTGATTGATGT	1
chr:transposi514	NULL	TAGGCCCATCTCTATATTGCTTGTTCTTACG	posi514	TAGGCCCATCTCTATATTGCTTCTTCTTACC	2
chr:transposi515	NULL	TAGGCCATTGCGAATTCCCTTGTCTGGGTA	posi515	TAGGCCATTGCGAATTCCCTTGTCTGGGTA	0
chr:transposi516	NULL	TAGGCCATGGTCTGAACCCAAAGTTAGGGTT	posi516	TAGGCCATGGTCTGATCCCAAAGTTAGGGTT	1
chr:transposi517	NULL	TAGGCACTCAATAAATGTTTGTTGGGTAAA	posi517	TAGGCACTCAATAAATGTTTGTTGGGTAAA	0
chr:transposi518	NULL	TAGGCACATGGTGTTTTTCTGGAAGCTGC	posi518	TAGGCACATGGTGTTTTTCTGGAAGCTGC	0
chr:transposi519	NULL	TAGGCAAGTTGAAAAGGATTGCAGTGTGT	posi519	TAGGCAAGTTGAAAAGGATTGCACTGTGT	1
chr:transposi520	NULL	TAGGATTGCCAGTTGATGTCAATGAACTG	posi520	TAGGATTGCCAGTTGATGTCAATGAACTG	0
chr:transposi521	NULL	TAGGATTGCCAGTTGATGTCAATGAACT	posi521	TAGGATTGCCAGTTGATGTCAATGAACT	0
chr:transposi522	NULL	TAGGATTAATGATGTTCATGACGACTAC	posi522	TAGGATTAATGGTGTACATCACGACTAC	3
chr:transposi523	NULL	TAGGAATAAAGGCATGTGCCACCACGCCAGGT	posi523	TAGGATTAAAGGCATGTGCCACCACGCCAGGT	1
chr:transposi524	NULL	TAGGATGCTTGCAATCATGAAGACAAGGATTT	posi524	TAGGATGCTTGCAATCATGAAGACAAGGATTT	0
chr:transposi525	NULL	TAGGATGAGGTGTTTAATTTTAATTGAC	posi525	TAGGATGAGGTGTTTAATTTTAATTGAC	0
chr:transposi526	NULL	TAGGATGAATGGTTTTTGCTTTGTGGTGT	posi526	TAGGATGAATGGTTTTTGCTTTGTTGTGT	1
chr:transposi527	NULL	TAGGATGAATGGTTTTTGCTTTGTTGTGC	posi527	TAGGATGAATGGTTTTTGCTTTGTTGTGC	0
chr:transposi528	NULL	TAGGATGAATGGTTTTTGCTTTGTTGTG	posi528	TAGGATGAATGGTTTTTGCTTTGTTGTG	0
chr:transposi529	NULL	TAGGATCTCATAGCCCACCCCACAGTGTAT	posi529	TAGGATCTCATAGCCCACCCCACAGTGTGT	1
chr:transposi530	NULL	TAGGATCCCATTGTACATGGACTAACGTGT	posi530	TAGGATCCCATTGTACATGGACTAACGTGT	0
chr:transposi531	NULL	TAGGATCCCATTCTTTGCCAATTAGTGCCCC	posi531	TAGGATCCCATTCTTTGCCAATTAGTGCCCC	0
chr:transposi532	NULL	TAGGATCAAATGTGTGTCCTACCATGCCTG	posi532	TAGGATCAAATGTGTGTCCTACCATGCCTG	0
chr:transposi533	NULL	TAGGATCAAAGGTGTGTGCCACCACGCC	posi533	TAGGATCAAAGGTTTGTGCCACCACGCC	1
chr:transposi534	NULL	TAGGATAAAAGGTTTGTGCCACCACGC	posi534	TAGGATCAAAGGTTTGTGCCACCACGC	1
chr:transposi535	NULL	TTGGATCAAAGGTTTGTGCCACCACCGCCA	posi535	TAGGATCAAAGGTTTGTGCCACCACCGCCA	1
chr:transposi536	NULL	TAGGATCAAAGGTTTGTGCCACCACCGCC	posi536	TAGGATCAAAGGTTTGTGCCACCACCGCC	0
chr:transposi537	NULL	TAGGATCAAAGGTTTGTGCCACCACCGC	posi537	TAGGATCAAAGGTTTGTGCCACCACCGC	0
chr:transposi538	NULL	TAGGATCAAAGGTTTGTGCCACCACCG	posi538	TAGGATCAAAGGTTTGTGCCACCACCG	0
chr:transposi539	NULL	TAGGAGTGGCCTTGGTCGCGGTGTCCTT	posi539	TAGGAGTTGCCTTGGTCGCGGTGTCCTT	1
chr:transposi540	NULL	TAGGAGTTGCCTTGGTCGCGGTGTCCCTGCT	posi540	TAGGAGTTGCCTTGGTCGCGGTGTCCCTTCT	1
chr:transposi541	NULL	TGGGAGTTGAACATGGATTTTCATGGCCCTT	posi541	TAGGAGTTGAACATGGATTTTCAGGGCCCTT	2
chr:transposi542	NULL	TAGGAGTTGAACATGGATTTTCAGGGCC	posi542	TAGGAGTTGAACATGGATTTTCAGGGCC	0
chr:transposi543	NULL	TAGAAGTCTTACAAAAACCCCAAGCCGAAC	posi543	TAGGAGTCTTACAAAAACCCCAAGCCGAAC	1
chr:transposi544	NULL	TAGGAGTCTCACAAAAACCCCAAGCCGAAC	posi544	TAGGAGTCTCACAAAAACCCCAAGCCGAAC	0
chr:transposi545	NULL	TAGGAGTCTCACAAAAACCCCAAGCCGAA	posi545	TAGGAGTCTCACAAAAACCCCAAGCCGAA	0
chr:transposi546	NULL	TAGGAGTGTCACAAAAACCAAAGCCGAAC	posi546	TAGGAGTCTCACAAAAACCCAAGCCGAAC	2
chr:transposi547	NULL	TAGGAGTCTCACATAAACCCAAGCCGGA	posi547	TAGGAGTCTCACAAAAACCCAAGCCGAA	2
chr:transposi548	NULL	TAGGTGCCTGTGGGTGCCATTATCATGT	posi548	TAGGAGCCTGTGGGTGCCATTATCATGT	1
chr:transposi549	NULL	TAGGAGCCTGTGGGTGCCATTATCATGCA	posi549	TAGGAGCCTGTGGGTGCCATTATCATGCA	0
chr:transposi550	NULL	TAGGAGCCTGTGGGTGCCATTATCATGC	posi550	TAGGAGCCTGTGGGTGCCATTATCATGC	0
chr:transposi551	NULL	TAGGAGCCATTATCACCGTTGTCTGTCGTT	posi551	TAGGAGCCATCATCACCGTTGTCTGTCGTT	1
chr:transposi552	NULL	TAGGAGAGGCGTGTCTACACCTGTTTGGTT	posi552	TAGGAGAGGCGTGTCTACACCTGTTTGGTT	0
chr:transposi553	NULL	TAGGAGAAACAAGGTGGTTATTGCCAG	posi553	TAGGAGAGACAAGGTGGTTATTGCCAG	1
chr:transposi554	NULL	TAGGAGGATTTTTTCAGTGTCAGCTATCGAC	posi554	TAGGAGAATTTTTTCAGTGTCAGCTATGGAC	2
chr:transposi555	NULL	TAGGAGAATTTTTCAGTGTCAGCTATGGAC	posi555	TAGGAGAATTTTTCAGTGTCAGCTATGGAC	0
chr:transposi556	NULL	TAGGAGAATTTTTCAGTGTCAGCTATGG	posi556	TAGGAGAATTTTTCAGTGTCAGCTATGG	0
chr:transposi557	NULL	TAGGAGAATTTGCTAGGGTTACTCTCGTA	posi557	TAGGAGAATTTGCTAGGGTTACTCTCGTA	0
chr:transposi558	NULL	TAGGACGTGTCGGTACTGATTGGCTGCA	posi558	TAGGACGTGTCGCTCCTGATTGGCTGCA	2
chr:transposi559	NULL	TAGGATATGTCGCTCCTGATTGGCTGC	posi559	TAGGACGTGTCGCTCCTGATTGGCTGC	2
chr:transposi560	NULL	TAGGACGTGTCGCTCTCTGATTGGCTGCATT	posi560	TAGGACGTGTCGCTCCCTGATTGGCTGCATT	1
chr:transposi561	NULL	TAGGACGTGTCGCTCCCTGATTGGCTGCA	posi561	TAGGACGTGTCGCTCCCTGATTGGCTGCA	0
chr:transposi562	NULL	TAGGACGTGTCGCTCCCTGATTGGCTGC	posi562	TAGGACGTGTCGCTCCCTGATTGGCTGC	0
chr:transposi563	NULL	TAGGACGTGTCACTCCCTGATTGGCTGC	posi563	TAGGACGTGTCACTCCCTGATTGGCTGC	0
chr:transposi564	NULL	TAGGACCCAAGCCAAGAGAATGATGCCGCC	posi564	TAGGACCCAAGCCAAGAGAATGATGCCGCC	0
chr:transposi565	NULL	TAGGACCACATTGTTATTCTTTTCAGGGTA	posi565	TAGGACCACATTGTTATTCCTTTCAGGGTA	1
chr:transposi566	NULL	TAGGACCACACTGTTATTCCTTTCACGGGTA	posi566	TAGGACCACATTGTTATTCCTTTCAGGGGTA	2
chr:transposi567	NULL	TAGGACCACATTGTTATTCCTTTCAGGGGA	posi567	TAGGACCACATTGTTATTCCTTTCAGGGGA	0
chr:transposi568	NULL	TAGGACATTTCTTAATTAGTGCCAGATGGT	posi568	TAGGACATTTCTTAATTAGTGCCTGATGGT	1
chr:transposi569	NULL	TATGACATTTCTTAATTAGTGCCTGATGGGT	posi569	TAGGACATTTCTTAATTAGTGCCTGATGGGT	1
chr:transposi570	NULL	TAGGACATTTCTTAATTAGTGCCTGATGGG	posi570	TAGGACATTTCTTAATTAGTGCCTGATGGG	0
chr:transposi571	NULL	TAGGACATTTCTTAATTAGTGCCTGATGG	posi571	TAGGACATTTCTTAATTAGTGCCTGATGG	0
chr:transposi572	NULL	TAGGAATTGAATCCAGAGCCTTACACGTGC	posi572	TAGGAATTGAATCCAGAGCCTTACACGTGC	0
chr:transposi573	NULL	TAGGAATTGAATCCAGAGCCTTACACGTG	posi573	TAGGAATTGAATCCAGAGCCTTACACGTG	0
chr:transposi574	NULL	TAGGAATGATTTGGAACATTTATCAGGGA	posi574	TAGGAATGATTTGGAACATTTATCAGGGA	0
chr:transposi575	NULL	TAGGAATGATTTGTAACATTTATCAGGA	posi575	TAGGAATGATTTGGAACATTTATCAGGA	1
chr:transposi576	NULL	TAGGAATGAAAGTATGTGCCACTTCTACT	posi576	TAGGAATGAAAGTATGTGCCACTCCTACT	1
chr:transposi577	NULL	TAGGAATGAAAGTATGTGCCACTCCTACA	posi577	TAGGAATGAAAGTATGTGCCACTCCTACA	0
chr:transposi578	NULL	TAGGAATCTTGTGTCTCATGGGTCTGTGG	posi578	TAGGAATCTTGTGTCTCATGGGTCTGTGG	0
chr:transposi579	NULL	TAGGAATCTGTATGTGGCCTTCAAATCTAT	posi579	TAGGAATCTGTATGTGGCCTTCAAATCTAT	0
chr:transposi580	NULL	TAGGAAGGGGAAAGCCCACTGTCGTGCTGT	posi580	TAGGAAGGGGGAAGCCCACTGTCGTGCTGT	1
chr:transposi581	NULL	TAGGAAGCTTGCCTGGATGCATGCTAAGT	posi581	TAGGAAGCTTGCCTGGATGCATGCCAAGT	1
chr:transposi582	NULL	TAGGAAGCTGCAGATGTGACAGGACAAC	posi582	TAGGAAGCTGCAGATGTGACAGGACAAC	0
chr:transposi583	NULL	AAGGAACACGGTTTTGCCTAAAGTGCCTT	posi583	TAGGAACACGGTTTTGCCTAAAGTGCCTT	1
chr:transposi584	NULL	TAGGAAATTGGACCAATGGACTCAAAGG	posi584	TAGGAAATTGGACCAATGGACTCAAAGG	0
chr:transposi585	NULL	TAGTAAATAAGACACGTGCCACCATGTC	posi585	TAGGAAATAAGACACGTGCCACCATGTC	1
chr:transposi586	NULL	TAGGAAAGTGTGCATGCCACTATTGTCTC	posi586	TAGGAAAGTGTGCATGCCACTATTGTATC	1
chr:transposi587	NULL	TAGGAAAGTGTGCATGCCACTATTGTACC	posi587	TAGGAAAGTGTGCATGCCACTATTGTACC	0
chr:transposi588	NULL	TAGGAAAGCTACCTGGGTGACTTACAGGT	posi588	TAGGAAAGCTACCTGGGTGACTTACAGGT	0
chr:transposi589	NULL	TAGGAAAGACTGCGGAGAATTATTTAAGC	posi589	TAGGAAAGACTGCGGAGAATTATTTAAGC	0
chr:transposi590	NULL	TAGGAAACGTAAACAACAGAATTTTATAG	posi590	TAGGAAACGTAAACAACAGAATATTATAG	1
chr:transposi591	NULL	TAGGAAACCACCCAGAGCAGGAGCTGCCAT	posi591	TAGGAAACCACCCAGAGCAGGAGCTGCCAT	0
chr:transposi592	NULL	TAGGAAACATCTTCAGGACACGTTGGAGAC	posi592	TAGGAAACATCTTCAGGACACGTTGGAGAC	0
chr:transposi593	NULL	TAGCTTTGTTGCTTTGTGTCTCCACCATGT	posi593	TAGCTTTGTTGCTTTGTGCCTCCACCATGT	1
chr:transposi594	NULL	TAGCTTTGTTGCTTTGTGCCTCCACCATGAC	posi594	TAGCTTTGTTGCTTTGTGCCTCCACCATGAC	0
chr:transposi595	NULL	TAGCTTTGTTGCTTTGTGCCGCCACCATGAA	posi595	TAGCTTTGTTGCTTTGTGCCTCCACCATGAA	1
chr:transposi596	NULL	TAGCTTTGTTGCTTTGTGCCTCCACCA	posi596	TAGCTTTGTTGCTTTGTGCCTCCACCA	0
chr:transposi597	NULL	TAGCTTTGTGGAATTGTGAAACCAGAGC	posi597	TAGCTTTGTGGAATTGTGAAACCAGAGC	0
chr:transposi598	NULL	TAGCTTTGATTGTTGATTTGCATGCATTC	posi598	TAGCTTTGATTGTTGATTGGCATGCATTC	1
chr:transposi599	NULL	TAGCTTTCTGTTTTCCAACTCCTTTACTGCC	posi599	TAGCTTTCTGTTTTCCAACTCCTTTACTGCC	0
chr:transposi600	NULL	TAGCTTTAGGAATGTTGTCTAATGGTTT	posi600	TAGCTTTAGGAATGTTGTCTAATGGTTT	0
chr:transposi601	NULL	TAGCTTGTGTTTCAGTATTGAAAGTCTGCC	posi601	TAGCTTGTGTTTCAGTATTGAAAGTCTGCC	0
chr:transposi602	NULL	TAGCTGTTTGCCCAGGGTTTGAGACCTAAC	posi602	TAGCTGTTTGCCCAGGGTTTGAGACCTAAC	0
chr:transposi603	NULL	TAGCTGTTCAGAAATCAAATTTGTGGCTGC	posi603	TAGCTGTTCAGAAATCAAATTTGTGGCTGC	0
chr:transposi604	NULL	TAGCTGTGCCATTTTGGGAACCTGGCCTAT	posi604	TAGCTGTGTCATTTTGGGAACCTGGCCTAT	1
chr:transposi605	NULL	TAGCTGTGTCATTTTGGGAACCTGGCCTA	posi605	TAGCTGTGTCATTTTGGGAACCTGGCCTA	0
chr:transposi606	NULL	TAGCTGTGACCAGGTCAAGTCTCTTGGA	posi606	TAGCTGTGACCAGGTCAAGTCTCTTGGA	0
chr:transposi607	NULL	TAGCTGATGTGTCACCTAACTTCTTTGTTT	posi607	TAGCTGATGTGTCACCTAACTTCTTTGTTT	0
chr:transposi608	NULL	TAGCTGATGTGTCACCTAACTTCTTTGTT	posi608	TAGCTGATGTGTCACCTAACTTCTTTGTT	0
chr:transposi609	NULL	TAGCTCTGTGAGTTGAGTGGTTTTCATGA	posi609	TAGCTCTGTGAGTTGAGTGGTTTTCATGA	0
chr:transposi610	NULL	TAGCTCCGCCTCTTCGGCACACCTGCGT	posi610	TAGCTCCGCCTCTTCGGCACACCTGCGT	0
chr:transposi611	NULL	TAGCTCAGTTACCACTGCCAAGATGGGAAAT	posi611	TAGCTCAGTTACCACTGCCAAGATGGGAAAT	0
chr:transposi612	NULL	TAGCAGAGTGATGGACTAAGATGAGGT	posi612	TAGCTCAGTGATGGACTATGATGAGGT	3
chr:transposi613	NULL	TAGCTAGTGTTTAAGCTATGGGTGGTTGT	posi613	TAGCTAGTGTTAAAGTTATGGGTGGTTGT	2
chr:transposi614	NULL	TAGCTACGGTTTGCCTTATGATCCTTGCA	posi614	TAGCTACGGTTTGCCTTATGATCTTTGCA	1
chr:transposi615	NULL	TAGCTACGGTTTGCCCTATGATCTATGT	posi615	TAGCTACGGTTTGCCCTATGATCTTTGT	1
chr:transposi616	NULL	TAGCCACGGTTTGCCCTATGATCTTTGCTT	posi616	TAGCTACGGTTTGCCCTATGATCTTTGCTT	1
chr:transposi617	NULL	TAGCTACGGTTCGCCCTATGATCTTTGCT	posi617	TAGCTACGGTTTGCCCTATGATCTTTGCT	1
chr:transposi618	NULL	TAGCTACGGTTTGCCCTATGATCTTTGCA	posi618	TAGCTACGGTTTGCCCTATGATCTTTGCA	0
chr:transposi619	NULL	TAGCTACGGTTTGCCCTATGATCTTTGC	posi619	TAGCTACGGTTTGCCCTATGATCTTTGC	0
chr:transposi620	NULL	TAGCCTTTAATACTTGGACTTTTGAGGAC	posi620	TAGCCTTTAATACTTGGACTTTTGAGGAC	0
chr:transposi621	NULL	TAGCCTTCCAATTTCTTTGGAAGTGACCA	posi621	TAGCCTTACAATTTCTTTGGAAGTGACCA	1
chr:transposi622	NULL	TAGCCTTACAATTTCTTTGGAAATGACCAAC	posi622	TAGCCTTACAATTTCTTTGGAAATGACCAAC	0
chr:transposi623	NULL	TAGCCTTACAATTTCTTTGGAAATGACCAA	posi623	TAGCCTTACAATTTCTTTGGAAATGACCAA	0
chr:transposi624	NULL	TAGCCTTACAATTTCTTTGGAAATGACCA	posi624	TAGCCTTACAATTTCTTTGGAAATGACCA	0
chr:transposi625	NULL	TAGCCTGAATGTTGTGTGCTTTGAAGTT	posi625	TAGCCTGAATGTTGTGTGCTTTGAAGTT	0
chr:transposi626	NULL	TAGCCTCGCACCCCACGGCATAACGCAGC	posi626	TAGCCTCGCACCCCACGGCATAACGCAGC	0
chr:transposi627	NULL	TAGCCTACTGACCTTGAACTTGTGATTCTCC	posi627	TAGCCTACTGACCTTGAACTTGTGATTCTCC	0
chr:transposi628	NULL	TAGCCATTCTGCATGGTATGAGGTGTAATC	posi628	TAGCCATTCTGCATGGTATGAGGTGTAATC	0
chr:transposi629	NULL	TAGCATTTTACATTTCTCCTGTGCTTCTGTC	posi629	TAGCATTTTACATTTCTCCTGTGCTTCTGTC	0
chr:transposi630	NULL	TAGCATTTTACATTTCTCCTGTGCTTCTGT	posi630	TAGCATTTTACATTTCTCCTGTGCTTCTGT	0
chr:transposi631	NULL	TAGCATTACATCAGACCATTTACCTGGCT	posi631	TAGCATTACATCAGACCATTTACCTGGCT	0
chr:transposi632	NULL	TAGCATGTCCTTGGTCCAGCAATCCAAAGT	posi632	TAGCATGTCCTTGGTCCAGCAATCCAAAGT	0
chr:transposi633	NULL	TAGCATGGGGTTGTCAGGAATAGTTTGTG	posi633	TAGCATGGGGTTGTCAGGAATAGTTTGTG	0
chr:transposi634	NULL	TAGCATGGGGTTGTCAGGAATAGTTTGT	posi634	TAGCATGGGGTTGTCAGGAATAGTTTGT	0
chr:transposi635	NULL	TAGCATCCATGCCTATCCCCTGGGCCTC	posi635	TAGCATCCATGCCTATCCCCTGGGCCTC	0
chr:transposi636	NULL	TAGCATAAATTGTGACTAGGTCTGAAA	posi636	TAGCATAAATTGTGACTAGGTGTGAAA	1
chr:transposi637	NULL	TAGCAGGGGCATCAAACCTCCAAAGGACC	posi637	TAGCAGGGGCATCAAACCTCCACAGGACC	1
chr:transposi638	NULL	TAGCAGGAACAAGTTCCCGCCTGTGGAGTGT	posi638	TAGCAGGAACAAGTTCCCTCCTGTGGAGTGT	1
chr:transposi639	NULL	TAGCACTCTTAAGTTCAGGTTGGTCCACTC	posi639	TAGCACTCTTAAGTTCAGGTTGGTCCACTC	0
chr:transposi640	NULL	TAGCACTCTACGATTGAGCCACATC	posi640	TAGCACTCTACGACTGAGCCACATC	1
chr:transposi641	NULL	TAGCAAGTGCTGACAAAAATGTGGTGACAC	posi641	TAGCAAGTGCTGACAAAAATGTGGTGACAC	0
chr:transposi642	NULL	TAGCAAGTAACCTTTTCAGGCATTGGTTG	posi642	TAGCAAGTAACCTTTTCAGGCATTGGTTG	0
chr:transposi643	NULL	TAGATTTCTAGCCTCCAGAAATTTGAGAA	posi643	TAGATTTCTAGCCTCCAGAAATTTGAGAA	0
chr:transposi644	NULL	TAGATTTCCTGGAAGCCAACCCCTGCC	posi644	TAGATTTCCTGGAAGCCAACCCCTGCC	0
chr:transposi645	NULL	TAGATTGGCCTTGAAACCTAGGATCCTTC	posi645	TAGATTGGCCTTGAAACCTAGGATCCTTC	0
chr:transposi646	NULL	TAGATTCCATCCTTAAGCCGAGTATACATCC	posi646	TAGATTCCATCCTTAAGCCGAGTATACATCC	0
chr:transposi647	NULL	TAGATTCAAGTAGTCTTTCGGAGTTAAACT	posi647	TAGATTCAAGTAGTCTTTCGGGGTTAAACT	1
chr:transposi648	NULL	TAGATTCAAGTAGTCTTTCAGGGTTAAAC	posi648	TAGATTCAAGTAGTCTTTCAGGGTTAAAC	0
chr:transposi649	NULL	TAGATGCTCAGTTAATGTTTATTGAGTGG	posi649	TAGATGCTCAGTTAATGTTTATTGAGTGG	0
chr:transposi650	NULL	TATCTGCCCTCTCTGTTGGCGTGAGA	posi650	TAGATGCCCTCTCTGTTGGTGTGAGA	3
chr:transposi651	NULL	TAGATGCCAAGAGCAACTTTCCAATTGTGAC	posi651	TAGATGCCAAGAGCAACTTTCCAATTGTGAC	0
chr:transposi652	NULL	TAGATGAACTCATGATGGTGGAACCATCAGGA	posi652	TAGATGAACTCATGATGGTGGAACCATCAGGA	0
chr:transposi653	NULL	TAGATGAAAGGTGATCTGGTGATTTGAACT	posi653	TAGATGAAAGGTGATCTGTTGATTTGAACT	1
chr:transposi654	NULL	TAGATCCTACAAGGGTGTTCTGCTAATGT	posi654	TAGATCCTACAAGGGTGTTCTGCTAATGT	0
chr:transposi655	NULL	TAGATCCGTGGTGTGCAAGAGCAGAGGAC	posi655	TAGATCCGTGGTGTGCAAGAGCAGAGGAC	0
chr:transposi656	NULL	TAGATAAGGTGTATGATGCTACAATGT	posi656	TAGATAAGGTGTATGATGCTACAATGT	0
chr:transposi657	NULL	TAGATAAAGGTTAAAACCATTCCCAGGGTCC	posi657	TAGATAAAGGTTAAAACCATTCCCAGGGTCC	0
chr:transposi658	NULL	TAGAGTTGTTGTGAAGATTAAATTGT	posi658	TAGAGTTGTTGTGAAGATTAAATGGT	1
chr:transposi659	NULL	TAGAGTGTGCTCTCTCCACCCCAACTGC	posi659	TAGAGTGTGCTCTCTCAACCCCAACTGC	1
chr:transposi660	NULL	TAGAGAGTGCCCTCTAAACCCCAACAGC	posi660	TAGAGTGTGCTCTCTAAACCCCAACAGC	2
chr:transposi661	NULL	TAGAGTGCTGGGTTTTCAGGTGTATATAACC	posi661	TAGAGTGCTGGGTTTTCAGGTGTATATAACC	0
chr:transposi662	NULL	TAGAGTCTGAAGCACACACTCACTTTTAT	posi662	TAGAGTCTGAAGTACACATTCACTTTTAT	2
chr:transposi663	NULL	TAGATTCTCACAAAAACCCCAAGCCGAGC	posi663	TAGAGTCTCACAAAAACCCCAAGCCGAAC	2
chr:transposi664	NULL	TAGAGTCACCAGAGAGGAGGGAAGCCTCGGC	posi664	TAGAGTCACCAGAGAGGAGGGAAGCCTCGGC	0
chr:transposi665	NULL	TACAGGTCAGACTGGGCAAACATGGGTCA	posi665	TAGAGGTCAGACTGGGCAAACATGGGTCA	1
chr:transposi666	NULL	TAGAGGTCAAATCCACAGTGTGCAGGTAT	posi666	TAGAGGTCAAATCCCCAGTGTGCAGGTAT	1
chr:transposi667	NULL	TAGAGGTCAAATCCCCAGTGTGCAGGTA	posi667	TAGAGGTCAAATCCCCAGTGTGCAGGTA	0
chr:transposi668	NULL	TAGAGGTCAAATCCCAGTGTGCAGGTAA	posi668	TAGAGGTCAAATCCCAGTGTGCAGGTAA	0
chr:transposi669	NULL	TAGAGGTCAAATCCCAGTGTGCAGGTA	posi669	TAGAGGTCAAATCCCAGTGTGCAGGTA	0
chr:transposi670	NULL	TAGAGGCCACCTGCATCTTTTTGTTCCTA	posi670	TAGAGGCCACCTGCATCTTTTTGTTCCTA	0
chr:transposi671	NULL	TAGAGGACCTGACTTCAGTTGCCATCACCC	posi671	TAGAGGACCTGACTTCAGTTGCCATCACCC	0
chr:transposi672	NULL	TGGAGCAGGTAGTAGTTGGTGGTCTC	posi672	TAGAGCAGGAAGCAGTTGGTGGTCTC	3
chr:transposi673	NULL	TAGAGATTGAACCACCAACCAATGACCATGCT	posi673	TAGAGATTGAACCACCAACCAAAGACCATGCT	1
chr:transposi674	NULL	TAGAGATCAAGAAAGGGCCAAGACACCAGA	posi674	TAGAGATCAAGAAAGGGCCAAGACACCAGA	0
chr:transposi675	NULL	TAGAGGATGGGCCAAAGGCCTGGGA	posi675	TAGAGAATGGGACAGAGGCCTGGGA	3
chr:transposi676	NULL	TAGACTGGTTGTCTTTAATCCAAGGCGCTGT	posi676	TAGACTGGTTGTCTTTAATCCAAGGTGCTGT	1
chr:transposi677	NULL	TAGACGGGAGCAATTCTGGGTTAACGTT	posi677	TAGACGGGAGCAATTCTGGGTTAACGTT	0
chr:transposi678	NULL	TAGACACCAGGAATGCCATTATTGTGTAC	posi678	TAGACACCAGGAATGCCATTATTGTGTAC	0
chr:transposi679	NULL	TAGACAATCTGCATATATTTCAGGTCAAGG	posi679	TAGACAATCTGCATATATTTCAGGTCAAGG	0
chr:transposi680	NULL	TAGAATTCGTGGTAAAGAAAGCCTGGTGTG	posi680	TAGAATTCGTGGTAAAGAAAGCCTGGTGTG	0
chr:transposi681	NULL	TAGAATGTTACTCATTCAGAGGAAATGCG	posi681	TAGAATGTTACTCATTCAGAGGAAATGCC	1
chr:transposi682	NULL	TAGAATGTGTGTCAGTGGTTCTCACAAT	posi682	TAGAATGTGTGTCAGTGGTTCTCACAAT	0
chr:transposi683	NULL	TAGAATGTCAATCCTACCTCTGCTTCCTTTG	posi683	TAGAATGTCAATCCTACCTCTGCTTCCTTTG	0
chr:transposi684	NULL	TAGAATCTGGGTTGTGGACTTGGGCTGG	posi684	TAGAATCTGGGTTGTGGACTTGGGCTGG	0
chr:transposi685	NULL	CAGAATCTGGTACTTTCTTCCAGGAGCCTC	posi685	TAGAATCTGATACTTTCTTCCAGGAGCCTC	2
chr:transposi686	NULL	TAGAAGGTTCTAGCCCTGCCCTGGTTC	posi686	TAGAAGGTTCTAGCCCTGCCCTGGTTC	0
chr:transposi687	NULL	TAGAAGGTATGGCCCGTTGGAGTCGGT	posi687	TAGAAGGTATGGCCCGTTGGAGTAGGT	1
chr:transposi688	NULL	TAGAAGGGCAAATCATGATCATCCTACTGCG	posi688	TAGAAGGGCAAATCATGATCATCCTACTGCG	0
chr:transposi689	NULL	TAGAAGGGCAAATCATGATCATCCTACTGC	posi689	TAGAAGGGCAAATCATGATCATCCTACTGC	0
chr:transposi690	NULL	TAGAAGGCTGACCCCTTCACAGAATTCATGG	posi690	TAGAAGGCTGACCCCTTCACAGAATTCATGG	0
chr:transposi691	NULL	TAGAAGATAAAGTGTGATGGTTTGATTCTC	posi691	TAGAAGATAAAGTGTGATGGTTTGATTCTC	0
chr:transposi692	NULL	TAGAACTTATCATCCTATGGCTACTGCTC	posi692	TAGAACTTATCATCCTGTGGCCACTGCTC	2
chr:transposi693	NULL	TAGAACTTATCATCCTGTGGCCACTGCCTCC	posi693	TAGAACTTATCATCCTGTGGCCACTGCCTCC	0
chr:transposi694	NULL	TAGAACTTATCATCCTGTGGCCACTGCCTC	posi694	TAGAACTTATCATCCTGTGGCCACTGCCTC	0
chr:transposi695	NULL	TAGAACCTTCACAGGACCTAGGGCCTCTCT	posi695	TAGAACCTTCACAGGACCTAGGGCCTCTCT	0
chr:transposi696	NULL	TAGAACATGCTGTCTGTCACCCAGGTCCTT	posi696	TAGAACATGCTGTCTGTCACCCAGGTCCTT	0
chr:transposi697	NULL	TAGAACATGCTGTCTGTCACCCAGGTCC	posi697	TAGAACATGCTGTCTGTCACCCAGGTCC	0
chr:transposi698	NULL	TAGAACAGCTGACCCAGGTCCCTTCCAT	posi698	TAGAACAGCTGACACAGGTCCCTTCCAT	1
chr:transposi699	NULL	TAGAACAGCTGACACAGGTCCCTTCCAAGC	posi699	TAGAACAGCTGACACAGGTCCCTTCCAAGC	0
chr:transposi700	NULL	TAGAACACATGACCTAGCTGAGGATGACC	posi700	TAGAACACATGACCTAGCTGAGGATGACC	0
chr:transposi701	NULL	TAGAAATGAAAGTCAACAGAGATGGCT	posi701	TAGAAATGAATGTCAACAGAGATGGCA	2
chr:transposi702	NULL	TATAAATGAAGCCTTCAGATAGATGGATG	posi702	TAGAAATGAAGCCTTCAGATAGATGGATG	1
chr:transposi703	NULL	TAGAAAGTATGCATGCCACTATTGTAT	posi703	TAGAAAGTGTGCATGCCACTATTGTAC	2
chr:transposi704	NULL	TAGAATCCAGTGGATTGTGGTTTTAGGA	posi704	TAGAAAGTAGTGGATTGTGGTTTTAGGA	3
chr:transposi705	NULL	TAGAAAGTAGGTGGATTGTGGTTTTAGGA	posi705	TAGAAAGTAGGTGGATTGTGGTTTTAGGA	0
chr:transposi706	NULL	TAGAAAGGCTGCGGGTGACTCATCTGGTC	posi706	TAGAAAGGCTGCGGGTGACTCATCTGGTC	0
chr:transposi707	NULL	TAGAAAGGCTGCGGGTGACTCATCTGGT	posi707	TAGAAAGGCTGCGGGTGACTCATCTGGT	0
chr:transposi708	NULL	TAGAAAGCAGGCTTAGCAAGCCATGGGC	posi708	TAGAAAGCAGGCCTAGCAAGCCATGGGT	2
chr:transposi709	NULL	TAGAAACCTGGGAACAGTCATGAGGCAGA	posi709	TAGAAACCTGGGAACAGTCATGAGGCAGA	0
chr:transposi710	NULL	TAGAAAAGGAATAAAGAGATGTGGGCAGT	posi710	TAGAAAAGGAATAAAGAGGTTTGGGCAGT	2
chr:transposi711	NULL	TAGAAAAGACTGAATCTTCTCCTTTCAGT	posi711	TAGAAAAGACTGATTCTTCTCCTTTCAGT	1
chr:transposi712	NULL	TAGAAAAGACTGATTCTTCTCCTTTAAGGT	posi712	TAGAAAAGACTGATTCTTCTCCTTTCAGGT	1
chr:transposi713	NULL	TAGAAATCTGGTATGTGGTTGCCTGGGC	posi713	TAGAAAACTGGTATGTGGTTGCCTGGGC	1
chr:transposi714	NULL	TACAAAACTGGTATGTGGTTGCCTGGG	posi714	TAGAAAACTGGTATGTGGTTGCCTGGG	1
chr:transposi715	NULL	TCGAACACTGGTATGTGGTTGCCTGGC	posi715	TAGAAAACTGGTATGTGGTTGCCTGGC	2
chr:transposi716	NULL	TACTTTGTCTCCATATTTGCTCCCGTGAG	posi716	TACTTTGTCTCCATATTTGCTCCCGTGAG	0
chr:transposi717	NULL	TACTTGTACGTATGTGATTTTAGGGCTGAT	posi717	TACTTGTACGTATGTGATTTTAGGGCTGAT	0
chr:transposi718	NULL	TACTTGTACGTATGTGATTTTAGGGCTGA	posi718	TACTTGTACGTATGTGATTTTAGGGCTGA	0
chr:transposi719	NULL	TACTTGTCCGTATGTGATTTCAGGGCTGA	posi719	TACTTGTACGTATGTGATTTCAGGGCTGA	1
chr:transposi720	NULL	TACTTGTACGTATATGGTTTCAGGGCTGAC	posi720	TACTTGTACGTATATGGTTTCAGGGCTGAC	0
chr:transposi721	NULL	TACTTGACAGACCGCAGCAAACCGCGAT	posi721	TACTTGACAGACCGCAGCAAACCGCAAT	1
chr:transposi722	NULL	TACTTATTGAGGGCCTACTCTGTGCCGGGC	posi722	TACTTATTGAGGGCCTACTATGTGCCGGGC	1
chr:transposi723	NULL	TACTTATTCACTAATGTAAGAGGGCCCAGC	posi723	TACTTATTGACTAATGTGAGAGGGCCCAGC	2
chr:transposi724	NULL	TACTCAGGTGTTGGGGATCCAAACTCAG	posi724	TACTTAGGTGTTGGGGATCCAAACTCAG	1
chr:transposi725	NULL	TACTTACTCCCTAATGGCCAGGAAGCA	posi725	TACTTACTCCCTAATGGCCAGGAAGCA	0
chr:transposi726	NULL	TACTGTTGCTAGGTAACTGGGAGGAGTC	posi726	TACTGTTGCTAGGTAACTGGGAGGAGTC	0
chr:transposi727	NULL	TACTGGTTTATCTGCCTATTTTTCTTGTG	posi727	TACTGGTTTATCTGCCTATTTTTCTTGTG	0
chr:transposi728	NULL	TACTGGTGGTGTCATTGTGGAGGTCCTG	posi728	TACTGGTGGTGTCATTGTGCAGGTCCTG	1
chr:transposi729	NULL	TACTGGAGCGGCCTTCTCCTGATGTAAGT	posi729	TACTGGAGCGGCCTTGTCCTGATGTAAGT	1
chr:transposi730	NULL	TACTGGAGCGGCCTTGTCCTGATGT	posi730	TACTGGAGCGGCCTTGTCCTGATGT	0
chr:transposi731	NULL	TACTGGAGCCTCCATGACGAAATACTGCCTTT	posi731	TACTGGAGCCTCCATGACGAAACACTGCCTTT	1
chr:transposi732	NULL	TACTGGAGCCTCCATGACGAAACACTGCGTT	posi732	TACTGGAGCCTCCATGACGAAACACTGCCTT	1
chr:transposi733	NULL	TACTGGAGCCTCCATGACGAAACACTGCCT	posi733	TACTGGAGCCTCCATGACGAAACACTGCCT	0
chr:transposi734	NULL	TACTGGAGCCTCCATGACGAAACACTGCC	posi734	TACTGGAGCCTCCATGACGAAACACTGCC	0
chr:transposi735	NULL	TACTGGAGCCTCCATGACGAAACACTGC	posi735	TACTGGAGCCTCCATGACGAAACACTGC	0
chr:transposi736	NULL	TACTGGAGCCTCCATGACGAAACACTG	posi736	TACTGGAGCCTCCATGACGAAACACTG	0
chr:transposi737	NULL	TACTGCTTCTTGGGGACTCCTTACATTG	posi737	TACTGCTTCTTGGGGACTCCTTACATTG	0
chr:transposi738	NULL	TACTGCGTGCATGCGATGAGGAAACCTCG	posi738	TACTGCGTGCATGCGATGAGGAAACCTCT	1
chr:transposi739	NULL	TACTGCGTGCATGCGATGAGGAAACCTCA	posi739	TACTGCGTGCATGCGATGAGGAAACCTCA	0
chr:transposi740	NULL	TACTGCCTATAGATTCTTATGGAATGGTGG	posi740	TACTGCCTATAGATTCTTAAGGAATGGTGG	1
chr:transposi741	NULL	TACTGCCTCTAGATTCTTAAGGAATGGT	posi741	TACTGCCTATAGATTCTTAAGGAATGGT	1
chr:transposi742	NULL	TACTGCACAATCATGAGAACCAGAGTTCCA	posi742	TACTGCACAATCATGAGAACCAGAGTTCCA	0
chr:transposi743	NULL	TACTGCAAAGAGGCCTGGATGTCACTGT	posi743	TACTGCAAAGAGGCCTGGATGTCACTGT	0
chr:transposi744	NULL	TACTGATTACATAGAACATGCTGGCCT	posi744	TACTGATTACATAGAACAGGCTGGCCT	1
chr:transposi745	NULL	TACTGAGTTTGGACATGTGGATGCCCTGT	posi745	TACTGAGTTTGGACATGTGGATGCCCTGT	0
chr:transposi746	NULL	TACTGACCTTGAACTTGTGATTCTCCTGC	posi746	TACTGACCTTGAACTTGTGATTCTCCTGC	0
chr:transposi747	NULL	TACTCTCTTCCCGTGTGCTCCCTGCA	posi747	TACTCTCTTCCTGTGTCCTCCCTGCA	2
chr:transposi748	NULL	TACTCTCAGATTCCGGAGATCTTAGGACTCT	posi748	TACTCTCAGGTTCCGGAGATCTTAGGACTCT	1
chr:transposi749	NULL	TACTCCATGGGTCTTGCCTTACCACGTGTC	posi749	TACTCCATGGGTCTTGCCTTACCACGTGTC	0
chr:transposi750	NULL	TACTCATTTGTCACGGTATCCTTACTTGAAA	posi750	TACTCATTTGTCACGGTATCCTTACTTGAAA	0
chr:transposi751	NULL	TACTCAGAAAGACCACAAAGACCGCTGCCATC	posi751	TACTCAGAAAGACCACAAAGACCGCTGCCATC	0
chr:transposi752	NULL	TACTATTCCTGTGAGGAGCCGCTATGACC	posi752	TACTATTGCTGTGAGGAGCCGCCATGACC	2
chr:transposi753	NULL	TACTATTCTTGGTGGTTGTCCCATGGTACT	posi753	TACTATTCTTGGTGGTTGTCCCATGGTACT	0
chr:transposi754	NULL	TACTATTAACTGTGTTGATCTGTTTGCCTC	posi754	TACTATTAACTGTGTTGATCTGTTTGCCTC	0
chr:transposi755	NULL	TACTATAAGATGGCTGTCACCCCAAGATG	posi755	TACTATAAGATGGCTGTCACCCCAAGATG	0
chr:transposi756	NULL	TACTAGTTAAGGGCCTGTCTGAATGTCA	posi756	TACTAGTTAAGGGCCTGTCTGAATGTCA	0
chr:transposi757	NULL	TACTAGGCAACTTGATGGACGCCTC	posi757	TACTAGGCAACCTGATGGAGACCTC	3
chr:transposi758	NULL	TACTAGCTTTGTTGCTTTGTGCCTCCACC	posi758	TACTAGCTTTGTTGCTTTGTGCCTCCACC	0
chr:transposi759	NULL	TACTAGCATTGTTGCTTTGTGCCTCAG	posi759	TACTAGCTTTGTTGCTTTGTGCCTCAC	2
chr:transposi760	NULL	TACTACGGTTTGCCTTATTATCTTTGC	posi760	TACTACGGTTTGCCCTATGATCTTTGC	2
chr:transposi761	NULL	TACTACCTAGCCTTATCTATTGGGATGTC	posi761	TACTACCTAGCCTTATCTATTGGGATGTC	0
chr:transposi762	NULL	TACTAATCGAATACAGATGTGATGCCTGG	posi762	TACTAATCGAATACAGATGTGATGCCAGG	1
chr:transposi763	NULL	TGCTAAGGTGCTTATTACCATTTAAAGCCG	posi763	TACTAAGGTGCTTATTACCATTTAAAGCCG	1
chr:transposi764	NULL	TACTAAGCTCAGTTTCCTAAACGTTTCTCTC	posi764	TACTAAGCTCAGTTTCCTAAACGTTTCTCTC	0
chr:transposi765	NULL	TACTAAAGGCTGCCTGCTACCATGTTCC	posi765	TACTAAAGGCTGCCTGCTACCATGTTCC	0
chr:transposi766	NULL	TACTATAGGCTGAGCAAAGTCATTGTCCG	posi766	TACTAAAGGCTGAGCAAAGTCATTGTCCT	2
chr:transposi767	NULL	TACGTGCATGAAGATAGGTGACTTAAAGGC	posi767	TACGTGCATGAAGATAGGTGACTTAAAGAC	1
chr:transposi768	NULL	TACGTGCATGAAGATAGGTCATTCAAGA	posi768	TACGTGCATGAAGATAGGTGACTCAAGA	2
chr:transposi769	NULL	TACGTGCATGAAGATAGGTGAATCAAAGGCTG	posi769	TACGTGCATGAAGATAGGTGACTCAAAGACTG	2
chr:transposi770	NULL	TACGTGCATGAAGATAGGTGACTCAAAGAC	posi770	TACGTGCATGAAGATAGGTGACTCAAAGAC	0
chr:transposi771	NULL	TACGTGCATGAAGATAGGTGACTCAAAGA	posi771	TACGTGCATGAAGATAGGTGACTCAAAGA	0
chr:transposi772	NULL	TACGTGCATGAAGATAGGTGACTCAAAG	posi772	TACGTGCATGAAGATAGGTGACTCAAAG	0
chr:transposi773	NULL	TACGTGCATGAAGATAGGTGACTCA	posi773	TACGTGCATGAAGATAGGTGACTCA	0
chr:transposi774	NULL	TACGTGCATGAAGATAGGTGACTAAAGGA	posi774	TACGTGCATGAAGATAGGTGACTAAAAGA	1
chr:transposi775	NULL	TACGTGCACGAAGACAGGTGACTCAAAGAC	posi775	TACGTGCATGAAGACAGGTGACTCAAAGAC	1
chr:transposi776	NULL	TACGTAGTGGGTGCTTACCATGGGCCAGT	posi776	TACGTAGTGGGTGCTTACCACGGGCCAGT	1
chr:transposi777	NULL	TACGGTTTGCCCTATGATCTTTGCATTAT	posi777	TACGGTTTGCCCTATGATCTTTGCATTAT	0
chr:transposi778	NULL	TACGGTGTTTGCAGGTGAAGCTTGGCAGAA	posi778	TACGGTGTTTGCAGGTGAAGCTTGGCAGAA	0
chr:transposi779	NULL	TACGGTGTTTGCAGGTGAAGCTTGGCAGA	posi779	TACGGTGTTTGCAGGTGAAGCTTGGCAGA	0
chr:transposi780	NULL	TACGGAAAGTTCGCTGTGCCCACATGCTC	posi780	TACGGAAAGTTCGCTGTGCCCACATGCTC	0
chr:transposi781	NULL	TACGGAAGGCCAGTCATGAGCTTGGTGGT	posi781	TACGGAAAGCAAGTCCTGAGCTTGGTGGT	3
chr:transposi782	NULL	TACGCCAGCTATTTAATCTCACTTGGAACC	posi782	TACGCCAGCTATTTAATCTCACTTGGAACC	0
chr:transposi783	NULL	TACGCCAATGGTGAGACCGCAGGTTGCCAT	posi783	TACGCCAATGGTGAGACCGCAGGTTGCCAT	0
chr:transposi784	NULL	TACGCCAATGGTGAGACCGCAGGTTGCCA	posi784	TACGCCAATGGTGAGACCGCAGGTTGCCA	0
chr:transposi785	NULL	TACGCCAATGGTGAGACCGCAGGTTGCC	posi785	TACGCCAATGGTGAGACCGCAGGTTGCC	0
chr:transposi786	NULL	TTCGATTTGATGTCAGGTGTCACCTCCAGT	posi786	TACGATTTGATGTCAGGTGTCACCTCCAGT	1
chr:transposi787	NULL	TACGATTTGATGTCAGGTGTCACCTCCAGC	posi787	TACGATTTGATGTCAGGTGTCACCTCCAGC	0
chr:transposi788	NULL	TACGAGTATTGTGAGTGGGGCCACCGG	posi788	TACGAGTATTGTGAGTGGTGCCACCGT	2
chr:transposi789	NULL	TACGACTCAGCAGCTGCAGACCGGTCC	posi789	TACGACTCAGCAGCTGCAGACCGGTCC	0
chr:transposi790	NULL	TACGAAAGGAAGAATGTGTCTGGTACAGT	posi790	TACGAAAGGAAGAATGTGTCTGGTACAGT	0
chr:transposi791	NULL	TACCTTCTTCTATGTGTGTGTGACGG	posi791	TACCTTTTTCTGTGTGTGTGTGAAGG	3
chr:transposi792	NULL	TACCTTCCCAGGGAGCATCTACCATATCAAC	posi792	TACCTTCCCAGGGAGCATCTACCATATCAAC	0
chr:transposi793	NULL	TACCTTCCCAGGGAGCATCTACCATATCA	posi793	TACCTTCCCAGGGAGCATCTACCATATCA	0
chr:transposi794	NULL	TACCTTAGTTGCCTGCAATTCTTCATCTA	posi794	TACCTTAGTTGCCTGCAATTCTTCATCTA	0
chr:transposi795	NULL	TACGTGTTCCGGCCCTCCCTGTTGCC	posi795	TACCTGTTCCTGCCCTACCTGTTGCC	3
chr:transposi796	NULL	TACCTCTGCCAAAGGAATCTACCACCCACC	posi796	TACCTCTGCCAAAGGAATCTACCACCCACC	0
chr:transposi797	NULL	TACCTATTCTTACTTCAGGCCAGATGATG	posi797	TACCTATTCTTACTTCAGGCCAGATGATG	0
chr:transposi798	NULL	TAGCTATAATATCGGCGGCATCAGGGT	posi798	TACCTATAATATCGGCGGCATCAGGGT	1
chr:transposi799	NULL	TACCTACCCATGCTCCTGTGCAAGACCGC	posi799	TACCTACCCATGCTCCTGTGCAAGACCGC	0
chr:transposi800	NULL	TACCTACCAACTCCATTTCCCTAGCCCACG	posi800	TACCTACCAAGTCCATTTCCCGAGCCCACC	3
chr:transposi801	NULL	TACCTACGTACATGAAATCTTTAAAAAAGT	posi801	TACCTACATACATGAAATCTTTAAAAAAGT	1
chr:transposi802	NULL	TACCTAAATCAAATTGAACTTTGCTTCCGGG	posi802	TACCTAAATCAAATTGAACTTTGCTTCCGGG	0
chr:transposi803	NULL	TACCCTGAGCATGTTGATGTCTTTGTGCC	posi803	TACCCTGAGCATGTTGATCTCTTTGTGCC	1
chr:transposi804	NULL	TACCGTCAGGTAGACTTTCATGCAAGGC	posi804	TACCCTCAGGTAGACTTTCAGACAAGGC	3
chr:transposi805	NULL	TACCCGCAAGAGTACCTCAACATAGCAT	posi805	TACCCTCAAGAGGACCTCAACATAGCAT	2
chr:transposi806	NULL	TACCCTCAAGAATGACTACAAGGCCTCT	posi806	TACCCTCAAGAATGACTGCAAGGCCTGT	2
chr:transposi807	NULL	TACCCTCAAGAACGACTGCAAGGCCTGA	posi807	TACCCTCAAGAATGACTGCAAGGCCTGA	1
chr:transposi808	NULL	TACCCTACTGATGATGTGTTGGGGCCATGG	posi808	TACCCTACTGATGATGTGTTGTTGCCATGG	2
chr:transposi809	NULL	TACCCAGGGGCTTAACCATGATCAAGATTC	posi809	TACCCAGGGGCTTAACCATGATCAAGATTC	0
chr:transposi810	NULL	TACCCAGGAAGATGAATCTCTGCCTTCTG	posi810	TACCCAGGAAGATGAATCTCTGCCTTCTG	0
chr:transposi811	NULL	TACCCAAGCAGTATTGGATATCAGGTGTCA	posi811	TACCCAAGCAGTATTGGATATCAGGTGTCA	0
chr:transposi812	NULL	TACCATGTGTGTCCTTTTTTGATTGGTT	posi812	TACCATGTGTGTCCTTTTGTGATTGGTT	1
chr:transposi813	NULL	TACCATGTGTGTCCTTTTGTGATTGGGTTA	posi813	TACCATGTGTGTCCTTTTGTGATTGGGTTA	0
chr:transposi814	NULL	TACCATGTGTGTCCTTTTGTGATTGGGTT	posi814	TACCATGTGTGTCCTTTTGTGATTGGGTT	0
chr:transposi815	NULL	TACCATGTGTGTCCTATTTGATTGGTT	posi815	TACCATGTGTGTCCTTTGTGATTGGTT	2
chr:transposi816	NULL	TACCATGTGATTGAGGTGTTACCCGCATC	posi816	TACCATGTGATTAAGGTGTTACCGGCATC	2
chr:transposi817	NULL	TACCATGTGATTAAGGTGTTGGCGGC	posi817	TACCATGTGATTAAGGTGTTACCGGC	2
chr:transposi818	NULL	TACCATGGATCTGTGTGACTACAACTGC	posi818	TACCATGGATCTGTGTGACTACAACTGC	0
chr:transposi819	NULL	TACCATGATGATTGGAAGCAGCACAAGT	posi819	TACCATGATGATTTGAAGCAGCACAAGT	1
chr:transposi820	NULL	TACCATGACCGCAGTTCTGGTTCCGGA	posi820	TACCATGACCGCAGTTCTGGTTCCGGA	0
chr:transposi821	NULL	TACCAGGGCAGAATGCTGATAGAGCCAATC	posi821	TACCAGGGCAGAATGCTGATAGAGCCAATC	0
chr:transposi822	NULL	TACCAGGGACACTGAGCAGTGGTGGG	posi822	TACCAGGGACACTGAGCAGTGGTGGG	0
chr:transposi823	NULL	TACCAGGATACAGGTGAATCCAATTTGGTGG	posi823	TACCAGGATACAGGTGAATCCAATTTGGTGG	0
chr:transposi824	NULL	TACCAGGCCCATTCTGATTTTCTTACAA	posi824	TACCAGGACCATTCTGATTTTATTACAA	2
chr:transposi825	NULL	TACCAGGACCATGATGATTTTATCACAATAGC	posi825	TACCAGGACCATGATGATTTTATCACAATAGC	0
chr:transposi826	NULL	TACCAGAAACACGATTGCTGCTTTGCTTGTT	posi826	TACCAGAAACACGATTGGTGCTTTGCATGTT	2
chr:transposi827	NULL	TACCAGAAACACGATTGGTGCTTTGAATGT	posi827	TACCAGAAACACGATTGGTGCTTTGCATGT	1
chr:transposi828	NULL	TACCAGAAACACGATTGGTGCTTTGCATCCTC	posi828	TACCAGAAACACGATTGGTGCTTTGCATGGTC	2
chr:transposi829	NULL	TCCCAGAAACACGATTGGTGCTTTGCATGGT	posi829	TACCAGAAACACGATTGGTGCTTTGCATGGT	1
chr:transposi830	NULL	TACCAGAAACACGATAGGTGCTTTGCATGGCT	posi830	TACCAGAAACACGATTGGTGCTTTGCATGGCT	1
chr:transposi831	NULL	TACCAGAAACACGATTGGTGCTTTGCATGGC	posi831	TACCAGAAACACGATTGGTGCTTTGCATGGC	0
chr:transposi832	NULL	TACCAGAAACACGATTGGTGCTTTGCATGG	posi832	TACCAGAAACACGATTGGTGCTTTGCATGG	0
chr:transposi833	NULL	TACCAGAAACACGATTGGTGCTTTGCATG	posi833	TACCAGAAACACGATTGGTGCTTTGCATG	0
chr:transposi834	NULL	TACCAGAAACACGATTGGTGCTTTGCA	posi834	TACCAGAAACACGATTGGTGCTTTGCA	0
chr:transposi835	NULL	TACCACTTTCTGGTTGTGTGGCCTTGGGA	posi835	TACCACTTTCTGGTTGTGTGGCCTTGGGA	0
chr:transposi836	NULL	TACCACTTAGAACACAGGATGTCAGCGCC	posi836	TACCACTTAGAACACAGGATGTCAGCGCC	0
chr:transposi837	NULL	TACCACTGAGCCACCTCACCAGCCCCA	posi837	TACCACTGAGCCATCTCACCAGCCCCA	1
chr:transposi838	NULL	TACCCCTGAGCCATCTCACCAGCCCA	posi838	TACCACTGAGCCATCTCACCAGCCCA	1
chr:transposi839	NULL	CACCACAGCCTCTTTAAAATACTTTAAACC	posi839	TACCACAGCCTCTTTAAAATACTTTAAATC	2
chr:transposi840	NULL	TACCACAGCCTCTTGAAAATAATTTAAAT	posi840	TACCACAGCCTCTTTAAAATACTTTAAAT	2
chr:transposi841	NULL	TACCAATGTTCCTACTCTTAAAATGGTTGA	posi841	TACCAATGTTCCTACTCTTAAAATGGTTGA	0
chr:transposi842	NULL	TACCAATGTGCCTCTCCAAAGCCATCTCTCC	posi842	TACCAATGTGCCTCTCCAAAGCCATCTCTGC	1
chr:transposi843	NULL	TACCAATGGGTATAAGGATTCAGTTTAGC	posi843	TACCAATGGGTATAAGGATTCAGTTTAGC	0
chr:transposi844	NULL	TACCAATGGGTATAAGGATTCAGTTTAG	posi844	TACCAATGGGTATAAGGATTCAGTTTAG	0
chr:transposi845	NULL	TACCAATGCTCCTACTCATAAAATGGTTGA	posi845	TACCAATGCTCCTACTCTTAAAATGGTTGA	1
chr:transposi846	NULL	TACCAACTGAGCTACACCCCTACTCC	posi846	TACCAACTGAGCTACATCCCTACTCC	1
chr:transposi847	NULL	TACCAACGGCCTTATCTGTACCTATTGAGT	posi847	TACCAACGGCCTTTTCTGTACCTATTGAGT	1
chr:transposi848	NULL	TACCAACGGCCTTTTCTGTACCTATTGAGACA	posi848	TACCAACGGCCTTTTCTGTACCTATTGAGACA	0
chr:transposi849	NULL	TACCAACGGCCTTTTCTGTACCTATTGAGAC	posi849	TACCAACGGCCTTTTCTGTACCTATTGAGAC	0
chr:transposi850	NULL	TACCAACGGCCTTTTCTGTACCTATTGAGA	posi850	TACCAACGGCCTTTTCTGTACCTATTGAGA	0
chr:transposi851	NULL	TACCAACGGCCTTTTCTGTACCTATTGAG	posi851	TACCAACGGCCTTTTCTGTACCTATTGAG	0
chr:transposi852	NULL	TACCAAATTACCTGGAAGTGTGTTCCACAC	posi852	TACCAAATTACCTGGAAGTGTGCTCCTCAC	2
chr:transposi853	NULL	TACCAAATTACCTGGAGGCGTGCTCCTCA	posi853	TACCAAATTACCTGGAAGTGTGCTCCTCA	2
chr:transposi854	NULL	TATCAAAAACACGATTGGTGCGTTGCATGT	posi854	TACCAAAAACACGATTGGTGCTTTGCATGT	2
chr:transposi855	NULL	TACATTGTGTGTCAACCTTCTGAAGTATC	posi855	TACATTGTGTGTCAACCTTCTGAAGTGTC	1
chr:transposi856	NULL	TACATTGTGTGTCAACCTCCTGAAGTGTCC	posi856	TACATTGTGTGTCAACCTCCTGAAGTGTCC	0
chr:transposi857	NULL	TACATTGTGTGTCAACCTCCTGAAGTGTC	posi857	TACATTGTGTGTCAACCTCCTGAAGTGTC	0
chr:transposi858	NULL	TACATTGTGTGTCAACCTCCTGAAGTGT	posi858	TACATTGTGTGTCAACCTCCTGAAGTGT	0
chr:transposi859	NULL	TACATTGTGTGTCAACCTCCAGAAGTGACC	posi859	TACATTGTGTGTCAACCTCCAGAAGTGTCC	1
chr:transposi860	NULL	TACATTGTGTGTCAACCTCCAGAAGTGCC	posi860	TACATTGTGTGTCAACCTCCAGAAGTGTC	1
chr:transposi861	NULL	TACCTTGCCTACTATGGATCCCTTCCCTT	posi861	TACATTGCCTGCTTTGGATCCCTTCCCTT	3
chr:transposi862	NULL	TACATTCTGTGTCCAAAGTGTGTGGTGTCT	posi862	TACATTCTGTGTCCAAAGTGTGTGGTGTCT	0
chr:transposi863	NULL	TACATTACCCAATCCCAGGTGACGGTCAGG	posi863	TACATTACCCAATCCCAGGTGACGGTCAGG	0
chr:transposi864	NULL	TACATTACAAAAGCTGCCCCTCTTCCTAGG	posi864	TACATTACAAAAGCTGCCCCTCTTCCTAGT	1
chr:transposi865	NULL	TACATGCATGTGGATGTGTGGTGTGTAC	posi865	TACATGCATGTGGATGTGTGGTGTGTAC	0
chr:transposi866	NULL	TACATGATGCCCAAACACTTTAACAACTG	posi866	TACATGATGCCCAAACACTTTACCAACTG	1
chr:transposi867	NULL	TACATGACCTTTGTTCTGAATTTTGCTGGA	posi867	TACATGACCTTTGTTCTGAATTTTGCTGGA	0
chr:transposi868	NULL	TTCATGAAGGTAAAGGATGCACATG	posi868	TACATGAAGGAAAAGGCTGCACATG	3
chr:transposi869	NULL	TACATCCTATATTGTTGAAAATGTTTATGC	posi869	TACATCCTATATTGTTGAAAATGTTTATGC	0
chr:transposi870	NULL	GACATCCCCATCCACGCCAGCAGGTC	posi870	TACATCCCGATCCACGGCAGCAGGTC	3
chr:transposi871	NULL	TACAGTTTCAGAGGTTCAGTCAGTCCATC	posi871	TACAGTTTCAGAGGTTCAGTCAGTCCATC	0
chr:transposi872	NULL	TACAGTTTCAGAGGTTCAGTCAGTCCAT	posi872	TACAGTTTCAGAGGTTCAGTCAGTCCAT	0
chr:transposi873	NULL	TATAGTTCCTCATGTTGCTGTGACCCCCAT	posi873	TACAGTTCCTCATGTTGCTGTGACCCCCTT	2
chr:transposi874	NULL	TACAGTTCCTCATGTTGCTGTGACCCCC	posi874	TACAGTTCCTCATGTTGCTGTGACCCCC	0
chr:transposi875	NULL	TACAGTTCCTCATGTTATGGTGACTGCC	posi875	TACAGTTCCTCATGTTATGGTGACTGCC	0
chr:transposi876	NULL	TACAGTTCAGGTCCCCACGTTGCCTGGAAAGT	posi876	TACAGTTCAGGTCCTCACGTTGCCTGGAAAGT	1
chr:transposi877	NULL	TACAGTTATAACTGTTTCTGTTGCGCCTA	posi877	TACAGTTATAACTGTTTCTGTTGCGCCTC	1
chr:transposi878	NULL	TACAGGTAATTACAACAGGGAAGTCCTGG	posi878	TACAGGTAATTACAACAGGGAAGTCCTGG	0
chr:transposi879	NULL	TACAGGAATGTGCCATAATGCTATTTATAT	posi879	TACAGGAATGTGCCATAATGCTATTTATGT	1
chr:transposi880	NULL	TACAGGAAAAGTGCCCAGAGGCCTGTAGCCTT	posi880	TACAGGAAAAGTGCCCAGATGCCTGGAGCCTT	2
chr:transposi881	NULL	TACAGGAAAAGTGCCCAGATGCCTTGAGC	posi881	TACAGGAAAAGTGCCCAGATGCCTGGAGC	1
chr:transposi882	NULL	TACAGCTGTCCGGTAACCCCTGAACATGGT	posi882	TACAGCTGTCCGGTAAACCCTGAACATGGT	1
chr:transposi883	NULL	TACAGCTGAGGTTTGTCTCATGGTCCTGT	posi883	TACAGCTGCGGTTTGTCTCATGGTCCTGT	1
chr:transposi884	NULL	TACAGCGGAAAGAGACAGTCAGCCACAAAC	posi884	TACAGCGGAAAGAGACAGTCAGCCACAAAC	0
chr:transposi885	NULL	TACAGCGAAAATTTTAAATCCAAAAGACAGC	posi885	TACAGCGAAAATTTTAAATCCAAAAGACAGC	0
chr:transposi886	NULL	TACAGATTGAATCTAGGACAGCCAGGG	posi886	TACAGATTGAATCTAGGACAGCCAGGG	0
chr:transposi887	NULL	TACAGAGTGAGTTCCAGGATAGCCAGGT	posi887	TACAGAGTGAGTTCCAGGATAGCCAGGT	0
chr:transposi888	NULL	TACAGAGTGAGTTCCAGGAGAGCCAGGGC	posi888	TACAGAGTGAGTTCCAGGAGAGCCAGGGC	0
chr:transposi889	NULL	TACAGAGTGAGTTCCAGGAGAGCCAGGG	posi889	TACAGAGTGAGTTCCAGGAGAGCCAGGG	0
chr:transposi890	NULL	TACAGAGTGAGTTCCAGGACAGCCAGTT	posi890	TACAGAGTGAGTTCCAGGACAGCCAGTT	0
chr:transposi891	NULL	TACAGAGTGAGTTCCAGGACAGCCAGGT	posi891	TACAGAGTGAGTTCCAGGACAGCCAGGT	0
chr:transposi892	NULL	TACAGAGTGAGTTCCAGGACAGCCAGGGC	posi892	TACAGAGTGAGTTCCAGGACAGCCAGGGC	0
chr:transposi893	NULL	TACAGAGTGAGTCCCAGGACAGCCAGGGT	posi893	TACAGAGTGAGTCCCAGGACAGCCAGGGT	0
chr:transposi894	NULL	TACAGAGTGAATTCCAGATAGGCAGGG	posi894	TACAGAGTGAATTCCAGATAGCCAGGG	1
chr:transposi895	NULL	TACACAGTAAAAAGCCCAAGCTCGCGAC	posi895	TACAGAGTAAAAAGCCCAAGCTCAGGAC	3
chr:transposi896	NULL	TACAGACTCGACAAAGCCACACCTCCAAAT	posi896	TACAGACTCGACAAAGCCACACCTCCAAAT	0
chr:transposi897	NULL	TACAGACGCAAGGTGCAACCACACATCCT	posi897	TACAGACGCAAGGTGCAACCACACATCCT	0
chr:transposi898	NULL	TACAGAAGCACGATTGCTGCTTTGCATGG	posi898	TACAGAAACACGATTGGTGCTTTGCATGG	2
chr:transposi899	NULL	TACACTTCCATACTGCTGTTCATCACCAAA	posi899	TACACTTCCATACTGCTGTTCATCACCAAA	0
chr:transposi900	NULL	TACACTGGAGTGGAGTGCTTTGTGGATGTC	posi900	TACACTGGAGTGGAGTGCTTTGTGGATGTC	0
chr:transposi901	NULL	TACACTGGAGTGGAGTGCTTTGTGGATGT	posi901	TACACTGGAGTGGAGTGCTTTGTGGATGT	0
chr:transposi902	NULL	TACACTAGCAAGATTTCATCGAAGGACC	posi902	TACACTAGCAAGATTTTATCGAAGGACC	1
chr:transposi903	NULL	TACACGAACTGGTTCGTGAAGTGGAGGC	posi903	TACACGAACTGGTTCCTGAATTGGAGGC	2
chr:transposi904	NULL	TACACCGTGCCATTTGTCCTGACTAGAAGA	posi904	TACACCGTGCCATTTGTCCTGACTAGAAGA	0
chr:transposi905	NULL	TACACCGCCACATTGAATTCGCCTTCCAGCC	posi905	TACACCGCCACATTGAATTCACCTTCCAGCC	1
chr:transposi906	NULL	TACACCGCCACATTGAATTCACCTTGCAGC	posi906	TACACCGCCACATTGAATTCACCTTCCAGC	1
chr:transposi907	NULL	TACACCCTTGTGGAAGGAACCAGGGTTG	posi907	TACACCCATATGGAAGGAACGAGGGTTG	3
chr:transposi908	NULL	TACACCCTTATGAAAGCAACGAGGGTGC	posi908	TACACCCATATGGAAGGAACGAGGGTGC	3
chr:transposi909	NULL	TACACCCACCATTAGGAGTCTCACAAAAACC	posi909	TACACCCACCATTAGGAGTCTCACAAAAACC	0
chr:transposi910	NULL	TACACCAGTTGTCCAGTTCAGTCGTGTCA	posi910	TACACCAGTTGTCCAGTTCAGTCGTGTCA	0
chr:transposi911	NULL	TACACAGATGAGATTCCGGGGCCCAGAGA	posi911	TACACAGATGGGATTCCGGGGCCCAGAGA	1
chr:transposi912	NULL	TACACAGAATGATGCTGCTAATGAGGGTC	posi912	TACACAGAATGATGCTGCTAATGAGGGTC	0
chr:transposi913	NULL	TACACACATGTTAAGGAAGCCAGGTTCAGCC	posi913	TACACACATGTTAAGTAAGCCAGGTTCAGCC	1
chr:transposi914	NULL	TACACAATAAATTCTAGGACAGCCTGAGC	posi914	TACACAATAAATTCTAGGACAGCCTGAGC	0
chr:transposi915	NULL	TACAATGTTGATCCTGCCAATCCATGAGC	posi915	TACAATGTTGATCCTGCCAATCCATGAGC	0
chr:transposi916	NULL	TACAATGCCACGAGTGTATCGATAGCCTC	posi916	TACAATGCCACGAGTGTATCGATAGCCTC	0
chr:transposi917	NULL	TACGATGCATTCTACAGTCAGCCGCCTC	posi917	TACAATGCATTCGACAGTCAGCCGCCTC	2
chr:transposi918	NULL	TACAATGCATTCGACAGTCAGCCGCCCTCTC	posi918	TACAATGCATTCGACAGTCAGCCGCCCTCTC	0
chr:transposi919	NULL	TACAATGAGGGTTCCAGTGTGATTTTCTGC	posi919	TACAATGAGGGTTCCAGTGTGATTTTCTGC	0
chr:transposi920	NULL	TACAATCCAGTTGTCATCTCCTTCTCATGC	posi920	TACAATCCAGTTGTCATCTCCTTCTCATGC	0
chr:transposi921	NULL	TACAATATCACATATTGCTGGGTTGGGGT	posi921	TACAATATCACATATTGCTTGGTTGGGGT	1
chr:transposi922	NULL	TACAATAAGATGCTTCTCTGACCAAGGTT	posi922	TACAATAAGATGCTTCTCTGACCAAGGTT	0
chr:transposi923	NULL	TACAATAAGATGCTTCTCTGACCAAGGT	posi923	TACAATAAGATGCTTCTCTGACCAAGGT	0
chr:transposi924	NULL	TACAATAAGATGCTTCTCTGACCAAGG	posi924	TACAATAAGATGCTTCTCTGACCAAGG	0
chr:transposi925	NULL	TACAAGGTGTAGAACGGAAGTACCCGGGA	posi925	TACAAGGTGTAGAACGGAAATACCCGGGA	1
chr:transposi926	NULL	TACAAGGTCTTCAGAATAAGCCTCTCTTC	posi926	TACAAGGTCTTCAGAATAAGCCTCTCTTC	0
chr:transposi927	NULL	TACAAGGACCTAGGTTCAACTTTCCGCTA	posi927	TACAAGGTCCTAGGTTCAACTTTCAGCTA	2
chr:transposi928	NULL	TACAAGGCCACACCTTTGATCCTTCC	posi928	TACAAGGCCACACCTTTAATCCTTCC	1
chr:transposi929	NULL	TACAAGAGTGAGTTCCAGGACAGCCA	posi929	TACAAGAGTGAGTTCCAGGACAGCCA	0
chr:transposi930	NULL	TACAAGAGGCCTTGTTGGAGGAAGTGTGTC	posi930	TACAAGAGGCCTTGTTGGAGGAAGTGTGTC	0
chr:transposi931	NULL	TACAACAGAGCCACCTAGGAAAAGAGATCC	posi931	TACAACAGAGCCACCTAGGAAAAGAGATCC	0
chr:transposi932	NULL	TACAACACACACAGGGGAACGCCACGGTCT	posi932	TACAACACACACAGGGGAACGCCACGGTCT	0
chr:transposi933	NULL	TACAACACACACAGGGGAACGCCACGGTC	posi933	TACAACACACACAGGGGAACGCCACGGTC	0
chr:transposi934	NULL	TACAACACACACAGGGGAACGCCACGGT	posi934	TACAACACACACAGGGGAACGCCACGGT	0
chr:transposi935	NULL	TACAACAAAAGATGGCGGGGACCAGCAGT	posi935	TACAACAAAAGATGGCAGGGACCAGCAGT	1
chr:transposi936	NULL	TACAAATGTTTTGCCTGCATTTAAGTACGC	posi936	TACAAATGTTTTGCCTGCATTTAAGTACGC	0
chr:transposi937	NULL	TACAAATGGTTGAACATGCACAGGGGTGT	posi937	TACAAATGGTTGAACATGCACAGGGGTGT	0
chr:transposi938	NULL	TACAAATGGTGGGCCTGATTTCGGGCAAGT	posi938	TACAAATGGTGGGCCTGATTTCGGGCAAGT	0
chr:transposi939	NULL	TACAAATATTCTATAGTGTCTACCTTGAA	posi939	TACAAATATTCTATAGTGTCTACCTTGAA	0
chr:transposi940	NULL	TACAAATAGCGGAGCCCACTGGGTGTGTGT	posi940	TACAAATAGCGGAGCCCACTGGGTGTGTGT	0
chr:transposi941	NULL	TACAAATAGCGGAGCCCACTGGGTGTGTG	posi941	TACAAATAGCGGAGCCCACTGGGTGTGTG	0
chr:transposi942	NULL	TACAAATAGCGGAGCCCACTGGGTGTGT	posi942	TACAAATAGCGGAGCCCACTGGGTGTGT	0
chr:transposi943	NULL	TACAAAGTGTCAAGAGATCACAACTCCAA	posi943	TACAAAGTGTCAGGAGATCACAACTCCAA	1
chr:transposi944	NULL	TACAAAGTGAGTTCCAGGACAGCCAGGGC	posi944	TACAAAGTGAGTTCCAGGACAGCCAGGGC	0
chr:transposi945	NULL	TACAAAGTGAGTTCCAGGACAGCCAGGC	posi945	TACAAAGTGAGTTCCAGGACAGCCAGGC	0
chr:transposi946	NULL	TACAAAGTGAGCCTATTTTATCCAGGAC	posi946	TACAAAGTGAGCCTATTCTATCCAGGAC	1
chr:transposi947	NULL	TACAAAGTGACTTCCAGGACAGCCAGAGC	posi947	TACAAAGTGACTTCCAGGACAGCCAGAGC	0
chr:transposi948	NULL	TACAAACTCCATCGCTTGCCTTTGCCC	posi948	TACAAACTGCATCGCTTGCCTTTGCCC	1
chr:transposi949	NULL	TACAAAATTCGAGGTGCATCAGTTCTGTGT	posi949	TACAAAATTCGAGGTGCATCAGTTCTGTGT	0
chr:transposi950	NULL	TACAAAATTCGAGGTGCACCAGTTCTGTGG	posi950	TACAAAATTCGAGGTGCATCAGTTCTGTGG	1
chr:transposi951	NULL	TACAAAATTCGAGTTGCATCAGTTCTGTGC	posi951	TACAAAATTCGAGGTGCATCAGTTCTGTGC	1
chr:transposi952	NULL	TACAAAATTCGAGGTGCATCAGTTCTGTG	posi952	TACAAAATTCGAGGTGCATCAGTTCTGTG	0
chr:transposi953	NULL	TACAAAAGGAGAAACTGAGACTTGCTTTGT	posi953	TACAAAAGGAGAAACTGAGACTTGCTTTGT	0
chr:transposi954	NULL	TAATTTTGGTTGGCCATGTGTACCTTCA	posi954	TAATTTTGGTTGGCCATGTGTACCTTGA	1
chr:transposi955	NULL	TAATTTTAGGTGAAACGTTTAAACAAAAC	posi955	TAATTTTAGGTGAAACGTTTAAACAAAAC	0
chr:transposi956	NULL	TAATTTGGGTCTCTGTTTGCCATGTTTCTA	posi956	TAATTTGGGTCTCTGTTTGCCATGTTTCTA	0
chr:transposi957	NULL	TAATTTCTATTATTGACCACAGGAATGACT	posi957	TAATTTCTATTATTGACCACAGGAATGACT	0
chr:transposi958	NULL	TAATTTCATCTTCAAACTTAATAGTCCATC	posi958	TAATTTCATCTTCAAACTTAATAGTCCATC	0
chr:transposi959	NULL	TAATTTAGGGTGATTTCATGCCAAGATGC	posi959	TAATTTAGGGTGATTTCATGCCAAGATGC	0
chr:transposi960	NULL	TAATTGTTGCTTGCTGGGAACGACCCAGC	posi960	TAATTGTTGCTTGATGGGAAGGGCCCAGC	3
chr:transposi961	NULL	TAATTGTGTGCCCCTTAAGTCTGACTAATGT	posi961	TAATTGTGTGCCCCTTAAGTCTGACTATTGT	1
chr:transposi962	NULL	TAATTGGTGCTAAGTCTCTTGGAATCAAAC	posi962	TAATTGGTACTAAGTCTCTTGGAATCAAAC	1
chr:transposi963	NULL	TAATTGGGGACTCTATTGTCCATTGAGTGT	posi963	TAATTGGGGACTCTATTGTCCATTGAGTGT	0
chr:transposi964	NULL	TATTTGCTTCCTTTAATTGATTTGGTGATT	posi964	TAATTGCTTCCTTTAATTGATTTGGTGATT	1
chr:transposi965	NULL	TAATTGAGAAATGCCTTACAGTTGGATCT	posi965	TAATTGAGAAATGCCTTACAGTTGGATCT	0
chr:transposi966	NULL	TAATTGAGAAAATGCCTTACAACTGGTC	posi966	TAATTGAGAAAATGCCTTACAGCTGGTC	1
chr:transposi967	NULL	TAATTGACCATGTTAATTAGGGTAGCCAA	posi967	TAATTGACCATGTTAATTAGGGTAGCCAA	0
chr:transposi968	NULL	TAATTGACAGGTGATGAATCCATACAACA	posi968	TAATTGACAGGTGATGAATCCATACAACA	0
chr:transposi969	NULL	TAATTCTTGCCTGGAATACTGCAGTCTCC	posi969	TAATTCTTGCCTGGAATACTGCAGTCTCC	0
chr:transposi970	NULL	TTATTCCAGTTAATTTTCTGGTAAGAGGTT	posi970	TAATTCCAGTTAATTTTCTGGTAAGAGGTT	1
chr:transposi971	NULL	TAATTCCAGTTAATTTTCTGGTAAGAGGTC	posi971	TAATTCCAGTTAATTTTCTGGTAAGAGGTC	0
chr:transposi972	NULL	TAATTAAGGTGTTACCGGCGTCAGTGAA	posi972	TAATTAAGGTGTTACCGGCATCAGTGAA	1
chr:transposi973	NULL	TAATGTCTGGTGCACCAATCCGTTTACGT	posi973	TAATGTCTGGTGCACCAATCCGTTTACGT	0
chr:transposi974	NULL	TAATGACTGGATTTGGTGATTGTATATGGTT	posi974	TAATGTCTGGATTTGGTGATTGTATATGGTT	1
chr:transposi975	NULL	TAATGTCAAGATACAGAGAGGTCTCATGC	posi975	TAATGTCAAGATACAGAGAGGTCTCATGC	0
chr:transposi976	NULL	TAATGGTTCTAGAGCCTCCACAAAGAGTTCC	posi976	TAATGGTTCTAGAGCCTCCACAAAGAGTTCC	0
chr:transposi977	NULL	TTTTTGGAGGTTATGAGAGCTTTGAGATG	posi977	TTTTTGGAGGTTATGAGAGCTTTGAGATG	0
chr:transposi978	NULL	TTTTGGCTCATGGATCTGGAAGTTGAAGT	posi978	TTTTGGCTCATGGATCTGGAAGTTGAAGT	0
chr:transposi979	NULL	TAATGGTCCCGATCGGATACCTGGGAAGC	posi979	TAATGGTCCCGATCGGATACCTGGGAAGC	0
chr:transposi980	NULL	TAATGGCTGGCAAGGTTCCGTACACCCCTA	posi980	TAATGGCTGGCAAGGTTCCCTACACCCCTA	1
chr:transposi981	NULL	TAATGGCATGACTCGGTTGGACCTTTGGT	posi981	TAATGGCATGACTCGGTTGGACCTTTGGT	0
chr:transposi982	NULL	TAATGGAGCCAAGATGATTCACTGTTCAAGT	posi982	TAATGGAGCCAAGATGATTCACTGTTCAAGT	0
chr:transposi983	NULL	TGATGCTGAAATATTTCTTCAATGACAT	posi983	TAATGCTGAAAAATATCTTCAATGACAT	3
chr:transposi984	NULL	TAATGCCTTTGTCAGATTTTGAGACGCTT	posi984	TAATGCCTTTGTCAGATTTTGAGACGCTT	0
chr:transposi985	NULL	TAATGCCCTGGATTTCACTGGAATCCGTCT	posi985	TAATGCCCTGGATTTCACTGGAATCTGTCT	1
chr:transposi986	NULL	TAATGAGATATGGTGACCTCTTCTGGCC	posi986	TAATGAGATATGGTGACCTCTTCTGGCC	0
chr:transposi987	NULL	TAATGAATGTGGCTGCCCTTGTATTTGGAG	posi987	TAATGAATGTGGCTGCCCTTGTATTTGGAG	0
chr:transposi988	NULL	TAATCTTCTGGAATTCATAGCCACTATGCCT	posi988	TAATCTTCTGGAATTCATAGCCACTATGCCT	0
chr:transposi989	NULL	TAATCTGTGCTTTCCAATGGTCTTAGGTGACC	posi989	TAATCTGTGCTTTCCAATGGTCTTAGGTGACC	0
chr:transposi990	NULL	TAATCTGTAGAGGACCTGACTTCAGTTGC	posi990	TAATCTGTAGAGGACCTGACTTCAGTTGC	0
chr:transposi991	NULL	TAATCTGGAATCATTTGCCCTCTCTGAACTT	posi991	TAATCTGGAATCATTTGCCCTCTCTGAACTT	0
chr:transposi992	NULL	TGATCTCACCATTTGGAAGATCAGGAGT	posi992	TAATCTCAGCATTTGGAAGATCAGGAGT	2
chr:transposi993	NULL	TAATCTAGGCCACGACTTCTAGGGTAGCC	posi993	TAATCTAGGCCACGACTTCTAGGGTAGCC	0
chr:transposi994	NULL	TAAGCTAAGAAGCGGGGCTGAGATGATTAT	posi994	TAATCTAAGAAGCGGGGCTGAGATGATTAT	1
chr:transposi995	NULL	TAATCGCTGCGATACCATAGAATAAACCTTT	posi995	TAATCGCTGCCATACCATAGAATAAACCTTT	1
chr:transposi996	NULL	TAATCCATTCATTTATTGGTGCCAATCTTGC	posi996	TAATCCATTCATTTATTGGTGCCAATCTTGC	0
chr:transposi997	NULL	TAATCCAGACCTTTTGAGATGTGAAGATC	posi997	TAATCCAGACCTTTTGAGATGTGAAGATC	0
chr:transposi998	NULL	TAATCCAAGGTGCTGACATCTTTTAAGGACA	posi998	TAATCCAAGGTGCTGACATCTTTTAAGGACA	0
chr:transposi999	NULL	TAATCACAGAGGCTGCCAGAGTTCGTCTCC	posi999	TAATCACAGAGGCTGCCAGAGTTCGTCTCC	0
chr:transposi1000	NULL	TAATATTGGGCACAATCCTCAAATCAGGC	posi1000	TAATATTGGGCACAATCCTCAAATCAGGT	1
chr:transposi1001	NULL	TAATATGGTTTACATTGCAATAAGATGGTTC	posi1001	TAATATGGTTTACATTGCAATAATATGGTTC	1
chr:transposi1002	NULL	TAGTAGTTCCAGCACTGCTCAAAGATCGT	posi1002	TAATAGTTCCAGCACTGCTCAAAGATCGT	1
chr:transposi1003	NULL	TAATAGCGCCTGACGTTTAGTGAGTATC	posi1003	TAATAGCGCCTGACGTTTAGTGAGTATC	0
chr:transposi1004	NULL	TAATACTCACAGTTGCCAACTTCATTAGGG	posi1004	TAATACTCACAGTTGCCAACTTCATTAGGG	0
chr:transposi1005	NULL	TAATACTCACAGTTGCCAACTTCATTAGG	posi1005	TAATACTCACAGTTGCCAACTTCATTAGG	0
chr:transposi1006	NULL	TAATAATGGTCCATCTTGCCACAATACAGC	posi1006	TAATAATGGTCCATCTTGCCACAATACAGC	0
chr:transposi1007	NULL	CAATAAGGCTGCTATGAACATACTGGT	posi1007	TAATAAGGCTGCTATGAACATACTGGT	1
chr:transposi1008	NULL	TAAGTTCTCAAAGCCTGCTCCCAGTGA	posi1008	TAAGTTCTCAAAGCCTGCTCCCAGTGA	0
chr:transposi1009	NULL	TAAGTTCAGTGTCTCTGATTTTATGTA	posi1009	TAAGTTCAGTGTCTCTGGTTTTATGTA	1
chr:transposi1010	NULL	TAAGTGTTCTGATGTCAAAGGCCAATGTT	posi1010	TAAGTGTTCTGATGTCAAAGGCCAATGTT	0
chr:transposi1011	NULL	TAAGTCCATCTTTGGGTACTGACATG	posi1011	TAAGTCCATCTTTGGGTCCTGACATG	1
chr:transposi1012	NULL	TAAGTATGTTGTGCCTTCATACCTGGGA	posi1012	TAAGTATGTTGTGCCTTCATACCTGGGA	0
chr:transposi1013	NULL	TAAGTAGGCTGGAGAGTACAGGGTGTAA	posi1013	TAAGTAGGCTGGAGAGTTCAGGGTGGAA	2
chr:transposi1014	NULL	TAAGTAAGCCAGGTTCAGCAGTTTGCCAA	posi1014	TAAGTAAGCCAGGTTCAGCAGTTTGCCAA	0
chr:transposi1015	NULL	TAAGTAAGCCAGGTTCAGCAGTTTGCCA	posi1015	TAAGTAAGCCAGGTTCAGCAGTTTGCCA	0
chr:transposi1016	NULL	TAAGGTTCGATGTGCTCTTTCCACAATGC	posi1016	TAAGGTTCGATGTGCTCTTTCCACAATGC	0
chr:transposi1017	NULL	TAAAGTGTTACTAACATTGTCAAAGCAGG	posi1017	TAAGGTGTTACTAACATTGTCAAAGCAGG	1
chr:transposi1018	NULL	TAAGGTGTTACCGGCATCAGTGAAAAGCC	posi1018	TAAGGTGTTACCGGCATCAGTGAAAAGCC	0
chr:transposi1019	NULL	TAAGGTGTATGATGCTACAATGTATG	posi1019	TAAGGTGTATGATGCTACAATGTATG	0
chr:transposi1020	NULL	TAAGGTCGAAGGTGAGCACGCACGTCTCCA	posi1020	TAAGGTCGAAGGTGAGCACGCACGTCTCCA	0
chr:transposi1021	NULL	TAAGGTACAATTAAAAGATATGGACTTTGCC	posi1021	TAAGGTACAATTAAAAGATATGGACTTTGCC	0
chr:transposi1022	NULL	TAAGGGACTACTAGTAGGAGGGTCAAAGT	posi1022	TAAGGGACTACTAGTAGGAGGGTCAAAGT	0
chr:transposi1023	NULL	TAAGGATTTGGGCTTGCTTTAGGTGATC	posi1023	TAAGGATTTGGGCTTGCTTTAGGTGATC	0
chr:transposi1024	NULL	TAAGGAGAATTATCCTCTGCCTAGGACGTGT	posi1024	TAAGGAGAATTATCCTCTGCCTAGGACGTGT	0
chr:transposi1025	NULL	TAAGGAGAATTATCCTCTGCCTAGGACGTG	posi1025	TAAGGAGAATTATCCTCTGCCTAGGACGTG	0
chr:transposi1026	NULL	TAAGGAGAATTATCCTCTGCCTAGGACGT	posi1026	TAAGGAGAATTATCCTCTGCCTAGGACGT	0
chr:transposi1027	NULL	TAAGGAGAATTATCCTCCGCCTAGGACGTG	posi1027	TAAGGAGAATTATCCTCCGCCTAGGACGTG	0
chr:transposi1028	NULL	TAAGGACTCTCGCCTGCGTGGGAACCCTCT	posi1028	TAAGGACTCTCGCCTGCGTGGGAACCCTCT	0
chr:transposi1029	NULL	TAAGGACACAGTACAATACATCTTTA	posi1029	TAAGGACACAGGGCAATACATCTTGA	3
chr:transposi1030	NULL	TAAGGAATTGCCTCTTTTGGATTGTCCTGA	posi1030	TAAGGAATTGCCTCTTTTGGATTGGCCTGA	1
chr:transposi1031	NULL	TAAGGAAGAGACCTCAAAGTACACGGATGTC	posi1031	TAAGGAAGTGACCTCAAAGTACACGGATGTC	1
chr:transposi1032	NULL	TAAGGAAACGGTTCAATGTGCGAATGTATT	posi1032	TAAGGAAACGGTTCAATGTGCTAAAGTATT	2
chr:transposi1033	NULL	TAAGCTGTTGCCTGTTTGTGGAATCTACTT	posi1033	TAAGCTGTTGCCTGTTTGTGGAATCTGCTT	1
chr:transposi1034	NULL	TAAGCTCAGTTTCCTAAACGTTTCTCTCCCT	posi1034	TAAGCTCAGTTTCCTAAACGTTTCTCTCCCT	0
chr:transposi1035	NULL	TAAGCTATACTTACGGGTACCCTGTTCCCC	posi1035	TAAGCTATACTTACGGGTACCCTGTTCCCC	0
chr:transposi1036	NULL	TAACCTAGTGTTAAAGTTGTAGGTGGTTGTG	posi1036	TAAGCTAGTGTTAAAGTTGTAGGTGGTTGTG	1
chr:transposi1037	NULL	TAAGCTAGTGTTAAAGTTATAGGTGGTTGT	posi1037	TAAGCTAGTGTTAAAGTTATAGGTGGTTGT	0
chr:transposi1038	NULL	TAAGCGTACCGATTGCTCTTCCAAAGGCC	posi1038	TAAGCGTACCGATTGCTCTTCCAAAGGCC	0
chr:transposi1039	NULL	TAAGCCTTCGTATGCAGAAAACTGTGCAC	posi1039	TAAGCCTTCGTATGCAGAAAACTGTGCAC	0
chr:transposi1040	NULL	TAAGCCTGCATTGGTGAGACGTCCCCCTT	posi1040	TAAGCCTGCATTGGTGAGAGGTCCCCCTT	1
chr:transposi1041	NULL	TAAGCACTCTACGACTGAGCCACATCCCC	posi1041	TAAGCACTCTACGACTGAGCCACATCCCC	0
chr:transposi1042	NULL	TAAGCACTCTACGACTGAGCCACATCCC	posi1042	TAAGCACTCTACGACTGAGCCACATCCC	0
chr:transposi1043	NULL	TAAGCACTCTACGACTGAGCCACATCC	posi1043	TAAGCACTCTACGACTGAGCCACATCC	0
chr:transposi1044	NULL	TAAGATTTTTATTCTGCTTGGTACCTTGGC	posi1044	TAAGATTTTTATTCTGCTTGGTACCTTGGC	0
chr:transposi1045	NULL	TAAGATTCTTCAATGGCCTTCTCATCTCTAG	posi1045	TAAGATTCTTCAATGGCCTTCTCATCTCTAG	0
chr:transposi1046	NULL	TAAGATGCCACAACTGGATCCTTCTGCAAC	posi1046	TAAGATGCCACAACTGGATCCTTCTGCAAC	0
chr:transposi1047	NULL	TAAGATGCCACAACATGATCCTACTGCAACT	posi1047	TAAGATGCCACAACATGATCCTTCTGCAACT	1
chr:transposi1048	NULL	TAAAATAGGTGACTCAAAGACATCTGTGC	posi1048	TAAGATAGGTGACTCAAAGACATCTGTGC	1
chr:transposi1049	NULL	TAAGAGTTGTTTCAGCCATGGTGTCTCTTC	posi1049	TAAGAGTTGTTTCAGCCATGGTGTCTCTTC	0
chr:transposi1050	NULL	TAAGAGTTGCTTTGGTCGTTGTGTCTCCT	posi1050	TAAGAGTTGCTTTGGTCGTTGTGTCTCCT	0
chr:transposi1051	NULL	TAAGAGTTGCCTTGGTCATGGTGTCTCTTC	posi1051	TAAGAGTTGCCTTGGTCATGGTGTCTCTTC	0
chr:transposi1052	NULL	TAAGAGTTGATGTGCTCATGGTGTCTCTTC	posi1052	TAAGAGTTGATGTGCTCATGGTGTCTCTTC	0
chr:transposi1053	NULL	TCAGAGTGCTATCTGTGGCCAGACCCAAAT	posi1053	TAAGAGTGCTATCTGTGGCCAGACCCAAAT	1
chr:transposi1054	NULL	TAAGAGTGCTATCTGTGGCCAGACCCAAAA	posi1054	TAAGAGTGCTATCTGTGGCCAGACCCAAAA	0
chr:transposi1055	NULL	TAAGAGTGCGGTGGGCACGTTCCACAATGC	posi1055	TAAGAGTGCGGTGGGCACGTTCCACAATGC	0
chr:transposi1056	NULL	TAAGAGGTCAGACTGGGCAAACATGGGTCA	posi1056	TAAGAGGTCAGACTGGGCAAACATGGGTCA	0
chr:transposi1057	NULL	TAAGAGCTTGTTCTTCAGGTGACTCTGTT	posi1057	TAAGAGCTTGTTCTTCAGGTGACTCTGTT	0
chr:transposi1058	NULL	TAAGAGCACTGCCTGCACTTCCAAAGGTCC	posi1058	TAAGAGCACTGCCTGCACTTCCAAAGGTCC	0
chr:transposi1059	NULL	TAAGACTTGACTTGGTCATGGTGTCTGTTC	posi1059	TAAGACTTGACTTGGTCATGGTGTCTGTTC	0
chr:transposi1060	NULL	TAAGACATGGTCCTTGTCTTGAAGAAGCTC	posi1060	TAAGACATGGTCCTTGTCTTGAAGAAGCTC	0
chr:transposi1061	NULL	TAAGAATTCTGGTCTCCTATGAGTGCAT	posi1061	TAAGAATTCTGGTCTCCTAGGAGTGCAT	1
chr:transposi1062	NULL	TAAGAATGTTACTCATTCAGAGGAAATGCCC	posi1062	TAAGAATGTTACTCATTCAGAGGAAATGCCC	0
chr:transposi1063	NULL	TAAGAATGTTACTCATTCAGAGGAAATGCC	posi1063	TAAGAATGTTACTCATTCAGAGGAAATGCC	0
chr:transposi1064	NULL	TAAGGAAGTGACCTCAAAGTACACGGATT	posi1064	TAAGAAAGTGACCTCAAAGTACACGGATT	1
chr:transposi1065	NULL	TAAGAAAGTGACCTCAAAGTACACGGATGTC	posi1065	TAAGAAAGTGACCTCAAAGTACACGGATGTC	0
chr:transposi1066	NULL	TAAGAAAGTGACCTCAAAGTACACGGATGT	posi1066	TAAGAAAGTGACCTCAAAGTACACGGATGT	0
chr:transposi1067	NULL	TAAGAAAGCCCTGAATTTTTATTCTGGATC	posi1067	TAAGAAAGCCCTGAATTTTTATTCTGGATC	0
chr:transposi1068	NULL	TAAGAAACAATACAGATGCATCCTGTGTCC	posi1068	TAAGAAACAATACAGATGCATCCTGTGTCC	0
chr:transposi1069	NULL	TAAGAAAACTGGTATGTGATTGCCTGGGT	posi1069	TAAGAAAACTGGTATGTGGTTGCCTGGGT	1
chr:transposi1070	NULL	TAAGAAAACTGGTATGTGGTTGCCTGGGC	posi1070	TAAGAAAACTGGTATGTGGTTGCCTGGGC	0
chr:transposi1071	NULL	AAACTTTTCAGAGGAAAGAGGCCATTGAGT	posi1071	TAACTTTTCAGAGGAAAGAGGCCATTGAGT	1
chr:transposi1072	NULL	TAACTTTACATCAGGGCCCAGAAGCT	posi1072	TAACTTTACATCAGGGCCCAGAAGAT	1
chr:transposi1073	NULL	TAACTTGTCTTTCAGTCTGTCCAATGTC	posi1073	TAACTTGTCTTTCAGTCTGTCCAATGTC	0
chr:transposi1074	NULL	CAACTTGGATTGTTGTCCAAAGTATGCCC	posi1074	TAACTTGGATTGTTGTCCAAAGTATGCCC	1
chr:transposi1075	NULL	TAACTGTTCTTGTTAACTGATGTATGTCA	posi1075	TAACTGTTCTTGTTAACTGATGTATGTCA	0
chr:transposi1076	NULL	TAACTGTCGTGCCAGTCTGTTCTTAGGC	posi1076	TAACTGTGGTGCCAGTCTGTTCTTAGGC	1
chr:transposi1077	NULL	TAACTGTGCCATAGAACTTCCGTGAAGGT	posi1077	TAACTGTGCCATATAACTTCCATCAAGGT	3
chr:transposi1078	NULL	CAAGTGCCTATAGATTCTTAAGGAATGGTGTT	posi1078	TAACTGCCTATAGATTCTTAAGGAATGGTGTT	2
chr:transposi1079	NULL	TAACTGCCTATAGATTCTTAAGGAATGGTTT	posi1079	TAACTGCCTATAGATTCTTAAGGAATGGTGT	1
chr:transposi1080	NULL	TACCTGCCTATAGATTCTTAAGGAATGGTGGT	posi1080	TAACTGCCTATAGATTCTTAAGGAATGGTGGT	1
chr:transposi1081	NULL	TAACTCTTAGGGGAAATGTGTCCTGGCA	posi1081	TAACTCTGAGGGGAAAGGTGTCCTGGCA	2
chr:transposi1082	NULL	TAAGTCCGTCCCTACTTCCTACTCTCCTC	posi1082	TAACTCCGTCCCTACTTCCTACTCTCCTC	1
chr:transposi1083	NULL	TAACTCCGGCCCTACTTCCTACTCTCC	posi1083	TAACTCCGGCCCTACTTCCTACTCTCC	0
chr:transposi1084	NULL	TAACTATTGCTGTGCGGATCCGCCATGGC	posi1084	TAACTATTGCTGTGAGGAGCCGCCATGAC	3
chr:transposi1085	NULL	TAACTATGGCTGTGAGGAGCCGTCACGA	posi1085	TAACTATTGCTGTGAGGAGCCGCCATGA	3
chr:transposi1086	NULL	TAACTACTTTTAGCAAGATTCCCACCTCCT	posi1086	TAACTACTTTGAGCAAGATTCCCACCTCCT	1
chr:transposi1087	NULL	TAACTACAGCTTCAGGAGATCCAACACCC	posi1087	TAACTACAGCTTCAGGAGATCCAACACCC	0
chr:transposi1088	NULL	TAACTACAAATGGTTCTGTAATGCTTGC	posi1088	TAACTACAAATGGTTCTGTAATGCTTGC	0
chr:transposi1089	NULL	TAACTACAAACGTTTCTGCAGAGCCTG	posi1089	TAACTACAAACGTTTCTGCAGAGCCTG	0
chr:transposi1090	NULL	TAACTAAGGTGCTTATTACCATGTAAAGCCGT	posi1090	TAACTAAGGTGCTTATTACCATTTAAAGCCGT	1
chr:transposi1091	NULL	TAACTAAGGTGCTTATTACCATTTAAAGCC	posi1091	TAACTAAGGTGCTTATTACCATTTAAAGCC	0
chr:transposi1092	NULL	TAACTAAGGTGCTTATTACCATTTAAAGC	posi1092	TAACTAAGGTGCTTATTACCATTTAAAGC	0
chr:transposi1093	NULL	TAACGTTTTGGTGTTGCAACGAAAATGGTT	posi1093	TAACGTTTTGGTGTTGCAACGAAAATGGTT	0
chr:transposi1094	NULL	TAACGTTTTGGTGTTGCAACGAAAATGGT	posi1094	TAACGTTTTGGTGTTGCAACGAAAATGGT	0
chr:transposi1095	NULL	TAACGTTTTGGTGTTGCAACGAAAATGG	posi1095	TAACGTTTTGGTGTTGCAACGAAAATGG	0
chr:transposi1096	NULL	TAACCCATTGGTGAGGTTCAAGTCCAGTC	posi1096	TAACCCATTGGTGAGGTTCAAGTCCAGTC	0
chr:transposi1097	NULL	TAACCCACGAGAACTTCCTGCTGTTTGCCT	posi1097	TAACCCACGAGAACTTCCTGCTGTTTGCCT	0
chr:transposi1098	NULL	TAACCATCTTGCAACCCTACCTTTGTTCT	posi1098	TAACCATCTTGCAACCCTACCTTTGTTCT	0
chr:transposi1099	NULL	TAACCATCCGCTTTGCCACAGATCTGTAGC	posi1099	TAACCATCCGCTTTGCCACAGATCTGTAGC	0
chr:transposi1100	NULL	TAACCACTAAGCCATCCCACCAGCCCATT	posi1100	TAACCACTGAGCCATCTCACCAGCCCATT	2
chr:transposi1101	NULL	TAACCACTGAGCCATCACACCAGCCCA	posi1101	TAACCACTGAGCCATCTCACCAGCCCA	1
chr:transposi1102	NULL	TAACCACGTAGAACACAGGATGGCAGCGC	posi1102	TAACCACGTAGAACACAGGATGTCAGCGC	1
chr:transposi1103	NULL	TAACCACCTTGTCTCTCCTAGTTTGGGC	posi1103	TAACCACCTTGTCTCTCCTAGTTTGGGC	0
chr:transposi1104	NULL	TAACATTTTGTGGATTTCTGATGCTTTTG	posi1104	TAACATTTTGTGGATTTCTGATGCTTTTG	0
chr:transposi1105	NULL	TAACATTTTAGATCCTGAGCCTAATGCCT	posi1105	TAACATTTTAGATCCTGAGCCTAATGCCT	0
chr:transposi1106	NULL	TAACATTGTTGAAAAGAGCAAAGTCCAGGTC	posi1106	TAACATTGTTGAAAAGAGCAAAGTCCAGGTC	0
chr:transposi1107	NULL	TTTTGGCTCATAGATTCAATTGTTTTATCCCA	posi1107	TTTTGGCTCATAGATTCAATTGTTTTATCCCA	0
chr:transposi1108	NULL	TTTTGGCTCATAGATTCAATTGTTTTATCC	posi1108	TTTTGGCTCATAGATTCAATTGTTTTATCC	0
chr:transposi1109	NULL	TTTTGGCTCAGAGTTTCAGAAGCTTCAGTC	posi1109	TTTTGGCTCAGAGTTTCAGAAGCTTCAGTC	0
chr:transposi1110	NULL	TTTTGGCTCAGAGTTTCAGAAGCTTCAGT	posi1110	TTTTGGCTCAGAGTTTCAGAAGCTTCAGT	0
chr:transposi1111	NULL	TTTTGAGATCTTTGATTTCTTTCTTCAGA	posi1111	TTTTGAGATCTTTGATTTCTTTCTTCAGA	0
chr:transposi1112	NULL	TTTTCTGTTACAAGCAAAAGGTTGCCTGCC	posi1112	TTTTCTGTTACAAGCAAAAGGTTGCCTGCC	0
chr:transposi1113	NULL	TTTTCAGAGACCTCGGTGAGTCGCCGGTGG	posi1113	TTTTCAGAGACCTCGGTGAGTCGCCGGTGG	0
chr:transposi1114	NULL	TTTTCACATGCTATGATACTCAAGTTTCC	posi1114	TTTTCACATGCTATGATACTCAAGTTTCC	0
chr:transposi1115	NULL	TTTTATGACCTTTGGTTAATTGCTTTATAAC	posi1115	TTTTATGACCTTTGGTTAATTGCTTTATAAC	0
chr:transposi1116	NULL	TTTTAATCTATTTGCTACCTCAGCTTGGCCT	posi1116	TTTTAATCTATTTGCTACCTCAGCTTGGCCT	0
chr:transposi1117	NULL	TTTTAAATACTCTGTGAGGCTTCCTATGG	posi1117	TTTTAAATACTCTGTGAGGCTTCCTATGG	0
chr:transposi1118	NULL	TTTTAAACTCCGCCTACGTGTGCATGTGTC	posi1118	TTTTAAACTCCGCCTACGTGTGCATGTGTC	0
chr:transposi1119	NULL	TTTGTGGGCCCGTGGCAATGCAGAAAACATC	posi1119	TTTGTGGGCCCGTGGCAATGCAGAAAACATC	0
chr:transposi1120	NULL	TTTGTCAAAGACCAAGTGACCATAGGTGTGT	posi1120	TTTGTCAAAGACCAAGTGACCATAGGTGTGT	0
chr:transposi1121	NULL	TTTGGTGTTGCAACGAAAATAGTTTTGTCTCT	posi1121	TTTGGTGTTGCAACGAAAATGGTTTTGTCTCT	1
chr:transposi1122	NULL	TTTGGTGAAAAGTATCCAGTGCCCCTTATCT	posi1122	TTTGGTGAAAAGTATCCAGTGCCCCTTATCT	0
chr:transposi1123	NULL	TTTGGTGAAAAGTATCCAGTGCCCCTTATC	posi1123	TTTGGTGAAAAGTATCCAGTGCCCCTTATC	0
chr:transposi1124	NULL	TTTGGTGAAAAGTATCCAGTGCCCCTTAT	posi1124	TTTGGTGAAAAGTATCCAGTGCCCCTTAT	0
chr:transposi1125	NULL	TATGGTCGCTGCAATTGAAATCCTAAG	posi1125	TTTGGTCGCTGCAATTGAAATCCTAAG	1
chr:transposi1126	NULL	TTTGCTTTGTTGAGTGACCTTGAACTCTGC	posi1126	TTTGCTTTGTTGAGTGACCTTGAACTCTGC	0
chr:transposi1127	NULL	TTTGCTCAGTTTTGTCTTTCTTGGGGGT	posi1127	TTTGCTCAATTTTGTCTTTCTTGGGGGT	1
chr:transposi1128	NULL	TTTGCCTGTGATGAGTTTTTGTTGACCCAC	posi1128	TTTGCCTGTGATGAGTTTTTGTTGACCCAC	0
chr:transposi1129	NULL	TTTGCCTGTGATGAGTTTTTGTTTGCCAC	posi1129	TTTGCCTGTGATGAGTTTTTGTTGACCAC	2
chr:transposi1130	NULL	TTTGCCCTCATCTCAAGAGTCTGCCTG	posi1130	TTTGCCCTCATCTCAAGAGTCTGCCTG	0
chr:transposi1131	NULL	TTTGCCCGGATCTCCTCAGGAAGACCAGCTC	posi1131	TTTGCCCGGATCTCCTCAGGAAGACCAGCTC	0
chr:transposi1132	NULL	TTTGATTTGTGTGAGCAAAACCGGCGCCT	posi1132	TTTGATTTGTGTGAGCAAAACCGGCGCCT	0
chr:transposi1133	NULL	TTTGATGGGGTGCTTGCATTGAATCTGTA	posi1133	TTTGATGGGGTGCTTGCATTGAATCTGTA	0
chr:transposi1134	NULL	TTTGAGTCATTTCTGTTCCTGTGATCCAC	posi1134	TTTGAGTCATTTCTGTTCCTGTGATCCAC	0
chr:transposi1135	NULL	TTTGAGGATGTACTAAAGATGGGCAAG	posi1135	TTTGAGGATGTACTAAAGATGGGCAAG	0
chr:transposi1136	NULL	TTTGGCAGTGGATACATTGTCAGGTGACA	posi1136	TTTGACAGTGGATACATTGTCTGGTGTCA	3
chr:transposi1137	NULL	TTTGAATCTTTTAGCCTTACAATTTCTTTG	posi1137	TTTGAATCTTTTAGCCTTACAATTTCTTTG	0
chr:transposi1138	NULL	TTTGAAGTCGGGTAACTTGGGTTTGAGTC	posi1138	TTTGAAGTCGGGTAACTTGGGTTTGAGTC	0
chr:transposi1139	NULL	TTTGAACTCAAGACTGTTCTCGAAATTCC	posi1139	TTTGAAGTCAGGACTGTTCTCGAAATTCC	2
chr:transposi1140	NULL	TTTGAAATCAGGACTGTTCTGGAAATTCC	posi1140	TTTGAAATCAGGACTGTTCTGGAAATTCC	0
chr:transposi1141	NULL	TTTGAAATCAGGACTGTTCTGGAAATTC	posi1141	TTTGAAATCAGGACTGTTCTGGAAATTC	0
chr:transposi1142	NULL	TTTGAAATCAGGACTATTCTCGAAATTCC	posi1142	TTTGAAATCAGGACTGTTCTCGAAATTCC	1
chr:transposi1143	NULL	TTTGAAATCCGGACTGTTCTCGAAATTC	posi1143	TTTGAAATCAGGACTGTTCTCGAAATTC	1
chr:transposi1144	NULL	TTTCTCCTTAGGTGTTAGCAAGTCTTGTTT	posi1144	TTTCTCCTTAGGTGTTAGCAAGTCTTGTTT	0
chr:transposi1145	NULL	TTTCCTATGATTCTGGTGCAAAGTGCTTG	posi1145	TTTCCTATGATTCTGGTGCAAAGTGCTTG	0
chr:transposi1146	NULL	TTTCCCATAGAGGCCTCAACTTTTCCCACA	posi1146	TTTCCCATAGAGGCCTCAACTTTTCCCACA	0
chr:transposi1147	NULL	TTTCAGTTTAGTGCTGTCCGTCCGTCTCA	posi1147	TTTCAGTTTAGTGCTGTCCGTCCGTCTCA	0
chr:transposi1148	NULL	TTTCAGAGCATTGAGATTCCAAAGCACAAGT	posi1148	TTTCAGAGCATTGAGATTCCAAAGCACAAGT	0
chr:transposi1149	NULL	TTTCAGACACAGGCTGAGCCAAACTACCA	posi1149	TTTCAGACACAGGCTGAGCCAAACTACCA	0
chr:transposi1150	NULL	TTTCACAAATGTTGTTGGTGTCACTCAGC	posi1150	TTTCACAAATGTTGTTGGTGTCACTCAGC	0
chr:transposi1151	NULL	TTTCAAGTGTGCATCGCTCGAAAACTGAT	posi1151	TTTCAAGTGTGCATCGCTGGAAAACTGAT	1
chr:transposi1152	NULL	TTTCAAGTGACCTTAGCCACACGTGTGTC	posi1152	TTTCAAGTGACCTTAGCCACACGTGTGTC	0
chr:transposi1153	NULL	TTTCAAGAGACCTTAGCCACAAGTGTGTCT	posi1153	TTTCAAGTGACCTTAGCCACAAGTGTGTCT	1
chr:transposi1154	NULL	TTTCAAGGGTCTTCTAAAGAATTCTGGTCTC	posi1154	TTTCAAGGGTCTTCTAAAGAATTCTGGTCTC	0
chr:transposi1155	NULL	TTTAGGAGAATTTTTCAGTGTCAGCTATGG	posi1155	TTTAGGAGAATTTTTCAGTGTCAGCTATGG	0
chr:transposi1156	NULL	TTTAATCCCAGGACCCGGAAAGCGAAGGCAT	posi1156	TTTAATCCCAGGACCCGGAAAGCAAAGGCAT	1
chr:transposi1157	NULL	TTTTAGGAGAATTTATCCTCTGCCTCGGAC	posi1157	TTTAAGGAGAATTTATCCTCTGCCTAGGAC	2
chr:transposi1158	NULL	TTTAAGGAGAATTATCCTCTGCCTAGGACG	posi1158	TTTAAGGAGAATTATCCTCTGCCTAGGACG	0
chr:transposi1159	NULL	TTTAAGGAGCATTATCCTCTGCCTAGACG	posi1159	TTTAAGGAGAATTATCCTCTGCCTAGACG	1
chr:transposi1160	NULL	TTTAAACTCCGCCTACGTGTGCATGTGTC	posi1160	TTTAAACTCCGCCTACGTGTGCATGTGTC	0
chr:transposi1161	NULL	TTGTTTGGAGCCGTAAAACGTTCTCTACCTT	posi1161	TTGTTTGGAGCCTCAAAACGTTCTCTACCTT	2
chr:transposi1162	NULL	TTGTTTGGAGCCTCAACACGTTCTCTACCT	posi1162	TTGTTTGGAGCCTCAAAACGTTCTCTACCT	1
chr:transposi1163	NULL	TTGTTTGGAGCCTCAAAACGTTCTCTACCA	posi1163	TTGTTTGGAGCCTCAAAACGTTCTCTACCA	0
chr:transposi1164	NULL	TTGTTTATGCGGGTTAAAGCTATTGACAGT	posi1164	TTGTTTATGCGGGTTAAAGCTATTGACAGT	0
chr:transposi1165	NULL	TTGTTTATGCGGGTTAAAGCTATTGACAG	posi1165	TTGTTTATGCGGGTTAAAGCTATTGACAG	0
chr:transposi1166	NULL	TTGTTGGGAATTGGGCTGCCGACTGTAA	posi1166	TTGTTGGGAATTGGGCTGCCGACTGTAA	0
chr:transposi1167	NULL	TTGTTTTGAAAGGTTATGTGACCACCTATGAT	posi1167	TTGTTCTGAAAGGTTATGTGACCACCTATGAT	1
chr:transposi1168	NULL	TTGTTATCAGGCATATGCTGCACAAAGACC	posi1168	TTGTTATCAGGCATATGCTGCACAAAGACC	0
chr:transposi1169	NULL	TTGTGTCTTAATTGTGGATGTGATGTGACCT	posi1169	TTGTGTCTTGATTGTGGATGTGATGTGACCT	1
chr:transposi1170	NULL	TTGTGTCTTGATTGTGGATGTGATGTGACC	posi1170	TTGTGTCTTGATTGTGGATGTGATGTGACC	0
chr:transposi1171	NULL	TTGTGTCTTGATTGTGGATGTGATGTGAC	posi1171	TTGTGTCTTGATTGTGGATGTGATGTGAC	0
chr:transposi1172	NULL	TTGTGTCTTGATTGTGGATGTGATGTGA	posi1172	TTGTGTCTTGATTGTGGATGTGATGTGA	0
chr:transposi1173	NULL	TTGTGTAGCCCTGAAGACCATACCATGC	posi1173	TTGTGTAGCCCTGAAGACCATACCATGC	0
chr:transposi1174	NULL	TTGTGCCATTATGGTCGATTTGATGTTT	posi1174	TTGTGCCATTATGGTCGATTTGATGTTT	0
chr:transposi1175	NULL	TTGAGAAGTCCAGGGGCTCGATCCGCAGC	posi1175	TTGTGAGGTCCAGGGGCTCGATCCTCAGC	3
chr:transposi1176	NULL	TTGTGAGCCACCATGTGGTTGCTGG	posi1176	TTGTGAGCCACCATGTGGTTGCTGG	0
chr:transposi1177	NULL	TTGTGAAGGGTGTTGTTTACCTAATTCCT	posi1177	TTGTGAAGGGTGTTGTTTACCTAATTCCT	0
chr:transposi1178	NULL	TTGTCTTTCTGTGTCTGGCCTGCTTACTT	posi1178	TTGTCTTTCTGTGTCTGGCCTGCTTACTT	0
chr:transposi1179	NULL	TTGTCTTGTGCTTCAGTTATATTGCATTTC	posi1179	TTGTCTTGTGCTTCAGTTATATTGCATTTC	0
chr:transposi1180	NULL	GTGTCCATTGAGTGTCAGAGGTTTAGACGTT	posi1180	TTGTCCATTGAGTGTCAGAGGTTTAGACGTT	1
chr:transposi1181	NULL	TTGTCAGATTTTGAGACGCTTTGACTGTGA	posi1181	TTGTCAGATTTTGAGACGCTTTGACTGTGA	0
chr:transposi1182	NULL	TTGTCAAATTAACCATGGGAAGAGAGGC	posi1182	TTGTCAAATTAACCATGGGAAGAGAGGC	0
chr:transposi1183	NULL	TTGTATGTTTGTGTGTGGCCTTGCGC	posi1183	TTGTATGTTTGTGTGTGAGCGTGCGC	3
chr:transposi1184	NULL	TTGTATGTATATGTTTTCAGAGTTAACCC	posi1184	TTGTATGTATATGTTTTCAGAGTTAACCC	0
chr:transposi1185	NULL	TTGTATGTATATGTTTTCATAGTTAACCA	posi1185	TTGTATGTATATGTTTTCAGAGTTAACCA	1
chr:transposi1186	NULL	TTGTATCTTGGGTGTTCTATGTTTCTGGG	posi1186	TTGTATCTTGGGTGTTCTATGTTTCTGGG	0
chr:transposi1187	NULL	TTGTACCAATGTGCCTCTGCAAAGCCATC	posi1187	TTGTACCAATGTGCCTCTGCAAAGCCATC	0
chr:transposi1188	NULL	TTGTAGTCCCAGTACTTGGGAACATGTGT	posi1188	TTGTAATCCCAGTACTTGGGAACATGTGT	1
chr:transposi1189	NULL	ATGGTTGGCATAGGTGACCACCTTTGGC	posi1189	TTGGTTTGCATAGGTGACCACTTTTGGC	3
chr:transposi1190	NULL	TTGGTTGTTTACCCATATTCAGGGGCATC	posi1190	TTGGTTGTTTACCCATATTCAGGGGCATC	0
chr:transposi1191	NULL	TAGGTTGTCTTAGTCTTATAAACAGTGT	posi1191	TTGGTTGCCTTTGTCTTATAAACAGTGT	3
chr:transposi1192	NULL	TTGATTGATATCCAGAGGAGGCCTGC	posi1192	TTGGTTGATATCCAGAGGAGGCCTGC	1
chr:transposi1193	NULL	TTGGTGTTGCAACGAAAATGGTTTTGTCTC	posi1193	TTGGTGTTGCAACGAAAATGGTTTTGTCTC	0
chr:transposi1194	NULL	TTGGTGTGTATGGAAGAGATCACTAGGAT	posi1194	TTGGTGTGTATGGAAGAGATCACTAGGAT	0
chr:transposi1195	NULL	TTGGTGGCCATAAAACAAAATACACTCA	posi1195	TTGGTGGCCATAAAACAAAATACACTCA	0
chr:transposi1196	NULL	TTGGTCGACAGGGACTATATGAACCTCGGT	posi1196	TTGGTGGACAGGGACTATATGAACCTCGGT	1
chr:transposi1197	NULL	TTGGTGGACAGGGACTATATGAACCTCGG	posi1197	TTGGTGGACAGGGACTATATGAACCTCGG	0
chr:transposi1198	NULL	TTGGTGCTTTTGTTTACTTCAGACCACTAA	posi1198	TTGGTGCTTTTGTTTACTTCAGACCACTAA	0
chr:transposi1199	NULL	TTGGTGCTGGAGTTAACAGGCTATCGTGA	posi1199	TTGGTGCTGGAGTTAACAGGCTTTCGTGA	1
chr:transposi1200	NULL	TTGGTGCAATGCAAATGGGTGCATCTTGCC	posi1200	TTGGTGCAATGCAAATGGGTGCATCTTGCC	0
chr:transposi1201	NULL	TTGGTCTTATAAACAGCGTCCTTCGCCTTAT	posi1201	TTGGTCTTATAAACAGTGTCCTTCGCCTTAT	1
chr:transposi1202	NULL	TTGGTAAATAAAGTGGCCAGCAGCCAATGGT	posi1202	TTGGTAAATAAAGTGGCCAGCAGCCAATGGT	0
chr:transposi1203	NULL	TTGGGTGACCTTTTTGTGCACTGTTGTGG	posi1203	TTGGGTGACCTTTTTGTGCACTGTTGTGG	0
chr:transposi1204	NULL	TTGGGCTTGCTTTAGGTGATCTGGATACTC	posi1204	TTGGGCTTGCTTTAGGTGATCTGGATACTC	0
chr:transposi1205	NULL	TTGGGCTTGCTTTAGGTGATCTGGATACT	posi1205	TTGGGCTTGCTTTAGGTGATCTGGATACT	0
chr:transposi1206	NULL	TTGGGCACAATCCTCAAATCAGGGCTGGAT	posi1206	TTGGGCACAATCCTCAAATCAGGGCTGGAT	0
chr:transposi1207	NULL	TTGGGCACAATCCTCAAATCAGGGCTGG	posi1207	TTGGGCACAATCCTCAAATCAGGGCTGG	0
chr:transposi1208	NULL	TTGGGCACAATCCTCAAATCAGGGCTG	posi1208	TTGGGCACAATCCTCAAATCAGGGCTG	0
chr:transposi1209	NULL	TTGGGATGTCTCTGAGGTTATAATATTC	posi1209	TTGGGATGTCTCTGAGGTTATAATATTC	0
chr:transposi1210	NULL	TTGGCTTTAGTGTTTGTGGGCCCGTGGCAT	posi1210	TTGGCTTCAGTGTTTGTGGGCCCGTGGCAT	1
chr:transposi1211	NULL	TTGGCTGTGGGTGTCTGCATCTGTTTGA	posi1211	TTGGCTGTGGGTGTCTGCATCTGTTTGA	0
chr:transposi1212	NULL	TTGGCTGTCTGGGTATTAAGTAATGATGGA	posi1212	TTGGCTGTCTGGGTATTAAGTAATGATGGA	0
chr:transposi1213	NULL	TTGGCTGTCTGGGTATTAAGTAATGATGG	posi1213	TTGGCTGTCTGGGTATTAAGTAATGATGG	0
chr:transposi1214	NULL	TTGGCTAAGATCAAGCGTAGGATGTGTTC	posi1214	TTGGCTAAGATCAAGTGTAGTATCTGTTC	3
chr:transposi1215	NULL	TTGGCCTATGGTGAGGCAACTGATTATTG	posi1215	TTGGCCTATGGTGAGGCAACTGAATATTG	1
chr:transposi1216	NULL	TTGGCATGGATTACAAAGCTTTGGGCACAG	posi1216	TTGGCATGGATTACAAAGCTTTGGGCACAG	0
chr:transposi1217	NULL	TTGGCAACGGCAATAGTTTCTGCGGTG	posi1217	TTGGCATCGGCAATAGTGTCTGCGGTG	2
chr:transposi1218	NULL	TTAGCATCGGCAATAGTGTCTGCGGGTGGT	posi1218	TTGGCATCGGCAATAGTGTCTGCGGGTGGT	1
chr:transposi1219	NULL	TTGGATGCTTTGTCTTATTTGTGATAATTT	posi1219	TTGGATGCTTTGTCTTATTTGTGATAATTT	0
chr:transposi1220	NULL	TTGGATGCTGATTATGGGTGGATCCTG	posi1220	TTGGATGCTGATTATGGGTGGATCCTG	0
chr:transposi1221	NULL	TTGGATCGCCAAGCTGGATTGGGTGGG	posi1221	TTGGATCGCCAAGCTGGATTGGGTGGG	0
chr:transposi1222	NULL	TTGGAGCTGAGACGAAAGGATGGACCAT	posi1222	TTGGAGCTGAGACGAAAGGATGGACCAT	0
chr:transposi1223	NULL	TTGGAGCTGAGACGAAAGGATGGACCA	posi1223	TTGGAGCTGAGACGAAAGGATGGACCA	0
chr:transposi1224	NULL	TTGGAGCCTCAAAACGTTCTCTACCAGGGG	posi1224	TTGGAGCCTCAAAACGTTCTCTACCAGGGG	0
chr:transposi1225	NULL	TTGGAGCCTCAAAACGTTCTCTACCAGGG	posi1225	TTGGAGCCTCAAAACGTTCTCTACCAGGG	0
chr:transposi1226	NULL	TTGGAGAATAAATCCATTTCCATAGGCAGC	posi1226	TTGGAGAATAAATCCATTTCCATAGGCAGC	0
chr:transposi1227	NULL	TTGGACTTCTGGTCTCCAGTTCGCGAGCCT	posi1227	TTGGACTTCTGGTCTCCAGTTCTCGAGCCT	1
chr:transposi1228	NULL	TTGGACTTCTGGTCTCCAGTTCTCGAGCCCA	posi1228	TTGGACTTCTGGTCTCCAGTTCTCGAGCCCA	0
chr:transposi1229	NULL	TTGGACTTCTGGTCTCCAGTTCTCGAGCCC	posi1229	TTGGACTTCTGGTCTCCAGTTCTCGAGCCC	0
chr:transposi1230	NULL	TTGGACTTCTGGTCTCCAGTTCTCGAGCC	posi1230	TTGGACTTCTGGTCTCCAGTTCTCGAGCC	0
chr:transposi1231	NULL	TTGGACTGGTGTAGGAATTTCCTAGTGTA	posi1231	TTGGACTGGTGTAGGAATTTCCTAGTGTA	0
chr:transposi1232	NULL	TTGGACAATGGTGCTCCTCACATTCAGGATGG	posi1232	TTGGACAATGGTGCTCCTCACATTCAGGATGG	0
chr:transposi1233	NULL	TTGGACAATGGTGCTCCTCACATTCAGGA	posi1233	TTGGACAATGGTGCTCCTCACATTCAGGA	0
chr:transposi1234	NULL	TTGGAATTGAAGGCGACCTGATCCTCCTGT	posi1234	TTGGAATTGAAGGCGACCTGATCCTCCTGT	0
chr:transposi1235	NULL	TTGGAAGATGATAGGTGTTTCCCAGTGC	posi1235	TTGGAAGATGATAGGTGTTTCCCAGTGC	0
chr:transposi1236	NULL	TTGGAAATCAGACCACATGCCTACTGAGC	posi1236	TTGGAAATCAGACCACATGCCTACTGAGC	0
chr:transposi1237	NULL	TTGCTTTTGAGCTTGTGGTAAGGCACACAA	posi1237	TTGCTTTTGAGCTTGTGGTAAGGCACACAA	0
chr:transposi1238	NULL	TTGCTTTTGAAAGATACTTGCTGTGGATGG	posi1238	TTGCTTTTGAAAGATACTTGCTGTGGATGG	0
chr:transposi1239	NULL	TTGCTTTCTTAAGTATCTCAGGACCAGCTGT	posi1239	TTGCTTTCTTAAGTATCTCAGGACCATCTGT	1
chr:transposi1240	NULL	TTGCTTATTTCTCCCTTCGCATTGGAACTGT	posi1240	TTGCTTATTTCTCCCTTCTGAATGGAACTGT	3
chr:transposi1241	NULL	TTGCTGTGAGGAGCCGCCATGACCAA	posi1241	TTGCTGTGAGGAGCCGCCATGACCAA	0
chr:transposi1242	NULL	TTGCTGCCAAGCCTGGTGTCCTGAGT	posi1242	TTGCTGCCAAGCCTGGTGTCCTGAGT	0
chr:transposi1243	NULL	TTGCTGAAGGAATTGTATGGAAAAGTAGT	posi1243	TTGCTGAAGGAATTGTATGGAAAAGTAGT	0
chr:transposi1244	NULL	TTGCTAGTGTTGCCTCTGAATACATTCTC	posi1244	TTGCTAGTGTTGCCTCTGAATACATTCTC	0
chr:transposi1245	NULL	TTGCCTTGGTGCCCAGGCATAAGTCTCCCTC	posi1245	TTGCCTTGGTGCCCAGGCATAAGTCTCCCTC	0
chr:transposi1246	NULL	TTGCCTTGATGGTCTCTCACTGATCCAACA	posi1246	TTGCCTTGATGGTCTCTCACTGATCCAACA	0
chr:transposi1247	NULL	TCGCCTGCTGTTAGCTTTGTGGAATTGTGT	posi1247	TTGCCTGCTGTTAGCTTTGTGGAATTGTGT	1
chr:transposi1248	NULL	TTGCCTGCTGTTAGCTTTGTGGAATTGTG	posi1248	TTGCCTGCTGTTAGCTTTGTGGAATTGTG	0
chr:transposi1249	NULL	TTGCCCTATGATCTTTGCATTATGCTGCTGT	posi1249	TTGCCCTATGATCTTTGCATTATGCTCCTGT	1
chr:transposi1250	NULL	TTGCCCTATGATCTTTGCATTATGCTCCTGA	posi1250	TTGCCCTATGATCTTTGCATTATGCTCCTGA	0
chr:transposi1251	NULL	TTGCCATGTTTCTAGTTTCCCGGTGCTCC	posi1251	TTGCCATGTTTCTAGTTTCCCGGTGCTCC	0
chr:transposi1252	NULL	TTGCCATGATGATTTGAAGCAGCACAAG	posi1252	TTGCCATGATGATTTGAAGCAGCACAAG	0
chr:transposi1253	NULL	TTGCCAGTCATGTTTGGTTCTATCTCAGG	posi1253	TTGCCAGTCATGTTTGGTTCTATCTCAGG	0
chr:transposi1254	NULL	TCGCCACTCTTGACTAACCTTTTTTTGGGCT	posi1254	TTGCCACTCTTGAATAACCTTTTTTTGGGCT	2
chr:transposi1255	NULL	TTGCCACCTATGTAAGAGGGATTTCATA	posi1255	TTGCCACCTATGTAAGAGGGATTTCATA	0
chr:transposi1256	NULL	TTGCATTTCCTAGATGACTAAAGATGTTGT	posi1256	TTGCATTTCCTTGATGACTAAAGATGTTGT	1
chr:transposi1257	NULL	TTGCATTGCTGTGTCCATATCCTGTTTGT	posi1257	TTGCATTGCTGTGTCCATATCCTGTTTGT	0
chr:transposi1258	NULL	TTGCATCGAATTTGTGCTGTCTGTATGCATT	posi1258	TTGCATCAAATTTGTGCTGTCTGTATGCATT	1
chr:transposi1259	NULL	TTGCAAATGTTCGGGTTGCTGACTGCAGT	posi1259	TTGCAAGTGTTCGGGTTGCTGACTGCAGT	1
chr:transposi1260	NULL	TTGCAAGTCCAATGGGCCTCTCTTTGCGG	posi1260	TTGCAAGTCCAATGGGCCTCTCTTTGCGG	0
chr:transposi1261	NULL	TTGATTTTTCTTGTGTTTTGCAAATTGTA	posi1261	TTGATTTTTCTTGTGTTTTGCAAATTGTA	0
chr:transposi1262	NULL	TTGATTTGTGTGAGCAAAACCGGCGCCTT	posi1262	TTGATTTGTGTGAGCAAAACCGGCGCCTT	0
chr:transposi1263	NULL	TTGATCAGTTGTGGCTTTACATATTGGTC	posi1263	TTGATCAGTTGTGGCTTTACATATTGGTC	0
chr:transposi1264	NULL	TTGATAATCATTTTTAGGGGCAAGGCTGTT	posi1264	TTGATAATCATTTTTAGGGGCAAGGCTGTT	0
chr:transposi1265	NULL	CTGAGTTTTGCCTTGGCTTCCATGTGTC	posi1265	TTGAGTTTTGCCTTGGCTTCCTTGTGTC	2
chr:transposi1266	NULL	TTGAGTTCAAAAGGAGTCCCTTTGCTACTA	posi1266	TTGAGTTCAAAAGGAGTCCCTTTGCTACTA	0
chr:transposi1267	NULL	TTGAGTTATAGTCACCTTGTCACATTTTTT	posi1267	TTGAGTTATAGTCACCTTGTCACATTTTTT	0
chr:transposi1268	NULL	TTGAGGAATTGCCTCTTTTGGATTGGCATGT	posi1268	TTGAGGAATTGCCTCTTTTGGATTGGCCTGT	1
chr:transposi1269	NULL	TTGAGATTAAAGGGATGCGCCACCTTGTT	posi1269	TTGAGATTAAAGGCATGCGCCACCTTGTT	1
chr:transposi1270	NULL	TTGACTCAGAAATCTGCCTGCCTCTGCCT	posi1270	TTGACTCAGAAATCTGCCTGCCTCTGCCT	0
chr:transposi1271	NULL	TTGACCAACGTTTGCCATTTCCACAGCGGC	posi1271	TTGACCAACGTTTGCCATTTCCACAGCGGC	0
chr:transposi1272	NULL	TTGACAACCAGGAATAGCCACTACAAACCC	posi1272	TTGACAAGCAGGAATAGCCACTACAGCCCC	3
chr:transposi1273	NULL	TTGAAGTTGCAGGAATCACCCTACTTGGAT	posi1273	TTGAAGTTGCAGGAATCACCCTACTTGGAT	0
chr:transposi1274	NULL	TTGAACTCATGAAGGTCCACTTGCCCTGCAC	posi1274	TTGAACTCATGAAGGTCCACTTGCCCTGCAC	0
chr:transposi1275	NULL	TTGAACTCAGAAATCTGCCTGCCTCTGCCTC	posi1275	TTGAACTCAGAAATCTGCCTGCCTCTGCCTC	0
chr:transposi1276	NULL	TTGAACTCAGAAATCTGCCTGCCTCTGCC	posi1276	TTGAACTCAGAAATCTGCCTGCCTCTGCC	0
chr:transposi1277	NULL	TTGAACTCAGAAATCCACCTGCCTCTGCCTC	posi1277	TTGAACTCAGAAATCCACCTGCCTCTGCCTC	0
chr:transposi1278	NULL	TTGAACTCAGAAATCCACATGCCTCTGCCTT	posi1278	TTGAACTCAGAAATCCACATGCCTCTGCCTT	0
chr:transposi1279	NULL	TTGAAATCTTTCCATGTTGTCTCACCTGGC	posi1279	TTGAAATCTTTCCATGTTGTCTCACCTGGC	0
chr:transposi1280	NULL	TTGAAATCAGGACTGTTCTGGAAATTCC	posi1280	TTGAAATCAGGACTGTTCTGGAAATTCC	0
chr:transposi1281	NULL	TTGAAATCAGGACTGTTCTCGAAATCCC	posi1281	TTGAAATCAGGACTGTTCTCGAAATTCC	1
chr:transposi1282	NULL	TTGAAAGAATAGTGTGCTTGTAAAGTTGGT	posi1282	TTGAAAGAATAGTGTGCTTGTAAAGTTGGT	0
chr:transposi1283	NULL	TTGAAAGAATAGTGTGCTTGTAAAGTTGG	posi1283	TTGAAAGAATAGTGTGCTTGTAAAGTTGG	0
chr:transposi1284	NULL	TTCTATTGTTATGGGCCACCGCTCTTGCCT	posi1284	TTCTTTTGTTATGGGCCACCGCTCTTGCCT	1
chr:transposi1285	NULL	TTCTTGGTGTCTGCTTCATCCTGGGAGC	posi1285	TTCTTGGTGTCTGCTTCATCCTGGGAGC	0
chr:transposi1286	NULL	TTCTTGGTGCCTGCTTCATTCTGGAG	posi1286	TTCTTGGTGTCTGCTTCATCCTGGAG	2
chr:transposi1287	NULL	TTCTTGGCTTTTATCATGAAGGGCTGTTGA	posi1287	TTCTTGGCTTTTATCATGAAGGGCTGTTGA	0
chr:transposi1288	NULL	TTCTTCTGTGAGTCCTAGGGAACAAACTCT	posi1288	TTCTTCTGTGAGTCCTAGGGATCAAACTCT	1
chr:transposi1289	NULL	TTCTTCCATCAGCCTTCTGAGCCTAGCTTC	posi1289	TTCTTCCATCAGCCTTCTGAGCCTAGCTTC	0
chr:transposi1290	NULL	TTCTTCATCAGATATAATTGTCTCGGAGG	posi1290	TTCTTCATCAGATATAATTGTCTCGGAGG	0
chr:transposi1291	NULL	TTCTTAATAGGAGTTGCCTTGGTCGCGGTGTC	posi1291	TTCTTCATAGGAGTTGCCTTGGTCGCGGTGTC	1
chr:transposi1292	NULL	TTCTTCAGCTGAATTTCCTGCTTGCTGGG	posi1292	TTCTTCAGCTGAATTTCCTGCTTGCTGGG	0
chr:transposi1293	NULL	TTCTGACCTCTGACCTCCTCAAGCATCCAC	posi1293	TTCTGACCTCTGACCTCCTCAAGCATCCAC	0
chr:transposi1294	NULL	TTCTCTAACGAAAGAGGACTGTCGGGTTTC	posi1294	TTCTCTAACGAAAGAGGACTGTCGGGTTTC	0
chr:transposi1295	NULL	TTCTCCAGCTTCCAGAGGTGGTCATCATC	posi1295	TTCTCCAGCTTCCAGAGGTGGTCATCATC	0
chr:transposi1296	NULL	TTCTCAGGTCATGTTTAATCACTGAGGGA	posi1296	TTCTCAGGTCATGTTTAATCACTGAGGGA	0
chr:transposi1297	NULL	TTCTCAAAGGTTTTACCCCAGAAATGATCC	posi1297	TTCTCAAAGGTTTTAGCCCAGAAATGATCC	1
chr:transposi1298	NULL	TTCTATCAACCAAGAGAGTGCCTGGACAGT	posi1298	TTCTATCAACCAAGAAAGTGCCTGGACAGT	1
chr:transposi1299	NULL	TTCTAGTTCCAGAGTTCAGAGACATGACAT	posi1299	TTCTAGTTCCAGAGTTCAGAGGCATGACAT	1
chr:transposi1300	NULL	TTCTAGGTGTGATTGCTGGTCTGTATTCC	posi1300	TTCTAGGTGTGATTGCTGGTCTGCATTCC	1
chr:transposi1301	NULL	TTCTAGGTGTGATTGCTGATCTGCATTCC	posi1301	TTCTAGGTGTGATTGCTGATCTGCATTCC	0
chr:transposi1302	NULL	TTCTAGGTGTGATTGATGATCTGCCTTCC	posi1302	TTCTAGGTGTGATTGATGATCTGCATTCC	1
chr:transposi1303	NULL	TTCTACTGGAGCCTCCATGACGAAACACTGC	posi1303	TTCTACTGGAGCCTCCATGACGAAACACTGC	0
chr:transposi1304	NULL	TTCTACCGGAGCCTCCATGACGAATCACTGC	posi1304	TTCTACCGGAGCCTCCATGACGAAACACTGC	1
chr:transposi1305	NULL	TTCTAAACCACACTCTTCAGACCTTTGCCA	posi1305	TTCTAAACCACACTCTTCAGACCTTTGCCA	0
chr:transposi1306	NULL	TTCTAAAACGCCTTTTGTTGCCTGTCTACA	posi1306	TTCTAAAACGCCTTTTGTTGCCTGTCTACA	0
chr:transposi1307	NULL	TTCGCCTTATTGCCTTGATGGTCTCTCAC	posi1307	TTCGCCTTATTGCCTTGATGGTCTCTCAC	0
chr:transposi1308	NULL	TTCGATGTCTACATATTACTGAGTTTGGA	posi1308	TTCGATGTCTACATATTACTGAGTTTGGA	0
chr:transposi1309	NULL	TTCGATGTCTACATATTACTGAGTTTGG	posi1309	TTCGATGTCTACATATTACTGAGTTTGG	0
chr:transposi1310	NULL	TTCGACTTGTGCTATAGTGAAATTGGCGC	posi1310	TTCGACTTGTGCTATAGTGAAATTGGCGC	0
chr:transposi1311	NULL	TTCGAAGTGATCTACGTGACCAGCCATGGC	posi1311	TTCGAAGTGATCTACGTGACCAGCCATGGC	0
chr:transposi1312	NULL	TTCGAACACATTACTCTATGGGAGCCAGAC	posi1312	TTCGAACACATTACTCTATGGGAGCCAGAC	0
chr:transposi1313	NULL	TTCGAAAGAGTTGTTTGACAACCCCTGCC	posi1313	TTCGAAAGAGTTGTTTGACAACCCCTGCC	0
chr:transposi1314	NULL	GTCCTTTTGCAGTCCTGGGAGTGGAAGCCA	posi1314	TTCCTTTTGCAGTCCTGGGAATGGAAGCCA	2
chr:transposi1315	NULL	TTCCTTGCGCCGGTGATGGTAATTTTCGTC	posi1315	TTCCTTGCGCCGGTGATGGTAATTTTCGTC	0
chr:transposi1316	NULL	TTCCTTGCCCTGCAGAAATGTCTACGAAGG	posi1316	TTCCTTGCCCTGCAGAAATGTCTACGAAGG	0
chr:transposi1317	NULL	TTCCTTCATAGGAGTTGCCTTGGTCGCGGT	posi1317	TTCCTTCATAGGAGTTGCCTTGGTCGCGGT	0
chr:transposi1318	NULL	TTCCTTCAGTCTGTGCTGCACATTTTGT	posi1318	TTCCTTCAGTCTGTGCTGCACATTTTGT	0
chr:transposi1319	NULL	TTCCTGTAACCCTAGGATTGCACAGTGGC	posi1319	TTCCTGTAACCCTAGGATTGCACAGTGGC	0
chr:transposi1320	NULL	TTCCTGATGTCTCTACTAACCCGGTCTA	posi1320	TTCCTGATGTCTCTACTAACCTGGTCTA	1
chr:transposi1321	NULL	TTCCTCATGGGTAAAATTGGGATATCAAGAC	posi1321	TTCCTCATGGGTAAAATTGGGATATCAAGAC	0
chr:transposi1322	NULL	TTCCTATTATCCGCAGGTTTGGTCTTCTC	posi1322	TTCCTATTATCCGCAGGTTTGGTCTTCTC	0
chr:transposi1323	NULL	TTCCTATGATTCTGGTGCAAAGTGCTTGG	posi1323	TTCCTATGATTCTGGTGCAAAGTGCTTGG	0
chr:transposi1324	NULL	TTCCTACTTGGAAAGATAGGAAAGGCCTAA	posi1324	TTCCTACTTGGAAAGATAGGAAAGGCCTAA	0
chr:transposi1325	NULL	TTCCCTACAAATTGAGTAGCGTGCCC	posi1325	TTCCCTACAAATTGAGTAGCGTGCCC	0
chr:transposi1326	NULL	TTCCCATAGAGGCCTCAGCTTTTCCCACAGT	posi1326	TTCCCATAGAGGCCTCAACTTTTCCCACAGT	1
chr:transposi1327	NULL	TTCCATGTTGTCTCACCTGGCCTTCATGAA	posi1327	TTCCATGTTGTCTCACCTGGCCTTCATGAA	0
chr:transposi1328	NULL	TTCCATGTTGTCTCACCTGGCCTTCATGA	posi1328	TTCCATGTTGTCTCACCTGGCCTTCATGA	0
chr:transposi1329	NULL	TTCCATGAGACGCAGCGGGCTTTAGATGT	posi1329	TTCCATGAGACGCAGCGGGCTTTAGATGT	0
chr:transposi1330	NULL	TTCCATATACTGGTTGCAAGTATGTTTGT	posi1330	TTCCATATACAGGTTGCATGTGTGTTTGT	3
chr:transposi1331	NULL	TTCCATATACAGGTTGCATGGGTCATTG	posi1331	TTCCATATACAGGTTGCATGTGTGTTTG	3
chr:transposi1332	NULL	TTCCAGTTTGCCATTGTTTGCCTGCCCAAG	posi1332	TTCCAGTTTGCCATTGTTTGCCTGCCCAAG	0
chr:transposi1333	NULL	TTCCAGGGCTTAAAGATGTTTCTGCTGTTCT	posi1333	TTCCAGTGCTTAAAGATGTTTCTGCTGTTCT	1
chr:transposi1334	NULL	TTCCAGTGCTTAAAGATGTTTCTGCTGTTC	posi1334	TTCCAGTGCTTAAAGATGTTTCTGCTGTTC	0
chr:transposi1335	NULL	TTCCAGTGCTTAAAGATGTTTCTGCTGT	posi1335	TTCCAGTGCTTAAAGATGTTTCTGCTGT	0
chr:transposi1336	NULL	TTCCAGTCTATGAACACATGTGCCACATTA	posi1336	TTCCAGTCTATGAACACATGTGCCACATTA	0
chr:transposi1337	NULL	TTCCAATTTGACTTTTGGCCATGGTGTTT	posi1337	TTCCAATTTGACTTTTGGCCATGGTGTTT	0
chr:transposi1338	NULL	TTCCAATGTCCTTATTATTGTCTCCAGGCGT	posi1338	TTCCAATGTCCTTATTATGGTCTCCAGCTGT	3
chr:transposi1339	NULL	TTCCAAGCTGGGTGGCCTCTGGACTCTGA	posi1339	TTCCAAGCTGGGTGGCCTCTGGACTCTGA	0
chr:transposi1340	NULL	TTCCAACCTTAAGACCAGTGGCTTTCAGGG	posi1340	TTCCAACCTTAAGACCAGTGGCTTTCAGGG	0
chr:transposi1341	NULL	TTCATTTTTCTTGAGTTTCATGTGTTTAGG	posi1341	TTCATTTTTCTTGAGTTTCATGTGTTTAGG	0
chr:transposi1342	NULL	TTCATTTGTGCCATTATTAATTTGGGTCTC	posi1342	TTCATTTGTGCCATTATTAATTTGGGTCTC	0
chr:transposi1343	NULL	TTCATTCGGTTGTCCCAAGTGCTAACTTAC	posi1343	TTCATTCGGTTGTCCCAAGTGCTAACTTAC	0
chr:transposi1344	NULL	TTCATTCAACAAATACTTGTTGAGCACCTA	posi1344	TTCATTCAACAAATACTTGTTGAGCACCTA	0
chr:transposi1345	NULL	TTCATCCAGACAAAAATGCCTCAGTATTG	posi1345	TTCATCCAGACAAAAATGCCTCAGTATTG	0
chr:transposi1346	NULL	TTCGTCCAGAATTTACAGCTTGCCTTAAC	posi1346	TTCATCCAGAATTTTCAGCCTGCCTTAAC	3
chr:transposi1347	NULL	TTCATCAGATATAATTGTCTCGGAGGCTTA	posi1347	TTCATCAGATATAATTGTCTCGGAGGCTTA	0
chr:transposi1348	NULL	TTCATCACTTTTGCAAGTGTTCGGGTTGCT	posi1348	TTCATCACTTTTGCAAGTGTTCGGGTTGCT	0
chr:transposi1349	NULL	TTCATATTTTGCTTTTCTGGTGTGATGGT	posi1349	TTCATATTTTGCTTTTCTGGTGTGATGGT	0
chr:transposi1350	NULL	TTCATAAGCATGCTTGGCAAAGGAGGGTAGT	posi1350	TTCATAAGCATGCTTGGCAAAGGAGGGCAGT	1
chr:transposi1351	NULL	TTCAGTGTTTGTGGGCCCGTGGCAATGC	posi1351	TTCAGTGTTTGTGGGCCCGTGGCAATGC	0
chr:transposi1352	NULL	TTCTGTGGGGTCATTTCTGCTTTCTCTGA	posi1352	TTCAGTGGGGTCATTTCTGCTTTCTCTGA	1
chr:transposi1353	NULL	TTCAGGACCCAAAGTATAGAGCTGACTGTT	posi1353	TTCAGGACCCAAAGTATAGAGCTGACTGTT	0
chr:transposi1354	NULL	TTCAGGAACTTTCCCTGTGCCAATATC	posi1354	TTCAGGAATTTTCCCTGTGCCAATATC	1
chr:transposi1355	NULL	TTCAGCCTATCTCTTTGCCTTCACAATTTGT	posi1355	TTCAGCCTATCTCTTTGCCTTCACTATTTGT	1
chr:transposi1356	NULL	TTCAGATCGTATAAATCTATCGCCTTTTA	posi1356	TTCAGATCGTATAAATCTTTCGCCTTTTA	1
chr:transposi1357	NULL	TTCAGAGGTGTGATCTGATTGGGACATGACT	posi1357	TTCAGAGGTGTGATCTGATTGGGACATGACT	0
chr:transposi1358	NULL	TTCAGAGGTGTGATCTGATTGGGACATGA	posi1358	TTCAGAGGTGTGATCTGATTGGGACATGA	0
chr:transposi1359	NULL	TTCAGAGGTGTGATCTGATTGGGACATG	posi1359	TTCAGAGGTGTGATCTGATTGGGACATG	0
chr:transposi1360	NULL	TTCAGAACAAAGGTACGGTTGCAAGATGGT	posi1360	TTCAGAACAAAGGTACGGTTGCAAGATGGT	0
chr:transposi1361	NULL	TTCAGAACAAAGGTACGGTTGCAAGATGG	posi1361	TTCAGAACAAAGGTACGGTTGCAAGATGG	0
chr:transposi1362	NULL	TTCACTTTCAGTGAGTGCATACCATGTGT	posi1362	TTCACTTTCAGTGAGTGCATACCATGTGT	0
chr:transposi1363	NULL	TTCACTGCTTCAGGTTGTCTGTCCTGGAATTT	posi1363	TTCACTGCTTCAGGTTGTCTGTCCTGGAATTT	0
chr:transposi1364	NULL	TTCACTGCTTCAGGTTGTCTGTCCTGGAA	posi1364	TTCACTGCTTCAGGTTGTCTGTCCTGGAA	0
chr:transposi1365	NULL	TTCACCAGGATTTCCTTGGTACGTTTCCTAC	posi1365	TTCACCAGGATTTCCTTGGTACGTTTCCTAC	0
chr:transposi1366	NULL	TTCACAGAGATTTGCCTTTCCTTACTTTC	posi1366	TTCACAGAGATTTGCCTTTCCTTACTTTC	0
chr:transposi1367	NULL	TTCACAGAGATTTGGCTTTCCTTACTTCC	posi1367	TTCACAGAGATTTGCCTTTCCTTACTTCC	1
chr:transposi1368	NULL	TTCACAATAGGAAAACCTTTTGAGTTTTGC	posi1368	TTCACAATAGGAAAACCTTTTGAGTTTTGC	0
chr:transposi1369	NULL	TTCAATTCCTAGCAAACACATGGTGGTTCT	posi1369	TTCAATTCCTAGCAAACACATGATGGTTCT	1
chr:transposi1370	NULL	TTCAATGGATGTGACGATTATGTCAAACTG	posi1370	TTCAATGGATGTGACGATTATGTCAAACTG	0
chr:transposi1371	NULL	TTCAAGTGCCTGCGACATTTCTTTTGTTA	posi1371	TTCAAGTGCCTGCGACATTTCTTTTGTTA	0
chr:transposi1372	NULL	TTCAAGCTGACTTGCTCAGCCTGCTTTCTT	posi1372	TTCAAGGTGACTTGCTCAGCCTGCTTTCTT	1
chr:transposi1373	NULL	TTCAAGGTGACTTGCTCAGCCTGCTTTCTC	posi1373	TTCAAGGTGACTTGCTCAGCCTGCTTTCTC	0
chr:transposi1374	NULL	TTCAAGGTGACTTGCTCAGCCTGCTTTCT	posi1374	TTCAAGGTGACTTGCTCAGCCTGCTTTCT	0
chr:transposi1375	NULL	TTCAAGGTGACTTGCTCAGCCTGCTTT	posi1375	TTCAAGGTGACTTGCTCAGCCTGCTTT	0
chr:transposi1376	NULL	TTCAAGGTCTGCTGAGTTTCCCTTTGTAAT	posi1376	TTCAAGGTCTGCTGAGTTTCCCTTTGTAAT	0
chr:transposi1377	NULL	TTCAAGGTCGTCCTTGCCTACATAGTGAGT	posi1377	TTCAAGGTCGTCCTTGCCTACATAGTGAGT	0
chr:transposi1378	NULL	TTCAAGGTCATTCTCTGCCACATAGTGAGT	posi1378	TTCAAGGTCATTCTCTGCCACATAGTGAGT	0
chr:transposi1379	NULL	TTCAAGGTCATTCTCTACAAGTAGTGAGT	posi1379	TTCAAGGTCATTCTCTGCACATAGTGAGT	3
chr:transposi1380	NULL	TTCAAGGTCATCCTCAAGCATAGAGCGAGATT	posi1380	TTCAAGGTCATCCTCAAGCATAGAGCGAGTTT	1
chr:transposi1381	NULL	TTCAAGGGCTCCAACACCAAACATAATCAGAC	posi1381	TTCAAGGGCTCCAACACCAAACATAATCAGAC	0
chr:transposi1382	NULL	TTCAAAGCTCACCCTGTCACAGGTGCTACC	posi1382	TTCAAAGCTCACCCTGTCACAGGTGCTACC	0
chr:transposi1383	NULL	TTCAAACACACGAGTCTATGGGGGGTGT	posi1383	TTCAAACACATGAGTCTATGGGGGGTGT	1
chr:transposi1384	NULL	TTCAAACACAAGTGTCTACAGCGAAAATTT	posi1384	TTCAAACACAAGTGTCTACAGCGAAAATTT	0
chr:transposi1385	NULL	TTATTTCCTGTCCTGACACCTATAATAAATGT	posi1385	TTATTTCCTGTCCTAACACCTATAATAAATGT	1
chr:transposi1386	NULL	TTATTCCACTTAACATGATGGTATCCAGT	posi1386	TTATTTCACTTAACATGATGGTGTCCAGT	2
chr:transposi1387	NULL	TTATTTCACTTAACGTGAAAGTGTGCAGTC	posi1387	TTATTTCACTTAACATGATAGTGTCCAGTC	3
chr:transposi1388	NULL	TTATTGTGTCTCCTGGCAGAAATGCATCCC	posi1388	TTATTGTGTCTCCTGGCAGAAATGCATCCC	0
chr:transposi1389	NULL	TTATTGTGTCTCCTGGCAGAAATGCATCC	posi1389	TTATTGTGTCTCCTGGCAGAAATGCATCC	0
chr:transposi1390	NULL	TTATTGTAGATAAAAGGGACAGCATACCAG	posi1390	TTATTGTAGATAAAAGGGACAGCATACCAG	0
chr:transposi1391	NULL	TTATTGCCTTGATGGTCTCTCACTGATCCAA	posi1391	TTATTGCCTTGATGGTCTCTCACTGATCCAA	0
chr:transposi1392	NULL	TTATTGCCTTGATGGCCTCTCACTGATGCA	posi1392	TTATTGCCTTGATGGCCTCTCACTGATCCA	1
chr:transposi1393	NULL	TTATTGAGTATCTATTATATGCCAGTTGTC	posi1393	TTATTGAGTATCTATTATATGCCAGTTGTC	0
chr:transposi1394	NULL	TTATTCCAGGTGGAGATGCAAATTGCCT	posi1394	TTATTCCAGGTGGATATGCAAATTGCCT	1
chr:transposi1395	NULL	TTATTCCAGGTGGATATGCAAATTGCCCT	posi1395	TTATTCCAGGTGGATATGCAAATTGCCCT	0
chr:transposi1396	NULL	TTATGTGGATAGATGTTTTGCCTACGTGT	posi1396	TTATGTGGATAGATGTTTTGCCTACGTGT	0
chr:transposi1397	NULL	TTATGGTTCCTGAAGGTTAGTCTGCGATGGT	posi1397	TTATGGTTCCTGAAGGTTAGTCTGCGATGGT	0
chr:transposi1398	NULL	TTATGAAAGAAAGCCTTTAATTGGGGAC	posi1398	TTATGAAAGAAAGCCTTTAATTGGGGAC	0
chr:transposi1399	NULL	TTATCTGAGAGAAAGGAAGGTGGACTGAGA	posi1399	TTATCTGAGAGAAAGGAAGGTGGACTGAGA	0
chr:transposi1400	NULL	TTATCTAGTGCATCTTTTGTTCTGATTATT	posi1400	TTATCTAGTGCATCTTTTGTTCTGATTATT	0
chr:transposi1401	NULL	TTATCATGAAGGGCTGTTGAACTTTACCAAC	posi1401	TTATCATGAAGGGCTGTTGAACTTTACCAAC	0
chr:transposi1402	NULL	TTATAGGTGATTTGCCTGAATGTATGGCTGT	posi1402	TTATAGGTGATTTGCCTGAATGTATGGCTGT	0
chr:transposi1403	NULL	TTATAAGTTTGCTGCCTTGGTCACAGTGT	posi1403	TTATAAGTTTGCTGCCTTGGTCACAGTGT	0
chr:transposi1404	NULL	TTATAAATTGCCATTTGCCTATGTGCTAAG	posi1404	TTATAAATTGCCATTTGCCTATGTGCTAAG	0
chr:transposi1405	NULL	TTAGTGCTGTCCGTCCGTCTCACTTGTC	posi1405	TTAGTGCTGTCCGTCCGTCTCACTTGTC	0
chr:transposi1406	NULL	TTAGTCCCAAGGAGCTCTGGAGATACTGGT	posi1406	TTAGTCCCAAGGAGCTCTGGAGATACTGGT	0
chr:transposi1407	NULL	TTAGGTTGTAACATATGAATTTTGAGGGAC	posi1407	TTAGGTTGTAACATATGAATTTTGAGGGAC	0
chr:transposi1408	NULL	TTAGGACCCTGGATGATTCCCAAAAGCAGC	posi1408	TTAGGACCCTGGATGATTCCCAAAAGCAGC	0
chr:transposi1409	NULL	TTAGCTCACAGATTGTTCTCTGGATGTT	posi1409	TTAGCTCACAGGATGTTCTCTGGATGGT	3
chr:transposi1410	NULL	TTAGCAAACACCAAATACGACTCAGCAGC	posi1410	TTAGCAAACACCAAATACGACTCAGCAGC	0
chr:transposi1411	NULL	TTAGATGCCAAGAGCAACTTTCCAATTGTGC	posi1411	TTAGATGCCAAGAGCAACTTTCCAATTGTGT	1
chr:transposi1412	NULL	TTAGGTCCTACAAGGGTGTTCTGCTAATGTT	posi1412	TTAGATCCTACAAGGGTGTTCTGCTAATGTT	1
chr:transposi1413	NULL	TTAGACGTGACTACCACTGCAGGGAAGC	posi1413	TTAGACGTGACTACCACTGCAGGGAAGC	0
chr:transposi1414	NULL	TTACTTTTTAATTCAGCGTCATGCCAAATC	posi1414	TTACTTTTTAATTCAGCGTCATGCCAAATC	0
chr:transposi1415	NULL	TTACTCAGAAAGACCACAAAGACCGCTGC	posi1415	TTACTCAGAAAGACCACAAAGACCGCTGC	0
chr:transposi1416	NULL	TTACCTGTGCCAGTACGAGGAGTCTGTC	posi1416	TTACCTGTGCCAGTACCATGAGTCTGTC	2
chr:transposi1417	NULL	TTACCACTTAGAACACAGGATGTCAGCGT	posi1417	TTACCACTTAGAACACAGGATGTCAGCGT	0
chr:transposi1418	NULL	TTACCACTTAGAACACAGGATGTCAGCGCC	posi1418	TTACCACTTAGAACACAGGATGTCAGCGCC	0
chr:transposi1419	NULL	TTACCACTTAGAACACAGGATGTCAGCGC	posi1419	TTACCACTTAGAACACAGGATGTCAGCGC	0
chr:transposi1420	NULL	TTACCACTGAGCTATGTCTCCAGCCTTA	posi1420	TTACCACTGAGCCATGTCTCCAGCCTCA	2
chr:transposi1421	NULL	TTACATTGATCAGGTATCTTGTCTCTGTA	posi1421	TTACATTGATCAGGTATCTTGTCTCTGTA	0
chr:transposi1422	NULL	TTACATGTGCACAGTCTCTTCTCCCCATGT	posi1422	TTACATGTGCACAGTCTCTTCTCCCCATGT	0
chr:transposi1423	NULL	ATACATGATGCCCAAACACTTTACCAACTG	posi1423	TTACATGATGCCCAAACACTTTACCAACTG	1
chr:transposi1424	NULL	TTACATCTTCAGGAGCAAGAAGCAAGAGC	posi1424	TTACATCTTCAGGAGCAAGAAGCAAGAGC	0
chr:transposi1425	NULL	TTACATCTACTTTCTGTGCCAACATGCGATA	posi1425	TTACATCCACTTTCTGTGCCAACATGCCATA	2
chr:transposi1426	NULL	TGACAGCAGAGTGTCTTGGTGAACCAGAT	posi1426	TTACAGCAGAGTGTCTTGGTGAACCAGAT	1
chr:transposi1427	NULL	TTACAATCAATGGGACCTACTCATGGGAA	posi1427	TTACAATCAATGGGACCTACTCATGGGAA	0
chr:transposi1428	NULL	TTACAATCAATGGGACCTACTCATGGGA	posi1428	TTACAATCAATGGGACCTACTCATGGGA	0
chr:transposi1429	NULL	TTACAAGGCAATGGCCTTTCTCTACA	posi1429	TTACAAGTCAATGGCCTTTCTCTACA	1
chr:transposi1430	NULL	TTAATTGCAGGAGAATCGTAGATGTGG	posi1430	TTAATTGCAGGAGAATCGTAGATGTGG	0
chr:transposi1431	NULL	TTAATGTGGATATTAGGTATTCAAGACCGAC	posi1431	TTAATGTGGATATTAGGTATTCAAGCCCGGC	2
chr:transposi1432	NULL	TTAATCATAAGCAGGAATGAGCCTAGTTTG	posi1432	TTAATCATAAGCAGGAATGAGCCTAGTTTG	0
chr:transposi1433	NULL	TTAAGGTTCGATGTGCTCTTTCCACAATGC	posi1433	TTAAGGTTCGATGTGCTCTTTCCACAATGC	0
chr:transposi1434	NULL	TTAAGGTGTTACCGGCATCAGTGAAAAGCCC	posi1434	TTAAGGTGTTACCGGCATCAGTGAAAAGCCC	0
chr:transposi1435	NULL	TTAAGGTGTTACCGGCATCAGTGAAAAGCC	posi1435	TTAAGGTGTTACCGGCATCAGTGAAAAGCC	0
chr:transposi1436	NULL	TTAAGCCAAACTACAAATATTCTATAGTGTC	posi1436	TTAAGCCAAACTACAAATATTCTATAGTGTC	0
chr:transposi1437	NULL	TTAAGCCAAACTACAAATATTCTATAGTGT	posi1437	TTAAGCCAAACTACAAATATTCTATAGTGT	0
chr:transposi1438	NULL	TTAACTCAGGTGTTGGGATCCGCACTCA	posi1438	TTAACTTAGGTGTTGGGATCCGAACTCA	2
chr:transposi1439	NULL	TTAACATGATGCCCAAACACTTTACCAACTG	posi1439	TTAACATGATGCCCAAACACTTTACCAACTG	0
chr:transposi1440	NULL	TTAAATAGAGGGTGAGAAGTGTGCATAGC	posi1440	TTAAATAGAGGGTGAGAAGTGTGCATAGC	0
chr:transposi1441	NULL	TTAAATAAATCAGTGCCTGCAAAGTATCA	posi1441	TTAAATAAATCAGTGCCTGCAAAGTATCA	0
chr:transposi1442	NULL	TTAAAATGATAAACACGGATGTCTCTGGC	posi1442	TTAAAATGATAAACAGGGATGTCTCTGGC	1
chr:transposi1443	NULL	TTAAAAGTGCTTGCTGCCAAGTTTGACAGAC	posi1443	TTAAAAGTGCTTGCTGCCAAGTTTGACAGAC	0
chr:transposi1444	NULL	TGTTTTTCTGGAGGCTGCCTAGAAAAAGGT	posi1444	TGTTTTTCTGGAAGCTGCCTAGAAAAAGGT	1
chr:transposi1445	NULL	TGTTTTTCTGGAAGCTGCTTAGAAAAAGGGT	posi1445	TGTTTTTCTGGAAGCTGCCTAGAAAAAGGGT	1
chr:transposi1446	NULL	TGGTTTTCTGGAAGCTGCCTAGAAAAAAGGT	posi1446	TGTTTTTCTGGAAGCTGCCTAGAAAAAAGGT	1
chr:transposi1447	NULL	TGTTTTTAACATGATGCCCAAACACTTTAC	posi1447	TGTTTTTAACATGATGCCCAAACACTTTAC	0
chr:transposi1448	NULL	TGTTTTGTGTCAGATAACTTCAATGTACCT	posi1448	TGTTTTGTGTCAGATAACTTCAATGTACCT	0
chr:transposi1449	NULL	TGTTTTGACCAATTCTTGAAACATGTGT	posi1449	TGTTTTGACCATTTCTTGAACCATGTGT	2
chr:transposi1450	NULL	TGTTTTACAGGGACTATTAATTGTTGGTT	posi1450	TGTTTTACAGGGACTATTAATTGTTGGTT	0
chr:transposi1451	NULL	TGTTTTAAACTCCGCCTACGTGTGCATGT	posi1451	TGTTTTAAACTCCGCCTACGTGTGCATGT	0
chr:transposi1452	NULL	TGTGTGTTTGTTGTACAGGTCCTGGGT	posi1452	TGTTTGTTTGTTGTACAGGTCCTGGGT	1
chr:transposi1453	NULL	TGTTTGTTTGTTGTACAGGTCCTGGGCATC	posi1453	TGTTTGTTTGTTGTACAGGTCCTGGGCATC	0
chr:transposi1454	NULL	TGTATGTTGCTTTAGTCTTTGTGATCCCT	posi1454	TGTTTGTTGCTTTAGTCTTTGTGATCCCT	1
chr:transposi1455	NULL	TGTTTGGTCCCTTCATAGCTATCCTCGG	posi1455	TGTTTGGTCCCTTCATAGCTATCCTCGG	0
chr:transposi1456	NULL	TGTTTGGGGATGACGAGTTGAAACCGGTGA	posi1456	TGTTTGGGGATGACGAGTTGAAACCGGTGA	0
chr:transposi1457	NULL	TGTTTGGAGCCTCAAAACGTTCTCTACCAGG	posi1457	TGTTTGGAGCCTCAAAACGTTCTCTACCAGG	0
chr:transposi1458	NULL	TGTTTGCCCTCTAGAAACAAAGTCAGCATGG	posi1458	TGTTTGCCCTCTAGAAACAAAGTCAGCATGG	0
chr:transposi1459	NULL	TGTTTGCAACTACTATTAATAAGTGTTGA	posi1459	TGTTTGCAACTACTATTAATAAGTGTTGA	0
chr:transposi1460	NULL	TGTTTCTAGTTTCCCGGTGCTCCCAAAAGCC	posi1460	TGTTTCTAGTTTCCCGGTGCTCCCAAAAGCC	0
chr:transposi1461	NULL	TGTTTCTAGTTTCCCGGTGCTCCCAAAAGC	posi1461	TGTTTCTAGTTTCCCGGTGCTCCCAAAAGC	0
chr:transposi1462	NULL	TGTTTCAAAAGGTTGTTTCTTTGATGAGG	posi1462	TGTTTCAAAAGGTTGTTTCTTTGATGAGG	0
chr:transposi1463	NULL	TGTTTAGTTGATCTTAGATAGGGCTGTTCCT	posi1463	TGTTTAGTTGATCTTAGATAGGGCTGTTCCT	0
chr:transposi1464	NULL	TGTTTAGTTGATCTTAGATAGGGCTGTTCC	posi1464	TGTTTAGTTGATCTTAGATAGGGCTGTTCC	0
chr:transposi1465	NULL	TGTTTAGTTGATCTTAGATAGGGCTGTTC	posi1465	TGTTTAGTTGATCTTAGATAGGGCTGTTC	0
chr:transposi1466	NULL	CGTTTAGATCCTACAAGGGTGTTCTGCTAT	posi1466	TGTTTAGATCCTACAAGGGTGTTCTGCTAT	1
chr:transposi1467	NULL	TGTTTACCACTTAGAACACAGGATGTCAGT	posi1467	TGTTTACCACTTAGAACACAGGATGTCAGT	0
chr:transposi1468	NULL	TGTTTAATCCATGGTGCTAGTCTCTGACCTC	posi1468	TGTTTAATCCATGGTGCTAGTCTCTGACCTC	0
chr:transposi1469	NULL	TGTTTGAACTCCGCCTACGTCTGCATGT	posi1469	TGTTTAAACTCCGCCTACGTGTGCATGT	2
chr:transposi1470	NULL	TGTTGCTTGCTGTACAGGTCCTGGGCATC	posi1470	TGTTGTTTGTTGTACAGGTCCTGGGCATC	2
chr:transposi1471	NULL	TGTTGCTGCCATGGTAAACCTGCTCA	posi1471	TGTTGTTGCCATGGTAATCCTGCTCA	2
chr:transposi1472	NULL	TGTTGTAGGAGGAGTGGCCTTGTGGTTGT	posi1472	TGTTGTAGGAGGTGTGGCCTTGTGGTTGT	1
chr:transposi1473	NULL	TGTTGTACCCACCTTGCAGCTATTACTTTGG	posi1473	TGTTGTACCCACCTTGCAACTATTACTTTGG	1
chr:transposi1474	NULL	TGTTGTACCCACCTTGCAACTAGTACTTGG	posi1474	TGTTGTACCCACCTTGCAACTATTACTTGG	1
chr:transposi1475	NULL	TGTTGGGTGCTTGTGGTCTTATAAACAGTGT	posi1475	TGTTGGTTGCTTTTGGTCTTATAAACAGTGT	2
chr:transposi1476	NULL	TGTTGGTTGCCTTTTGGTCTTATAAACAGTGT	posi1476	TGTTGGTTGCCTTTTGGTCTTATAAACAGTGT	0
chr:transposi1477	NULL	TGTTGGTTGCCTTTTGGTCTTATAAACAGT	posi1477	TGTTGGTTGCCTTTTGGTCTTATAAACAGT	0
chr:transposi1478	NULL	TGTTGGATCAGGTTGACTGCCCGTCTCTC	posi1478	TGTTGGATCAGGTTGACTGCCCGTCTCTC	0
chr:transposi1479	NULL	CGTCGAATGGATGATTGGGTGGATGA	posi1479	TGTTGAATGGATGAATGGGTGGATGA	3
chr:transposi1480	NULL	TGTTGACATTGCCATCTGATTCCACTGC	posi1480	TGTTGAAATTGCCATCTAATTCCACTGC	2
chr:transposi1481	NULL	TGGTCTTTCTACTGGAGCGGCCTTGTCCTGT	posi1481	TGTTCTTTCTACTGGAGCGGCCTTGTCCTGT	1
chr:transposi1482	NULL	TGTTCTTGCACCAGTTGTTCAAGTGCCTGC	posi1482	TGTTCTTGCACCAGTTGTTCAAGTGCCTGC	0
chr:transposi1483	NULL	TGTTCTTAGGTATTCCATGAATACATTT	posi1483	TGTTCTTCGGTAGTCCATGAATACATTT	2
chr:transposi1484	NULL	TGTTCTTACTTCAAGTTGCCTGACTTT	posi1484	TGTTCTTACTTCAAGATGCCTGCCTTG	3
chr:transposi1485	NULL	TGTTCTGTCAGCTCTGACTTTCTGGGTC	posi1485	TGTTCTGACATCTCTGACTTTCTGGGTC	2
chr:transposi1486	NULL	TGTTCTGACATCTCTGACTTTCTGGGGTC	posi1486	TGTTCTGACATCTCTGACTTTCTGGGGTC	0
chr:transposi1487	NULL	TGTTCTGAAAGGTTATGTGACCACCTATG	posi1487	TGTTCTGAAAGGTTATGTGACCACCTATG	0
chr:transposi1488	NULL	TGTTCTCTTCTGCTGTCTCTCCCTCCAAT	posi1488	TGTTCTCTTCTGCTGTCTCTCCCTCCAAT	0
chr:transposi1489	NULL	TGTTCTCTCTCACCTGCCTCAATACCTTC	posi1489	TGTTCTCTCTCACCTGCCTCAATACCTTC	0
chr:transposi1490	NULL	TGTTCGTGTCTGTTTGTCACCTTTTTAC	posi1490	TGTTCGTGTCTGTTTGTCACCTTTTTGC	1
chr:transposi1491	NULL	TGTTCGTGTCTGTTCGTCACCTTTTGC	posi1491	TGTTCGTGTCTGTTTGTCACCTTTTGC	1
chr:transposi1492	NULL	TGTTCGTGTCTGTTTGTCACCCTTTTTGCC	posi1492	TGTTCGTGTCTGTTTGTCACCCTTTTTGCC	0
chr:transposi1493	NULL	TGTTCATCAAGGACCGGACTAAAGACTCTC	posi1493	TGTTCATCAAGGACCGGACTAAAGACTCTC	0
chr:transposi1494	NULL	TGTGATCAGGCATATGCTGCACAAAGT	posi1494	TGTTATCAGGCATATGCTGCACAAAGT	1
chr:transposi1495	NULL	TGTTATCAGGCATATGCTGCACAAAGAC	posi1495	TGTTATCAGGCATATGCTGCACAAAGAC	0
chr:transposi1496	NULL	TGTTATCAAGCATATGCTGCACAAAGGCC	posi1496	TGTTATCAAGCATATGCTGCACAAAGACC	1
chr:transposi1497	NULL	TGTTATAGTTGTCTCTGGTTGGAGCTTGT	posi1497	TGTTATAGTTGTCTCTGGTTGGAGCTTGT	0
chr:transposi1498	NULL	TGTCATACCCAGGGGCTTAATCATGATC	posi1498	TGTTATACCCAGGGGCTTAACCATGATC	2
chr:transposi1499	NULL	TGTTAGTTGTCCAGTGGCCTCACCTGC	posi1499	TGTTAGTTGTCCAGTGGCCTCACCTGC	0
chr:transposi1500	NULL	TGTTAGTGGATAACTCAGCCATTTGTCCTG	posi1500	TGTTAGTGGATAACTCAGCCATTTGTCCTG	0
chr:transposi1501	NULL	TGTTACGGAAAGTTCGCTGTGCCCACATGCTC	posi1501	TGTTACGGAAAGTTCGCTGTGCCCACATGCTC	0
chr:transposi1502	NULL	TGTTACGGAAAGTTCGCTGTGCCCACATGC	posi1502	TGTTACGGAAAGTTCGCTGTGCCCACATGC	0
chr:transposi1503	NULL	TGTTACGGAAAGATCGCTGTGCCCACATGC	posi1503	TGTTACGGAAAGCTCGCTGTGCCCACATGC	1
chr:transposi1504	NULL	TGTCAACTAGGTGGCCAAAGGAGGCTTTC	posi1504	TGTTAATTAGGTAGCCAAAGGAGGCTTTC	3
chr:transposi1505	NULL	TGTTAAGTAAGCCAGGTTCAGCAGTTTGCC	posi1505	TGTTAAGTAAGCCAGGTTCAGCAGTTTGCC	0
chr:transposi1506	NULL	TGTTAAGTAAGCCAGGTTCAGCAGTTTGC	posi1506	TGTTAAGTAAGCCAGGTTCAGCAGTTTGC	0
chr:transposi1507	NULL	TGTTAACAAAGCCAGGTTCAGCAGTTGC	posi1507	TGTTAAGTAAGCCAGGTTCAGCAGTTGC	2
chr:transposi1508	NULL	TGTTAAGGTGTTGCCGGCATCAGTGATA	posi1508	TGTTAAGGTGTTACCGGCATCAGTGAAA	2
chr:transposi1509	NULL	TGTTAACACAAATACAAAGCCTTCCTCTCA	posi1509	TGTTAACACAAATACAAAGCCTTCCTCTCA	0
chr:transposi1510	NULL	TGTTAACACAAATACAAAGCCTTCCTCTC	posi1510	TGTTAACACAAATACAAAGCCTTCCTCTC	0
chr:transposi1511	NULL	TGTTAAATAGGTTCCTCAGCTAGTTGTC	posi1511	TGTTAAATAGGTACCTCAGCTAGTTGTC	1
chr:transposi1512	NULL	TGTGTTTTTGGAAAAGGTGTTTAAGGTATT	posi1512	TGTGTTTTTGGAAAAGGTGTTTAAGGTATT	0
chr:transposi1513	NULL	TGTGTTTGAATACTTGGTTCCCACTGCTGTC	posi1513	TGTGTTTGAATACTTGGTTCCCACTGGTGTC	1
chr:transposi1514	NULL	TGTGTTGATGTTCGAAGCCTGGGTATCTG	posi1514	TGTGTTGATGTTCGAAGCCTGGGTATCTG	0
chr:transposi1515	NULL	TGTGTTCTATTGTGTACATTGTCTGCTTA	posi1515	TGTGTTCTATTGTGTTCATTTTGTGCTTA	3
chr:transposi1516	NULL	TGTGTTAGAGGTAAAAGCTTGGTTCCTGGC	posi1516	TGTGTTAGAAGTCAAAGCTTGGTTCCTGGC	2
chr:transposi1517	NULL	TGTGTTACTTGAGGAAGCTCCAAGGTC	posi1517	TGTGTTACTTCAGGAGGCTCCAAGGTC	2
chr:transposi1518	NULL	TGTGTTAACAGGAAAGAAGGCTTTGGGCT	posi1518	TGTGTTAACAGGAAAGAAGGCTTTGGGCT	0
chr:transposi1519	NULL	TGTGTTAAACGTTTTGTCCACAGGGTGGTA	posi1519	TGTGTTAAAGGTTTTGTCCACAGGGTGGTA	1
chr:transposi1520	NULL	TGAGTTAAAGGCTTTGTCCACAGGGTGT	posi1520	TGTGTTAAAGGCTTTGTCCACAGGGTGT	1
chr:transposi1521	NULL	TGTGCTAAAGGCTTTGTCCACAGGGTGGTAA	posi1521	TGTGTTAAAGGCTTTGTCCACAGGGTGGTAA	1
chr:transposi1522	NULL	TGTGTTAAAGGCTTTGTCCACAGGGTGGTA	posi1522	TGTGTTAAAGGCTTTGTCCACAGGGTGGTA	0
chr:transposi1523	NULL	TGTGTTAAAGGCTTTGTCCACAGGGTGG	posi1523	TGTGTTAAAGGCTTTGTCCACAGGGTGG	0
chr:transposi1524	NULL	TGTGTTAAAATGCTTGTTCCCAGCTTGCCTC	posi1524	TGTGTTAAAATGCTTGTTCCCAGCTTGCCTC	0
chr:transposi1525	NULL	TGTGTTAAAATGCTTGTTCCCAGCTTGC	posi1525	TGTGTTAAAATGCTTGTTCCCAGCTTGC	0
chr:transposi1526	NULL	TGTGTGTGTGAATATGATGTTAGATGCCTTT	posi1526	TGTGTGTGTGAATATGATGTTAGATGCCTTT	0
chr:transposi1527	NULL	TGTGTGTGTGAATATGATGTTAGATGCCTT	posi1527	TGTGTGTGTGAATATGATGTTAGATGCCTT	0
chr:transposi1528	NULL	TGTGTGTGCCCACTGATGAAGCCCATTGC	posi1528	TGTGTGTGCCCACTGATGAAGCCCATTGC	0
chr:transposi1529	NULL	TGTGTGGTCAGAAAACAACTTTTAACAGTA	posi1529	TGTGTGGTCAGAAAACAACTTTTAACAGTA	0
chr:transposi1530	NULL	TGTGTGCTTGAGAACAGTGATCCCAGATGT	posi1530	TGTGTGCTTGAGAACAGTGATCCCACATGT	1
chr:transposi1531	NULL	TGTGTCATGCACACGACGGTGGCTG	posi1531	TGTGTGATGCATACGACGGTGTCTG	3
chr:transposi1532	NULL	TGTGTGAGTGATGAGAACAAAAATCTTGTGT	posi1532	TGTGTGAGTGATGAGAACAAAAATCTTGTGT	0
chr:transposi1533	NULL	TGTGTGAGTGATGAGAACAAAAATCTTGTG	posi1533	TGTGTGAGTGATGAGAACAAAAATCTTGTG	0
chr:transposi1534	NULL	TGTGTCTTGATTGTGGATGTGAGGTGACT	posi1534	TGTGTCTTGATTGTGGATGTGATGTGACT	1
chr:transposi1535	NULL	TGTGTCTTGATTGTGGATGTGATGTGACCTT	posi1535	TGTGTCTTGATTGTGGATGTGATGTGACCCT	1
chr:transposi1536	NULL	TGTGTCTTGATTGTGGATGTGATGTGACC	posi1536	TGTGTCTTGATTGTGGATGTGATGTGACC	0
chr:transposi1537	NULL	TGTGTCTTGATTGTGGATGTGATGTGAC	posi1537	TGTGTCTTGATTGTGGATGTGATGTGAC	0
chr:transposi1538	NULL	TGTGTCTGGCCTGCTTACTTAATATATC	posi1538	TGTGTCTGGCCTGCTTACTTAATATATC	0
chr:transposi1539	NULL	TGTGTCTACTCAATCTTCAATGCCGGTTAA	posi1539	TGTGTCTACTCAATCTTCAATGCCGTTTAA	1
chr:transposi1540	NULL	TGTGTCCTTCTCTTTGTTTTGGGACTAGT	posi1540	TGTGTCCTTCTCTTTGTTTTCGGACTAGT	1
chr:transposi1541	NULL	TGTGTCCTACCCAGGTTTGTCTACACACT	posi1541	TGTGTCCTACCCAGGTTTGTCTACACACT	0
chr:transposi1542	NULL	TGTGTCAGATAACTTCAATGTTCTTAG	posi1542	TGTGTCAGATAACTTCAATGTACTTAG	1
chr:transposi1543	NULL	TGTGTAGGTAAAGGAGCCATGTACAGGATT	posi1543	TGTGTAGGTAAAGGAGCCATGTACAGGATT	0
chr:transposi1544	NULL	TGTGTAGGCCTGACTGTACTGGAACTCCC	posi1544	TGTGTAGGCCTGACTGTACTGGAACTCCC	0
chr:transposi1545	NULL	TGTGTAGACCAGGTTCTCCTCGAACCCAGA	posi1545	TGTGTAGACCAGGTTCTCCTCGAACCCAGA	0
chr:transposi1546	NULL	TGTGGTTCACAACCATTGGTGACTCCAGTC	posi1546	TGTGGTTCACAACCATTGGTGACTCCAGTC	0
chr:transposi1547	NULL	TGTGGTGTCTCATGCCTTTAATCCAGGCATGT	posi1547	TGTGGTGTCTCATGCCTTTAATCCAGGCATGT	0
chr:transposi1548	NULL	TGTGGTTAGTCAGGATATCATGGCAGT	posi1548	TGTGGTGAGTCAGGATATCATGGCAGT	1
chr:transposi1549	NULL	TGTGGTCACATTAGAGGTTGCTACTGGGT	posi1549	TGTGGTCACATTAGATGTTGCTACTGGGT	1
chr:transposi1550	NULL	TGTGGGCTGTGGTCTTGTGATGTCCTCAAC	posi1550	TGTGGGCTGTGGTCTTGTGATGTCCTCAAC	0
chr:transposi1551	NULL	TGTGGAATTGTGAAACCAGAGCTCAGGAAG	posi1551	TGTGGAATTGTGAAACCAGAGCTCAGGAAG	0
chr:transposi1552	NULL	TGCGGAAAGAGCAGATAGACCCTGCAAGG	posi1552	TGTGGAAAGAGCAGATAGACCCTGCAAGT	2
chr:transposi1553	NULL	TGTGCTTTTCAAGGAATTGGTCTATTTCTC	posi1553	TGTGCTTTTCAAGGAATTGGTCTATTTCTC	0
chr:transposi1554	NULL	TGTGCTTTCTTCATTGATGGTTTATTTCC	posi1554	TGTGCTTTCTTCATTGATGGTTTAGTTCC	1
chr:transposi1555	NULL	TGTGCTTTAACGCCTTGTCTTCTAGTTGT	posi1555	TGTGCTTTAACGCCTTGTCCTCTAGTTGT	1
chr:transposi1556	NULL	TGTGCTTTAACGCCTTGTCCTCTAGTTGTTT	posi1556	TGTGCTTTAACGCCTTGTCCTCTAGTTGGTT	1
chr:transposi1557	NULL	TGTGCTTTAACGCCTTGTCCTCTAGTTGGT	posi1557	TGTGCTTTAACGCCTTGTCCTCTAGTTGGT	0
chr:transposi1558	NULL	TGTGCTTTAACGCCTTGTCCTCTAGTTGG	posi1558	TGTGCTTTAACGCCTTGTCCTCTAGTTGG	0
chr:transposi1559	NULL	TGTGCTTGGACGATGGGATAGGTTTTCTCC	posi1559	TGTGCTTGGACGATGGGATAGGTTTTCTCC	0
chr:transposi1560	NULL	TGTGCTTGGACGATGGGATAGGTTTTCT	posi1560	TGTGCTTGGACGATGGGATAGGTTTTCT	0
chr:transposi1561	NULL	TGTGCTTGGACGATGGGATAGGTTTTC	posi1561	TGTGCTTGGACGATGGGATAGGTTTTC	0
chr:transposi1562	NULL	TGCGCTTGGATGATGGGATAGGTTTCT	posi1562	TGTGCTTGGACGATGGGATAGGTTTCT	2
chr:transposi1563	NULL	TGTGCTTGAACGATGGGATAGGCTTTCCC	posi1563	TGTGCTTGAACGATGGGATAGGCTTTCCC	0
chr:transposi1564	NULL	TGTGCTTATTTGTGATTAAATTGCACCCG	posi1564	TGTGCTTATTTGTGATTAAATTGCACCCG	0
chr:transposi1565	NULL	TGTGCTCTGCCTTCCTCGTGACGTCAACT	posi1565	TGTGCTCTGCCTTCCTCGTGACGTCAACT	0
chr:transposi1566	NULL	TGTGCGGGTCCCTGGACTCAGTGTC	posi1566	TGTGCGGGTTCCTGGACTCAGTGTC	1
chr:transposi1567	NULL	TGTGCGGATTCCTGGACTCAGTGGCAATGTT	posi1567	TGTGCGGGTTCCTGGACTCAGTGGCAATGTT	1
chr:transposi1568	NULL	TGTGCGGGTTCCTGGACTCAGTGGCTATGA	posi1568	TGTGCGGGTTCCTGGACTCAGTGGCAATGA	1
chr:transposi1569	NULL	TGTGCGGGTTCCTGGACTCAGTGGCAA	posi1569	TGTGCGGGTTCCTGGACTCAGTGGCAA	0
chr:transposi1570	NULL	TGTGCCATTATAGTCGATTTGATGTTTAT	posi1570	TGTGCCATTATGGTCGATTTGATGTTTAT	1
chr:transposi1571	NULL	TGTGCCATTATGGTCGATTTGATGTTTAG	posi1571	TGTGCCATTATGGTCGATTTGATGTTTAG	0
chr:transposi1572	NULL	TGTGCCATCTTGTAATGGCGTTTGTGGCT	posi1572	TGTGCCATCTTGTAATGGCGTTTGTGGCT	0
chr:transposi1573	NULL	TGTGCCATCTTGTAATGACGTTTGTGGC	posi1573	TGTGCCATCTTGTAATGACGTTTGTGGC	0
chr:transposi1574	NULL	TGTGCACCTCTATTTTCTAAATCAGTGAA	posi1574	TGTGCACCTCTATTTTCTAAATCAGTGAA	0
chr:transposi1575	NULL	TGTGCAAACTGTAAAATTGGATGTTTTGG	posi1575	TGTGCAAACTGTAAAATTGGATGTTTTGG	0
chr:transposi1576	NULL	TGTGATTTTAGGGCTGATTATTTGGTAC	posi1576	TGTGATTTTAGGGCTGATTATTTGGTAC	0
chr:transposi1577	NULL	TGTGATTCGAGGCTGATCATTTGGTACT	posi1577	TGTGATTTTAGGCTGATTATTTGGTACT	3
chr:transposi1578	NULL	TGTGATGTGGAATTGCTGTCTGTGAA	posi1578	TGTGATTTGGAGTGGCTGTCTGTGAA	3
chr:transposi1579	NULL	TGTGATTGGTTACATTACTCAGGATGATAT	posi1579	TGTGATTGGTTACCTTACTCAGGATGATAT	1
chr:transposi1580	NULL	TGTGATTGGTTACCTTACTCAGGATGATA	posi1580	TGTGATTGGTTACCTTACTCAGGATGATA	0
chr:transposi1581	NULL	TGTGATTGGGTTACCTCACTAAAGATGGTAT	posi1581	TGTGATTGGGTTACCTCACTAAAGATGGTAT	0
chr:transposi1582	NULL	TGTGATTGATTCTAAGCCTTCGTATGCAGA	posi1582	TGTGATTGATTCTAAGCCTTCGTATGCAGA	0
chr:transposi1583	NULL	TGTGATTCCCAAAGCTATGCTTCTCTGACT	posi1583	TGTGATTCCCAAAGCTATGCTTCTCTGGCT	1
chr:transposi1584	NULL	TGTGATTCCCAAAGCTATGCTTCTCTGGC	posi1584	TGTGATTCCCAAAGCTATGCTTCTCTGGC	0
chr:transposi1585	NULL	TGTGATTACAGGTGTGAAATATCAATGCT	posi1585	TGTGATTACAGGTGTGAAATATCAATGCT	0
chr:transposi1586	NULL	TGTGATTAAGGTCTTACCGGCATCAGTGAT	posi1586	TGTGATTAAGGTGTTACCGGCATCAGTGAT	1
chr:transposi1587	NULL	TGTGATTAAGGTGTTACCGGCATCAGTGA	posi1587	TGTGATTAAGGTGTTACCGGCATCAGTGA	0
chr:transposi1588	NULL	TGTGATTAAGGTGTTACCGGCATCAGTG	posi1588	TGTGATTAAGGTGTTACCGGCATCAGTG	0
chr:transposi1589	NULL	TGTGATTAAAGGCGTGCACTACCATG	posi1589	TGTGATTAAAGGCGTGCACTACCATG	0
chr:transposi1590	NULL	TGTGATGTGACCCGCACCACCCTGCCTTC	posi1590	TGTGATGTGACCCGCACCACCCTGCCTTC	0
chr:transposi1591	NULL	TGTGATGCTAGTAGATCTAAGTGTGAG	posi1591	TGTGATGCTTGTAGATCTAAGTCTGGG	3
chr:transposi1592	NULL	TGTGTTGCCAGGAAACTCTGTTAAATGGT	posi1592	TGTGATGCCAGGAAACTCTGTTAAATGGT	1
chr:transposi1593	NULL	TGTGATGCCAGGAAACTCTGTTAAATGGC	posi1593	TGTGATGCCAGGAAACTCTGTTAAATGGC	0
chr:transposi1594	NULL	TGTGTTAAATATCATGACCAGAAGCAAC	posi1594	TGTGATAAATATCATGACCAGAAGCAAC	1
chr:transposi1595	NULL	TATGATAAAATAGCCTAACAAATGATACAGT	posi1595	TGTGATAAAATAGCCTAACAAATGACACAGT	2
chr:transposi1596	NULL	TGTGATAAAATAGCCTAACAAAAGACACAGG	posi1596	TGTGATAAAATAGCCTAACAAAAGACACAGG	0
chr:transposi1597	NULL	TGTGATAAAATAGCCTAACAAAAGACACAG	posi1597	TGTGATAAAATAGCCTAACAAAAGACACAG	0
chr:transposi1598	NULL	TGCGATAAAACGCAGACCCAGAGAGCCTTGT	posi1598	TGTGATAAAACGCAGACCCAGAGAGCCTTGT	1
chr:transposi1599	NULL	TGTGAGTGCAGGTGCCCATGGATAAATGTA	posi1599	TGTGAGTGCAGATGCCCATGGATAAATGTA	1
chr:transposi1600	NULL	TGGGAGTCTGAGTGTTTATATTTATGT	posi1600	TGTGAGTCTGAGTGTTTATATGTATGT	2
chr:transposi1601	NULL	TGTGAGGTGTCCTCGGACTGGCTGTA	posi1601	TGTGAGGTGTCCTCGGACTGGCTGCC	2
chr:transposi1602	NULL	GGTGAGGTGTCCTCGGACTGGTTGC	posi1602	TGTGAGGTGTCCTCGGACTGGCTGC	2
chr:transposi1603	NULL	TGTGAGGTCCAGGGGATCGATCCTCCGA	posi1603	TGTGAGGTCCAGGGGCTCGATCCTCAGC	3
chr:transposi1604	NULL	TGTGAGGTCCAGGGCTGTATCCTCACCAT	posi1604	TGTGAGGTCCAGGGCTCGATCCTCAGCAT	3
chr:transposi1605	NULL	TGTGATAACCAGGGCTCGATCCTCAGCA	posi1605	TGTGAGGTCCAGGGCTCGATCCTCAGCA	3
chr:transposi1606	NULL	TGTGAGGCGCTTTTGTCCGTGTGTATTATC	posi1606	TGTGAGGCGCTTTTGTCCGTGTGTATTATC	0
chr:transposi1607	NULL	TGTGAGCTGCCTGATGTGGGTTGTTGG	posi1607	TGTGAGCTGCCTGATGTGGGTTGTTGG	0
chr:transposi1608	NULL	TGTGAGCTGATTATAAAAGTTCCCTGTGTGT	posi1608	TGTGAGCTGATTATAAAAGTTCCCTGTGTGT	0
chr:transposi1609	NULL	TGTGAGACTCGAGGCAAATATTTGGCGGTGT	posi1609	TGTGAGACTCGAGGCAAAAATTTGGCGGTGT	1
chr:transposi1610	NULL	TGTGAGACTCGAGGCAAAAATTTGGCGGT	posi1610	TGTGAGACTCGAGGCAAAAATTTGGCGGT	0
chr:transposi1611	NULL	TGTGACTCGTCAGGTGTCATCTCCTCTGT	posi1611	TGTGACTCGTCAGGTGTCATCTCCTCTGT	0
chr:transposi1612	NULL	TGTGACTAAAGGTGTGTGCCACCACTGCC	posi1612	TGTGACTAAAGGTGTGTGCCACCACTGCC	0
chr:transposi1613	NULL	TGTGACCACCTATGACTGCCTTGCTTTGCC	posi1613	TGTGACCACCTATGACTGCCTTGCTTTGCC	0
chr:transposi1614	NULL	TGTGACCACATTGAATAAATCCTTCTCCAC	posi1614	TGTGACCACATTGAATAAATCCTTCTCCAC	0
chr:transposi1615	NULL	TGTGACCACATTGAATAAATCCTTCTCCA	posi1615	TGTGACCACATTGAATAAATCCTTCTCCA	0
chr:transposi1616	NULL	TGTGACAGGACAATAGACTTCACTTAGGGC	posi1616	TGTGACAGGACAATAGACTTCACTTAGGGC	0
chr:transposi1617	NULL	TGTGACAAAATGCCTGAGAAAAATCACTTA	posi1617	TGTGACAAAATGCCTGAGAAAAATCACTTA	0
chr:transposi1618	NULL	TGTGAATGTGTGTGCGTGCCATGGGAGTC	posi1618	TGTGAATGTGTGTGGGTGCCATGGGAGTC	1
chr:transposi1619	NULL	TGTGACTGTGTGTCGGTGCCATGGAAGTTT	posi1619	TGTGAATGTGTGTGGGTGCCATGGAAGTTT	2
chr:transposi1620	NULL	TGTGAATGTGTGTGGGTGCCATGGAAGCT	posi1620	TGTGAATGTGTGTGGGTGCCATGGAAGTT	1
chr:transposi1621	NULL	TGTGAATGTGTGTGGGTGCCATGGAAGTC	posi1621	TGTGAATGTGTGTGGGTGCCATGGAAGTC	0
chr:transposi1622	NULL	TGTGAATGTGTGTGGGTGCCATGGAAGT	posi1622	TGTGAATGTGTGTGGGTGCCATGGAAGT	0
chr:transposi1623	NULL	TGTGAAGTAGGTCCCGTTTGCATGCTGTT	posi1623	TGTGAAGTAGGTCCCGTTTGCATGCTGTT	0
chr:transposi1624	NULL	TGTGAACTACGATGCTGAATGAGTCATTGT	posi1624	TGTGAACTACGATGCTGAATGAGTCATTCT	1
chr:transposi1625	NULL	TGTGAACTACGATGCTGAATGAGTCATTCA	posi1625	TGTGAACTACGATGCTGAATGAGTCATTCA	0
chr:transposi1626	NULL	TGTGAACTACGATGCTGAATGAGTCATTC	posi1626	TGTGAACTACGATGCTGAATGAGTCATTC	0
chr:transposi1627	NULL	TGTGAACTACGATGCTGAATGAGTCATT	posi1627	TGTGAACTACGATGCTGAATGAGTCATT	0
chr:transposi1628	NULL	TGTGAACTACGATGCTGAATGGGTCATC	posi1628	TGTGAACTACGATGCTGAATGAGTCATC	1
chr:transposi1629	NULL	TGTGAAAGTGGAAGGAAGCCGCAAAGCAAT	posi1629	TGTGAAAGTGGAAGGAAGCCTCAAAGCAAT	1
chr:transposi1630	NULL	TGTGAAAGGGTCATTTGACCTCCAAAGGAGT	posi1630	TGTGAAAGGGTCATTTGACCTCCAAAGGAGT	0
chr:transposi1631	NULL	TGTGAAACCCGGAAAGTGCCTTCTCAGG	posi1631	TGTGAAACCCGGAAAGTGCCTTCTCAGG	0
chr:transposi1632	NULL	TGTGAAACAGAAGTTCCGTTTATGGCTGAA	posi1632	TGTGAAACAGAAGTTCCGTTTATGGCTGAA	0
chr:transposi1633	NULL	TGTGAAACAAAAGAAGTGCCACACAAGCC	posi1633	TGTGAAACAAAAGAAGTGCCACACAAGCC	0
chr:transposi1634	NULL	TGTGTTGCATTGCTGTGCCCATATCCTGT	posi1634	TGTCTTGCATTGCTGTGCCCATATCCTGT	1
chr:transposi1635	NULL	TGTCTGGTGTCCGTTTGTCATCCCGCCGA	posi1635	TGTCTGGTGTCCGTTTGTCATCCCGCCGA	0
chr:transposi1636	NULL	TGTCTGCCGTTTTCGAAACAAGAAACCTAGC	posi1636	TGTCTGCCGTTTTCGAAACAAGAAACCTAGC	0
chr:transposi1637	NULL	TGTCTGACGATGAGACTCACCAAGGCTGT	posi1637	TGTCTGACGATGAGACTCACCAAGGCTGT	0
chr:transposi1638	NULL	TGTCTCTGAGGTTCTCCTGCCTTTCTGTC	posi1638	TGTCTCTGAGGTTCTCCTGCCTTTCTGTC	0
chr:transposi1639	NULL	TGTCTCAGGACATGCAATGTCTAGGAGT	posi1639	TGTCTCAGGATATGCAATGTCTAGGAGT	1
chr:transposi1640	NULL	TGTCGCAACTTTCGAGTATTGCCAGTTCT	posi1640	TGTCTCAACTTTCGAGTATTGCCAGTTCT	1
chr:transposi1641	NULL	TGTCTCAACTTTCGAGTATTGCCAGTTC	posi1641	TGTCTCAACTTTCGAGTATTGCCAGTTC	0
chr:transposi1642	NULL	TGTCTCAACTTTCGAGTATTGCCAGCC	posi1642	TGTCTCAACTTTCGAGTATTGCCAGTC	1
chr:transposi1643	NULL	TGTCTAGGCAGCCTGCCGCCCTTTG	posi1643	TGTCTAGCCAGCCTGCCTGCCTTTG	3
chr:transposi1644	NULL	TGTCTACCCGGGGCCGAGTGGAAAGC	posi1644	TGTCTACCCGGGGCCGAGTGGAAAGC	0
chr:transposi1645	NULL	TGTCTAAAAATATTTCTGTGAGCCGGCGA	posi1645	TGTCTAAAAATATTTCTGTGAGCCGGCGA	0
chr:transposi1646	NULL	TGTCGTTGCCTGCAGTGCTACCCTGTGT	posi1646	TGTCGTTGCCTGCAGTGTTACCCTGTGT	1
chr:transposi1647	NULL	TGTCGTTGCCTGCAGTGTTACCCTGTGC	posi1647	TGTCGTTGCCTGCAGTGTTACCCTGTGC	0
chr:transposi1648	NULL	TGTCGTATTCACTTTTGTCCCTCTGTGCCTG	posi1648	TGTCGTATTCACTTTTGTCCCTCTGTGCCTG	0
chr:transposi1649	NULL	TGTCGCCAGGCTCTTGTCACTCTGTCC	posi1649	TGTCGCCAGGCTCTTGTCACTCTGTCC	0
chr:transposi1650	NULL	TGTCCTTCATTCGGTTGTCCCAAGTGATT	posi1650	TGTCCTTCATTCGGTTGTCCCAAGTGCTT	1
chr:transposi1651	NULL	TGTCCTCTCTTGCTGTATCTCCAGGGCCTT	posi1651	TGTCCTCTCTTTCTGTATCTCCAGGGCCTT	1
chr:transposi1652	NULL	TGTCCTAAAATCTGTGTTGCTTCTACAGTC	posi1652	TGTCCTAAAATCTGTGTTGCTTCTACAGTC	0
chr:transposi1653	NULL	TGTCCCAAGTGCTAACTTACGTTTTACCTTC	posi1653	TGTCCCAAGTGCTAACTTACGTTTTACCTTC	0
chr:transposi1654	NULL	TGTCCCAAGTGCTAACTTACGTTTTACCTT	posi1654	TGTCCCAAGTGCTAACTTACGTTTTACCTT	0
chr:transposi1655	NULL	TGTCCATTGAGTGTCAGAGGTTTAGACGT	posi1655	TGTCCATTGAGTGTCAGAGGTTTAGACGT	0
chr:transposi1656	NULL	TGTCATTCTGGCCACAAAATCTGAGAAGGAC	posi1656	TGTCATTCTGGCCACAAAATCTGAGAAGGAC	0
chr:transposi1657	NULL	TGTCATATTATGGTATCTGCAATGCTGGC	posi1657	TGTCATATTATGGTATCTGCAATGCTGGC	0
chr:transposi1658	NULL	TGTCATATGGTGAAAATGGTCCCGATCGT	posi1658	TGTCATATGGTGATAATGGTCCCGATCGT	1
chr:transposi1659	NULL	TGTCATATGGTGATAAAGGTCCCGATCGGT	posi1659	TGTCATATGGTGATAATGGTCCCGATCGGT	1
chr:transposi1660	NULL	TGTCATATGGTGATAATCGTCCCGATCGGC	posi1660	TGTCATATGGTGATAATGGTCCCGATCGGC	1
chr:transposi1661	NULL	TGTCATATGGTGATAATGGTCCCGATCGG	posi1661	TGTCATATGGTGATAATGGTCCCGATCGG	0
chr:transposi1662	NULL	TGTCAGTCAGTCAGTTTCAGGGCTACAA	posi1662	TGTCAGTCAGTCAGTTTCAGGGCTACAA	0
chr:transposi1663	NULL	TGTCAGTATTCACCAGGAACTTGGTTTGT	posi1663	TGTCAGTATTCACCAGGAACTTGGTTTGT	0
chr:transposi1664	NULL	TGTCAGGTTGGCAGGCTGTTCAGTTGT	posi1664	TGTCAGGTTGTCAGGCTGTTGAGTTGC	3
chr:transposi1665	NULL	TGTCAGGTGTTTTCCTCGGTTATACTTCTAG	posi1665	TGTCAGGTGTTTTCCTCGGTTATACTTCTAG	0
chr:transposi1666	NULL	TGTCAGTTGCGTGCAGTTCAGTCCC	posi1666	TGTCAGGTGTGTGCAGTGCAGTCCC	3
chr:transposi1667	NULL	TGTCAGGATGGATGAACTAATTGCTGGGC	posi1667	TGTCAGGATGGATGAACTAATTGCTGGGC	0
chr:transposi1668	NULL	TGTCAGGAATAGTTTGTGCTCTAAAGTTA	posi1668	TGTCAGGAATAGTTTGTGCTCTAAAGTTA	0
chr:transposi1669	NULL	TGTCAGCTCACAACTCCGTCAGTCAGTTCC	posi1669	TGTCAGCTCACAACTCCGTCAGTCAGTTCC	0
chr:transposi1670	NULL	TGTCAGCCACAGAAGGTCTCAACTTCCCG	posi1670	TGTCAGCCACAGAAGGTCTCAACTTCCCA	1
chr:transposi1671	NULL	TGTCAGATTTTGAGACACTTTGACTGTGT	posi1671	TGTCAGATTTTGAGACGCTTTGACTGTGT	1
chr:transposi1672	NULL	TGTCAGACGTTCAGTTTCCACTAAGGCC	posi1672	TGTCAGACGTTCAGTTTCCACTAAGGCC	0
chr:transposi1673	NULL	TGTCACTACAGCTGTCCGGTAAACCCTGA	posi1673	TGTCACTACAGCTGTCCGGTAAACCCTGA	0
chr:transposi1674	NULL	TGTCACCACAGTGGGTATCTACGTTGAGT	posi1674	TGTCACCACAGTGGGTTTCTACGTTGAGT	1
chr:transposi1675	NULL	TGTCACATGGTTGATGCCAAGTTCTGCTT	posi1675	TGTCACATGGATGATGCCAAGTTCTGCTT	1
chr:transposi1676	NULL	TGTCACATGGATGATGCCAAGTTCTGCTCCT	posi1676	TGTCACATGGATGATGCCAAGTTCTGCTCCT	0
chr:transposi1677	NULL	TGTCACATGGATGATGCCAAGTTCTGCTCC	posi1677	TGTCACATGGATGATGCCAAGTTCTGCTCC	0
chr:transposi1678	NULL	TGTCACATGGATGATGCCAAGTTCTGCTC	posi1678	TGTCACATGGATGATGCCAAGTTCTGCTC	0
chr:transposi1679	NULL	TGTCACATGGATGATGCCAAGTTCTGCT	posi1679	TGTCACATGGATGATGCCAAGTTCTGCT	0
chr:transposi1680	NULL	TGTCACATGCCCAGCTTTCCTGCCAACTCC	posi1680	TGTCACATGCCCAGCTTTCCTGCCAACTCT	1
chr:transposi1681	NULL	TGTCACATGCCCAGCTTTCCTGCCAACTCC	posi1681	TGTCACATGCCCAGCTTTCCTGCCAACTCC	0
chr:transposi1682	NULL	TGTCACATGCCCAGCTTTCCTGCCAAC	posi1682	TGTCACATGCCCAGCTTTCCTGCCAAC	0
chr:transposi1683	NULL	TGTCATAGCAATAGCCCACGAACCTCGTAT	posi1683	TGTCACAGCAATAGCCCACGAACCTCGTAT	1
chr:transposi1684	NULL	TGTCACAGCAATAGCCCACGAACCTCGTAC	posi1684	TGTCACAGCAATAGCCCACGAACCTCGTAC	0
chr:transposi1685	NULL	TGTCACAGATTGCTGCCTCAACACCTGG	posi1685	TGTCACAGATTTCTTCCTCAAAACCTGG	3
chr:transposi1686	NULL	TGTAAATCCTACCTCTGCTTCCTTTGGCTTT	posi1686	TGTCAATCCTACCTCTGCTTCCTTTGGCTTT	1
chr:transposi1687	NULL	TGTCAATCCTACCTCTGCTTCCTTTGGCTTC	posi1687	TGTCAATCCTACCTCTGCTTCCTTTGGCTTC	0
chr:transposi1688	NULL	TGTCAACATTACCTCTGCCAAAGGAATCTACC	posi1688	TGTCAACATTACCTCTGCCAAAGGAATCTACC	0
chr:transposi1689	NULL	TGTCAACATTACCTCTGCCAAAGGAATC	posi1689	TGTCAACATTACCTCTGCCAAAGGAATC	0
chr:transposi1690	NULL	TGGCAAAGTCTCAAGGATTGTGTTTCAGGAC	posi1690	TGTCAAAGTCTCAAGTATTGTGTTTCAGGAC	2
chr:transposi1691	NULL	TGTCAAAGATCAAGTGACCATAGTGTGT	posi1691	TGTCAAAGATCAAGTGACCATAGTGTGT	0
chr:transposi1692	NULL	TGTATTTATAGCTACGGTTTGCCCTAAG	posi1692	TGTATTTCTAGCTACGGTTTGCCCTATG	2
chr:transposi1693	NULL	TGTATTGGTGAGAGGTCCCCCAAGC	posi1693	TGTATTGGTGAGAGGTCCCCCAAGC	0
chr:transposi1694	NULL	TGTATTCTTGGCCAACCTCAATCTCGCTA	posi1694	TGTATTCTTGGCCAACCTCAATCTCGCTA	0
chr:transposi1695	NULL	TGTATTCTAAATCCTTGCTTACACACTTGGT	posi1695	TGTATTCTAAATTCTTGCTTACACACTTGGT	1
chr:transposi1696	NULL	TGTATTCTAAATTCTTGCTTACACACTTGGA	posi1696	TGTATTCTAAATTCTTGCTTACACACTTGGA	0
chr:transposi1697	NULL	TGTATTCTAAATTCTTGCTTACACACTTGG	posi1697	TGTATTCTAAATTCTTGCTTACACACTTGG	0
chr:transposi1698	NULL	TGTATTCTAAATTCTTGCTTACATACTTGC	posi1698	TGTATTCTAAATTCTTGCTTACACACTTGC	1
chr:transposi1699	NULL	TGAATTAGCAATATGTGTCTTCAGTTAGC	posi1699	TGTATTAGCAATTTGTGTCTTCAGTTAGC	2
chr:transposi1700	NULL	TGTATTACCCTTTCAGGGACTGGTCTTGC	posi1700	TGTATTACCCTTTCAGGGACTGGTCTTGC	0
chr:transposi1701	NULL	TGTATGGTGTTTCTTCACTGCAATGGTAACT	posi1701	TGTATGGTGTTTCTTCACAGCAATGGTAACT	1
chr:transposi1702	NULL	TGTATCTTGATTGTAGTGATGATTATATGT	posi1702	TGTATCTTGATTGTGGTGATGATTATATGT	1
chr:transposi1703	NULL	TGTATCTTGATTGTGGTGATCATTATATGGT	posi1703	TGTATCTTGATTGTGGTGATGATTATATGGT	1
chr:transposi1704	NULL	TGTATCTTGATTGTGGTGATGGTTATATGGC	posi1704	TGTATCTTGATTGTGGTGATGATTATATGGC	1
chr:transposi1705	NULL	TGTATCTTGATTGTGGTGATGATTATATGG	posi1705	TGTATCTTGATTGTGGTGATGATTATATGG	0
chr:transposi1706	NULL	TGTATCTCCAGGGCCTGGTGCTGCTCCGG	posi1706	TGTATCTCCAGGGCCTGGTGCTGCTCCGG	0
chr:transposi1707	NULL	TGTAGTTTGAAGGTTAAGTCTTTTACGGC	posi1707	TGTAGTTTGAAGGTGCAGTCTTTTACGGC	2
chr:transposi1708	NULL	TGTAGGTCCAGGCTAATTCTTTTGTGT	posi1708	TGTAGGTCCAGGCGAATTCTTTTGTGT	1
chr:transposi1709	NULL	TGTAGGTGCAGGCGAATTCTTTTGTGGTGT	posi1709	TGTAGGTCCAGGCGAATTCTTTTGTGGTGT	1
chr:transposi1710	NULL	TGTAGCGTCATTGTACTTCCTGGTGCTCCC	posi1710	TGTAGCGTCATTGTACTTCCTGGTGCTCCC	0
chr:transposi1711	NULL	TGTAGACAGTATTGACCTACATCGT	posi1711	TGTAGCCAGTATTGACCTACCTCGT	2
chr:transposi1712	NULL	TGTAGACCAGGCTGGCCTTGAACTTACCAA	posi1712	TGTAGACCAGGCTGGCCTTGAACTTACCAA	0
chr:transposi1713	NULL	TGTAGAAGTCAGGCCTGGATTTGAATCC	posi1713	TGTAGAAGTCAGGCCTGGATTTGAATCC	0
chr:transposi1714	NULL	TGTACTTGTCTGGTGTCCGTTTGTCTTCCC	posi1714	TGTACTTGTCTGGTGTCCGTTTGTCATCCC	1
chr:transposi1715	NULL	TGTACTTGTCTGGTGTCCGTTTGCCATCC	posi1715	TGTACTTGTCTGGTGTCCGTTTGTCATCC	1
chr:transposi1716	NULL	TGTACCCACTTTAAGGGCTGATCATTAGGT	posi1716	TGTACCCACTTTCAGGGCTGATCATTAGGT	1
chr:transposi1717	NULL	TGTACATGACTGAAAGCCATGAGCCTCTCC	posi1717	TGTACATGACTGAAAGCCATGAGCCTCTCC	0
chr:transposi1718	NULL	TGTACAATGCCATGGTCTGCCACCAGC	posi1718	TGTACAATGCCATGGTCTGCCACCAGC	0
chr:transposi1719	NULL	TGTAATGTGCTCCCTGGAGAAGCCACAGGC	posi1719	TGTAATGTGCTCCCTGGAGAAGCCACAGGC	0
chr:transposi1720	NULL	TGTAATGGTGAAGACAACCTGGAACTTGGAG	posi1720	TGTAATGGTGAAGACAACCTGGAACTTGGAG	0
chr:transposi1721	NULL	TGTAATGCTTTCTGACCAAGGTGTCACCATG	posi1721	TGTAATGCTTTCTGACCAAGGTGTCACCATG	0
chr:transposi1722	NULL	TGTAATGCTTTCTGACCAAGGTGTCACCAT	posi1722	TGTAATGCTTTCTGACCAAGGTGTCACCAT	0
chr:transposi1723	NULL	TGTAATGCACACTGAAGATCCCCACCGTA	posi1723	TGTAATGCACACTGAAGATCCCCACCGTA	0
chr:transposi1724	NULL	TGTAATCTTTGTGGCCTTACCTAAATAAGC	posi1724	TGTAATCTTTGTGGCCTTACCTAAATAAGC	0
chr:transposi1725	NULL	TGTAAGTGTGGTGCCCATGCCTGTAATGCC	posi1725	TGTAAGTGTGGTGCCCATGCCTGTAATGCC	0
chr:transposi1726	NULL	TGTAAGTGTGGTGCCCATGCCTGTAATGC	posi1726	TGTAAGTGTGGTGCCCATGCCTGTAATGC	0
chr:transposi1727	NULL	TGTAAGTGTGGTGCCCATGCCTGTA	posi1727	TGTAAGTGTGGTGCCCATGCCTGTA	0
chr:transposi1728	NULL	TGTAAGGTTTCAGGGTCTGTTATGGCTCTAT	posi1728	TGTAAGGTTTCAGGGTCTGTTATGGCTCTAT	0
chr:transposi1729	NULL	TGTAAGGTTTCAGGGTCTGTTATGGCTCTA	posi1729	TGTAAGGTTTCAGGGTCTGTTATGGCTCTA	0
chr:transposi1730	NULL	TGTAAGCCCTACTAAATCTGATTCCTCAGG	posi1730	TGTAAGCCCTACTAAATCTGATTCCTCAGG	0
chr:transposi1731	NULL	TGTAACTCTAGTTCCACGTTGACCTAGGGC	posi1731	TGTAACTCTAGTTCCACGTTGACCTAGGGC	0
chr:transposi1732	NULL	TGTAACTCCAGCCTCAAGGGATCTGATGC	posi1732	TGTAACTCCAGCCTCAAGGGATCTGATGC	0
chr:transposi1733	NULL	TGTAAGTCCAGCCTCAAGGATCTGATG	posi1733	TGTAACTCCAGCCTCAAGGATCTGATG	1
chr:transposi1734	NULL	TGTAACTCCACTTCCAGGTGATACAGTGCCC	posi1734	TGTAACTCCACTTCCAGGTGATACAGTGCCC	0
chr:transposi1735	NULL	TGTAACTCCACTTCCAGGTGATACAGTGCC	posi1735	TGTAACTCCACTTCCAGGTGATACAGTGCC	0
chr:transposi1736	NULL	TGTAACTACAGCTTCAGGAGATCCAACACC	posi1736	TGTAACTACAGCTTCAGGAGATCCAACACC	0
chr:transposi1737	NULL	TGTAACTACAGCTTCAGGAGATCCAACAC	posi1737	TGTAACTACAGCTTCAGGAGATCCAACAC	0
chr:transposi1738	NULL	TGTAACTAACTTGTTGACTGCCTCCAATT	posi1738	TGTAACTAACTTGTTGACTGCCTCCAATT	0
chr:transposi1739	NULL	TGTAACATGCATAGGATCAGAAATAACCC	posi1739	TGTAACATGCATAGGATCAGAAATAACCC	0
chr:transposi1740	NULL	TGTCAATGTTTTGAGGTTGGTATGTGC	posi1740	TGTAAATGTTTTGAGGTTGGTAAATGC	3
chr:transposi1741	NULL	TGTAAACCGGTTTAATATCCTAGATAATTG	posi1741	TGTAAACCGGTTTAATATCCTAGATAATTG	0
chr:transposi1742	NULL	TGTAAACCAGGTCACCATGGCTTTCAGCAG	posi1742	TGTAAACCAGGTCACCATGGCTTTCAGCAG	0
chr:transposi1743	NULL	TGTTAAATGGGGATAATAATAAGCCTGCGT	posi1743	TGTAAAATGGGGATAATAATAAGCCTGCGT	1
chr:transposi1744	NULL	TGAAAAATGGGGATAATAATAAGCCTGCCTT	posi1744	TGTAAAATGGGGATAATAATAAGCCTGCCTT	1
chr:transposi1745	NULL	TGTAAAAGGGGGATAATAATAAGCCTGCCTG	posi1745	TGTAAAATGGGGATAATAATAAGCCTGCCTG	1
chr:transposi1746	NULL	TGTAAAATGGGGATAATAATAAGCCTGCCT	posi1746	TGTAAAATGGGGATAATAATAAGCCTGCCT	0
chr:transposi1747	NULL	TGTAAAGTGGGGATAATAATAAGCCTGCCA	posi1747	TGTAAAATGGGGATAATAATAAGCCTGCCA	1
chr:transposi1748	NULL	TGTAAAATGGGGATAATAATAAGCCTGCC	posi1748	TGTAAAATGGGGATAATAATAAGCCTGCC	0
chr:transposi1749	NULL	TGTAAAATGGGGAACGATGCTCTCTGTGGCCT	posi1749	TGTAAAATGGGGAACGATGCTCTCTGTGGCCT	0
chr:transposi1750	NULL	TGTAAAATGGGGAACGATGCTCTCTGTGGCC	posi1750	TGTAAAATGGGGAACGATGCTCTCTGTGGCC	0
chr:transposi1751	NULL	TGTAAAATGGGGAACGATGCTCTCTGTGGC	posi1751	TGTAAAATGGGGAACGATGCTCTCTGTGGC	0
chr:transposi1752	NULL	TGTAAAATGGGGAACGATGCTCTCTGTGG	posi1752	TGTAAAATGGGGAACGATGCTCTCTGTGG	0
chr:transposi1753	NULL	TGTAAAATGGAGATGATAGCCCACATTTGGC	posi1753	TGTAAAATGGAGATGATAGCGCACATTTGGC	1
chr:transposi1754	NULL	TGTAAAATGGAGATGATAGCACACATTTGGC	posi1754	TGTAAAATGGAGATGATAGCACACATTTGGC	0
chr:transposi1755	NULL	TGTAAAATGGAGATGATAGCACACATTTGG	posi1755	TGTAAAATGGAGATGATAGCACACATTTGG	0
chr:transposi1756	NULL	TGTAAAATGGAGATGATAGCACACATTTG	posi1756	TGTAAAATGGAGATGATAGCACACATTTG	0
chr:transposi1757	NULL	TGTAGAATCTCATGACCAGAAGCTTATTT	posi1757	TGTAAAACCTCATGACCAGAAGCTTATTT	2
chr:transposi1758	NULL	TGGTTTGTAGTTGTCTTGCATTGCTGTGTC	posi1758	TGGTTTGTAGTTGTCTTGCATTGCTGTGTC	0
chr:transposi1759	NULL	TGGTTTCTGTTGCTCTCGTCCTATGGTTGT	posi1759	TGGTTTCTGTTGCTCTCGTCCTATGCTTGT	1
chr:transposi1760	NULL	TGGTTAATGCCCCGTCTATAATTTTAACTAT	posi1760	TGGTTTATGCCCCGTCTATAATTTTAACTAT	1
chr:transposi1761	NULL	TGGTTCTTGATGTCGATGATGATGATGAT	posi1761	TGGTTGTTGTTGTCGATGATGATGATGAT	2
chr:transposi1762	NULL	TGGTTGTGCTCACACCATGAATGTGCAC	posi1762	TGGTTGTGCTCACACCATGAATGTGCAC	0
chr:transposi1763	NULL	TGGTTGTGAGCCAACATGTGAGTGCTGGT	posi1763	TGGTTGTGAGCCATCATGTGAGTGCTGGT	1
chr:transposi1764	NULL	TGGTTGTGAGCCATCATGTGAGTGCTGGGA	posi1764	TGGTTGTGAGCCATCATGTGAGTGCTGGGA	0
chr:transposi1765	NULL	TGGTTGTCTTTAATCCAAGGTGCTGACATC	posi1765	TGGTTGTCTTTAATCCAAGGTGCTGACATC	0
chr:transposi1766	NULL	TGGTTGTACTGAAATTTTAACTCATGGCC	posi1766	TGGTTGTACTGAAATTTTAACTCATGGCC	0
chr:transposi1767	NULL	TGGTTGGTTCTTGCACAAAATGCCTCTTTC	posi1767	TGGTTGGTTCTTGCACAAAATGCCTCTTTC	0
chr:transposi1768	NULL	TGGTTGGTTCTTGCACAAAATGCTTCTTC	posi1768	TGGTTGGTTCTTGCACAAAATGCCTCTTC	1
chr:transposi1769	NULL	TGGTTGGGTGTGTTTTTTAGAAGGT	posi1769	TGGTTGGGGGTGTTTTTTAGAAGGT	1
chr:transposi1770	NULL	TGGTTGGCTGACCACAGGTTCCTGGATCC	posi1770	TGGTTGGCTGACCACAGGTTCCTGGATCC	0
chr:transposi1771	NULL	TGGTTGGCCATGTGTACCTTGAACATTA	posi1771	TGGTTGGCCATGTGTACCTTGAAAATTA	1
chr:transposi1772	NULL	TGGTTGCTTCCTGGGACTGCATCCCTTAA	posi1772	TGGTTGCTTCCTGGGACTGCATCCCTTAA	0
chr:transposi1773	NULL	TGGTCGCTGGGATTTTGAACTTCAGGCCTTT	posi1773	TGGTTGCTGGGATTTTGAACTTCAGACCTTT	2
chr:transposi1774	NULL	TGGTTGCTAGGTACCTGACCACAAGATCT	posi1774	TGGTTGCTAGGTACCTGTCCACAAGATCT	1
chr:transposi1775	NULL	TGGTTGCCTTTTGGTCTTATAAACAGTGT	posi1775	TGGTTGCCTTTTGGTCTTATAAACAGTGT	0
chr:transposi1776	NULL	TGGTTGAGTAGAGTGGTGATTGTACATGGT	posi1776	TGGTTGAGTAGAGTGGTGATTGTACATGGT	0
chr:transposi1777	NULL	TGGTTCTTGCACAAAATGCCTCTTTCATGGT	posi1777	TGGTTCTTGCACAAAATGCCTCTTTCATGGT	0
chr:transposi1778	NULL	TGGTTCTCAGAACGGTGCGTCGGTGGC	posi1778	TGGTTCTCAGAACGGTGCGTCGGTGGC	0
chr:transposi1779	NULL	TGGTTCTAGGGCCTCCACACAGAGTTCCAC	posi1779	TGGTTCTAGGGCCTCCACAAAGAGTTCCAC	1
chr:transposi1780	NULL	TGGTTCCTGACCAAGGAGGCAGTGTCAGAG	posi1780	TGGTTCCTGACCAAGGAGGCAGTGTCAGAG	0
chr:transposi1781	NULL	TGGTTCCTGAAGGTTAGTCTGCGATGGT	posi1781	TGGTTCCTGAAGGTTAGTCTGCGATGGT	0
chr:transposi1782	NULL	TGGTTCCTGAAGGTTAGTCTGCGATGG	posi1782	TGGTTCCTGAAGGTTAGTCTGCGATGG	0
chr:transposi1783	NULL	TGGTTCCTCATTGCTGTACTATTACACATT	posi1783	TGGTTCCTCATTGCTGTACTATTACACATT	0
chr:transposi1784	NULL	TGGTTCCTATCAATAAATCTCATGTGATTG	posi1784	TGGTTCCTATCAATAAATCTCATGTGATTG	0
chr:transposi1785	NULL	TGGTTCCAGATCAGCCAGTTGAGAAGTGT	posi1785	TGGTTCCAGATCAGCCAGTTGAGAAGTGT	0
chr:transposi1786	NULL	TGGTTCCAGAGGGCTAGAAGCCCACCGTG	posi1786	TGGTTCCAGAGGGCTAGAAGCCCACCGTG	0
chr:transposi1787	NULL	GGGTTCATGAATCTCATGAAGGAAGACCAA	posi1787	TGGTTCATGAAACTCAAGAAGGAAGACCAA	3
chr:transposi1788	NULL	TGGTTCAGTAGTAGCTGTGAATGGAAGTC	posi1788	TGGTTCAGTAGTAGCTGTGAATGGAAGTC	0
chr:transposi1789	NULL	TGGTTCAGTAGTAGCCGTGAATGGAAGTCC	posi1789	TGGTTCAGTAGTAGCCGTGAATGGAAGTCC	0
chr:transposi1790	NULL	TGGTTCAGGCATTCTTTAAGGAACTAAGTC	posi1790	TGGTTCAGGCATTCTTTAAGGAACTAAGTC	0
chr:transposi1791	NULL	TGGTTATGCTTTCAGTACCCACATGCGTTGT	posi1791	TGGTTATGCTTTCAGTACCCACATGCCTTGT	1
chr:transposi1792	NULL	TGCTTACCTTTAAAGATGTTGTTGAAGCCT	posi1792	TGGTTACCTTTAAAGATGTTGTTGAAGCCT	1
chr:transposi1793	NULL	AGGTTACAAATCGTAATATAGATATGTGA	posi1793	TGGTTACAAATCGTAATATAGATATGTGA	1
chr:transposi1794	NULL	TGGTTAATCCATGGTGCCCCTGTGACTGT	posi1794	TGGTTAATCCATGGTGCCCCTGTGTCTGT	1
chr:transposi1795	NULL	TGGTTAACCTTCACTTTTCAGCTAATATTC	posi1795	TGGTTAACCTTCACTTTTCAGCTAATATTC	0
chr:transposi1796	NULL	TGGTGTTTGCTATTGGACTGAACCTGCTG	posi1796	TGGTGTTTGCTATTGGACTGAACCTGCTG	0
chr:transposi1797	NULL	TGGTGTTGCAACGAAAATGGTTTTGTCCCT	posi1797	TGGTGTTGCAACGAAAATGGTTTTGTCTCT	1
chr:transposi1798	NULL	TGGTGTTGCAACGAAAATGGTTTTGTCTC	posi1798	TGGTGTTGCAACGAAAATGGTTTTGTCTC	0
chr:transposi1799	NULL	TGGTGATAATGCCACCTACATGGTACAGT	posi1799	TGGTGTTAATTCCACCTACATGGGACAGT	3
chr:transposi1800	NULL	TGGTGTGTGGTGGCAGGACCTGAAGCTC	posi1800	TGGTGTGTGGTGGCAGGACCTGAAGCTC	0
chr:transposi1801	NULL	TGGTGTGTATTTGTCTGGTGTCCGTTTG	posi1801	TGGTGTGTATTTGTCTGGTGTCCGTTTG	0
chr:transposi1802	NULL	TGGTGTCTGTTCACAGCAGTAAAACCCTAA	posi1802	TGGTGTCTGTTCACAGCAGTAAAACCCTAA	0
chr:transposi1803	NULL	TGGTGTCCTTCTCTTTGTTTTCGGACTAGT	posi1803	TGGTGTCCTTCTCTTTGTTTTCGGACTAGT	0
chr:transposi1804	NULL	TGGTGTCCTTCTCTTTGTTTTCGGACTAG	posi1804	TGGTGTCCTTCTCTTTGTTTTCGGACTAG	0
chr:transposi1805	NULL	TGGTGTCCGTTTGTCATCCCGCCGACTC	posi1805	TGGTGTCCGTTTGTCATCCCGCCGACTC	0
chr:transposi1806	NULL	TGGTGTCAGCAGTATTAACTTGATTGGCCA	posi1806	TGGTGTCAGCAGTATTAACTTGATTGGCCA	0
chr:transposi1807	NULL	TGGTGTCAAGACTCAACTTCTTTGCATGA	posi1807	TGGTGTCAAGACTCAACTTCTTTGCATGA	0
chr:transposi1808	NULL	TGGTGTCAAACTTACCACACAATCAAGGCC	posi1808	TGGTGTCAAACTTACCACACAATCAAGGCC	0
chr:transposi1809	NULL	TGGTGTCAAACTTACCACACAATCAAGGC	posi1809	TGGTGTCAAACTTACCACACAATCAAGGC	0
chr:transposi1810	NULL	TGGCGTACTGTACTGACAGCTGTGAGA	posi1810	TGGTGTACTGGAATGACAGCTGTGAGA	3
chr:transposi1811	NULL	TGGTGTACTGATGTGGTGACTTCTCTGC	posi1811	TGGTGTACTGATGTGGTGACTTCTCTGC	0
chr:transposi1812	NULL	TGGTGGTTGATTTTAGTTGCCAACCTGAGT	posi1812	TGGTGGTTGATTTTAGTTGCCAACCTGAGT	0
chr:transposi1813	NULL	TGGTGGCCATAAAACAAAATATGCTCAGTGA	posi1813	TGGTGGCCATAAAACAAAATATGCTCAGTGA	0
chr:transposi1814	NULL	TGGTGGACAGGGACTATCTGAACCTCGGGTA	posi1814	TGGTGGACAGGGACTATATGAACCTCGGGTA	1
chr:transposi1815	NULL	TGGTGCTTCCACAGACTAAACTTAATCTCC	posi1815	TGGTGCTTCCACAGACTAAACTTAATCTCC	0
chr:transposi1816	NULL	TGGTGCTTCCACAGACTAAACTTAATCTC	posi1816	TGGTGCTTCCACAGACTAAACTTAATCTC	0
chr:transposi1817	NULL	TGGTGCAATGCAAATGGGTGTATCTTGCCTT	posi1817	TGGTGCAATGCAAATGGGTGCATCTTGCCTT	1
chr:transposi1818	NULL	TGGTGCAATGCAAATGGGTGCATCTTGCCTG	posi1818	TGGTGCAATGCAAATGGGTGCATCTTGCCTG	0
chr:transposi1819	NULL	TGGTGATTCCCAAACCTACTTATACAAAGAA	posi1819	TGGTGATTCCCAAACCTACTTATACAAAGAA	0
chr:transposi1820	NULL	TGGTGATTCCCAAACCTACTTATACAAAGA	posi1820	TGGTGATTCCCAAACCTACTTATACAAAGA	0
chr:transposi1821	NULL	AGGTGATAATGGTCCCGATCGGATACCTGT	posi1821	TGGTGATAATGGTCCCGATCGGATACCTGT	1
chr:transposi1822	NULL	TGGTGATAATGGTCCCGATCGGATACCTGGG	posi1822	TGGTGATAATGGTCCCGATCGGATACCTGGG	0
chr:transposi1823	NULL	TGGTGATAATGGTCCCGATCGGATACCTGG	posi1823	TGGTGATAATGGTCCCGATCGGATACCTGG	0
chr:transposi1824	NULL	TGGTGAGTTTTTGAACCTTTGTGGCAACTG	posi1824	TGGTGAGTTTTTGAACCTTTGTGGCAACTG	0
chr:transposi1825	NULL	TGGTGAGCCTTCCAATTCCGGATTGTAGT	posi1825	TGGTGAGCCTTCCAATTCCGGATTGTAGT	0
chr:transposi1826	NULL	CGGTGAGCATTTACATGGACACAGAGATT	posi1826	TGGTGAGCATTTACATGGACACAAATATT	3
chr:transposi1827	NULL	TGGTGACTTCTCTGCTAAACTGGGAGCT	posi1827	TGGTGACTTCTCTGCTAAACTGGGAGCT	0
chr:transposi1828	NULL	TGGTGAATTACAGGTACCTCTTATGGA	posi1828	TGGTGACTTACAGGTACCTCTGATGGA	2
chr:transposi1829	NULL	GGGTTACCAGCTCCTTCTGCTCTCT	posi1829	TGGTGACCAGCTCCTTCTGCTCTCT	2
chr:transposi1830	NULL	TGGTGACCAAGCCTTACCACATGGGCCT	posi1830	TGGTGACCAAGCTTTAACACATGGGCCT	2
chr:transposi1831	NULL	TGGTGACCAAGCATACAAATATATGAGA	posi1831	TGGTGACCAAGCATTCAAATATATGAGA	1
chr:transposi1832	NULL	TGGTGACATTTATTGTATGTGCATTTTCCC	posi1832	TGGTGACATTTATTGTATGTGCATTTTCCC	0
chr:transposi1833	NULL	TGGTGACATTTATTGTATGTGCATTTTCC	posi1833	TGGTGACATTTATTGTATGTGCATTTTCC	0
chr:transposi1834	NULL	TGGTGACATTTATTGTATGTGCATTTTC	posi1834	TGGTGACATTTATTGTATGTGCATTTTC	0
chr:transposi1835	NULL	TGGTGACATTTATTGTATGTGCATTTT	posi1835	TGGTGACATTTATTGTATGTGCATTTT	0
chr:transposi1836	NULL	TGGTGAATAGATGATCTGCCAAGATGCC	posi1836	TGGTGAATAGATGATCTGCTAAGATGCC	1
chr:transposi1837	NULL	TGGTGAATAAAGATGCCTATAGCCAGTA	posi1837	TGGTGAATAAAGATGCCTATAGCCAGTA	0
chr:transposi1838	NULL	TGGTGAAATTAAGTGGATCCTGCAATGTC	posi1838	TGGTGAAATTAAGTGGATCCTGCAATGTC	0
chr:transposi1839	NULL	TGGTCTTGTTCACACTCCAGCCTGGGTTGT	posi1839	TGGTCTTGTTCACACTGCAGCCTGGGTTGT	1
chr:transposi1840	NULL	TGGTCTTGTGATGTCCTCAACCCCTTTGGTTC	posi1840	TGGTCTTGTGATGTCCTCAACCCCTTTGGTTC	0
chr:transposi1841	NULL	TGGTCTTATAAACAGTGTCCTTCGCCTTA	posi1841	TGGTCTTATAAACAGTGTCCTTCGCCTTA	0
chr:transposi1842	NULL	TGGTCTGTGCCTTTTGGACAAGAACTACGTCA	posi1842	TGGTCTGTGCCTTTTGGACAAGAACTACGTCA	0
chr:transposi1843	NULL	TGGTCTGTGCCTTTTGGACAAGAACTACGTC	posi1843	TGGTCTGTGCCTTTTGGACAAGAACTACGTC	0
chr:transposi1844	NULL	TGGTCTGATTGCTCTCTTATATTCGGTGTT	posi1844	TGGTCTGATTGCTCTCTTATATTCGGTGTT	0
chr:transposi1845	NULL	TGGTCTGATTGCTCTCTTATATTCGGTGT	posi1845	TGGTCTGATTGCTCTCTTATATTCGGTGT	0
chr:transposi1846	NULL	TGGTCTCTCGTGAGTTCTTGGGTGTCTGC	posi1846	TGGTCTCTCGTGAGTTCTTGGGTGTCTGC	0
chr:transposi1847	NULL	TGGTCTCGCTATTTGTATTGTTTGGTTGGT	posi1847	TGGTCTCGCTATATGTATTGTTTGGTTGGT	1
chr:transposi1848	NULL	TGGTCTATCAGGGTCTGTGCTATGTTG	posi1848	TGGTCTATCAGGGTCTGTGCTATGTTG	0
chr:transposi1849	NULL	TGGTCTATAAAGTGAGTTCAGGACAGCC	posi1849	TGGTCTATAAAGTGAGTTCAGGACAGCC	0
chr:transposi1850	NULL	TGGTCGATTTGATGTTTAGGAATGGTATA	posi1850	TGGTCGATTTGATGTTTAGGAATGGTATA	0
chr:transposi1851	NULL	TGGCCCATGGCTGCAAACGGAACACTGATT	posi1851	TGGTCCATGGCTGCAAACGGAACACTGATT	1
chr:transposi1852	NULL	TGGTCCATGGCTGCAAACGGAACACTGAAT	posi1852	TGGTCCATGGCTGCAAACGGAACACTGAAT	0
chr:transposi1853	NULL	TGGTCCATGGCTGCAAACGGAGCACTGAAA	posi1853	TGGTCCATGGCTGCAAACGGAACACTGAAA	1
chr:transposi1854	NULL	TGGTCCATGGCTGCAAACGGAACACTGA	posi1854	TGGTCCATGGCTGCAAACGGAACACTGA	0
chr:transposi1855	NULL	TGGTCCAGTAGAAAGGTGCACGTGTGTGGTT	posi1855	TGGTCCAGTAGAAAGGTGCACGTGTGTGGTT	0
chr:transposi1856	NULL	TGGTCCAGCAATCCAAAGTTATCAAAAGTA	posi1856	TGGTCCAGCAATCCAAAGTTATCAAAAGTA	0
chr:transposi1857	NULL	TGGTCCAGAATTCACAGAGATTTGCCTTTCC	posi1857	TGGTCCAGAATTCACAGAGATTTGCCTTTCC	0
chr:transposi1858	NULL	TGGTCCAGAATTCACAGATATTTGCCTTCC	posi1858	TGGTCCAGAATTCACAGAGATTTGCCTTCC	1
chr:transposi1859	NULL	TGGTCCAATTGCTTGCCTATACATAACTG	posi1859	TGGTCCAATTGCTTGCCTATACATAACTG	0
chr:transposi1860	NULL	TGGTCATGGTGTCTTTACCAGCAATGGA	posi1860	TGGTCATGGTGTCTTTTCCAGCAATGGA	1
chr:transposi1861	NULL	TGGTCATGGTGTCTCTTCACAGTAATAA	posi1861	TGGTCATGGTGTCTCTTCACAGTAATAA	0
chr:transposi1862	NULL	TGGTCATGGTGCTTAATTGCCGCAATAGAAC	posi1862	TGGTCATGGTGCTTAATTGCAGCAATAGAAC	1
chr:transposi1863	NULL	TGGTCATGGTGCTTAATTGCAGCAATAGAAAC	posi1863	TGGTCATGGTGCTTAATTGCAGCAATAGAAAC	0
chr:transposi1864	NULL	TGGTCAGTTTTTGCTTCCTCCATTTTGTC	posi1864	TGGTCAGTTTTTGCTTCCTCCATTTTGTC	0
chr:transposi1865	NULL	TGGTCAGGCTGACATCGAAGCCAGAGATCTTT	posi1865	TGGTCAGGCTGACATCGAACCCAGAGATCTTT	1
chr:transposi1866	NULL	TGGTCAGGCTAGTGATGCCCGAAGTGTC	posi1866	TGGTCAGGCTAGTGATGCCCGAAGTGTC	0
chr:transposi1867	NULL	TGGTCACCCTCATAGTTATCCTCTGCTGC	posi1867	TGGTCACCCTCATAGTTATCCTCTGCTGC	0
chr:transposi1868	NULL	TGGTCAAGATCATAGACATTAGGGGCATGC	posi1868	TGGTCAAGATCATAGACATTAGGGGCATGC	0
chr:transposi1869	NULL	TGGTCAAGATCATAGACATTAGGGGCATG	posi1869	TGGTCAAGATCATAGACATTAGGGGCATG	0
chr:transposi1870	NULL	TGGTATTTATTGTACCCATGTGCCTCTGCAT	posi1870	TGGTATTTATTGTACCAATGTGCCTCTGCAT	1
chr:transposi1871	NULL	TGGTATTTATTGTACCAATGTGCCTCTGCAA	posi1871	TGGTATTTATTGTACCAATGTGCCTCTGCAA	0
chr:transposi1872	NULL	TGGTATTTATTGTACCAATGTGCCTCTGCA	posi1872	TGGTATTTATTGTACCAATGTGCCTCTGCA	0
chr:transposi1873	NULL	TGGTATTTATTGTACCAATGTGCCTCTGC	posi1873	TGGTATTTATTGTACCAATGTGCCTCTGC	0
chr:transposi1874	NULL	TGGTATTCCAGTCTATGAACACATCTGCC	posi1874	TGGTATTCCAGTCTATGAACACATGTGCC	1
chr:transposi1875	NULL	TGGTATTCCAGTCTATGAAGACATGTGC	posi1875	TGGTATTCCAGTCTATGAACACATGTGC	1
chr:transposi1876	NULL	TGGTATGAGGTCACTGTATCTGTTGCCATC	posi1876	TGGTATGAGGTCTCTGTATCTGTTGCCATC	1
chr:transposi1877	NULL	TGGTATGAGGTTTCTGTATCTGTTGCCA	posi1877	TGGTATGAGGTCTCTGTATCTGTTGCCA	1
chr:transposi1878	NULL	TGGCATGACATGACCATTGTTCAGGAGG	posi1878	TGGTATGACATGACCATTGTTCAGGAGG	1
chr:transposi1879	NULL	TGGTATCTCCTAGGTGATTTCAGCTCTTC	posi1879	TGGTATCTCCTAGGTGATTTCAGCTCTTC	0
chr:transposi1880	NULL	TGGTAGTGCCACTCCCTGGTAACCAGCATT	posi1880	TGGTAGTGCCACTCCCTGGTAACCAGCATT	0
chr:transposi1881	NULL	TGGTAGGTGCTTTCCTCAATCACTTTCCCCC	posi1881	TGGTAGGTGCTTTCCTCAATCACTTTCCCCC	0
chr:transposi1882	NULL	TGGTAGGTGCTTTCCTCAATCACTTTCCCC	posi1882	TGGTAGGTGCTTTCCTCAATCACTTTCCCC	0
chr:transposi1883	NULL	TGGTAGGCTACCAGCATACTACGTGTGA	posi1883	TGGTAGGGTACCTGCATACCACGTGTGA	3
chr:transposi1884	NULL	TGGTAGGGACAGTCTGAATGTCAAAAGCTG	posi1884	TGGTAGGGACAGTCTGAATGTCAAAAGCTG	0
chr:transposi1885	NULL	TGGTAGCTCACAACCATCGTTATTGAGATCT	posi1885	TGGTAGCTCACAACCATCGTTATTGAGATCT	0
chr:transposi1886	NULL	TGGTAGCCTAACCCTTGTAAAGAGTGTGATC	posi1886	TGGTAGCCTAACCCTTGTAAAGAGTGTGATT	1
chr:transposi1887	NULL	TGGTAGAGCCCCCGAGCATTTATATAC	posi1887	TGGTAGAGCCCCCGAGCATTTATATAC	0
chr:transposi1888	NULL	CGGGACAATTTTGGGTCATATATGTATG	posi1888	TGGTAGAATTTTGGGTCATATATGTATG	3
chr:transposi1889	NULL	TGGTAATTGAGGTGTCAGTGACAGAACGGT	posi1889	TGGTACTTGAGGTGTCAGTGACAGAACGGT	1
chr:transposi1890	NULL	TGGTACTCCTGCAAGAGTCAATGCCCTTCT	posi1890	TGGTACTCCTGCAAAAGTCAATGCCCTTCT	1
chr:transposi1891	NULL	TGGTACCAAAAGCATTTGGTTAGCTGAGC	posi1891	TGGTACCAAAAGCATTTGGTTAGCTGAGC	0
chr:transposi1892	NULL	TGGTAATTAGTGTCCGCCTGAACTTGGAA	posi1892	TGGTAATTAGTGTCCGCCTGAACTTGGAA	0
chr:transposi1893	NULL	TGGTAATCCTTTGATCAGGGACAGGTCCA	posi1893	TGGTAATCCTTTGATCAGGGACAGGTCCA	0
chr:transposi1894	NULL	TGGTAAGGCACACAACTTGGTGGGGAATTT	posi1894	TGGTAAGGCACACAACTTGGTGGGGAATTT	0
chr:transposi1895	NULL	TGGTAAATAAAGTTTTCAGTGGACAATGG	posi1895	TGGTAAATAAAGTTTTCAGTGGCCAATGG	1
chr:transposi1896	NULL	TGGTAAATGAAGTGCCTGGCAGTCAATGGTT	posi1896	TGGTAAATAAAGTGCCTGGCAGTCAATGGTT	1
chr:transposi1897	NULL	TGGTAAATATAGTGCCTGGCAGTCAATGGT	posi1897	TGGTAAATAAAGTGCCTGGCAGTCAATGGT	1
chr:transposi1898	NULL	TGGTAAACAAATAATCTGCGCATGTGCCAA	posi1898	TGGTAAACAAATAATCTGCGCATGTGCCAA	0
chr:transposi1899	NULL	TGGGTTTCCTATAAGCAACAAAATGTTGAGT	posi1899	TGGGTTTCCTATAAGCAACAAAATGTTGAGT	0
chr:transposi1900	NULL	TGGGTTTATGCCTAGGAATGGTAGAGCTGG	posi1900	TGGGTTTATGCCTAGGAATGGTAGAGCTGG	0
chr:transposi1901	NULL	TGGGTTTATGCCTAGGAATGGTAGAGCTG	posi1901	TGGGTTTATGCCTAGGAATGGTAGAGCTG	0
chr:transposi1902	NULL	TGGGTTTAGTTCTTTAAACAGTGTCTTTTG	posi1902	TGGGTTTAGTTCTTTAAACAGTGTCTTTTG	0
chr:transposi1903	NULL	TGGGTTGGCAGGAATAGTTTGTGCTCTA	posi1903	TGGGTTGTCAGGAATAGTTTGTGCTCTA	1
chr:transposi1904	NULL	TGGGTTGGTTCACAGATTTAATAATCTC	posi1904	TGGGTTGGTGCACAGATTCAATAAGCTC	3
chr:transposi1905	NULL	TGAGTGAAAGGCGTGTGCCATCACTATCC	posi1905	TGGGTTAAAGGCGTGTGCCATCACTATCC	2
chr:transposi1906	NULL	TGGGTGAAAGACGTGTGCCATCACTAT	posi1906	TGGGTTAAAGGCGTGTGCCATCACTAT	2
chr:transposi1907	NULL	TGGGTTAAAGGCGTGCACCACCACAGCCG	posi1907	TGGGTTAAAGGCGTGCACCACCACAGCCC	1
chr:transposi1908	NULL	TGCGTTATAGGCCTGTGCCACCACGCCTT	posi1908	TGGGTTAAAGGCCTGTGCCACCACGCCTT	2
chr:transposi1909	NULL	TGGGTTAAAGGCCTGTGCCACCACGCTTG	posi1909	TGGGTTAAAGGCCTGTGCCACCACGCCTG	1
chr:transposi1910	NULL	TGGGTTAAAGGCCAGCACCACAACACC	posi1910	TGGGTTAAAGGCCTGCACCACCACACC	2
chr:transposi1911	NULL	TGGGTGTTTCATTCCTTCTCAGATGGAC	posi1911	TGGGTGTTTCAGTCCTTCTCAGCTGGTC	3
chr:transposi1912	NULL	TGGGTGTTCTGAGAAGGGTTTACCAGG	posi1912	TGGGTGTTCTGAGAAGGGTTTACCAGG	0
chr:transposi1913	NULL	TGGGTGTGCACATGTTCAAGCTTCCGCTTC	posi1913	TGGGTGTGCACATGTTCAAGCTTCCGCTTC	0
chr:transposi1914	NULL	TGGGTGTCTGCTATTGTCCCGAGGCCTGAG	posi1914	TGGGTGTCTGCTATTGTCCCGAGGCCTGAG	0
chr:transposi1915	NULL	TGGGTGTGTGAAAAGTGACAGTGCACTCA	posi1915	TGGGTGTCTGAAAAGTGACAGTGCACTCA	1
chr:transposi1916	NULL	TGGGTGTCGCCTCTCCTGAGTCAGAATGT	posi1916	TGGGTGTCGCCTCTCCTGAGTCAGAATGT	0
chr:transposi1917	NULL	TGGGTGTCCTGATACTGTAATGACTACC	posi1917	TGGGTGTCCTGATACTGTAATGACTACC	0
chr:transposi1918	NULL	TGGGTGTCCGCTATTGTCCTGAGGCCTGA	posi1918	TGGGTGTCCGCTATTGTCCTGAGGCCTGA	0
chr:transposi1919	NULL	TGGGTGGGATCTGTTCTTCAGTCTGTCAAGT	posi1919	TGGGTGGGATCTGTTCTTCAGTCTGTCATGT	1
chr:transposi1920	NULL	TGGGTGCTTGCTGTTTTACAGGGACTAATAT	posi1920	TGGGTGCTTGCTGTTTTACAGGGACTATTAT	1
chr:transposi1921	NULL	TGGGTGACTTACAGGTACCTCTGATGG	posi1921	TGGGTGACTTACAGGTACCTCTGATGG	0
chr:transposi1922	NULL	TGGGTGAATAGATGATCTGCTAAGATGCCA	posi1922	TGGGTGAATAGATGATCTGCTAAGATGCCA	0
chr:transposi1923	NULL	TGGGTGAATAGATGATCTGCTAAGATGCC	posi1923	TGGGTGAATAGATGATCTGCTAAGATGCC	0
chr:transposi1924	NULL	TGGGTGAATAGATGATCTGCTAAGATGC	posi1924	TGGGTGAATAGATGATCTGCTAAGATGC	0
chr:transposi1925	NULL	TGGGTGAATAGATGATCTGCTAAGATG	posi1925	TGGGTGAATAGATGATCTGCTAAGATG	0
chr:transposi1926	NULL	TGGGTCTTTCAGTTTAGTGCTGTCCGTCC	posi1926	TGGGTCTTTCAGTTTAGTGCTGTCCGTCC	0
chr:transposi1927	NULL	TGGGTCTGACCTTACCTCCACAGTGTTGC	posi1927	TGGGTCTGACCTTACCTCCACAGTGTTGC	0
chr:transposi1928	NULL	TGGGTCTCGCTATATGTATTGTTTGGTTGG	posi1928	TGGGTCTCGCTATATGTATTGTTTGGTTGG	0
chr:transposi1929	NULL	TGGGTCTAAATACTGTCTCTTGTCCTTGCC	posi1929	TGGGTCTAAATACTGTCTCTTGTCCTTGCC	0
chr:transposi1930	NULL	TGGGTCAGGTCTTGCTTGGTTTCAGTGT	posi1930	TGGGTCAGGTCTTGCTTGGTTTCAGTGT	0
chr:transposi1931	NULL	TGGGTCAATCTGCCTGAAGCCGGCACAGC	posi1931	TGGGTCAATCTGCCTGAAGCCTGCACAGC	1
chr:transposi1932	NULL	TGGGTATGAGGTCTCTGTATCTGTTGCCAT	posi1932	TGGGTATGAGGTCTCTGTATCTGTTGCCAT	0
chr:transposi1933	NULL	TGGGTATGAGGTCTCTGTATCTGTTGCCA	posi1933	TGGGTATGAGGTCTCTGTATCTGTTGCCA	0
chr:transposi1934	NULL	TGGGTACTGCGATTACAGTCAGACAACA	posi1934	TGGGTACTGCGATTACAGTCAGACATCA	1
chr:transposi1935	NULL	TGGGGTTGTCAGGAATACTTTGTGCTCTAAT	posi1935	TGGGGTTGTCAGGAATAGTTTGTGCTCTAAT	1
chr:transposi1936	NULL	TGGGGTTGTCAGGAATAGTTTGTGCTCTAA	posi1936	TGGGGTTGTCAGGAATAGTTTGTGCTCTAA	0
chr:transposi1937	NULL	TGGGGTTACAGGTGTAGAACAGAAGCCTG	posi1937	TGGGGTTACAGGTGTAGAACAGAAGCCTG	0
chr:transposi1938	NULL	TGGGGTTACAGGTGTAGAACAGAAGCCT	posi1938	TGGGGTTACAGGTGTAGAACAGAAGCCT	0
chr:transposi1939	NULL	TGGGGATCAAACTTCAACATTTCAGCCTTGT	posi1939	TGGGGATCAAACTTCAACATTTCAGGCTTGT	1
chr:transposi1940	NULL	TGGGCTTGCTTTAGGTGATCTGGATACTC	posi1940	TGGGCTTGCTTTAGGTGATCTGGATACTC	0
chr:transposi1941	NULL	TGGGCTGTGTTCACCAGGTGTCTACAACCTC	posi1941	TGGGCTGTGTTCACCAGGTGTCTACAACCTC	0
chr:transposi1942	NULL	TGGGCTGCCGACTGTAAGTCATCAATAAA	posi1942	TGGGCTGCCGACTGTAAGTCATCAATAAA	0
chr:transposi1943	NULL	TGGGCTGCAGCCAATCAGGGAGCGACACGTC	posi1943	TGGGCTGCAGCCAATCAGGGAGCGACACGTC	0
chr:transposi1944	NULL	TGGGCTATCCGCAGACCGTTTGCTCTC	posi1944	TGGGCTATCCGCAGACCGTTTGCTCTC	0
chr:transposi1945	NULL	TGGGCTAAGGACTGCCCAAAGAAGCCACGAGG	posi1945	TGGGCTAAGGACTGCCCAAAGAAGCCACGAGG	0
chr:transposi1946	NULL	TGGGCGTGCCAGAATTTGAACCCAGGTCC	posi1946	TGGGCGTGCCAGAATTTGAACCCAGGTCC	0
chr:transposi1947	NULL	TGGGCATGTTTTTGGAGCTAATCTAACTTA	posi1947	TGGGCATGTTTTTGGAGCTAATCTAACTTA	0
chr:transposi1948	NULL	TGGGCAGTAAATAATACTCACAGTTGCCA	posi1948	TGGGCAGTAAATAATACTCACAGTTGCCA	0
chr:transposi1949	NULL	TGGGCACAATCCTCAAATCAGGACTGGATGCT	posi1949	TGGGCACAATCCTCAAATCAGGGCTGGATGTT	2
chr:transposi1950	NULL	TGGGCACAATCCTCAAATCAGGGCTGGATG	posi1950	TGGGCACAATCCTCAAATCAGGGCTGGATG	0
chr:transposi1951	NULL	TGGGCACAATCCTCAAATCAGGGCTGGA	posi1951	TGGGCACAATCCTCAAATCAGGGCTGGA	0
chr:transposi1952	NULL	TGGGCAAACAGCTAACTAAGGTGCTTAT	posi1952	TGGGCAAACAGCTAACTAAGGTGCTTAT	0
chr:transposi1953	NULL	TGAGATTTCTTTGAACCTGATACTGAGAGT	posi1953	TGGGATTTCTTTGAACCTGATACTGAGAGT	1
chr:transposi1954	NULL	TGGGATTCTAAGCAGGAGCCACTATGACCT	posi1954	TGGGATTCTAAGCAGGAGCCACTATGACCT	0
chr:transposi1955	NULL	TGGGATTCTAAGCAGGAGCCACTATGAC	posi1955	TGGGATTCTAAGCAGGAGCCACTATGAC	0
chr:transposi1956	NULL	TGGGATTATAAGACTGGCCATGATGCCTGGA	posi1956	TGGGATTATAAGACTGGCCATTATGCCTGGA	1
chr:transposi1957	NULL	TGGGATTATAAGACTGGCCATTATGCCTGGT	posi1957	TGGGATTATAAGACTGCCCATTATGCCTGGT	1
chr:transposi1958	NULL	TGGGATTATAAGACTGCCCATTATGCCTG	posi1958	TGGGATTATAAGACTGCCCATTATGCCTG	0
chr:transposi1959	NULL	TGGGATTATAAGACTCCCATTATCGCTGG	posi1959	TGGGATTATAAGACTGCCATTATGCCTGG	3
chr:transposi1960	NULL	TGGGATTATAAGGTTGCCATTATTCCTG	posi1960	TGGGATTATAAGACTGCCATTATGCCTG	3
chr:transposi1961	NULL	TGGGATTACAGGTGTGCACCATAATGCCC	posi1961	TGGGATTACAGGTGTGCACCATAATGCCC	0
chr:transposi1962	NULL	TGGGATTACAGGTGTGCACCATAATG	posi1962	TGGGATTACAGGTGTGCACCATAATG	0
chr:transposi1963	NULL	TGGGATTACAGGTGTGCACAACTTTCCTGCTT	posi1963	TGGGATTACAGGTGTGCACAACTTTCCTGCTT	0
chr:transposi1964	NULL	TGGGATTACAGGTGTGCACAACTTTCCTGCT	posi1964	TGGGATTACAGGTGTGCACAACTTTCCTGCT	0
chr:transposi1965	NULL	TGGGATTACAGGTGTGCACAACTTTCCTGC	posi1965	TGGGATTACAGGTGTGCACAACTTTCCTGC	0
chr:transposi1966	NULL	TGGGATTACAGGTGTGCACAACTTTCCTG	posi1966	TGGGATTACAGGTGTGCACAACTTTCCTG	0
chr:transposi1967	NULL	TGGGATTACAGGTGTACACAACTTTCCTTC	posi1967	TGGGATTACAGGTGTACACAACTTTCCTGC	1
chr:transposi1968	NULL	TGGGATTACAGGCCTGTGTTAGCATATCC	posi1968	TGGGATTACAGGCCTGTGTTAGCATATCC	0
chr:transposi1969	NULL	TGGGATTACAGGAATGTGCCATAATGCTAT	posi1969	TGGGATTACAGGAATGTGCCATAATGCTAT	0
chr:transposi1970	NULL	TGGGATTAATGTTGTGTGCCACCACTGCC	posi1970	TGGGATTAATGTTGTGTGCCACCACTGCC	0
chr:transposi1971	NULL	TGGGATTAAATTTGTGTGCCACCATGCCTG	posi1971	TGGGATTAAATTTGTGTGCCACCATGCCTG	0
chr:transposi1972	NULL	TGGGATTACAGGTGTGTGTGCTCCACCT	posi1972	TGGGATTAAAGGTGTGTGTGCTCCACCT	1
chr:transposi1973	NULL	TGGGATTAAAGGTGTGTGCCACCATACTGC	posi1973	TGGGATTAAAGGTGTGTGCCACCATACTGC	0
chr:transposi1974	NULL	TGGGATTAAAGGTGTGCATCAAAGAGCCCGT	posi1974	TGGGATTAAAGGTGTGTATCAAAAAGCCAGT	3
chr:transposi1975	NULL	CGGGATTAAAGGTGTGTATCCAAAAGCCATC	posi1975	TGGGATTAAAGGTGTGTATCAAAAAGCCAGC	3
chr:transposi1976	NULL	TTGGATTAGAGGTGTGTATCAAAAAGCCAG	posi1976	TGGGATTAAAGGTGTGTATCAAAAAGCCAG	2
chr:transposi1977	NULL	TGCGATTATAGGTGTGTATCAAAAAGCCA	posi1977	TGGGATTAAAGGTGTGTATCAAAAAGCCA	2
chr:transposi1978	NULL	TAGGATTAAAGGTTTGTATCAAAAAAGCCAG	posi1978	TGGGATTAAAGGTGTGTATCAAAAAAGCCAG	2
chr:transposi1979	NULL	TGGGATTAAAGGTGTGTACTAAAGGATTCC	posi1979	TGGGATTAAAGGTGTGTACTAAAGGATTCC	0
chr:transposi1980	NULL	TGGGATTAAAGGTGTGTACTAAAGGATTC	posi1980	TGGGATTAAAGGTGTGTACTAAAGGATTC	0
chr:transposi1981	NULL	TGGGATTAAAGGTGTGCGCCACCACGCCCG	posi1981	TGGGATTAAAGGTGTGCGCCACCACGCCCG	0
chr:transposi1982	NULL	TGGGATTAAAGGTGTGCACTACCACACCCCGC	posi1982	TGGGATTAAAGGTGTGCACTACCACACCCCGC	0
chr:transposi1983	NULL	TGGGATTAAAGGTGCAAACTACCACGC	posi1983	TGGGATTAAAGGTGCAAACTACCACGC	0
chr:transposi1984	NULL	TGGGATTAAAGGTCTATGCCACCACAACT	posi1984	TGGGATTAAAGGTCTATGCCACCACAACT	0
chr:transposi1985	NULL	TGGGATTAAAGGCGTGTGTCACTACTACCT	posi1985	TGGGATTAAAGGCGTGTGTCACTACTACCT	0
chr:transposi1986	NULL	TGGGATTAAAGGCGTGTGCCACCATGCCTGGT	posi1986	TGGGATTAAAGGCGTGTGCCACCATGCCTGGT	0
chr:transposi1987	NULL	TGGGATTAAAGGCATGTGCCACCACCACC	posi1987	TGGGATTAAAGGCATGTGCCACCACCACC	0
chr:transposi1988	NULL	TGGGATTAAAGGCATGTGCCACACACA	posi1988	TGGGATTAAAGGCATGTGCCACACACT	1
chr:transposi1989	NULL	TGGGATTAAAGATGGGTGCCACCACTGCCC	posi1989	TGGGATTAAAGATGGGTGCCACCACTGCCC	0
chr:transposi1990	NULL	TGGGATTAAACTCATGGACCACCAGGCAAGG	posi1990	TGGGATTAAACTCATGGACCACCATGCATGG	2
chr:transposi1991	NULL	TGGGATTAAACGCATGAACCACCATGCATGG	posi1991	TGGGATTAAACGCATGAACCACCATGCATGG	0
chr:transposi1992	NULL	TGTGATTATCCGCATGAACACCATGCATG	posi1992	TGGGATTAAACGCATGAACACCATGCATG	3
chr:transposi1993	NULL	TGGGATTAAACATATGTGCCACTATATCTG	posi1993	TGGGATTAAACATATGTGCCACTATATCTG	0
chr:transposi1994	NULL	TGGGATTTAAAGTGTGCATTGCCATTGTTC	posi1994	TGGGATTAAAAGTGTGCACTGCCATTGTTT	3
chr:transposi1995	NULL	TGGGATTAAAAGTATGTGCCACCCTGCCTG	posi1995	TGGGATTAAAAGTATGTGCCACCCTGCCTG	0
chr:transposi1996	NULL	TGGGATTAAAAGTATGTGCCACCCTGCCT	posi1996	TGGGATTAAAAGTATGTGCCACCCTGCCT	0
chr:transposi1997	NULL	CGGGATTAAAAGGCTGTGCCACCTGCCT	posi1997	TGGGATTAAAAGGATGTGCCACCTGCCT	2
chr:transposi1998	NULL	TGGGATTAAAAGGATGTGCCACCCTGCCT	posi1998	TGGGATTAAAAGGATGTGCCACCCTGCCT	0
chr:transposi1999	NULL	TGGGATTAAAAGAGTGAGCCACCAAGCCTG	posi1999	TGGGATTAAAAGAGTGAGCCACCAAGCCTG	0
[truncated: 11,999 more rows]
