# Supplementary material for: Accurate Prediction of Transposon-Derived piRNAs by Integrating Various Sequential and Physicochemical Features
Source: PLoS One. 2016 Apr 13;11(4):e0153268. doi: 10.1371/journal.pone.0153268 (PMC4830532; doi:10.1371/journal.pone.0153268)
Supplement: S1 File — (ZIP) [file pone.0153268.s001.zip › S1/Codes/LssteExperiment/nega_samples.fasta]

>nega1
TTCTAAGCCAGATGTATCGT
>nega2
AGGGATTGCGATCTGGCATC
>nega3
TTGGTGTATAGATAGAATTA
>nega4
ACACTAGATTCGATGAAGGA
>nega5
TTCGCCTGTTTAACAAAAACA
>nega6
GAAAAGTGTGTAGTGTTTATT
>nega7
TTCTGAACTTTCGATAAAAGCT
>nega8
GTAGCCTGTAGTCACAAATG
>nega9
AATTTGGTGACTTTTGTTTT
>nega10
CCGGAGATTTCGAAATTGTT
>nega11
GGATCAGAAGATTCCAGGTT
>nega12
TTTTTTATTGCTTGTGGAACG
>nega13
AACATTTGATTTGCATTCAA
>nega14
ATTTGCGTTTTAATGAACAG
>nega15
AAAAGTTTTGATCAAGGTTG
>nega16
GTATAGATGTGAGTGTGTGT
>nega17
TGCCGGGATTTTTCACACTT
>nega18
TTCCCTTTGATCACTGTACA
>nega19
GTATCCAAGAAGGGAACCGATGG
>nega20
CCTGTAAGACATCCTTGGGT
>nega21
ATGCAAAGCAAAGTAGGATG
>nega22
TGCCAAAAGATTTATTGTTA
>nega23
TGATATGATGAAAACTTTAC
>nega24
GTTGAGCGTCATTAGCAACG
>nega25
TTTCACACCCTTGAAGCGGA
>nega26
CATGCTGTCAGTGAGGGAAC
>nega27
ATTCTTTTCGATCTGACTGA
>nega28
GGCCAATAAGGCGGAGCTGG
>nega29
AGTCGTAACATAGTAGATGT
>nega30
CAAGTAGGGCGGAATGTTCA
>nega31
GCAAGAAGGACAAACAGAAA
>nega32
TCTCGGCCTTATGGCTAACA
>nega33
CATCATCGGCAGACGAGGAT
>nega34
GAGTTTGGTATTCTATACGT
>nega35
GAATGATGATATTTTCCGTC
>nega36
AAAGGCAAGGGCATTCAGCA
>nega37
TAAGACGGATATGAGTATGA
>nega38
CTAATAGCTCAGAGAACCCTT
>nega39
TTTGTTTTCCCTGGTTGCCGT
>nega40
CTGTTGATTTCGTTTAATTA
>nega41
TATGTGATCGATTTGTAGCT
>nega42
CTTGTTACTCGGTTTCAATC
>nega43
GCCAAATATTTGAGCACGAT
>nega44
GTTCAATATAAGACGGGAAA
>nega45
TGCCAATGAGATCGGGTTGA
>nega46
TGGCCTGGATGTTGCGGAAA
>nega47
GCAACGGTCGGTAACTGCGTGGT
>nega48
GGACTTTGAATCCAGCGATC
>nega49
TACCCAAAGGAGTGCGTCTC
>nega50
TCAAGCCAGTCAGTCAGTCA
>nega51
TGTCGGCGAACTCTCCAATT
>nega52
AAATTGTGAAAAAGTGCAGT
>nega53
TATTTTCGATTCGTTGGCGGT
>nega54
TTCTAGCCAAGACGTAATCC
>nega55
TGGTGTCTAGATTCTGGAGCAA
>nega56
TGATTATAAATTCTCCAATTA
>nega57
AGACTTTGAAAGCGATTCCGTA
>nega58
ACTTCAGTTTCATTACCTTT
>nega59
TGTTCTTCTAGGGATGGCGT
>nega60
TTAGTAACACACAATGAAGG
>nega61
TCGCCTTCTTCTTGAGGAAC
>nega62
ATAAGCTTGGATTCTGATGT
>nega63
AGCTCTACCCAAACTCATCCC
>nega64
GTTGATCTTGATGATGGCAA
>nega65
TTTTTTTCGAGATGTTTACG
>nega66
ATGATTCGAGTTACTCTCGT
>nega67
TATCCTGATTCTAGATTGAT
>nega68
CCTGGATTTGGAATAATTTC
>nega69
TGGTGTATATTTATTAATTC
>nega70
GGAGCTGTGCTGGTACACGG
>nega71
ATCGAGGACAAGGTCATGGA
>nega72
AGATATTTTATTAACTTGTT
>nega73
TCAGGGAAATAAATTTACTC
>nega74
CCCTGGACGCACGACGACAAC
>nega75
GGCCATAATAGCATGTGTAG
>nega76
ACTCGTGTGATTGCAGGGCTAAAC
>nega77
GTTCCTCAAGAAGAAGGCGA
>nega78
GGACACATGAACATCGACAT
>nega79
AATACGATCGAAAAACATTTC
>nega80
TTTTGCTGTCAATATTTCTTG
>nega81
CGAAAGAGCAACTACGAAAC
>nega82
TGGGGTTTTTCTTCATGAATT
>nega83
TCGAAGGGGAAATACTTGTA
>nega84
TACGCTTTGTGTTTATAATT
>nega85
TCGATAAATGTGTGCGGGCAC
>nega86
TCATCAGTAGATATTATTTT
>nega87
AAGCGATTGATTGCAATTAG
>nega88
GTGAAGCGGATCAAATGATT
>nega89
TTCAGTTTCATTACCTTTCA
>nega90
TTGTATAAATCTTACGGAGTA
>nega91
TTCACCTAGTAGAGAAGATT
>nega92
TGATTTGTGGAACCGATGTT
>nega93
TTCAGATTTTTAATAAGTTT
>nega94
CTCCTGCTCAAGGATGGGCA
>nega95
ACATTACAGAAAGAAATAAGT
>nega96
CAAAGTTATAATCAATAATAG
>nega97
AGATATCGGCGCCCTCAAAG
>nega98
AAATGCGGAAAATGGTTTTG
>nega99
ACAGGAGTTGACTGCTTTTG
>nega100
AATTGTGTCCTTGTATGTAG
>nega101
AGTCAAGGCCGACGATTCCA
>nega102
ACAGAAGTTAATCGGTGCAA
>nega103
CAGTGGTAGAATGCTCGCCT
>nega104
ATACTAAAATTGGAACGATA
>nega105
TTATAGAAAATAATCATTCA
>nega106
ACTCCGTGGGCACCTGGCGC
>nega107
AATTTATATATGTGATTTTT
>nega108
GGTAGAAATGAGGAACATTT
>nega109
AAAGCAGCTACGAGTGTTTG
>nega110
GCCAACATTGACGATCGCAGATCCTT
>nega111
ATCTCGCCCTGCTTCAGCGT
>nega112
TTTTTCTGCTCCCCCAGTTT
>nega113
CTGGATATGTTCTTTTGGGA
>nega114
GAAGAAGTTTCCTTGAAGATG
>nega115
CTCAGGATGCACTTAAGTTT
>nega116
ATGCTTCTACTGATTGATTG
>nega117
CGAGGGCAGGAGATTTGTTG
>nega118
CTTTGAATCCAGCGATCCGA
>nega119
ATTTAAACTAAAACATCGTGT
>nega120
CAAGTCTTTCATCAGGATGT
>nega121
TTATCCAAGATTCTGTGCTG
>nega122
TGAGAGCTTAATTAAATTTT
>nega123
ATGATACCTATTTTGCGAGT
>nega124
AACTTCAGTTTCTCCAAAGT
>nega125
GAAGCAATGGAGGAATAGCCACA
>nega126
TTTCTTAAGAACCGGAAAGC
>nega127
ATCTCGTTTGCAAGTTGGCA
>nega128
AAACCAGAATTTGTATATTTAAA
>nega129
GCACGGATAAGGATGACGGT
>nega130
GGTTTCTCTTCAATTGTCGAAT
>nega131
AAACTGAGATGTCCACCAAC
>nega132
AAGTTTATATAACAGGAATG
>nega133
GCTGCTGAACAGGAGTTGAC
>nega134
TTCGGAGTGCTCCTACCTTT
>nega135
TGGGAACCACCGGGATATGT
>nega136
TCAGCTCAAAGGGTTTGCAG
>nega137
ATCGTTTCTGAGCCCCGCGC
>nega138
TGCGCTTTTTCCTTCGATTT
>nega139
TTGATTTGAGCTATTAAGTTG
>nega140
GATAGCCGTGTCTGTACTCGT
>nega141
AGTCAAGGCCGACGATTCCATC
>nega142
AACGTATTGAATCTTATTAT
>nega143
TATTAGGTGCTCCTGATATA
>nega144
AAGGCTTTAAGTTAATAAAA
>nega145
AATAAGATTCTTGAAGCCAG
>nega146
GCGGCGATGTTGACTTCTAC
>nega147
TGATGTGCGTCGTCTCCTTG
>nega148
CTAGAGTTGTCGGTTTAACT
>nega149
GAGCTATGATTTTAAAAGCC
>nega150
TGATGAGCAAAAGGTATTTAA
>nega151
AATCGAACTGCAGCCGCATT
>nega152
GTTGGAAAGCTTATAATGGA
>nega153
ATTTTTTATCATTAGGAGGA
>nega154
GGATTTTTTAGATCAGCAGT
>nega155
CAGGTGCTGAAGAAGCTGTC
>nega156
TGGGAATATTTAAGACTTTC
>nega157
GTTCCGGCAATTGGATAGGA
>nega158
TGACTACAGAAAAAGGGGAG
>nega159
TAGAACTGCACTCTTTCGTT
>nega160
CTGATGATGATGATGCTGAT
>nega161
TTTTTCCTGGCATACCGTTGT
>nega162
CAACGGACACAATAACCTTG
>nega163
ACTTTTTAATCGTTTTTGCT
>nega164
TAAAATTAGGTTCCCATCCC
>nega165
TTTTATGGTTTTAGAGATCT
>nega166
TCACCTCCGAGCTGCATCCC
>nega167
TAGAGATCACAGTAGACTCT
>nega168
TAGCTGCTTTTAGTACCTCG
>nega169
GATTATTTTTTACAGTTTTAC
>nega170
TGGCCAGAACGAAAATCTATCT
>nega171
AATTGATAAAAATGTAAAGT
>nega172
AGCATTTTTCTTACGTCGTG
>nega173
CGGTCGTTGGGATGTAGTTCACGG
>nega174
TAGAGACATTTTCCATTTTGT
>nega175
TACATGAATTTGGGACACTC
>nega176
CTGTATTTGCTATTATAGCA
>nega177
GCATATATGCGGCATCGTGC
>nega178
TTTGCACTTACTTTGTTGTT
>nega179
TCTGCACTTGATATATACATA
>nega180
TGAACGTGTCCTGAAAGTAG
>nega181
TTTAGCATGTTCAACGTCTG
>nega182
AAGCTAGATTACCAAAGCAT
>nega183
TTTAAAATAGTAACAATACT
>nega184
TATAGTCGATAGTATACTGCT
>nega185
TGATGTAGAGCTCTTCCTCA
>nega186
AAGTCTACTTGTGGGGATGT
>nega187
TTTATTTGTCGGCCTGCCAA
>nega188
CTTGCCGGCGTCGTTCAGCT
>nega189
TTTTCTAGTGTTTGGCTATG
>nega190
GTTTTTATTTATTAATTTTTA
>nega191
GTGCTGGCGCAAACAACAAG
>nega192
GTGTTTTGCCAAATTGTCTCC
>nega193
AAAATCGTGAAGCGTTCCAC
>nega194
TATGTAAGCAAAGAGGAAGT
>nega195
TTATTGTTGCACTTGTTACT
>nega196
GGTTATCAGCCAGAACGTTT
>nega197
CCACTTTATTTCTGTTAGCG
>nega198
GGTGCGTTTGTGGAATACGGG
>nega199
CCGGTAGCAGGGTCGTAGCTCC
>nega200
TAAACACTTCCTACATCCTGT
>nega201
ATAGGTGTGCTGGGTGTTTC
>nega202
GGGCAATCACTTGAAGGGCAA
>nega203
ACTACTTTCAGGACACGTTC
>nega204
TTAAGATTGAAGCTATAGCT
>nega205
GATGATGAGGAGCAGGATCA
>nega206
ATGGTCTAGTGGCTAGGATAT
>nega207
GGTCGTGGCGCATGGATGGC
>nega208
TTTAGGATGGAAGTAGTTTT
>nega209
TGCGACGGCGACTCTCAAAG
>nega210
TGCGTCCTACTTCCACAGTC
>nega211
TAATTTTAAAGCTTGTGGTA
>nega212
GTCTGTAAAACTTTTTGGGA
>nega213
AGGAAGAGTTAAAGCCATTAA
>nega214
TGCATCGATTTGTGGTCTTC
>nega215
CAGTTTTCCTCATCTGAGTT
>nega216
TCCATCAGTTCATGTGCTTG
>nega217
AAAATCTCTGTGCCTGGCTT
>nega218
AAGTGTGTGTCTGAAACTCC
>nega219
TTTAGCTCTAAAATATGTAC
>nega220
CTGATGAGGAGGATAATTAT
>nega221
GACGTTGTTGTTGTTACTGC
>nega222
AAAAAGGATTTCTTGTTAATT
>nega223
TGATGCTGATGATGATGCTG
>nega224
AAACTTGGCGTCACTTCAAA
>nega225
AACAAAGTGTAGTGATCACT
>nega226
TGATGTAGAGCTCTTCCTCA
>nega227
TTCGATTTTCAGTTTCAGCT
>nega228
TGTTTACGATTTGCTACACT
>nega229
ACTGAATTGTAATGTGCAGT
>nega230
TTTGTTTCAATGTTTCGATA
>nega231
TGAAATGGATGATACCAACGAG
>nega232
CGAATTGCGATTTGGTCCGC
>nega233
TGACTGCGCTGCTTCTGTTC
>nega234
AGGCGAGACCACAAGGATAT
>nega235
TGAGGACGACGATGCCGAGT
>nega236
TGTTTTGCATTACTGAGTAA
>nega237
CAACATGAAGATACACCCAA
>nega238
AACAGACTGAGCTGCAGCAG
>nega239
TATATAATGTAGAGAGTAAG
>nega240
GTTTATTAACTATACTTGTA
>nega241
TATTGTAGGTATGTAGAGTT
>nega242
AGGTCCCGGGTTCAAATCCC
>nega243
CTTGCCTTCTGGTTTGCTGT
>nega244
ATTTGATCGTTTGGCAAAGG
>nega245
TACAACGACAATCAAGGAGCT
>nega246
GCCGCTCGTTCGCCTGAGTT
>nega247
TTCTGCAGCGCACTCAGGAG
>nega248
AATACAGTGTAACAATTCGT
>nega249
ATTTTTGGAATCAGACGGAG
>nega250
GCCGTCTTTTTCTCTCTTCT
>nega251
CTGAGGATGGATGGGGATTG
>nega252
TGTCCAAAATGCCTTCTGTG
>nega253
TGCGTTTTTGTGTTTTTGCC
>nega254
TATGTGCGTTAATTAATAAT
>nega255
TTTCCTTGTCAACGCTTTTA
>nega256
GAAAATGTAAAGAAATCTGGA
>nega257
AGCTGGTCAACTTGCTCGCAAC
>nega258
AGTATCGCCATCCGGGATGC
>nega259
TAACATTTGATTTGCATTCAA
>nega260
TTCGAATTGCGATTTGGTCC
>nega261
TATAACATTTGATTTGCATT
>nega262
AAAAGCTATATATGTACGGG
>nega263
GAAATAGCTCAGTTGGGAGA
>nega264
GTTAGGCGTTTGTCTCTGTC
>nega265
AGGATCACAGTGTCAAGCAGGT
>nega266
CTGACAAATTTTTGGATTTT
>nega267
ACTGATGAACTCTGCTACTG
>nega268
AGTCCGTCTACAAGGAGGGC
>nega269
TTTAAGCTTTTTTCAATGGAA
>nega270
TTGAGGGCAATTATTAAATT
>nega271
AAGATGGACGCGGCAAGGTA
>nega272
AACAAATGTTAAACTGATTT
>nega273
CATGGCAAAAAGTTTGATGGGA
>nega274
TTCTTCAACTGCCTGGCGCT
>nega275
TGCAGGCACTTTTCGTGGGT
>nega276
CTGGTTCCGGAATGCAGGGC
>nega277
TCCAAAATTGAGATTGAGAGA
>nega278
ATGTTGTGCGTATTTGTGGC
>nega279
ATCTCCTTAAGCGTCAGCAG
>nega280
TAATGATACGATGATGATAAT
>nega281
CAGGATATGTTAGAAAGGAT
>nega282
GAAAAGTGGCAAATGAGTTG
>nega283
AAGGTGACCGGCAAAGCTAA
>nega284
ATTAAGTTTGATGATGGCGA
>nega285
ATGACGGACGTGTTTTCGTT
>nega286
CCATTCGGGCCGAATGATGG
>nega287
TTGGTATGTCGCATTCAATC
>nega288
TTCTTCTGGCCGCAGCCTCC
>nega289
TCTAACTTCACAAAGGTGTC
>nega290
ACCGATTGTGGAGCACTGGGT
>nega291
TATGAGTGTGTTCGTTAGAGTTAT
>nega292
AACAAGGTGTTATCCGTGGA
>nega293
TTAAGCCAAGTCGAGTGTTG
>nega294
AAACACGCTGTGTTGGAGGA
>nega295
TCTTCTTCTTCCGACTCGAGC
>nega296
AAACTACAAAGAGGAAATTC
>nega297
AATGGGCAAGCAAAGTGTTT
>nega298
TTAGATAATATCGTTGAAAC
>nega299
TGAGGACCCGGCTAGGCTGGC
>nega300
CAATCGGGATGTATCCTTTT
>nega301
AAATGGGGAAAAAAAAGAGCG
>nega302
TTAGCCTAGGTCGGGAAGCA
>nega303
ACTGCGATTACACACTAAAT
>nega304
AAACTGCAATTTTGAAGGAG
>nega305
ATTTTATGAGCTTTAGGATT
>nega306
TGGAGGAGATTGAGGACATG
>nega307
AAATAGATGTATGCATGCAT
>nega308
TCTTTCAGTTGCCAGCGGGCT
>nega309
ATTTTGATTTTTTGGTCATC
>nega310
ACACGCTGTGTTGGAGGAAC
>nega311
TTTCTTGGAATTCAGGTGGGA
>nega312
GCGAGCAAAGAAGTAGTATT
>nega313
GTCGTAAATCAGGAGCAGGC
>nega314
AAATGCTTACATTTAGTGTT
>nega315
ATTCGACTACTTTGAGCTGC
>nega316
TGGTGGGTATTTACTTCTCCG
>nega317
CTGTTGCTTATGAGGGTAGAAAAG
>nega318
TGTTATTCTCTTGTGGATTT
>nega319
TGCGGAAGGGGAAAGGTACG
>nega320
ATACGAATTGTACAAATGTA
>nega321
TGCTCATTGGTTTTGGAAAT
>nega322
TTGGTAGCCGGGAATGGCGT
>nega323
TACTTCGCAACACCTGACAT
>nega324
CGATGATGATGATGATTATG
>nega325
TTTTGGAAAGCTGGTCAAAA
>nega326
GATGAGGAAGTCCTTGGCGTC
>nega327
CGTTGGAATAGATGTAGATA
>nega328
TGCTTGTGGAACGTCGTTGC
>nega329
AGCGACCAATTGTCAGAAAAA
>nega330
ATTGGTGTCCAGTGGGTTGA
>nega331
AATATTGTATGTACATTGTA
>nega332
TGCGTGATTGTGGTGAAGCG
>nega333
ATGATGTTGTTATTTTTCGTCT
>nega334
CAATTTTGGACCCAATCTCG
>nega335
ATAAGATGAGCTTTTAATTTTA
>nega336
ATTGTTATGATCATGGGCTG
>nega337
ATAGGTTTAGGGATCGCTGC
>nega338
AAACTAGAGATGACATTTTT
>nega339
TTAGAGCATCGCAATGGATC
>nega340
CGAGTTTCAACCGGACGCGTGT
>nega341
TTCAGTGGTCGGCAACTGACG
>nega342
ATCACAGCCATTTTGACGAGT
>nega343
TGCTGCTCGACTTTGCCACC
>nega344
TTTTAGGACTTTTAATAATTC
>nega345
AAGAAACCTTTGTATGTAGA
>nega346
TCTACAAACACTCAATAAGT
>nega347
TGGAACTCTAGTTAACAGTT
>nega348
TTTGTTCCTTGTGTAGATGC
>nega349
TATATTAAGGAATGAATAAA
>nega350
AAAAGTTTGGAAAGGACAAG
>nega351
TATGTAATTTTTTGAAGTGCTAGT
>nega352
TGCTCTAGTCGGCTAGTGAG
>nega353
TATTTAGCTTCTCTTTAGAC
>nega354
GTCTTGAGCATTTTTCGGCT
>nega355
TGCTCCACCTCCTGCTGCTGT
>nega356
CTCACATTTACATATTCACA
>nega357
GTATTTTTGTCCTAAGTCCT
>nega358
CAACTCATTGTCAGCTGCAA
>nega359
TGTTCTTCTAGGGATGACGT
>nega360
CAACTACCGCAGGCCTCGTA
>nega361
TCAGAAGCAGATCGATGGCG
>nega362
ATTTCATTATTTGTATTAGGT
>nega363
TTAAGTTAATAAAACTAATA
>nega364
TGGGGCTGTGGTGCTGCAGC
>nega365
ATTGCAATTAGTTTCGACCT
>nega366
AACTTGACAAGTACGACCGCG
>nega367
CTTTCTTGACTTCCTTGGCC
>nega368
CAATAAAATCTAGAGTTTTT
>nega369
TAGATAATATCGTTGAAACA
>nega370
TTTTCAGTTTCAGCTTTGTTT
>nega371
ATTTTTGGATTTTGCTTCAC
>nega372
TCTTGCTAGTTCCTATCGAT
>nega373
TGGAGTTGATCTTAAGTAGA
>nega374
TGTTGAACTTGTTCGATGTC
>nega375
TCCAGAGTCTCCAGAGTTCT
>nega376
CTGCCTGCTGCTTGTCTTGAC
>nega377
TATCCACCGAGTAGCAAGAG
>nega378
TTTATTCAGTGAAAAGACAA
>nega379
TGCGACCTCGATGTTGGATT
>nega380
TCAAAAATTGTTACATTTCA
>nega381
CCAGCGTACCTCGAAAGTGC
>nega382
TACTGCAGCTCGTTAAGAGAC
>nega383
TCTCTTCTTCTTCCGACTCG
>nega384
ACAGAAGTTAATCGGTGCAA
>nega385
TTTCGAGCAATAATTGAAAC
>nega386
TTTTTTGCACATTGTATATC
>nega387
TATTTTACTTTTATTAGAAA
>nega388
GCTTGCTCTTGGTTAATACT
>nega389
CAATATAAATATTATAGATT
>nega390
AAACTAAAATTATTAAATAATT
>nega391
GGCAAATTTGATGATGACTATTTC
>nega392
ATTGAAGATACCAAAGACTT
>nega393
GACAGAGTAAAATGACCTGT
>nega394
GGAAGACATTTCGGACAACT
>nega395
TTGAGTTCTTTCCTTTACAGT
>nega396
AGCAGCCATTTTTCGAACAA
>nega397
ATTTGTTGGTTAAGTAACTT
>nega398
ATCCAGTGTCTGTGGACTGC
>nega399
TCGTTTGAGTGATTTTTGCA
>nega400
TGGCAAAAAATCCTTGTAGT
>nega401
TCTTAGGTAATTATACCCTT
>nega402
TGCAAATTGAGCTCTAAAGTTG
>nega403
CAGAGAGCCATGGCCATTTAG
>nega404
TTATATATGTGATTTTTATTA
>nega405
TGTTTTATATAGAATTTATTT
>nega406
TGCATATTTTGAGGGTCGGA
>nega407
CCACATTTGTTACACCGTTAG
>nega408
GAAAGGGATTGGGTTGTCGT
>nega409
TATCTATCTGTTCATATTGT
>nega410
TTCCGTGGAGAGGAACACTC
>nega411
ACCTTCTTCCCATCGTGTTC
>nega412
ATTTCGGTTTCTTTCTTTTT
>nega413
AAAAGGTTTTTGGTTTGTTG
>nega414
GCAAAAATAACTTGCTGACT
>nega415
CAAGAAGAATGTGTTCAGCT
>nega416
TAGTGGAATTTATTAAAGTC
>nega417
GAGCATTCTCCACAAGAGAGA
>nega418
TGCTGCTTGTCTTGACCATT
>nega419
GTTAGAGAGCTGGTTGAAGAG
>nega420
AACGAAATGATGGCGGATGTC
>nega421
GTAGAAAATATTTTCTGTTG
>nega422
ATTATAATTGGTGGATTTGG
>nega423
TCAACATGCTTGGTGCGTTTGT
>nega424
AATTCAATGATTTCAACTTC
>nega425
AAGCTCCTCCTTGAAGGGTA
>nega426
GGATTCTTAAAGTGTAGTTT
>nega427
TCATTACAACAATTAAAATA
>nega428
GAAGATTCCAGGTTCGACTC
>nega429
CGGTACCTGCGCGAGAGCTG
>nega430
TGATACCGAAATTTGGCAAG
>nega431
TGGCAGCTTTCGGAGATTTC
>nega432
ATTTTGTGAAAGTTGCACTTT
>nega433
TTAGTGCGCTCACAGCAAAT
>nega434
CGTGTTTGGTTTAGTTTCTC
>nega435
TTTGTTGATCTGTATTTTGG
>nega436
GATTTGCATTCAAAAAGTATT
>nega437
AACATAATATCTGGGATTGC
>nega438
GTCATCATCATTTCAAGCGA
>nega439
CCTCCAAGCGACCACAGCTG
>nega440
TATTGGTCAATTTCATAGTT
>nega441
AATTCTGACATCTCGCTTGA
>nega442
TATGATACAAGATAGTTTTT
>nega443
TCAGATATCATGTGATTTAT
>nega444
ATAACTGATAGACGATAACAT
>nega445
CAGCATGATAAAGCGGGGGG
>nega446
GAAACACAGGGAAACCGCTC
>nega447
TTAAAACTGATTCGGCCCCT
>nega448
TGCAGTATGTGTCACCCAAAA
>nega449
GCAATTCGGCAATCGTTTTG
>nega450
ATCAGTTTAACATTTGTTGT
>nega451
AAAATCAGCGAGCCAAGTTC
>nega452
CATATGGTCTAGTGGCTAGG
>nega453
ATTATCAAGTCGGGGTTCGA
>nega454
TACATTCGATTCTTGAGGAT
>nega455
TGGAAAACAAGCAATAGAAA
>nega456
GAATTATTCCAAAAGCAGTG
>nega457
ATGTTGAGATAAGTGACACTG
>nega458
AATTCGCGGAGGCAGCAAAC
>nega459
CTCCAGCGTGTTCCAGGCAT
>nega460
ACATATTGTTGTAAGCTCCG
>nega461
TCCAATCCGAGTTCCGCAGC
>nega462
TTAGAACAGTCGGGACTGTT
>nega463
TGGGCAAAAGTGTCAAGACA
>nega464
GGTGCTGTTCAAAATGGTTT
>nega465
TTAAAAACAGGATTAGAGTTT
>nega466
TGCTGAGCGAAAGCTCCTGG
>nega467
GAAAATGGTCAAGACAAGCA
>nega468
TTTCTTAACGTCCTTGTCTT
>nega469
TTTTGAAGTGCTAGTGTAGT
>nega470
AGCCAGTGATGCAGACGTTC
>nega471
ATGATGAGCTATGATTTTAA
>nega472
AATTTGTGGTGTTAGTGATA
>nega473
ATTTTCGAATTGCGATTTGG
>nega474
TAAGTATAACGTGTAGTTCT
>nega475
TACATACTTATGCAGTAACT
>nega476
ACGGTTGAAACATCGTCAGCAGT
>nega477
TCTTTTTCTCTCTCCTCTTT
>nega478
TCCGCGATTCTTCGATAGAGG
>nega479
GTAATATGGTTTAAGAAATG
>nega480
ATTTTACCTGGATTTGGAAT
>nega481
GTGTGTCGAAGTTGTGCTTT
>nega482
TTTGGTGTAGAATTTAAATT
>nega483
CTCAAGGCGGCTTTTAAAAT
>nega484
GCAAGAGCCTTGAAAAGTACATG
>nega485
TTGAAAGTGTTCCTGTAAAT
>nega486
AAATTTTGTGCGGCAAATAG
>nega487
CTTTGAGTCTCAATGTTGCT
>nega488
TATGTTCCCTGTGATAGTTG
>nega489
AGTTTCGACCTAATCTTAGG
>nega490
TGGGCAGCAAGTTGCGCAAC
>nega491
GGTTAGCGATGGTAATTTGA
>nega492
ACCAATGGAAATCAGAGCAT
>nega493
TTGAGTGGTAATGGTATAAT
>nega494
GTAAGCGCTGTTGAAAGCAAA
>nega495
TTCTCAATCAATTAGTCTGT
>nega496
TATTGCTTCAGTTTCATCTT
>nega497
TCATGTTGATTTTCACACGA
>nega498
GAACTCAACTTTCTTATTCTC
>nega499
CATTTCCTCCTTGCACCGAT
>nega500
CGAAGAGAAATATTTTCTTT
>nega501
TTTTTTACACGTGCTAAAAG
>nega502
GTACGCTGGAACGCCCTTTC
>nega503
ATCGGTGCAAGGAGGAAATG
>nega504
TCACCTTTTGTTCGACGACC
>nega505
TTGTGGTCTTCGCACGCGCC
>nega506
TGTCGAAGAGCATATCTACA
>nega507
CGATGAGCTGGAGTCCCTTT
>nega508
GCCTTTTGATCGCGTGCGTT
>nega509
TTAGTCATGCTGGAAGCTTGCC
>nega510
TGTTCAATGTTGCAAGTTCTAA
>nega511
TTTTTGGAGGTACAAAATTG
>nega512
GCAGGACTCTGGGCCAAACA
>nega513
GCAACGGAAGTAGGATGCCT
>nega514
TTAAATATTCCCAGAAGAGG
>nega515
GTAACAGTTGTGCTTTAGGC
>nega516
TTGATTGACGGGCTCGTCCT
>nega517
CTGCTGCATTATGGAAGGAG
>nega518
GTTCGAATCCTACCGGCTGC
>nega519
ACACAAAAGATTGTGTCAGT
>nega520
AAATCGATTGGTGTGAGTGC
>nega521
TTCGAATCCCACTTCTGACA
>nega522
CTGCTGCTGCTGCGGATGAT
>nega523
AGAAAGAAATAAGTTCAATG
>nega524
ATCATTTCTGTAGTCAGTCT
>nega525
GAACAATATTTGGCGGACCA
>nega526
TAGATTGATTGATGAGCTTC
>nega527
TTACATAGCATAAGGATATTGTT
>nega528
GATGATGATGATGATGGCCC
>nega529
ATTGACCGCCCCAAAGATGT
>nega530
GGTGGCATGCATTGGAGCAA
>nega531
TGAGTTTCTTTTTGTTTGCC
>nega532
TCAACGGATTGGACGACGGCG
>nega533
AGATCGTGAGTTCGAATCTC
>nega534
TAATGGCACAAGCCAGCGAT
>nega535
TTACCTGGATTTGGAATAAT
>nega536
TATACACAAATAAAGCGTTC
>nega537
TTATTTTTTACAGTTTTACT
>nega538
TCAACTCCTGTTCAGCAGCA
>nega539
TAACGTTATCTAGGATAAGT
>nega540
AAGGAGCGTGTATCTAAATCT
>nega541
AAGTGCAAATGGCAAAGGGC
>nega542
TTCAGTTTCAGCTTTGTTTTT
>nega543
CAGTGGTAGAATGCTCGCCT
>nega544
GTGCCAAGGACGAGAAACAA
>nega545
CTTATAGAAAATAATCATTC
>nega546
ATTTTGGGTGTAGCCGTTCA
>nega547
ATTCCTGCTCTTTGGCGGCT
>nega548
ATTTGATTTGCATTCAAAAA
>nega549
TGCCGATATTCGAGGAGAAA
>nega550
AACATCGACATTTTGAACGC
>nega551
CTTTTAATGGTTAAATTCCA
>nega552
AACCATAGTAGTTGTGTCGGC
>nega553
TGAACTTCTGCGTTCGAATGC
>nega554
AATCGAATCTCTAGGACATT
>nega555
ATTTTTTTGGGCTAATTGAAA
>nega556
TGCAGTTTTCTGCATTCATT
>nega557
GATGTTTACGATTTGCTACA
>nega558
ATTTTGGTTTTGAAGCAGCTG
>nega559
TAAATTTAGAATTTATATATGT
>nega560
GCTCTCAAAACATCGAAAAT
>nega561
CTGATAGTTCCTCCATTGGA
>nega562
TTTCGCTGCTGGCTTCTTGA
>nega563
AAGCTTATATCGGTAGGTAT
>nega564
ATTTCCGTGGAGAGGAACACT
>nega565
GGCGCATGGATGGCATGAAG
>nega566
GATGAGGCCTCCAAGAAGGA
>nega567
ATCTCGTTTGCAAGTTGGCA
>nega568
CCATTTAGATGTGCTCTTTT
>nega569
TTCTAGTGTCTTTGATGGTA
>nega570
TTGCTTTGCTTGTGTTGGTGC
>nega571
GATATAAAATATGTTGCGGA
>nega572
AAGGAAAAATAGTGGGTGCC
>nega573
TATATCAGATCAAGGTGTAG
>nega574
TCAACTGTTAACTAGAGTTC
>nega575
AAAGCTATTTTATTCGTTGTT
>nega576
AGTTTCTTGTTGTTAATAGT
>nega577
GTGATGATGATGATGCTGAT
>nega578
CTGCTGTTGCTGAGGTGGTC
>nega579
TGCAAGATTAATTTGTGATG
>nega580
ACTTTTTCTGGAATGTAAAA
>nega581
GAGAGTACTGCGTCATACCAAA
>nega582
TTATTGAAGGAATTGATATA
>nega583
TATTTCTTGGAATTCAGGTG
>nega584
AATGATGTTTCCCAGGATGC
>nega585
CCAAGATTCTGTGCTGGCGC
>nega586
TAGAGCTCTTCCTCAATATCTC
>nega587
GTTTTACACTTTGTTGGCGA
>nega588
TCTAGTGTCTTTGATGGTAC
>nega589
CATTTCATTTCGGTTTCGAT
>nega590
TTTCGGCTACTGATTAAGTT
>nega591
CCTTAACATCTGCCGCCAGT
>nega592
TAAGCTTTCCAACCATATTG
>nega593
TTGCTTGGCTCTCAGGAATC
>nega594
AATTTTGTGTGCGGACGACT
>nega595
TGAACCGAGAATCGAGTGAG
>nega596
TTTCGCTGTTTGAGACACAA
>nega597
AATGTAACAGGTAGAGATCA
>nega598
CTATTTATAGTAACAGTGTGT
>nega599
TGAAGGAGTAAGTTTTACTA
>nega600
AATGTGTTACAATAGTTATAAG
>nega601
ATAGGTGAAAAATACAAAGC
>nega602
AATTCAGATAGAGTATTGCTT
>nega603
TTGACCTCGTTGATAAGCTT
>nega604
TTATGTATTAATTGGACAAA
>nega605
TAATTCCTAAGAGCAAAGCA
>nega606
CTTTGATTGTTTTTTGGGAT
>nega607
ACACATTTTATATTAACAAGT
>nega608
GGTTGACAGGACCAAAGACA
>nega609
ACTCTGAGTCGCTGGTGTAC
>nega610
TGTTATTGTTGTTGCGGCAA
>nega611
CCACCCGTGTCTCCTACTAC
>nega612
GGTTCAACAGCAAGAGATCG
>nega613
TTGTTTGGATCTTATAGTCTTC
>nega614
AGTTCCCTCTTCAACCAGCTCT
>nega615
AGACGTCTGCGTGCGGGTGT
>nega616
GCAACGAATTTTGAAGTTTGA
>nega617
ATTGCTGCTATTCGGAACAG
>nega618
TTGCATTCAAAAAGTATTGA
>nega619
TGCAAATTGAGCTCTAAAGT
>nega620
CCAATTTAAGCCACGAGTAA
>nega621
TCCTGAATGGGTCAAGAAAG
>nega622
CTTCCACAGTCGCAACTACCC
>nega623
GCTATAAGGTATGTAGATTC
>nega624
GTTGAAGGTAAAGTGGTAAAA
>nega625
TACATTATGTAAGCAAAGAG
>nega626
AAAAATCGGCAGCAATGATG
>nega627
GGGAAATATTGAAAACTGTATT
>nega628
TAAAATTGGCTTATTGTAGT
>nega629
CCTTCCTCGATGCTGCATAGC
>nega630
TGCTCCATCCTTGCGCTGTG
>nega631
AAACGAAGATGGGTTTTATT
>nega632
CACACCCTGTGCCGTCGCTGT
>nega633
AGGTCCCGGGTTCAAATCCC
>nega634
CTTATGGCTAAGATCAAAGT
>nega635
TTTCAGTATATGTATATTGT
>nega636
TATTAAGCAATCGGTCCTTT
>nega637
ATTACTCACTGTGGAGCATG
>nega638
TGGAAATTGGGGTCAACTCG
>nega639
AGGGCTCGATGGGTTTCGGC
>nega640
ATCCGACAGCGATGGAGACA
>nega641
TATTTCTTCTTACAATTAGT
>nega642
CAACTCTGTTAAATCTATGT
>nega643
AAGTAAGCGCTGTTGAAAGCAAATT
>nega644
ATCAGTCGCTTTGGCATCCG
>nega645
TGGCTAAGATCAAAGTGTAG
>nega646
CACAATGCTCACACAGCACA
>nega647
ATGATGATGATGATGATGTTT
>nega648
GAGCTTTAGGATTTGTTTTT
>nega649
TAGTAGATGTACTGGAAAGT
>nega650
TAGCACACTTTTGTATCGGCGT
>nega651
CACTATCCATTTCGTATACA
>nega652
TTATCATTTGCCGCGCATCT
>nega653
AGTTTTGATCAAGGTTGATC
>nega654
TAGTGCCAAAGACAAGATGC
>nega655
CCTAAGACCAGCAGTGTACG
>nega656
CGTCTTCCGAGCTGTTTGAGC
>nega657
GTGGGCATAATAGTGTTGTT
>nega658
AGAAAGATATATACATGCGT
>nega659
GAGAAATGTCTAGCATAAAA
>nega660
TAAATTTTAATGTCAGCATT
>nega661
TAGGATTCGGAATGGGGATT
>nega662
TTCCCCAACTCCATTGTCTG
>nega663
CAACTAGACGCAATGTAGAG
>nega664
TAATAGTAAATTAGCACTTA
>nega665
TGACCAGCTTGGACCGAACA
>nega666
TGAACACGGGTGATTGCTTT
>nega667
AATACATGACTACTCGAAATGG
>nega668
AGCTGCATCTCATTCATTTT
>nega669
AATCAATTAAAAGTAACCAGC
>nega670
GGGAAACTATGGATCAAATG
>nega671
CTTAATTTAAGTATATTTGC
>nega672
TTTGCGATGACGCTTGGCGC
>nega673
GAGGTGCTGCTAGATCGTTT
>nega674
AATCTTGAGTGCTGGTGGGG
>nega675
AATCTTTGGTAAAGTCACAG
>nega676
GTCGTGCTACTTCAACTTCT
>nega677
TGTCGCTCCGTAGACGAAGCG
>nega678
GATGATGATGATGATGCTGAT
>nega679
GATGGCGCTGTCTGTGGGTC
>nega680
TGGTGCGTTTGTGGAATACG
>nega681
ACCACCTTCACTTTTCCTGC
>nega682
CTGTTCGTACATCGTCCTCT
>nega683
AATCACTATCATCATCATCCG
>nega684
ACACTGCGTCACAAACACCTTT
>nega685
TCTGCTCGTTTTTAATCCTT
>nega686
TCATCGAATCCAAAGAGGTT
>nega687
TTGGGAACGAAAAGTCGTTT
>nega688
TGTAACTAATTACTGAATGG
>nega689
TGAAACCTACGAAGTGTCCA
>nega690
TTGTGCCAGGCATAGGTGAG
>nega691
GTGTGTAAGTCTTTTGGTTA
>nega692
TTTCTTGGAATTCAGGTGGGAC
>nega693
GTTCAGTGGTGTAGGCGTGG
>nega694
TTAGGTGTTGAAGAAAATGG
>nega695
ACTACTGAAATCAACCAAGA
>nega696
TAAAATGTTTGCCCTGAGTG
>nega697
TTTATCAAATGAGCTGCGGA
>nega698
GATAAGCAAAGAACTTTTTT
>nega699
GACAGAGTACATTTCTTATA
>nega700
TTTTCGTTTTGCTTCAATTA
>nega701
TAGCACACTTTTGTATCGGC
>nega702
ACGATTTTGAACTCTTATGGA
>nega703
TTGACCGCCCCAAAGATGTCC
>nega704
TTTAGAATTTATATATGTGA
>nega705
TATGAACTTTAATACTTACA
>nega706
CAGTTTCTTAAGATACCGAT
>nega707
TAATTGTGTGTGAGTTCGTT
>nega708
AAAGTTGAACTATAACCGAA
>nega709
AGATGGTCAACGAGTTGGAC
>nega710
CAGAAGAGGCCATTTCAAGTC
>nega711
TGCCTTAATGATGAGATAGT
>nega712
TTCAAAGCGCTCCAAGGGTA
>nega713
CTCCAGATCGGAAGGTTGCG
>nega714
AAAACATTGAAATAAAGACT
>nega715
AATGAATCGTTCGGCTTGTT
>nega716
GTCTTAACTTAATGGTAGAG
>nega717
TCTTGATCCAGTCACGCATTTGT
>nega718
TGTTGAGAAGCCTTTTACCA
>nega719
AGGCGCACCTGGCCTGCATC
>nega720
TCATCATCCTCATCCTCCTC
>nega721
CAGAAGAGGCCATTTCAAGT
>nega722
CAGTTGAGTGAAGTGACCAA
>nega723
GGGTTGTAGTTAAATATAAC
>nega724
GCCAGCACCTTGGGGAACCA
>nega725
TCGTTGAAAAAGAAATTTTT
>nega726
AATGGAGAGAACGTGAGACT
>nega727
TCATCGCTGCTGCCGCCCAC
>nega728
CAGAGTGTAGTTGACCTTCT
>nega729
AGAAGAGGCCATTTCAAGTCA
>nega730
TGAGGTAGTAGGTTGTATAG
>nega731
CCTGCCACCGTGTTGTTGCC
>nega732
TTGTTGGTCGGCATGCGTAG
>nega733
ATAGAATTTATTTTGTCATT
>nega734
TGGGTGGGTGGTGGGTGGTC
>nega735
TGTTTGATCAGTAGTTATTA
>nega736
CTGTTGTTGTTGTTGTTCTG
>nega737
TTGAAGGTGTTACAAACGTC
>nega738
GATAAAAATGTAAAGTAGAA
>nega739
ATTGTACTTGTGCATGAGGC
>nega740
TGTACTGATGTAAGTGTACCTG
>nega741
TTTTTGATCTTTTAAGGGAA
>nega742
GGTGAATGTGTTGCGGAGAG
>nega743
TTAACGCAGCTGCCGAACTTG
>nega744
CTAGTGTCTTTGGTCCTGTC
>nega745
AACCTCTCGGCCACCTCGTC
>nega746
TTAACTTAACAACAATGCGG
>nega747
GCCTGTTTAACAAAAACATG
>nega748
CCAAAATTGAGATTGAGAGAT
>nega749
GACTTCGTTTTATCATATCA
>nega750
ACTGCGTCCTTAACAGCGATA
>nega751
TGTTGTTTTTGGGATATTTC
>nega752
CATCTCCTTGGCGTCCACAG
>nega753
ACAACAACGCTGCGCTGGTC
>nega754
ACAGGAGTTGACTGCTTTTG
>nega755
TTTGGAATTCGGATTTTTGC
>nega756
TCGTACTCGTAACAATGGCG
>nega757
CCAAATATTGTTCTACTTTA
>nega758
TTTTTACAGTTTTACTAGGA
>nega759
ATGATGCGTGTGACTTAAAT
>nega760
AAAATTAGTTAAAATCATAA
>nega761
AATCTAAGACTGGAGTGCCA
>nega762
ATCTTGCGTTTTAACAATTT
>nega763
GTAAAAGCTTTTCCTCGTTT
>nega764
ACCGTCTACTTGGGCGCCACC
>nega765
GTTAATTTTTGGTGGCAGGC
>nega766
GCTGATTTAAGGGACATTAT
>nega767
TGCGTCCGCTATCTCTTTCG
>nega768
TAACAACTTATTGGAAATAT
>nega769
AATGCATCAATCTTTGGTAA
>nega770
AGTTAAAATCATAACATTAG
>nega771
TGATGATGATGATTCTGATT
>nega772
GTTCTGGGTTCAAGATTTTA
>nega773
CTTGGGATCCTCACAAAGAC
>nega774
ATTTTTACGAGATATTCTGTG
>nega775
GTGTTATTCTCTTGTGGATT
>nega776
TTCCCCAATGACGTCCCAGC
>nega777
AAGTTATCTCGTGTAGATTC
>nega778
CCAGATTTCTTTACATTTTCCA
>nega779
CTAACTTTTTTCTTTTAATG
>nega780
TAAGAGTTGGAGGGCACGAT
>nega781
TTCCTTTTCAGTTTAAAGTA
>nega782
ATTTGCCTTTGTTTCGTTTG
>nega783
TGTTCTTCTAGGGATGGCGT
>nega784
AGAGTTGTCTTCGAGAGCTGC
>nega785
TCGCGACTGATGCTGTAGGT
>nega786
GCCTTAATGATGAGATAGTC
>nega787
AGAATTTCATAATTGTTGTT
>nega788
TGATTCGGCCAATATATTGT
>nega789
CTTCGTGAAGTTAACTTGAGCGC
>nega790
TAGAAAAAGAATGTATAGAGC
>nega791
GCAAAGGTAGCATAATCATTA
>nega792
TCGATTAGTGCATCGCAAGCC
>nega793
AAGCTTGCCAGAGTTGGTAG
>nega794
TCACAGCCATTTTGACGAGT
>nega795
GGAAGGTAACTATTCGTATT
>nega796
TTTCGCCCAATAAGTTAGCT
>nega797
GACACAGTACCCTGACACCT
>nega798
GCTATTGGAATCGATCTGGGC
>nega799
GTGAAAAAGTGCAGTATTTG
>nega800
GCACTGGACTGAATGGCAGT
>nega801
GACGGCGACTCTCAAAGCCA
>nega802
AAGTATCGCCATCCGGGATGC
>nega803
ATTTCATAGTAGTGCGAGCT
>nega804
TCAGGAATCATCCTTTGGCC
>nega805
GCATGGCAAAAAGTTTGATG
>nega806
TTAAGTTTTCGTATAGTTCA
>nega807
ATGAGCAAAAGGTATTTAAA
>nega808
GGAAACTATGGATCAAATGA
>nega809
AGATTCTCGCGCACAGCGTG
>nega810
TTGTTTAATTGTCGTTTAGA
>nega811
AACGATGAAACAAAGATCTT
>nega812
CTGGTTTTGCGATCGGCATC
>nega813
TAACATGTTCTCTTAGCAGT
>nega814
CGAATATCTAATAAAATGTC
>nega815
AAAATCGTGAAGCGTTCCAC
>nega816
TTCTTTTACGAGACTTGGGA
>nega817
CAGTGCAAATCCAAGTTCAA
>nega818
AAGGTTGGTGGTTCGAGTCC
>nega819
GTGACCATTTGCGAGGAGTG
>nega820
CGTGGAGGTTGTTTTGGCTT
>nega821
CAATTTGTTTGTGGCATTTT
>nega822
GCACCACATGATTCGGCTTC
>nega823
TTCTTTGTCTGCAGTGTTTT
>nega824
TGGTAAGTTGCCGTTTAAAG
>nega825
AGGCCTTTTTATTGAAATTTA
>nega826
ACTCGTTGCCTTTGATTCCG
>nega827
TTAATGATATAATTGAATTTTAA
>nega828
TTTTGAGCTGGCTGGTTGAA
>nega829
GTGAGGAGTCTCAGTTTGCCATA
>nega830
AAATTGAAAATGATAACAAA
>nega831
GTGAGTTCGTTAAATCTAAG
>nega832
AGGACCGCACCACCTACACC
>nega833
AGGTGGATTTGCTGTTGATA
>nega834
CAACAGATGGCAAACGTCGCTA
>nega835
GATGCATTGATTGAGATAAA
>nega836
TTAGAATTTATATATGTGAT
>nega837
CTTTATGCATTAGTTTTCAGT
>nega838
CAGAGAAATGTTTTTCGATC
>nega839
TTCCGGGGTCCACGTTGTTG
>nega840
GTCGTAAATCAGGAGCAGGC
>nega841
GTCCACTGCCCACCAAATGT
>nega842
ATTGTTCAGATGCTCGGCAGA
>nega843
AGGCCGCTCGCAAGAGTGCT
>nega844
AGTTAAGCGCTTTGGTTAGA
>nega845
TATATATGTGGATATATGGA
>nega846
TATTGTACCCGTGAATTGAT
>nega847
TCAGCTGCAGACCAAAGTCG
>nega848
TCGTAAATACCCTTTTTTATA
>nega849
TGAGAGCCGGCGCTGATCTTG
>nega850
ACTCAAGGATTATTTTTTACA
>nega851
TGGAATCACTATCATCATCA
>nega852
TCTGAGTTTTGCTTTACTTT
>nega853
TAAGGTATGCAGGTGTGTAA
>nega854
TAGTCATATTTTCTTGAGCTA
>nega855
GCAAGAGCATTTGAGTTTTTG
>nega856
AGTGCTAGTGTAGTTAAATAG
>nega857
ATCATAAGAGGATTGACGAA
>nega858
TTATTGGGCGAAAGGTTACA
>nega859
AATAGCAAGCAGTAGAATAG
>nega860
AGTGCTGATTTAAGGGACAT
>nega861
GAGGAGGTCCTGCAAATCGG
>nega862
TAGTTGCTTTCCGAGCTCGATGGT
>nega863
AATCATAAATTAGAAAATCAGT
>nega864
CAAGATTCTGTGCTGGCGCA
>nega865
TGATGAACGTCGTGGAAGAC
>nega866
GGTGAACATGTTGGCATAGAG
>nega867
TGTGACTGTTAGAATAAATT
>nega868
TGTGTGGTTTCTTTTTTGTC
>nega869
ACACGATGGGAAGAAGGTCA
>nega870
CTGTGACTTTCTATAATTTCTA
>nega871
TTATGGTCAATGTTCAGAAA
>nega872
ATTTTATTATTATATAATGT
>nega873
ATATTGTCTAGTGGTTAGGC
>nega874
TCGTTTTTGCGATCACAAAT
>nega875
GCTAGAAGAGTAGGGCCAAT
>nega876
CAAATTGTCCATGTGTTGTCA
>nega877
GTTGGGACATTTGTGCCAAA
>nega878
ACAAAAAGACGACGTCACAT
>nega879
ATTTGATTTAGATGACGTTT
>nega880
TGTTCAGTGGTGTAGGCGTGG
>nega881
TGAAAGCAAGTACTGGTCTC
>nega882
TGGAAGGTAACTATTCGTATT
>nega883
AACTTGTGTGGCTTCGAACT
>nega884
CTACTTCCATAGGTTCTGGT
>nega885
TTTTGTGCAAATCAATATAAATT
>nega886
TCGCGCAGATGGAGCTTTTC
>nega887
AAACAAAAGCAGTATACTAT
>nega888
ATTCATCAGGCATTTGAGGCGCA
>nega889
AAAATGATGACCAACCATGCT
>nega890
AATTGATGAAAATTGATTGA
>nega891
CGTATATGCACGGAGAAACAG
>nega892
GCGATCACGACCCAGGTGCA
>nega893
TGCTTGGCTCTCAGGAATCA
>nega894
TTACAGTTTTCCATGTTAAAAC
>nega895
AGGTTCCAGACAGTCCAGAGGTC
>nega896
AAATTATTGTTGAGAAGCCT
>nega897
AAAGAAGTTGGAAAAATCAAG
>nega898
ATCGTGTTATCAGGACGACC
>nega899
TATGTTTGATATTCTTGGTTG
>nega900
GAATGTCGGATACCCTTAAC
>nega901
ACTCGTTGCCCTTGATTCCG
>nega902
GCAGTTGCAGTAGATATCGT
>nega903
AATTATAAAGCAGAGCCTCT
>nega904
CAGGAGATCGTGAGTTCGAA
>nega905
TATCACAGCCATTTTGACGAG
>nega906
TTTTCTCGGCCAATTTTCGT
>nega907
AAAATCATGGCACAAGTGTG
>nega908
AATTGTATAAATCTTACGGA
>nega909
AAGATCAAAGTGTAGTATCT
>nega910
TCCGTGGGTTCTGCTTGGTG
>nega911
AGCGGGGCTTCGATGATCGC
>nega912
AAACAAAGACATCCTGTCGT
>nega913
ATTCTGGTAGCTGTTCTCGC
>nega914
AAACGGGGAAATTTTGTGTG
>nega915
TTGTGAAGGTGATTGTGCTA
>nega916
ATCGTCAATTTTATACAACA
>nega917
TGTCCTTTTGATCCTGCGTT
>nega918
GTGATCAGCAAATAGGCATT
>nega919
TGATTCGAGTGACAGCGAGA
>nega920
TCCGAGTCGAAATTGGAGTC
>nega921
TATAATGTGTAGGTATATTT
>nega922
AGCTTTTTTTAGGATAGCAG
>nega923
CAGCGTCCATTAATATTGCCA
>nega924
TCCAGCTCCAGCTTCAGTCTG
>nega925
TTCTGATCATTGTTGGTGTCA
>nega926
TATGAAGCGATTGATTGCAA
>nega927
ACTAGATTTCATGCTCGTCT
>nega928
GTGTGGAAATGCCAGTCTGT
>nega929
TGATATTTTGAGATAGGCGC
>nega930
GTTAAGGTGACCGGCAAAGCTAAAA
>nega931
CCTTACTTAAATTTGTAATC
>nega932
CAGTCCGTCTGTCTATTGGC
>nega933
TTGAATTCAGTCTCGATTGA
>nega934
TGTAAAACTTAAGATTGCAT
>nega935
CCAATCGATCAGAGCCAATG
>nega936
TAAGAAGAAAACGCTAACAA
>nega937
AATTGCGTTATTTTTTGTCT
>nega938
TAAGATATAATTTTGGGTGT
>nega939
TACAGGCAAGCTTCGCAAAG
>nega940
TTATATATGTGATTTTTATTA
>nega941
AGAACTGAGAAACAAATTTG
>nega942
TTTGCCTGGAGAAACTAAAC
>nega943
TGAATTGAAGTGTGAAATTCT
>nega944
TGATTGTCGTTGTAGATGAT
>nega945
TTCTATGCTCTGCCGGGCAA
>nega946
ATCGTCGCTCCCACGGAAGC
>nega947
GTCAATGGTCGAGTCACCAGT
>nega948
TTTCGATCTCTTTGTGTGTT
>nega949
TTGGTAAACCTGTGTTGATT
>nega950
TGATCTAATAGTGAAACATG
>nega951
AAGCTTCTTAGTTGCTAGGGT
>nega952
CTGTGGCTTTGATTTGTGTT
>nega953
TTGGAATCTGTTGTGTACTA
>nega954
GAGAGATATTTAAGTTTGTGT
>nega955
TTCTGTGATGTCAAACCAAT
>nega956
ATAAAAGTATATTTGACTTC
>nega957
AGCTTATACTAGAGTTTGAC
>nega958
AGATATTCTGTGGAAGAAAG
>nega959
CGCTCCTTTCTTTTAGGAAT
>nega960
AGCAGTTCTTCGAGAAGACG
>nega961
TTAGCATAGTTGCCTTCCAA
>nega962
GTTCTTCTAGGGATGGCGTG
>nega963
TTTTGATCAAGGTTGATCAG
>nega964
CTTTTAGAAATAGTTTAATT
>nega965
GCAGCTAACTTATTGGGCGA
>nega966
TAATGAGTAACCTGTGTAAA
>nega967
TCCGCCTTTCGAGACCACCG
>nega968
GAGCTGGCTGGTTGACTGTT
>nega969
AGACTGAAGCTGGAGCTGGAG
>nega970
GTTGTCGCGCTGTGCAGCAA
>nega971
AAAGATCTTTGTTTCATCGTT
>nega972
CTTCCTTTTCAGTTTAAAGT
>nega973
CACTCGTGAACCCTCCACAC
>nega974
ACATAAAATGCGTTTTCCAT
>nega975
GATCATCGTGGCCGAGGATG
>nega976
CGGGCACAGGAACTCTGCGC
>nega977
AATGGAATATTTTGTCATGTT
>nega978
AGGCTGAGCGCGAGCGTGGT
>nega979
GTTTGTTTTCCCTGGTTGCC
>nega980
GATGATGATGTCATTGATGC
>nega981
GTTGCATTTGTGGAACCACA
>nega982
AGAGACAGGCCCAACAAAAA
>nega983
TGTGCGAGATAGGGTAATCTT
>nega984
ATTGATCCAGCTGCTGCTGTT
>nega985
TCTTGGAATTCAGGTGGGAC
>nega986
CACGCGCCCCGTGTGACGAT
>nega987
TTGTCATATTTAGAGAAATTAA
>nega988
AAACAAAAGCATCGAAGGCAA
>nega989
ATTGTCTGCGTTACCCTGGC
>nega990
TTTGTTGTTGAGTTCTGATT
>nega991
TATATTTGACTTCCAATCAT
>nega992
TCGACAGTTCCTCGGGCTTG
>nega993
GAACGCTGCACGCGCGTCGC
>nega994
GGGAAAAAAGTAGTCACGAAGT
>nega995
TTGGTAAGTTGCCGTTTAAA
>nega996
TGGTATTTTTTCGCTGTTTG
>nega997
GAATTGACACACTCACTTTGTC
>nega998
ACCGGATTATTTTTAGCTAT
>nega999
CTGTAATAAATGTTGAATTT
>nega1000
GCTGGTTCCCCAAGGTGCTG
>nega1001
TAGAACAATATTTGGCGGAC
>nega1002
TTTTCGACTCCATAAAAACG
>nega1003
TCTTTGTGCGGCTGTGTAAT
>nega1004
CAGGACCAAAGACACTAAAA
>nega1005
TATTTTCACGAGAAGATATT
>nega1006
TAAAATTCCTCGGACATATC
>nega1007
TCCAGTGCTTCGTTCGTATA
>nega1008
ATGAGCTTTTAATTTTATTA
>nega1009
CTTGATTGTCAAAGCACCGT
>nega1010
GAGAAATCGGACCAGTTTCT
>nega1011
TCTTATTTTATTTGCAGCTG
>nega1012
CTGAGAGCTTTTCATTGCTT
>nega1013
TTGAGGTACTCCGAGCTAAA
>nega1014
AATGTTGGGAGACAGAAACCATTGC
>nega1015
AAATTGCATACTCGGTGGACAA
>nega1016
GTGTTCTTTGTGTCCAAAGAT
>nega1017
CATATCACTGTTAATGATATA
>nega1018
GCTTCAGGAGTTACTGTAACT
>nega1019
CTATGCAGCATCGAGGAAGG
>nega1020
TAAAGAGAAACTCGAATATT
>nega1021
AGTTGTTGCTCCAGGTGTTG
>nega1022
ATTAAGTAAAGTATTTCATTT
>nega1023
CTACGACGACTGTTGCTTGC
>nega1024
CTAGAAGAACATTGAAGCGC
>nega1025
CTCGAAGTCCATGAACACAG
>nega1026
TTTGTGGCATTTTAGGACAT
>nega1027
TCAGAATTTCCAAGTTTTGT
>nega1028
ATCCCAAGGACCTGCCCAAG
>nega1029
CCACTCTTATGTTCATGCGT
>nega1030
GGTCTATTAATTAATAGTAT
>nega1031
CTGTCGTCGTTTCTTTTGATA
>nega1032
AAATTTTCGCCTCCTCTGGAC
>nega1033
TCCATGGTGTAATGGTTAGC
>nega1034
TGGAGCCTTTTCTTTGAGTT
>nega1035
ATGGACCATGTATTGGATGA
>nega1036
CCGTGATCGACAAAACAATC
>nega1037
AATAATGATTGAATGAATGA
>nega1038
TTTTGATCGAATTACTCGGA
>nega1039
ATATGTAGAAATTGGTGGAC
>nega1040
ATTGTTCAGATGCTCGGCAG
>nega1041
TACAGATATGTTCAGAAGATA
>nega1042
GTATGTACGCTGATAAGATT
>nega1043
TAGGACGCGAGTTGCACCTTG
>nega1044
GTCAATGAGATCTGGACAGC
>nega1045
TTCAGCAAGCTAAGTTTTCG
>nega1046
TAAGGTGTATAAAAGCTAGCA
>nega1047
GAGGTGCCGCAGCAGCAGAAT
>nega1048
GTTTCATCGAAGCGGGTGTA
>nega1049
TTTAATAGTAAATTAGCACT
>nega1050
ACTCCTCGGTGGCAGCGACG
>nega1051
GCCACCAACATCGACGACCG
>nega1052
AGTCATCTTTCTTTAAGCTG
>nega1053
TCGCTCTTATTATTAAGGTA
>nega1054
TTGTGCTGGAAGTATTGCAG
>nega1055
TGGGGCACGTGGTGTTCGAC
>nega1056
AGTTATATTCAACAGGCAAG
>nega1057
GCCCATCTGGTTGAACGTGT
>nega1058
TACTTGTATTTGAGATTGTT
>nega1059
TAGTATGCACACATATCGGT
>nega1060
CATCGTTCTTGTGTTTTTCG
>nega1061
TGGAGCTGTTGCTGGAACAG
>nega1062
CTGCTATTGGAATCGATCTG
>nega1063
GAATAGATTTGAGATATGAT
>nega1064
GTACTTATTGAGTGTTTGTA
>nega1065
AAAACAAAAGCATCGAAGGC
>nega1066
TATGTACTTTTTGAGAAAGA
>nega1067
GATTCACTAAGAACTCCATG
>nega1068
ACATGTCCAGTATGCGCTCG
>nega1069
AAAAATGAAGCTGCCAAGTT
>nega1070
CATGGACGAGGAGACCTATG
>nega1071
ACAAGAATTAATAAAAATGT
>nega1072
TGTTTTAGCTAATTCATCAGTA
>nega1073
TTGCTTAGAGTTAAGTTTGTG
>nega1074
AATACTAACAACAATCGAAAA
>nega1075
AACCATAGTAGTTGTGTCGG
>nega1076
TGTGATAGTGTGTAAACACG
>nega1077
CAAGATGCGCGAGCTGGGGC
>nega1078
TAGCAGGAGCTATTACTATA
>nega1079
ATGCTGTTATGTACTTTAAT
>nega1080
CGAGTGCGTTAGTGTGCGTG
>nega1081
GATATATATATGGAATGGGCC
>nega1082
ACAACAATGAGCGTTCGGTG
>nega1083
GCCGCCGGCGGCAGCGCATAC
>nega1084
TTTTGTTTCGATTTAATCAGT
>nega1085
TAATCTCAGGGTCGTGGGTT
>nega1086
CCTCGATGCTGCATAGCTCG
>nega1087
AAAGTAAAATTTGTTTTTTT
>nega1088
TCAAGGATGCCTCCGGTGGC
>nega1089
CGATGTCGTTACGTCGCCGC
>nega1090
CTGAAAACTAATGCATAAAG
>nega1091
ATGCAAAAGCGAAAGAATGA
>nega1092
TTCTAAACCCTCAATTTCAT
>nega1093
TTTGGTGACTGACGTACTTG
>nega1094
TCGCGAAAACAGGGAAACTC
>nega1095
AGAAGACGTTACACGGGACC
>nega1096
TTAAGCCATCTTCAAGGAAA
>nega1097
ACATACTTCTACTTGAACGT
>nega1098
TTTGGTGATTTTAGCTGTAT
>nega1099
TCAAGGGATGGAAGGTGGAG
>nega1100
AATCATCGTGATCCGGAGTTCC
>nega1101
TATGTCAAACTAAAATTATT
>nega1102
AATTATGCCAATGAAATGTG
>nega1103
AAGCCGAAATAAAGAGACGTA
>nega1104
ATGATGATGATGATGATGGC
>nega1105
TGGAATTGCTCTCTTTGTATAA
>nega1106
CTGATCTTGTGTTGAGTGAT
>nega1107
CAACCAGGCGGCAGTGGTGC
>nega1108
TGCTAATATATCTCCATTTA
>nega1109
TGAGTCGGTTGAAGCGTTGG
>nega1110
ATTTGTGTGCGGGAGTCGAG
>nega1111
ATAAGATATGTCCGAGGAATT
>nega1112
GCATAAAGTAGATCATAGAG
>nega1113
TATTTTACTTTTGCACCAAA
>nega1114
TTGAGTTTCTGCTTGCAGAT
>nega1115
TTATCAGCTTAACATCTGAT
>nega1116
TGGCAAAAAATCCTTGTAGTG
>nega1117
AGTTTCTTTTACAAAAGAGC
>nega1118
TTTGAGAAAGTTTAGTATCA
>nega1119
ATAATATCGTTGAAACAAAA
>nega1120
TTAGTTGTTTCTGTAGTTTA
>nega1121
AATCTTGAGTGCTGGTGGGG
>nega1122
TATGATTGTTATATGAGCTG
>nega1123
GAGACCGTAAATCTGTGGGA
>nega1124
GGGCACGTGTTTGGATTTCGT
>nega1125
TATAATGTTGAAAAAGTGGG
>nega1126
TTTCTTCACATTTTCCACAA
>nega1127
TGCTTGGCTCTCAGGAATCA
>nega1128
TACATATTCTCCTTTCGCTC
>nega1129
CGACGGGAGACCTTCAACCAC
>nega1130
ACTGGGAGATTGCGGGAGCA
>nega1131
TGACCTCTTTATCGGCTCCCT
>nega1132
GTAGACAGAGTGTGTTGGGG
>nega1133
AAGGAGTTGATTGATATTTT
>nega1134
GGTTTGGGATTTTTGTGGGT
>nega1135
CTTCCTTGGCTTTTGTTCAT
>nega1136
TTTGTTTTCCCTGGTTGCCGT
>nega1137
ATTAAAAGCACTTGTATCTG
>nega1138
ATGGGCAATAACTTTGCGGCC
>nega1139
TCAGTTGTCCAATCGGAGTT
>nega1140
CATCTTCAAGGAAACTTCTTC
>nega1141
AAGAAAGGAAATTTAGATAGC
>nega1142
TCATCATCCTCATCATCCTC
>nega1143
TAGTTTGAAAAATGGAGAGTA
>nega1144
TAATATGGTTTAAGAAATGT
>nega1145
GGTCCTCCGAACGCGTGGCG
>nega1146
GTGGGACTTTCGTCCGTTTG
>nega1147
AAGGCCATTAACTGATTAAC
>nega1148
GTTGCTTTCCGAGCTCGATGGTCA
>nega1149
GGTTCGTTTAGGGGTTTTGG
>nega1150
GCCCCAATGACTTGCGTTTT
>nega1151
GTCTGAGCGTGGCATTGCTG
>nega1152
AACAGTCAATGATCAAGCCT
>nega1153
TGATGTGCGTCGTCTCCTTG
>nega1154
TGAACAGATAGATATACGGC
>nega1155
AATGTTAAACTGATTTTTGG
>nega1156
AAGCTTGCCAGAGTTGGTAGGG
>nega1157
AGCAATGGAGGAATAGCCACA
>nega1158
GGGAGCCGATAAAGAGGTCAT
>nega1159
TTATTTTTTACAGTTTTACT
>nega1160
AAGTGCAACATCTGAGTGGA
>nega1161
TGGGTGGCTCAACATAATGG
>nega1162
TACATCGTGGGTCTGCTCTT
>nega1163
AGTTCTTGAACAGGGGGCAA
>nega1164
TACTGGTCTCTTAAACCATT
>nega1165
TACGATATCTCTTAAGGGTC
>nega1166
CTGGTTCGAAGACCACAAAA
>nega1167
CGACAAGCCCATGCGAGCAA
>nega1168
TCAAATGATGAAACAGATGA
>nega1169
ATTTGTATTTCCGTTTGCAG
>nega1170
ATTTTGATGAATATATGTAT
>nega1171
TGGTTCTGAGAAAGCAGTTC
>nega1172
CATTATTATACTCTCTGATA
>nega1173
TTTAACTTTATTAGAACGAA
>nega1174
AAGGATAGGAAACCAAAGCC
>nega1175
GCTGCCAGAGTGAAGTGCAT
>nega1176
GTTCGAAAGTCAATTTTGTG
>nega1177
AAAAGTATATTTGACTTCCA
>nega1178
TGAATTAAAGATAGTCAAGAT
>nega1179
TTTCTTTGTGCGGCTGTGTAA
>nega1180
TGTGACGTCGTCTTTTTGTT
>nega1181
TGTGGACTGTCGCTGTCATG
>nega1182
GCACCATCGCTCGGCGACAG
>nega1183
GAACTCGTTGCCTTTGATTC
>nega1184
GACGAACTCACGGATGTTTT
>nega1185
TAAAATATTAATAGATGCAGG
>nega1186
TATGGATGCGCCAGAAAATG
>nega1187
TTCTCTGCGATTCTCAAAGG
>nega1188
AAGACACAGGATCTGGTGGA
>nega1189
CATTTCAATTAGTTTCGTTTG
>nega1190
CGGGAAAACCGGTGCTGGTG
>nega1191
GCGTGTGAAAGGATAATGGT
>nega1192
TGTGGTTTCTTTTTTGTCTGT
>nega1193
TTCGGAATGGGGATTTTCGA
>nega1194
TGTGCTGTTGTTGTGCTAAC
>nega1195
CAATTTTGTGAACAGGCTTT
>nega1196
AATTCCGCGTTGACACATAT
>nega1197
TCAAGCAGGTTCTTCGTCTGTGTCA
>nega1198
TTCTCAGAAGCCCCACAACC
>nega1199
ACTATCTTTAATTCAAGAGT
>nega1200
GAACTGCTTCGGCATACGCG
>nega1201
CCGCCACCTCCTCCAGCAGC
>nega1202
CATGCTGCTCAACGAGGCCA
>nega1203
CAAAACGGTGGTTGTGGGGC
>nega1204
ATTTACGTTACGCGGCTGAAT
>nega1205
TTATTTTATTAGAAGTTTTA
>nega1206
AAATTTGTCGTATATGTGGA
>nega1207
GCTGCTCACGTGGTAGCTGAAGTG
>nega1208
ACTTTAATCATCCACTGTGT
>nega1209
CATTAATGCCTCTGAGGAAT
>nega1210
TGCTGGGCTTTGTATTGCTG
>nega1211
TAAACACTTCCTACATCCTGT
>nega1212
AGAGTTGTATCCTTTTTTTT
>nega1213
GACCTTCTTCCCATCGTGTT
>nega1214
ATCCTCAGGCAGCGTCGCTT
>nega1215
ACCTGCTTCACAATGGTGCG
>nega1216
GGTTGTAGTTAAATATAACA
>nega1217
TTAGTGGTGCCGATCTAAAG
>nega1218
GTCATTATGGCAAACAAAGA
>nega1219
TTGTGGGCAATCAGATTGCT
>nega1220
CTGTCAACGGTTCTGGAGCT
>nega1221
TTAATGGATCATACGGTGCT
>nega1222
TCGCCTGTTTAACAAAAACA
>nega1223
TTTTGGTGTATGATGCACAA
>nega1224
AATAATAAGATTCAATACGTT
>nega1225
TGAAAAAATTTTTGAAAGTGG
>nega1226
TAGTCAGGAAAACACTTTTGG
>nega1227
AAAAAGGATTACCTTGATAG
>nega1228
AAACATCCGTGAGTTCGTCG
>nega1229
TTTGAGCAGATTTTAATTCT
>nega1230
AGCACCACATGATTCGGCTT
>nega1231
GAAACCGTCCAAAACTGAGG
>nega1232
CTAATTCGGTGGTAAATGTT
>nega1233
TATATATAAAGTCTAACCTG
>nega1234
AAAGAATGTCTATCCAGAGCT
>nega1235
TGGAACGAAAGTGTAATAAT
>nega1236
TTAATGATGAGATAGTCATA
>nega1237
ATCAAAAACGAGGAACTGAG
>nega1238
ACAAGGGAATAGATGTCGAT
>nega1239
AAACCCGGGCAAGTAGGCAT
>nega1240
AAGTTGGGAGTCTTAACCTG
>nega1241
TGTGTATCTGTGTTTATAGT
>nega1242
TTCGATTTTCAGTTTCAGCTT
>nega1243
TGTTTGTGGAATGCCGTTTT
>nega1244
TTCTGCCGAAGCAAGAACGA
>nega1245
CTCCTGCTGGCCCTGGGCAA
>nega1246
AGTCCACCCGAGTATTTTTGCA
>nega1247
ATAACGAATAACAAGCTCTT
>nega1248
TAGATCTTCTTCTGCTCGTG
>nega1249
TTAAATATCTCGGGATCTAC
>nega1250
CACCCGAAATTGTTCAAATG
>nega1251
TGCCGACGTCGCTGTTGCCG
>nega1252
GTTTTGTAGCTTATTATTTG
>nega1253
AGCAATTGATGTTTTTTTTT
>nega1254
GTTGCTTTCCGAGCTCGATGG
>nega1255
AGCGCAATAAGTTGATCATG
>nega1256
ATCGAAGCTGAAGTTCAGCAAG
>nega1257
TTTTATTTGTGTGTAAAAATG
>nega1258
TCTCCTGAGGGTGTTGTACT
>nega1259
AGTTCAAGTAGTTTAAGTGC
>nega1260
GAGAGCTGTCCGTCGACAGT
>nega1261
TGATGTCGTCGAGATAACAC
>nega1262
ACGCTTTGATTTCGACCATG
>nega1263
CTTTGCAGCAATCACACTCC
>nega1264
AGAGTGCCAATAGAAATTCG
>nega1265
TATAGCAACATAAATCACAT
>nega1266
GAGGGCAGGAGATTTGTTGG
>nega1267
GAATTTCGTGATTTCTTTGT
>nega1268
TTTTTAATTTCTTTCAATAA
>nega1269
CCGCAGTTTCTTGTTGTTAAT
>nega1270
TAAAATCGATTTGAGCGCCT
>nega1271
GATCCTGTGAAAATAGCAGT
>nega1272
TGGTTGAACGTGTCCTGAAAG
>nega1273
TGACAAGAGTTACTTTTTTG
>nega1274
GCCGTGGTAACCCAGGTTCG
>nega1275
CATGCTCAGGGAAAATGGGC
>nega1276
ATGTTCCTCCCACTCCCGCT
>nega1277
CCGCTTCTTTTGAGGAGTCCGACA
>nega1278
GAAGTCCCCACTCCTTGCCG
>nega1279
TGGATGGCATGAAGTTTCTG
>nega1280
AGCCCAACAACAACAACAAC
>nega1281
TACGCGGCTCGAGTTCTCGC
>nega1282
ATTCTATCGAATGGGTGTCC
>nega1283
TCTCAGGATGCACTTAAGTT
>nega1284
TAAAGTATTTCATTTACATTGA
>nega1285
AAGATTTTCTTAATAAGGCA
>nega1286
TTGTGCAAATCAATATAAATT
>nega1287
CAGATGGAGCTTTTCGAACT
>nega1288
TCAAGAATCGAATGTATGTG
>nega1289
CTTTTTAGAGCATCGCAATG
>nega1290
AGGAGCTAATTTTGAATTTG
>nega1291
AGCACATTGGATTAGCAGTC
>nega1292
TATTTGCCACGAGGACTGAT
>nega1293
ACATAGAATAACAAATCGTT
>nega1294
GATTTGCTGTTGATAATGCC
>nega1295
ATATAGGTAAGGCTTAGATA
>nega1296
CAGGAAGATCAAGAGCGTGC
>nega1297
TCGAGTTGAAAGTGAACGAT
>nega1298
CCATCTGGTTGAACGTGTCC
>nega1299
AGCTAGCACGAACGTATAAA
>nega1300
TTTGATTTTCGGAAACTGGC
>nega1301
AAAGGAATCGGCTCAACGGA
>nega1302
GTCGTGTTCATCTTTTCCCCG
>nega1303
CTATCATCATCATCCGAATC
>nega1304
AATCAGTCTGGGAGTTTGTG
>nega1305
CGGTGCAAGGAGGAAATGCT
>nega1306
ACAGGCTTAGCGAAGTGTTT
>nega1307
TGACTGCGCTGCTTCTGTTC
>nega1308
AAATCTGCATGCGTAATACA
>nega1309
AGAAGCCCCACAACCACCGT
>nega1310
CGGCGTGACCATGAAGAACG
>nega1311
CACTGGATTTATGATAAGCC
>nega1312
TAATCTCAATTTGTAAATGT
>nega1313
CAGAAGCCCCACAACCACCGT
>nega1314
TAACTCCATTATAAGCTTTCC
>nega1315
TTTGCAGACATTAAAGAGGG
>nega1316
TAAACAAATTCGTGTATATA
>nega1317
TTATTGTTCGCTGATTGAAA
>nega1318
TTGAGGCTTCATCGACACTT
>nega1319
CAATAATGCGATGCGTTTTA
>nega1320
ATTTCTTCAATTTTAGGAGCT
>nega1321
TTTTTGTTGGGCCTGTCTCT
>nega1322
TTGCCTTCGGATCCTTTTCC
>nega1323
TCCTTGAGTGGCCTCGACGAT
>nega1324
TAAGCTACGCTATGGGAATG
>nega1325
GCTAGTTTAACCCTCTGAAA
>nega1326
TGTAAAATTAAATGAAAATGA
>nega1327
TTAAAGGTTCATTTAACGCG
>nega1328
CCAGAATCCGGAGTACTATT
>nega1329
GGCAAAAAATCCTTGTAGTG
>nega1330
GACCGGGTTTATTTTATGGT
>nega1331
TTCATCCGGTTCAATATATGAG
>nega1332
TTTTTAATTTCTTTCAATAA
>nega1333
ATAGAGCAAATTGATTAATA
>nega1334
TTCCATAATATTAAAGTGGT
>nega1335
GATACTGGAATTAATTCTGT
>nega1336
GAAGCTGGAGCTGGAGCTGCA
>nega1337
CTGGACATTGAGCTGCATAC
>nega1338
GGCCAAAAACTGTGATCGAG
>nega1339
CTTCAGCGGCACTTTGCATT
>nega1340
ATTGATTTCAATCAGCGAAC
>nega1341
AAAAGATTTTTGTGCAAATCA
>nega1342
ACGCGTTCATTTGAAAAGAG
>nega1343
TCGATCCTGTCGTCGTCGGA
>nega1344
GAGCTACAGGACTAGCGTCC
>nega1345
GTAAGGTGTATAAAAGCTAG
>nega1346
TTCTGCTACGCAATAGGTTG
>nega1347
TGACCGACTCAACCCTCTGC
>nega1348
CGATGGCGCTGTCTGTGGGT
>nega1349
ACTTTCCATTTTATTTGGCG
>nega1350
GTAAGTTGCCGTTTAAAGTTG
>nega1351
TGTGATGGGTTTTTGCGATG
>nega1352
TGAGAAATGTCTAGCATAAA
>nega1353
AACCAACCAAACCAAACCGGG
>nega1354
GGGGTTTGCTATTTTGGGTG
>nega1355
CAGCCTAGACACTATTTTCG
>nega1356
TTGAAATATATTTTTGGTGA
>nega1357
TGAAATCTCCGAAAGCTGCCA
>nega1358
AGTATTGAATATTCAATCTA
>nega1359
CATCCATGCCGCATAGACGT
>nega1360
TGCAAATTTAACTCAGACAG
>nega1361
AGTCCAGGATTGTAAACCAC
>nega1362
TCTACGGATGCGGAGAGCCCG
>nega1363
TCAGGCGACAGGGAACATGAG
>nega1364
TTGGATAATGCAAAACAAAAT
>nega1365
TCCTCATCATCATCATCCTC
>nega1366
ATGATGATGATGATGATGAAAC
>nega1367
CAGTACCTCGAACGGACGAGTTGAA
>nega1368
TGATTAACTTCTTTGGCTTT
>nega1369
ACACATGGTTGAGGGTTGTA
>nega1370
ACCTTCACTTTTCCTGCGGC
>nega1371
GGCCTGTCTCTCCTTTTGTG
>nega1372
CGAAAATTGGCCGAGAAAAT
>nega1373
TAGTGTAGTGGTTATCACGT
>nega1374
TGTTTGGCGCCTGGTTAATA
>nega1375
AACTGAGGTGTATTAAACAA
>nega1376
AGTCGAGCAGCAGGTTCCAC
>nega1377
CAGATCAAGGTGTAGCTTAT
>nega1378
AGAGAGCGCACAGATGGGGG
>nega1379
TACTGCTGGCCGATTTTGTTG
>nega1380
TTTAAGTGTCGACCAAGAGG
>nega1381
AGGATTCCAACAATGTTGTT
>nega1382
TACGATTGGGATGCGATTGTT
>nega1383
CATATATACATATATGCACA
>nega1384
AGAGCCAAACCGCTCAGGAT
>nega1385
TGGCGCTGTCTGTGGGTCCG
>nega1386
TTTCGTTATTGACAAAAGTG
>nega1387
GGCTTTGATTTGTGTTGGAT
>nega1388
TTTCAATTATCTTGTGTTGT
>nega1389
TTGTTGCTGCAGCTGGTCAT
>nega1390
TTGCTGTACTGTGATTTCCT
>nega1391
TTGTGTATGTTTGTTCGGTT
>nega1392
ATATAACATTTGATTTGCATTCA
>nega1393
CTGCTCGAGAGGACCTTCCG
>nega1394
AAGAATTCGTGATTGGAGTA
>nega1395
TCAGCACCTGGACGACGCTG
>nega1396
TCAATAAATCATTTAGAGTT
>nega1397
TATTTTGGCAGATTAGTGCAA
>nega1398
GCCAGTAGCTGTGGGGCTTG
>nega1399
AGTTTTCTCTTTAAGAGTTT
>nega1400
GATGATGATGATGATGTTGT
>nega1401
CTGATTTGTGACCCACACTT
>nega1402
TGTGGCCGTAAAGAAGGGCA
>nega1403
TTCCATAAGCAACACACAAA
>nega1404
CGATGTGGCTGCGTACTTTA
>nega1405
AAAGAAAGAATCGCCGGTTA
>nega1406
TTTCTGTTTCATTATTACTGC
>nega1407
TACAGAAGAACTATGGAAAG
>nega1408
TAAGGATGATGATACCGATT
>nega1409
AAAGAGCTTCTTAGAGTAACT
>nega1410
CAGCACAGCAACTCGCCACC
>nega1411
TGATAAATAAAGGAGGGATG
>nega1412
CTTGTCAAAGAGCTCAAACA
>nega1413
AAAACGATTGCCGAATTGCC
>nega1414
AATTTTGGGTGTAGCCGTTC
>nega1415
TATTGTTATATTTACATATA
>nega1416
GGTCAGCGAAATGCAGAGTT
>nega1417
CTTTTAAAATATACGTATAT
>nega1418
GAACAGGTGGCATGCCCTCG
>nega1419
ATGCTCGGCAGATGGGTGTTT
>nega1420
GGTTTATTCTGTTTTCTCCT
>nega1421
GGCATCTGACAAATTTTTGG
>nega1422
AATTTCTATTGAAAAGCGAT
>nega1423
CTTTTAAGCTTTTTTCAATG
>nega1424
TTTCAAAAAGCGGAATGGTT
>nega1425
TATTTCTGAAGTGCCAAGTG
>nega1426
GTCAGCATAGTTGCCTTCCA
>nega1427
CTGTGTATGTAGAGGGGTTTCC
>nega1428
TAGAGCTCTTCCTCAATATCTCC
>nega1429
TTTGATTTAATAAAAAAGGTG
>nega1430
AACATCGATACTAAATAAAT
>nega1431
AATCAGCGAACAATAAAGCA
>nega1432
TTCATTTTCCAACTGCCAAG
>nega1433
CTAATACTGTCAGGTAAAGA
>nega1434
ATTGAATTCTGTTCCAGCTT
>nega1435
GTTACACGTTGTGCAAGGAA
>nega1436
CGTTTCTACAGTCAACGTGCAAAGT
>nega1437
TTTAATGCGTCACAGTCTTT
>nega1438
AGGTCCCTGTTCGGGCGCCA
>nega1439
AGTAATTTTATTAACTTGAA
>nega1440
TATGGCTAACGAATTGTTAC
>nega1441
AATCACAGAGCTGACTTTGT
>nega1442
GCTGGTGCGGTAGTCGGTGA
>nega1443
CTTGTTGATGAAATTAATTG
>nega1444
TGCGGAAAATGGTTTTGCCC
>nega1445
TGCTGTCAAATTTATAGGAAGA
>nega1446
TTTTGTTCTTTTTGTTAATAAG
>nega1447
AACGATCTTACAAAAGTGAT
>nega1448
ATCTAAAGGCATTCATTTTC
>nega1449
TTGCTGTCGAGTGGAATACC
>nega1450
GCAATGTTAAGTTAAGTTGG
>nega1451
GAAGGAGTAAGTTTTACTAA
>nega1452
AAGTTGCATTTGTGGAACCA
>nega1453
TAATTTTTACTAAGGCTTCC
>nega1454
TTAAGAAATGGGCGGCAAAT
>nega1455
CTTCCAAGCAGTTGATCCGG
>nega1456
AGTTTGGGTATTTATCAGGTG
>nega1457
TTCCAGCTTGCAGAGAGATA
>nega1458
AGGGCTTTGAGCTTTGACTG
>nega1459
ACTCACGAGACTGTGCACGT
>nega1460
TTTTCCTCATCTGAGTTTTG
>nega1461
TGCCACGCGGGCGGCCTGGG
>nega1462
GATGTCCTTGAATGTAGCCG
>nega1463
GATAATAATATTGAAATCAA
>nega1464
CCAATGGGCGGACGTGGAGC
>nega1465
TTTCTAGTATTGTGCTCTTT
>nega1466
CTTCTCCTTCCTGGTCGGAA
>nega1467
CCGCTCGCAAGAGTGCTCCA
>nega1468
TGAGCTCCTTGTACTTGGGT
>nega1469
CGTGTCCTGAAAGTAGTTGG
>nega1470
TTTGGATTTGTCTTCTAACC
>nega1471
TGCATCTCCTTGGCGTCCAC
>nega1472
AAAATGTGAAATGAAGGTAA
>nega1473
TTCGGAATTTTTGGACCAGG
>nega1474
GCTGGTTGGTCGTCTAATTC
>nega1475
TCCTGAGGGTGTTGTACTTT
>nega1476
GCAGTGCGGCAGTAGCGTTCA
>nega1477
GAAGTATTTTATTGGAGGCT
>nega1478
TGTTTCGTGTCACTATTTGTT
>nega1479
TGATGGTCAGGTGTTGCGTC
>nega1480
GTGACGTCGTCTTTTTGTTG
>nega1481
TCTTGACGAAAAAGCCGACC
>nega1482
ATACGATTAGCTTTAGGTTT
>nega1483
TGATAAACATATTTGGGGAA
>nega1484
TTTGAGTGTTTTCGCAACTAATCGG
>nega1485
TTGCAGGGTGACAGCGGAGC
>nega1486
GGGAGCCGATAAAGAGGTCA
>nega1487
CATATGCAGAAGTTTGGTCA
>nega1488
GAGGATCCGATTTTCTTTGG
>nega1489
TGAAATCGAAAAATGGGTGT
>nega1490
TGGTTGAACGTGTCCTGAAAG
>nega1491
TTTAAGTCGCTGACGTCACCA
>nega1492
ATTACGATTGGGATGCGATTG
>nega1493
CTGATTTACCTGTCGTGCGT
>nega1494
AAATAAATGATAGCAAAAGT
>nega1495
TCCTGTCACGGTCGCCATTT
>nega1496
GTTGCCTCTGCGTGCTGTTC
>nega1497
TAATTAATCGGCATTAAATC
>nega1498
TCCGGCATCTGACAAATTTT
>nega1499
CAGCCAAAGTCGAGGGAACG
>nega1500
CGTGAAGCGTTCCACATTTT
>nega1501
TGGTTTTGGAAATTAACATA
>nega1502
ATTGATTCAGCCAGTGCTTC
>nega1503
AAGGTAACCCAAAACACGGAA
>nega1504
AGAGCTGCATTAACCAGGGC
>nega1505
AGTAGATCCCGAGATATTTA
>nega1506
CTCCAAATCCAATACGATCG
>nega1507
AATAATTGATGATACAATAAT
>nega1508
GAGATTCTTCTATTCTACTT
>nega1509
CGAGATTGGTCTTACTGAAA
>nega1510
GTTTACCTGTGATAAGTTTG
>nega1511
ATGCTAAGCGAGCGCTCTAC
>nega1512
TTAATGAGGCATTTAAAGTT
>nega1513
TTGCATAAATCGATCCGATT
>nega1514
CTATAAAATTGTACATCGTC
>nega1515
TGCGACCTCGATGTTGGATT
>nega1516
TAAGTATAACGTGTAGTTCT
>nega1517
TAATAGAATGGGGAATTATT
>nega1518
CATGGGCTCCGACTTGACAT
>nega1519
AGTAGGGACAGATGGGCGTG
>nega1520
TTCTATGGAATGATGATGAT
>nega1521
TATGTCCGGGAGTTTGAGTT
>nega1522
GATGCTGCCATCGTCAACCT
>nega1523
CATAGTTCTGAATTATCAGT
>nega1524
TCCATGGTGTAATGGTTAGC
>nega1525
CGAGGAGGAGAAACGGGTGT
>nega1526
ATTTAAGTTATATTGTCCGT
>nega1527
AACAGTTCATCGAACAGGCT
>nega1528
TTATTGTACTATATAATGGA
>nega1529
TTTGTAAACTACTGATCGGC
>nega1530
ATCACAGGATTATACTGTGAG
>nega1531
CAATATTTATAGCTGGATTA
>nega1532
TTTGTCTACTAAAGTGGAATTCG
>nega1533
TTACATTGAAAAGATTTTTGT
>nega1534
TATGATGATCAAGTAAAAGC
>nega1535
GTGTAATGGTTAGCACTTTG
>nega1536
AATATCCTGCGCCAGCTCCT
>nega1537
GTATTGCCTTAATGAGCGAT
>nega1538
ATACGAATATATGCTGTATT
>nega1539
CACACTTTTGTATCGGCGTC
>nega1540
TACTCTAAGCTTCGACTCTT
>nega1541
ATTATTAGATGTATGTAGCG
>nega1542
GTGGTTCCGTTTTGCATCCT
>nega1543
CGCCTCCTCTGGACGTCTTC
>nega1544
GCAGAGCTCTCAGTGGTAGT
>nega1545
TGAGCCGGAATCGAAAGCGT
>nega1546
TAATTTGATTTTAGCTCTAA
>nega1547
TCGATACATTGTAGATACATT
>nega1548
GCAGAGGCAGGACTCTGGGC
>nega1549
TTACATTTTCCACGAAGGTT
>nega1550
CTTAACATCTGATAGTTCCT
>nega1551
GGTGCCTTATGCGGCTGCGT
>nega1552
AAAAAAAGATAGTGAGTTGT
>nega1553
GTACAATCTGCTGACAAATG
>nega1554
TTTTAGTGTATTTGAACAGG
>nega1555
TTGAAAGTGTTCCTGTAAAT
>nega1556
CGCACTCACTCACACTGGCGC
>nega1557
TTGTGCACTCGTAGAATATC
>nega1558
AAGCTTCCAGTAGACCTCGT
>nega1559
TCCTTCCCCACCAGCACTCA
>nega1560
TTAAAATCATAGCTCATCAT
>nega1561
TTGCAGCTGACAATGAGTTG
>nega1562
AACTACGACATTGTCAGCAT
>nega1563
TCTGATTGCTTCACTGTTCT
>nega1564
TGAGCGCGTCTTGCTTGTGCT
>nega1565
GAGCCAAGAGCCTTGTTCAT
>nega1566
ATTGGATTATTTCCCTTTTT
>nega1567
TCGAGGAGCTGGCGCAGGAT
>nega1568
AAGTGCTGTTGATTCACAAC
>nega1569
GGAGGGCTAATCTAGAAACC
>nega1570
GAACTGAATGATGAGCTACAG
>nega1571
TCAAGAGAAAAGAAATTTCT
>nega1572
GTCCTTTATACATCATATGTA
>nega1573
GTGCAAAGGTAGCATAATCA
>nega1574
ATCCGCAGCTCATTTGATAAA
>nega1575
ATCTGAGTTCAAACCGGTGT
>nega1576
AGAAGATTGCTACAACGACC
>nega1577
GATGATGCTAATCAGAGAGCA
>nega1578
TGTATTGCTTCAAGTCCGGC
>nega1579
ATCGATGAATTCAAAGAAGT
>nega1580
TCACAGTGATTTTCCTTTATA
>nega1581
GTAGGGTCCTAGATATCATTGT
>nega1582
AACTAACATTTGAAAAGATG
>nega1583
GCTGCTGCTTCTCGAACTTC
>nega1584
TTCTCTGCGATTCTCAAAGGG
>nega1585
ACAGTTGCTGTTTCTTTTAG
>nega1586
AGAGCCATGTACTCTGCCTC
>nega1587
GTGCAAAGAGTCTTGAATAT
>nega1588
GTAAAGTAGAACAATATTTG
>nega1589
TATTTTCTGTATTCGACCCC
>nega1590
ACTTTGAACTGTACTAGCGT
>nega1591
TAAAGTTGTTGCACTAAGTAG
>nega1592
GCTGAGGATGGATGGGGATTG
>nega1593
TCCAATCACGAATTCTTCCT
>nega1594
TCGTGTTGATAAACTTATCTG
>nega1595
TAGACGATTTTACGTTTTGT
>nega1596
ATGGAGTCACATGATCGAGGT
>nega1597
GCTGCCCAGTTCGGTTCGGTT
>nega1598
TTGACAGGACCAAAGACACT
>nega1599
CTGTATCTGCTGCAATTGGT
>nega1600
CGGACACATGCACCATATGC
>nega1601
AAAAAACCCGAGTCAGTTTG
>nega1602
AAACCAAAAGGATTCTGAAA
>nega1603
AGTTGCTTTCCGAGCTCGATGG
>nega1604
TAAAATCGTTGGCAATGCGGA
>nega1605
TAAGCAGCGAAGACGGCCTG
>nega1606
GATTGGGATGCGATTGTTCC
>nega1607
ATTCTTTTAGTCAGCATGGT
>nega1608
TTAAATGGACCTAATGGCTT
>nega1609
GGTTCGGTCAATTGTTTGGA
>nega1610
AAGAGACGAATAGTTATTTT
>nega1611
CGGAGTGCTAGGAGCTTGCT
>nega1612
TCTTGAGCTGCCTTTGTATG
>nega1613
TACTGTGTGAAAAATTGTGA
>nega1614
ATTTGCGGCTAAAGCTCACC
>nega1615
TTGTCTACTTCCATAGGCTC
>nega1616
TAGAGGATGTTACTAGAAGGGC
>nega1617
CGCCCAGCCTCTCCAGACGT
>nega1618
TTTCTACGGGTTTAACTGTT
>nega1619
TTGGTATTTTTTCGCTGTTT
>nega1620
ACTGGCCAAATCAGAGCAGC
>nega1621
TGCGATGCGTTTTATAGCCG
>nega1622
ATATCAAACTGCAATTTTGA
>nega1623
ATATACCGTCGTTATCAGAA
>nega1624
AGGTCCCCGGTTCAATCCCG
>nega1625
TATATGTGATTTTTATTACA
>nega1626
TAACATAAAGTAAAATAAAT
>nega1627
TTTTATCTGAACAATATTGT
>nega1628
GTGTGCTCGATGTGATTCTT
>nega1629
TAGAAAATAATCATTCACAG
>nega1630
AGCAACGTATTGAATCTTAT
>nega1631
TCCAGGTTCGACTCCTGGCA
>nega1632
TTTTGGTATGCCTTAGTTCC
>nega1633
GTTCAACAAGTGATGGAGAG
>nega1634
TGACCCGGGTTCGATTCCCG
>nega1635
TCAGGAGAACACAGAATACC
>nega1636
TGAAAACTGGTCTTCGATCT
>nega1637
TTTCGTGATGATCTAAAAGAT
>nega1638
GAGCAACGGCTTAGGCGCCAG
>nega1639
GGTGTTGTGTTTTGAGGCCC
>nega1640
CTCAGCGATCTAGTAGTGCTC
>nega1641
GTGCAAAGGTAGCATAATCA
>nega1642
TTTTCCTTCTTGGCAGAGGC
>nega1643
AATGATGATCCTATTGATTC
>nega1644
TTTTGACTTCTTTGTTGATGT
>nega1645
GATAACCAGAAAAGTGAATT
>nega1646
CTCGCGACCTTTAATCAACA
>nega1647
TGGCAACGCGGAATTGCAGC
>nega1648
TGTTTTATATAGAATTTATTTT
>nega1649
CTTTCGCCCCTATCTGAAATTG
>nega1650
TATGTTGCAGTCCTATAGTG
>nega1651
GGAAGTAGTTTTTACAGCGT
>nega1652
TTCTGAAAGCATTTACTTTT
>nega1653
GTGTAGCGGTTATCACGTGT
>nega1654
TACGAGTGCTGATTAAAGGGA
>nega1655
TGTCTAGGCTGCGTTCGTCA
>nega1656
TATTTGAGAGATGGCAAAAT
>nega1657
CGTTGTTGAAGTGATTGTTGC
>nega1658
GATGATGATGATGATGCTGG
>nega1659
GATTGCGACCTCGATGTTGGA
>nega1660
GCGCTGTTGAAAGCAAATTGATG
>nega1661
GTGGCGTGCTCTCAAAGGGA
>nega1662
TTGGCACAGCACTTTGTGTT
>nega1663
CGAAATAAAGAAATCAGTTCG
>nega1664
CAACCATATTGATGTCCTAA
>nega1665
TGCCCAGTTCGGTTCGGTTA
>nega1666
CTTATGGCTAAGATCAAAGTG
>nega1667
AAGTGAAGGTCCTGATGCAT
>nega1668
TTTTATGCATGAGAGACTTG
>nega1669
ACTCTTCGGCAGCCATTTTTG
>nega1670
AACAGCAAAGAGGCGGGAAAA
>nega1671
GATGAGAGTGTTTCTGGGATT
>nega1672
GATAGCGCTTGCTCTTGTTT
>nega1673
ATTACCTGATGATGGAGGAC
>nega1674
TATGATGATCAAGTAAAAGCT
>nega1675
TTGTTAGGCGTTTGTCTCTG
>nega1676
CAAAGGCGACAACGAGGTGACTC
>nega1677
ATTTTACCTGGATTTGGAAT
>nega1678
AGCCATTCCTCAGAGGCATT
>nega1679
TTGAATGTTTTAGTTTTCTT
>nega1680
AATAGCGTCGCTGAGTAACATTG
>nega1681
TGAATCCAGCGATCCGAGTT
>nega1682
TATTCTAGTGTCTTTGATGG
>nega1683
TGCTTCGCTGATCAAGAGCA
>nega1684
GCAGATCCCCCCATTATGTT
>nega1685
GAATGCGACATACCAAAAGA
>nega1686
AAAGATCGAAGACCAGTTTT
>nega1687
TGTTTTACTGCGATGGTTGC
>nega1688
CAGGTTCCTGGATTTGAAGAA
>nega1689
ATTGCCACTAAGGTCAAGCT
>nega1690
TAATGAAAGGTAGATTTTAC
>nega1691
TTACATCTTCTTTCTTAAGT
>nega1692
TTTGCGATGGGTATTGGTTA
>nega1693
TAATATGGTTTAAGAAATGT
>nega1694
ATAGAGATGCTCCTTTACAT
>nega1695
ATATCGAAGATTTCCTTGAT
>nega1696
ATTTATCAAATGAGCTGCGG
>nega1697
TCAAGGATTAGTTGATACAGG
>nega1698
AACACTCGACTTGGCTTAAT
>nega1699
GATCTGAGCTGCTCGGGTGC
>nega1700
AGGAAAGGGAAAAAGGCGTA
>nega1701
TCGTGCTTGAGATAGTAATC
>nega1702
ACTCTTAATCTCAGGGTCGT
>nega1703
CGTGAAAGCGGAGCGATTTA
>nega1704
TTTCTATGAAGAAAACTGTT
>nega1705
CCTCGCCTTTGGCCTACTCC
>nega1706
ATTTACTAGGACCACGGTGT
>nega1707
AATCGATCCAGCATGAGTGT
>nega1708
ATGGATGAACACGTTTCAGA
>nega1709
TTTCGTCAATATGTCTGCTG
>nega1710
AACTTTGGGGTTGATTAAAG
>nega1711
AATTCGCAGGGCGATTTCGT
>nega1712
AATGGATTGGCAGCCGGGGA
>nega1713
TGGTTGAACGTGTCCTGAAAG
>nega1714
CCTCCTGAGGTGCGGTTATT
>nega1715
AGCTTTCGTTATTCGTTTTG
>nega1716
TTTTTTACAGAATAGTGGGC
>nega1717
AATTTTGGGTGTAGCCGTTC
>nega1718
CCTATCGACAAGCCTATCGC
>nega1719
AAGTCCATGAACACAGCCTG
>nega1720
TCACAATTTTCTAAAGGGAA
>nega1721
TTCACATGCAACATCCCTTA
>nega1722
TGACAAATTTTTGGATTTTG
>nega1723
TTTCTTGTCATCAATTTGTC
>nega1724
TAGAGCTGTGCGCATCAGGTG
>nega1725
CGCGGATCTGAAGCGCAGCC
>nega1726
AATATTCCCAGAAGAGGCCA
>nega1727
CTGTGGACGCCAAGGAGATG
>nega1728
GATTTACTTGTAAAATGATGAAAA
>nega1729
TTATTGTTGTTAATATCGTC
>nega1730
CAACGAAAGTCCTCTCTGAG
>nega1731
GTTCCCTCGTTGCAATCGCT
>nega1732
TATTTGATATCTTTTATGTT
>nega1733
TTAATGGAACTATACAACAC
>nega1734
AGGGGATGAAAAATACACGTT
>nega1735
GTATCAGGTATAGTAAAATG
>nega1736
GACTTATAGAAAATAATCAT
>nega1737
TGCGTTTGTGGAATACGGGG
>nega1738
GTGCTCCCGATGACGCTGCG
>nega1739
ACAAATGTTAAACTGATTTT
>nega1740
TTGGACTTATTCTAATTTGT
>nega1741
ATTCAATTGAAAATTCGCTT
>nega1742
AATGTCGGATACCCTTAACT
>nega1743
ATCCCTTGCTCACTTCCACT
>nega1744
CGGTGTTTTATGTAGCGATA
>nega1745
CACTCATGATAACCAGAAAAG
>nega1746
TCCTCAATCTCCGAAACGAC
>nega1747
CGACTGCTGGGAAAACGGTCG
>nega1748
GAGACACAAAACTAGTTGCA
>nega1749
TTTAGTCCAAGGCTTATTTG
>nega1750
GACAGTTGGAGGCGACATGT
>nega1751
AGATAGAGAAAATGGTATTT
>nega1752
TTAAGTAAAGTATTTCATTT
>nega1753
GTGTTAGATTATAATAGTAT
>nega1754
TAATGGGTAACTTATAGTCA
>nega1755
GCAGCTCATTTGATAAATTA
>nega1756
ATCATCATCATCATCATCCT
>nega1757
AAGATGAGCTTTTAATTTTA
>nega1758
ATCTGATCTTGAACATTTCG
>nega1759
TCAAATTGATCTGCAAACTC
>nega1760
TCAATTTTTTTGGGCTAATT
>nega1761
TACGCTGGAACGCCCTTTCG
>nega1762
TACAATGTGGTTGTCAGGAA
>nega1763
TCACTGTTAATGATATAATT
>nega1764
AGTAGTTTAAAGAACATTTA
>nega1765
TCAATGGAAGAATATTTTTT
>nega1766
TCAAGCGTGTTCCGGAAAGC
>nega1767
TATTGTCAACTTATTAATTA
>nega1768
TCAGATCCAAATTGAGTGGT
>nega1769
ATTCGGAATGACGAGATGCA
>nega1770
ATGATTTTTTATGCATTTGT
>nega1771
TAGTCATAGTGAAGATGGAA
>nega1772
TGTCCTAATCTGGTAAAGGG
>nega1773
AATTAGCACTTACTTCTAAT
>nega1774
ATTACAATTCAGTTAGGCTCA
>nega1775
ATAGTATTGCTCATTGGTTTT
>nega1776
AATTTTAATGTTTTATGGGA
>nega1777
TAGTTGCTCGTGGTGGCAAT
>nega1778
TTTGGAGCTTGAGCTGGAAT
>nega1779
GAATATTTTGGAGGTCAACA
>nega1780
TTGCCAGGATCACAGTGTCA
>nega1781
ACTAGAAAAGTTATAAATTAA
>nega1782
AACCCAAGTTTTAGCTTCAA
>nega1783
GAAGTTGAAGAGTCACATTG
>nega1784
AATCATCCAACATGGGCAAG
>nega1785
GGGAAAGCTTACGCTGAACT
>nega1786
ACAAATAGCACCTATTAGAT
>nega1787
CGACTGATTTGGGGGGATTT
>nega1788
GAGGTAGTAGGTTGTATAGTA
>nega1789
TCTGGATCCTTGGCGACCTC
>nega1790
ATTTGATTTTAGCTCTAAAA
>nega1791
GCTAACTTTTTTCTTTTAATG
>nega1792
TTCTGGGCATTCCCGTGGGC
>nega1793
GCGTAGCTCTTTTTAGTGCA
>nega1794
AATGTGAAAAACGAAGAGAA
>nega1795
TGTTGTTCTTGAAGGCAAAT
>nega1796
AGTGGAGGGCAAAGGACTCT
>nega1797
AAGAGTTGCTGCTGATCTTA
>nega1798
TGGTGCAACCGAAAGCATAG
>nega1799
TTCACAATGGTGCGCACTGC
>nega1800
TGTACAGGGTATACATGGGT
>nega1801
TAGAGCATACAGGGTATACA
>nega1802
ACATGGTTCAAGTCAACGTTC
>nega1803
TACTAGTAGCTCTGTATGCA
>nega1804
CTTTGGTGATTTTAGCTGTA
>nega1805
ATATATACAAAGATATTAAG
>nega1806
AAGAGAAAAGAAATTTCTTTT
>nega1807
TGCGGAACTCGGATTGGATG
>nega1808
GTTTTAAAAGAAATAATCTT
>nega1809
TATCGGAGCTATAACAACTG
>nega1810
AAGAATTTTTCGATTTGTAA
>nega1811
TCAGCGGTTTCGTGACGAAG
>nega1812
ACGTATACTGAAGGTATACC
>nega1813
TTGTCAATGCGATTATATGG
>nega1814
ATCAAGGATGATCCTCGTCT
>nega1815
GAAGAACATTGAAGCGCTTG
>nega1816
AGGGCGTTTCTCCGCATAGG
>nega1817
ATGATCAAGTAAAAGCTGCT
>nega1818
TGAAGGCTTTGGCTTGGTAC
>nega1819
CAGGAGATCAGGATACCCAT
>nega1820
TTTTGAGGGTTTCGAGTTAA
>nega1821
TACATCAGCGTCCCACCTGAATTC
>nega1822
TTACACCAACAGAACAGAAG
>nega1823
CTTTTGATTCTTTCATAGTG
>nega1824
AATTTTAATGTTAAAAGCCT
>nega1825
TATTTATTTTGGCAAGAGTGA
>nega1826
AGAATAGAAGCGATAACTAT
>nega1827
ATGGACGTTGTTGTTGTTAC
>nega1828
AGTTTGTTTTCCCTGGTTGCC
>nega1829
GGGCGCTGCCACGGTGTTGG
>nega1830
AATCAGGCCCATAGAACGCA
>nega1831
CAGGACACATGAACATCGAC
>nega1832
TTATGAAGGAAAGTGAAACT
>nega1833
TGAGTTGCTTGTTGTTTGCGC
>nega1834
CTCCGGCTGCCTGCTCCTGA
>nega1835
CCAGTGAGAGATTGTGCTTC
>nega1836
TATTAGACAAGAATCAGGAA
>nega1837
ACATTGTATCGTGTTGGCTT
>nega1838
GAAATCATCGTGATCCGGAG
>nega1839
TGTAATTGTGTGTGAGTTCG
>nega1840
CAAAAAGAGTTTGTTAAAGC
>nega1841
AAGGATCTGCGATCGTCAATGTT
>nega1842
AGCTGAAGTGACCAACTGGA
>nega1843
TTTAATGGTTAAATTCCATTT
>nega1844
AAGGGTAGTCCTATATTTTTT
>nega1845
CTTCTAGATGTTAGTTAATT
>nega1846
TTCCATGATGAGCTATGATT
>nega1847
CGCGACTACGAGCAGCTCTT
>nega1848
GTTGCATACGTCTTCCAACCCTG
>nega1849
TGATGGTCTAAGGCGTCTGA
>nega1850
AAGCCAACACGATACAATGT
>nega1851
TTGAACGTGTCCTGAAAGTAG
>nega1852
TCTGAGTTTTGCTTTACTTT
>nega1853
ATATAGAATTTCATAATTGTT
>nega1854
ACCGTGCGTACTAGTGCCCA
>nega1855
CTTGTTAAAGAGTTGATCGT
>nega1856
TTATGGCTAAGATCAAAGTG
>nega1857
ATAAGTGTAAAGTGTTTTTC
>nega1858
GTCCCAATCGGTGTTGCCGA
>nega1859
AATAAAATTAAAAGCTCATCT
>nega1860
TGACTGCGTCTCTGTTTCGGA
>nega1861
AACGCTGTTGCTATTCTGCT
>nega1862
TTTCAATTCATATAGACTTT
>nega1863
CAGGAGATATTGTTCTTTTTTT
>nega1864
TGAACGTGTCCTGAAAGTAG
>nega1865
GAGATGTGGGTGGAGGAGAT
>nega1866
GGGGCTGTGGTGCTGCAGCG
>nega1867
AATTTATGCTATATTAGCTAT
>nega1868
AAGTATGATGAAACATTTAC
>nega1869
GAAGTTGAAGAGTCACATTG
>nega1870
TTGAAGCGGAGTTTTCACTT
>nega1871
CATAGCTTCCCGACTGCGGC
>nega1872
TTAGGAAGCTAATATATGAGC
>nega1873
AATTGCTCATGGTGGAGCTTC
>nega1874
ATTTGCTGCGTGATTGTGGTG
>nega1875
GAAAGTTTATGGAGCATTTGA
>nega1876
TCAGGTTACTGGCGCTGGAT
>nega1877
CCTTCTGGTGCAACCGAAAG
>nega1878
ACTAAACTAATGGACATGAA
>nega1879
AAAAAGGCTGTGGTTAAAGT
>nega1880
TTGTTTACTATGGATTTTGC
>nega1881
GTGGGTGGGCCCACATGGGA
>nega1882
TGTTGATGAAATTAATTGGTC
>nega1883
TGGCATCTCGGTCGTTGGGATG
>nega1884
TCTTCCCGGTTCAATAACAT
>nega1885
GTATGTCAGTTGAGTTCAGT
>nega1886
TTTTTTGTTCGAGTTCAAAT
>nega1887
TTGCTCTGATGACAAAAACA
>nega1888
GAAATAGCTCAGTTGGGAGA
>nega1889
AAGATGAGTGTATAAAGTGA
>nega1890
TACACGTTTCTGGTACTAAG
>nega1891
AAGCTCATCTGGTCGCAAAAGGT
>nega1892
TCTGCTGTTTCTTCTGTGTT
>nega1893
TACACAGGTAAACCAGGAAGGC
>nega1894
TGTGCAATTGCGGTTTGGGA
>nega1895
TGTGGTGTTAGTGATATGAAA
>nega1896
TTCTTCATATTCCAACGCTG
>nega1897
TATACTGAGCGTACATGACAGAA
>nega1898
TCACAGCGATCTTCCAGAAT
>nega1899
ACGGCAACATGCAACTCGGT
>nega1900
TGAAGGTAAAGTGGTAAAAG
>nega1901
CCTATCGTTCCATTTGCAGC
>nega1902
CCCCATGAAGCAGGGTGTCT
>nega1903
GCCGGAAGCGATCCCACTGC
>nega1904
TGTGTTTTAGTGTGTTGCTT
>nega1905
TTATGTTCCCTGTGATAGTTG
>nega1906
ATCATTAAAAGAAAAAGTGT
>nega1907
TTGAGACCTCGGATAAACCA
>nega1908
AAATCAGGAGCAGGCAGCCG
>nega1909
CTCCACTCAGAACGCGGCGC
>nega1910
AAATGTATCTGTTTGTAGCG
>nega1911
AGTGGGATAGCGTACCGGAG
>nega1912
CTGAATCCTGCGATCCGAGT
>nega1913
AAGTTTTAGTTGCTAAGCCT
>nega1914
TTTGGGTGTAGCCGTTCAAA
>nega1915
CAAAGTGTAGTATCTGTTCT
>nega1916
AACAGAGTATATCGGATGTG
>nega1917
ATGCGGAAAATGGTTTTGCC
>nega1918
CTCCACTACTGAAAACGGGC
>nega1919
ATAAGCTCGATGAGAGCAAT
>nega1920
TCCCCGCCTCTCCCCCCCTT
>nega1921
TGTCCTGAAAGTAGTTGGTG
>nega1922
AAAGAGGTGTTTTTGCTTGA
>nega1923
AATAAATATAGCTGTGAGGG
>nega1924
TTTTATGTTATCATTTGCCG
>nega1925
GTATTGATGAGCTATTCTAT
>nega1926
TTTATGTTGCATATTTTGAG
>nega1927
TCCTCCAAGAAGCGCAAGGA
>nega1928
CGTAGCCTGTAGTCACAAAT
>nega1929
TGAGAACACAGGCAATCTTG
>nega1930
CCTCATCATCATCATCATCA
>nega1931
CTGCTAATCCAATGTGCTCTG
>nega1932
GAAACAGAGATCTTCAGCAG
>nega1933
TAGTCAATAATGATATCAAA
>nega1934
GTTTCCAATACAATTGGGCT
>nega1935
AAATGAACAAAAGTATAAAC
>nega1936
AACTAATAATAACGAAGTTG
>nega1937
GCTGGGTGTAGTGGGGGGAA
>nega1938
TCTCGATGCTCTGCAGGCTC
>nega1939
CTGAGGCGTCATTTGGGTCT
>nega1940
TACTTTGTTGATCTGTATTTT
>nega1941
GGAGATGCCGCCAAGAACCA
>nega1942
CTTAAATATCTCGGGATCTA
>nega1943
GTTCAATCCCCGGCATCTCC
>nega1944
CTTCATGACAACTGCGTCGA
>nega1945
TTAAAAGCTCATCTTATGGG
>nega1946
TGCCACGCGGGCGGCCCGGG
>nega1947
TTTTGTGAACAGGCTTTTTG
>nega1948
TGGAGAAGAAGCAACGGACT
>nega1949
ATCAATTAGTCTGTAATCGA
>nega1950
AGTTGCTTCCCAGGTAGAAG
>nega1951
TGGCCGATCTGTTCTTGCAG
>nega1952
CCCATGGATGCCATAGTCTC
>nega1953
TTAAGATGCAAACACTGAATT
>nega1954
TGGAGTTTCAATAGATGGAA
>nega1955
AACAGCAAAGAGGCGGGAAA
>nega1956
TTATTGTTCTTGCTATAACT
>nega1957
GGCCTTGCCTCTTCAGAGCG
>nega1958
GTAAGGTGTATAAAAGCTAG
>nega1959
CGATGAAGAACGCAGCAAAC
>nega1960
CAATAAGTTGTTAGGCGTTT
>nega1961
CACGGAGTTGGGTATTTTTT
>nega1962
TTGGAAAATTATGCAATAGAA
>nega1963
ATTGCCAAAAGATTTATTGT
>nega1964
ATGAAACAAAGATCTTTAGC
>nega1965
ATGTATCACGAGAAGGAACA
>nega1966
GTGACTCCAAGTGCAGACTT
>nega1967
TGTTGGATTTTTATGGAGAC
>nega1968
TGGATACAATGTGAAGTTCT
>nega1969
GTGCTGGCGCAAACAACAAG
>nega1970
CTGTTTCTGCCGATTTCAGT
>nega1971
TGTCTGCATAGGAAGCTCCT
>nega1972
CCAAATCGTGCCACCTCGGA
>nega1973
AGGGAACAGTTACTTAAGCC
>nega1974
TTAATAACTTGTTAGGATTG
>nega1975
ATAGAGATCTCCTTCAGAGC
>nega1976
CATTTTTGTAAAATTGATTGT
>nega1977
AAAGTATTTTACTTTTATTA
>nega1978
AAGAACGCAGCAAACTGTGC
>nega1979
AGTATATGTAATAGATTTGG
>nega1980
TGTGGATCTATTGTCATTGTC
>nega1981
TGCACAATCATCTGAGCAGC
>nega1982
ATGATACTTCCATGCACCAC
>nega1983
ATATGGAAAATGATGACATT
>nega1984
TGTTTGTTGGTAGGTCTTCT
>nega1985
AATGTGGTTGTCAGGAATCT
>nega1986
TGATGTGACATACAGACCGT
>nega1987
TGATCAAGTAAAAGCTGCTA
>nega1988
CTGTCCCTGTTCGGGCGCCA
>nega1989
TAGTTAAATATAACATTTGA
>nega1990
TGGAGCCTTTTCTTTGAGTT
>nega1991
TTTGCCCAGTGTTCTTTGTG
>nega1992
CTGCTGTCTTTATTTACTTT
>nega1993
ATCAAAAAATAACTCAGCAG
>nega1994
TTTGTAGTTTGTTTGTAGTA
>nega1995
CGAATAAATCTTTCGCCTTT
>nega1996
GCCAATAATCGTTTGGACAG
>nega1997
GTTCCTGGATTTGAAGAAGG
>nega1998
CGACGGACAGGTGATCACCA
>nega1999
AGAATGATGATATTTTCCGT
>nega2000
CGAGCCGCGTAGCCTGTAGT
>nega2001
CACGCTGTGTTGGAGGAACT
>nega2002
TAGATCCCGAGATATTTAAG
>nega2003
TATATCTTCTTCTCTTTTGCTGT
>nega2004
CGATGACGATGCAGAAATGG
>nega2005
TTTGCATTCAAAAAGTATTG
>nega2006
GTCGTGAGTGCAATGCCACC
>nega2007
TTTAGAGAGAACGACGATGC
>nega2008
TGGAATATCATCGCAGAGTG
>nega2009
GGACGCCAAGGAGATGCAGG
>nega2010
ATACACCCTGTGCTCGCTTT
>nega2011
TCGAAGTAGTTGAGGACGGTG
>nega2012
TTTAACATCACTGACAACAGT
>nega2013
TGTTGGACCAGCGCTTGGCG
>nega2014
TTGGAGGTAGAATATTAAAT
>nega2015
ATGATATAATTGAATTTTAA
>nega2016
TTATTCAGATTACCCAGATG
>nega2017
CGGATCAGGATAAATGAGGT
>nega2018
TGCCGATGTTGCTGTCCTCC
>nega2019
TTGGCTTGCTATGCATTAAT
>nega2020
CTGAGTTTCTTTTTGTTTGC
>nega2021
GATTTTCGAATTGCGATTTG
>nega2022
CCATAATGACGAATTGCTATT
>nega2023
ACAACACCCCTTACTTTGAG
>nega2024
GTGTCTGTGGCTTTGGTCTC
>nega2025
CAGATTTGCGATGATGTGGG
>nega2026
ATAAGCTTGGATTCTGATGT
>nega2027
TAGTGATATGAAAATATTCA
>nega2028
TTTATATATGTGATTTTTAT
>nega2029
TATTTGTAGGTTGATAGTAA
>nega2030
TTTAGAGAGTTTGGTATTCT
>nega2031
AAATAAATTTCAAGCATCGG
>nega2032
TAATCAGGTATCAGGTCGCA
>nega2033
CTCTCGTCGCTGCTGCTGTC
>nega2034
GTGAGCAGCAGCTGCGCCTGC
>nega2035
GAGCGTGGCATTGCTGACCT
>nega2036
ATCTGGACCAGCGCCGCTCC
>nega2037
TATGCTTTCGGTTGCACCAG
>nega2038
TTATACACGAGCAATGGCAA
>nega2039
ATAAATAGTTGTGTTAAGTG
>nega2040
GCAGGGCTGCCATCGGTGAG
>nega2041
GGACGAGTTGTAATCGATTG
>nega2042
AGCAGAGGCAGGACTCTGGG
>nega2043
TTCATCAGGCATTTGAGGCGC
>nega2044
GTAGTTTATTTAAAATATTA
>nega2045
TGCAGTTCCTACTGGAATTA
>nega2046
CCTTGGATCTCGACGTAGCT
>nega2047
CTTAAAACGATCACTGGGGT
>nega2048
GCTGTTAAACTGTCATTTGC
>nega2049
GCGCCAGTGTGAGTGAGTGC
>nega2050
TTTGCTGCGTGATTGTGGTGA
>nega2051
GTAGTTAAATATAACATTTG
>nega2052
TTTCATTTTTGGAAGAGAGA
>nega2053
GTGGTAGAATGCTCGCCTGC
>nega2054
CGTCTGCGACCTGAGCAACA
>nega2055
TTTCCTCATCTGAGTTTTGC
>nega2056
TTGAGGATGCTGAAGCCGATG
>nega2057
TGTATGTATAAGATGCGTGCA
>nega2058
ACAAGAGCTGAAAGTATGAAG
>nega2059
ATGTGCGTAAAGTGTATACA
>nega2060
AATACAACTACAGAGCAAACA
>nega2061
ATACGTTGCTCAGACAAAGT
>nega2062
AAAAGATTTTTGTGCAAATC
>nega2063
GCAAGGAGGCTGCGGCCAGA
>nega2064
TGTTAAAGAGTTGATCGTCGA
>nega2065
ATTATAAAACTCTAAGCGGT
>nega2066
TTGGTTTCGTACATTGTGTT
>nega2067
TATAGAATTTCGCGTTCGAAG
>nega2068
TTGAGCAAAATTTCAGGTGT
>nega2069
TTACGAGTTCTTGGTGTTTA
>nega2070
ATAGGATTGATAAGTCGTAT
>nega2071
ACATATGGTTGAGGGTTGTA
>nega2072
CTGCATCTCCTTGGCGTCCA
>nega2073
TAAAGTCTAACCTGCCCACT
>nega2074
AAGTCACACAGCTAAAGATC
>nega2075
GTCCTGAAAGTAGTTGGTGGT
>nega2076
CTTAAAAGTCTTTTTGTTTT
>nega2077
TAAGGAGGGATGAACCGGGC
>nega2078
ATTTATGATGAAAGCTAAAG
>nega2079
TAAATACAAGGGGAAATTTG
>nega2080
TCGTTTTGCCCAGAAAGTAT
>nega2081
ACAAGATATCGACAGACTGA
>nega2082
ATAAAACAATAAAAAGTTGAT
>nega2083
GCGGGGCTTCGATGATCGCTC
>nega2084
GCACCCGAAGGGAGCTGAAG
>nega2085
AAAAATCTGAACATTTGCCT
>nega2086
TTCCTTGGCTTTTGTTCATG
>nega2087
GGTCAACCGGACACGCGGAC
>nega2088
CATTTACTTCAGCTCTTCAGCG
>nega2089
TCCACTTTGTTTCTGCAGCT
>nega2090
ACAAGGAAAGGTCTTTCGAC
>nega2091
GGCTATTACCTCGTCGTATG
>nega2092
TTTAAGGGACATTATTGTGG
>nega2093
ATTCACATTTTTGGGGCACA
>nega2094
GCCGGAAAGCACCTGATGCG
>nega2095
GCTGCCTGCTGCTTGTCTTG
>nega2096
CTTTCCGAGCTCGATGGTCA
>nega2097
AGTACCACTACTCAGGATGG
>nega2098
GTCGTCTTTTTGTTGGGCCT
>nega2099
TGTTCCTGTAAATTACTTTA
>nega2100
TGTTAATATCGTCTTCATTGC
>nega2101
TCGTGTTTACTGTTTATTGC
>nega2102
ATCTCGTACAGCGGTTGTCT
>nega2103
CTTCAACTGCCTGGCGCTGG
>nega2104
ATATTATTAACGCCGAATTG
>nega2105
GAAATATTGTATCAACTATT
>nega2106
CTTCCAGAATCCGGAGTACT
>nega2107
ACCAATTGATCCAGCTGCTG
>nega2108
CCAGGGGCGGTCTCAAGTTC
>nega2109
TGGGTATCTGGATGTGGTTG
>nega2110
TATACTTTTGTACAGACGAG
>nega2111
ATACATATGTAGGAATGCAT
>nega2112
TTGTAGAGGGTGAGTTTGAT
>nega2113
AAAGGTTGGTGGTTCGAGTC
>nega2114
TTAGCATAGTTGCCTTCCAA
>nega2115
TTGGGATTGGATCTGGGATG
>nega2116
GTCGTTGGATTGTTGTGGAT
>nega2117
TGTGCCAGGCATAGGTGAGGT
>nega2118
TGCAATCTACGCCACTGGCTT
>nega2119
TTAAAGATATTGTAGGATTT
>nega2120
TGTGATTTTTATTACAAATA
>nega2121
GAAGTGTTGAAAAATTCAAG
>nega2122
CTTAAAACCAGCCAAGTCAC
>nega2123
ACTTTTCTGAGCCACTATCG
>nega2124
ATTTACTAGGACCACGGTGTA
>nega2125
TACACGTACCCCACTTTGGA
>nega2126
TATATTTGATTATAGAGCGT
>nega2127
CAAGATGACGCTGATGCGCT
>nega2128
AAAATGGATCAGTCGTGACA
>nega2129
GTCATTCCACTTTGAAGAATC
>nega2130
GCAGAGGCTCCGTATAGTGC
>nega2131
TATTGGACTGAAAGTGAAAA
>nega2132
TGTAGGGCCTATATTATAAA
>nega2133
ACTTTTAGATGATCAGAATT
>nega2134
TTGGATTGGTTTCGAAAACT
>nega2135
TTTTTAATTGGTTTCTTTTT
>nega2136
TGACGGATTTGGTATTTTTT
>nega2137
TTTAATGGTTAAATTCCATT
>nega2138
TTATAAGCATATGGTATATTATT
>nega2139
CCAATTCCGCTTGCATGCTG
>nega2140
GCAGGGCTAAACTATGGCGC
>nega2141
TGATCTGTATAGAAAGTATATA
>nega2142
ATATAGACTTTGTACGGTTGC
>nega2143
AAATTTAGAATTTATATATGT
>nega2144
TTCACCGTTGACTAGCCCCAC
>nega2145
TTGTTCTTTTTCTCTCTCCT
>nega2146
TCCAGTCTGATCGCTTTTTT
>nega2147
AATGGAATGCCACGAAGCAGG
>nega2148
CGCCAAAGGTATCGGAATTG
>nega2149
ATGATGATGATGATGGCCCT
>nega2150
GGCGGTTCCTCCGGAGTGAG
>nega2151
TATCACTTCCAGTACTAGCA
>nega2152
GTTAAAAATGGATAAATAAAAA
>nega2153
AGGTGATCCGTGGTCCTGGC
>nega2154
AAAAAATCCTTGTAGTGGAT
>nega2155
ATGAAAGCTAAAGTGCTGAA
>nega2156
GAGATTAAGATTTTGCTGAC
>nega2157
GAACTGGATGATGGATACGA
>nega2158
CAGATGGAGCTTTTCGAACT
>nega2159
TGTACTAGAACGTATTAAAA
>nega2160
ATGGAGGAGCCGCCTCATAA
>nega2161
ATCCTATCGGATTAAATTCT
>nega2162
ACTCTTAAACAAATGCAGCG
>nega2163
GTGGTGTTAGTGATATGAAA
>nega2164
TAGAATGATGATATTTTCCGT
>nega2165
GTTTCTTTGATGGACTGGCG
>nega2166
GCAGCTCCAGCTCCAGCTTC
>nega2167
CGCTCCTTTCTTTTAGGAAT
>nega2168
TTAATGTGGGCGTGTGCAAA
>nega2169
ATTTACATTGAAAAGATTTT
>nega2170
GGTCGTTTCTGATAGCAGCAT
>nega2171
TCACCAGCAGCAGTACCTCC
>nega2172
CACCAGTCTCCTCGGAGGCG
>nega2173
TGATAACATAAAATGCGTTT
>nega2174
GGTATGGTATGGTGAAAGTC
>nega2175
TTTGTGACCTGTTCGGAGTG
>nega2176
TGGTTTGCTGAAGAGTCATT
>nega2177
GACAACAAATGTTAAACTGA
>nega2178
GCCTTCGTATATGTGGCGGC
>nega2179
TTGCGTAAGCTCTCGCTCCA
>nega2180
GTGCTTTACTACACTGGCGA
>nega2181
TTGATCTTATCTGATGCATT
>nega2182
CCATGCTTCCTTGCATTCAA
>nega2183
TTTTTTTATGTGCGTGTGTGC
>nega2184
TTCTGAAAGAGGGGATGCTG
>nega2185
CATGGGCGTCTGCACCGAGG
>nega2186
TTTATTTGGCGTAGTTCAGT
>nega2187
GTGCGGGAATTATATATTTTA
>nega2188
GCCCATCAAGGACATTCAGG
>nega2189
TTTAGATCGAATACAAATTA
>nega2190
CTGGGAGTTTGTGAAGAATT
>nega2191
ATGGAAAACGCATTTTATGT
>nega2192
AACTATCGGCAGGAGTTCGA
>nega2193
ATACTTGGATGCCCTGCGGC
>nega2194
GAAGAAAGTGAACCGAGAAT
>nega2195
CACGATGCCATGATGCGCGT
>nega2196
ATCGATCAGAGCCAATGGGC
>nega2197
GATCTTGCCGAGAAGCGATT
>nega2198
ATGGAATCAATAGAGATGCT
>nega2199
CAGCAGTATCACTTGGGTGC
>nega2200
AATCGTCTCTCGATGTCCCT
>nega2201
AATATCAGCTGTGTAATGTA
>nega2202
AATGCGTAATTCCAATTGAT
>nega2203
ACGATTTCCGTGTGATAGCT
>nega2204
TCCGATATATTGTTGTTGCA
>nega2205
ATCATGTGCGCTCGGTTTTA
>nega2206
CATTTTGATCCGGTGGCACT
>nega2207
GGGTGGTGATTGGTTTTGGG
>nega2208
AAAGCAAAACCTGTGAAGGATCTG
>nega2209
CAAGAAATCGTTTAGTCAACT
>nega2210
TGAAGTGTATGGAATTATAT
>nega2211
TATCCAGAATGTACGCCTTT
>nega2212
AAATTTCAATAAAAAGGCCT
>nega2213
GCTCATCTGGTCGCAAAAGG
>nega2214
TACCTATAGTACCTGAGAAT
>nega2215
AAGGATATGAAATAATTAGT
>nega2216
AGTAGTGGGATAGCGTACCG
>nega2217
CCTGGAAAAGCCGCAGGAAA
>nega2218
ATGATGGTGGTGTGCTTGTT
>nega2219
TGCATAAAGTAGATCATAGA
>nega2220
ATGAAAGCTAAAGTGCTGAA
>nega2221
GATTATGTTCCCTGTGATAGT
>nega2222
TAGAACTTTTGTACATACAT
>nega2223
GCGGAATTCGACAAAATGAGTG
>nega2224
GCAAGGGCATTCAGCAGGGT
>nega2225
TTGGTATCGCTGGTTTGCTC
>nega2226
AATTAGTGTTAAGTATTCAG
>nega2227
TCACCTTATTATTAGGAAGA
>nega2228
CATTGTATCGTGTTGGCTTGG
>nega2229
TGGTGGCAAAGTCGAGCAGCA
>nega2230
ATGCCTCTGAGGAATGGCTC
>nega2231
ATTTTTCTTTAAAAGCCGAC
>nega2232
TAGTGTAGCGGTTATCACGT
>nega2233
CTTCATTTAATAGCTTACTAG
>nega2234
TGGGATTTTTGCTGTTGGCC
>nega2235
TACGGACTTGATTCTGCGGAA
>nega2236
GCCAAGAAGGAAAAGGATCC
>nega2237
ATGTCACAGAGCCCTTTCAT
>nega2238
TAACGAAATGATGGCGGATGT
>nega2239
AGAGTGTCTGTGGCTTTGGT
>nega2240
TTTTCTCTGATAGGGGAACT
>nega2241
GTCCGTCTCTCAATGCCAGA
>nega2242
TTAAACGAGTAAACAAGTTT
>nega2243
TACAACAAGTTTTGGGACGC
>nega2244
TAGAGGATGTTACTAGAAGGA
>nega2245
CATAGCCTATAAGAGGTTAG
>nega2246
TGTTTACTATGGATTTTGCTG
>nega2247
AAGTGGCGCAATTTGATCTC
>nega2248
GCTTTATTAGTATTAGAATC
>nega2249
GCAGGTTCGAATCCTGTCACGGT
>nega2250
TTTTCTCATCCCCAGCAGCT
>nega2251
TGCACGAAGTTCATGAGCTC
>nega2252
TGAACTAAGTCTTGAGTGTG
>nega2253
TGTTGGATTAAGATATAATT
>nega2254
TCAAGTAAAAGCTGCTAACT
>nega2255
GCAATTTTTTTAGTGCCTGG
>nega2256
TGGATTAGTTATCATCAATG
>nega2257
CGAATCCGAAGATTGCAGGT
>nega2258
CTTCTTCACACGACGCACAG
>nega2259
TTATGTTTTATCTATAGGAG
>nega2260
CCAAAATAGCAAACCCCATA
>nega2261
TTTATCTGAAACGTGTTCAT
>nega2262
TTATTTTATGAAATTGAGGG
>nega2263
GTGGAGTGGTGCCAGGAGAA
>nega2264
AATCTGTGCTGTCGATTACT
>nega2265
GATTCTATTCTAAGGATATA
>nega2266
CTAGTGGAAAGGCAGCCAAGAA
>nega2267
TGCTGCTGAACAGGAGTTGA
>nega2268
TCCAAAAGACGCACATGGGC
>nega2269
AAGATTCGCTGAAGTGCACC
>nega2270
AGCTGATGATGATGATGATG
>nega2271
GCGAACGTGAAGCGACTGCT
>nega2272
ATTTGATTGCATACAGCGCC
>nega2273
AATCTCGATCGCCATCTTCC
>nega2274
ATCAAAGCCACAGGCGGAGA
>nega2275
TCGTCCCAGATCTTCTGGAG
>nega2276
AGAGAGCATTAAAATTTTTT
>nega2277
GTGGTTGTCAGGAATCTTGT
>nega2278
TTAAATTCCATTTATATTTCT
>nega2279
TTTTGACTGATGGAGGGAAA
>nega2280
TAACTTTAATGAACACGGGA
>nega2281
TAGCTCATCATGGAATCAAT
>nega2282
CTATATTTGATTATAGAGCG
>nega2283
AAAGAAACAGAAGTCCAATA
>nega2284
CCAAAATACAGATCAACAAA
>nega2285
ACTACGGAGGGGAGCCCTCGT
>nega2286
ATCCTCATGTCATTGGAACT
>nega2287
CAGGGCTTGGGTGAGGGCCA
>nega2288
AGTTGCTGTTTCTTTTAGAT
>nega2289
AATTAAGTTATTCCTGCGGT
>nega2290
TTGGATTTTATGAACAAATT
>nega2291
GAGAACGTGTGCGAGCGAGT
>nega2292
TTTCTTGACAAACTGTATGTA
>nega2293
AGATTATTTCTTTTAAAACT
>nega2294
CAAACACTCGTAGCTGCTTT
>nega2295
CCAGAGGCGTTGTTTTGGCT
>nega2296
ATGTTATGGAGATTATTAAA
>nega2297
CGCTATTCAGGGTGGGCATTG
>nega2298
TTACATTGAAAAGATTTTTGT
>nega2299
ACTTCGAATCCGAAGATTGCA
>nega2300
ATATTCCTAAAAGAAAGGAG
>nega2301
ACTGATGATTTTTAAGCGAC
>nega2302
CAGATTAGTCTTTTGCGTTT
>nega2303
AAAGCATTTGCCAAGTCTGGT
>nega2304
TGTAAACCAGGGGTCGTGAG
>nega2305
TGAGCTTTTAATTTTATTAT
>nega2306
AACTTACATCTCCTAGAGTC
>nega2307
TTTATTAGCTTCAGGAGTTA
>nega2308
TTGTTGCTTCTGCAGTTCCC
>nega2309
CAGGATCATTTCTGTAGTCA
>nega2310
TTTCTTGTTGTTAATAGTCG
>nega2311
ATTGCAACCACTTAGTGGAG
>nega2312
CTTGTCTCGCTCGTTGATGC
>nega2313
TTATGGAATTGTTTAGGTAT
>nega2314
ACTTTTTCTGGCAAGTCTAATT
>nega2315
ATTGATTGATTGATAGCAAA
>nega2316
GGAGTCCGACAGAGCCATGT
>nega2317
CATCATGTTATTGAAAGCTT
>nega2318
GATGGACACGGCAAGGTAGT
>nega2319
TTGATAAAAATGTAAAGTAG
>nega2320
CGCAGAAGAAGGAGTCGAGC
>nega2321
AGTGTAGCTCACGTAAGACA
>nega2322
TTAATCAAGATCACAGCGTG
>nega2323
GTTTCTGTTTGTACCCAATA
>nega2324
GTACAGTTTGTCAAGAAACT
>nega2325
ATTTTCAATATCCTTGTGGT
>nega2326
GTTCAGTGGTAGAATGCTCG
>nega2327
GAACTTGATTTGAAAAACGAT
>nega2328
TACCGCTGCTAATGAGTTTG
>nega2329
ATTTTTTTGGGCTAATTGAA
>nega2330
ATTTTATTTGTGAGCAAAAT
>nega2331
AACTATCGATATTCTATATT
>nega2332
GCATTACGATTGGGATGCGAT
>nega2333
CATTGCACTTGTCCCGGCCT
>nega2334
GTATCTGACAGTCGAGTGTG
>nega2335
ACATAATTAGATTAATTTGT
>nega2336
TTCTATCGAATGGGTGTCCA
>nega2337
ATTGAACATCGGCAAGAAAG
>nega2338
CAAGACTCTGGTAAGGAGGA
>nega2339
AGACTGAAGCTGGAGCTGGA
>nega2340
CAAGAGCATTTGAGTTTTTG
>nega2341
CTGTCGCAAGACTGGGGCCA
>nega2342
TCCACTACTGAAAACGGGCG
>nega2343
TTGATCCAGCTGCTGTTGTTT
>nega2344
AGTTGGGAAGGTTACATTTC
>nega2345
GTTGTCCAATGCACGCTCAA
>nega2346
TCCTCGCCTTTGGCTTACTC
>nega2347
TTCTAGCTCGATATAATAGT
>nega2348
TGGAGTTGTCTACTTCCATAG
>nega2349
TTCAAGTCCCTGTTCGGGCG
>nega2350
GACCGTTTGGGCTGCCATCGG
>nega2351
TGAGATCGATTGGTGCATAG
>nega2352
AGTTTGGTTAAGATTGAAGC
>nega2353
TACCCTGTGGAACACCTACA
>nega2354
TAAGGTCAATGGTCGAGTCA
>nega2355
TTTCGCCCAATAAGTTAGCT
>nega2356
AAAATAAGATTATTTCTTTT
>nega2357
GCCAAGAGCCTTGTTCATAG
>nega2358
CCAGCTGCTGTTGTTGTTGTT
>nega2359
ATAGGCGAGACCACAAGGAT
>nega2360
CTTTGAGGGCAATTATTAAA
>nega2361
ATGCCTGTCTGTAAAACTTT
>nega2362
TTTGGTGTATGATGCACAAA
>nega2363
TAGCATGTTTAGTAAGTAAG
>nega2364
GATTTAACAGATTTAAGAGT
>nega2365
TCAGGCGACAGGGAACATGA
>nega2366
ATTAATATTTCAAGATGATG
>nega2367
ACCATCAAAGACACTAGAAT
>nega2368
CAATTTGGTGACTTTTGTTT
>nega2369
ATCAACTATTTCATTATTAG
>nega2370
TAACATTTGATTTGCATTCA
>nega2371
CCATATAATCGCATTGACAAT
>nega2372
AGTATGCTTTGCTACTCGAA
>nega2373
GTAGACAGAGTGTGTTGGGGT
>nega2374
TGTGACGTCGTCTTTTTGTT
>nega2375
ATTGTTCCATAGTTTAAAGGG
>nega2376
CAATATATCGGACAAACATTT
>nega2377
AATAGAGATGCTCCTTTACA
>nega2378
ACCGACCGTACCAAGAAAGC
>nega2379
CAGAAAAGTAAATATTCGAT
>nega2380
GAGGTTATCAGCCAGAACGT
>nega2381
AAATGCTCTGATTGAATTGT
>nega2382
TCGTTTACTTTCTGGGCTGG
>nega2383
CGCCGGGATTTCGGCCCAAC
>nega2384
TTTATATCAGATCAAGGTGT
>nega2385
ACCACGTTTCGTAGTTGCTCT
>nega2386
GTTTTAAATTGGCCAGGCAA
>nega2387
TGTTGGTGCTTCCTGGGAAA
>nega2388
GCTGCTGGTGATCTGAGGAA
>nega2389
CTATTTGCCTCTCGAGCGCC
>nega2390
AAACTGCAATTTTGAAGGAG
>nega2391
TGCTGCCCCAGCAGGTGCCG
>nega2392
TGGTGTGAAGGTGGCAAGTG
>nega2393
AAACGAATTCAAAAATGAGC
>nega2394
TGGTATTTTTTCGCTGTTTG
>nega2395
GATAATATTCCGTTGGTGTT
>nega2396
TTTATCAATTTGTTTGTGGC
>nega2397
CTCTTCGTCAACTTGCACCTGC
>nega2398
TATAAGGAGATTGCAGCCAG
>nega2399
TATTGTGCACTCGTAGAATA
>nega2400
TTTACAGATTTGAGCAGATTT
>nega2401
TTGTGGTAAAAGTTTTCCTTT
>nega2402
GAGTCCTCGTCGGTGTTGTCT
>nega2403
ATAGTCATAGTGAAGATGGA
>nega2404
CAAATTGGCACTTCCTCTGGA
>nega2405
GCCGGAAGCGATCCCACTGC
>nega2406
TGCCAAGTCGGCATGCCGAG
>nega2407
TCATAGTCTTAAAGCTAGGT
>nega2408
ATAGCGCTTGCTCTTGTTTC
>nega2409
GACAGGACCAAAGACACTAA
>nega2410
ATAATCGCATTGACAATTCC
>nega2411
GGCCAGAACGAAAATCTATCT
>nega2412
GGATTAGTTATCATCAATGC
>nega2413
TCTGCGCGTTCTGCTGGTGT
>nega2414
TTGTTAATATCGTCTTCATT
>nega2415
GTGCCTGGTCGTGAGAGCTG
>nega2416
AAGGTCCTAATAAAGTTGGT
>nega2417
AAGAATATCAAAAGGTTTTT
>nega2418
CTCAGATGCCAATGATAGAGA
>nega2419
ATGTGCGTTAATTAATAATA
>nega2420
TCTTCAACGTTTAAAGATGG
>nega2421
TTTTGTGATCATTTAAGGCA
>nega2422
CTTGACGATCACGACCTGGA
>nega2423
GTTTTTAAGGCTAAGAATAA
>nega2424
CTTCTGTGCTGCGACGAATG
>nega2425
TAATCTCAGGGTCGTGGGTT
>nega2426
ATAGCCTATAAGAGGTTAGG
>nega2427
TTGTTTCAACTGAAGGGACA
>nega2428
AGCGTTAACGAAGAAGAATC
>nega2429
TACTTTGGTCTGCGACAACC
>nega2430
CTTCTGGTGCAACCGAAAGC
>nega2431
GATCATTTTGAAAGCTGATT
>nega2432
TTGCAAATTGAGCTCTAAAGTT
>nega2433
TGTGGTAATGACTTCATCGT
>nega2434
CACAGCCAGCTTTGATGAGC
>nega2435
TAATTGTGTTTGTTGTTGAG
>nega2436
AGAAGAGGCCATTTCAAGTC
>nega2437
TTTTTTATTATGCGTAAAAC
>nega2438
TCCCAGCGAAGCCGTCGACT
>nega2439
AATCATGCCGTACCACTTTT
>nega2440
TGTGGAGCGCCTATCTGGAG
>nega2441
TCAGTGGTAGAATGCTCGCCTGC
>nega2442
TGAAAAACGAAGAGAAATAT
>nega2443
AAAGATGGACGCGGCAAGGT
>nega2444
GTGCACGCTATAGGGATGAC
>nega2445
GTGGGACCGCCTACTCCAACT
>nega2446
TCCAGCGTACCTCGAAAGTG
>nega2447
GATCTTCTCCACCGGGCTGC
>nega2448
AACATCAGGAAAAGCTGCGTGT
>nega2449
CATCATCATCCGAATCCTCT
>nega2450
AACAAGATGCGTAACGCTAT
>nega2451
ACTGTATCAGGTATAGTAAA
>nega2452
TGTTTGCCAGATTGCCAACC
>nega2453
CATTCATCTGATCTAAGTCTGG
>nega2454
GCGGGGCTTCGATGATCGCTC
>nega2455
AAAGTAAGTTCAGTTCAGTT
>nega2456
GCGCGTTATATCTGGATCCG
>nega2457
AAAGAAAAAAGATGGAGTTT
>nega2458
ATTTAAGCAGTTGGCGGGGG
>nega2459
GGCCTTGCCTATGAGCAATC
>nega2460
TTTGCTGTTTGTTTGCTGCT
>nega2461
AAAATTCCTCGGACATATCT
>nega2462
ATGTCTGGGTTTTTATAGGC
>nega2463
GGCTCATCGCAGATCAGAAG
>nega2464
CTGCTGAAGATCTCTGTTTC
>nega2465
AGTTGTTGCTTCTGCAGTTC
>nega2466
TTTAAGCAGTTGGCGGGGGG
>nega2467
TTGTTGATGAAATTAATTGGT
>nega2468
GGTTCAATTCCCCGTCGGGG
>nega2469
TAATATGGCAGATTAGTGCA
>nega2470
GCATTTTCTCGGCCAATTTT
>nega2471
GATCATTTTGAAAGCTGATT
>nega2472
GTTTATCGCCCAGCGATCTC
>nega2473
TGATCTTAGCGCAAAAGTTT
>nega2474
TGCACGCACAGAGCTTTTAG
>nega2475
AGGTTATAATCCTTTTCTTT
>nega2476
TACGATCGCTGCTAGCCAAT
>nega2477
TCATCATCATCATCATCATC
>nega2478
TATGTAGAGGGGTTTCCTCTG
>nega2479
CTGGATGATGGATACGAGGC
>nega2480
GCTCATGTTGACGGAACGTC
>nega2481
TATATGTGTATAATTAATGT
>nega2482
ATCTCGCAGCTCAAGGAATAAA
>nega2483
TGGAGTGCCTGAACGAGGAG
>nega2484
TTGCCTATAAAATTGTACAT
>nega2485
ATAACAAGATGCACCCGCGT
>nega2486
ACAGACAGCGCCATCGAGGT
>nega2487
CAATGAGATTTCGATACGTT
>nega2488
CGCCCCAATGACTTGCGTTTT
>nega2489
CAATCTCGATCGCCATCTTCC
>nega2490
TGATCTCTACGAGCGCTCTG
>nega2491
TGCAAAACGGAACCACAATG
>nega2492
TCTTAGCAAAATTCGAAGCAT
>nega2493
TTATGATCTGCAGCGTGCATT
>nega2494
GATTCCAGGTTCGACTCCTGG
>nega2495
CTTTCCATTTTATTTGGCGT
>nega2496
ACGGATTGGACGACGGCGGC
>nega2497
AGTTGGGCAATTTTATTACT
>nega2498
TGTACAATACGAATATTTAG
>nega2499
CGATTAACTTCTGTCACGGT
>nega2500
TTATTCGTTTTTAAAGGTAT
>nega2501
TTTTTGTGCAAATCAATATAA
>nega2502
GGTATGTGAAAACGATTTGT
>nega2503
TAATTTGTCGTGCATTTGCA
>nega2504
TCAGTGGTAGAATGCTCGCC
>nega2505
CCACAGCCCCAGCAGCAGCAA
>nega2506
TTTGCATCCGGATAAGCATG
>nega2507
CTGCCTGAATCCTTTTGTGT
>nega2508
TTTTTGAGGGGGCAATAAAC
>nega2509
GTTTTATTTAAGGTATAAGT
>nega2510
CTTTAGTGACTTTCGTGCTG
>nega2511
ATAAAAATGAGAATACTGATA
>nega2512
TGCGTTGATATGGCCAGCTA
>nega2513
CGAAGACCAGTTTTCACCTC
>nega2514
CAAGCGCTACAAGAGATTGC
>nega2515
CGCGATATACTGAAAGCATT
>nega2516
TTCTCAGGATGCACTTAAGT
>nega2517
AAAGTTGACGGTACACCTGG
>nega2518
TAATGGTTAAATTCCATTTA
>nega2519
CTTTGCGCTTAGCTACCCGCT
>nega2520
AAGAGAAAAGAAATTTCTTT
>nega2521
AGAAGATGCGTCCTCGCCAG
>nega2522
AAATGTTTGGAAAGTACTTT
>nega2523
TTTGGTGGAGACTCCTGCGT
>nega2524
AACCTCCTTGAGTGAGCGAT
>nega2525
ATTGACCGCCCCAAAGATGT
>nega2526
TTTGGCGGTATTTTAGTCTA
>nega2527
GGTCGACTTTTTTCGTTGGT
>nega2528
CAATTTTCGTTGCCTCTGCGT
>nega2529
ATGGTATAGAGCTGGCACCAT
>nega2530
GGTTTCTCTTCAATTGTCGA
>nega2531
CTCAATGGTCTAGGGGTATG
>nega2532
TGGGATAATATCGATGGTAC
>nega2533
TGCGTGTAATTTTTGGTAGC
>nega2534
GGCGTACTTAAAAGTTCTTA
>nega2535
GAATCGGGTTGTGGGGGGAT
>nega2536
CTGTTCGACTTTTAAATTCT
>nega2537
GAACCAGCAAAGATCTCAGC
>nega2538
AGCTGCTTTTAGTACCTCGC
>nega2539
GCTTAGCATGTGAGAGGTAC
>nega2540
GGTCATCCTGCTGGACATAG
>nega2541
TAACTTGTTTTCGTCTTTTG
>nega2542
TCGAGTTTCAACCGGACGCGT
>nega2543
TAGATGGAAAGCATACGAAT
>nega2544
TTTAATTCAAGAGTATGATT
>nega2545
AATAAGATGCATACGATGTG
>nega2546
TATTTTATCAGAAGTTTTATT
>nega2547
TCGTAAGTATAACGTGTAGT
>nega2548
AAGCTGCTAACTTTTTTCTTT
>nega2549
AATGACGACGTTGAAGGTGT
>nega2550
GTGGATTTGGGCGTGTTTCC
>nega2551
GAGGGACTCCTGTTCGGACGT
>nega2552
ATTTGCATTCAAAAAGTATT
>nega2553
AGTAGTGGGATAGCGTACCG
>nega2554
TTTGTAAACTACTGATCGGC
>nega2555
TCGGAAACTGGCCGTCGCTC
>nega2556
CCAAAGGGTCCGAAAATGCT
>nega2557
AGATTGCCAACTCAAATGGGT
>nega2558
GATCAAGTAAAAGCTGCTAA
>nega2559
GGGAAACTATGGATCAAATG
>nega2560
TGTGTGTGGTGTGGGTGGTG
>nega2561
ATGCGGAAAATGGTTTTGCC
>nega2562
TGCCTTTTGATCGCGTGCGT
>nega2563
CAATGGATGTCCTGGAAATG
>nega2564
CGAGCAATTTCTTCATTTTGC
>nega2565
TTTTTCTGGAGTACTTTAGTA
>nega2566
ATCGAGGTCGAGGAGCTGGC
>nega2567
TTCCAATCATAAGGTCTATT
>nega2568
TCTTTTTCCGCTTACTGGCG
>nega2569
TCGTCTTCAGCAGTTGCCTC
>nega2570
TGTAGTTGTAGTTCGTTTGA
>nega2571
GAAGGATCTGCGATCGTCAATGTTGG
>nega2572
ACTGAAAATCGAAACCGAAAT
>nega2573
AAGAAGCCGCCAAAGAGCAGG
>nega2574
AATATTGACAGCAAAAGAGA
>nega2575
ACTAGTCAAAAGCGGTTGGTT
>nega2576
ATTCGGAATGGGGATTTTCG
>nega2577
TTTCGCCCGGCTCCACGTCC
>nega2578
TTTTTGAATCGGGAATCTGC
>nega2579
TTTTAGGACATCAATATGGT
>nega2580
GGGATGCCGTGGAAACAACT
>nega2581
TTTGGACTTCGGACTTTTGCA
>nega2582
TTTTAGGCAGGTTATGGTTT
>nega2583
AAGCATCGTGTATGTGGTTG
>nega2584
AAATAATCTTTTGTAGTGCCC
>nega2585
TAAGTTTGCTGCGATATCTT
>nega2586
CTGCCCATGGAGGTGGCCGC
>nega2587
TATGGTTATAGCTTATATAG
>nega2588
CGACGGCTTCGCTGGGAGTG
>nega2589
ATACAGTTTGTCAAGAAGCT
>nega2590
CATTTAAAGATATTGTAGGA
>nega2591
TGAATACTTTTCGAAGAGTT
>nega2592
TAAATGCGTGCAAGTATTGC
>nega2593
CCAGGCAGCTCTAGGGCAGT
>nega2594
TTTTACCTGGATTTGGAATA
>nega2595
ATCTCCTTGGCGTCCACAGG
>nega2596
TTTATAAAGGTTATAATCCT
>nega2597
CGTTTGTGATGGGTTTTTGC
>nega2598
TTGGATTAAGATATAATTTT
>nega2599
TATGCCTGCCAGGAGTGCGG
>nega2600
AAGCCAGACACTATTAGCTA
>nega2601
ATTCGGCAAAAATAATATTCG
>nega2602
ATATGTGTTGGCTAAGACTCA
>nega2603
CTGGGATCTTGCCCAAAAAT
>nega2604
CCACTGTGGGTCGCCACCTG
>nega2605
CACAGAGCTCCGTTCCCGTC
>nega2606
AATGATGCTTACAACTGATA
>nega2607
TAGGACAGTGCGAATTTATT
>nega2608
ATGAACATCGACATTTTGAA
>nega2609
GGTTGGGATCGGCTTTGAAG
>nega2610
TACACGGGATGCGTTGAGGT
>nega2611
ATCCATTGAGGCTGCCATTG
>nega2612
TAATCTTCGAGCGTTTCTTC
>nega2613
CAGTCTGGACTCCAATTTCG
>nega2614
TGAGCTTATTTGTAGAAATA
>nega2615
TCTGTGATTGTCGGCGAACTC
>nega2616
CAGGGATTTCAACAGTGTGG
>nega2617
TTAGTGCAATAAATTTAGAA
>nega2618
CGATGAACAGGAGACGCGGC
>nega2619
CCAACTTCTGATCATACGCG
>nega2620
ATCTTCTTCTCTTTTGCTGT
>nega2621
ACTTTTAGATGATCAGAATT
>nega2622
TCCCCAACTCCATTGTCTGA
>nega2623
GGAGCTATCGGAGCTATAAC
>nega2624
TGGAACTAGGACATTAAGCT
>nega2625
CATCAGTTCATGTGCTTGTT
>nega2626
GTATATTTGACTTCCAATCA
>nega2627
TGGCAGTCATAATTTCATGT
>nega2628
TGTATACCTCGAGCTATTGC
>nega2629
TTTGTTTGTGGCATTTTAGG
>nega2630
TCAGTTGCATTTTGTCAGCG
>nega2631
CGACATGTTGCCAGTTCACT
>nega2632
TCGAATCCCACCGCTGTCAC
>nega2633
TTCTTTACTTATTGAGCTAT
>nega2634
TAAAAGGAATTTTCAATTAGC
>nega2635
AAGATTTATTGTTAGCGTTT
>nega2636
AAGGAAATAGTAGCCGTGAT
>nega2637
TTTCCTGAGGCTGAGGGCGC
>nega2638
TTGAGAAGCGCAAAGAGAAG
>nega2639
AGCTTATTAAGTAAAGTATT
>nega2640
TAAAACTTAAGATTGCATTG
>nega2641
GTCTCTTAAACCATTTAATA
>nega2642
CTCCCCAGCGTTGCTAGCGT
>nega2643
ATGAAAGGCATTGTGTACTT
>nega2644
TAAAGCGCACTTTCGAGGTA
>nega2645
ACTCATGTTCCCTGTCGCCT
>nega2646
TCGAATTGCGATTTGGTCCG
>nega2647
ATATCACTGTTAATGATATA
>nega2648
AGGAAATTGCAAAATGTTTT
>nega2649
AATAAACACTTAGTTGGATT
>nega2650
TATAAGTTTCCTGTCGAGAT
>nega2651
GTATTAACAAATTGTTTGTT
>nega2652
TTTAAAGGGCGTTTCTCCGCA
>nega2653
TAATAATACCAAGGAAGAAA
>nega2654
ATAGATTTCAATTTGTTTTGT
>nega2655
AAGATTCTTTACTTATTGAGC
>nega2656
TATAAAAAAGGGTATTTACG
>nega2657
AGGTGCTGAAGAAGCTGTCG
>nega2658
GAGTCAGAGCCTTTGGTGTA
>nega2659
ATGATGAAACATTTACCCAG
>nega2660
CCAACAAAAAGACGACGTCA
>nega2661
AAAACTTAAGATTGCATTGT
>nega2662
TGTAGCCGGAATCGTTTCTT
>nega2663
CTGAAGCGACCGTCGTTTTTC
>nega2664
TTAGCATGGCCCCTGCGCAA
>nega2665
TAGTTGTGTTTTTTGTGTTC
>nega2666
GATGATGATGATGATGATGGC
>nega2667
ATTTTTAATTTCTTTCAATA
>nega2668
TGAACTTTCGATAAAAGCTT
>nega2669
AAGTAGACTTTGGATTTGTC
>nega2670
CATCAAAATCAGACAATGGAG
>nega2671
AGAAGCACTGTGTAATACTT
>nega2672
TCATAGCTTGCTCTTGGTTA
>nega2673
TAGAAGGGCTTCTTCTATGTATG
>nega2674
TTTGTCTGAGCAACGTATTG
>nega2675
TTCCATGATGAGCTATGATT
>nega2676
AGAGGCGTAGTAGACTTATG
>nega2677
CGGTGTTTTATGTAGCGATA
>nega2678
CTTCAGTTTCTCTATTGGGC
>nega2679
TGCTGATGATGATGATGATA
>nega2680
TTGTTTGTTTTTTGAGTGAT
>nega2681
AAGATCAAAGTGTAGTATCT
>nega2682
TTGGTGCCAGCAGTCGCGGT
>nega2683
TGCTACAGTGTAGCGGGCTC
>nega2684
TTCATCAGTTAGTGAATCGC
>nega2685
TTCGGATTGTTCTTCTTTTT
>nega2686
GCTGCAAATAAAATAAGAGT
>nega2687
ATTTTAGAATAATATTTTTGAC
>nega2688
ATCGGACTCCTTTTGATTTTG
>nega2689
TATGCTTTCGGTTGCACCAG
>nega2690
CACACAGGCAGCGTCAAAAT
>nega2691
ACAATTGACAGAGACAAACGC
>nega2692
ACGGGAAACTATGGATCAAA
>nega2693
AGGAAATTTGTGGTGGAATT
>nega2694
ATCTGAGTTCAAACCGGTGT
>nega2695
AAAGTTTTAGAGGATCTTTG
>nega2696
TCGGACGTTTGTAACACCTT
>nega2697
TGTCTGTAAAACTTTTTGGG
>nega2698
GTGTTTGTTCCTTGTGTAGA
>nega2699
TGGTTCGGTCAATTGTTTGGA
>nega2700
TTATTCTAGTGTCTTTGCCAG
>nega2701
CCGTTACGCCAACGAGGGTC
>nega2702
ATTGTTAAGGCTCTGAATGT
>nega2703
ACAAACGCGCTGGAAATGGA
>nega2704
ATCGGCAGCGAGTGGCCCGC
>nega2705
CTGAACTTTCGAAAAAAGCTT
>nega2706
TGATAACCAGAAAAGTGAAT
>nega2707
TTTCATTATTTGTATTAGGTAATA
>nega2708
TAACGAGCTGAGATCTTTGC
>nega2709
TGCAGCAACCATGGCCCCGCT
>nega2710
CTGCTGCTGGGGCTGTGGTG
>nega2711
TTGAGTTTACAAGTATAGTT
>nega2712
AGGGATTATCTAGCCGCACT
>nega2713
TCAATATGCGTCCTGCGATT
>nega2714
TTTGCAGCTGACAATGAGTT
>nega2715
TTTGTGTGGTTTCTTTTTTG
>nega2716
TCAGACGTCCGTTTCGGTGC
>nega2717
TGTAAAGAATTGTATGGAGTT
>nega2718
ATCATTGCAGGGTGACAGCG
>nega2719
TTGAGATGATCGTTCTCCTG
>nega2720
TAGTTTTTTCAGCGTGGTCA
>nega2721
CAACTTTCTTATTCTCCAGC
>nega2722
TGGCGGACCATCTCAAGGCG
>nega2723
CTACCTCCTTCCACCCGCGGTC
>nega2724
GTGATTGCAGTAAATGGTGT
>nega2725
TCTTTGAGAAAGCTTCTAAGA
>nega2726
TATATCGTTTTTATTATTGTA
>nega2727
TGGAGCTGGAGCTGCAGCTA
>nega2728
TATTTTCCAGTGAGAGATTG
>nega2729
ATCTTACTGTTTTTGAGATC
>nega2730
GCTGCACTGTATTTGTTGTG
>nega2731
TAAAAATGTAAAGTAGAACA
>nega2732
TATAAAGTTATGAAGTTTAA
>nega2733
AACCCTTTCTGCGGGCGGGA
>nega2734
AGGATCGATAGCTGAAGGCT
>nega2735
ATACTTCACAGGATCATTTCT
>nega2736
ATTTGAGTTTTTGATGGATG
>nega2737
TGTTCAAAATGGTTTAGGTC
>nega2738
TGGGCACCAGATCGGTTTCA
>nega2739
TTCTTGAGGAACTCGAGATG
>nega2740
AAAGGAACGATCGTTGTGAT
>nega2741
CGAACCATTACGGCAAGGAG
>nega2742
TTTTTTTAGATGGAGCTCTG
>nega2743
GACGATATCGTTATTGTTGT
>nega2744
GGTGAGCAGCAGCTGCGCCTG
>nega2745
TTCCCCTTCATTTTCCGCCA
>nega2746
GAGGTGAAAACTGGTCTTCG
>nega2747
TGATGATGATGATGATGATAAA
>nega2748
TTTTTGACCCAGCGGGAGGA
>nega2749
GATGAAACAAAGATCTTTAGC
>nega2750
CAAATTCAGGTGGTATCAAA
>nega2751
ACTGTAGTAAGAAATATGTA
>nega2752
CGATGTGTTCAGTGGTGTAG
>nega2753
TTTTGTAAGCTTAATGAACTT
>nega2754
GCGTAGCTCTTTTTAGTGCA
>nega2755
CATCATCATCATCATCATCCCA
>nega2756
TTTGTAATATGGTTTAAGAA
>nega2757
TATTGTTCGCTGATTGAAAT
>nega2758
TATCACAGCCATTTTGACGAGT
>nega2759
TTGCGCAGTGGCAATACCGT
>nega2760
TTATTGTGGTAAGCACCCGC
>nega2761
ACACACGAGTTCATGTCATG
>nega2762
TGCTTGTACTACATATGGTT
>nega2763
TACTAGATTGGGGGTTTATA
>nega2764
CGAGGATGAGAACTTAACAA
>nega2765
GACAAGATCCTTCTGATGGC
>nega2766
TCCTTGAGCTGCGAGATAATT
>nega2767
TTAGAACTTGCAACATTGAAA
>nega2768
TGTTTCGGCAGCGCAGCAAGT
>nega2769
AGTGGAATTTTTTTGTTTTTT
>nega2770
AGAAAATATAGCCTAGAGTG
>nega2771
GCGTGTAAACCACATTAATG
>nega2772
ACACAGTTTAAACAAAAGAG
>nega2773
GACCTATGCCAAGTTCCTCG
>nega2774
CAGAAGGCCTTGATGCCACT
>nega2775
TTGAGGGACTGGATGAAGAC
>nega2776
TGAACAGCACGCAGAGGCAA
>nega2777
TTGATTTGCATTCAAAAAGTA
>nega2778
TTTCAGTAAATTTAGGTTCT
>nega2779
GTTAGGCGTTTGTCTCTGTC
>nega2780
AAAAACTGCGGCAAACAAAA
>nega2781
TTGCACACTTCCCGGCCTTT
>nega2782
GCCAGAATTCAAGGTGGGTT
>nega2783
TATGATTTTAAAAGCCGCCT
>nega2784
GAGCGGGCCGGTATCTAGGA
>nega2785
CAGCGATCCCTAAACCTATT
>nega2786
TAGTTTTTACAGCGTGGGCA
>nega2787
AGAGGATGAGAAGATGGATG
>nega2788
TGTTCCTCCAAATCAGTCTT
>nega2789
TTATTATTCCTTCATCAAAC
>nega2790
GACTTCTGGCACCTGGTCAA
>nega2791
ATTTTTGGTGAGAAGGAAGA
>nega2792
TGGATGGCATGAAGTTTCTG
>nega2793
AAAGGCGTACATTCTGGATA
>nega2794
TCATCTCTATCGCCAACAAA
>nega2795
TAACCATCTGCAGTAACGCC
>nega2796
TTAAACACTTCCTACATCCT
>nega2797
GGACAAATATTTCTGCTTTCT
>nega2798
AAAATGTGCTATCAAGAGCT
>nega2799
TCGCTCTTATTATTAAGGTA
>nega2800
TCATCATCCGAATCCTCTAC
>nega2801
TGTAATTGTAATTGTGGTTG
>nega2802
TTCTGAAGCTGGTTCTACGTT
>nega2803
CGCAATAAAAAACTTTACGAG
>nega2804
TGTTCAAAATGGTTTAGGTC
>nega2805
TTTTCAGTTTCAGCTTTGTT
>nega2806
GAAGAAGCCGCCAAAGAGCA
>nega2807
ATTGCTCATGGTGGAGCTTCA
>nega2808
TGCGTTTTCCATTTCGAGGC
>nega2809
TTAATGCCGGAAGCGATCCC
>nega2810
AATGGGTCAAGAAAGTGGGT
>nega2811
TTGAGAAGCGCAAAGAGAAG
>nega2812
TGTGATGAATGATTGAGCAG
>nega2813
TTTTGGAATAATTCTGGCGC
>nega2814
AAACCAAAGGCCGTGAGTTC
>nega2815
CAGTGGTAGAATGCTCGCCTG
>nega2816
AGTTGGCAACTCCTTATGTT
>nega2817
GTCTATTAATTAATAGTATA
>nega2818
CGATTATGTTCCCTGTGATAG
>nega2819
GTGCAAGGGCGGCGTTTGCC
>nega2820
CAGGCAATCTTGACATCGAC
>nega2821
AGAAAATGCGGAAAATGGTT
>nega2822
ACGGAGCCTCTGCTTAAACT
>nega2823
TGGTGTGAAGGTGGCAAGTGGT
>nega2824
ATAACGAGCTGAGATCTTTG
>nega2825
TCTGGTGCAACCGAAAGCATAG
>nega2826
CAGTGTGTCGATCTCCAGAT
>nega2827
TCTTGTCAGTTTCTTGTCCT
>nega2828
TACGTGTGTGAACAAACTTGTTCT
>nega2829
CTAATTTGTGGTGTTAGTGA
>nega2830
AACAATTGCTGACTGTAACC
>nega2831
AATATCATAGTAAGAGGTTT
>nega2832
TGAGGTGAAAACTGGTCTTCG
>nega2833
AAACGCATCGCATTATTGGA
>nega2834
AGGTTTTACGCAACGTGAAGG
>nega2835
ATTGCTCGCATGGGCTTGTC
>nega2836
ATCGTCTGATTGAAGAGGTGA
>nega2837
ACAGACGTGCGTTAATCCTT
>nega2838
CAGTTTTCCTCATCTGAGTT
>nega2839
ATTCCATTGAGAGCGAACTG
>nega2840
GTTTGTGCAATTGCGGTTTG
>nega2841
TTTTTACCAGTAAAGGAGAG
>nega2842
AAATTCTAAGGAAATTGCTT
>nega2843
GTTGCCAGTTCACTCGTTCA
>nega2844
TTGTCGTACCTCTCATGGTT
>nega2845
GGTGTAGCGTGGGAAACTTC
>nega2846
CCGGCATCATCTGACCAAGT
>nega2847
GGGAAACTATGGATCAAATG
>nega2848
TTTCAAGCGAGATGTCAGAA
>nega2849
TGAAGAATCACATTTTTTTTA
>nega2850
CTGTGGCGCAATGGATAACG
>nega2851
AAAGGAACGCCCTGAAGGTC
>nega2852
AAAGAACCGCTGATGTGCTT
>nega2853
CTTACATTTTCATTGTAATA
>nega2854
ATTGGTAGCTGAAATTCTCC
>nega2855
GGTCAACCGGACACGCGGAC
>nega2856
TGGTGCAATTTGGAGTCTGG
>nega2857
TCATATACCCCAGATCCAGAG
>nega2858
ACAAATTGATAAAAATGTAA
>nega2859
TTGTGCATATATGTATATATG
>nega2860
GCGACTGCTGCTGCAAAACG
>nega2861
CGAAAGAAGCTGCCGGACCT
>nega2862
CGGTCGTCGATGTTGGTGGC
>nega2863
TGATTGTGGTGAAGCGTCAT
>nega2864
TGGCCAGTAGCTGTGGGGCT
>nega2865
TGGGGAGTATGTATATTCTTG
>nega2866
TTTTTTGAGTGATTGGGGTG
>nega2867
AATGTTGATTAATATTCCTA
>nega2868
TTGCCGCATTCCCCGAGTCG
>nega2869
TGATGATGATGATGATGATGATGG
>nega2870
AGTCGAGGAAGTGCTCCACT
>nega2871
ATCGGTCTGTCGATTGTGTG
>nega2872
CTAAGACATTTCGCAACATT
>nega2873
TGAAACATTAATTCAAGAGT
>nega2874
GGTTGTGCTGGAAGTATTGC
>nega2875
CAAACTGCAATTTTGAAGGA
>nega2876
TATGATCAAATAAAGAGAAT
>nega2877
AACCGTATTCTTCAGAACTT
>nega2878
AGAAATCAAAGCCGGTGGTC
>nega2879
ATTGATCCAGCTGCTTTTGT
>nega2880
TATGAAACGAAGAGACATTA
>nega2881
CGTGGACGCGTTTATCTGAC
>nega2882
TCAAGCTGTCTTATGTACAT
>nega2883
TCTTCGTGGTGGCGGAGAGG
>nega2884
CTGCAATGATAGGGGATCTC
>nega2885
TGTGCTGCGACGAATGCCTTTGTGC
>nega2886
AGGCGAGCATTCTACCACTG
>nega2887
GCCGGTGTTCGACAGTTCCT
>nega2888
GGCTTGGTGATGCGAGCAGA
>nega2889
GAGGGCATTGTGGCAGCTTT
>nega2890
AATTTTGTATAGTAAAGTTC
>nega2891
CTCTTCAATTGTCGAATAAA
>nega2892
ATTGAATTTTAAATTCCAAT
>nega2893
TATATTCAAACGAGTAGTAT
>nega2894
TTCTTTTGCGGATAAAAAGAG
>nega2895
TCTCTAGGTTTGTAACTCTC
>nega2896
CAAGACATTTAACTTTAACT
>nega2897
TTTTCTCTCATTTCTCTTGG
>nega2898
TTTGGATCATTACTTGGATTA
>nega2899
TGGGCTGTGACTTGGTTTCG
>nega2900
CTGATGATGCTGATGTTGTTG
>nega2901
AGAAATAGTTTAATTCTATT
>nega2902
TTTTAAGTCTGTTCGACTTT
>nega2903
TTGTGTATTAGTAAGTGTAG
>nega2904
GTTGCCTATATTCTGTATAGTC
>nega2905
TTAAGACTGGTGGTACTTGC
>nega2906
TCTAAATGGCCATGGCTCTC
>nega2907
AGCCAAGCGTCTGCCTATCT
>nega2908
TTTTTCCCATGCAAAATGAC
>nega2909
TGGCAAGCCGTCAATTTGGT
>nega2910
AAAACTAGGATTAGATACCC
>nega2911
TCACCGTTGACTAGCCCCACA
>nega2912
CCAGGGCGTAATCCACTTCCT
>nega2913
GTTGCCAACTTGCAAACGAG
>nega2914
GCAGGCCAGGTGCGCCTATG
>nega2915
TGTGATTGCTTAGAGATTTT
>nega2916
ATTCGTGATTGGAGTAATCA
>nega2917
TGACATTTTGTCGATGTAGT
>nega2918
CGTGTCGGTCGTTCCTTCTT
>nega2919
TGAAATTAGTGAATTCTGAG
>nega2920
TTGCCTTCGATGCTTTTGTT
>nega2921
ATTTTTAATGAAAGGTAGATT
>nega2922
TTTAAACGTTGAAGATGTGC
>nega2923
TTACATAATTTACTGCTGGT
>nega2924
AAGTTCCCTCTGATTTGCAA
>nega2925
GTTCATATAGTTTACTTGTT
>nega2926
AATTTGCACACATGCAGTTGT
>nega2927
AGCAGCAGCTGGAGAACGCG
>nega2928
TGCAATGTGCGATGCGCTCG
>nega2929
TTGGTATTCTATACGTTGAC
>nega2930
TTATCTCCATAATCAGCATC
>nega2931
TCGAAGTGGTTCGATTCCAC
>nega2932
AGAAAATGCGGAAAATGGTT
>nega2933
ACATTTCATTTCGGTTTCGA
>nega2934
CGGCTGCCAATCCATTTGGTC
>nega2935
AAAATAAGTTTAATGCGCAT
>nega2936
ATCTTCTTAAAACAGATGGT
>nega2937
AGGTTAGAGTAAGAGTAATC
>nega2938
AGACCTTTATAATTCGGAAT
>nega2939
CACAGCGTCGTCCAGGTGCT
>nega2940
CTGAAGTTTGGTTAAGATTG
>nega2941
CGACGATGAAGTCATTACCA
>nega2942
GAATGAAATCAAGGAATGTT
>nega2943
ATGACTGTGGAGGACATGGA
>nega2944
TCCGAAACAGAGACGCAGTC
>nega2945
GCCGTGGTAACCCAGGTTCG
>nega2946
TATTATTATTAAGATGGGCTT
>nega2947
AGATTTTAATTCTTAATTGT
>nega2948
TTTCTTTTTTGTCTGTGGTA
>nega2949
CAGCCAGCTTTGATGAGCTA
>nega2950
AGGATAGTTAGATCTGATTG
>nega2951
TAGAAAACGCAGTTGTAGCC
>nega2952
AGAGTTTTGTGGTCAATGCA
>nega2953
CACGTCATCCCTAGAAGAAC
>nega2954
GCCTTGGACTCATCTGTTTGGA
>nega2955
TTTTCTTTGGTGAGGACTTG
>nega2956
AAGGCAGAGAATAAAAGAAA
>nega2957
CATCGAGCAGCTATTCATGC
>nega2958
AGGTCCCTGTTCGGGCGCCA
>nega2959
CAGACTTTGAAAGCGATTCCGT
>nega2960
TTATGTTTCATGGATCTGTA
>nega2961
CACACTTTTGTATCGGCGTC
>nega2962
GATGTTTCCAACTTATAACTT
>nega2963
TTCGGTTTCGATTTTCAGTT
>nega2964
AAAAAATATATCCCGGTGTT
>nega2965
CCTTACCGGTGGATCTCGCGG
>nega2966
GTCGTTCCTTCTTTAAGATG
>nega2967
GGGTGCTCGCATATCTGGCT
>nega2968
ATGTAAAGGAGCATCTCTATT
>nega2969
ATGAATGCTGTGCCTGGCCA
>nega2970
TTATAATCCTTTTCTTTTTA
>nega2971
AAAATTGTACAAGTGTGGAT
>nega2972
TTATTCTAGTGTCTTTGATGG
>nega2973
TCAAGTAAGTTAAAAGCTTT
>nega2974
TGCTTCTTAAAATTAGGTTC
>nega2975
TGCTGCCTGCTGCTTGTCTT
>nega2976
TTTCACAACGTAGTATAGATT
>nega2977
TCAAGAGTTTTGGAGAGAGA
>nega2978
TGTGTAGGCTATAAGCTATA
>nega2979
TTTGCTCAAGAAGTTTATTA
>nega2980
AAGAAAAATTCAATTCGAGT
>nega2981
CTCGTTGCCCTTGATTCCGA
>nega2982
AATTGTATGTAGAAATTGCT
>nega2983
GATACTATTTCTGCATTAAAAGA
>nega2984
ATTTAATAGTAAATTAGCACT
>nega2985
AGAAAACTGGAATCATAAAG
>nega2986
TTATATATGTGATTTTTATT
>nega2987
CTTGAGCCTAACTGAATTGT
>nega2988
AGAGGATGTTACTAGAAGGGC
>nega2989
GTAAGGTATGCAGGTGTGTA
>nega2990
AATGAATGCAAGGTCGAACT
>nega2991
GTAATGGGTATTGAAACTGCT
>nega2992
CTCTTTGGCGGCTTCTTCTTG
>nega2993
TAGCATTCCCACGAATAAAT
>nega2994
ACTGGGAAAACACTTGCATT
>nega2995
ACGGCAAACTATAGAGATTT
>nega2996
GACGGCGACTCTCAAAGCCAC
>nega2997
TATCACAGTTTTTAAACAGC
>nega2998
TGGCTGCGACTGAGGCTGCT
>nega2999
GTGTATTTTTAATTTCTTTCAA
>nega3000
CAAATTTGGAGGTAAGGTAC
>nega3001
TGGGGAAACTTCAATGGGTA
>nega3002
ATTTCATTATTTGTATTAGGT
>nega3003
TCCTTTTGTGTGGTTTCTTT
>nega3004
TTTAGAATAGTAGTCATATT
>nega3005
ACGAACTTACTCCGCGTCAG
>nega3006
ATAGGTTTAGGGATCGCTGC
>nega3007
GAGTTTCTTTTTGTTTGCCG
>nega3008
TAATGTTAATTTTCGCTTAA
>nega3009
TGAAAGAATTAGGTGCAGAG
>nega3010
TGATTAACTTCAACACCTTTT
>nega3011
CACGTGGTGTTCGACGATGT
>nega3012
ATGACCGACGAGGACCCAGC
>nega3013
GATGTCGTTGTTGAGCAAGT
>nega3014
TGGACGTGGACTTGCGCTCC
>nega3015
CGACTTGGCTTAATGCAAAG
>nega3016
TAAATATTTTTTTTGTATAAA
>nega3017
AGATGCTGATGATGATGATG
>nega3018
TTGAATATCATAGTAAGAGGT
>nega3019
ACTGCCAGGAAGAATCTTCT
>nega3020
CTCCAGATCGGAAGGTTGCG
>nega3021
CTTTTATCGGCAGTATAGAT
>nega3022
TTCGTTGGGGATACGAATAATG
>nega3023
GGGTTCAAGATTTTACTGTG
>nega3024
TGATCCGGGTTCGATTCCCG
>nega3025
ATTAAAGCCTTCGCGTCTTC
>nega3026
TAAAACTTTTTGGGACGCTC
>nega3027
ACACAGCAATTGAAAATCAA
>nega3028
AAATGGAAAGCCATCAAGGTGTG
>nega3029
AATAAAGCGTTAAACAAACA
>nega3030
ATGATTGAATAGCATTTTAT
>nega3031
GTTAAAATCATAACATTAGT
>nega3032
TAATATGGTTTAAGAAATGTG
>nega3033
TTATTGAAGGAATTGATATA
>nega3034
AGATTTGTCCACGGTGGAGG
>nega3035
TCCATGCTTCCTTGCATTCA
>nega3036
TAATAATGATTGAATGAATG
>nega3037
GAACCGATCGCACTATCTGC
>nega3038
TGCAGTATTTCGGTATCGTT
>nega3039
CTTCAGTAATTTGAACTGGT
>nega3040
TGTTATGTTTAACAACAATT
>nega3041
TTTGTGCAAATCAATATAAA
>nega3042
CTTTAAGCCAAGGGAAGAAC
>nega3043
TTCCTTGAACTCCGTGGGTT
>nega3044
TAAGGAGTTGCCAACTTGCA
>nega3045
TGGTTTTTTTTTCGAGATGT
>nega3046
TCGCCTGTTTAACAAAAACA
>nega3047
TTTCATTCGGATCGCATCGT
>nega3048
AAGGAAAAAGCGCAGCCGGC
>nega3049
GTTTTTATTCAGCATGTGTAAAT
>nega3050
TATGAAGGCTTTGTATGATT
>nega3051
AGGTTTCACAGGAAACTGGT
>nega3052
AGAACATCCAAGCCGGAAAGG
>nega3053
AGGGATGGAAGGTGGAGCGCA
>nega3054
GATGAGATCCTATTGATCGT
>nega3055
TGTGGTTGGCAGTATCAACG
>nega3056
CGTCCTATCGATAAGTCTCG
>nega3057
TAGCACACTTTTGTATCGGC
>nega3058
TCTTTTTCCGCTTACTGGCG
>nega3059
GGTAAATACGGTTGGAATTT
>nega3060
CGGATATAGTTCCCTCTTCAACCAG
>nega3061
GACATACACATTGCAACAGAG
>nega3062
GAGAACTCGAGCCGCGTAGCC
>nega3063
TTGTTTGTATTGTGTGGGAG
>nega3064
TTTTTTCTGGTTTATTGGTGT
>nega3065
TTATGAGCTGGTAGGTGCTCTTG
>nega3066
TGTTTCGGTTGCGGACCAATA
>nega3067
AGCACCACATGATTCGGCTT
>nega3068
GGTCTGATTGTGGGATGGCC
>nega3069
CAAAATAAACGAAGTTGATT
>nega3070
ACTCCTTCCCCACCAGCACT
>nega3071
GTAGAGCTCTTCCTCAATATC
>nega3072
TGATGGTTGAATGATGGCGT
>nega3073
TCCTTTCGTCAATATGTCTGCT
>nega3074
CACGCTGTGTTGGAGGAACT
>nega3075
TTGGTGGCGTCGGCTGGCCA
>nega3076
TCTGTTAAGAAAGATTGGAG
>nega3077
TAACTTTTTGATAGATTTCT
>nega3078
GTCCTTTAGATTTTGCGTTG
>nega3079
TTTAAAAGGCAATTGTCACG
>nega3080
TGTATGACTAAGAGTAAAAAGG
>nega3081
GCTCCGCCTTGAGCAGGTCT
>nega3082
TCTGGCGTGTTACCCAAAAATTCA
>nega3083
CAATATTTGGCGGACCATCT
>nega3084
GTATGGTTATAGCTTATATAG
>nega3085
ACCAATGAAGTCCTCCTGAG
>nega3086
GCATTATTGGAGGGCCGTTC
>nega3087
GGCATGCCGACTTGGCAGTT
>nega3088
CGATTGGGATGCGATTGTTCCATA
>nega3089
ACTGAAGCTGGAGCTGGAGC
>nega3090
GTAAACCAGGGGCCGTGAGT
>nega3091
TTAGGTTAGAATCATTTAAT
>nega3092
TGTTCAACATATTTAGCACT
>nega3093
TTAAAGTTGTTGCACTAAGT
>nega3094
ATGTTCCCTGTGATAGTTGT
>nega3095
AATCGGTGCAAGGAGGAAAT
>nega3096
TTGGTGGGATATTTAATATTT
>nega3097
TCCACAGTTCCAGTTAGCAG
>nega3098
TCTTAGGTAATTATACCCTT
>nega3099
GGCATTTATTCGAAAGGTGTA
>nega3100
GCGACAGTAAGCTCATCGGT
>nega3101
CTGGCTCGGAAAATTTGGTC
>nega3102
AAGCTACAAAAGATTGGGAG
>nega3103
TTAGCTTCTTTCGGTCTTGA
>nega3104
TATGTGTCATGTTTGTGGTT
>nega3105
TTGATGAAATTAATTGGTCC
>nega3106
AATCTGATGGAGCGAATGCT
>nega3107
TTTTCCTCATCTGAGTTTTG
>nega3108
ACTACTTTCAGGACACGTTC
>nega3109
TGTGATGTCAAACCAATAGACA
>nega3110
TGTAGTAGGCCTTCTGGCAG
>nega3111
ACATAGTAGATGTACTGGAA
>nega3112
AGCTTTATGTTCGGACTACT
>nega3113
GACTGTGCAAAGGTAGCATA
>nega3114
AGGACACATGAACATCGACA
>nega3115
TTTGGGCCTTTTTTGTGGCA
>nega3116
TACCCAGTCAGATAAACGCG
>nega3117
ATTAAAGATAGTCAAGATAG
>nega3118
GGCCATTGAGCAGTCGCATC
>nega3119
AACATCGACATTTTGAACGC
>nega3120
TCCCAGTCCAGACCCCAAGGT
>nega3121
TGAGAAAGCAGTAGCTGGCT
>nega3122
AAACCACACAAAAGGAGAGA
>nega3123
ATTGGCTCGGAAATTGTTTT
>nega3124
TGATCGATGCCGTTTTTGAT
>nega3125
TGCTAGATTGAATGTGTACA
>nega3126
GAAACCGTCCAAAACTGAGG
>nega3127
TATCGCTGTGACACATACTT
>nega3128
AACTATACGAAAACGTACGT
>nega3129
CATTTCCTCCTTGCACCGATT
>nega3130
TAATGCATAAAGTAGATCAT
>nega3131
TTATCATCAAGATGCAAATG
>nega3132
CAATTTTGTGAACAGGCTTTT
>nega3133
GTTGTTCATTATACATATAAG
>nega3134
GCTTTGATATTCAATGAAGAG
>nega3135
TATTAATTGCAATTCAGTTCAA
>nega3136
TTCATTTAATAGCTTACTAG
>nega3137
TCTACAATTGCGAATTGCAT
>nega3138
TGTGCTGCGTCCTTCGCTGG
>nega3139
GCTTCGAAGTAGCTGGCACG
>nega3140
GATAAAAATGTAAAGTAGAA
>nega3141
TAAGATAAGTCGTAACATAG
>nega3142
TGATTTACTAGGACCACGGT
>nega3143
TCCCCTCAATCCTGCTCCAC
>nega3144
TTCCTGGATTTGAAGAAGGA
>nega3145
TCGAATGCTTGGTTGAGTGC
>nega3146
TGAAAATTTTAAATGGCCGC
>nega3147
ATCGATAGCATCGACAAGCT
>nega3148
ACTAATTGTAAGAAGAAATA
>nega3149
GCATTACGTTGGACGGGTTG
>nega3150
TGGGGATTTTCGAATTGCGA
>nega3151
TATAAATCAGATGCATTGTCT
>nega3152
GTGCTGGCGCAAACAACAAG
>nega3153
TTTTTCGGATATTTCATAAA
>nega3154
CCTTCTGGTGCAACCGAAAG
>nega3155
GTGGTTAGGACCCCACGTTG
>nega3156
AATGCTCTGATTGAATTGTT
>nega3157
TTAGGGAGCCGATAAAGAGG
>nega3158
GAAACTAGCACAAAATCAAA
>nega3159
TAGTTCATGATACGTCCGCT
>nega3160
GGTTATGTTATTATTCTTCG
>nega3161
ACTGAACTACTATATGGGGAC
>nega3162
AGAAGGACAGACGTTTTTCT
>nega3163
AGGCGTCCTCTTTGTGGGCC
>nega3164
ATTAAATTATGGAAGATGAA
>nega3165
AATATGATGATCAAGTAAAAGC
>nega3166
ACCTAAAATGAATTGTCAGC
>nega3167
AACATGCTTGGTGCGTTTGTG
>nega3168
TTATAATAGAAACTTGCTAC
>nega3169
GAAATCTCTGCGAAATGGTG
>nega3170
TGCAGCTCAGAGCATGGTCC
>nega3171
AAACATTTCAACTGGAAATT
>nega3172
TTTCACTTAAAGGCGGAAAA
>nega3173
TTTCGATGTTGTCGTTTATC
>nega3174
GATTGTAAATCTATATATAA
>nega3175
AACGACAAGTAATTTACCCA
>nega3176
TACCATTATTACCATCGTGT
>nega3177
ATAGATGTATGCATGCATGT
>nega3178
GTTTTACACTTTGTTGGCGA
>nega3179
GCTGTAAATTGTAATCATCA
>nega3180
AACAACAATTTTACTATATG
>nega3181
CTGGTGATGCCACAGAGCGT
>nega3182
CAATATTATATATTAAAAGC
>nega3183
ATTTGGGGGGATTTGGCCAG
>nega3184
CATTGAAAAGATTTTTGTGC
>nega3185
ACAGCGAAAGAGCAACTACG
>nega3186
TGAATGGTTGGACGAAATAT
>nega3187
TATCATTTTGTTTTCGCGTTT
>nega3188
AGCCTTAACAAAGAAAGAGA
>nega3189
TCACAAAGTTCGCGTCATAG
>nega3190
CGGTACAATTTCGACAGCGT
>nega3191
ACGTATGTCTGTGCATGTGT
>nega3192
ATTCTTTGGTGAGGACTTGG
>nega3193
TTCGCATGAGCGAATTTTTT
>nega3194
TGCTAGTGTAGTTAAATAGG
>nega3195
TTTATTTGTCTTTCGAGCAG
>nega3196
TGTGAAGCGGATCAAATGAT
>nega3197
TGAATTTTATTTGGAATTGC
>nega3198
TTATTGCTGTATATGTGTAG
>nega3199
AAGATTGATGCATTTGTGAC
>nega3200
TTCCAATCATAAGGTCTATT
>nega3201
CACGTTGGGCGCCAATTAACT
>nega3202
AATCGCAGATTAATTAAGGG
>nega3203
ATTTACAGATTTGAGCAGATT
>nega3204
GATAAGATATGTCCGAGGAA
>nega3205
CTTTGTCTGAGCAACGTATT
>nega3206
TTTGGCGTAGTTCAGTTGAA
>nega3207
TAACTAAGATGATTAGCAGT
>nega3208
AAACCTTGCAGAGCTACCCG
>nega3209
TAACTCTAACGAACACACTCATAG
>nega3210
TTCCCTTGTTTTCTTCGCTC
>nega3211
TAAAGTCTAACCTGCCCACT
>nega3212
TTTTGAGAGCAAATATTCGAT
>nega3213
TGACCAGCTTGGACCGAACAC
>nega3214
CTGCATAGGAAGCTCCTCCT
>nega3215
GTTAAATTTTGGGACTGCACT
>nega3216
TCTTTCCGTGCGTGCTTTAA
>nega3217
ATGGTTTCGGCAATGTTTATT
>nega3218
GATGATGATGATGATGACAAA
>nega3219
TGTGATGATTTCGTATACCG
>nega3220
ATGACGGTCTTGCCCTTCTG
>nega3221
TATGCTAATTAAATGCTATG
>nega3222
GCACAAAATTAAATGACTCG
>nega3223
TTTCCATGATGAGTATACTA
>nega3224
TTCTGGAAGTAATTGTCGCT
>nega3225
ACATTGAAAAGATTTTTGTGC
>nega3226
CGTGCGAATGAGATTTTCAT
>nega3227
GTCACATTGCTATACTGTCTGA
>nega3228
TTATGGCTAAGATCAAAGTG
>nega3229
GACGCCATGGACAAGATGTT
>nega3230
TTTTTGACCCAGCGGGAGGA
>nega3231
TGTGTATGTAGAGGGGTTTCCTC
>nega3232
AGCTGAAGTGACCAACTGGAA
>nega3233
GAGTGTTTAAGTTTATTTTA
>nega3234
CCACTTTGGATTTTATGAAC
>nega3235
TTATACTAGAGTTTGACATT
>nega3236
GTATTTTTAATTTCTTTCAA
>nega3237
TTTGGCCAGCCGTATATCTA
>nega3238
ATGAGCAATATGAGCAACAA
>nega3239
TTTTTAGATGTTGAGCGTAT
>nega3240
TTGAGGTGTTGATTAAAGGT
>nega3241
ATGATGCAGTCTTCACATGG
>nega3242
AGAGTTACATTTATTGTTTA
>nega3243
AATTATGGAAGATGAAATTA
>nega3244
GATATTTTGTTGACTGCGTA
>nega3245
TAGTATGTCAAACTAAAATT
>nega3246
TTGCAATTAGTTTCGACCTA
>nega3247
AAAAATCATCATTTTGGTTT
>nega3248
CGACCGCAGGAAAGCTCTGC
>nega3249
AGAATGCTAAGATCGGAAAC
>nega3250
AAAGGGTTGACAGGACCAAA
>nega3251
GTCAACATTGATAAGCTCGA
>nega3252
TGGGTCTGCTGAGAGGGTCT
>nega3253
AAGTGCTGTTGATTCACAAC
>nega3254
TCCAAAACCTCTTGGAAGATGT
>nega3255
GATGTTACTAGAAGGATGTCT
>nega3256
TCGTGTGTTATTCTCTTGTG
>nega3257
TCAGACAATGGAGTTGGGGA
>nega3258
AACTCGAAATAGGTTTAGGG
>nega3259
TATTTTATTAGCTTCAGGAGT
>nega3260
AGCTGCTAACTTTTTTCTTTT
>nega3261
TTTCATCCTTATTTTACATT
>nega3262
GGGCTACTCTTTAAAGGAAA
>nega3263
TCGCTCCGTAGACGAAGCGC
>nega3264
GTTGGTATCTTCGAAGAGAC
>nega3265
CAGGACCAAAGACACTAAAA
>nega3266
CGGTGGCCCTCTTCGCTTTA
>nega3267
AATGCAACCTTCTGCGAGCT
>nega3268
TAGATTCTGGTGCAAGAATT
>nega3269
GGCACTCCAAGAAGAAGCTG
>nega3270
TCTGTAACCGTTTAACTTAT
>nega3271
TTTATTGGAGGCTTATGCTC
>nega3272
TTATGGCTAAGATCAAAGTGT
>nega3273
TGATCGTCTAGTGGTTAGGA
>nega3274
TATTGCAGCAAGTTCATAATC
>nega3275
CCACGAAGAATAGCAATTCG
>nega3276
TTAGTGATATTTGTGATATG
>nega3277
AATGGATGCTGATTGTATTT
>nega3278
CTTGAGGACGACCTACAGCT
>nega3279
CTCATGTTCCCTGTCGCCTGA
>nega3280
TCTTCTTCGAGATATATTCT
>nega3281
TTTTGTCCTAAGTCCTAAGT
>nega3282
TTCTGAGAGCTTTTCATTGC
>nega3283
TTCTTTTTTGTATTTAGTTTA
>nega3284
CTCGTTCACAGAAATATGAC
>nega3285
CAGGGCAATGAAGTGGCAAA
>nega3286
ACTGTTAGTTATTCATTTCG
>nega3287
CAAAATTAGATCGGACTTAG
>nega3288
AATATCATAGTAAGAGGTTT
>nega3289
CTTTGTCCAAGTTACGGGGTT
>nega3290
TTCTTAATTGTTTGATGCTT
>nega3291
CATATATTTGAATAGCTGTA
>nega3292
GAATTGGAATTGGAAGTGGA
>nega3293
AATGGAAGGAATGTAATTTT
>nega3294
GTTAGACGATGTTTGATCAGG
>nega3295
CGCACAATTCTCATGATGGG
>nega3296
TGCAGATATGAAAGTGAAGC
>nega3297
CAAGTTCAAGTTGCCAGCTC
>nega3298
CTCTTGCTACTCGGTGGATA
>nega3299
CCGATTGTGGAGCACTGGGT
>nega3300
TGCCCAGTTCGGTTCGGTTA
>nega3301
TAGGCTACGCAGATGCTGACT
>nega3302
TTATCAATGTATCAATGCCG
>nega3303
AAGTCGTAACATAGTAGATG
>nega3304
CCCCTCAGTCCGTCTGTCTA
>nega3305
ATTGGTCACTTCTTGCGCGC
>nega3306
AAGAAACAGAAGAAGTGCCA
>nega3307
AGAGGACCCACAGAAGAGCAA
>nega3308
TAGTAGATCTCATCACAAGA
>nega3309
GGGATTCAAGCAAGAATTTG
>nega3310
AAGCTTTTGTCTTGAGCATT
>nega3311
TTGACTGCTTTTGATTCTTT
>nega3312
TCTATACGTTGACCTGCCTT
>nega3313
CTTTGGCACCTTTGCAGCTGA
>nega3314
ATCAAAAGGTTTTTGGTTTG
>nega3315
TGTTAATAATAATAAATAAAAGG
>nega3316
CTCAAACAGCTCGGAAGACG
>nega3317
AAACCTTCCAATTACTGAGC
>nega3318
TTAGTTATGTTAAGGGGAAA
>nega3319
TGGTGCGTTTGTGGAATACGGG
>nega3320
AACTCCATTATAAGCTTTCC
>nega3321
ATCAAATATAGAGAAAGTCT
>nega3322
CATCGTTCTTGTGTTTTTCG
>nega3323
TGTTTTAGCTAATTCATCAG
>nega3324
TTTGTAGAATTAGATTTGTT
>nega3325
GTTCAAATTTTAAGTCTGTTC
>nega3326
TCTGCTGGAGCAATAAAAAT
>nega3327
AGAAAACAAGGGAACATTGT
>nega3328
TTTGCCCAGAAAGTATGTGT
>nega3329
CAGCCGACGGTCTGTTTGAA
>nega3330
ATAGATCAGATTCTAGACCT
>nega3331
ACTCAAGGATTATTTTTTACA
>nega3332
TGGATTGAAAGTGTGTGCGT
>nega3333
AATCCTGGCCTTGACGATCT
>nega3334
TTGAAGTCCTGTTCGATGTT
>nega3335
TTTTGTGATGATTTCGTATA
>nega3336
GTCGTCAGCTTTCGTTATTC
>nega3337
TTGGCAAACAAGCAATAGAA
>nega3338
CAGTCTGCACAGCAGCGCCA
>nega3339
ATCGCCGGCGGCAACGACAA
>nega3340
TCAGAGTCGGATCCAGAGAT
>nega3341
TTCCTTCATTGTAGTTTACG
>nega3342
TGAAGTTTCTGGAGCCCAAG
>nega3343
AATACGTTGCTCAGACAAAG
>nega3344
GGTTTTCGATTTGGTTTGAC
>nega3345
TTAGGACAAAAATACATGAT
>nega3346
AGTTTAGCAACTACCAAGTC
>nega3347
GGTACAAATTCGCATGAGCGA
>nega3348
TGGAAACGCCGTTGATTCTC
>nega3349
GGATCCGATGTTGGTGATCA
>nega3350
TCGCCTTTTACTAAAGATTTC
>nega3351
AGTAACACTGGAATTGCTGA
>nega3352
GTTCGACAGTTCCTCGGGCT
>nega3353
TTATCAAACATTTTGGCAAT
>nega3354
CGTCTTAATAAAAATGGATT
>nega3355
AGAAATGAGACCATTTAATT
>nega3356
TCCCTAGAAGAACATTGAAG
>nega3357
GAGTTGACTGCTTTTGATTC
>nega3358
CCCCTCGCCTTTGGCCTACT
>nega3359
TAACAATAAATCTTTTGGCA
>nega3360
TACTGTGCCCTTGGCAGACT
>nega3361
TCAGAGTCCCAAGACCGCCG
>nega3362
TAGAGATGTTTTGGTTTGAT
>nega3363
TAAATTGGTGTTTTTTTGCT
>nega3364
TGCGAAAACTAAATACGAGT
>nega3365
TTCCGTTAGGTTTAATTCGC
>nega3366
TTGCAAATCAGAGGGAACTT
>nega3367
AGAAAAGCTCAGCGCTGTAA
>nega3368
CTCAAATGATGAAACAGATG
>nega3369
CTTGTTGCGACGATGACGAT
>nega3370
AACAAAGTGTAGTGATCACT
>nega3371
TACGCTATGCAATGGGCAAG
>nega3372
TTTACTGAAATTGGATGTTG
>nega3373
CTCTCCTTTTGTGTGGTTTC
>nega3374
ATGACTCTTCAGCAAACCAT
>nega3375
TCACATTTACATATTCACAG
>nega3376
TTTACTTGGGTTTTCTGTTC
>nega3377
TCCGGTGCCGGAAAGACGAC
>nega3378
CTTTTCTTTGAGTTTTCCAT
>nega3379
CGAGCCGTTGCAGTTGTTGT
>nega3380
TACCGCAGCACTACGTCGTC
>nega3381
TTTTGTTTTAATTGTGTTTG
>nega3382
AAATTCTAAGGAAATTGCTT
>nega3383
TTGCAATTAGTTTCGACCTA
>nega3384
CAGGCGACAGGGAACATGAG
>nega3385
TTTCGCCACCGTTTGTAGCG
>nega3386
ATTAATCTTGAGTGCTGGTG
>nega3387
TCTGCAAAATCATAATGGGG
>nega3388
ATGGGTTACAATAAATTTAT
>nega3389
TCACCGCGGAAACTTGCCCC
>nega3390
TCCGCCTTTCGAGACCACCG
>nega3391
TTTTGTAAGTTTCCAGTTCA
>nega3392
CATCTACAACGACAATCAAGGA
>nega3393
GTCCGCCAAATATTGTTCTA
>nega3394
AAATTCTGATCATCTAAAAGT
>nega3395
GCACAGAGTTTTCCGAGTTG
>nega3396
CTTAAGGTCGTTGGACTGCAC
>nega3397
TAAAGCTCCTTGTGAATTGTG
>nega3398
TAGTTCTTTGAGAAAGCTTC
>nega3399
TTCAAAAATGAGCAATATGA
>nega3400
AAATATAAACGCTTTGAGAG
>nega3401
TTTACTGTAACGAAGTTCTT
>nega3402
TCTGTTAGTTATTTAATTTT
>nega3403
TTTTTCGGGGTATATAACTG
>nega3404
TGCCTTAATGATGAGATAGT
>nega3405
AGTAGTCTCTATAGTGTAGG
>nega3406
TGGGAATTTTTTCTCAGAGACTG
>nega3407
GAAACTAAAATAAGAAGTTG
>nega3408
TTTCTGGAATCCACAGTGCT
>nega3409
GATTGAAATCAATTTGGCGT
>nega3410
ATATTTTGTTGTCCTTTTAC
>nega3411
GTATTTTTTCGCTGTTTGAG
>nega3412
TTGGGCTTAACTTCGATTCG
>nega3413
TCGTTAAAATGTTTGTGAAC
>nega3414
TTACATTGAAAAGATTTTTG
>nega3415
TTAAGAAGAAAACGCTAACA
>nega3416
AAGCATGAACAGAGCCCTTG
>nega3417
TTTCTGAACGAAAGCGTATG
>nega3418
CAAAAACAAATCTGTGGGCA
>nega3419
GCAAGTATGTAGTAGTTATA
>nega3420
ATTCTTTGGTGAGGACTTGG
>nega3421
AAACAATATTGTGTAAGAAT
>nega3422
AGTTTAAAGGGCGTTTCTCCGCA
>nega3423
TTCGTACGGTGTGCGTCGTA
>nega3424
TCGATCCCCTCATGGGCCAC
>nega3425
GCAATCTTACTTTTGAGGTGGCG
>nega3426
ATCAGTTTACTACGTAGCTT
>nega3427
AACACTGGCATCTAGGAAGG
>nega3428
AGGCGTAGTTAGAGGATGTTAC
>nega3429
TAAGATTCGCTAAAAGCTCT
>nega3430
CCGACAACGGTGGCGACAAC
>nega3431
TTAAGAGATTGGAATTGATG
>nega3432
CACCAGTCCGAAAGGGCGTG
>nega3433
TTGAACGTGTCCTGAAAGTA
>nega3434
GGCCGCAAGCTGCCCAGCGA
>nega3435
ACAAAACCCATCATCGACTA
>nega3436
TACGAATATTTGAGGTTGTC
>nega3437
AGTAAGTGCGAGTTCAAGTT
>nega3438
ATGACCAGCTTGGACCGAAC
>nega3439
TTATCAAGGATTTGCGTTGTC
>nega3440
TGCTTCTCTTGGGAGGAGTC
>nega3441
GTTGCTTGACAGGAATAGCT
>nega3442
ACATCATCATCATCATCATA
>nega3443
CTTAGTTTTCGACGTGTTTT
>nega3444
TTATGTATGAGCTTCCGGCC
>nega3445
GCCGAGGATGAGAACTTAACA
>nega3446
ACTCTGGAGCACAACGACATC
>nega3447
ACTCGAACGGTCGCAGATTG
>nega3448
GATGCTCGGCAGATGGGTGT
>nega3449
TTTTCTTTTAATATCGGAAAAGA
>nega3450
TCGATCGTATTGGATTTGGA
>nega3451
CTGACGAGAACTCGAGCCGC
>nega3452
GATGAAAGATTTGATGGTTC
>nega3453
AGTGAAGCTGAAAATTGTTT
>nega3454
GCAGCACAGTATGAAGCATT
>nega3455
CTATTCGTATCTTGTAGTCT
>nega3456
GCTTGATTGAAGAGAGAGGT
>nega3457
CGACAGGCAAAGTGCGTGCT
>nega3458
GTATTTTACTTTTATTAGAA
>nega3459
CCTTCTGGTGCAACCGAAAG
>nega3460
GCTAACATACATTGGTCGTC
>nega3461
GGTTAAGATTGAAGCTATAG
>nega3462
TTTTTAGGATTGGCTGGAAT
>nega3463
AGCGCCTCCGAATTTTTATA
>nega3464
TAATGATATAATTGAATTTTA
>nega3465
ATCCTGCTGAGTGGCCTCGT
>nega3466
AAAAATAATAATCGAACTGC
>nega3467
AAGGATCTGTCCAAGGTGGC
>nega3468
ATTTATTGAAGGAATTGATA
>nega3469
GGTACCATGGTTGGTTAGAG
>nega3470
GTCCAGAGGAGGCGAGAATT
>nega3471
ATTGTTTGGATCTTATAGTC
>nega3472
GTTTGGATCTTATAGTCTTCC
>nega3473
TATGATCTCTGGAGAGTTCCGGA
>nega3474
TTGAGAGCTTTTTCCAAGGT
>nega3475
GTTTGTAGAATAAAAAGCAA
>nega3476
TATAATTGGTGGATTTGGAA
>nega3477
TTCTGCTGCTGCTTTTGTGG
>nega3478
TGACGAGAACTCGAGCCGCG
>nega3479
ATGAAGAACTGCATCTCGTT
>nega3480
ACGGAAAAGGACACGTGGCGC
>nega3481
TAATGCCTCTGAGGAATGGC
>nega3482
TTTCACACCCTTGAAGCGGA
>nega3483
TATTATTATATAATGTTGAT
>nega3484
TCAGATTTCAGATTACCATTTGGC
>nega3485
CTCTTATCAAAGAAGTGTTT
>nega3486
GCTTCTGCCGACGTTGCACG
>nega3487
CAGTTGCTGGCCTACCTAGAC
>nega3488
CAAAAACGAGGAACTGAGGT
>nega3489
AGAGAGTCCTCGTCTACATA
>nega3490
AGTGGAGCACTTCCTCGACT
>nega3491
TTGCTTGGCTCTCAGGAATC
>nega3492
TTGAAGATGTTATGGAGATT
>nega3493
TATATATGTAGGCACAAATG
>nega3494
GTTGAAACTAGGCTGTAAAA
>nega3495
GTTCTGCACGCCCTTTAGCT
>nega3496
TTCTTTAATAGTTTCTGCCC
>nega3497
ATGGAGATTATTAAATCTTTG
>nega3498
TCTTGTGCTTCTTGCCTTTG
>nega3499
GTTTGATTTCTTTTTTTAAG
>nega3500
TTCGTTTCGTTCGTTCGTTT
>nega3501
AAGTTAACAAACAATCAAGG
>nega3502
TAAAACAATTTCCGAGCCAA
>nega3503
GTTTATCACCCGCTATTGAA
>nega3504
TCTGGATATCGGAGGATCTG
>nega3505
AATCCTCCTCCTTGGGCGTG
>nega3506
AAAGTATTTTACTTTTATTA
>nega3507
TGTATTAGGTAATATTATTACT
>nega3508
GCGGCAATGACAGTCGGTCGA
>nega3509
TACATAAATGAGTAAGTGCA
>nega3510
TCCGCGATTCTTCGATAGAG
>nega3511
AAGTGTATCATTGTTTTTATA
>nega3512
TATAAAGTATTTTACTTTTA
>nega3513
CTCCGCGTCAGCGCCTCTAG
>nega3514
GCAGATGAACACGTATATAT
>nega3515
GGCCAGTTGCTTGTAGCTCG
>nega3516
GACTTAGTAGGCTTTTGAGCT
>nega3517
TCTTTGTGAATAGTTCTGTT
>nega3518
CTCGATCGGTTTCTAGTGCAA
>nega3519
TATTTGCGAAGTATGTTATT
>nega3520
ATATAGTCGATAGTATACTGC
>nega3521
CGGACCAAATCGCAATTCGAA
>nega3522
CCAAACTAAGGGAAAGGGTGC
>nega3523
ACAGCCATTTTGACGAGTTT
>nega3524
GAACTTGTTCGATGTCGTTA
>nega3525
TATGATGATCAAGTAAAAGCTG
>nega3526
AACGACTGGAAATTCGAGTT
>nega3527
TCTAAGACAATCGGATCGATT
>nega3528
TTGCGCCCTCAAAGTCGGAC
>nega3529
AATTGCTCATGGTGGAGCTT
>nega3530
TTTGGCTTGCTATGCATTAA
>nega3531
CATATGCATTACGATTGGGATG
>nega3532
ATTAGTCTTTTAATTGAAGG
>nega3533
TTAGGGATAACAGCGTAATTT
>nega3534
CTTTTATTGACCGTATGCAGT
>nega3535
AATAATATCTTCCTTTCTAG
>nega3536
TCTAAGGAAATAGTAGCCGT
>nega3537
ATGAAAAATACACGTTGTTC
>nega3538
GCTTCAGGAGTTACTGTAAC
>nega3539
ATATCCAATTGAATGTGGCA
>nega3540
TGCCGCACAGAGGCCGCATA
>nega3541
ATTGAAAAAACGAACGCGGG
>nega3542
GTTTGTTTGCTGCTGAACAG
>nega3543
ACGAGATGAAAGAAGGAAAA
>nega3544
GAATGAGTGCTTGATATGAC
>nega3545
ACTCCAGATCGGAAGGTTGC
>nega3546
CAATTAGTTTCGACCTAATC
>nega3547
GTCAAACTAAAATTATTAAAT
>nega3548
TTCTCGGTTCACTTTCTTCT
>nega3549
TGATATTCCTAGAGTAAGAA
>nega3550
GATAAAAAAGATTGCGACCT
>nega3551
TTATAGCTTGACTCTTTCAC
>nega3552
AGTAAAAGCTGCTAACTTTT
>nega3553
ATGGTTTAAGAAATGTGATA
>nega3554
TTGTCAGTGATGTTAAAAATTT
>nega3555
TTGTTGCGGAACCATATAAT
>nega3556
GATTGTAGGAAGAAAGATTT
>nega3557
TGTTTGCTGCTGAACAGGAG
>nega3558
TGGAACGAAAGTGTAATAAT
>nega3559
TATTTAGGCTTATATGTATG
>nega3560
CGGTGCCCAAATTGTAGGCG
>nega3561
GCAGATCCTTAAGAGTTGCT
>nega3562
GCCCAGTTCGGTTCGGTTAT
>nega3563
TTGAGGGCTTGCGGCGTTCG
>nega3564
TTGAGTTTTTGTAGAAAAAA
>nega3565
TCTTAACGAAAGATCAATCG
>nega3566
TAATAGATCTTGTTAAAGTTT
>nega3567
TCAGATCCAAATTGAGTGGT
>nega3568
TCTGATCTTGAACATTTCGC
>nega3569
CGCCGTCTTATAAAATAAAA
>nega3570
TGCCACGCGGGCGGCCCGGG
>nega3571
TTCCAATCATAAGGTCTATT
>nega3572
TTACATAGATGTAGATGGGTCGGA
>nega3573
TTGACAGGACCAAAGACACTAG
>nega3574
AATAAGAGTCGACTTCAACA
>nega3575
TGTAGCCGGAATCGTTTCTT
>nega3576
AACTTAAAAGTATTGAAAGT
>nega3577
TGTTTGCCAGATTGCCAACC
>nega3578
CACGTTGCGTAAAACCTTTTGC
>nega3579
CTTTAAACACTTCGTGTGCG
>nega3580
GCTATGATTTTAAAAGCCGC
>nega3581
CTTCTTCCCATCGTGTTCGA
>nega3582
TTCCCTCGTTGCAATCGCTC
>nega3583
CAGATGTGGCCTGGAGTTCA
>nega3584
TTTTGCTTCACGGCGATCAT
>nega3585
GGCTCATCGCAGATCAGAAG
>nega3586
GTTGGGTGATCTTGCGATAA
>nega3587
TGGAATTGCATGGCGATGGC
>nega3588
CTAATATGGCAGATTAGTGCAAT
>nega3589
TGGTACGTATTTATTTGTCT
>nega3590
TCTTCCAAAAAGGCAATAAA
>nega3591
GGTCTAGAATCAGATGCGCT
>nega3592
CGCAGGAAAAGTGAAGGTGG
>nega3593
AACATTGACGATCGCAGATCCT
>nega3594
ATGTCCCTGTTCGGGCGCCA
>nega3595
CAGAGATCTCCTTTTCCTCG
>nega3596
TTGCACTTGTCCCGGCCTAT
>nega3597
GTTTCAACTATGATGTCTAG
>nega3598
TTCTGTTATCGATTATTGAT
>nega3599
GTGTGTTCGTATTGTGGGGC
>nega3600
TGCTTTTGATTCTTTCATAG
>nega3601
AGCATGTACTGAGTTTGTTG
>nega3602
GGAGCTTGAGCTGGAATAGT
>nega3603
CGACGATCTGCTGGTGAAGAT
>nega3604
TTCTTGCAGACGAAGAGCTC
>nega3605
TGGCTAAGATCAAAGTGTAG
>nega3606
GAATGAGATTTTCATATACC
>nega3607
TCGAAATTCAATTTTCCGCC
>nega3608
TGACGAGAACTCGAGCCGCGT
>nega3609
TAGAGGACAAAGGATTGTTG
>nega3610
TTGACGTCGGTTGTAATTTT
>nega3611
TGCTGCCGCCCGATGAGCTG
>nega3612
TGGAATTAAAAAGAAAACGT
>nega3613
GTCGCAACTACCCATTGAAGT
>nega3614
CCAGCCATAAAGAATGTTTG
>nega3615
TACAAGACTAATGAGGAGAAATAA
>nega3616
TATTGTTCGCTGATTGAAAT
>nega3617
CTTTATAGTCAACAGCTAATC
>nega3618
CCTGCACCGGCGCCAACGTC
>nega3619
ACAGTGTACAAGCGAACGCG
>nega3620
AGATGGGTGTACACCAGGGCA
>nega3621
AGATTCCAGGTTCGACTCCT
>nega3622
AGAATATTCGGTCGACATTT
>nega3623
ATGTACGTCTGTACGAATGT
>nega3624
GTCCGTAACTCAAACGTCGA
>nega3625
GTGGTATGAATTATTAATGT
>nega3626
CAAGGATTCAGATGATGAGA
>nega3627
GAGCTGGCAACTTGAACTTG
>nega3628
ATCGTTTTGGATGGATTGTAACTGGT
>nega3629
ACTTTGAATCCAGCGATCCGA
>nega3630
ACTGATGGATTTCGATTATT
>nega3631
ACGAGATGCAGTTCTTCATG
>nega3632
AAAGCTTATAATGGAGTTAA
>nega3633
GAGCTGCGGATGGGATGGGA
>nega3634
ATGCGTCTGCTGATGTTGTG
>nega3635
AATTCAGTTCAATCTAAGAC
>nega3636
AGATGTTGTGAAAATTCAAG
>nega3637
TTAAAATTACATATAGGTGT
>nega3638
TTCTTTAATATGGTAGAATT
>nega3639
TAAATCGTGTTGTAAATGAT
>nega3640
CACGTTCAACCAGATGGGCC
>nega3641
TTCGTGTTTACAGATCAAAT
>nega3642
TATAAGATTTATTCTTCTTA
>nega3643
TAAACGGTTACAGATAAAGA
>nega3644
TATCATAAATCCAGTGGTTT
>nega3645
AGTATTTTAATCTTTAGGCT
>nega3646
ACAAGTCGACTGTCAATCCG
>nega3647
ACCACGAAGAATAGCAATTC
>nega3648
TCAAGAGTTTTGGAGAGAGA
>nega3649
TTAGGTGTCCTCTTGAGTTG
>nega3650
CTTGCACCGATTAACTTCTG
>nega3651
TGTGTGTGTGTCTCGATCCAGCGT
>nega3652
ACGGAGAACTGATAAGGGCT
>nega3653
TGCAAATCTGGCGGAGGGAG
>nega3654
AAAATAATCTTTTGTAGTGC
>nega3655
CTGCGACAGCTTCTTCAGCA
>nega3656
GTGCGTGTAATTTTTGGTAGC
>nega3657
TTGTAGCTGTATGTAACAGG
>nega3658
ATATCATATTTTACAGAGTT
>nega3659
TAACATTTGATTTGCATTCA
>nega3660
TGGTGCGTTTGTGGAATACGG
>nega3661
AGTGACCATCAACTACGGAGC
>nega3662
TGCCGAAGGCTTTCGTGTCCT
>nega3663
AGAGCGCTTCGAGGAGCGTT
>nega3664
TTGGGGATACGGATACAGAT
>nega3665
AAGCAAAGTGTTTTAGGCAT
>nega3666
TGGAAAGTTTATTTAAAGGT
>nega3667
TTACTTTATTTCTCGAATAA
>nega3668
GAAGATTCCAGGTTCGACTC
>nega3669
CAGAAGTCGTCCTAATCATT
>nega3670
CTCGGAGTCCACCATGAACG
>nega3671
TAGCTCATCATGGAATCAAT
>nega3672
AATAAAACTAATAACCTTCA
>nega3673
ATTGTGAGGAGTCTTAAAAC
>nega3674
TAACGTACTGTAAGATTGAA
>nega3675
TTTTGTTCTTATAATTTCTT
>nega3676
CTGCGGGCCGGAGTGCTGCA
>nega3677
AAATTCATATCGGCAATTGTT
>nega3678
GGGAGAGTCGAAAGCAACGGACG
>nega3679
TACAGATCCGACAGCTTGCT
>nega3680
GATTTACAGATTTGAGCAGA
>nega3681
ATTAATTTTGTCACAGCTGA
>nega3682
GACATTTCAATAAAAGGGAA
>nega3683
TCCTCATCTGAGTTTTGCTT
>nega3684
TTGCACACTTCCCGGCCTTT
>nega3685
GATAGAGCCTCGAGGAGCCT
>nega3686
TAATTGTGTGTGAGTTCGTTA
>nega3687
ATATTTATTCTGCTGCTGAG
>nega3688
GCACATGATGATAATTGAAA
>nega3689
TTTATTTTTCGATCGGGTTG
>nega3690
TGGGCTAAAATATATTTCGGC
>nega3691
TGCAATTTGGAGTCTGGCCG
>nega3692
TGCTGCGTGATTGTGGTGAA
>nega3693
ATAAATGAGGTAGAAGAATG
>nega3694
CCATAAGATGAGCTTTTAAT
>nega3695
AAATGCATTATAAGGCGAAG
>nega3696
TTTAAGAAGAATTCTACAAT
>nega3697
GCGCTACCAGCTCCTGCACA
>nega3698
CCTGGTCGTATGCTTGAGCGA
>nega3699
CACAGAAAAACAGCGAAAAA
>nega3700
CTCCTCTGGACGTCTTCGAC
>nega3701
GTTGGCTGCGCGAAATGGAG
>nega3702
GAATTGCTATTCTTCGTGGT
>nega3703
TATTGGACTGAAAGTGAAAA
>nega3704
GCTCTTCGGTGTTCTTCGCT
>nega3705
TTGTATTTCCCAAATTGCGT
>nega3706
TTAAATGCGAGGATTTAAAA
>nega3707
GATTATGTTCCCTGTGATAGT
>nega3708
ACTTATAGAAAATAATCATTCA
>nega3709
TGATTTAACAGTCAATGATCA
>nega3710
CTACGACCATTAGTTTGGGC
>nega3711
TGCTATGATCCGAACGTGCA
>nega3712
TAGTCAAGATAGTAGTAGTA
>nega3713
CAGAATTCAAAGAGCTGGTG
>nega3714
AAATGATACTCTAATCTTCG
>nega3715
TAGATCAAATCGTTCATCCT
>nega3716
AAGTATTTAAAGTATGGAGA
>nega3717
TTAGATTTTGGAGTAATAAAT
>nega3718
CCTATCGCCCAGCATAAATG
>nega3719
ATGTGCAGCTAATTTCGCCC
>nega3720
GTTTTACTGCGATGGTTGCGT
>nega3721
ATACGAATTTATAATGGGTA
>nega3722
TTCAGGCGACAGGGAACATGA
>nega3723
GGCGGAGAAGTTAAGCGTCT
>nega3724
GTAGGTTGCGATTAAATGGA
>nega3725
AATTGCTTCACTTTGACGCT
>nega3726
TGCGAGGAGCTCTCCCATCT
>nega3727
ATTCCAGGTTCGACTCCTGGCA
>nega3728
CTGCTGGTGTGGGTATAGCTGC
>nega3729
TTAAATTTATGTGCTCTAAA
>nega3730
TATATATGTGATTTTTATTA
>nega3731
ATCAGTCGCTTTGGCATCCG
>nega3732
AATGTTCCCTTGTTTTCTTC
>nega3733
TTCAAAGGTCACAAAAAAGT
>nega3734
TTGTTGCCACTGTTGCGGTC
>nega3735
CAGTCTGGACTCCAATTTCG
>nega3736
CAAACTGCAATTTTGAAGGA
>nega3737
ATTTAAATTGAATTGAGACA
>nega3738
GCAGTTTCTTGTTGTTAATA
>nega3739
TCACAGTTGCTGTTTCTTTT
>nega3740
TTATGGGTTGAATCAAAAGT
>nega3741
TGCGTTTGTGGAATACGGGGT
>nega3742
GTCCTGAAAGTAGTTGGTGG
>nega3743
TTTTTTGCGCTCATCTTCCC
>nega3744
ACAACTGGAACTGCAAGAAT
>nega3745
TGAAAATGATGGAGTGCTTC
>nega3746
TGCTTTATTAGGAGGTTTGC
>nega3747
AGGACACATGAACATCGACA
>nega3748
CCGAGCTCGATGGTCACAGC
>nega3749
TGGATCGAATTGCAATCTCT
>nega3750
GTACAAATTTGTTTCTCAGT
>nega3751
AAAGACTTGGGGAAACAAAT
>nega3752
CTAGAGTTGTCGGTTTAACT
>nega3753
ATACTTCTGATTGAGCTGGC
>nega3754
TCCTGCGTTATCCCCTGATT
>nega3755
CGTAACATGGATGTGTATTA
>nega3756
GCGATATTTTGTTGACTGCG
>nega3757
TGAGCTTTTAATTTTATTAT
>nega3758
TTGTGGTTGATGCCGTTCAGC
>nega3759
AAGCCACCTTCTCATCTTTCG
>nega3760
AAACTCCGATCTCAGCAGCA
>nega3761
GCAAAACGGAACCACAATGT
>nega3762
TATTATTAGACAAGAATCAG
>nega3763
TTATTATGTAGTAGCTCATT
>nega3764
AACGCTATTCCTTCGCCCAC
>nega3765
TGAAGAAAATTTACTGTGTGA
>nega3766
AGGGCGATGTACGAACAGGT
>nega3767
TTTTAGGATTGGCTGGAATA
>nega3768
GCTGCTGGGGCTGTGGTGCT
>nega3769
CGCAAGAAGTGACCAATTTCG
>nega3770
CTTTAGCTGTGTGACTTGGG
>nega3771
TTATTCTGTCTAGAGTAAAA
>nega3772
ATATATCAAACCGATTCGAA
>nega3773
TATATTCGAGTAAATGGTGT
>nega3774
CTGCTGTTGCTGAGGTGGTC
>nega3775
TGTTGCGGAACCATATAATGC
>nega3776
GTCTAGTGGCTAGGATATCT
>nega3777
GCCAGGGTGACTCCGGTGGC
>nega3778
ATTTTTCATCTAGAATTGTC
>nega3779
GATGAACGTCGTGGAAGACG
>nega3780
AGGTGGTGCAATTTGGAGTC
>nega3781
CAATGGCAAGCGCGATTCCAAG
>nega3782
CTTCTGATCTGCGATGAGCC
>nega3783
AAGCGCTGCGGATTTGGCAA
>nega3784
GGATGGTCATGGGAAGCTTC
>nega3785
AGAACGGAGAGATTCAGCTGC
>nega3786
TTCCAATCATAAGGTCTATTA
>nega3787
TTGGGACAGCACTTGGCGGT
>nega3788
TTAAGGTGACCGGCAAAGCTAAAA
>nega3789
TATGCTTTCGGTTGCACCAG
>nega3790
TGGTGAGTCTGCGAATGGGG
>nega3791
TAGGGATAACAGCGTAATTTT
>nega3792
TACTAAAGCTTGTATAATGT
>nega3793
AGATTATACCAGAAGGATGT
>nega3794
TTGAGCCTAACTGAATTGTA
>nega3795
TTCATATACCCCAGATCCAGAGA
>nega3796
TTTCTTGTCAGTTTCTTGTC
>nega3797
GAAAGTTTATGGAGCATTTG
>nega3798
TCTGTCATGTACGCTCAGTA
>nega3799
TTTGATTTGCATTCAAAAAG
>nega3800
TAAGAGTTGGAGGGCACGAT
>nega3801
TGACAATTCCGATTTGTGTG
>nega3802
AGATGAGCTTTTAATTTTAT
>nega3803
AATTAACATAAGGAGTTGCC
>nega3804
GCTGCGACGAATGCCTTTGTGC
>nega3805
TGCGTGTTGGAGGAGAAAAA
>nega3806
GCGACGGCGACTCTCAAAGC
>nega3807
GTGGCCTGGGCGATGATTTA
>nega3808
CAGATTTCAGATTACCATTTGGC
>nega3809
ATTGCACACTTCCCGGCCTT
>nega3810
TTTACGAACTATTTTTCTAG
>nega3811
CAGCGGAAAGAATGCAGACC
>nega3812
TTTATAGTAACAGTGTGTGTT
>nega3813
TTGGATCAACTATTTCATTA
>nega3814
TTGGCGGTGAAAGAAGCACT
>nega3815
ATCACAGTTGCTGTTTCTTT
>nega3816
GAATGAGTTTGTTTTCCCTG
>nega3817
AATGCGGTTAACATGTGTTC
>nega3818
TAAGATGTTCTATTATAAAG
>nega3819
TTGAACGTGTCCTGAAAGTA
>nega3820
GTAGGAAAAAGCGAACCTAT
>nega3821
GAAATTCTAAGGAAATTGCT
>nega3822
GACCCTCGTTGGCGTAACGG
>nega3823
CTCCTTCTCCGTCTGCTGTC
>nega3824
GATAAAAATGTAAAGTAGAA
>nega3825
TTGGAAACTGGAATTGTTTTC
>nega3826
AGTTGACGTCGGTTGTAATT
>nega3827
GCAAAAAATCCTTGTAGTGG
>nega3828
AATTGCGGTTTGGGATTTTT
>nega3829
AGGCATATCACTGTTAATGA
>nega3830
GAAAATGTTGAAATAAAAATA
>nega3831
ATTGGCAGCCGGGGAAGATGG
>nega3832
GATTGATTATATGTAATGTTG
>nega3833
ACAGGCTTTTCCCAGGGCAT
>nega3834
TTTCACCCTGCCGGGCACAC
>nega3835
TTTTATACTCTGATTTAGCA
>nega3836
AACATGATGCGATATTTATC
>nega3837
GCCGCTCGTTCGCCTGAGTT
>nega3838
AAGATCGATGTGGACAAATT
>nega3839
TCAAAAATGAGGGCGTCCGC
>nega3840
TAAGGTAGAGAAATTGATGC
>nega3841
GCGAGCTAAGAAATTGCTAG
>nega3842
TTCTTGGTGAAGTTGGGCGC
>nega3843
TCTCTATTTGTATAGTGTTGG
>nega3844
TCTGATCTTGAACATTTCGC
>nega3845
CCAATACGATCGAAAAACAT
>nega3846
ATCCAGTTCGACGCATCTCA
>nega3847
GAGGATCAATGGCAACAGGT
>nega3848
GCCCTGTGGCTTTACCAGTG
>nega3849
AAAGAGACAATTAAAATAAAA
>nega3850
TCCGGAGTGAGGCTTGGCCA
>nega3851
TTTTTTTTGCTTGTTCTGAG
>nega3852
TTAGATATTAAACTGTGGTTG
>nega3853
TTTGCAGGCATTTTGTTTTG
>nega3854
GTTCTGGTCAACCGGGTGTC
>nega3855
AGTACACCAGATCAAGAAGT
>nega3856
TCTTAGGATGATTTATTCTA
>nega3857
AAGTAAAAGCTGCTAACTTT
>nega3858
TTGCTCCCCATTTACCTTCG
>nega3859
CAACAATAATGATATCGTCGA
>nega3860
CAAACAGAGCGCAGACATTC
>nega3861
AAATTGACAATCGTGGGGAG
>nega3862
ACCTCGATGGCGCTGTCTGT
>nega3863
ATTTTGGGTGTAGCCGTTCAA
>nega3864
CAGTAAGCTTTCGTTAAGATT
>nega3865
AAAATAAATGTTGCGAAATG
>nega3866
GTCTGCGATTAGTTGGAAAA
>nega3867
TAAGGTCTATTAATTAATAG
>nega3868
TGTTACACGTTGTGCAAGGA
>nega3869
CGCCACCCTGAACATTGAGCG
>nega3870
ATAAGATGAGCTTTTAATTTT
>nega3871
CGTGCGCTTGGCGTAGAGGCC
>nega3872
AGCCAAAAGCAATTTTTGTC
>nega3873
AGGTGATCCAGGAGCTTTCG
>nega3874
GCTGCTGGTCGGATGTGTTG
>nega3875
ATTCAGCTGGGTATAGTTCA
>nega3876
ATCTCGACAGGAAACTTATA
>nega3877
GAAGTTTGGTTAAGATTGAA
>nega3878
CATTTATACTAGTATCGGATA
>nega3879
GATTGGGATGCGATTGTTCCA
>nega3880
ATTTAAATAATCACTTCTCA
>nega3881
GAGTACTTCAGCCAGCACTG
>nega3882
TCAAATTCAGAACTAGCATT
>nega3883
TTTGGTTGTTGTCCAGGCGG
>nega3884
AGGCATTTGAACAATTTCGG
>nega3885
TATAATTGGTGGATTTGGAA
>nega3886
GTAAATAAATAAATTATTAATAAAT
>nega3887
TGCCAGAACAATTTTAAAGC
>nega3888
ATTTCTGGATCTCGATTGATA
>nega3889
AGTGTGAAGAATCCCATTTTT
>nega3890
TGTTGTTGCCCGTTGACCTGC
>nega3891
ATGGGCATTCTGGTCATCTC
>nega3892
ATTCGGACGTTTGTAACACC
>nega3893
AAGGGTGCTCGTCCTGGCAC
>nega3894
CTTCAAGGAAACTTCTTCTT
>nega3895
TTGTGATCGTATGTGTTTGC
>nega3896
CGTGGTATAGGGTTGATGTG
>nega3897
CTTTGGCACCTTTGCAGCTG
>nega3898
TCATTTTCATTATGTTTTATC
>nega3899
CAGATGGACGGAGCCATGTT
>nega3900
ACTACACATGGTTGAGGGTT
>nega3901
AACTTACTCTTCGATCGTTT
>nega3902
ACATTTCATTTCGGTTTCGA
>nega3903
ACGGCCAAAAGTTCGCCCGG
>nega3904
TAAATATTATTTCGGATGTG
>nega3905
GTGTGATTTGTAGCAAAGTG
>nega3906
CGTCGTCTTTTTGTTGGGCC
>nega3907
TCGTTATCAGAATATTTTAT
>nega3908
CGATGGCGCTGTCTGTGGGT
>nega3909
TGTTCAGGAGATATTGTTCT
>nega3910
TTCCTCAGATCACCAGCAGC
>nega3911
ATTGCTATATAGCCATATTT
>nega3912
TAATTTTTGTACAGTGTCTG
>nega3913
ATTTGGCGTAGTTCAGTTGA
>nega3914
GCTGAACAAATGAAGAGTCA
>nega3915
ATATTATCACATTTCTTAAA
>nega3916
GTTCAAGAAGAAGCCGCCAA
>nega3917
TTAGAATGTAAGTCTTGGTG
>nega3918
AAATCTGTGGGAATACTTTAA
>nega3919
GTCCTCTGATGTCGGTAGCG
>nega3920
TGGGCGTCGCATTTATAAGT
>nega3921
GAGATCGATTGGTGCATAGA
>nega3922
GTGGTAGAATGCTCGCCTGC
>nega3923
GGTGTAATGGTTAGCATAGT
>nega3924
ATGCCATGATGTGAGCTTCCCA
>nega3925
ATTGATGTCCTAAAATGCCA
>nega3926
ATTCCAGGTTCGACTCCTGGCA
>nega3927
AAAACCTTCCAATTACTGAG
>nega3928
TGTGTGAGCGGTGCGAGCGG
>nega3929
CATTACGATTGGGATGCGATTG
>nega3930
TAGTGCAATAGATTTAAGCT
>nega3931
TGTTCAGATGCTCGGCAGAT
>nega3932
AGTATAACGTGTAGTTCTTA
>nega3933
TTGATTTGCATTCAAAAAGT
>nega3934
ATTTAATAGTAAATTAGCAC
>nega3935
TAAAGTTCCTCTTCAAAGTAT
>nega3936
TCATTTCGTTTGGAGGATGG
>nega3937
GGTTTTGAAGCAGCTGCATG
>nega3938
TCTCTTTAGTTGTTTGTCTG
>nega3939
TTATTTGCCCATCTGTTAGT
>nega3940
CGTGTGTGTGCTTTTCCTCG
>nega3941
AGCAAACTGATTCTGATGAG
>nega3942
TAATGATATAATTGAATTTT
>nega3943
TTTCATTTACATTGAAAAGA
>nega3944
GTAAAATTCTCGCCTCCTCTG
>nega3945
TCTAAAGGGCACGGCCTCGA
>nega3946
AGCCAGTGATGCAGACGTTCC
>nega3947
TTTGATTCCCTCAGCTGTTG
>nega3948
TTTTGGGTTTGCTGCTTCAT
>nega3949
AAATATGACAAGCTAGTAAG
>nega3950
TGTGTGCTGTGTGAGCATTGTG
>nega3951
TCCAGCATGTCCGGAAGGTT
>nega3952
AATTTTGGGTGTAGCCGTTC
>nega3953
ATATGATCTCAAAAATTGTC
>nega3954
AAAAGCAGTCAACTCCTGTT
>nega3955
ATTCCAGAAAAAGTATTGTT
>nega3956
ATAAAGATTAATAATTTGAT
>nega3957
CAGAAGGACAGACGTTTTTC
>nega3958
AATGTAAAGTAGAACAATAT
>nega3959
ATAGACAGACGGACTGAGGGG
>nega3960
TTGGAAAATGAAAACATAGG
>nega3961
TTAATCTCAGGGTCGTGGGT
>nega3962
AGATTGCAGGTTCGAATCCT
>nega3963
ATTAGAACTTGCAACATTGA
>nega3964
TCGGCATTGAAATCGGAAAG
>nega3965
TTTCTCAGCAGACAAAACCT
>nega3966
GGAGCACAGTGCCTCAAGTC
>nega3967
GGTCCGCCAAATATTGTTCT
>nega3968
ACCCGACTAACCATATGCAA
>nega3969
ATATAATTGAATTTTAAATT
>nega3970
ATAAATTATGAGGTTCCAGA
>nega3971
TCGAGCGAATCCTGGGTGCC
>nega3972
TGCGCTTACTCCAACTACCCC
>nega3973
CAATTGAGCGTGTTCTGGTT
>nega3974
TTTCCAATAAGTTGTTAGGC
>nega3975
ACATGATCTGAGTTCAAACC
>nega3976
ACAACAAGATGCGCAGTGTC
>nega3977
CGATAAAGAGGTCATCCTGC
>nega3978
TAGTAAGCGTTTTACTGCTC
>nega3979
TCCAGCTGCTGTTGTTGTTG
>nega3980
GAGGCTTGGTGATGCGAGCA
>nega3981
TAAAGGTCCTAATAAAGTTGG
>nega3982
AATTATTGCAGTTCCTACTG
>nega3983
TTTCAGTTTTGAGAGGCATTT
>nega3984
GTGATATTTAACGTTAAGCA
>nega3985
ATATTAGGAGCCATAAAAGCC
>nega3986
AACGTGGTCTACTTGGTGTT
>nega3987
ATGGACTTGCTGCGCTGACG
>nega3988
CTAGTGTCTTTGGTACCATG
>nega3989
CTGTGATTTGTTTATTGAGT
>nega3990
ATTAAGCCAAGTCGAGTGTT
>nega3991
GAGCCCCACGTTGGGCGCCA
>nega3992
TGGAGCACCCAAAAGAAGCG
>nega3993
ATCAAATGATTTCGTCATAAT
>nega3994
AGGGGGATGTCAACGTGGCAC
>nega3995
TCAATATAAGACGGGAAACT
>nega3996
ATGATGGCGGATGTCAACATG
>nega3997
TCCAGGTGCTGAAGAAGCTG
>nega3998
GAGAAAGACCATTTACACGG
>nega3999
TGAGGAAGATGCTGACGAGG
>nega4000
TAGAGGATGTTACTAGAAGGATGTC
>nega4001
ATTTTTGGTGAGAAGGAAGA
>nega4002
TGTGATGAATGATTGAGCAG
>nega4003
CAAGTTGTTTATGAAAAGAA
>nega4004
TTCACGTTGTATTCTTTGGC
>nega4005
ATCTTCAAGGAAACTTCTTC
>nega4006
CAGAGCTTTGACCAAATCTGC
>nega4007
TAGTAAGATGGAAATAAACA
>nega4008
TTTTCTCACGCGTTCATCTC
>nega4009
ATTTGGAACAGTTTAGCGCC
>nega4010
TTGTCTCCAATGTGTTGAGA
>nega4011
ATTTTAAAAGCCGCCTTGAG
>nega4012
TATAAAACTCTAAGCGGTGG
>nega4013
TTACAATGGCCAAATAGAGTG
>nega4014
TCATATTTAAAGAAATTAATGC
>nega4015
TAGGGTGTGATGTAGGCCAA
>nega4016
GTTTGCCCAGGAATGTGGTC
>nega4017
TCAATAAGGCAATGACAATG
>nega4018
TACGGAAGATGGACTTGACA
>nega4019
GCAAAAATAAACTGCTGACT
>nega4020
CGGCTCCAGCTCCAGCTTCA
>nega4021
TCATATTGTTTGCCAGATTG
>nega4022
CACATGCCAGATCAAGGAGCT
>nega4023
AAAAAGTTGGTCGAGACCGA
>nega4024
TTATTATTAAGGTAAGATAA
>nega4025
TGACTACATATTTTAGCTGT
>nega4026
AAAGGGTTGACAGGACCAAAG
>nega4027
TTTTATTTGCAGCTGCGGCT
>nega4028
TGAACGTGTCCTGAAAGTAG
>nega4029
TCTTTGAAGTTGCACTGTTG
>nega4030
TTCATGAATTCGGGGACAAT
>nega4031
TTCTTTCTAGTTCTTTACGG
>nega4032
CATCATCATCATCATCACAA
>nega4033
ATCTATATGATAATTGACGA
>nega4034
ATTGGGGTCAACTCGAAATA
>nega4035
CTGGATCTGCTGGCACAAAG
>nega4036
TATTACAAATATAAATTATGT
>nega4037
TAGAGGAACCTGTTTTTTAA
>nega4038
TATTGATGTCCTAAAATGCC
>nega4039
TATATAATGTTGATTAATAT
>nega4040
GCAAATGGAGGAGCCGCCTC
>nega4041
TAAAGTATAAGAAATAGCGG
>nega4042
TATAATAGAAACTTGCTACA
>nega4043
TTAACTCCATTATAAGCTTT
>nega4044
AGAGATACAAGTTATTTTACT
>nega4045
CTTTCGCCCCTATCTGAAATT
>nega4046
TAGGGTGCTATGTTTTCGGG
>nega4047
TGAGTGTTTTTTGTTCGATA
>nega4048
AGTCTCAGTTTGCCATATGC
>nega4049
TTTTCGATCGTATTGGATTT
>nega4050
CGAGGCAATTTTTTTAGTGC
>nega4051
ACAATGCAATCTTAAGTTTT
>nega4052
TGAATAAGATTCTTGAAGCC
>nega4053
GCGCTGCTTCTGTTCATCAA
>nega4054
ACTAAAAAAAGAGAAGACTT
>nega4055
CTACGAGGTGCACATCAACT
>nega4056
GTGATTTCCAAGGCGTTTCA
>nega4057
TTCATCTTGCAATCAGCATCGTT
>nega4058
GTGAGTTCGTTAAATCTAAG
>nega4059
TGCATCGCAAGCCAGATTCTTG
>nega4060
CTTGCACCGATTAACTTCTGT
>nega4061
AAATACAAACGCAGGCGAAA
>nega4062
TCACTGTGCCATTGAAGTCGTTGAG
>nega4063
AAACCAAACCCAGAGCCAAG
>nega4064
TATTTATTCTATTTGGCGTA
>nega4065
ATGACAAACGAATTAAAACT
>nega4066
GTCGCACCGTAAAGAACTTG
>nega4067
GAATTGAAGTGTGAAATTCT
>nega4068
GGTGATTCTGTTGTATTTGC
>nega4069
AGCTGCGGAACTCGGATTGGATGT
>nega4070
TCTTCCTCGGCATTGTTCTG
>nega4071
TAGACAGAGTGTGTTGGGGT
>nega4072
ATAAGAGTCGACTTCAACAC
>nega4073
ACGACCCTGAGATTAAGAGT
>nega4074
ATATTTTTCCAACAGTGCGC
>nega4075
GTATGTCAAACTAAAATTAT
>nega4076
TTCCTCGGAATCAAGGGCAA
>nega4077
TCCGCTGCCTTCCACTGGAT
>nega4078
CTTCTGGGAATATTTAAGACT
>nega4079
TAGGCAAACAGTTTTTTGTG
>nega4080
TTTCAACATGCATCGTGGTG
>nega4081
TTGCTTGTTATTATTATGATG
>nega4082
TTAGCGTTTTCTTCTTAATT
>nega4083
CGAAAGTGCGCTTTAGCGGC
>nega4084
TACAGTTAGCGTTAACGTTA
>nega4085
ACGGGGTTGCGAGCAAGTTG
>nega4086
TTAAGCCAAGTCGAGTGTTG
>nega4087
ATTCGAAAGCTGGAAAACGA
>nega4088
TAGCTGCCACGGTTTGTTGCT
>nega4089
ACAGAAACCATTCGGAGAAT
>nega4090
CCATGCGTCTGCTGATGTTGT
>nega4091
CAGATAAGTTTAAGTAACTAA
>nega4092
CACGCGGGCCACTCGCTGCC
>nega4093
AGGCCAAGCGCGAGGAGGCC
>nega4094
AACGCCAGACGCAAACGGGA
>nega4095
TGCTGGGCGAAGCTACTTCG
>nega4096
TAATGGAAATAGATTTTAAT
>nega4097
AGGATTCGACGAGCACATTC
>nega4098
GGTCCGTCGCTGCTTGCGTC
>nega4099
GCGACTGATTTGGGGGGATT
>nega4100
AAAGCTTTTATACCAAAGCT
>nega4101
AGAAAGAAATATAAGAGTTC
>nega4102
TTAATCGGTATGTTACGTTA
>nega4103
ACATGTTCAATGTTGCAAGTTC
>nega4104
AAGGCGTTTATGTCAACAGT
>nega4105
TGGTTCGGTCAATTGTTTGGA
>nega4106
AAAGCTAGATTACCAAAGCA
>nega4107
TCTGACGAGAACTCGAGCCG
>nega4108
AAAAGATTTTTGTGCAAATC
>nega4109
TAGACAAAAAGCGAATTAGCG
>nega4110
CAATTTATCAAGCACGAGTG
>nega4111
TCTTACTCCGTGATAGCTCA
>nega4112
TGAAATCTCCGAAAGCTGCC
>nega4113
TCTGAACTTTCGATAAAAGC
>nega4114
ATTGACTTCCTTTTGTACGT
>nega4115
TCTCTGAACTCGCCGTCTAA
>nega4116
GATTTTTATTACAAATAGTA
>nega4117
TAATAAATTACATTTGTTAGT
>nega4118
TATAGATCTGAAATTTGTTT
>nega4119
TGTGAAATTCTAAGGAAATT
>nega4120
GGTACTGCGGATTGGTGCCG
>nega4121
AGAGCCTTGTTCATAGACAA
>nega4122
TCATTAAAGTTTCCTCGTCG
>nega4123
GTTCAAGTCCCTGCTCGGGC
>nega4124
TATTTCTAAGATGGCTGAAT
>nega4125
AACGCTGTGCTGATGTAGTG
>nega4126
TGGAGCTTTCCTTTGGGTGT
>nega4127
AATTTCAATTCGGTGATTCAAGA
>nega4128
AATAAGCGGTTGAATGTGGC
>nega4129
TTTCGTTGCCTCTGCGTGCT
>nega4130
TTGGAGCCTTTTCTTTGAGT
>nega4131
TTTTGATTGCCAGAAGTGAT
>nega4132
GACCTCTTTATCGGCTCCCT
>nega4133
TTCAGCATAATGATGTTATT
>nega4134
TAAACTTGAGCAGGACCAAT
>nega4135
CACTCGGCCATCCTGACTCT
>nega4136
TTTTTGTGCTGGAGATGCTA
>nega4137
AAAAGGAATGCTAGTAATCA
>nega4138
AGTAAATTAGCACTTACTTCT
>nega4139
TTACAATTTCGAAATCGAGA
>nega4140
AATAAAAGCACAGTTAGTTC
>nega4141
GTATTTTTAATTTCTTTCAA
>nega4142
AGCGAGTTGCATAATTGCTT
>nega4143
TTTTCGTGAAGCTGACAGTT
>nega4144
TGCAGCGACCCATTGGCACT
>nega4145
AAATTCGATTTCTTATTCAT
>nega4146
TACGATTGGGATGCGATTGT
>nega4147
ATCAGTAGTTTACAAAACAA
>nega4148
ATTTAGTTCCTCAAGGAACA
>nega4149
TAGTTTGTGTCTCTGTTAGC
>nega4150
ATCTTCTTTGTAATACTTTGA
>nega4151
AGTTTTAAAAGAAATAATCT
>nega4152
ATCGTTCTCCTGGCACCACT
>nega4153
CTAATCTTCGAGCGTTTCTT
>nega4154
TACAGTTCTTTGGGCTCCTT
>nega4155
GAACAAAGATTGATATGAAT
>nega4156
TTGAGGGACTTCTCTTTGCG
>nega4157
CCTCGACTGGATCCACTGGG
>nega4158
GCCGAAGCGTCTCGTCTAGC
>nega4159
GATGGATGGGGATTGATTAC
>nega4160
AACATCCCCACAAGTAGACT
>nega4161
AAATTAATCGGATTTCCCCT
>nega4162
ATAATGATGATCCTATTGAT
>nega4163
TGTGATTCGTTTCGTTCGTT
>nega4164
GTGGCCTGGGCGATGATTTA
>nega4165
CGTAGTTGCTCTTTCGCTGTC
>nega4166
AATTCTTCTCGAGCTTCGAC
>nega4167
TAGTGCAAATTGATAGGGTT
>nega4168
AAAGTATTGAGAGGGCTTGT
>nega4169
CCTGCAGCAGACGCGTCAGC
>nega4170
AGAAGTGACATATAGAGGTG
>nega4171
TGCCAATTGGAATAGCGATT
>nega4172
TGTTGTTCGGATGTTGCGTC
>nega4173
TTCTTCATCACTTTAATGTC
>nega4174
TCGAACACGATGGGAAGAAGG
>nega4175
TAAGATCAAAAGTTTTTAAG
>nega4176
TGCCCAGTTCGGTTCGGTTA
>nega4177
GTGCAAAGGTAGCATAATCA
>nega4178
AGGTCTATTAATTAATAGTA
>nega4179
ATATGGTTTCAGATCTTTTT
>nega4180
ATGATCTGAAGGAGATCGTC
>nega4181
TTACTTATACTAAATATAAG
>nega4182
TTGGGAGTGTACTCAAAATC
>nega4183
ATCATCATCATCATCATCACC
>nega4184
TTTATAAGTAGAATGTTTTTT
>nega4185
CTGGCACTCCAAGAAGAAGC
>nega4186
CTGGTCGTCTTGAAGAAGGGT
>nega4187
TGACAAATGAATTGTGCGAT
>nega4188
TCTTCTTCCGACTCGAGCTG
>nega4189
CTGCCACGCGGGCGGCCCGGGT
>nega4190
AATGATTAAAAAATTAAGTT
>nega4191
CTTTACATTTTTATCAATTTG
>nega4192
AATTGAGATTGAGAGATGAT
>nega4193
TCACCCATTTGCCGTTGACG
>nega4194
ATTTTGGCAGATTAGTGCAAT
>nega4195
AAATACACACACAAAACATG
>nega4196
TTATGCTAGACATTTCTCAG
>nega4197
TTTCGTAACAAAATGGGGAA
>nega4198
GAATAAACTGTCTAAACTGT
>nega4199
TTCAGTGGTAGAATGCTCGC
>nega4200
AATGGAAAATTCGTAACTGGT
>nega4201
TCATCCTGCTGGACATAGGC
>nega4202
TTTATTACGATTTGCGGAAT
>nega4203
AATGAGCTTGAATAAGCATA
>nega4204
AATCGATCTGGGCACCACCTA
>nega4205
AATGGGGATTTTCGAATTGC
>nega4206
ATGGCGCTGTCTGTGGGTCC
>nega4207
TTTCTGTCTGAAGCGACGCT
>nega4208
TTTATTTTCTGAGGCACTTC
>nega4209
TATAAAGTATTTTACTTTTA
>nega4210
TATACTAAATACTTGGTTTA
>nega4211
GATGGACGTGCAGGTGTCCT
>nega4212
TTGGCAGAGGACCAAAGGTG
>nega4213
TCTGCATAGGAAGCTCCTCC
>nega4214
AAAAATACTTTGATGAGCAA
>nega4215
GATGTTGCTGGTGTTGCCGC
>nega4216
TGAGAAATGTCTAGCATAAA
>nega4217
TTCGACTTGCAAAACATAAT
>nega4218
ATAAGATTCAATACGTTGCT
>nega4219
TGCTTCTTGCCTTTGGTTGCA
>nega4220
ATTACAGTTTGTAAAGGGAA
>nega4221
GTTTGTTTTTTGAGTGATTG
>nega4222
AGGTTGTGCTGGAAGTATTG
>nega4223
GTAGCTGGTTGGTCGTCTAA
>nega4224
ATTGGTTGAACCGTTTTCAA
>nega4225
TCAAAAATTTAGAAGAACCG
>nega4226
ACTTTGCGATGACGCTTGGC
>nega4227
CCAAGTTCATCAAGTCTGGC
>nega4228
TTAATTGTTTGATGCTTCTG
>nega4229
AGGTTATCTTTGTGATCAAT
>nega4230
TTAACTTGCACACTTTATTTGG
>nega4231
CTCAAATTTCGTTAGTAGTT
>nega4232
ACTTTGTGAAGGTGATTGTG
>nega4233
TTTGTTTGCTGCTGAACAGG
>nega4234
CGGCGACGTAACGACATCGA
>nega4235
AAGTTGCTGTCGAGTGGAATA
>nega4236
TTAGACAAGAATCAGGAAAA
>nega4237
CCACAGGGTAGCCAGCAGCA
>nega4238
TCTCACCAAAAATCGAAGGA
>nega4239
TTGGTCACTTCACTCAACTG
>nega4240
AGTTCAGTCGTCGATGAGGTA
>nega4241
TCTTCTTTCCCCAACTGATT
>nega4242
AGAGATCGATCACCTGCTCCT
>nega4243
ACCGGGATATCTGCTGTGCC
>nega4244
TGTAATTGTGTGTGAGTTCGT
>nega4245
TAATGCGTCTGCTACCGCTG
>nega4246
TCGTTGGATTGTTGTGGATG
>nega4247
TGCAATGTTTGTTTCAAGGC
>nega4248
AGCTTTTAATTTTATTATTA
>nega4249
AAAGGCAGATTAAATGATGA
>nega4250
TATATATAAAGTCTAACCTG
>nega4251
CAGAAAATTGTAAACTGAAA
>nega4252
AATCTAAGACTGGAGTGCCA
>nega4253
TTATGCTTTAGGATGGTTAA
>nega4254
ATTCAGCAATTCCAGTGTTAC
>nega4255
AATGTGAGCAAGCTGGATAG
>nega4256
ATCTCCTTGGCGTCCACAGG
>nega4257
CAAGATCGAACAGATGAGAC
>nega4258
ATGGATTTGGCATGACCGTC
>nega4259
TCTCCAGGAATTTGACGTCC
>nega4260
TTTGTGCAAATCAATATAAATTGA
>nega4261
TATATAAGATTTATTCTTCTTA
>nega4262
TACAGCTGCATGTGTGCAAA
>nega4263
TCAATGGTCTAGGGGTATGA
>nega4264
AGTGGACTGCCGTTATCAGC
>nega4265
TACGAGTGTTTGAAATTGCA
>nega4266
TCAGTCACTCAGTCGGTGAA
>nega4267
TAGTGTTCCATTTCGTAGGC
>nega4268
AGTATTTCATTTACATTGAA
>nega4269
CGAGTTCAAATCTCGGTGGA
>nega4270
CAATGGGCGGACGTGGAGCCG
>nega4271
TGCTGAAATGGATTCGGAGT
>nega4272
ATTCAGCTGGGTATAGTTCA
>nega4273
CCTTCAGCTCCACCATCAAGG
>nega4274
TATGATGGAGGTGTTCGGCAT
>nega4275
CAGGTGTTGTGTTTTGAGGC
>nega4276
CTGACTGACTGGCTTGACCC
>nega4277
TTAGACAGTTCTAACCGGTG
>nega4278
GAGAGCTGGCAACTTGAACT
>nega4279
TTATAATGTGTTACTTTATTG
>nega4280
CCAGAGCGTCCCAAAAAGTTT
>nega4281
TCCTTACCAATTGCCGTTCC
>nega4282
TGCAGCGTCTTGGCGAGGGC
>nega4283
TAATTTTTGGTGGCAGGCAA
>nega4284
TCTTTGTCGGACAACTCAAC
>nega4285
GGGTTCAATTCCCCGTCGGG
>nega4286
ATGATGATGATGATGATGGA
>nega4287
ATATTGATTTCCGTTCGCAG
>nega4288
AAAGTGGCAAATGAGTTGCT
>nega4289
TCCTTTCGTCAATATGTCTG
>nega4290
TGTCGCCGAGCGATGGTGCTGG
>nega4291
TGGAGTGGTGCCAGGAGAACG
>nega4292
GCCAGTAGCTGTGGGGCTTG
>nega4293
ACTTGCTCGCAACCCCGTATT
>nega4294
TATCCTGATTCTAGATTGAT
>nega4295
TATGTATAAATAAACAACAA
>nega4296
ACTAGACCGAACACTCGTGCT
>nega4297
GACTCTCCCAGGATATTGCT
>nega4298
CTGATCAGAATTGCTAGGTG
>nega4299
TCTATGCTGGTGGTTGACTT
>nega4300
AGCCAGCTTTGATGAGCTAG
>nega4301
TTTCCCAGAGCCAAAATGAT
>nega4302
CGCACGTTGAACAGAAAAGAT
>nega4303
GATTAAAAAATTAAGTTACT
>nega4304
ATGATTTTAAAAGCCGCCTT
>nega4305
ATTTCCGTGGAGAGGAACAC
>nega4306
TAACTTTGCGCTTAAGCAAG
>nega4307
TGAGCGATTGCTGTGATGGT
>nega4308
TAAAGGTCCTAATAAAGTTGG
>nega4309
CGGAGAAGTTAAGCGTCTCC
>nega4310
AGAAAGGGTAATTATATTAT
>nega4311
TCAGGTTGGCCGAGCGGTCT
>nega4312
TTTCGCGTTAAATGAACCTT
>nega4313
AGGGAAGTGGGCTCGCCCTT
>nega4314
CTAATGGCACAAGCCAGCGA
>nega4315
TTACAACTTATTTATAAGAG
>nega4316
TGGACTTCGGACTTTTGCAC
>nega4317
ATGGGGCAATGTATTAGTTT
>nega4318
AACTCCAAATCCAATACGAT
>nega4319
TTTTGTCTGCTGAGAAAAAA
>nega4320
TTGTGATGAATACATTTTAA
>nega4321
CAAGGTGTAGCTTATATTTA
>nega4322
GTATTTTCCTCTGAGTGCTT
>nega4323
TCATCATCATCATCATCAAAA
>nega4324
AACTTTCTTATTCTCCAGCT
>nega4325
GATCAACAGTGTCGATTTCGT
>nega4326
TGCAATTTTGAAGGAGTAAG
>nega4327
AGTAGTGGGATAGCGTACCGG
>nega4328
AGAAGCTGGGATTCCCCGTA
>nega4329
TTCCGAGGAACCAATTGATC
>nega4330
TTGGAGCTTGAGCTGGAATA
>nega4331
AAAGAAGGAACGACCGACAC
>nega4332
GTTTAAGAAATGTGATAATA
>nega4333
ATGTAGAGGGGTTTCCTCTGA
>nega4334
GTGTTACTTTATTGTTTAAT
>nega4335
GCTGAGGATGGATGGGGATT
>nega4336
TTATTGATGAAAGTAATTAC
>nega4337
GAAGGAGTAAGTTTTACTAA
>nega4338
AAGTGCAAAAACAAATCTGT
>nega4339
TGGAGAAGCTTGGCGCAGCT
>nega4340
ACGTCGTGCTCGTTACTGTTG
>nega4341
ATGGGTTTCAACATAGCGCT
>nega4342
GACAGAGCGCATTGACCCAT
>nega4343
AATGTTAGTCGGTTAGTCGG
>nega4344
CTGGCCTGCATCTCCTTGGC
>nega4345
AAGTGTAGTATCTGTTCTTA
>nega4346
ATTTATTAAGAACTTTTAAGT
>nega4347
TCTAGTTGAGTGCCAGAGTG
>nega4348
TAATTATCGCTGGCTTGTGC
>nega4349
ATATATAAGATATCGATAGC
>nega4350
CGAGATAAGTTTAGATATGTG
>nega4351
GACTGTGTGCGTGTGTGTGT
>nega4352
CAATTTCAATGTTACATGTTC
>nega4353
TACACAGGTAAACCAGGAAGG
>nega4354
TGTGGTTGGCGTCTTATTTT
>nega4355
GGACCCACAGACAGCGCCAT
>nega4356
TAAACTGGGCAAGAGTCATTTG
>nega4357
AAGAAGGAAGTGTCCTCTTA
>nega4358
CTCCATTTACTATTGCAGACT
>nega4359
GATATTCGTTTAATAGGGGG
>nega4360
TCTGGGTTCGATAGGCAAATC
>nega4361
ATGGATAGATAGCGTTGGAA
>nega4362
AATCAATGTACCTACGAAAGT
>nega4363
CATGCAACTAGTCGTCCGCTGAAAA
>nega4364
TTCAATAGACATTTAAGGGA
>nega4365
AGAAATTATTTACAAGGGCG
>nega4366
GGGAGTTGCCTTCGATGCTT
>nega4367
CGCAGAGGCAACGAAAATTG
>nega4368
TAAAGGTCCTAATAAAGTTG
>nega4369
TGTGCGCCGTTGTCGGTGAC
>nega4370
CTTAATGAGGATTGATTTAG
>nega4371
AAAAGGCCTCGTACGTGTAT
>nega4372
TATTATCCGTACAAATTTGT
>nega4373
TAAACACAATTTTTGCTTAG
>nega4374
TGCTATTGGAATCGATCTGG
>nega4375
CCAACGAACAGACGGAGAAGG
>nega4376
GGAAGTGGAAGTGGTGGGGG
>nega4377
GTAATTGAAGAGGGTATCGGT
>nega4378
GAAAATGCTTGGATTTCACT
>nega4379
CACTAGTTGTAGTTGTTGTT
>nega4380
AAAGCCAAAGACGTTGACGA
>nega4381
TTCTTTCGTTTATAAGCAAA
>nega4382
AGTTTTCCTCATCTGAGTTT
>nega4383
ACAATTATCTGAGAGTTCGG
>nega4384
AAGCCAGCAGATCAAAGTCGT
>nega4385
TGATTCTTTCATAGTGCTTC
>nega4386
TGAAGCTCCAGTTTCTGGGT
>nega4387
ATCATAGAAATTCGAAAAAA
>nega4388
CGCGTTGATGAGTTGAATCG
>nega4389
TGTAAGGATTGAACTGTTGATGG
>nega4390
TTTACATAATTTATATTTGT
>nega4391
GACAAACAATGATAAGAGGC
>nega4392
GCGAGCAACTAAATCACGGT
>nega4393
CTGTATCAGGTATAGTAAAA
>nega4394
CTCTGGAAATTGGACACTCG
>nega4395
TACTCGCTAAATGTACGCACA
>nega4396
CCATTTATAAAGGTTATAAT
>nega4397
GATATTGAACTGATTGTGCAGG
>nega4398
TATATGTGATTTTTATTACA
>nega4399
ACAAGTCCCTGTTCGGGCGC
>nega4400
TGTTAGCGTTTTCTTCTTAA
>nega4401
AGAGGGAGAGACCCAAAAAGA
>nega4402
TGGAATCCTGGTTAGAGAGC
>nega4403
TGAATGCTATGAAGAGAGAA
>nega4404
GAAAAGAACAATCATGTTGA
>nega4405
TAGTAGATCTCATCACAAGA
>nega4406
GGTTTAAGAAATGTGATAAT
>nega4407
TCTGAATTACCACTTTTAACA
>nega4408
ATATAAAGTCTAACCTGCCC
>nega4409
TGTAGAGAGTAAGCTAGTTGA
>nega4410
TGGATGCGTTTTTAACTTCG
>nega4411
CACTACGGAAGCTGCACTAT
>nega4412
GTGCAATTTGGAGTCTGGCC
>nega4413
AGATGAGCTTTTAATTTTATT
>nega4414
CACCTCCACCACACCACGTT
>nega4415
TTCGAAATTGGTCACTTCTTG
>nega4416
TTTGTGGTGTTAGTGATATG
>nega4417
TAGACATTAATTTAAGGTTT
>nega4418
TCACAAAATTGACTTTCGAAC
>nega4419
CCAAAGACGACACCGAGCGGC
>nega4420
ATCTTATCGTTCTTATCATG
>nega4421
CCCATAAGATGAGCTTTTAA
>nega4422
TATTTGTAGCTTTGTGGTATGT
>nega4423
CTTACGGTTTGTTGTGTTTTATG
>nega4424
ACGTTGGGCATAAGCCTGCC
>nega4425
TTTGGTGAATAAAAATAAAA
>nega4426
TGGCTGCCGAAGAGTGAAGCGG
>nega4427
AATTCTTTTGCGGCTCTAAT
>nega4428
ACGGTCTTCTCGAGTTCCTC
>nega4429
TTTCGACAAGCCCATGCGAG
>nega4430
CTTATGGCTAAGATCAAAGTGT
>nega4431
AGTTTGGTTAAGATTGAAGC
>nega4432
CCACATTTCATTTCGGTTTC
>nega4433
GATGATCAAGTAAAAGCTGC
>nega4434
GTGACTGTTAGAATAAATTC
>nega4435
GTATTCTGCTGCCCATCGAG
>nega4436
AACGTTCGAGGAAGTCTCGCT
>nega4437
AAAGTGGGTAATGAAAGGCAT
>nega4438
ATAACATAAAATGCGTTTTC
>nega4439
GTGACTCCCATTCGACGCAG
>nega4440
GTACTCCGGATTCTGGAAGT
>nega4441
ATTTTTAAAATATCCGATGT
>nega4442
TTTTCGTCCGTTTCCGATTT
>nega4443
TTGGAACGATACAGAGAAGA
>nega4444
AATCCGAGTGGTATAGGTCT
>nega4445
ACTTAAATGGAGATATTGAGG
>nega4446
CCGCTGTGTGTGTGTGAGTG
>nega4447
AAATTCGATTTCTTATTCAT
>nega4448
AATGGAGGAGCCGCCTCATA
>nega4449
GATTCGGCTATAGATGCGAG
>nega4450
CGCCTCGATAGGATTCGGAA
>nega4451
TCCAGGTGCTGAAGAAGCTG
>nega4452
AATTCCTTTATTAAATACAG
>nega4453
CTGGTTTCGAAACTCATGCA
>nega4454
GCATCTCTATTGATTCCATG
>nega4455
TGTTGCTCAGGTCGCAGACG
>nega4456
GGCCAATTTGGACGACTGGA
>nega4457
CCTGCATCTCCTTGGCGTCC
>nega4458
TACTCAAGGATTATTTTTTAC
>nega4459
ACCTCTTTATCGGCTCCCTA
>nega4460
AGATTAAATGATGAGCATAT
>nega4461
AGTCTGTTCGACTTTTAAAT
>nega4462
AGGAGCTATGCTTAATCTTG
>nega4463
AAGTAAACAACTTGGAAGGT
>nega4464
TATGGCAAACAAAGATCGAA
>nega4465
ATACCAAACTCTCTAAAGAG
>nega4466
GATTTGCTGTTGATAATGCC
>nega4467
CAGCGGAAAGAATGCAGACGTT
>nega4468
ATATGATGATCAAGTAAAAGC
>nega4469
TATGATGATCAAGTAAAAGCTG
>nega4470
AAGTTCGACGGCATCCTAGGCCT
>nega4471
CTTATGTGTTTGCTGTATTA
>nega4472
CTATTAATTAATAGTATAGA
>nega4473
ACCACAGCCCCAGCAGCAGC
>nega4474
CGCTCTTATTATTAAGGTAAG
>nega4475
AGGGAACTATATCCGTGAACTA
>nega4476
ATCGGCTCCCTAACGGCCAG
>nega4477
TTAAGATCGTTCCCTGCTCC
>nega4478
CTATAGGAGCTGTATTTGCT
>nega4479
GTTCGTCACAAGGGCAATTC
>nega4480
TGTAATGTGCAGTCACGTGC
>nega4481
TGAACTGCAGGACACATGAA
>nega4482
TTAACGAAAGGAGTAAAGCTA
>nega4483
TGCAGCTCTGGGTGAGCATG
>nega4484
GCGGAAGGATCATTATTGTA
>nega4485
TATGGATTTTGCTGCCCAGG
>nega4486
TAAGTTTGGTTATATATCGG
>nega4487
CTGGTGTATATTTATTAATT
>nega4488
CGACAAGATCTAGTGGTGCT
>nega4489
TCGAAATTGGTCACTTCTTG
>nega4490
GTCAGCTTTCGTTATTCGTT
>nega4491
AGCCAAAAGCAATTTTTGTC
>nega4492
CATCGCATTATTGGAGGGCC
>nega4493
AAGTGGAACCTGAATGGTAG
>nega4494
CCCTTAGTTTGAATAAGCTT
>nega4495
GGTTGGTGGTTGAACTTCGA
>nega4496
TCGTGTTGGCTTGGCCGTGC
>nega4497
TTGAAAATAAAGTTGTGAAT
>nega4498
GAACGTGAAGCGACTGCTGCT
>nega4499
GTAGTTAGAGGATGTTACTAGA
>nega4500
AAACAAAAGCATCGAAGGCA
>nega4501
GAGGTAGTAGGTTGTATAGTA
>nega4502
AAAAATGGTTAGGATTCTTG
>nega4503
TTGAAAATGGAGCTGGGACA
>nega4504
CTAGTTCTTTACGGTTTGGTT
>nega4505
CCTATGCTTTCGGTTGCACCAG
>nega4506
TAAAATGAACGTTTCGTCGT
>nega4507
GATAACATAAAATGCGTTTT
>nega4508
AGCTCCAATAATTGCATCTG
>nega4509
AAGCCCGAGGAACTGTCGAA
>nega4510
CATCGACATTTTGAACGCAT
>nega4511
ATAGGAGAACAATGACTTTT
>nega4512
GAAGAGGCCATTTCAAGTCA
>nega4513
TGACTTTTAGGAAAGCCAAC
>nega4514
GAAGATAGTCGCGGTGGCTA
>nega4515
AAAAAATATCAGAGGACAAT
>nega4516
TTCGGAATGACGAGATGCAG
>nega4517
ATGCTGCTGAGATCGGAGTT
>nega4518
TCTGTACTTCGGGTTCTGCCTG
>nega4519
ACCCATAAGATGAGCTTTTA
>nega4520
TCTACAACGACAATCAAGGAGCTG
>nega4521
CTAACATTAGCAAATAAATGGCT
>nega4522
TGCATCGTTCTTAGTGGGCG
>nega4523
ATTCGTTGTCTATTTCTCGC
>nega4524
TTCCTAAAAGAAAGGAGCGC
>nega4525
GAAGTAGAAGCATAACAAAC
>nega4526
TAAGAAGACTAAGGAATTTTT
>nega4527
GTAAGCGTCCCACCTATGGAG
>nega4528
TTTGACACCAAACTTGGCGT
>nega4529
TTTCGTGTCACTATTTGTTTG
>nega4530
TTTGGTGATTTTAGCTGTAT
>nega4531
CAATCACAGCTCGGCCTCTGGCG
>nega4532
TGGGTGTCCATTGTGTTCGC
>nega4533
TTGAAATCAATTTGGCGTGC
>nega4534
GGAGTGGTTATTCTCACATT
>nega4535
TTCTTTTTTGTCTGTGGTAA
>nega4536
GACTTTGGTGGCCAACAATG
>nega4537
GAGCAGCAGCTGCGCCTGCGC
>nega4538
ACATAATAAAGAGCACCTAC
>nega4539
TTTCTTTTAGGAATATTAAT
>nega4540
TATGTTTGTCTCCAATGTGT
>nega4541
AAGAATGTACATATTGGCGT
>nega4542
TGCTGGGGCTGTGGTGCTGC
>nega4543
TGTATATATGCAAGTGTCTA
>nega4544
TTTTTATTGCTGTATATGTG
>nega4545
TTGTATGTCAGTTGAGTTCA
>nega4546
TTTAAGCAGTTGGCGGGGGG
>nega4547
CAGCAGCAGTCGCTTCACGT
>nega4548
ATCTTCTCCTCGGGCTTGCC
>nega4549
TTTTTTATATTATCACATTT
>nega4550
GTAATTTTTGGTAGCCGGGA
>nega4551
GAAGCCGCCAAAGAGCAGGA
>nega4552
ACGGCAGATCCCCCCATTAT
>nega4553
TGTGCTCCATGTGATAATAG
>nega4554
TTCGTGTTTACAGATCAAAT
>nega4555
TCATCATCATCATCTTCTTC
>nega4556
TGCGATAGATGCAAAACGTT
>nega4557
TTTATTTTTTTATGTATGATA
>nega4558
TACAATTCAGTTAGGCTCAA
>nega4559
GCAACAACTGCAGCCGCAAA
>nega4560
TTATCAGCGTATTCACCTTG
>nega4561
TGGGTAGAACTTTGATTAAT
>nega4562
TGGTAGAAGTCGTAGAATGC
>nega4563
TATCACTTCAATTGGGAAAC
>nega4564
TGTAATAATAAAATCTTATA
>nega4565
TTTCTAAGGCCTGCCAGCGT
>nega4566
TGTATTTAAATCTGAACCACT
>nega4567
TATTCTAGTGTCTTTGATGG
>nega4568
CGAGGTCTCCATTGGTCTGG
>nega4569
AATAAAAATGAGAATACTGATA
>nega4570
AAGAGCTTTGATGAATACTT
>nega4571
GCTTGGTTTTCTTTTGCTTG
>nega4572
TGTTTCCCTCCACACCTTTT
>nega4573
TCATGCAGTTTTCTGCATTC
>nega4574
ATTAAGTTGTAGTGTTTTTG
>nega4575
TTGGATTGGATCGTATTGCA
>nega4576
TATTTAAGTAATAATGGGTT
>nega4577
TGAGTAGAGCAAGTGCTGTTGC
>nega4578
AGGATGGATGGGGATTGATT
>nega4579
AGCAGGGTCGTAGCTCCGACTTG
>nega4580
CACAGGATCATTTCTGTAGT
>nega4581
TGATACCAAAATACTCCACC
>nega4582
GTGGTAGAATGCTCGCCTGC
>nega4583
GGCTTGGTGATGCGAGCAGAG
>nega4584
TAGTTATTAATCCAGTTAGT
>nega4585
ATCATCCATCTGCTAACCTC
>nega4586
GCCTTGGCTCTGGGTTTGGT
>nega4587
AAATGAGGGGAATTGATGGA
>nega4588
GTGTGCTGTGTGAGCATTGTG
>nega4589
AGCTAGCTTACCGAAGTTAA
>nega4590
AATTGTTGCTAGGTTGTGTC
>nega4591
AGGGGATTTAAGCAGTTGGC
>nega4592
AAGATAAGTCGTAACATAGT
>nega4593
CTAGTGCTGCGCTTGCTGTT
>nega4594
GATGGACAGCACGCTGGCGG
>nega4595
CATGTTCTACAAGTCGACGG
>nega4596
TTGAGCTCTGGTGGGAATAC
>nega4597
GCGGCAATATTTTAGAGAAA
>nega4598
AGACGAAGAGCTCCTACGAA
>nega4599
GGGGATCGCTGATTAGCTTC
>nega4600
AAATCCAATACGATCGAAAA
>nega4601
CATTTTTATCAATTTGTTTG
>nega4602
GACGATGGCGTCCGTCTGGA
>nega4603
CCTGGAATTAAGTTGACTGT
>nega4604
ATTGATCCAGCTGCTGCTGT
>nega4605
GGTTGCTTTGGAGGTGTCTT
>nega4606
CGCAGAAGGCGTCGCCTGCT
>nega4607
TTAAAATCATAACATTAGTA
>nega4608
AGGTCCTAATAAAGTTGGTT
>nega4609
TGCGTTTGTGCGCACAGGCG
>nega4610
GAGCCGATAAAGAGGTCATC
>nega4611
GATTTTTGTGCAAATCAATA
>nega4612
TAACATTAATTTAGGCTGTA
>nega4613
TTGACAAAAGTATATATTTT
>nega4614
CAACGAAAATTGGCCGAGAAA
>nega4615
CGTTTTGATCTGCTGCTCAT
>nega4616
TATGGTTTAAGAAATGTGAT
>nega4617
TTGATGAACCAAGTGAAGAA
>nega4618
GGGCGAACTTTTGGCCGTGA
>nega4619
AATGATAGGGGATCTCAAAT
>nega4620
AAAGCGTCATAAACTCCATA
>nega4621
ATTCCTGCTCTTTGGCGGCT
>nega4622
CTTAACATCTGATAGTTCCT
>nega4623
ATAGCCTATAAGAGGTTAGG
>nega4624
TTTTCAGCTGTCTTATCAGAT
>nega4625
TTACGCAAACTGATGGAGAA
>nega4626
ATTATTCCGCTCTAGATCGAACCGT
>nega4627
TAATTTTGGGTGTAGCCGTT
>nega4628
TGCAATATTTGTGTGGGTTG
>nega4629
CTGCTGCTCCTACTATCTTAC
>nega4630
GATAATATCGTTGAAACAAA
>nega4631
GTAATTTTTGGTAGCCGGGA
>nega4632
CAGGGCAATGAAGTGGCAAAT
>nega4633
GTTTCGATTTTCAGTTTCAGC
>nega4634
GATGTATGGGGCAAGTCAAC
>nega4635
ATTGATCCAGATGCCATTAT
>nega4636
CCGTCTGTTCCCCCGTGTGT
>nega4637
AGGCGACAGGGAACATGAGT
>nega4638
GGATCTTCAGTGATTGGTTG
>nega4639
AAGAGGAAGTGGAATACGTT
>nega4640
GTGATAATATAAAAAAGATA
>nega4641
TCAAGGTTTATAGGTAATTGT
>nega4642
TTTATATCAGATCAAGGTGT
>nega4643
AGAAACAGCTCTTTGACAGT
>nega4644
TTTACTTTATGTTACGCACT
>nega4645
TTGTGGTCTTCGCACGCGCC
>nega4646
AAGCGTTTGGATTCTGAAAC
>nega4647
CTATGATCTACTTTATGCAT
>nega4648
TCAGCCGTTTTAGCCGTATT
>nega4649
TTAATTGTTTGATGCTTCTG
>nega4650
GCTTCTGATCTGCGATGAGC
>nega4651
TGTTTAACCATTTTGGGCAA
>nega4652
TCCATAGTGTAGCGGTTATCA
>nega4653
AAGGATTACATACTTATGCAG
>nega4654
AGTATGTTTGTCTCCAATGTGT
>nega4655
TTTTATGAAATTGAGGGTCTA
>nega4656
TTAATAGATGCAGGAGCCAC
>nega4657
AATTGAGCGGGATGCATCGT
>nega4658
TGGGATGTAGTTCACGGATATAGTT
>nega4659
TATGTGGTTATGTATTTGTG
>nega4660
AATTTGTTGATTCGAGTGCA
>nega4661
TCCTGCGTTATCCCCTGATT
>nega4662
TGTGGTAATGACTTCATCGT
>nega4663
CTGGAATCTTTAATTCGCAG
>nega4664
TTTGCGGCTGCAGTTGTTGC
>nega4665
CAACTTCGGCAAGGTCCTGGA
>nega4666
TATTTGTAATATGGTTTAAG
>nega4667
TGCACAAAAGTTTTTGATAC
>nega4668
CTGCGCGTTCTGCTGGTGTG
>nega4669
GGCATATATGCGGCATCGTGC
>nega4670
CTGTTTTCGAGCAGTTGTGC
>nega4671
AGACATTGTGTTTGAAATGC
>nega4672
ACTATTGTTTTTGGATTGAA
>nega4673
AAGCTCTGCCGATGCCGCCG
>nega4674
TTTGTTAAGCCTTTATTTACA
>nega4675
ATTTTGGGCAATTGACATTT
>nega4676
GAGAGATTAAACCGATTTAATT
>nega4677
TGGCCGGTAGCAATGGCTTG
>nega4678
ATTGAAGAGGAAAATAGGTCA
>nega4679
CACACACACACAGACAGCGC
>nega4680
TCAACTACCGCAGGCCTCGT
>nega4681
GTTTGTGCAATTGCGGTTTG
>nega4682
AAGAGTTGATCGTCGATTAC
>nega4683
CCGAGTTTTATATTTTAGAT
>nega4684
CAGACGGGCATGACCAGTTC
>nega4685
TTGTAGGTTATCTTTGTGAT
>nega4686
AATCTTAACCAAACTTCAGT
>nega4687
ATTGCCAATAATGCTTTAGT
>nega4688
AACATGTCTTTTTGAATTATA
>nega4689
ATTACAATTAAAATTTGCATC
>nega4690
GTTGCTGCGAACGTCAGCTA
>nega4691
TTTGCAGCAGCAGTCGCTTC
>nega4692
AGGAGTTGACTGCTTTTGAT
>nega4693
ATGAATCTGGAATCTCTGTT
>nega4694
TCAGATAAAAACGTGTTAGT
>nega4695
TGCCAAAGAAGTGTACAAAC
>nega4696
TTGTGGTTGATGCCGTTCAG
>nega4697
TGCTATCCGGAATTGCCATT
>nega4698
ATAACGAGCTGAGATCTTTG
>nega4699
AGAACGGGCGCGTAGCGACG
>nega4700
TATTATAGACTCATATTGCCA
>nega4701
TAAGTTAACAACTAAGAGCA
>nega4702
AAACACCCATCTGCCGAGCA
>nega4703
GCCTTTTGATCGCGTGCGTT
>nega4704
CCATTACATTTTTTCCTTTA
>nega4705
GACCAGCAGGAGCAGCGCCA
>nega4706
ATGGTTTAAGAAATGTGATA
>nega4707
CAATCTCCTTATATATTTTTC
>nega4708
AGTTGTGTTTTTTGTGTTCTG
>nega4709
TGGATGCAGTTGAGCTTTGA
>nega4710
AGCCCGAAACTGGTTGCTGGA
>nega4711
ATGCTCTCAAAGGGAACAGT
>nega4712
ACTGATCCATCAGCGGCCTG
>nega4713
TATTGCAGCGTATTATTGAA
>nega4714
AGTTGTTCTGGTTGTTCGACA
>nega4715
GAATGTCGCTAAGTCAGGTG
>nega4716
GCCTGAAGAGATTACATTAAT
>nega4717
TTCACTAGCCATGTCCGTCT
>nega4718
AGTGACCGAGGCAGAGGCTT
>nega4719
TCGATGAGGCTGCCCTAAAA
>nega4720
TGCTTGGATTTCACTGGAAC
>nega4721
TCGAAGATGCTCACCTCGCC
>nega4722
CTGCGATCCGAGTTCAAATC
>nega4723
TTGGACTAAGACGCACAGCG
>nega4724
AATGAAATTTTGTCTGCCGTT
>nega4725
ATCTGATGAGCAATAACTTT
>nega4726
TGCTGAGCGAAAGCTCCTGG
>nega4727
GACACTATTTTCGCGGATCT
>nega4728
GGTCTGTCATATTTAAAGGTC
>nega4729
GGCTGAAGTTTAGGCGATAG
>nega4730
TTGAAGTGTTGAAAAATTCA
>nega4731
AAAGCTCTACCCAAACTCATC
>nega4732
TGCACAACGTGTAACAAGCC
>nega4733
GAGGTGAAAACTGGTCTTCGA
>nega4734
TTTGTGATGACATAGCTATT
>nega4735
AGCTATGCAGCATCGAGGAA
>nega4736
ATGTTCCCTGTCGCCTGAAA
>nega4737
GATATTCGTTCATGAAGATC
>nega4738
TAATAGAAAAAAAACAGCACT
>nega4739
TATTCTAGTGTCTTTGGCTG
>nega4740
AAGACAGTGTCAAAATTGGT
>nega4741
TTTTATGATGATTTCGTATA
>nega4742
GAACATCGACATTTTGAACG
>nega4743
TTTGTTCGTTTGGCTTAAGT
>nega4744
TTTTGTCTTGAGCATTTTTCG
>nega4745
TGGATCAATTCGGAGGCTTC
>nega4746
CTTAGTGCTTACGGTCAGTG
>nega4747
CGTGCTGCGCTGGGATTCAA
>nega4748
TGCGGAAAATGGTTTTGCCC
>nega4749
TCGAGATGTTTACGATTTGC
>nega4750
GCGCAATAAGTTGACCATGG
>nega4751
TCTGAGCGCAGTATTTACAT
>nega4752
TTGATAAACATATTTGGGGA
>nega4753
ATATGGTTTCAGATCTTTTTT
>nega4754
ATGTAACAGTTGTGCTTTAGG
>nega4755
GGAATCGGTGATCTACTGGAC
>nega4756
GCTCAGTCGGTAGAGCATGA
>nega4757
TATTTGAATAGCTGTATGGT
>nega4758
AATAAAACTAAGCGTATGAG
>nega4759
ACATTGTCATACCTTTCTGTC
>nega4760
GTATTGGGTCTCCTGCTGGC
>nega4761
TTTGAGGGTCGGAGAAATAT
>nega4762
AAAGGTGCCAAAGAAGTGTA
>nega4763
CCGAGAGAAGGAAAAACATG
>nega4764
TGGCCAGTAGCTGTGGGGCT
>nega4765
TTGGTCAATCTGGTGGGCAG
>nega4766
TTTAAAGCCCTACGACTTCG
>nega4767
TTCTTTTAGGAATATTAATC
>nega4768
TTTGTGTCTAGCTATGTATG
>nega4769
AAGTATCGCCATCCGGGATG
>nega4770
AAAGAACGAGTGAGAACGAT
>nega4771
GATAAGTCTCGTGAACAGTT
>nega4772
GAGGAAAAAAATGATTTATG
>nega4773
TTTGGGTGCGTGGAAACAAAG
>nega4774
CATATAACTGCAGAGGAGCG
>nega4775
AGTATAAAAGTATATTTGACTT
>nega4776
TGGATCTTGGGGCAGCTGAG
>nega4777
TGGTGGGCATAATAGTGTTG
>nega4778
TAATAATCTCATTCAGGTGC
>nega4779
GCGCTTCGTGCCCAACGAGC
>nega4780
ATTGGGGATCTACGTTAAGT
>nega4781
TGTTAAAGAGTTGATCGTCGA
>nega4782
CGAAAGGGCGTTCCAGCGTA
>nega4783
CCTGATAAAAAGGATTACCT
>nega4784
TCGTTGGGCGACTGCTTCTT
>nega4785
TTTTACCAGTAAAGGAGAGG
>nega4786
AATAGACGCATCTATAAGGT
>nega4787
TATAAGGAGATTGCAGCCAG
>nega4788
TTTGTCTCCAATGTGTTGAGA
>nega4789
AGAACTATGGTCTGTCCAGT
>nega4790
TTAATATTTCAAGATGATGA
>nega4791
TAAATACTTTACATTTTAAT
>nega4792
TGCAATCTACGCCACTGGCT
>nega4793
ATTTGCCAGTTTGTGAGATA
>nega4794
AATATACACAACTAAACTTAA
>nega4795
AACCCACGACCCTGAGATTA
>nega4796
ATGTGACGGCGTCGCAGAGG
>nega4797
GGAGACCGGGGTTCAATTCC
>nega4798
TCAGCAGTGCGGCAGTAGCG
>nega4799
CACTGCTGATGTCGTTAACA
>nega4800
AGATAAAAGTGCAACAAGCC
>nega4801
CATGATTTACTTTTGAGGGT
>nega4802
GAGGATGGATGGGGATTGAT
>nega4803
AAATCACTTTGCTTGGAATT
>nega4804
TTGGTGATTTTAGCTGTATG
>nega4805
CTTTTTCTTGCCTCGTACTCGT
>nega4806
TGATGATGATGCTGATGCTG
>nega4807
CACAAACAAATTGATAAAAA
>nega4808
AATGTGAACGCCGCGATGGT
>nega4809
GCAACCACCAGATCCGCGCT
>nega4810
CATGAACAGCTGCAGCGAAA
>nega4811
TTAAAGTAGGACATTGAAAT
>nega4812
CATGGCGCCGTAGTCGTTGG
>nega4813
CTTCTTCTTTTTATCAGCGC
>nega4814
ATCAGATCCAGGAGGAGATC
>nega4815
ATTATATGATGCATTACATA
>nega4816
TCTTAGGTAATTATACCCTT
>nega4817
TCTCGGTCGTTGGGATGTAGT
>nega4818
AACTGATGGATTTCGATTAT
>nega4819
GCGCTTTTTCCTTCGATTTT
>nega4820
CCATAAGAGTTCAAAATCGT
>nega4821
TCTTTTTGAATTATATATAAAGTC
>nega4822
ATTTTGGACAGGTCAAGGTC
>nega4823
AGTTTAAGGGAAATAAAGAG
>nega4824
GGACTCCTTTTGATTTTGCT
>nega4825
TAGGATTGCTAGGATTTAGGC
>nega4826
ACTGTATCAGGTATAGTAAAAT
>nega4827
AGAAGGCCGAGCTGCAGCAT
>nega4828
CCCATCCAGGTTGAAGTCCC
>nega4829
TCGTAAAGGTCCTAATAAAG
>nega4830
ATTAGCTTTACACTGTAATA
>nega4831
TACATTTCGCACTTAGACAT
>nega4832
AGTGTGGTCGGAGTAGCAGC
>nega4833
CATCGCCACACGGTGCTGTC
>nega4834
TTATGGGTTGAATCAAAAGT
>nega4835
TTGACATGGAACCAAATGTT
>nega4836
AGCCAGCTACTACATCGTTT
>nega4837
TCACAGCCAGCTTTGATGAGC
>nega4838
TTTTATTTTTTTGCAGGTGT
>nega4839
AAGTAGCTCGAGTCGGAGTT
>nega4840
AAAGATAAGCTAATTAAGCT
>nega4841
CTCAGTCCGTCTGTCTATTGG
>nega4842
TAAAAGCTCATCTTATGGGT
>nega4843
AACAATGAGAACGGCATTTG
>nega4844
ATGAACAGACGTTTTGAACA
>nega4845
ATTTTCATTGTAATAATAAA
>nega4846
TCATTGTTTTTTGAGCTGGC
>nega4847
ATCTAACTTCACAAAGGTGT
>nega4848
ATAGTACTCCGGATTCTGGA
>nega4849
TATTATTATATAATGTTGAT
>nega4850
TTTTATCAATTTGTTTGTGGC
>nega4851
TTAGAATTTATATATGTGAT
>nega4852
TTTTAGGACATCAATATGGT
>nega4853
GCTCAGATGCCAATGATAGAGAC
>nega4854
AACACGATGGGAAGAAGGTCA
>nega4855
TAATGTGCAGGTGGTACTGC
>nega4856
AGATCCGCGAAAATAGTGTC
>nega4857
CGTTTGTCTCTGTCAATTGT
>nega4858
TAGAGTTGTCTTCGAGAGCT
>nega4859
CAACGTTTAAAGATGGATGAA
>nega4860
GTTGCAAGTTCTAATGGCAC
>nega4861
TTTTATGTATATGATTAGGA
>nega4862
AGAATTTATATATGTGATTT
>nega4863
CAACATGATTCATTGCTGAT
>nega4864
TTACCACAATAAAATCGTTG
>nega4865
TCAGCAATTCCAGTGTTACT
>nega4866
CGGCAATTTTTGGAAGCCCG
>nega4867
TCTTTGGTGATTTTAGCTGT
>nega4868
AGAAGCCCCACAACCACCGT
>nega4869
CTCACAAACTGGCAAATTGT
>nega4870
ATTGCTGGTGCCGGTGAGCTG
>nega4871
ATGGGCGTCGATGTGTTCAGTG
>nega4872
TATATTTTTACAGAAGCTGA
>nega4873
AATACAACTGGGAGTGCACT
>nega4874
TTGTTAGCGTTTTCTTCTTA
>nega4875
ATCGCCCAGGCCACCGGTGG
>nega4876
TGTTGCGCCACTGTCTAAGC
>nega4877
GTTCACAACTTGGCGGTGAA
>nega4878
ACCCACACCGTGTCCAGCTC
>nega4879
AGCTTATGATGAGGTTGTGC
>nega4880
TTTGGAAATTAACATAAGGA
>nega4881
TCGTAAAGGTCCTAATAAAG
>nega4882
TGTTACACGTTGTGCAAGGA
>nega4883
AATGAATGGTTGGACGAAAT
>nega4884
TGCTTATGATGATGATGATG
>nega4885
ATTGTGCCAGGCATAGGTGA
>nega4886
ATGCATATGCAGAAGTTTGG
>nega4887
TAATTCTTGGTTAGGAGCTT
>nega4888
TGCAGACGACGGGAATGGTA
>nega4889
TATTGTGGTAAGCACCCGCG
>nega4890
TTTTCACCTCAATCTAATGA
>nega4891
TAATCTTCGGTGTCCAATAAA
>nega4892
ATCTGGGGTATATGAAAATC
>nega4893
CTGCCGAGCATCTGAACAAT
>nega4894
ATATGAAATCCAGATTGGAG
>nega4895
TAAACCAGGGGCCGTGAGTT
>nega4896
CAGTCTTTTTCTCTCTCCTA
>nega4897
AAACCATTTTGAACAGCACC
>nega4898
GAGAAAATGCGGAAAATGGT
>nega4899
ATGTGATTCGTTTCGTTCGT
>nega4900
GAAGCTGTTGTAGTGGCAAT
>nega4901
CTCCACTACTGAAAACGGGC
>nega4902
CAGATTATTCTGGTAGCTGT
>nega4903
TCTCTGTTTGGCCATCGTCGG
>nega4904
TAGGCATTTGCATTGGGGAT
>nega4905
TTTACAATAGTGTGTGTGGTT
>nega4906
AATTAGGTTTGTTTAGCTGC
>nega4907
ATGGTTTGCTGAAGAGTCAT
>nega4908
ATTGTAAGTCATTAAAGCCA
>nega4909
AATTATTTACAAGGGCGACA
>nega4910
AAATACAGATCAACAAAGTA
>nega4911
AAAACTTTCCAAATTGAGGGT
>nega4912
TTATTAGCTTCAGGAGTTAC
>nega4913
AAATTCTATAGGATTTGTAT
>nega4914
TCCAATCGGGATGTATCCTTT
>nega4915
AGCTGACCGTCGAGGAGCGA
>nega4916
GAGTTTGAAATTGAAATGCG
>nega4917
AGGATTAGATACCCTATTAT
>nega4918
CTTTCATTTGGCTCGTGGCC
>nega4919
TAAATTAAGATTAAGATTTA
>nega4920
ACTGGGAGATTGCGGGAGCA
>nega4921
TCGTCTTTTTGTTGGGCCTG
>nega4922
TAAGTAAAGTATTTCATTTA
>nega4923
TAAACACAATTTTTGCTTAGA
>nega4924
TGTGTTTTTTTGAAAGCGAT
>nega4925
GTTTTAGGGTTGTGTTTATG
>nega4926
AACGGGGCTCTGGACCAGTG
>nega4927
GCGAGAGGGTATTATGTATT
>nega4928
CGTAGTGTAGGTAGTGTAGTG
>nega4929
ACTGAATTTTAAGTGGTCTT
>nega4930
AGTAGCGAGGACCAGGTGGA
>nega4931
GCTGAAGAAAGGTGAGCTCAG
>nega4932
GTTCGCCGACAATCACAGAG
>nega4933
CGATAGCATCGACAAGCTAA
>nega4934
CTGCTCGGGCTCGAAGAGTT
>nega4935
TCCTCGTCGTCATCCTCCTCG
>nega4936
TAATAAAATTAAAAGCTCAT
>nega4937
AGATGCAGTCACAGTACCGC
>nega4938
AACGAAGTATTTCTTGGGCC
>nega4939
GAATGTGAAAAACGAAGAGA
>nega4940
TTTATTAACTCGAGAATCCA
>nega4941
TGCGATCATCAGAAACAGTT
>nega4942
TTAGGACTTAGGACAAAAAT
>nega4943
AAACAAATTGATAAAAATGT
>nega4944
TGAGCTTGTGGATGGCTGTT
>nega4945
GTAGTTTCGGTTTGCCAGAA
>nega4946
ATGTACACATCGCCCGTCGC
>nega4947
CACAGTCAACGACGACAGTG
>nega4948
ACAAAATACATACACACAGT
>nega4949
GCACAACGTGTAACAAGCCG
>nega4950
GCTCTTGGATCAATACGGCGC
>nega4951
AATAGAGTGCCATTTCTTTTC
>nega4952
TTCAGGAGATATTGTTCTTT
>nega4953
TTGCGGCTAAAGCTCACCCAA
>nega4954
TGTAATTTTTGTTAGCCGGG
>nega4955
TGAATTGATGACAGACTAAGGC
>nega4956
TGATTTATGGGTTGACTGGT
>nega4957
TTTTTACACGTGCTAAAAGG
>nega4958
TGTTTGGTTTGATTGCAATA
>nega4959
CTTGCCGGCGTCGTTCAGCT
>nega4960
TAAGTAAAGTATTTTAGCTT
>nega4961
TCAGGAGGAGGCGGCTAAGC
>nega4962
TGACTTTGTGTATTTTCTCA
>nega4963
GCATTATCCAAGATTCTGTG
>nega4964
CAGTCTTTTTCTCTCTCCTA
>nega4965
TATATATGTGATTTTTATTACA
>nega4966
CTGTGTTGCGTGTAAAAATA
>nega4967
CATAGGGCACTATACGGAGC
>nega4968
TTGTCGTAAATCAGGAGCAG
>nega4969
CGAACGTGGCCAGCACACAA
>nega4970
GTTATTCAGATTACCCAGATG
>nega4971
TGGGGCGTTTTTATGGAGTC
>nega4972
ATTTGCCACTTTTCACACCC
>nega4973
TCCAGGACGTGCTGCTGGTG
>nega4974
GCTGGAAGTATTGCAGCAAG
>nega4975
AATTATTGTTGAGAAGCCTT
>nega4976
TTAGTTTCGACCTAATCTTA
>nega4977
TCAATGCCATATTACATGAAAG
>nega4978
TGATTTTTATTACAAATAGT
>nega4979
CCCCTCAGTCCGTCTGTCTA
>nega4980
TCAACATTTTTTAGGATTGG
>nega4981
TTTTGAAGGTAGGCAGGAAA
>nega4982
TGCAAATAAAATAAGAGTCG
>nega4983
CTTGTTGATGAAATTAATTGGT
>nega4984
TTGCAACAGAACGACTGGAA
>nega4985
TTTCTTCGATTTTCATGTTCG
>nega4986
TGTATGTGCTAGGTTGTAGT
>nega4987
GCTGATCATAGCGTGGAAAT
>nega4988
TGATTAAAGCCTTCGCGTCT
>nega4989
CCCAGTCGGCTCGAAGCACACG
>nega4990
TTTGATTTGCATTCAAAAAGT
>nega4991
TCGATTGGGCCAACAAGGTG
>nega4992
TCATCGTCTATTCTATTGAATT
>nega4993
CAGTATATTTTTGTGTTTTG
>nega4994
TTTCGATAATAGTGTAATCA
>nega4995
ACAGGATCATTTCTGTAGTC
>nega4996
AATTTCTATGATTTAGGGGG
>nega4997
TGCAGTTCCTACTGGAATTA
>nega4998
CGTAATGCATATGCAGAAGT
>nega4999
ATGTTTCGATAATAGTGTAA
>nega5000
TGAGCACTTAAAAAAGGATG
>nega5001
TAGGGATGGCGTGATTTTTTAA
>nega5002
ATCCTGGCCTTGACGATCTT
>nega5003
TTTTTAGTGCAATTTCAAACA
>nega5004
AGATATTCGTTTAATAGGGG
>nega5005
TTGAAGCTGTTGACAGTATGG
>nega5006
CCTTCGAGACCAATTTTGCT
>nega5007
AATGGATTGATCAGCTAGTT
>nega5008
CTTCGATGAACTGCTGTTCC
>nega5009
TCTCGTTGTTGAAGTGATTGTTGC
>nega5010
AATTTAGAATTTATATATGT
>nega5011
TCAATATACCGAACTCATTG
>nega5012
TTCGGATGATAATGCTAATG
>nega5013
AATAATGATATCAAACTGCA
>nega5014
AATGGGAAATTAGGGGTTAA
>nega5015
TCAAGAGCAATCGTAGATATTGT
>nega5016
GCGAAGACTCCAGTGAAGAGG
>nega5017
AGCTGAACTTACTCTTCGATC
>nega5018
GCTCAGTCGGTAGAGCATGA
>nega5019
CCAGTAGGCGATTGCCATTT
>nega5020
ATGATTTACTTTTGAGGGTT
>nega5021
TTGGCGACAAAGAAAATAAG
>nega5022
AGTTAACAGTTGAGACCTGG
>nega5023
CCAGGCGTTTTTTTGGATCC
>nega5024
GCAACATTGAAATTGATGAA
>nega5025
TGCTGTTTGTTTGCTGCTGA
>nega5026
TTTTCGTAACAAAATGGGGAA
>nega5027
AAGATATTCGTTTACCTGTG
>nega5028
CATTTGATCTGTAAACACGA
>nega5029
TATTTTTAATTTCTTTCAAT
>nega5030
CATAGGGAAAAGGCACTGGG
>nega5031
TTTAATTAAGAAGATGTTAG
>nega5032
TTGACCAATAATTCGAGCAT
>nega5033
CAGCTGTTACTCGTAGAGTA
>nega5034
TATATTTGAATAGCTGTATG
>nega5035
ATTTTGAAAAATGGATTAATG
>nega5036
TGGATTTGGAGTTAGATTCG
>nega5037
AAACCTTCCAATTACTGAGC
>nega5038
AGGTGAATTATGAAGAGGGC
>nega5039
CATAATCATTAGTCTTTTAA
>nega5040
TTCAGTGGTGTAGGCGTGGG
>nega5041
TAGTAAATATATTACTAATTG
>nega5042
AAGTCCTTTCGTCAATATGTCTGC
>nega5043
GAATCCTTTCGGCTCCAATT
>nega5044
TTCAGCTCCAGCCGTTCGCA
>nega5045
CATTTATTTTGGATAACTTG
>nega5046
TGAGCTGCCGTCGCTGGTCC
>nega5047
CACGTCATCCCTAGAAGAACA
>nega5048
TAAAACCTTTTGCGACCAGATG
>nega5049
TTGTATCGTGTTGGCTTGGC
>nega5050
TTGATTGCTTCATCAGCGCC
>nega5051
TGGTGTGCAGACGAAGGCATAATC
>nega5052
CAGCTGCATACTTAAGACTT
>nega5053
AAAACATTTTTATTGATCAA
>nega5054
TTCGTATTAATTATATCTTG
>nega5055
TCTCAAAAATTGTTACATTT
>nega5056
TTAAAAGTATAATTTGAGTA
>nega5057
ATTTATAGTCGGACTAAGAT
>nega5058
TATATACAAATATATTGGAG
>nega5059
TTAAAATTGGCTTATTGTAG
>nega5060
CATGCAGTTTTCTGCATTCA
>nega5061
TTTTGAGAGCTGGTGATACG
>nega5062
GATTACGTTTGATTTTTAGT
>nega5063
TCTTGGTTTCGTTGCTGCTC
>nega5064
ATTCGATCGCTGGAATAGTT
>nega5065
TTTCGTTAGAGAGCTGGTTG
>nega5066
TTAATGCTCCCGGCTGGCTG
>nega5067
ATGGGCGTATCCACAGCATC
>nega5068
AAACCTTCCAATTACTGAGC
>nega5069
TTAGTTAAAATCATAACATTA
>nega5070
AAAAAAAGCTTTAATCGACC
>nega5071
TGTTTTAATTTGATGTCGGA
>nega5072
CATATTTTGAGGGTCGGAGA
>nega5073
AGAAATTCTAAACTGAGGAA
>nega5074
GATGGTCTTGAAGGTGTCCG
>nega5075
ACATGTTGCTGCTGGGCGAG
>nega5076
CGTGAGGTAAAAGTGTAGCA
>nega5077
GTATTGAAGTGTTGAAAAAT
>nega5078
AAATTGGAGAGTTCGCCGAC
>nega5079
TTGATTTGCATTCAAAAAGT
>nega5080
TGAACGGCCCTACAAGTGTT
>nega5081
CTCGCATGGGCTTGTCGAAAA
>nega5082
AAGTATTGAATATTCAATCT
>nega5083
GCTGGCATCTCGGTCGTTGGGA
>nega5084
GCTGGCCGGGGCACGAGAAAG
>nega5085
TAGTGTATTAAAGAAGAGGA
>nega5086
GTAGTCCGGTTTGGCGCCGC
>nega5087
GTACGAACAGGTGGCATGCA
>nega5088
CTATATAAGATAGGATGGAG
>nega5089
ATGTTTTATATAAATTGCAG
>nega5090
TTATGTAATTGTGTGTGAGT
>nega5091
GCAAGTGATTATAATCCGAG
>nega5092
CGAAATCATTTGATCCGCTTC
>nega5093
TTGTGCAATTGCGGTTTGGG
>nega5094
ACTTTGTGAAGGTGATTGTG
>nega5095
CTCGGCATGCCGACTTGGCA
>nega5096
CAATCTCGATCGCCATCTTC
>nega5097
TTGGTTTGTAGCTTAAGCTA
>nega5098
AGAAATCTGTGGAGCTAATC
>nega5099
GTTCAAAATGGTTTAGGTCT
>nega5100
GAATCTTGTATTGAAGTGTT
>nega5101
CTCACAACAGCATTGCGTAC
>nega5102
CATACTAATTTCTATGCTCT
>nega5103
GGCCACGGACAGTAGCGTTT
>nega5104
TATATGTGATTTTTATTACA
>nega5105
TAACGTGTAGTTCTTAAGGA
>nega5106
ATACATGTTGGGGTGATGGG
>nega5107
TCGATGTTGGATTAAGATAT
>nega5108
TGATGAACGTCGTGGAAGAC
>nega5109
ATGCTGCACTGTTGGACGAG
>nega5110
CATGACAAAATATTCCATTT
>nega5111
AATAGGAGTAATTGGAGATT
>nega5112
ATTTATATATGTGATTTTTATTA
>nega5113
TATATGCGGCCTCTGTGCGG
>nega5114
CAAGAGCATTCTCCACAAGA
>nega5115
CTTTGCAGCTGACAATGAGT
>nega5116
TTCTATAGGTCATATCTTGT
>nega5117
CTAGAAGTGTGCGCAGGCGC
>nega5118
GCTTCACACGCACAAGGTCC
>nega5119
ATTGTCTGCGTTACCCTGGC
>nega5120
GAGTGCTCCGCTGATTAGCT
>nega5121
GCAGGACACATGAACATCGA
>nega5122
TCAGTTGTGGAGCGAGAGCT
>nega5123
GATCGTGTGCTGACATTTGC
>nega5124
GCAGGACACATGAACATCGAC
>nega5125
AGTAAAATGGGAAAAAACGC
>nega5126
GGTCTTTTAGTTTTTCTGTC
>nega5127
GTAGAGCTCTTCCTCAATAT
>nega5128
ATTAGGTTCCCGAAGTCATT
>nega5129
CAAGGTGAAATCATCGTCAACG
>nega5130
GGGGTAAAACTGTACGTTAT
>nega5131
GTCTGGAAGTTCAAGCGCCT
>nega5132
CAAGCACATGAACTGATGGA
>nega5133
TTGGTGCGTTTGTGGAATACGGGG
>nega5134
GAAGGAACGACCGACACGGA
>nega5135
TTGATCTGTATTTTGGTTTCG
>nega5136
CGTCTGCGACCTGAGCAACA
>nega5137
GGAATGGCTCAAGGAAGCGT
>nega5138
CTGGCTTCCTGTGTTGGGTA
>nega5139
TACATGTGTAGCTGCCCTCT
>nega5140
TTCTCACCAAAAATCGAAGG
>nega5141
AATTTCCAAAACCAATGAGC
>nega5142
CTTGTATTCTATAGGTCATA
>nega5143
CTTCGAATCCGAAGATTGCAGGT
>nega5144
ATTCCACTCGACAGCAACTT
>nega5145
ATGAAAGCTAAAGTGCTGAAA
>nega5146
TTTGTGGTAAAAGTTTTCCT
>nega5147
AGAACATATACTAAAATTGG
>nega5148
AGCATTTGGAACATCTTTTCT
>nega5149
AGTATATTTTTGTGTTTTGT
>nega5150
TAAATCGAATCAGGAACTACGTTA
>nega5151
TGGACCAATTGGGCGGAGCA
>nega5152
CTTAAATATCTCGGGATCTA
>nega5153
GTGTGATTTGTAGCAAAGTGA
>nega5154
AAGGGTAGTCCTATATTTTTT
>nega5155
AGCTGGAGCTGGAGCTGCAG
>nega5156
ATTGGAATAATATACTGATA
>nega5157
TTCAAAATTTGTTGGTTAAG
>nega5158
TTGGGAAATTCGGGATAGAT
>nega5159
AGTCGCTGTCTTTGGTGTCT
>nega5160
AAGTCATTGGGGCGAATATG
>nega5161
TGTGTGCGGGAGTCGAGGAA
>nega5162
TTCAATTAGATGTGGAAGAT
>nega5163
TGCATCGAAATGGAATCTGT
>nega5164
CCCTTCATTTTCCGCCACGC
>nega5165
TGCAAGGAACTCGATTAATT
>nega5166
TTTACAATAGTGCGTAACGA
>nega5167
TTGATCAGAATATTTTGGAG
>nega5168
GAAGGTGTTACAAACGTCCG
>nega5169
TGGCAGTTGGAAAATGAAAA
>nega5170
TTTAGTAGATTTACCAGCTCC
>nega5171
TTGATTGCGTCGATCGGTTT
>nega5172
GTAGAAACGGATAGAGCGAA
>nega5173
TGCAGCTAACTTATTGGGCG
>nega5174
TATAAACACTTCTGCGTATAA
>nega5175
TTGGAATTCAGGTGGGACGC
>nega5176
AGAATTTGGCTTGCTATGCA
>nega5177
CAAGTTCGGCAGCTGCGTTA
>nega5178
TTTTATTATGCGTAAAACGGC
>nega5179
TTTCGGACTGATTTACCTGT
>nega5180
AGAAGTTTCCTTGAAGATGG
>nega5181
ACACCGTCTTGGTAGAAGTC
>nega5182
AATTTTGGGTGTAGCCGTTCAA
>nega5183
AGTCTTTTTCTCTCTCCTAT
>nega5184
TCTCGTGAGGTAAAAGTGTA
>nega5185
GAGGAAAGCCCGGCAATCCA
>nega5186
GAAGAGCAGCAAGAGCCTGG
>nega5187
TGCATTTGAGCTTCTCGTATT
>nega5188
TGATGATGATGATGCTGATG
>nega5189
AGACGGCGATATTTCTGTGG
>nega5190
TTCGTGACAGAGTAAAATGACC
>nega5191
ATTTAAAGATTTGTAATTGT
>nega5192
TGGCGCTGTCTGTGGGTCCG
>nega5193
GTGCTTTACTACACTGGCGA
>nega5194
GAGATGTCAGAATTGTGGTT
>nega5195
AGCAGTGCGGCAGTAGCGTT
>nega5196
TATTCCTTTCATTTTCTTATC
>nega5197
TTTGCAGTTCGTTTGGGTGT
>nega5198
GTGCATCGTTCTTAGTGGGC
>nega5199
AAATATCATTTTGAGGAGCT
>nega5200
CTACTCCCCCTTCAAGATTACGGC
>nega5201
GTCCACGAGATTGGTATTGG
>nega5202
TATGCAGGTGTGTAAGTCTT
>nega5203
TTTGCCAGTTCATTCCCTCG
>nega5204
ACTTACCATCTGTATTGAAT
>nega5205
AGCTTGGTCTTTAGCTTGTC
>nega5206
AGGGAACATGAGTGCTTACA
>nega5207
CTTCTCTTAACCACTGTGCG
>nega5208
TCGATGTCGTTACGTCGCCG
>nega5209
TGTGGTGCAATCCCGGTTGC
>nega5210
CTTCCTCCTGCAGATGAGCC
>nega5211
AATGTAAAGTAGAACAATATT
>nega5212
AAAAAGGAAATTTAAACACCG
>nega5213
ATTCGCCTGTTTAACAAAAA
>nega5214
ATATACCCCAGATCCAGAGA
>nega5215
AAACCATATCACGTACAGTC
>nega5216
ATGAAGATACACCCAAGGCG
>nega5217
GTGCAGAAAATTGTAAACTGA
>nega5218
GATCGTATACCTTTATTTGT
>nega5219
CACAATGTCATTCACGTCTGC
>nega5220
AAATGCGTCATTTGAATAGT
>nega5221
AAGAGTTCTTTCACAATCGC
>nega5222
TCGCGAAGATTGAGAGGATGC
>nega5223
TTTGGAATTCAAATGTTGCTT
>nega5224
TTGAACAAATTATTGAAGAT
>nega5225
CACTGTCAACGGAGATGGGT
>nega5226
TAGCCGACATATATCCGAAA
>nega5227
CTAAGTAAACGTAATTGAAA
>nega5228
ATCACAGAGCTGACTTTGTT
>nega5229
ATTGAAAAGATTTTTGTGCA
>nega5230
TTGTGTCTCAAACAGCGAAA
>nega5231
TTATTCATCTGTTGCTCATA
>nega5232
CTTCCCCTCGAAAATCGGAC
>nega5233
AGGCCTTGATGCCACTTAAA
>nega5234
CGGAGTGCTAGGGGCTTGCT
>nega5235
CAACGGAAGCAATCTCAGAAG
>nega5236
TTGATCCAGCTGCTGTTGTT
>nega5237
TAGTAGATGTACTGGAAAGT
>nega5238
TGGCAGGTTTTGTTTTTTCTA
>nega5239
GGATTTGCTGTTGATAATGC
>nega5240
GATACATTTAGATTTGCTTA
>nega5241
GTCTTTTTCTCTCTCCTATA
>nega5242
CTGCGTTTTCCTGGTCCACT
>nega5243
ATCGTTGGGGAGGAGCCTTC
>nega5244
AGTGGCTCAGTGCATTGGGGC
>nega5245
TGTCCCAGATCTCACGTTCG
>nega5246
CAGAATAAATCGCTTGCGAG
>nega5247
TGGATTTGCTGTTGATAATG
>nega5248
AAATGCGTAAAATTGGTTTTT
>nega5249
TTAATCTCAGGGTCGTGGGT
>nega5250
TGATCGTCTAGTGGTTAGGA
>nega5251
TATCAATAAGGTTTTGTAAG
>nega5252
GATACATTGTAGATACATTGT
>nega5253
ACAAAATAGTGACGGATGGTT
>nega5254
ATAATAAAATTAAAAGCTCA
>nega5255
TATGTGCGTAAAGTGTATACA
>nega5256
AAAAAGAAACTCAGGCGAAC
>nega5257
TAAAGCTTGTAGTACTTTCG
>nega5258
CGGCGACTCTCAAAGCCACCT
>nega5259
TCAAGGAAAACTTAAGCATCC
>nega5260
ATTTTTGGAATCAGACGGAGT
>nega5261
CTGCCACGCGGGCGGCCCGG
>nega5262
AAAGGAATTTTCAATTAGCC
>nega5263
TGCGGGATGTGCGACGAATT
>nega5264
CCGAATCCCTTTCATCAACC
>nega5265
GATGATAATTGAAAGTTCTT
>nega5266
TTGCTACGCTGGATTTCACT
>nega5267
TACATTTTGGACCAGTTAAG
>nega5268
TGCCTAGGGCTTTGAGCTTT
>nega5269
ACACATGCACAGACATACGT
>nega5270
GAGGGCCATTTTTTAGATCAG
>nega5271
TTATGAATAAAGTGTGTGCG
>nega5272
TGGATCAACTATTTCATTATT
>nega5273
ACAAGACAGAGTTTACCATG
>nega5274
CACTTTTTTGTCCGCTTCTTAAC
>nega5275
CTGTGTTCATGGACTTCGAG
>nega5276
CTGGTTTCTCTTCAATTGTC
>nega5277
CTTCTACAAGGAGGATGTGG
>nega5278
ATTTCAAAGCATTTTCGGAG
>nega5279
CACGTCCAGTGTCTGGTTGAA
>nega5280
TATGGACAAAGTGCTTTACG
>nega5281
TAGAACCTGAAGAGCTCTCT
>nega5282
ATCGATCAGAGCCAATGGGC
>nega5283
TGAAGTTTCTTGTCAGTTTCT
>nega5284
AAGAAGGAAGATGTCGAAGT
>nega5285
CATTTCTGTAGTCAGTCTTC
>nega5286
CAAGATATTGTCGAGTCCAA
>nega5287
ATTTCTTCAATTTTAGGAGC
>nega5288
AACTTCAGTGTAAGAATGGA
>nega5289
AAGTCTCCTCTCATATACTTTC
>nega5290
ATTGGACTGGAGTGGAAATT
>nega5291
ATTTTTGAGGTCAGTGACAA
>nega5292
AGTGGTAGAATGCTCGCCTG
>nega5293
TTCTGAAAGCATTTACTTTT
>nega5294
TGTCGTAAATCAGGAGCAGG
>nega5295
ACTAATTTGTGGTGTTAGTG
>nega5296
TGGCCGATCTGTTCTTGCAG
>nega5297
GATATTTTAGTACGAAAGGA
>nega5298
TACTCCAGGCCCATCTGGTT
>nega5299
GAATCTTCAGTTGAGGAAAC
>nega5300
CAAGCTGATTTAGTAGGCGT
>nega5301
CGACTCGGCATTCCAAATGGG
>nega5302
TGCAGATCAAGAATAAACAC
>nega5303
GGTTAGCGATGGTAATTTGA
>nega5304
ATTATGGTCAATTAGTTGTA
>nega5305
AAGTCCCTGCTCGGGCGCCA
>nega5306
TGATCAACGACAACGGCAAA
>nega5307
TGAAGAGAAACTTAAATGCT
>nega5308
TGCCCAAGAAAGCTACCCTG
>nega5309
TACAAGAAGCTGGTAATGGA
>nega5310
CTTTTTTAGTGATGGGAGGC
>nega5311
GCAAAAGCGAAAGAATGATT
>nega5312
AAGAAATCAGACGCAGTGAA
>nega5313
ATGGCATGAAGTTTCTGGAG
>nega5314
GCATAAATCGATCCGATTGT
>nega5315
ACAAGTGTGGAAGCGGAGACA
>nega5316
TGACGCAATGCATTAAGCAGT
>nega5317
AATATAGACTGCCTCGACTA
>nega5318
TTTTACCAATGGTTTTTTTT
>nega5319
AAGTCCTTTCGTCAATATGTC
>nega5320
TTCCCAAATTGCGTTATTTT
>nega5321
TTATCAAATGAGCTGCGGAT
>nega5322
AAGGAACACACATATACAAT
>nega5323
ACAGTTATTATAGTGTAATT
>nega5324
CCTTAAACGTTAATTACTAA
>nega5325
GTCTCCTTGATTTCGATCGT
>nega5326
ATGTACTATTGGAGATGTCT
>nega5327
CGCAAAGGGAACGCATCTTCT
>nega5328
CATTTTTCCACCTCCCTTTG
>nega5329
GCGTCGGTGGTGTAATGGTT
>nega5330
CATATCGATAAAAAAGATTG
>nega5331
AGGCCACCAAGGGCAAGAAG
>nega5332
TTTTACAAAAGCAAAAGCTT
>nega5333
TCCATTTTATTTGGCGTAGT
>nega5334
AAATTTTAAATGGCCGCAGT
>nega5335
AATTTAAATTATGAAGGAAA
>nega5336
TATCTTCTTCTCTTTTGCTGTC
>nega5337
CTCTCCAAGACGTTCGGGGC
>nega5338
TTCACTGATTTGTGACCCAC
>nega5339
TTTGGTATTTTTTCGCTGTT
>nega5340
GATAGTGTTAGGTGTGTGTT
>nega5341
GGTGTAAGCCAGGTTGGTTT
>nega5342
ACTTCCTTTTCAGTTTAAAG
>nega5343
TTCGGTTTTATTTTAATAAT
>nega5344
CAATGGATCTTGGGGCAGCT
>nega5345
CAGGAACGCCGAGACGGCAGCCG
>nega5346
GGTTGTGGGGCTTCTGAGAA
>nega5347
CCACTGGGAGATTGCGGGAG
>nega5348
CCGAAATAGCTCAGTTGGGA
>nega5349
TAAAGCTAGGTTTAATTTGG
>nega5350
AACATCGTCGAAGTTTCGTCAGC
>nega5351
TACTTTTAGAAATAGTTTAA
>nega5352
CCACAGAAATATCGCCGTCT
>nega5353
TGAACTGCAGGACACATGAA
>nega5354
ACATCACATATTCAAGGCGG
>nega5355
GTCGCTGGTTCAAATCCGGC
>nega5356
ATATACAATCAGAGCCTATT
>nega5357
TTATTGATTGTATTAGGACT
>nega5358
GCAGCCGTTTCTATTTGATA
>nega5359
GGAAGACTAGTGATTTTGTTG
>nega5360
GTGACAAGTATGTGGGAAAT
>nega5361
TCAACGGATTGGACGACGGCG
>nega5362
ATATGATGATCAAGTAAAAGCT
>nega5363
TTTGAGGAGTCCGACAGAGCCAT
>nega5364
TTATCCAAGATTCTGTGCTG
>nega5365
GTATTTGGTGTGCAAGAGTG
>nega5366
ATTGCAATTGATGATTTTGA
>nega5367
TGGTTTCGAGTATTTCGCGC
>nega5368
GATTATAAACCTTAGCGAAT
>nega5369
TAAATGTCCATTACTTCACA
>nega5370
CCCTCTAGATCTCTGGTTGTC
>nega5371
TTGCGATTTTGTCCGAGGGG
>nega5372
TTTAAGTGGCCTCTAGAAAG
>nega5373
GGTCGTTCCTTCTTTAAGAT
>nega5374
ATTTATATATGTGATTTTTA
>nega5375
TCTAAAAATCGACTTATCATAGCT
>nega5376
TTAATAAAGAAATCGTGCGT
>nega5377
CGAGTAGATCCCGAGATATT
>nega5378
TTTTATCGGCAGTATAGATA
>nega5379
GTTTGAGAACTTGGAAAGTGA
>nega5380
TCGTTGTCGACGAAACCTGC
>nega5381
TATCCTGCGCCAGCTCCTCG
>nega5382
CTGTGGCTTTGATTTGTGTT
>nega5383
CGATTCGAGCCAAGAGAAAT
>nega5384
TACCGTAGTGTAGGTAGTGTAGTG
>nega5385
ACTGATATTGTTGTGCGTCC
>nega5386
CTGATTCTGCAGTTGCAACG
>nega5387
AAGTTAAATCACAAAGTGCT
>nega5388
TTCGGATTAGCAATGGCTTT
>nega5389
CATCGCATTATTGGAGGGCC
>nega5390
ATGTTTTTATGTGAGAAAGA
>nega5391
AATAATCGAACTGCAGCCGC
>nega5392
TCGTGTTGGCTTGGCCGTGC
>nega5393
ACATTCATCTGATCTAAATCTGGC
>nega5394
AAATGTGAGTGTTTCTGTGC
>nega5395
TCGTGCTTCAGGGTAAAGTT
>nega5396
TAAACTAATTGGAGCCGAAAGGAT
>nega5397
TTTACAGGAATAAATGTTCT
>nega5398
TGCAACAACACCGAATGCAG
>nega5399
GAGATGCAGTTCTTCATGGT
>nega5400
ATTTAAATTGTTGAACAATT
>nega5401
GCAGCTTGTTAAATTTGAGC
>nega5402
ACCAGGATTGAGTGTCTAAGCC
>nega5403
AATCTTAAAAAATTTATCAGA
>nega5404
ATATGCCATGATGTGAGCTT
>nega5405
TATTAACTTGAATTGGAGCT
>nega5406
ATCTGACTGAAACGTTTCAAT
>nega5407
CATTTCGTACTTAGACATTAATG
>nega5408
TACATACACCTGCCCTAAAT
>nega5409
TCCTTGAGATGATCGTTCTC
>nega5410
TGTTATTCGTTTTTAAAGGT
>nega5411
ATATAATTTTGGGTGTAGCC
>nega5412
TTATGGGTTGAATCAAAAGT
>nega5413
TCATATAGACGTTTGAACTGT
>nega5414
AATTCGGTGGTAAATGTTTT
>nega5415
GATAAAGTATAAGAAATAGC
>nega5416
ATAAAAAGCCACATTTTACT
>nega5417
GGGACGCTGATGTAGAGCTCT
>nega5418
AGTTTTGATCAAGGTTGATC
>nega5419
GTGGAGAGCGTGATGGATGG
>nega5420
AAAGTGTAGCAAATCGTAAA
>nega5421
TTGAGGATTTGATTTAACAC
>nega5422
AGTGGGATAGCGTACCGGAG
>nega5423
TTTTGTGAACAGGCTTTTTG
>nega5424
TTGGTTAAGATTGAAGCTAT
>nega5425
TTGCCTATATTCAACAAAGT
>nega5426
TTTTCTTGGGCTTAAGTATT
>nega5427
GTGCTTTATTCCTTGAGCTGC
>nega5428
ATATGCTCCTGATCCTGATCC
>nega5429
AACTGTATCAGGTATAGTAA
>nega5430
AAATTAAGAAGAAAACGCTA
>nega5431
GCACTCAACGCTTGCGAAAGGTGT
>nega5432
AATGGCAACGATAAGTAGAG
>nega5433
TTGGGCTTGATAGTGAGTGC
>nega5434
ACACTTATGGCTCTCTGGTA
>nega5435
AAATCCGGCTCGAAGGATTT
>nega5436
TAGAGAAAGTCTTAAATATT
>nega5437
TACGCGGCTCGAGTTCTCGT
>nega5438
GTTGAAGTCGCATCCGCAGG
>nega5439
CTCCGGCTGCCTGCTCCTGAT
>nega5440
GAGACGCACTCCTTTGGGTA
>nega5441
TTATAAAGAGCTCTGCGCGT
>nega5442
TGGACTTTGGACTTTTGCACT
>nega5443
TTAGAGTATAATTTTATCTT
>nega5444
TAGTCGTATGCCTACATACA
>nega5445
GATTTGCATTCAAAAAGTAT
>nega5446
CTCCACCTCTGTCACGGGTT
>nega5447
TTTCTCGGCCAATTTTCGTTG
>nega5448
TTGACAGGACCAAAGACACTAGA
>nega5449
TGGGCATGCTGGAGATGTTG
>nega5450
AGTGTTGTTTATATATATCA
>nega5451
TTCCTAAAAGAAAGGAGCGC
>nega5452
ATGATCAAGTAAAAGCTGCTAA
>nega5453
CTTGAGCTGGAATAGTTGGA
>nega5454
TGAATCTTAAAAGAAAGGGT
>nega5455
GCTGGACTACACTAGGCGGC
>nega5456
TTTGATGACAGTGTGGCAAGA
>nega5457
AAAGATTTTTGTGCAAATCAAT
>nega5458
CATACTTAATGCAAATAAGT
>nega5459
TATATCTTCTTCTCTTTTGC
>nega5460
TAGATGGCGCTGCAATTCCG
>nega5461
GATTTTTGGAATCAGACGGAGT
>nega5462
TTTGGAGAAACTGAAGTTTC
>nega5463
TAAAAGTATATTTGACTTCC
>nega5464
TGGCCAGCGGATGGTGTGCT
>nega5465
AATACATTTATTGAAGGAAT
>nega5466
CCGTTCAAATTTTAAGTCTG
>nega5467
TTTCAGGCGACAGGGAACAT
>nega5468
AGGGAAAGGCAATCTTTCTA
>nega5469
TTTGCGGAAGGGGAAAGGTA
>nega5470
TGAACGCTACTGCCGCACTG
>nega5471
TCAGAGACTTTGAATTCAGTC
>nega5472
TTGAGTCTTTGTTTTTGGAT
>nega5473
TTTTTGGAGCTTGAGCTGGA
>nega5474
AAAAGAAACAACCTCACGTG
>nega5475
CAGCATGATAAAGCGGGGGG
>nega5476
GAGGTGCACGCCAAGGAGCTA
>nega5477
CCACGAATGCAGTGGCGAGG
>nega5478
TAGCCGTATTAACAAATTGT
>nega5479
CCCATAAGATGAGCTTTTAA
>nega5480
CTGGCGAGCAACCGGAGCAG
>nega5481
TAAGCGCTGTTGAAAGCAAA
>nega5482
GATTCGGATGATAATGCTAAT
>nega5483
TCTCCTGGTTACTTTGCAGC
>nega5484
ATTACTCACTGTGGAGCATG
>nega5485
TAAGGAGTATTCGCCAATCC
>nega5486
CAACATAATGGGGGGATCTG
>nega5487
ACTGAGAAATGTCTAGCATA
>nega5488
TCTGGGAATATTTAAGACTTT
>nega5489
TTGCATTAAGCCAAGTCGAG
>nega5490
CCACATACATTGAATGCGGA
>nega5491
TTGCTCTCTGTGTTATCGAT
>nega5492
TGGATGCCGTCATCTGCGTG
>nega5493
AGTAAAATGATTTCATCAAT
>nega5494
TCAATATGGTTGGAAAGCTT
>nega5495
TCTACATGAGCTAATTTAGG
>nega5496
GAAGAGGTTGCAGATACTCT
>nega5497
TTTTTTCATGATCATGCATT
>nega5498
TAATAATAAAATTAAAAGCT
>nega5499
TCCATAGTTTAAAGGGCGTTTCTCCGCA
>nega5500
TCCGGGAGTCTTTCGTTAAT
>nega5501
AACAGGAACAGGAAGAATCG
>nega5502
TTAAAAAAGTGTTCGACATA
>nega5503
ATCGTGTCGCCGGAGACGAG
>nega5504
TTCATCATCAGAGTTGTGTG
>nega5505
ATTAATATTGCGACTAAATGT
>nega5506
AGAGCCCTTTGAGTACATCG
>nega5507
AATATGGTTGGAAAGCTTATA
>nega5508
GCAAGGAGCCGCTGCTGCAGC
>nega5509
GGAGCTAATTTTGAATTTGA
>nega5510
TGAGCCTAACTGAATTGTAA
>nega5511
ACGCTTAACTTTAGAAAAGG
>nega5512
AAGTAGAATATTTCCAATCG
>nega5513
TTCACCGTTGACTAGCCCCAC
>nega5514
TCAAAAACTCGTTTATCGCT
>nega5515
AAATTGGCTTATTGTAGTTCA
>nega5516
TTGATTATGTGGATTGCTCC
>nega5517
ACATGAACATCGACATTTTG
>nega5518
TAAAAGCCCATAAATGTCAGG
>nega5519
ATTCACCACTCCTTGCGGCG
>nega5520
ATATACAGTCAAGCCCAAGT
>nega5521
TATCAAAAGGTTTTTGGTTTG
>nega5522
AAACTTCAGTGTAAGAATGG
>nega5523
CTTTAGCCGCAAATGGAGGA
>nega5524
AAGGAGCGCTCTATTAACTC
>nega5525
AAGATCTTATTAGTTATAAAT
>nega5526
TTGTGCCAGGCATAGGTGAG
>nega5527
TAGTAATTCTTGTGTGTCGA
>nega5528
CAGTACACCTGGATCGGACT
>nega5529
AGATGCAGTTCTTCATGGTC
>nega5530
GCATAAATCGATCCGATTGT
>nega5531
TTACCCAAGAATTTTTCACAT
>nega5532
ATTTCTTGGAATACCTCTAAA
>nega5533
AATCATAGCTCATCATGGAA
>nega5534
CTTGAGCCGATGGCAATCTA
>nega5535
CAAACCATAAGATATTGGAG
>nega5536
GTGTTCTTCCTATTACAGGA
>nega5537
AAAGGTGTTTGTGACGCAGTGT
>nega5538
ATATGCGGCCTCTGTGCGGC
>nega5539
TTGTGCAAATCAATATAAATT
>nega5540
TCCAACTGGAGGAGGAGCAG
>nega5541
CACTGTGCCATTGAAGTCGTTG
>nega5542
CCGTGAAGACCAGTGGCACT
>nega5543
GATTTATATATTATTTATAAAGA
>nega5544
TGGACGTTGTTGTTGTTACT
>nega5545
AACAATGCATTGGGCACCTTCG
>nega5546
TAACTTTGGGTGTGGTTCAC
>nega5547
CTCTCCTTTTGTGTGGTTTC
>nega5548
CTGAACTTACTCTTCGATCGTTT
>nega5549
TGGCGATGGGATTAGGGGACTCAT
>nega5550
CTGAGTATAGGATGGGGCCTA
>nega5551
TTTGAAATTTGTCTTGGTGGGA
>nega5552
TTAAAGATCTTCTTCGAGTT
>nega5553
GCAAGTGATTATAATCCGAGA
>nega5554
ATAAACGAGTACTAGGACGT
>nega5555
TAATGTGTTCCAAATGAGTC
>nega5556
ACTGTGACTTTCTATAATTTCT
>nega5557
TTCTCTCATTTCTCTTGGCT
>nega5558
TACAATTGTGGCGTAGCAAC
>nega5559
CGGCTGCCAATCCATTTGGT
>nega5560
ATCGTCTCCTGCTCTGCTGC
>nega5561
TCTGGGCCTTCAAATGCGAAC
>nega5562
GACAAGATTCGAGCTGGATA
>nega5563
TCGTAAACCAAAGGCCGTGA
>nega5564
TTTTGTTGCTGCGAGTGCCG
>nega5565
TTAGCTTTTTGAGGGGGCAA
>nega5566
TCAAAAACTCGTTTATCGCT
>nega5567
AAACCAAAGGCCGTGAGTTCA
>nega5568
CACTTGTCTAGAGCTGTGGT
>nega5569
TCTCGTGCTTGATGGCCTGC
>nega5570
AAATGGAAAGTTTATTTAAA
>nega5571
CTGAAAGCTAAGTGTTTGGG
>nega5572
CTTGTTTTTTCTGTGCAGTC
>nega5573
AAGACCAATTTGATTGTGAA
>nega5574
AAAATTCTCGCCTCCTCTGG
>nega5575
TATGACATTTGGTCAATGTC
>nega5576
TTATGAGCTTTAGTGTGCGC
>nega5577
AGGTCCCCGGTTCAATCCCG
>nega5578
AATCGAACTGCAGCCGCATT
>nega5579
ACTGATTTATATAAAAAAAA
>nega5580
TTAAATTGTTGTTTGTTGAAAAGGT
>nega5581
TTGTGGTCTTCGCACGCGCC
>nega5582
TGAAGAGGTTGCAGATACTCT
>nega5583
CATTTGATTTGCATTCAAAA
>nega5584
GTTGGAAAGCTTATAATGGA
>nega5585
TATTCTTTGGTGAGGACTTG
>nega5586
TGCCCAGTTCGGTTCGGTTA
>nega5587
CTAAATATATTGCACATGTTC
>nega5588
TATTTGTAAATAAAGATGTA
>nega5589
TTTTGCGACCAGATGAGCTT
>nega5590
TGTATCAGGTATAGTAAAAT
>nega5591
TATCAGGAGCACCTAATATT
>nega5592
TTTTTGATACTTTTAGAAAT
>nega5593
AAAACCAATCGAGGCAACGA
>nega5594
ACAAAAACAGCAGAGCAAATG
>nega5595
TAATATTTCAGTAGTGTCGG
>nega5596
GTTTTAAAAGAAATAATCTT
>nega5597
TTCGATCTTCAGTTTTCGTG
>nega5598
ACAGTTAGTTGACGACAATG
>nega5599
ACATATCTCTCTGCAAGCTG
>nega5600
CATATGATTAACCGTGATTAT
>nega5601
TAAAATGCGTTTTCCATTTC
>nega5602
TCAGATAAACGCGTCCACGA
>nega5603
ACACATTTCGCCTTTGGGAT
>nega5604
CTAGAGCTTAATTTGTTGAT
>nega5605
CACGGGATTGAGAGCGGGCT
>nega5606
AGTTCAAACCGGTGTAAGCC
>nega5607
TATGATGCGTGTGACTTAAA
>nega5608
TCGAGACAATTATGCTAGAG
>nega5609
TGCTAGTGTAGTTAAATAGGTG
>nega5610
GATAAAAAAGATTGCGACCT
>nega5611
TGTGTATGTAATCCTAGCTA
>nega5612
TTGCGTTGTATTGTTGTTGATG
>nega5613
TTTACGCATTTAGTTATATTG
>nega5614
TTTATTGATTTCCAATTAAG
>nega5615
TGTCCGGTTGACCAGCTGCC
>nega5616
ACGAGAACTCGAGCCGCGTA
>nega5617
TCTTAAGATGCCTTAATGCT
>nega5618
TACGATCGAAAAACATTTCT
>nega5619
ATTCGCGAAGAAATTTTTCT
>nega5620
ATACATCTGGGAAAATACCA
>nega5621
ATATGTACACATCGCCCGTC
>nega5622
TTGACAGGACCAAAGACACT
>nega5623
TCTGGGTTTGGTTTGGTTGT
>nega5624
TGCTGCCTGCTGCTTGTCTT
>nega5625
CCTAAGAAGTATGCGAAATA
>nega5626
TTGTCTGTTTTACATAGGGC
>nega5627
ATGTCTCATATTGCGAAGGCA
>nega5628
AAGCTCTACCCAAACTCATCC
>nega5629
GCGAAATAAAGAAATCAGTT
>nega5630
AGTATATTTGACTTCCAATC
>nega5631
CTTTTGTTTAATATCGGAAA
>nega5632
CAGAGGCGTCCAAGGATGCA
>nega5633
TTTGGCTCTCGTGGTGGTCG
>nega5634
CTGCATTTGAGCTTCTCGTA
>nega5635
GGTCTGATTGTGGGATGGCC
>nega5636
CATTGGAGGACAACAAATGTT
>nega5637
TCTAAACTGGTCACTTCCAC
>nega5638
AGCAGTCGCATCCCGGATGG
>nega5639
CATTGCACTTGTCCCGGCCT
>nega5640
CTGCATTTGAGCTTCTCGTA
>nega5641
TATTTGTATTAGGTAATATT
>nega5642
GCGTTTTCCATTTCGAGGCA
>nega5643
AAACGCGGTAGTATGAGTAA
>nega5644
AATAAGTTGTTAGGCGTTTG
>nega5645
AAATTGTTGCCCAAGAACGC
>nega5646
CGGCTGGGATAAGACGACGC
>nega5647
CTTGTAGTTGGAGTTGTTGG
>nega5648
GCTGCTGGTCGGATGTGTTG
>nega5649
CTTGGTGGCTACATGATAAA
>nega5650
GCCAGTGTGAAGGACGACCT
>nega5651
CGTCGTCTTTTTGTTGGGCC
>nega5652
TAGTCAATAATGATATCAAA
>nega5653
TTGCATCCACTACGATTAGTT
>nega5654
GAGTGTATGTACTTAAACTA
>nega5655
AAACCGAGCGATTGCAACGA
>nega5656
TTGGCCACGTCGTCCGCGAAG
>nega5657
TTGTGGTGTTAGTGATATGA
>nega5658
CCATCTGGTTGAACGTGTCC
>nega5659
GCCGGAAGCGATCCCACTGC
>nega5660
CAGTCGGTAGAGCATGAGAC
>nega5661
CGATGAAAGAGTATAAGGCA
>nega5662
TCGCGCGGAACTAACGACAG
>nega5663
GGCAGCTCTAGGGCAGTATAG
>nega5664
CTTCTAAGGCAGAAGTCGGC
>nega5665
GTTAGTTTTTATTTATTAATTTT
>nega5666
GGCATTTTAGGACATCAATA
>nega5667
GGTGGTTGTGGGGCTTCTGA
>nega5668
AATTCGGAATGACGAGATGC
>nega5669
TGAGAGCAAATATTCGATACT
>nega5670
CGTCAACTTCCAGATGGAGC
>nega5671
GATGAAACATTTACCCAGCT
>nega5672
GCAAGTTTTCGTTTTTCGGA
>nega5673
CAGCGATTGTTGTACATGTCGT
>nega5674
TTATGTTGCATATTTTGAGG
>nega5675
TCACTACAAAGAAGACCCTC
>nega5676
TTTTTATTGATCAAGAATTG
>nega5677
ATTCAATGATTTCAACTTCA
>nega5678
CGAGTCACCAGTCTCCTTGA
>nega5679
GCTTACAATAAAATTGCTGTGGT
>nega5680
TTAAAAAATCACGTCATCCC
>nega5681
TGGTTCAGTGGTAGAATGCT
>nega5682
AGTCATAGTGAAGATGGAAG
>nega5683
CGTTCGTCGTCACACGCAGC
>nega5684
GCTTCCTTGAGCCATTCCTC
>nega5685
AAGGAGCTTGAGCTACTGCT
>nega5686
TCTCTGGATCTGGGGTATAT
>nega5687
GGTTGCGAAAAGCTGGAGCTGG
>nega5688
TTTAGTTTTTTGTTTCGATT
>nega5689
CCTCACTTCATTTAATAGCTTACTAG
>nega5690
TGGGATATTTCCTTTCTTTT
>nega5691
ATTCGGAAAAGCAATTCCGA
>nega5692
TGGCCTCTTCTGGGAATATT
>nega5693
TTCAAATTCGTAAAGGTCCT
>nega5694
TTATTGGAGGTAGAATATTA
>nega5695
CTTAGTTTCGTTTGTTTCGCT
>nega5696
AATTCGCGATGGGATGAAGA
>nega5697
TTATTGTTGGGGTAAACGGC
>nega5698
GAGTTCGAGTTCGAGTTGGA
>nega5699
TTGCCGGAGTTTCAGGGCCT
>nega5700
CAAAGGAGTGCGTCTCTCCGG
>nega5701
TCTTCTCCATTGGGCTGCGTG
>nega5702
CTGCTAGACCGATCGTGTGC
>nega5703
AGAGCCTCCAGTTCCACTGG
>nega5704
GATGATGATGATGATGATGG
>nega5705
TGGCGACTGGTATTTGATAA
>nega5706
TGGATTCGGATGATAATGCT
>nega5707
GTGTCCTGCAGTGCTGAGCTT
>nega5708
TGTGCAAATCAATATAAATTG
>nega5709
CAATGGAGCTCTCGTGGATG
>nega5710
AGATGTCTTTCAACTAAGGC
>nega5711
TAACATTCGACTTGCAAAAT
>nega5712
GTGATGATGATGATGTTGTT
>nega5713
AAAGTGTTTTCTGTTATCGA
>nega5714
CAGATGAACACGTATATATT
>nega5715
AATTGCAAATTCGTGTAATG
>nega5716
TTCTGGAATGTCTACGATCC
>nega5717
CAAAGATCTCAGCTCGTTAT
>nega5718
TTGGGTGGGTAAGCAGGGGA
>nega5719
TGGAAGACTAGTGATTTTGTT
>nega5720
TAGCGATATGCATAGAGAGT
>nega5721
ATCAAAAAAAGGGCATCCTC
>nega5722
TTCAGCTCCTCGGAATCCTG
>nega5723
GTCATCCTGCTGGACATAGG
>nega5724
ATGAGAGTACTGTAGAGTTT
>nega5725
ACTTAAAAAATTACAGCTGC
>nega5726
TGTCTGCTGGCATCTCGGTCGT
>nega5727
GCCGAGGATGAGAACTTAAC
>nega5728
TTGCATCTTGATGATAAATT
>nega5729
CACAACTAACGAACGTGCGA
>nega5730
GGCAAAAAGCAAAAACGACA
>nega5731
AGCGTGATGAGTTTATTACT
>nega5732
AGAGGTAATGGCCCTGGACT
>nega5733
TTGTCCGATATATTGTTGTT
>nega5734
CAAGAAGAAGCCGCCAAAGAG
>nega5735
TAATTTTTGGTAGCCGGGAA
>nega5736
TTGGGGATACGGATACAGAT
>nega5737
TCAGATCCTTCTCAGCGATGT
>nega5738
TGCAGGGCTCTGCGGTTTAGGTG
>nega5739
CAGTTCGGTTCGGTTATAGT
>nega5740
TTGGAGCCTTTTCTTTGAGT
>nega5741
AAACAGAATATTGCCGTCTG
>nega5742
TTTGCGGAAAACAAAGACAT
>nega5743
TGTTTCCCAGAGGCGTTTTC
>nega5744
TTTGGACTTCGGACTTTTGCA
>nega5745
GGTCTGGAAATTGGGGTCAA
>nega5746
GTTCATTTCACCCCGACGAC
>nega5747
ATTTTATTTGCAGAAAGTTC
>nega5748
TAAATAAAGAAATTTCTTTAA
>nega5749
TGGTTCAGTGGTAGAATGCT
>nega5750
TTGTAAGTTCTTTATTGTGT
>nega5751
ATTAAAGCCTTCGCGTCTTC
>nega5752
TTTTCATTGTAATAATAAAA
>nega5753
TAAGGATCTGAGCAATTGGT
>nega5754
TTTGCGGCTAAAGCTCACCC
>nega5755
AAGTCTCCTCTCATATACTT
>nega5756
AATTGCTTCAGCTTCACCGC
>nega5757
ATGTGCGTAAAGTGTATACA
>nega5758
AATTTTGGGTGTAGCCGTTC
>nega5759
CCAGACTGAAGCTGGAGCTGG
>nega5760
ATGGAATCAATAGAGATGCT
>nega5761
TTTCGAATTGCGATTTGGTC
>nega5762
TTTAGTGCAACAAGTTGTCG
>nega5763
TCCCTCCGCCAGATTTGCAT
>nega5764
TAAATAGAGATTTGATAAGCT
>nega5765
TTACAAATTTGTCTGTACAGT
>nega5766
CACAGCCATTTTGACGAGTT
>nega5767
CTGAGCTTATTTTTTATAATT
>nega5768
TGTTGATAGGCAAGCTTTCA
>nega5769
TTTAAGCTGTCCAAGTCGATT
>nega5770
TGCTTTTACAACTTCAGCTGA
>nega5771
CCTTGTTTTTTCTGTGCAGT
>nega5772
TGTCTGTTTTACATAGGGCA
>nega5773
GCTTGGCTCTCAGGAATCAT
>nega5774
TCCATGCTTCCTTGCATTCAAT
>nega5775
TTCGTTAGCCATAGTTCATG
>nega5776
TTACGAATCGAGTAATCGAG
>nega5777
AGGGAGCCGATAAAGAGGTC
>nega5778
TAATTTTAGTAATAATTACA
>nega5779
AAGTGAATCAATTAAAAGTAA
>nega5780
AAACACTCGTAGCTGCTTTTA
>nega5781
AAGAGAGCTCACTGCAGAAC
>nega5782
TCAGAAGCAGCATCGATTCC
>nega5783
AAAACACTTTGCTTGCCCATT
>nega5784
TCGAGTTTCAACCGGACGCGT
>nega5785
GTCTGTGTGTTTATGTGTTC
>nega5786
TATTGAAGTTGAAGTGTATA
>nega5787
CAAGACAAAAGCTTAGCTGG
>nega5788
TGACGTCGTCTTTTTGTTGG
>nega5789
AGATTTCTTTACATTTTCCA
>nega5790
ACGCTGTCGATGGGAAAAAG
>nega5791
GGAACTCCGGATCACGATGA
>nega5792
TTTGGTACATTAGCTGTCTA
>nega5793
CAGAAGGAAGAAGCATCCCCC
>nega5794
GTATAAAGCGAAAATTTTTA
>nega5795
CTGATTGTGGGATGGCCTGA
>nega5796
GTGGGTATAGCTGCGTTACT
>nega5797
TGAGGAATGGCTCAAGGAAG
>nega5798
TTTGTTGTTGAGTTCTGATTT
>nega5799
GCTTCTTTTGAGGAGTCCGACA
>nega5800
CAATGTTTCGATAATAGTGT
>nega5801
TACCTGGATTTGGAATAATT
>nega5802
GTTCTCGAGAGGGAGCGTGG
>nega5803
TTCAGCAGCAAACAAACAGC
>nega5804
TTGCACACTTCCCGGCCTTT
>nega5805
CTTAATCTCAGGGTCGTGGG
>nega5806
TTTTTCCGGTTTCCCAGTTC
>nega5807
ATCGCCACTGCCCATGCGTT
>nega5808
GAGCAAGTTGACCAGCTCCTTG
>nega5809
ACTTGTTTGTTTCTAGGCAT
>nega5810
ATTCGGATGATAATGCTAAT
>nega5811
ATAGCTGAAGTGACGAACTGGA
>nega5812
ACTTATTTGCATTAAGTATGTGG
>nega5813
CTTCAGGTTTACCAGCACGT
>nega5814
TGGTAATGACTTCATCGTCG
>nega5815
TGATATATTTTAATAGTAGT
>nega5816
AGTTTTTCGAACGTGTTCGT
>nega5817
GAGTTGCCAACTTGCAAACGA
>nega5818
ACTGTTTGTCGCTTAGTTAC
>nega5819
ATGCCAATTATCAAGTCGGG
>nega5820
AGGGGTAATCTGTTGGATAA
>nega5821
ATGCCTAAAACACTTTGCTT
>nega5822
AATTCTAGACATCAGTGCCAA
>nega5823
AGGTACTTAGTGACTCTCAA
>nega5824
TGTACTAAAGTGGATTTTAGC
>nega5825
CAAATCTATATTAGCGTTTA
>nega5826
TGGCTGCGCGAAATGGAGAA
>nega5827
ACGAATTAAAACTAGAGATGA
>nega5828
AAAAATAAGATTATTTCTTTT
>nega5829
AATGTTCAGCCGTTTCTTCT
>nega5830
CAATTACGTTAAGTTCTGAAGA
>nega5831
CAACTTTAGATTTGGTGTCG
>nega5832
CATATCATTCACGCCAAGCT
>nega5833
CTTGGAGCTTCGTCACGAAA
>nega5834
GCAGGACACATGAACATCGAC
>nega5835
TTATAATTGGTGGATTTGGA
>nega5836
TTCTTATACAGACTAGCTTA
>nega5837
CGTTTCAAAGCGCTCCAAGGG
>nega5838
AATAACAGCCAGTGGAATTA
>nega5839
CTCAAGAATGCCTCGCGCATC
>nega5840
GATGAAACAAAGATCTTTAGCA
>nega5841
CATCTGTTGGACGACGCGAA
>nega5842
GGAGCAGCGCTAAAGAAGTG
>nega5843
TTGTTGACTGCGGTTGCATT
>nega5844
TCTTAATCTCAGGGTCGTGG
>nega5845
TTCTCGAGAGAGAGCGTGGG
>nega5846
TATTTCATTTACATTGAAAAGA
>nega5847
AGTGTTAAGTATTCAGTCCA
>nega5848
AAAGTCTACTTGTGGGGATG
>nega5849
AAAAGCTCATCTTATGGGTT
>nega5850
GATGACTTCGAGAAGTCCAT
>nega5851
TCGTTGCTCTATGATCTACT
>nega5852
AGAAAAGGAAGACAGCATCAC
>nega5853
TTGGGGAACCAGCAAAGATC
>nega5854
AATTGAAGCCAAAAAGAGGC
>nega5855
CCGAGGATCGAAACCTTGCT
>nega5856
TAGTTAAGCAGTTAGTTAAT
>nega5857
TTGTTTATTAACGGGAAGCTCGGT
>nega5858
CGCCAAGATGCGTTGCATGC
>nega5859
GAGGACGCATCTTCTCCCAG
>nega5860
AGGAACAGGGAAGGTCCCGC
>nega5861
TTCACCGTTGACTAGCCCCA
>nega5862
TCACGGCCAAAAGTTCGCCC
>nega5863
TATATTTTCGATGTTTTGAG
>nega5864
AAAAGAGTGGTCGAATAAAT
>nega5865
CAAGAGCATTTGAGTTTTTG
>nega5866
ATTAATATGAATTTGATGCTT
>nega5867
CAGCAGACTTCTGGAGCCCG
>nega5868
ATAAAATGATTGCGTTTAATG
>nega5869
TTGACCAGAACAGCGAATGC
>nega5870
TGTGATTCGTTTCGTTCGTTC
>nega5871
TCAACGAATCTGGTATACACTGGT
>nega5872
GCTGTTAACCGAAAGGTTGG
>nega5873
ATAATCTTAAGGTCGTGAGT
>nega5874
CGATTCGAGCCAAGAGAAAT
>nega5875
TAGGTTTATTTTAATCAGCG
>nega5876
TTTGGGTGTGGGGGGGGGGG
>nega5877
CTTGAGCCTAACTGAATTGT
>nega5878
AATGCCGTTTGTGGTGATCA
>nega5879
ATTTTTCGGGGTATATAACT
>nega5880
TGCTCCTGTGATTGCTCCCGT
>nega5881
ACACTTTAATCAACAGCGGG
>nega5882
TTTCACCCTGCCGGGCACAC
>nega5883
TACTCGAAATGGTGCCAGCT
>nega5884
TAATTGATGATCGCTCATTG
>nega5885
AATAGACAGACGGACTGAGGG
>nega5886
GTTGACAGGACCAAAGACACTA
>nega5887
CACTATACGGAGCCTCTGCT
>nega5888
TGGCCGATGAGTTCGGAGTG
>nega5889
TTCCATGATGTTTTCAAACT
>nega5890
CATAGACAATATTGTTCAGA
>nega5891
AATAATTAAAGGAGTTCAGC
>nega5892
TTCAGGAGATATTGTTCTTT
>nega5893
CAAGTCGATGAAGGTGGCCC
>nega5894
TTATATCTATATCTTGGTGT
>nega5895
TTTGCGTGTTTGGTATCGTA
>nega5896
ATAATGTAGAGAGTAAGCTAGT
>nega5897
AAGTTGCTGTCGAGTGGAAT
>nega5898
CGAGAGAGTACGAACGATAT
>nega5899
GTGGTGCAATTTGGAGTCTG
>nega5900
AGTCTCGATTGAAGGTGTTA
>nega5901
GTCCTGCAGTGCTGAGCTTC
>nega5902
CTTACATTGCATCGAAATGGA
>nega5903
ATTTTTGTGCAAATCAATAT
>nega5904
TTACAGTGGGTTGTCCAGGG
>nega5905
AGTAGAATTGAGTTATCTTG
>nega5906
TGTTTCTCGGATCTCACAGC
>nega5907
CTGTGATAAGTTTGTATTTA
>nega5908
TACAAATTCGCATGAGCGAA
>nega5909
TGTGTGATTTGTAGCAAAGTG
>nega5910
ACATCACTGGTAGATTGTGC
>nega5911
CAAAAACGGAATTTGGCTGC
>nega5912
CACACTGTGATCCGGGCAGT
>nega5913
TTAGTAGTAAAATTATAAAGA
>nega5914
ATGACGTCACTGAAGGCCTC
>nega5915
CAATAAAAAACTTTACGAGT
>nega5916
AGATCAACAAAGTACGATGG
>nega5917
TTTATGTTCAATTTAGCGCC
>nega5918
AACATCGACATTTTGAACGC
>nega5919
TATTTGATATTCTTTGGTGA
>nega5920
ACTACGATTTGAATGCCGCT
>nega5921
AATTTACTGTGTGAAAAATT
>nega5922
CTGCGATCGTCAATGTTGGC
>nega5923
ACAGCACCATCGATAGTGGC
>nega5924
TTCGTGGCGCGGGCAAAACC
>nega5925
CAATTAACTCGTGTGATTGCA
>nega5926
ATACACACAGTTATTATAGT
>nega5927
TCATTAGTCTTTTAATTGAAG
>nega5928
ATCGTCTCCTGCTCTGCTGC
>nega5929
ATGTTTTGAGAGCAAATATT
>nega5930
ACTTCATTTAATAGCTTACTA
>nega5931
AGTTGAATTGGAAGCATGGG
>nega5932
CATTTTGGACAGGTCAAGGT
>nega5933
TTTTCCTTCGATTTTTGGTG
>nega5934
CAGGCGCTTTCTGTCCTCGT
>nega5935
GCTGCCCATCCTTGAGCAGG
>nega5936
CCAGTTCGGTTCGGTTATAG
>nega5937
TTCTACTTTGAGGAGTCCTA
>nega5938
TGCCACTTGGTCCACTCACT
>nega5939
GAAAAAGCCGAATGAAATCCG
>nega5940
GATCAAGTAAAAGCTGCTAA
>nega5941
AGAAGTTAATCGGTGCAAGG
>nega5942
AAACCAAAGGCCGTGAGTTC
>nega5943
TGGCTGAAGTTTAGGCGATA
>nega5944
TTGTAATATGGTTTAAGAAA
>nega5945
ATGGCGGATGTCAACATGCTTG
>nega5946
TATGCATTAGTTTTCAGTTC
>nega5947
TTATTGGTTCAAATCGCTCGC
>nega5948
ACTGAAGCTGGAGCTGGAGC
>nega5949
TGGACTCATCTGTTTGGATG
>nega5950
TTATGATTGGTTGCTGTAAT
>nega5951
GTTTTTGGAGCCTTTTCTTT
>nega5952
GTGTTCGCGTTCGGGACGTA
>nega5953
TCGTTTTCTGGCAATCAAAA
>nega5954
TTGTTTGCCGTGATTTGAAT
>nega5955
AAAGAAATTTCTTTAAGCCT
>nega5956
GAGATACAATACGATTAGCTT
>nega5957
CTGAGAAATGTCTAGCATAAA
>nega5958
CAGAGCCTTGAAATACATTT
>nega5959
TTGTTGCTCGTCTTTTTGCG
>nega5960
TGTGCAGCGGTCAACGTGTC
>nega5961
GGGCAATGAAGTGGCAAATG
>nega5962
TGAGTGCTGGTGGGGAAGGA
>nega5963
AAGTTGAAACTTTTACCTTA
>nega5964
CGAGCATTTCCTCCTTGCAC
>nega5965
CTTTGGAGCTTCCTGACGCT
>nega5966
ATACTTCTGAATTTCCTGGT
>nega5967
GTAAATTTCGAGCGAGGACT
>nega5968
AATTAGTTTCGACCTAATCT
>nega5969
ATTTTCGTTGCCTCTGCGTG
>nega5970
AGCCAGCTTTGATGAGCTAG
>nega5971
AGCTGCGAGATAATTTTTGAGTTCG
>nega5972
TTTAATACTTTTGTTCGGAG
>nega5973
TTGGAAAGTGAACGCTTTGT
>nega5974
GTGCTGGTGGGGAAGGAGTG
>nega5975
CTACACATGGTTGAGGGTTG
>nega5976
GATTTTTGTGCAAATCAATA
>nega5977
TATTGCATACTTGTGGAATG
>nega5978
TTGCCGAGAAGCGATTCTAC
>nega5979
GAAATCAAAGCCGGTGGTCT
>nega5980
GCTTGAAAATGTTTTTTATC
>nega5981
GTCGAAGAGCAACGTACTTC
>nega5982
TCATAGCAGTTTCTGGCGCT
>nega5983
TAGGGTTAAGAGTGGACCAG
>nega5984
GCGTTAAAGTGAGTGAGCAC
>nega5985
AGAACTCGAGCCGCGTAGCC
>nega5986
TTCAATTGAGTTTCACTTTC
>nega5987
TTTCGTATTCGCTAAGGTTT
>nega5988
ATTGGAGCAGACTGCGCATT
>nega5989
GCACAGAGATTGAGCTCCGG
>nega5990
CGTAAGAACACCGTGCAGCC
>nega5991
ATTCTTTAAAAATCGACTTC
>nega5992
AGTGATTTAATTGCAGTACAT
>nega5993
TGAGCGCGCCCAGCATCAAG
>nega5994
TGTCCCTTAAATCAGCACTC
>nega5995
GTAAATTAGCACTTACTTCT
>nega5996
CAGACTGAGGCATGCGTCTGT
>nega5997
CGTATTGGATTTGGAGTTAG
>nega5998
ATGCGTTCAAAATGTCGATG
>nega5999
TAACATTTGATTTGCATTCAA
>nega6000
CCGCAAAAAGTTAATTGGCGC
>nega6001
TAAAAAATGGAAAAGTCCCT
>nega6002
GAAAAGTATATACATATATA
>nega6003
GAGGTAGTAGGTTGTATAGT
>nega6004
GGGAGTTGCCTTCGATGCTT
>nega6005
ATGTTCAACATATTTAGCACT
>nega6006
TGTTTATGAAATAGAAGGTT
>nega6007
TTATTGTTCGCTTTTTGTGT
>nega6008
AAATTTAGAATTTATATATGT
>nega6009
TGGTTCAGTGGTAGAATGCT
>nega6010
TATAGGACTGTTTGTCGATA
>nega6011
TGAACAGATGGATGTTGTGA
>nega6012
ACAATAGTAAAATGGGAAAA
>nega6013
AATTAAAAGCTCATCTTATG
>nega6014
ACCGATTGTGGAGCACTGGG
>nega6015
ACAACTGCAATGCAAGCTCTG
>nega6016
CTACCAAACGGCATTTACTT
>nega6017
TCATGTTCGATTGATTGGAG
>nega6018
GGTGGCAAAGTCGAGCAGCA
>nega6019
TTATTTGGTCTTCTAGTTTT
>nega6020
TCGATCGTATTGGATTTGGA
>nega6021
GTACAATGTGGTTGTCAGGA
>nega6022
TTAGCTTAGCCTTTGAAACG
>nega6023
AGAATAGAGTATTTGGGATA
>nega6024
TAAAATTAACAATGGCAACCG
>nega6025
TGATGATCAAGTAAAAGCTG
>nega6026
CATTTTGATTCCGAAGCTTA
>nega6027
ATCCCATGCAGGTGGGCGAT
>nega6028
CAATATTAATCACAAAGGGC
>nega6029
TTTAGGGTTATTTTGTTTTG
>nega6030
ATCACGATTTGCGGAAACCTG
>nega6031
GCTGCTGCGCCCTTAAAATT
>nega6032
CGTGATTGTGGTGAAGCGTC
>nega6033
AATCTTCGAGCGTTTCTTCC
>nega6034
ATCCAAGCCAGTTAGCACAA
>nega6035
TTGACTCAGTTTGTCGAGAT
>nega6036
TGCTTTTGATTCTTTCATAG
>nega6037
GTGAAGCGACTGCTGCTGCA
>nega6038
TCTGTGCATGTGTGTATAAA
>nega6039
GTTGAAGTCGACTCTTATTT
>nega6040
CTGGAAAATGGTGCGGAAAA
>nega6041
CACAGCCATTTTGACGAGTT
>nega6042
TGGTTTAAGAAATGTGATAA
>nega6043
CCAGAGCGAAGCTCAGTTGCA
>nega6044
AAGATCGAAAGGATGTTGGGG
>nega6045
GTCAGGAATCTTGTATTGAA
>nega6046
AGAAGTTAATCGGTGCAAGG
>nega6047
ACACGGCGCCCTTGTGTCCC
>nega6048
TTAGTCTTTTAATTGAAGGC
>nega6049
GATTGCCCTACCCTAGCGCG
>nega6050
TGCGTATTTGTTGTTGCTTG
>nega6051
CTTATGGGTTGAATCAAAAG
>nega6052
CACTGGATTTATGATAAGCC
>nega6053
GCTTGCACCAAGGAACGCAG
>nega6054
GAGTAGTCGTTAAGTCTCAAT
>nega6055
TTCAAACCGGTGTAAGCCAG
>nega6056
ACTTGCTCGCAGAAAAACGT
>nega6057
GATGAACATTTTGTAGTAGG
>nega6058
TGTGGTATCGGGAACAGGTG
>nega6059
TGCTGGTGTGGGTATAGCTG
>nega6060
GGTCTGTGGCCAGTAGCTGT
>nega6061
CACTCCTTCCCCACCAGCAC
>nega6062
GAAGGAGTAAGTTTTACTAA
>nega6063
AGCAGAGGCTCCGTATAGTG
>nega6064
AAACAAATTGATAAAAATGT
>nega6065
GTGTTGGGTGTTTTGGAGGA
>nega6066
TTCAACTACCGCAGGCCTCG
>nega6067
TAAGTTAGTCTGAAAAGCTT
>nega6068
AAAAGGTGTTTGTGACGCAGT
>nega6069
CTTTCCTTTACAGTTTTAAG
>nega6070
ATTTACATTGAAAAGATTTT
>nega6071
GAATTGATGACAGACTAAGGCG
>nega6072
ATCCTTGTAGTGGATTCGGA
>nega6073
TTGGGTTCTAATTTGTGACA
>nega6074
AAGCAAACTCTTCGAAAAGT
>nega6075
TCTTTTGAGGAGTCCGACAG
>nega6076
TACTTCCATAGGTTCTGGTGG
>nega6077
TTTTGTGAACAGGCTTTTTG
>nega6078
TTTAGCTTGGAAGTCTTTTG
>nega6079
GCTGTAATGATTTGAATCTA
>nega6080
TTGATTTGCATTCAAAAAGT
>nega6081
GTTTGGTTAAGATTGAAGCT
>nega6082
CAAACACCCATCTGCCGAGC
>nega6083
TATACACATATACAGAGCATC
>nega6084
GTTTGATTTTCATTTGTTTGC
>nega6085
TTATTATTAAGATGGGCTTG
>nega6086
CGATATTGTACATCTATTTT
>nega6087
TATTGGAGTTAATTTAACATT
>nega6088
CTGATTGCTTCACTGTTCTT
>nega6089
TCAAAGATATTCAACGTGTT
>nega6090
TCTGGACTCCAATTTCGACT
>nega6091
AAACTGCTGTAGCTATAATT
>nega6092
TGGTGTTGGGCTCGTCCTCG
>nega6093
ATAAGATAAATAACCAAACTT
>nega6094
ATTAGTAAAGAAATGCCATT
>nega6095
GTGGGCGGGTTTAGAGGGAT
>nega6096
ACATTGAAAAGATTTTTGTG
>nega6097
AATTTATATTTGTAATATGG
>nega6098
TATTTCTGATCTAAAGTTGT
>nega6099
AAAATGGAACTAACTCTGCT
>nega6100
CATATGGTTGAGGGTTGTAA
>nega6101
AAACTTACCTGTAGTTGCGA
>nega6102
AGAAGTAGAAGCATAACAAAC
>nega6103
AAGAGAACTCTGAATACTTT
>nega6104
TCTAATATGGCAGATTAGTGC
>nega6105
AATAGTAAAGAAAGAGCAGG
>nega6106
TGACCAGCTTGGACCGAACAC
>nega6107
TGTAATAATAAAATCTTATA
>nega6108
GCGACCAGGAAATGAGTACA
>nega6109
TATGTTTCAACTATGAAATT
>nega6110
GCACCAGTCCGAAAGGGCGTG
>nega6111
TTGATCTTCCTTGTTGGGCC
>nega6112
ATGAACACGACTGAGTCTGTTGG
>nega6113
AGAATTAGAATTAGTAATGT
>nega6114
AACGATGATTACGAACAGGT
>nega6115
CTGATCCAGAATGTAGCCTC
>nega6116
TCTCTCCTTTTGTGTGGTTT
>nega6117
TTTCTCGGCCAATTTTCGTTG
>nega6118
GGATTGCTCGTTGAATGGTA
>nega6119
CTGGTAAACCTGAAGGGGAA
>nega6120
ACATGTTCAATGTTGCAAGT
>nega6121
GTGTCAGGAGTGCATTTGCA
>nega6122
AAGAAGCATTCTCATTGGAT
>nega6123
ATGTGATGATGTGAAGGAAT
>nega6124
CAGGTATGACGTAAGAAATGT
>nega6125
TAGTTCAAGTAGTTTAAGTG
>nega6126
AGACAAGCAGCAGGCAGCAT
>nega6127
CCAGTGATGATACCCAAAAG
>nega6128
TTAAATGGTTAAGGTAAAAG
>nega6129
CAATTTCTTCAGCCCACCAG
>nega6130
GAAGATTCCAGGTTCGACTCCTG
>nega6131
TGGTGATTGGTTTTGGGTGG
>nega6132
GACGAGGTGGCCGAGAGGTT
>nega6133
CACACATGTGTAACACATTAA
>nega6134
GCTTGGTGATGCGAGCAGAG
>nega6135
TAGCTTGCTCTTGGTTAATACTTTTTG
>nega6136
GGTCGGAGCACAACTCGTAAC
>nega6137
AGTGTGAAATTCTAAGGAAA
>nega6138
TTCAGTGGTGTAGGCGTGGG
>nega6139
AGCTCTCTAACGAAATGATG
>nega6140
TAAGTTGCCGTTTAAAGTTGTT
>nega6141
GAGGGAAATATATACAAATAT
>nega6142
ATAAAAAGTTATGTTTCTGCA
>nega6143
GGGCGGGTCGTGTGTCAGTG
>nega6144
TTCGAGCAGGAGATGGCCACG
>nega6145
GACATCATTTTTATTGCTGT
>nega6146
GATTGCGACCTCGATGTTGG
>nega6147
TAAATGCGTAAAATTGGTTT
>nega6148
AAAGCTAGATTACCAAAGCA
>nega6149
ATCTTGTTATTCTAGTGTCTTT
>nega6150
CTCTTGCTTGTTGCGATTGT
>nega6151
ATATAGCTTACGGTATTGAA
>nega6152
CGAGATGCGCCACCAGGAGC
>nega6153
TGTAGGTTAGACGGCTGTTG
>nega6154
AAAGGCCACTTGATGTTACA
>nega6155
TGCATTAGTTTTCAGTTCGA
>nega6156
ATTGTAGTAAGAAATGTGTA
>nega6157
ATCCGAAATAACTGCTTGTT
>nega6158
TAACATTGAAATTGATGAAC
>nega6159
CATCGACATTTTGAACGCAT
>nega6160
CAAGTAAAAGCTGCTAACTTT
>nega6161
ATAACAAAGAAACGCTGGCT
>nega6162
TCCTTGAGATGATCGTTCTC
>nega6163
GAATCCCACCGCTGCCAAGT
>nega6164
GAGATATTGAGGAAGAGCTC
>nega6165
GTGTACGAGTTTTCCTCCTT
>nega6166
TCACCTTTTGTTCGACGACC
>nega6167
AAACACCCATCTGCCGAGCA
>nega6168
ACGATTGTCAATACTTTTTT
>nega6169
ATTTTGTTCAGTGTTCTGTT
>nega6170
AACATAGTAGATGTACTGGA
>nega6171
ATATTTATATGTACTCTAAG
>nega6172
CCGAATCCTCTACAACGATT
>nega6173
ATATAAAGTCTAACCTGCCC
>nega6174
AACTGATTTTTGGAATCAGA
>nega6175
TAACTCTTTTAGGAAATACA
>nega6176
TGTGTTTAATTGATGGCGTA
>nega6177
TCCTTCTTTAAGATGTCCGAT
>nega6178
AGCCCTTATAATTAACCAGTTG
>nega6179
TTGGAAAATGAAAACATAGG
>nega6180
TGCAGTGGGCTGGGCAACCG
>nega6181
CGTTGAAGTGCCGCGTCCTA
>nega6182
CGAAATAGCTCAGTTGGGAG
>nega6183
TTGGCTCTGACGTAAAATGGC
>nega6184
TCGCATTATTGGAGGGCCGTT
>nega6185
TCATAAAGGAACCGTGGAGG
>nega6186
TTAATTCTATTAACTGAAATT
>nega6187
AAGAGGGGGTTTTGCTTTAA
>nega6188
TACCGATGCGACTGCTGCTGT
>nega6189
TATCGTTAATTTTTGGTGGC
>nega6190
CAATCATAAGGTCTATTAAT
>nega6191
TTATTCTAGTGTCTTTGTTA
>nega6192
TTTTCTGGAGTACTTTAGTA
>nega6193
TATCGGATCCTCGGTCAGCT
>nega6194
TTTTTTGTGTTTGTGAAATT
>nega6195
CTCTTAAACCATTTAATAGT
>nega6196
AGATGGAAAGGGCAAATACC
>nega6197
CATCTCGAATCCAGGACAGC
>nega6198
CTGTTTCGTGTCACTATTTG
>nega6199
TACTTTTAATGGTATAGAGCTG
>nega6200
TCGTTTTTGATTTTCGGAAAC
>nega6201
TGCGTCACAAACACCTTTTG
>nega6202
AAGTTCGGCAGCTGCGTTAA
>nega6203
GCTTTGGCTTGGGCCGAACG
>nega6204
ATCCTTCCAGAAGGACAGACGTTTT
>nega6205
CGTAAATCAGGAGCAGGCAG
>nega6206
TACAGAACGTTTGAGATAAT
>nega6207
AGTATAACGTGTAGTTCTTA
>nega6208
ATACCTAAGTGCAAGAGTGA
>nega6209
GGATGGATGGGGATTGATTA
>nega6210
CGATCAGGATCAGAATCCGA
>nega6211
TGATTGATTGAGCTGAACGAA
>nega6212
TATGGACGGCGTTCGGCGATG
>nega6213
TGAGTTGCTTGTTGTTTGCG
>nega6214
TAATTGCAGTGGATATCGAT
>nega6215
CTCTAGAGGTGGCTACAGGC
>nega6216
ATTTGTTTGATTGAAACAGGT
>nega6217
TTGCTGTTGGCCTCCTTGCT
>nega6218
TTGGCAGAAAACAGTGTTGG
>nega6219
TATGTACACATCGCCCGTCG
>nega6220
GTGATCGGTGACCAATTCGA
>nega6221
TAAAAGCAGCTACGAGTGTT
>nega6222
GAGAAAAGAAATTTCTTTTTC
>nega6223
CATCTCGGTCGTTGGGATGTAG
>nega6224
ATGGTCTAGTGGCTAGGATA
>nega6225
GTTTTATATAGAATTTATTTTG
>nega6226
TAGGGTAGGTAAATAGGGAT
>nega6227
TCAAACAAACAATTTCGTTT
>nega6228
ACTAGAACATAGAATGTCCT
>nega6229
TGGTGTGAAGGTGGCAAGTG
>nega6230
TTTAGTGCTAAGATACGTTT
>nega6231
TACATCCCAACATTTTGGTC
>nega6232
TTTAATGACTTACAATTCCG
>nega6233
TATCGGAGCTATAACAACTG
>nega6234
CGGTCGTCGATGTTGGTGGC
>nega6235
AAATGTTGGAAAGTATTATT
>nega6236
CTTTCTTAGCTCAGGGGGAG
>nega6237
CAGACAGTATAGCAATGTGACTC
>nega6238
GTTATAGGCATTATTCGATT
>nega6239
TCATGGTATTCAGAGTGCGA
>nega6240
AGGTGATCCAGGAGCTTTCG
>nega6241
TATCTGTACTTCGGGTTCTG
>nega6242
AACTGTATGTATTTTAAAGT
>nega6243
CTCTTTCGCCACCGTTTGTA
>nega6244
TTCATTGACTTTTAGATGAT
>nega6245
AATTGATATGTTGACATTTG
>nega6246
TTTGTGCGCTGTTTCGAAAT
>nega6247
ATAATAATAAAATTAAAAGC
>nega6248
GGGAAGTAAGGCCAAGTCGC
>nega6249
ACGTGTCCTGAAAGTAGTTGG
>nega6250
AATGCCTCTGAGGAATGGCT
>nega6251
CTTCGCGTACGTATGGCTCC
>nega6252
CTTGGACATCTGGTGCCAGT
>nega6253
CTGACGTGCTGAGCAAGTGC
>nega6254
TTAGGTCTGAGCTTTCCAGC
>nega6255
TTAATTAAAGTGTCCTAAGG
>nega6256
GGGGACAGTTGGCTGGATTG
>nega6257
ATAGAAAATAATCATTCACA
>nega6258
TATGGTGCGTTGTGTACAATT
>nega6259
AAGAAGACCATGTCGGCAAT
>nega6260
TTGTGTGTGTTTTCGAATGC
>nega6261
TTACTATGCGACGCGACTGT
>nega6262
AACTGAAGTCTGCCATATAC
>nega6263
TTTTAATTTCTTTCAATAAA
>nega6264
TGATTTACCTGTCGTGCGTT
>nega6265
CACCTTCAGCGTTTAAAGAT
>nega6266
CGGAAATTGTGCTGGACAAG
>nega6267
TTGTTAAAGAGTTGATCGTC
>nega6268
TACAAACAGATCCTAAATAG
>nega6269
TATTATTTCAATTTGTAGGG
>nega6270
TTTATTGAGTAGAGCAAGTGCTGT
>nega6271
AGCATGGGAACCACAGGAGT
>nega6272
TAATAAAACCTCCTCATACC
>nega6273
CCAGCGCATAAACCCAACAC
>nega6274
TCAAATACCGAGCTGGTGGA
>nega6275
ATCGATCAGAGCCAATGGGC
>nega6276
CTACTTTCAGGACACGTTCA
>nega6277
GTGGATTTGGGCGTGTTTCC
>nega6278
ATTACGAGTGCTATATAAAA
>nega6279
TGGGGTGGTGATTGGTTTTG
>nega6280
GTTCTGCTTGTAAAAGGGGA
>nega6281
AAAGCTGCTAACTTTTTTCT
>nega6282
TTGTGTCGAATGGATTAGCT
>nega6283
ACGCAGATGCTGACTGGGCCGCCAA
>nega6284
AACACAGGAACGTAGTGGTGC
>nega6285
AACGATTGCCGAATTGCCGC
>nega6286
ATTTGAACACACAGCGTAAT
>nega6287
TTGCCAACAAACGTTCAGCGCT
>nega6288
GAGTTTCTTTGAGCCATTCG
>nega6289
ATGGCGCTGTCTGTGGGTCC
>nega6290
TTGTAAGGGCCACTGCGATT
>nega6291
ATAACAGATTCTTTAGGTTG
>nega6292
TATTCAGAACTGAGTGACTT
>nega6293
GAACTTACTTTCGCACATGT
>nega6294
TTGTGATTGATTTTGTTTCG
>nega6295
GGATCACAGTGTCAAGCAGG
>nega6296
ATTCTGATCTTCGATGAGCT
>nega6297
AAACTTTATTAGGCCCATCA
>nega6298
GTGGAAATTCCACGCCGAGG
>nega6299
TATTCCTCCCAGAAGCGTTT
>nega6300
CCGATATGGTTGGACCACAA
>nega6301
TTGAATTTGAATTGTGTGTC
>nega6302
TGATTTATATATTATTTATAAAG
>nega6303
CAGGTCCCTGTTCGGGCGCCA
>nega6304
TCAAATTTCTGTATGAGCAA
>nega6305
GGACACCCATTCGATAGAAT
>nega6306
GGGTTCGGGTGTCACACATG
>nega6307
AAAAACTAGGATTAGATACC
>nega6308
TTTATGAAATTGAGGGTCTAG
>nega6309
TTAAGCGTCTCCAGGATGAC
>nega6310
AAGAACTTTTAAGTACGCCG
>nega6311
GGATTCTAGGGATAATAATTT
>nega6312
TAAAGTCTAACCTGCCCACT
>nega6313
TGTGAAATCTCTTAAGTGCT
>nega6314
CACAGGTTGGCCATTGAGCA
>nega6315
TCTGCTGGCATCTCGGTCGT
>nega6316
CCTTCTGCTTAATTGTATCG
>nega6317
ATTAAGCAAAGGAACTTGCT
>nega6318
ATTGGTGACTTGACTCGGCT
>nega6319
TCAATGTTCTTCTAGGGATGG
>nega6320
ACAACTGCGGAAGTGCTCCAC
>nega6321
GCAGCATATGTAGCGTAAAA
>nega6322
TTTCGGCTATGGAAATGCAT
>nega6323
ATTGAAGAGCTATGCAGCTT
>nega6324
TGAATCCTGCGATCCGAGTT
>nega6325
GTGTCTTTGGTCCTGTCAAC
>nega6326
TACTAAAAGTGAAAACAATAA
>nega6327
ATACCAGCCACTCGCTTTCC
>nega6328
TTGAACAGTTGTAAATAGAA
>nega6329
TTCAGATCACGCGGAGCAAC
>nega6330
CTTATGATGAGGTTGTGCAG
>nega6331
AACTTATATATCTTATCTTC
>nega6332
ATATTTTTACAGAAGCTGAT
>nega6333
ATCCGATCGGTTCTGCTGTG
>nega6334
GTTCTTGCAGACGAAGAGCT
>nega6335
CTGGATCTGGGGTATATGAA
>nega6336
ATTTGTAATATGGTTTAAGA
>nega6337
TCTTGTTTCATCAGTTAGTG
>nega6338
GTTTGTTGTTGAGTTCTGAT
>nega6339
TCTGGGTTCGTCTGGCAAAG
>nega6340
AGCCGTCGACTTCTTTTCCT
>nega6341
TTCTGCAATAATATCGTAAA
>nega6342
TCAATATGGTTGGAAAGCTT
>nega6343
TAAACTGTGAAAGGGTGCTA
>nega6344
CAACAGAGAAACTTAAAAATG
>nega6345
GTAGTTAACGATTTAAGGTC
>nega6346
AAACGGATTCAAAATGCGCC
>nega6347
ATACTGAGAAATGTCTAGCA
>nega6348
CTCCGTTACCTTGGGCATGGC
>nega6349
TTCAGTTCTTGAGAAGGAAG
>nega6350
GCTTCGCTGATCAAGAGCAC
>nega6351
TTGACGGTTTAATTGAAACTGAG
>nega6352
AAAACCAAAAATGCGCGCGC
>nega6353
CACATGCAACATCCCTTACA
>nega6354
ATGGTTAAGGTAAAAGTTTC
>nega6355
TGTATATGATTAGGATTGGG
>nega6356
TATTTCATTATTTGTATTAG
>nega6357
TCTGCGATCGTTTTTGGGGT
>nega6358
TCACGTCCAGTGCTGGCTGA
>nega6359
TTGGCATTCGGACGTTTGTA
>nega6360
TACTAGTTGCTTTCATCGCT
>nega6361
AATGGATATTCTATGTGGAA
>nega6362
TCAGCAGCCAGTAAAAGGGA
>nega6363
TGCTAAGGGAATGTGGACTTGATGGG
>nega6364
CTTTGTGCACGGAGCAAATT
>nega6365
GGTGTTACAAACGTCCGAAT
>nega6366
GTGTCCTTGTATGTAGTAGC
>nega6367
CAGGGCTTCGATGATCGCTC
>nega6368
AACCTGGATCCGACCATCAG
>nega6369
AATAATAAATAAAAGGTGACCG
>nega6370
GGCTACGCGGCTCGAGTTCTC
>nega6371
AAGATGGAGTAGTTTTTTTG
>nega6372
ATTTTTAGCATTTTTCTTACGT
>nega6373
ACAGTTTTCGTGTTAAAGGT
>nega6374
AAGAGAAATTTGGGTTTTTTGC
>nega6375
TGGTATTCGAAAAAGTTATA
>nega6376
AACCATCTGTAACTTTAAAA
>nega6377
TGGCATGGAAGAACCCTGAGGGC
>nega6378
ATATCGGACAAATATTTCTGC
>nega6379
GTCATGCTGGAAGCTTGCCAGA
>nega6380
GTTAATATTTATTAAGAACT
>nega6381
ATTGGCTCGGAAATTGTTTT
>nega6382
TCAGTGGCAGAGCAAAAAAT
>nega6383
AGTTAATGAAATGATGCAGC
>nega6384
CTTCATGCCATCCATGCGCC
>nega6385
GCTATAAATATCCAGGAAAA
>nega6386
CCTCCAGAGCCCCTCGCTGC
>nega6387
GAAGATCTGGCACTGGAGAA
>nega6388
TTGATCCAGCTGCTGTTGTTG
>nega6389
CTCTTGCTACTCGGTGGATAA
>nega6390
TCGGTTTGTGTGGAATTGGA
>nega6391
CTAATTTCTATTGAGACGAA
>nega6392
AAATTCTGATCATCTAAAAGT
>nega6393
AGATGAGCTTTTAATTTTATT
>nega6394
GCATATCGCAGTCCATGCTGT
>nega6395
TCTGACGTTCTGGTTTTCTG
>nega6396
TTAAAATCATAGCTCATCAT
>nega6397
TTTTGCATCTCTTTAGTTGT
>nega6398
CAATCTAAGACTGGAGTGCC
>nega6399
GCCAACACCATGGTCAACGA
>nega6400
TGATCGGTGTCTACACCCCAG
>nega6401
ATATTTTGAGATAGGCGCCC
>nega6402
GATCATTTTGAAAGCTGATT
>nega6403
ATGTAGAGCTCTTCCTCAATA
>nega6404
GAATGTGTGCACGGAATTCC
>nega6405
AATGTCTCTAAAATGGGGTA
>nega6406
ATGGCATGAAGTTTCTGGAG
>nega6407
AGCGAGACTGGAGCTGGCAA
>nega6408
CAACATGATAGTAACTTTAA
>nega6409
AAACCATATCACGTACAGTC
>nega6410
TCAAACAGCTCGGAAGACGG
>nega6411
AGAAAACGTTGAGAAAGATT
>nega6412
CTTAACAAAGAAAGAGACAT
>nega6413
TTCTAAATAAGAGTTTAGTT
>nega6414
TTTTGAAAAGCCTTTTGAGT
>nega6415
TCCCTGAAGCTGAGTGCTCT
>nega6416
TTTCAGTTTCAGCTTTGTTT
>nega6417
CGATGAAGAACGCAGCAAAC
>nega6418
TTGGGTGTGATTCTGCTTGTC
>nega6419
ATCGGATAGGCAATCGCCGT
>nega6420
TTCTCGAGAGGGAGCGTGGG
>nega6421
ATTCTGAACGCGTGGGATCA
>nega6422
TTCATTATTTGTATTAGGTA
>nega6423
TCTGAATTACCACTTTTAAC
>nega6424
CTGAATGACTTCGGGAACCT
>nega6425
AAGTCATCGAAGGAATTAGA
>nega6426
GAAGAAGAACTCACACACAA
>nega6427
ACTGCTTCGTATTGGACGTTG
>nega6428
CCGAGTTCAAGAAGAAGCCG
>nega6429
CATACGATCGCTGCTAGCCAA
>nega6430
TTGTAGGTACAGTTTATAAG
>nega6431
ACGTGAAATAAATCAAAACA
>nega6432
TGCAGGAAGCTAGCGAAGCC
>nega6433
TGCCTTCAGCAATAACCGTT
>nega6434
AGCACCTGGACGACGCTGTG
>nega6435
GAAGATTGCAGGTTCGAATC
>nega6436
TTTGCAAATGCACTCTGTGT
>nega6437
GGACGTATTTTCGTTGCGCT
>nega6438
TCAAGGAGGGTCGCGAGAAGC
>nega6439
ATGAAGCGAAATTGAACATT
>nega6440
CCACAAGATCAAGGATGATC
>nega6441
ATTATGAATAGGAGCATTGT
>nega6442
ACGTCGTGCTCGTTACTGTT
>nega6443
TATAGGTGGATTATGTAACG
>nega6444
TTATCAAATAATCTGTAAGAG
>nega6445
TTCTCACCAAAAATCGAAGGA
>nega6446
ATTGTAATTGAAAGTGTTCC
>nega6447
TACTTGGTTCAAAGTGTTCG
>nega6448
CATGCCTAGTTTTTCGGATT
>nega6449
TTGATTCATGATTTCCTGGC
>nega6450
CATTGGTTTTGGAAATTAAC
>nega6451
TAGAAATACATATAAAACGT
>nega6452
GCGACAGCTTCTTCAGCACC
>nega6453
GTCACCAAATTCCCACTTGTC
>nega6454
GGCTTGTTACACGTTGTGCA
>nega6455
TGGTTGAATCCGGAGAGATT
>nega6456
GTTGCCAACTTGCAAACGAG
>nega6457
TGAACTTGACATTTTGCATT
>nega6458
TATTTCATTTACATTGAAAA
>nega6459
ACTTGATATTCATCCTTGAA
>nega6460
GGGCCCCACGTTGGGCGCCA
>nega6461
TCGAAAATCGGACAACAATG
>nega6462
AAAGATTTATTGTTAGCGTT
>nega6463
AAGCTCTACCCAAACTCATCC
>nega6464
AGCTGCTTTTGGCACACATT
>nega6465
TCTTGGAATTCAGGTGGGACG
>nega6466
ACAGAATTGACTCGGTGGGA
>nega6467
GATTGGGATTTACAGTGATGT
>nega6468
TTATTTTCGTAGATGGGATC
>nega6469
CAATTTCGGGTGGACCAATT
>nega6470
CATGGAGCGCCTACAGGTGC
>nega6471
AAAATGAGCAGCCCGCCGTG
>nega6472
CAATGGAAAATACCGAAAAG
>nega6473
ATATTTTAGTACGAAAGGAC
>nega6474
ATCAGTTTTCGAAATGAGAC
>nega6475
ATTTTCAGTTTCAGCTTTGT
>nega6476
TCTTGCCATTGCAGATGGGAA
>nega6477
AAGAGTTTCTGGGCAATGTG
>nega6478
TGCGGATGAGGAATTGGAGC
>nega6479
TGACGTGATCGATGGTGGAC
>nega6480
CACAGCTCTTGATTGTCCCA
>nega6481
TCCATCTCAATCGATCAGCC
>nega6482
CGTTCCTTCTTTAAGATGTC
>nega6483
AGGATGTTACTAGAAGGGCTTCTT
>nega6484
GAATTGATATATGCCAGTAAA
>nega6485
TCTTTCTCGTGCCCCGGCCA
>nega6486
TAACTTAGTAGACAATTTCT
>nega6487
AAATTGTTCTCAGAAGAGTT
>nega6488
GTGGATCCGCAGACCTGCTC
>nega6489
TGCGTGTGTGTGCTTTTCCTC
>nega6490
TAATTTTATTAACTTGAATT
>nega6491
TTTTTCTGTGTATGTAGAGG
>nega6492
AAAAAACTACAGCAGTCTCT
>nega6493
TCTTCTGGCCGCAGCCTCCT
>nega6494
CTGGGTTCAAGATTTTACTG
>nega6495
AATTTTGTGCAAGTTTTAGT
>nega6496
TTGTGCTGGAAGTATTGCAG
>nega6497
TTTTTACGGTTTGGAGTCGTG
>nega6498
TATGCTCGGAATTGCTTTTC
>nega6499
TGCATGGAAATGGGAGCAGG
>nega6500
ACTCCGAAATAAATGCGATT
>nega6501
ACCGTGACAGAAGTTAATCG
>nega6502
GGAGCAACCCGATCCACAGC
>nega6503
TGGTTTTGTGAATAGTAAAG
>nega6504
AACCTCCGGTTGCCATTGTT
>nega6505
GAACTGGGCAGCAGTCGTAA
>nega6506
GTCTGGCCTGCTGTCTTTAT
>nega6507
TAATTATTGCAGTTCCTACT
>nega6508
CTTATGGCTAAGATCAAAGTGTA
>nega6509
TGCCTGGAGAAACTAAACCA
>nega6510
AGACAGAGTGTGTTGGGGTGG
>nega6511
TACCCTTGGATCGAAGTAAA
>nega6512
CCTTGCACCGATTAACTTCT
>nega6513
GGGGCAGCCTGCTGTTGCTG
>nega6514
ATAATCAGAGAACTGCAGCACG
>nega6515
TGCGGAAGGATTGCAAAGGA
>nega6516
GGAGCTTGAGCTGGAATAGT
>nega6517
AAGCTGAATAAATAAATAATT
>nega6518
ATGTATTTTTGTCCTAAGTC
>nega6519
ATGATCAAGTAAAAGCTGCT
>nega6520
AGTTTTTGATACTTTTAGAAA
>nega6521
ACCGCCGCACACTGCCTGAC
>nega6522
AAGCAGCTGATCGTTGGTGT
>nega6523
AGTATTTCGCGCCGCGTAATT
>nega6524
TCAACAGTGGGCACAAACAA
>nega6525
TTGAAGGTGTTACAAACGTC
>nega6526
TAGTCAGGAAAACACTTTTGGA
>nega6527
TTTCCATTAGTGATTTAGTT
>nega6528
AAAATTGAGATTGAGAGATG
>nega6529
CCAGAAACTGTTCGATCGTC
>nega6530
AACTCACGGATGTTTTTGTA
>nega6531
CCAACATTGACGATCGCAGATCCT
>nega6532
TGACAAGATCCTTCTGATGG
>nega6533
TAAGCAGCGAAGACGGCCTG
>nega6534
TTTAATTAGCATATGGAGAA
>nega6535
TCAACTGTATATTCTTTGCG
>nega6536
TTATAGTTGTTTCCGCGCTC
>nega6537
AATGTGCGAGTGTATTTAAT
>nega6538
GTCTTGGGATTTTTGCTGTTG
>nega6539
TGTGTGTTTGTGCCGCAAAA
>nega6540
TCTCTATGTGTATGTATGTA
>nega6541
TTGAACTTGTTCGATGTCGT
>nega6542
AGGATATTGCTGCACTTGCAAACT
>nega6543
TTGGGATTTTTGTGGGTCGC
>nega6544
CCTAGAGACTCAGATAGCGTAAT
>nega6545
TACGATTGGGATGCGATTGTTCCA
>nega6546
AACCAGAATTTGTATATTTAAA
>nega6547
GTTTAACTTATATCTTATCG
>nega6548
ATTTTATTTGGAATTGCACT
>nega6549
CCTATTTTGCAATCGATCAGT
>nega6550
TAAGTGCACCCTCTGATTGT
>nega6551
TGCTATGTAATTTTTTGAAGT
>nega6552
TGGCACTCCAAGAAGAAGCT
>nega6553
GAGAAATTAATGCCGGAAGC
>nega6554
TTCCAGATCCTTGGTGGCCA
>nega6555
CTGCAGAACTTCGAGGAGGC
>nega6556
TGCCTTAATGATGAGATAGT
>nega6557
AGATGATGTTTGTTTCCAAA
>nega6558
ATAGTGTAATTTAAAATTGG
>nega6559
TGGGCTACGTCGAAGACCGAT
>nega6560
AGCTACGACCGCGCCGCCGT
>nega6561
ATAGTGTTAATCATATTTGTC
>nega6562
TCCGCGTGTCCGGTTGACCA
>nega6563
CTGTGGAATGAGATATAGTT
>nega6564
GCAGGAGATATGCGGGTCTT
>nega6565
AATGTTGAAAGCATTTATTT
>nega6566
GTCGTCTGTCTGGGATCGAG
>nega6567
AGAAACATGCTTAAATTTTT
>nega6568
AACTGCAATTTTGAAGGAGT
>nega6569
CTCATCGTACTTGGGCTGGA
>nega6570
CCACAATAATGTCCCTTAAA
>nega6571
CCAAGAAATCGTTTAGTCAA
>nega6572
TTGGCGTAGTTCAGTTGAAC
>nega6573
AGTTGCCCTGCTTCCGGTGGTG
>nega6574
CAAAGATCTCAGCTCGTTAT
>nega6575
TGTGAATTAGTTTGTCATTTTA
>nega6576
TGCAAATCAATATAAATTGA
>nega6577
TGGAACTCAACTTTCTTATT
>nega6578
CTTGTATTGAAGTGTTGAAA
>nega6579
TCAGTGGTAGAATGCTCGCCT
>nega6580
TGCTGGACATTTATTATTAA
>nega6581
CATGTGAATGTTGGCCCCAG
>nega6582
AAGGCAGGTCAACGTATAGAA
>nega6583
TAGATGTACTGGAAAGTGTA
>nega6584
TATCCAACAAGGGAATAGAT
>nega6585
TGGAGAAGCACGAGAAGAAG
>nega6586
TTTGTCCTTCAGTAGCTTGA
>nega6587
TAGAGCTGAGAATGGCTGTT
>nega6588
TATACCTATTATAATTGGTG
>nega6589
GGAATTGAACCCCGGTCTCC
>nega6590
GCTCTGTCATTAGCCAGGAG
>nega6591
CTATCTCGCACAGATCACGGC
>nega6592
TCAGCAACGTTTCACACCTC
>nega6593
TTTAGAAAATGCTTGGATTT
>nega6594
TCCTTTTTCTTCTTGGTTAC
>nega6595
TAAAGTCGCTACAAATGGAA
>nega6596
AAAGTGATGGAAGCAAAAAG
>nega6597
TATTGGTGGTCAATATGTCG
>nega6598
TGTCTGGGTTTTTATAGGCA
>nega6599
GAGGTGGGCGGCTTGTGGGCG
>nega6600
TTGGAAAGCTCGAGCGTTTT
>nega6601
CTAATGAGGAACAGCAGGAG
>nega6602
CAGTGCGTGGAGGTTGTTTT
>nega6603
GATTTCCTGCATCGATTTGT
>nega6604
CAAGTATTGTGATTGCTCAT
>nega6605
TGCTGCAGCTCGGCCTTCTG
>nega6606
GTGTTCTTCCTATTACAGGA
>nega6607
CTTATGATGAGGTTGTGCAG
>nega6608
TCTTGTTTGCTTTCTGTTCG
>nega6609
GAAGTTTGGTTAAGATTGAA
>nega6610
TTGAGCAGATTTTAATTCTT
>nega6611
TATCCAGAGCTGCATGTGCC
>nega6612
ACTGATCGGCCAAAAGTAGA
>nega6613
CCAGCTCCTCCGTTATGGGT
>nega6614
TTATTCGAAAAGATGGAAAG
>nega6615
ATGTACAGTTGCCCGTGGGA
>nega6616
AAACTCAGGCGAACGAGCGG
>nega6617
GTGGGTGTCAGAGTGAGCGT
>nega6618
TTGGGCGTCGCATTTATAAG
>nega6619
CCATGCTGTTATGTACTTTA
>nega6620
CTCGCGCATGAAGTATTTTGTA
>nega6621
GCAACAGTCCAGCGTCGCAT
>nega6622
CCTTTCGTCAATATGTCTGCTGG
>nega6623
CAGCGCGAGCTAGACGACTA
>nega6624
GTTACGACGTAAGAACTTTA
>nega6625
AAGATTGCAGGTTCGAATCC
>nega6626
ACCAATGGGAGTCGAGTGCAC
>nega6627
ATAATGATGATCCTATTGAT
>nega6628
GATTAAATTCTAATATTGAT
>nega6629
AACTATGGATCAAATGATGA
>nega6630
TTATCAACTGGGGCAGAGTGA
>nega6631
CAGTGGTAGAATGCTCGCCT
>nega6632
TTCATCGACACCGACGTCGA
>nega6633
AGTTGTAGTTGTTGTTGCTG
>nega6634
GAGGGCGCCGAAGACGATGA
>nega6635
CATGGGCGTCGATGTGTTCA
>nega6636
TTTCATTTACATTGAAAAGA
>nega6637
GCGCGGCCAGACTCCAAATT
>nega6638
GCCACGCGGGCGGCCCGGGT
>nega6639
AAATCCAATACGATCGAAAA
>nega6640
GTCATTAAGGTCTTGAACCTGTG
>nega6641
ACTAAAATAATCCGTTGAATC
>nega6642
ATTTTTAACTGAGTCACAAA
>nega6643
ATAAGCTAATTAAGCTACTG
>nega6644
GCTATTGTGAGCCCGCCTTG
>nega6645
TTTGAGCTTCTCGTATTTGT
>nega6646
GGATTTTTTAGATCAGCAGT
>nega6647
AATTGTATGTAGAAATTGCT
>nega6648
CATCTAATTCTTGGTTAGGA
>nega6649
AAATGTTGTCTAGTAGAATT
>nega6650
GTTAAAGAGTTGATCGTCGA
>nega6651
GCCAATTATCAAGTCGGGGT
>nega6652
TACATGCATTGCTTCATATT
>nega6653
GATGGCAACTCGGCGGAGCA
>nega6654
CTTGGATCTCGCTTCAATAC
>nega6655
GGTGCGTTTGTGGAATACGG
>nega6656
GTTCCTGGGATCGAGACGAG
>nega6657
AGCCAAAAGTTTTTAGGGTA
>nega6658
TGTGCCGCAAAAGTATTTCC
>nega6659
GCTGGACATTTATTATTAAC
>nega6660
ACAATCGGCAAACCCGGGCA
>nega6661
TTGGTGCTGGAGCCGATCTG
>nega6662
AAACGTATGCAAAAAACGTA
>nega6663
GCAGAGGCAGGACTCTGGGC
>nega6664
GGAACTCGTTGCCTTTGATTC
>nega6665
GTTTTGTAGCTTATTATTTG
>nega6666
GTTCAAGATTTTACTGTGAC
>nega6667
TTGATTTTCAGTTTTGTAGTT
>nega6668
GCAGATTCATTTATTGGAAG
>nega6669
GTAGATGAAAAGTGTATTTTT
>nega6670
TAATTAATATACGATCAACA
>nega6671
AATACAAAGAGAGAGAGCTTAAGA
>nega6672
CACTATGAAAGAATCAAAAG
>nega6673
TCCTCAGATCGCGTGTGCTG
>nega6674
TGCTGACGGCGTGACTATTGGT
>nega6675
GCCCAGAAGTACAACTGCGA
>nega6676
GAGTGCTCCTCGAGTGGGTG
>nega6677
TATCAGACAGTATAGCAATG
>nega6678
TGGAAACGGAGGATTCTACA
>nega6679
AATGAGTTTGTTTTCCCTGG
>nega6680
TTAAACACTTCCTACATCCT
>nega6681
TTCTTTTGAGGAGTCCGACAG
>nega6682
GGTGGAGTGGGAGCAGTTAC
>nega6683
TATCAAGCCCGTTGATGATA
>nega6684
ATCATCATTTTGGTTTTGAAG
>nega6685
TTAATTTTTGGTGGCAGGCAA
>nega6686
TTGATGATCTTTGTTGTGAC
>nega6687
TTTAAAATCATAGCTCATCA
>nega6688
AGAACAATATTTGGCGGACC
>nega6689
ATTGTTGAGTTCCTTTTTTA
>nega6690
CTTGTCAGTTTCTTGTCCTT
>nega6691
CATGATCGGCCAGCTGCTGC
>nega6692
CGAAATAGCTCAGTTGGGAG
>nega6693
TTAAAATCATAACATTAGTA
>nega6694
GCTAGTCAGGACGGCCGAGTTG
>nega6695
ACGTCGTGCTCGTTACTGTTG
>nega6696
TTCAGATGCGGACCAATAGC
>nega6697
CGCTTAATCGTCTCTCGATGTC
>nega6698
GTCTTTTTCTCTCTCCTATA
>nega6699
AGATTATGGATATCTGACGG
>nega6700
GTCTTGGAAGTCGAAGAATA
>nega6701
TTCCCCCAATCAGTATAGTA
>nega6702
GTCTTAGATTGAACTGAATT
>nega6703
TTGTATTTCCCAAATTGCGT
>nega6704
GCTTCATGAAATGAATGTGT
>nega6705
CGTGCTCTCAAAGGGAACTG
>nega6706
CTTTAGCTGTGTGACTTGGG
>nega6707
CCATCTGGCCTTGCTGAACG
>nega6708
GCCATAGGTTCGCTTTTTCC
>nega6709
TCTTTTTCCGCCGCTATACA
>nega6710
TCGTTGTATTGTTGATTTTA
>nega6711
CACAGCTGGTGGTATCCAGT
>nega6712
ATGAGCTTTAGGATTTGTTT
>nega6713
TCGGAAAATTTGGTCGATTG
>nega6714
AGGCTCAGTTTTTAAAGAGA
>nega6715
AAAGTAGAACAATATTTGGC
>nega6716
CTGACGAGAACTCGAGCCGC
>nega6717
GACGATCTTGCCATGACAGA
>nega6718
CACTATCATCATCATCCGAA
>nega6719
ATGGAATTTTGACGCAATGC
>nega6720
GAACTGGTTTGCTGAGCGCT
>nega6721
TTTACGCAACGTGAAGGCAT
>nega6722
CGCGGGCCACTCGCTGCCGA
>nega6723
AGGAGTGGGGCTTCTCCAGT
>nega6724
TGCTTGGATTTCACTGGAAC
>nega6725
TCTAACAGCTGGTCGACCTTGG
>nega6726
TTAGTGGGATTGGGTGACAT
>nega6727
ACAGAGTTTCGTCTGGCCTG
>nega6728
AACGAAAATTGGCCGAGAAAA
>nega6729
TTTGAAACTCAGTTTGCGGC
>nega6730
ACATAGCCTATAAGAGGTTAG
>nega6731
AAAAAAGTTTTGTGATATTA
>nega6732
AAGCTTATATCGGTAGGTAT
>nega6733
TTCTTGGTGTTGATTTTTAC
>nega6734
TTCTGCAGTTCCCGGGGGCG
>nega6735
TCAGACAATGGAGTTGGGGA
>nega6736
GATAGGGCTCCGAACTTCTT
>nega6737
TTGAGGATTGCCTATTGTGC
>nega6738
ACAATGGAAATGCTGAGATT
>nega6739
TGTATATGATTAGGATTGGGT
>nega6740
ACTGATGGTCGGATCCAGGT
>nega6741
AGCCACTGATCGTTGACACC
>nega6742
GAATTCCATTGAAAAAAGCTT
>nega6743
TCGTGATCTTCTAACATTAA
>nega6744
TGGCGATACTTGGATGCCCT
>nega6745
TGTTTACGATTTGCTACACT
>nega6746
ATGATTTAGATAAGCTTTGT
>nega6747
TTTCATTTTCCAACTGCCAA
>nega6748
ATATGTAGTCTGGAGAGAAG
>nega6749
TCTCAATTTGTAAATGTGAG
>nega6750
TCACAAAGACAACATTAAGT
>nega6751
AACGGAGCTTACAACAATAT
>nega6752
TTGTGCTCGTTGTAGAAGCA
>nega6753
CACAAAAGGAGAGACAGGCC
>nega6754
CAAGACTATCTTAGGGGATA
>nega6755
AGTGTTCCTGTAAATTACTT
>nega6756
AATTTTGGGTGTAGCCGTTCA
>nega6757
ACAATGTGATTGAGAACACA
>nega6758
ATTTTGGGTGTAGCCGTTCA
>nega6759
AGGTGTATTAGTAGGTGGTG
>nega6760
ATTGTACTTATTACTATCGAT
>nega6761
TCTCAACCTTGTCCCATCCG
>nega6762
TTTGTATCGGCGTCGATACT
>nega6763
TTTTCCTCATCTGAGTTTTG
>nega6764
AGGACGACATCACCAAGATGT
>nega6765
TTGCATTCAAAAAGTATTGA
>nega6766
AAGTGTTGAAAAATTCAAGT
>nega6767
CCTTCACTGAATACTACAGA
>nega6768
ACTGATTTAAAGGCTTTAAT
>nega6769
TATTATTATTTATTGGGGTC
>nega6770
TGGATTTCGATGATGTGGGTG
>nega6771
CAGGGCATCCAAGTATCGCC
>nega6772
GTTAGTTTGCTAGGAAATAT
>nega6773
GGTTATAATCCTTTTCTTTT
>nega6774
GTAACATAGTAGATGTACTG
>nega6775
GCAAGTACTGGCAGCTGACC
>nega6776
TTGTCCAGTGTTGCCACGCCA
>nega6777
TTGCTGCTGTTGACCGGACG
>nega6778
CCTTGGATGAACACAATTTG
>nega6779
TAAGGCACGCGGTGAATGCC
>nega6780
ATCTCAATTTGTAAATGTGA
>nega6781
AAGGGTTATGTCAAGGGAAT
>nega6782
AATAGAGATGCTCCTTTACA
>nega6783
TTGAGGAGTCCGACAGAGCC
>nega6784
AAGTGTTTGCGTGGACTTGTC
>nega6785
TTAGCGTTTTCTTCTTAATT
>nega6786
TAAAAAACTAGGATTAGATA
>nega6787
GGCATGGTTCCTCGACTGGA
>nega6788
AACATTGACGATCGCAGATCC
>nega6789
TCCCTCTGATCGGGTGGTTGC
>nega6790
TTTCTTTTAGGAATATTAAT
>nega6791
AAGGTAAAAGTTTCAACTTA
>nega6792
CCTCATCGTCATCATCGTCG
>nega6793
TTATCCTTGCAAATTCGAGA
>nega6794
GAAATGATGATGACTAAGGT
>nega6795
ATGAAGAACGCAGCAAACTG
>nega6796
GAGGCACTTCTAAAGTCGCT
>nega6797
GAGACTCAGATAGCGTAATTAAG
>nega6798
AATGATGAGGAGGAAAAGGT
>nega6799
AATAAAGAAATTTCTTTAAG
>nega6800
AGCTGGAGCTGGAGCTGCAGC
>nega6801
GGTGGCTAGTGATAATCTGGT
>nega6802
TTAAACTGAGCTGTGAACCA
>nega6803
ATAACGAGCTGAGATCTTTGC
>nega6804
TAACTTTGGAGAAACTGAAG
>nega6805
AATAACTGACTTTTTATCGTT
>nega6806
TATGCTGCATCTAGTCAGTT
>nega6807
TGTGACCAGATGCCAGCGAC
>nega6808
TTGAAAGAATTCCTAGGGTG
>nega6809
GTCTACTTGTGGGGATGTTC
>nega6810
TTCTCGGCCAATTTTCGTTGC
>nega6811
CACAGCCAGCTTTGAGGAGC
>nega6812
AAGATTTTTGTGCAAATCAAT
>nega6813
ATAAAGAATATCAAAAGGTT
>nega6814
CAAAACGTCAAATTTGTTGC
>nega6815
CGGAATTATATTTTTATGAGC
>nega6816
ATCTATTAGGGTTCTTTAAT
>nega6817
TTGTTCGCTGATTGAAATCA
>nega6818
TGTTTTGCGGCTCTAATAATT
>nega6819
CAGGACCAAAGACACTAGAA
>nega6820
CACAGCCAGCTTTGATGAGC
>nega6821
ATTTATTGAAGGAATTGATA
>nega6822
CAGTGATGATACCCAAAAGGT
>nega6823
AGATTCTCCGTTATTTAGAA
>nega6824
GTAATTTTTGGTAGCCGGGA
>nega6825
AACCATTCACCATGGAGCGC
>nega6826
TTGGCCACGTCGTCCGCGAAGC
>nega6827
CCTGGATTTGGAATAATTTCT
>nega6828
CCAACACCGTGGCAGCGCCC
>nega6829
ATGGCGCTGTCTGTGGGTCCG
>nega6830
GATGTAGCTCAGATGGTAGA
>nega6831
ATATAAAGTATTTTACTTTTA
>nega6832
TTGTTGGAATACTGGTAAAT
>nega6833
TGTTAAAGAGTTGATCGTCG
>nega6834
ACAACGGAAAACAGATTGTT
>nega6835
ATAAGAATATGTGTTTTGCAG
>nega6836
GTCTGTTCGACTTTTAAATTC
>nega6837
AAGTGGCAAATGAGTTGCTT
>nega6838
TTCTTGAGCAAATGTTTCCT
>nega6839
CCGGGAACTGCAGAAGCAAC
>nega6840
TTTTACACGTGCTAAAAGGG
>nega6841
TCGTGGCGCGGGCAAAACCA
>nega6842
CTTGGCTCTGGGTTTGGTTT
>nega6843
GAGGACCCGGCTAGGCTGGCG
>nega6844
AAGCTAGATTACCAAAGCAT
>nega6845
CTTCGACGAAATTCCGGTGT
>nega6846
AAATTAAAGATGCAAAGCAA
>nega6847
GGTTGACCAGAACAGCGAAT
>nega6848
TAAGTTTTGAGCGCCGAAAA
>nega6849
TGGTTGAACGTGTCCTGAAAGT
>nega6850
ATCGCCAACGACCAGGGCAA
>nega6851
AAGTTAAGAAAAGCTTTATATGGCC
>nega6852
TAGGCGCTGGATATGTTCTT
>nega6853
ATCCAGAGGAAGTGCCAATT
>nega6854
TGAAAGGCATTGTGTACTTA
>nega6855
CGGTGTAAGCCAGGTTGGTT
>nega6856
ATATCCTTGTGGTCTCGCCT
>nega6857
TTAAGTGGTCTTTTAGTTTT
>nega6858
AGCTGAAAGAGTTGCCCTCA
>nega6859
GATATTGTAGGATTTATTGTA
>nega6860
TTGTTTAGGCTATTCAACTG
>nega6861
AATTTAGCTGCAACAGTCCA
>nega6862
TACCCAAGAGGACCGGAACAG
>nega6863
GATAAAAAAGATTGCGACCT
>nega6864
GAATATTGCTTAATCAATGTA
>nega6865
TTCTCAGTGAAAAAAAGATG
>nega6866
AGAGATCTACAAGTGCACGG
>nega6867
CAAGGTCAAGAAAAAAATTAA
>nega6868
TTTTATGAGCTTTAGGATTTG
>nega6869
TCTCTGCACGTTCTGAAGTT
>nega6870
TGCCATAGGAAAAGGGTTTA
>nega6871
GAGGCACTCTCTTGAGCGCA
>nega6872
CATTGAAAAGATTTTTGTGC
>nega6873
ATTCTAGTGTCTTTGATTTAAC
>nega6874
ATCTCTATCGCCAACAAAGT
>nega6875
GCCCAGTTCGGTTCGGTTAT
>nega6876
TTTCGCTCAAATGCGTGATG
>nega6877
GCCGAGGATGAGAACTTAAC
>nega6878
CTAGATTTCATGCTCGTCTA
>nega6879
TTGCCTAGAGATGTCACGGA
>nega6880
TACTAGCGAATAAGGTACAT
>nega6881
ACGAAGTTGCCAGTATTGAA
>nega6882
GGTCACTCTGTGCCTGTGCT
>nega6883
AAGAGTTAGAGTAATAGCAA
>nega6884
CACCAAAGAATATCAAATAC
>nega6885
TCACCGCATTGCTCGTGATT
>nega6886
TTGAGTTGGATCAGATCGCG
>nega6887
CGAAAATCGCCTAGAAGTTA
>nega6888
TCTCAACGTCGCAGCCTCGA
>nega6889
TCCTGAAGACGCTCCATCGA
>nega6890
TCTAGTGTCTAAGATCAAAA
>nega6891
ATTGGAACACGATTTGAGTG
>nega6892
TGTTATAGTAGCTGGTTGGT
>nega6893
TGATATAATTGAATTTTAAA
>nega6894
AGAAGATGAAACTGAAGCAA
>nega6895
CGAATTCTTTTGATGTTAAC
>nega6896
TTTGATGAGCAAAAGGTATT
>nega6897
AAGACCGTCATCCTGACCAT
>nega6898
TCTTCCGAGCTGTTTGAGCT
>nega6899
ATGGTGCATGTGTCCGTAAC
>nega6900
ATCCTTTCACTGGCTTGGGA
>nega6901
CATTTGTCATCATTGGTGCAGT
>nega6902
TTCTATGAACTTAAAGCACGA
>nega6903
TAAATGATGCTTACAACTGA
>nega6904
GTATGCATTTGGAAGATTTG
>nega6905
AACATCGACATTTTGAACGC
>nega6906
TTGATCATAGATAAATTGGT
>nega6907
TCAAGGCAAAGGTCAGGTTA
>nega6908
TGTCAAAGTGTGTTGTCAAT
>nega6909
GATTCACTAAGAACTCCATG
>nega6910
TGTTTTATGTAGCGATAAAC
>nega6911
TTTGGCAAGATGTCGGAATA
>nega6912
AATGGCTAAAATGATGGTCA
>nega6913
CATGCAGTTTTCTGCATTCA
>nega6914
TTGTCTGAGCAACGTATTGA
>nega6915
GCTGGGCGACGATGAAGTCA
>nega6916
AGCTCTAAAGTTGTTAGACTC
>nega6917
AGTGTAGCGGTTATCACGTGT
>nega6918
GATGACCTCTTTATCGGCTC
>nega6919
CAACAAGCCGAATACAAAAT
>nega6920
TGGTGTTTGAAATCTGTGTG
>nega6921
AATTGTTCTATCAGGACTTT
>nega6922
TAGCCGAAAGAACTTTGTGA
>nega6923
AAAACATCTTTCCGATCTGT
>nega6924
TGGATGCAGTTGAGCTTTGA
>nega6925
TCTTAGCTACTTTAATAGAG
>nega6926
GTAAGAAGGAATAATATAAT
>nega6927
TTGGATGAACAATAAAAGCT
>nega6928
AAGCGCCGTTCATTAGGGGC
>nega6929
AGTTTTATGGTTGTATGTGT
>nega6930
AAAGGTTATAATCCTTTTCT
>nega6931
CCAGAAGACCACCAAGGAGG
>nega6932
TGTTGTTGAGTGTTGGTGTGT
>nega6933
AGTAATTTGCTGCTCGATTA
>nega6934
AGTGGTTCGATTCCACCTGG
>nega6935
ACTGGGTTGGAAGCGGCAAC
>nega6936
ATGTAAAGGAGCATCTCTAT
>nega6937
CTTGTCATATTTAGAGAAAT
>nega6938
AAGAGCAACTACGAAACGTG
>nega6939
TCTGAACTTTCGATAAAAGCT
>nega6940
GGTAATAGAATTTCAAATTA
>nega6941
AGCACCACAGAAAAACTAAG
>nega6942
AAATAAACGACGACTGCGCT
>nega6943
AAAATAGATGTTGTGAAAAT
>nega6944
TCCACTCTGAAATTCTGTCT
>nega6945
CGGGAAAACAGAATAAACGC
>nega6946
ATGCGACATACCAAAAGAGA
>nega6947
TTACATTGATTAAGCAATAT
>nega6948
AAGTTACTTTAGGGATAACA
>nega6949
AGCGAAAAAATACCAAATCC
>nega6950
ATATGATGTTACTTCTAGTA
>nega6951
TGTAAGCACTCATGTTCCCTG
>nega6952
TTTATCAATTTGTTTGTGGC
>nega6953
GCTGCCGAAGAGTGAAGCGGC
>nega6954
TATAGTTGTTAAGTAAGCGA
>nega6955
TCAATTTTGGGTGGATGCCT
>nega6956
TACGGCAACTTGCAGGCTCC
>nega6957
CCGGTGCCGGAAAGACGACC
>nega6958
ATTTTTGGCGTACTTATATAT
>nega6959
TTCTTGCTTGGCTCTCAGGA
>nega6960
TCATAGCGAAATAACCCCTTT
>nega6961
TCTTTAAGAGAAGGGAAGTGA
>nega6962
TCGATCGTATTGGATTTGGA
>nega6963
TCTACGACTTCTACCAAGAC
>nega6964
CAAGAATCAGGAAAAAAGGA
>nega6965
ATATATTGTTTTAAGGGTGT
>nega6966
TGAATGACTTCGGGAACCTA
>nega6967
TTCGCGAAGAAATTTTTCTT
>nega6968
TGACTTGGCTGGTTTTAAGA
>nega6969
AGATGGAGCTACCTGCGTGT
>nega6970
TCAAAAATTGTTACATTTCAG
>nega6971
CTATTAAAATTCTTATTGAG
>nega6972
GTTCATGAAACATTCAAAAG
>nega6973
TTCTTGTTTCAGGATGGATT
>nega6974
GTCCAGGTGCTGAAGAAGCT
>nega6975
ACTCTTAATCTCAGGGTCGT
>nega6976
AGGTGTTGGAAAACGACGTT
>nega6977
AGCGCTTGCTCTTGTTTCAT
>nega6978
TGCGCAACTTGCTGCCCAGT
>nega6979
ACTGAAGTTTGGTTAAGATT
>nega6980
GACTCCTTTTGATTTTGCTG
>nega6981
AATCGACCAGCAACTACGTT
>nega6982
TGTAATATGGTTTAAGAAAT
>nega6983
TGTGTCGAAGAAGATTTATA
>nega6984
GAAGATTAGAGTATCATTTG
>nega6985
TGATCAATGAGAAGAGGTGA
>nega6986
GGCCAAGAACGTGAAGAAGG
>nega6987
CTATAAATAAAGAAATTTCTTTA
>nega6988
AAATAGTAGACAGAGTGTGTTG
>nega6989
CAACGTAGAACTGATCCAAT
>nega6990
AACTTCAGTTTCTCCAAAGT
>nega6991
TCTTCAAATCCAGGAACCTG
>nega6992
TAATCTCAGGGTCGTGGGTT
>nega6993
GTGAGTTTGAAATTGAAATGC
>nega6994
GCTTTGTGCCGCGTGTGCTG
>nega6995
ATTCGCATATTGCTTCGACC
>nega6996
TGCTGGATACATTTGCTGGA
>nega6997
GAGAAAAAACAAATATCAGA
>nega6998
AGATTTTTGTGCAAATCAAT
>nega6999
CTTATACCTTTTATAGTATG
>nega7000
TGGAGCCGGGCGAAATTAGC
>nega7001
ATAAGTTAAATCATTTGCAT
>nega7002
AGGTGAATGTGTTGCGGAGA
>nega7003
TCTTCGAGCGTTTCTTCCTG
>nega7004
AATTAAGCAGAAGGCCGAGC
>nega7005
GTGCCCAAGAAAGCTACCCT
>nega7006
TAGAATAGTAGTCATATTTT
>nega7007
AAATGAAGACAAACAATGCG
>nega7008
GGTTTAAGCGTCTTCGAATC
>nega7009
AAGATCTGGCACTGGAGAAG
>nega7010
ATTTGAACAATTTCGGGTGG
>nega7011
TTCCTTCTTTAAGATGTCCG
>nega7012
TTGTTGATGAAATTAATTGG
>nega7013
GATCGTGTGCTGACATTTGC
>nega7014
TATGCAGCATCGAGGAAGGT
>nega7015
GGCAAATGAGTTGCTTGTTG
>nega7016
AATAAGAATATGTGTTTTGC
>nega7017
ATATCACATTGATGCAAAGT
>nega7018
TTGAATAAGATTCTTGAAGCC
>nega7019
AGACATTTTTTTGAAGTAAG
>nega7020
GTTTTTGATACTTTTAGAAA
>nega7021
GTATTTTTTCGCTGTTTGAG
>nega7022
TTGGTTTGGTTGTTGTCCAGG
>nega7023
TAAGCTTTCCAACCATATTG
>nega7024
TTTATCTGAACAATATTGTCT
>nega7025
TTAAAACGTAAACTACCCTT
>nega7026
GTTGCTTTCCGAGCTCGATGGT
>nega7027
TCAAACTAAAATTATTAAAT
>nega7028
TTGCAAGTCTGAATTAGTTT
>nega7029
ACGCTGTGTTGGAGGAACTC
>nega7030
TAAAGTTATAGGTATCAAGG
>nega7031
GCAGCTAACTTATTGGGCGA
>nega7032
TTTGTGGTGTTAGTGATATG
>nega7033
TCCGAAGCCGAGGATGCCAA
>nega7034
TGCAAGGGCACAGGTCGTCC
>nega7035
AGTGTCTGTGGCTTTGGTCTC
>nega7036
GCCACGTCGTCCGCGAAGCCT
>nega7037
TTGTATGGTTGTTTGAATTT
>nega7038
GCATTGTAGTCGCATTGTCT
>nega7039
CTATGGTGAAGAACGGGTCG
>nega7040
ATTATTCGTCAGAAGGACGTGC
>nega7041
CTCCTGAGGTGCGGTTATTG
>nega7042
TACAATGTGGTTGTCAGGAA
>nega7043
AACATTTGCCACTTCATTGC
>nega7044
TTTCTGTGCTTTTCGATCGC
>nega7045
ACAAGTTCTTTGGAAAAGAA
>nega7046
CCACGGCAGCAGGAGCAGAG
>nega7047
GTTGAACGTGTCCTGAAAGT
>nega7048
GAAGAAAGATTTCGTTTGTT
>nega7049
TTATTGGAGGTAGAATATTA
>nega7050
TGTGCTATGCAGCTTTCTCC
>nega7051
AACCGAACTGGGCAGCAGTC
>nega7052
ATTGAAGCCAAAAAGAGGCA
>nega7053
GGGTGTGAAAAGTGGCAAAT
>nega7054
ATTTTTGACCATTCGTTCCG
>nega7055
AAAATGGTGTATTTTTAATT
>nega7056
TCTTGATGAAAACCTAGACA
>nega7057
CTGGACGATTAAATCAAACT
>nega7058
CACAAACAAATTGATAAAAA
>nega7059
TGAGTTGCTTGTTGTTTGCG
>nega7060
CTACAACGACAATCAAGGAG
>nega7061
CCGTAAATCCGAACTTGTGC
>nega7062
TTGAGTTCCCTTGGTTTGCA
>nega7063
GCTCTCTCTCCTGATCTGGAA
>nega7064
TCTTCATGTCGTTGATGTAT
>nega7065
TGAAGTTTGCTCTTTGAGTG
>nega7066
GAAAGCTTATAATGGAGTTA
>nega7067
GAGGCTTGGTGATGCGAGCAG
>nega7068
AACTTTTGGTTCTCTAGGAAT
>nega7069
TAAGTTGCGATCCTTTTGGC
>nega7070
AATATGTCTGCTGGCATCTCGGT
>nega7071
ACGTTTTGTGTGTTTGTATT
>nega7072
TTGCCAGACGAACCCAGACC
>nega7073
CAAATTTATAATGTAATTGT
>nega7074
TGGTCTCCACAATTAGGAAGT
>nega7075
TGCTAAAGTAGTAATAGTTA
>nega7076
TTGCCTGTGTTGTGTGGTGGT
>nega7077
TTTTGTATACAGAAGTTCTT
>nega7078
ACATAGAATGTCCTTTATAT
>nega7079
ATTTTTTAAAAGTGTTAAACG
>nega7080
TATAAAAGTCGTTGTCCACT
>nega7081
CGTGTCCTGAAAGTAGTTGG
>nega7082
TTGGCCAACTGGAAAATCGA
>nega7083
GCTCTAGAGGTGGCTACAGGC
>nega7084
ATAAGAATTGTAGAGATTGC
>nega7085
TATATAAGGAGATTGCAGCC
>nega7086
CTTTTTTATTAGTATGTTTAC
>nega7087
TTGATGAAATTAATTGGTCC
>nega7088
TGTATTTGCTATTATAGCAG
>nega7089
GTCAGATGCCGGACAATGTC
>nega7090
GTCTAAGGATATTTGAGATG
>nega7091
TTCCGGACTTGTGCCAGGAC
>nega7092
TTGCGCTGTGAAATACATATG
>nega7093
TTTGTTTGCCGCAGTTTTTG
>nega7094
ATTAAGTAAAGTATTTCATT
>nega7095
TCGGAACTTTATATTTTATT
>nega7096
GTAGTTAAATATAACATTTG
>nega7097
GGCCATCATCATCATCATCA
>nega7098
AAGATAAACAATTGTGCTAA
>nega7099
CGATGTTGGATTAAGATATA
>nega7100
TCGAGTTCCGTATACTCTTT
>nega7101
TAAAAGGATGTGCTTATCGA
>nega7102
TTTTGTGCAAATCAATATAA
>nega7103
AAGACTAAAAAAAAAGCGGA
>nega7104
TATTTGAGAAAAATTTTGCT
>nega7105
TCGAATTGGTCTGGTCTTGT
>nega7106
TGTTCCTTGTGTAGATGCAT
>nega7107
GACTAGGAGAATACAAGATG
>nega7108
TTGCTGCTGCTGGGGCTGTG
>nega7109
TGCCGGAAGCGATCCCACTG
>nega7110
CTTACTGATGATGGAGTGCA
>nega7111
CCCACAACCACCGTTTTGCA
>nega7112
TTTTTAACGGAGCTTACAAC
>nega7113
TCCACTACTGAAAACGGGCG
>nega7114
CGTCGAACGCCTGCTGGACG
>nega7115
TGCGTGCGCGATAGACTGTT
>nega7116
CTTATAATTTCTTCTTTAGT
>nega7117
TTTAAGTAAGGGGTAATAAGAG
>nega7118
CGGGAAAAACAATATTGTATT
>nega7119
AATAAATGTCTACATGAGCT
>nega7120
GATTGTTCTTTTTCTGAAGA
>nega7121
TATGGGTTGAATCAAAAGTG
>nega7122
AATATGATGATCAAGTAAAAGC
>nega7123
AACAGTAACGAGCACGACGT
>nega7124
CAAACAGCTCGGAAGACGGC
>nega7125
GCTTTCTATTTGCCAAACTA
>nega7126
GAGATACAATACGATTAGCT
>nega7127
TATTGTTTGCCAGATTGCCA
>nega7128
TATTTTAACTTGCAGCTCGC
>nega7129
GACATCGTAAAATGAATGAG
>nega7130
TGTCAGAGTGAGCGTTGTAA
>nega7131
GATGAAAGCTAAAGTGCTGA
>nega7132
ATACTGCGTACAATAAAATA
>nega7133
TTGCACGCGAAAATATATGG
>nega7134
TATTGGAACTTTATATTTTA
>nega7135
TACATAGCCACTGATATGCG
>nega7136
TATTAAGAGATAATAATAAT
>nega7137
ACTCGAAAGTGCCAATCAGA
>nega7138
TTGGGGAAATTAAGGGGAGG
>nega7139
TAAGAAGAACTTTTTAACATT
>nega7140
TTGAATGAAATGCAAGCAAG
>nega7141
TGGTCTTCAAGCGGAAGCTG
>nega7142
TCTGTTCACTGCGTATGACG
>nega7143
GAACTGGGCAGCAGTCGTAA
>nega7144
TTGACAGTTCGCTTAAAAAT
>nega7145
TGTAACAGACAACGACGCGT
>nega7146
AACGCAAAAATAAACTGCTGA
>nega7147
TACTCTAAGCTTCGACTCTT
>nega7148
AAACAATTTCCGAGCCAATTA
>nega7149
TGTTACAAACTATCAAGAGT
>nega7150
TATTTTTATGAGCTGGTAGGT
>nega7151
GATAAATCGTGATCACTGAA
>nega7152
TTGTTTGATCAGTAGTTATT
>nega7153
GCTGCGTGATTGTGGTGAAG
>nega7154
AAGCCCAAAGCTAAGAAGGC
>nega7155
ATATATGTATGGTTATAGCT
>nega7156
AGATGGACGTGCAGGTGTCCTT
>nega7157
ATACGGGGTTGCGAGCAAGT
>nega7158
TTATTCGTTTTTAAAGGTAT
>nega7159
TTCTATGGTTTCGAATATTTCGCGCAGC
>nega7160
TTCGATTTTCAGTTTCAGCT
>nega7161
TAAGCTCAATTAACTGTTTG
>nega7162
TTCGCTAATGGAAAGTACAA
>nega7163
ATTCGGAATGGGGATTTTCG
>nega7164
TTATAAGAGTATTTCACATT
>nega7165
TCAACGGATTGGACGACGGC
>nega7166
AAATAGGCTCTGATTGTATA
>nega7167
TGCAAACAGAATATTGCCGT
>nega7168
CGCCTCCTCTGGACGTCTTC
>nega7169
TGGCAAGAGTGGCGGGTTTG
>nega7170
TCGCTCTTATTATTAAGGTA
>nega7171
TTCGGGTGAGGTTTCTGATG
>nega7172
TCGAAAGTGCGCTTTAGCGGC
>nega7173
ATACTACTGATTGATACGTT
>nega7174
GCCAATAATCGTTTGGACAG
>nega7175
TGAAAACGCCCCTAACATGA
>nega7176
ATATGCATTACGATTGGGATG
>nega7177
TGCTTTATTGTTCGCTGATT
>nega7178
GAGCTCTTCGTCTGCAAGAA
>nega7179
ACCGAACTGGACCGTGTGGC
>nega7180
TCCTCCAGCTCGTGGCCGTCG
>nega7181
TGTTGTTGAGTTCTGATTTT
>nega7182
TGTCCATATCTTTATATCGT
>nega7183
GTCGCGCAGATGGAGCTTTT
>nega7184
AGTCCAGCGCGCAAGGGGGA
>nega7185
AAACTGCAATTTTGAAGGAG
>nega7186
GAGGTACATATAAGGATCCT
>nega7187
AAGATTGTGTCAGTATTTTTT
>nega7188
TTAAGGTAAGATAAGTCGTA
>nega7189
TAGTGACAAAGTTTCGAAGA
>nega7190
CGTCGAACAAAAGGTGAATG
>nega7191
TTATTTACAAATAATAAGCTA
>nega7192
GTGGCAAATAAAACGAGCTG
>nega7193
AATGAGATTTCGATACGTTA
>nega7194
TTCGAATGCCTTAGTCTTCT
>nega7195
CTCAAAAAGCTAATGTAATT
>nega7196
TGGAAGTTATTGGCAAACGG
>nega7197
ATGGCGTCGCACTTTATTAG
>nega7198
TACGTGTACCTCCACCGAGT
>nega7199
AATGATGACGATGATGATCA
>nega7200
AGTTTTCGATTTAATGATGT
>nega7201
ATGAACGTCGTGGAAGACGC
>nega7202
TCGAAAAGATGGAAAGGGCA
>nega7203
AAGTTGACGGTACACCTGGA
>nega7204
TGTCGACGCTGCTCACGGGT
>nega7205
AGGGCGTCACTTGGGCCTTT
>nega7206
CAGTTTGCTAGGCGTGACAA
>nega7207
CCCTTGGAGCGCTTTGAAAC
>nega7208
ATGATTGTGACGCATTTCTG
>nega7209
CAGCAGTGCGGCAGTAGCGTT
>nega7210
GCCACTATCTTCACTGCCGC
>nega7211
ATTAGGTCCATTTAATAAGA
>nega7212
CATTGACAATTCCGATTTGT
>nega7213
AGATGGGATTCCGATTACAG
>nega7214
ATGAAAGGCATTGTGTACTTA
>nega7215
AAATTGATAAAAATGTAAAG
>nega7216
CAACAACATAGTGATCGGTG
>nega7217
TATCACAGCCATTTTGACGA
>nega7218
TTTTGATTCTTTCATAGTGCT
>nega7219
GAACATCGACATTTTGAACG
>nega7220
AGATGCAGCTGGAGATGGAG
>nega7221
ACTTGTCTAGAGCTGTGGTT
>nega7222
TTCAATTGAGTTTCACTTTC
>nega7223
CACACCCGAAATCGACTGCC
>nega7224
CAGAGTGATCTTCAAATTCT
>nega7225
ATTATAAAAAAATTGTCGTG
>nega7226
TTAACTCATCGCATCTCAGC
>nega7227
TTTATAGTAACAGTGTGTGTTG
>nega7228
TATAGTCGAGACATTCAGCA
>nega7229
CACAGTTGCTGTTTCTTTTA
>nega7230
AACCGGATTATTTTTAGCTA
>nega7231
TCCGGAGTGAGGCTTGGCCA
>nega7232
CATTTACGCAGAGCAAAGTG
>nega7233
AGAAGTACGTAAGACAGCAT
>nega7234
TTAAGCCAGCTAAGCTTTTG
>nega7235
CGGAATTCGACAAAATGAGTGT
>nega7236
GTATGATGATTTTTTCCATG
>nega7237
TTTGAGATTGTTGTGTTTAA
>nega7238
ACTTTATCTTTAGCTTTACC
>nega7239
ACTGTATTATACGCGATTTG
>nega7240
AAGATAATAGTTTGGGTAAT
>nega7241
GAGAAAAGAAATTTCTTTTT
>nega7242
AAGAGCGAAGAAAACAAGGG
>nega7243
GATTGCCGATCCGGGCTTCG
>nega7244
ATGTTGAGCCACCCACTCAA
>nega7245
GGTGCAAGGAGGAAATGCTC
>nega7246
TGGTCAACCGGACACGCGGA
>nega7247
AATGTAAAGTAGAACAATAT
>nega7248
TTCTTTTAGGAATATTAATC
>nega7249
CAATAAAATCGTTGGCAATG
>nega7250
TCCGCTTCAAGGGTGTGAAA
>nega7251
TGGAGCTGGTGCATCACTGG
>nega7252
ATGGAACAATATTTATACAC
>nega7253
TGATATCTTTTATGTTGCAT
>nega7254
CCTTACGATTGGGATGCGATT
>nega7255
AAAATTTATGACAGTTCGCA
>nega7256
CAAATGATTGGATTGATACG
>nega7257
GATTACCTTGATAGGGTAAA
>nega7258
TTTAAGTGAAAAATAGTTTT
>nega7259
TGCCTTCCATCTTCACTATG
>nega7260
CCTCTTCGGATTTGCCTTAA
>nega7261
AATAATAAATAAAAGGTGAC
>nega7262
ATAAATCTTTCGCCTTTTAC
>nega7263
TTGAGAGGCGCCGTAGTTAC
>nega7264
GTGGAGGTGTCCGTCAACGC
>nega7265
ATTGGAAATCAATAAATGCA
>nega7266
CGACCCCTTCGATGATGCGA
>nega7267
ATGGTTTAAGAAATGTGATA
>nega7268
AGTCTCCTTGATTTCGATCG
>nega7269
CAGGAACTACGTGAAATTCA
>nega7270
TTTCGCGTACACAATTTAGA
>nega7271
GTCAATCGGGTTCCGCTTCG
>nega7272
AAACCTTTTGCGACCAGATGAGC
>nega7273
TACCTGTCGTGCGTTTGTGA
>nega7274
TTCAGAGACTTTGAATTCAGT
>nega7275
TATAAATAAAAAAAATGGGA
>nega7276
CTATTGAACGCGCTCCTCTGC
>nega7277
TTATTCAGCTAAGTTATTTTT
>nega7278
ATTTTGATTTTAACTTTTGA
>nega7279
ATATATGTGATTTTTATTACA
>nega7280
TAAAGGGTGTCCTGCCCAGA
>nega7281
AAAGGACGCCCAATGGTTTTA
>nega7282
ATAATGGGAATTAATCGTTT
>nega7283
ATCAGTGCGCTTGATGGCAT
>nega7284
TATATTTGACTTCCAATCAT
>nega7285
TTATGTACAGGGTATACATG
>nega7286
TTGGAATAATTTCTCATATTA
>nega7287
TATGTTTTTAGGCTTAAATGT
>nega7288
AAAGTCTAACCTGCCCACTG
>nega7289
CTTTGAAGGTTATTAGTTTT
>nega7290
AGAAGGCCATCATCGAGATCC
>nega7291
GAGGCCTTACCAATGTGCTG
>nega7292
TTAGGTAAGCATCATAATAT
>nega7293
GTTGACCCCAATTTCCAGACC
>nega7294
GTGTGTGTGATTGATTGTGC
>nega7295
TATCCGTACAAATTTGTTTCT
>nega7296
CAGAAAGGTGTAATGCATTG
>nega7297
TGAACTGTGTGGTGGAGCGCA
>nega7298
TGGCGTCAACATCCTCAACC
>nega7299
AGAAATGTCTAGCATAAAAA
>nega7300
TCTGTAGTCAGTCTTCACAT
>nega7301
GTACAGCTTTGATGTTTCGG
>nega7302
TTCGAGATGTTTACGATTTG
>nega7303
ATTGATTGCAATTAGTTTCG
>nega7304
TTCGAGTTTCAACCGGACGCGTGTT
>nega7305
AGCTCAAACAGCTCGGAAGA
>nega7306
TTTTGGTTTTGAAGCAGCTG
>nega7307
CGAGCCGCGTAGCCTGTAGT
>nega7308
TTCGACTTGCAAAACATAATT
>nega7309
TTTTCTGTGCGCCAAAATCGT
>nega7310
TTGCAGTTGATTTACTTGGT
>nega7311
GTGCGCCGTTGTCGGTGACT
>nega7312
TGGCTTTTTGGAGGGTAAAG
>nega7313
GTCGTGGCGCATGGATGGCA
>nega7314
ATAGTCATAGTGAAGATGGA
>nega7315
TCGCCTTAACAATACTACGT
>nega7316
ATTGAAAATGCATTATAAGG
>nega7317
ATACATTAAACTTAGAAGCT
>nega7318
AGGCCCAGAGCAAGCGTGGT
>nega7319
TAGACTTTGGCAATTTTCCTT
>nega7320
ATTGATCCAGCTGCTGTTGT
>nega7321
CGATTTCATCATGGCATAAT
>nega7322
ATAGTCGGAAACCACAGCTC
>nega7323
TGCTTTGCGGTCAGATACAA
>nega7324
ATTATTGACGATGTTTTTGG
>nega7325
TTAACGACCTTCATTGTGTG
>nega7326
TTGTTGTGCTCGGGTCGGGG
>nega7327
TTAATCAGTGCGCTTGATGG
>nega7328
GAAGTCCAGAATATTGCTTA
>nega7329
TTCTGTAGCTGCCTTTTACT
>nega7330
ATACTGCCGATAAAAGAAAT
>nega7331
CGTCGTCTTTTTGTTGGGCC
>nega7332
TTGCAAGTGCAGCAATATCCTGGGA
>nega7333
AAAAGTGTCGATATATAAAT
>nega7334
TTTACTCTACGATTAACGCT
>nega7335
AAAGAGATAGCGGACGCAGC
>nega7336
TTCACATGCAACATCCCTTA
>nega7337
AGCCCGTGCGCTGCACCAAC
>nega7338
ATGGCCACCAGCTGTAGGAG
>nega7339
CGTAATTTTTGGTAGCCGGGA
>nega7340
CTGCTAACTTTTTTCTTTTAA
>nega7341
TTGCGGAAACATATGCGTGC
>nega7342
CTGGAAGCTTGCCAGAGTTGGTAG
>nega7343
GTTTTAAGATTTAGTCTTTA
>nega7344
TTTTGACGAACTTTTATGGGA
>nega7345
CGCCAAATAAAATGGAAAGT
>nega7346
TGTAGTGTATATATTTTGTG
>nega7347
TTATTAAGTAAAGTATTTCA
>nega7348
AATTTGAAACTCAGTTTGCG
>nega7349
TGTGGTTCTGCCCAAGATAC
>nega7350
TCCAGTTTCTGGGTCTATAA
>nega7351
TCACAAAATGGAAAATGTCT
>nega7352
CTGTAGACAGATATACGATA
>nega7353
TTTCACATTGTTCAGCGAAA
>nega7354
TGGAGTTTGGCCAAAGGTGT
>nega7355
ATAGGAAGTGTGTTATTCGT
>nega7356
CTGCTTCTCGTTTCGGGAAC
>nega7357
GCTTGGTCGACGAAGATGTT
>nega7358
TTGTGGTGTTAGTGATATGA
>nega7359
TTTTTGATTTTTTTTTTTTTTTTAC
>nega7360
GGTTCTCGAGAGAGAGCGTG
>nega7361
TTTGCCGATTGTTCCGCGCTT
>nega7362
AGTAAGCGCTGTTGAAAGCAA
>nega7363
TTTCCAACCCGTAAACGTAG
>nega7364
AACCGCGTCGAGTTCGGCTT
>nega7365
TACGAAATATGGCACGGCAT
>nega7366
TGCATCGCAAGCCAGATTCT
>nega7367
TTTAACTTGAAGGCATTTTCG
>nega7368
TGATCGTCTAGTGGTTAGGA
>nega7369
TAGAGCCACTTTAAAAAAAA
>nega7370
ATGAGCTCTCGACCCTTGGG
>nega7371
AATTGTTTAAGGAGATAAAA
>nega7372
TTTTTCACCTATCGTATCTCT
>nega7373
TTGGAGCGACTGTCGTTAGT
>nega7374
TTCGGCTTCGCTGCCTATGG
>nega7375
GAGTATTTGATTCGTAGAGCT
>nega7376
TAGTGGAATTTATTAAAGTC
>nega7377
TCTCTCCTTTTGTGTGGTTT
>nega7378
TGGCCAGTAGCTGTGGGGCT
>nega7379
CAATAATTCGAGCATTTCCTC
>nega7380
GTTCAGTGGTAGAATGCTCG
>nega7381
TGAAGCGCCCACTAAGAACG
>nega7382
CATTAAGGCAAATCCGAAGA
>nega7383
ATGAAAGCTAAAGTGCTGAAA
>nega7384
TAAAAACTTAAGTTAGTTACG
>nega7385
TCAGACGCACCCACACACAA
>nega7386
TGCCAACTTGCAAACGAGAT
>nega7387
ATAGAATTTAATTTTCTATTA
>nega7388
TCGTGTTGATGTTAAGTGTT
>nega7389
CACATTCTGGAGCGCCGTGT
>nega7390
CAGGGCAATGAAGTGGCAAA
>nega7391
TATTTTATTCAGGGGTGGAT
>nega7392
TGAATTACCACTTTTAACAA
>nega7393
TTGGTAAGGTCGCGTCTTGCA
>nega7394
TTATTGATTGTATTAGGACT
>nega7395
ATATAATTTTGGGTGTAGCC
>nega7396
ATGTTTTTAGATTTGGGTAC
>nega7397
AACATCGACATTTTGAACGCA
>nega7398
AGATGAGCTTTTAATTTTAT
>nega7399
TTTTTCTGTGTATGTAGAGGGG
>nega7400
GCCGGCTGCGCTTTTTCCTT
>nega7401
CGACTCTCTTTTTCCCATCG
>nega7402
TCTACAGAAGCCCTGCAAGT
>nega7403
ACCACGTTTCGTAGTTGCTC
>nega7404
TGAAACACAGGGAAACCGCT
>nega7405
ATTAGGATTGTAAAGCCTAT
>nega7406
TACGAGTGCGCTATTAAATT
>nega7407
AGTTGAGCCGACAGTTGGAG
>nega7408
ACAGACAGCGCCATCGAGGT
>nega7409
GATTAGGCCTAGGATTATTT
>nega7410
ACATGTGAAGCGGATCAAAT
>nega7411
GGCGGCACTCGATCGTGTGG
>nega7412
ATCAATTGGAATTACGCATT
>nega7413
TCGGCGTCAATACTTTGTAT
>nega7414
TCATACCCGAGGCTGTATGA
>nega7415
TAGTGCACGCTATAGGGATG
>nega7416
GTGTGCCAGTAATATTTTTT
>nega7417
ATGGAGTTACAATTTTAAAT
>nega7418
GCTGAAACACTAGATGTGGG
>nega7419
AGGATCGCTCTGGTCGAGGA
>nega7420
TGTATTTGAGATTGTTGTGT
>nega7421
TTCAACGTTTAAAGATGGAT
>nega7422
AATCTTTGGTAAAGTCACAG
>nega7423
ATGAGAATGACTGACGGATT
>nega7424
TCGGTTTGTGTGGAATTGGA
>nega7425
GAGGCTTGGTGATGCGAGCAG
>nega7426
TTTCTTGTTTTTGTTGTTGTC
>nega7427
AGGATGATCCTCGTCTGCCG
>nega7428
TCCCTTCCGGAGCAAACGGT
>nega7429
TATTACAGTGTAAAGCTAATG
>nega7430
TTAATGAGCTTGAATAAGCA
>nega7431
TTTAGATATGTGATTCGTTT
>nega7432
TTCCAATCGGGATGTATCCTTTT
>nega7433
TTAAATCCAAAGTCGTATAT
>nega7434
ATCCAAATAGCTTATACTAG
>nega7435
ATTGCAGGGTGACAGCGGAG
>nega7436
TTCGCCAGCGTCCACGTCCG
>nega7437
CAAAGTATTACAAAGAAGAT
>nega7438
TTAATGTTTGTCCGCTTATG
>nega7439
TTATTAAGTAAAGTATTTCA
>nega7440
GGCTGTACGAAATCTGGACA
>nega7441
CTTGTACTGCTTTTCGTCCT
>nega7442
AATTCGGGGCAAACGTTGCA
>nega7443
CACAAAAGGAGAGACAGGCC
>nega7444
TTGCACAACGTGTAACAAGC
>nega7445
TGGTACGAGCCATCTCCGAT
>nega7446
ATGCCAATGATAGAGACACGA
>nega7447
CTGCTCGAGCTCTTCCTCCT
>nega7448
TGAAGGAAGGATCTCAAGTG
>nega7449
ATTTTGGCAGATTAGTGCAAT
>nega7450
CTATAAATAAAGAAATTTCT
>nega7451
TTACTCAGGATTGTTCTATC
>nega7452
AAACTGATGTCCTTTGGGCT
>nega7453
TGCCGTTGGTGTCCTCGCCG
>nega7454
TTATTCGCCTAGTTGTCATG
>nega7455
TTCCATCTGATCTTGAACAT
>nega7456
AAAATTTATTGGACTGAAAG
>nega7457
AGATCTGGCACTGGAGAAGC
>nega7458
CAGTTGTTGCTTCTGCAGTT
>nega7459
TATACTGCTTTTGTTTTGTT
>nega7460
TATGTGATTCGTTTCGTTCG
>nega7461
TCACAGAACCCAAATTTTTG
>nega7462
CGTCGTTAATCCATTCATCC
>nega7463
TGTGGACGCCAAGGAGATGCA
>nega7464
CGGACGATTTTGAACTCTTA
>nega7465
TACAGATCTCCTCGTCGAAG
>nega7466
ATACAAAGAGAGAGAGCTTAAG
>nega7467
CAGGGTAGCTTTCTTGGGCA
>nega7468
GCCTGAATCCGATAATGAGG
>nega7469
TGTCCTGCAGTGCTGAGCTT
>nega7470
AGGAGATGCCTAACAAATATC
>nega7471
TCTTCGGATTTGCCTTAATG
>nega7472
TTTAGCAGGTATTATATTAAA
>nega7473
CTGTGTATGTAGAGGGGTTTCCTCT
>nega7474
TTAATCAGTCTGGGAGTTTGT
>nega7475
ATGTTTCCCAGGATGCGCAT
>nega7476
TGACCAGCTCCTTGATTGTCG
>nega7477
AATGCTATTTCTTGCTGTTA
>nega7478
AGTGTAGCGGTTATCACGTG
>nega7479
ATTTACCAGAGTGCAAGCTA
>nega7480
GATAGTAGATCTCAACACAAGG
>nega7481
TATCTTCTTTTTTGTATTTA
>nega7482
TCTAAACATGTACGTAGCTTA
>nega7483
AATAATTTTGATGACAGTGT
>nega7484
CCAGTGAGAGATTGTGCTTC
>nega7485
CCTGCGCCAAAGTTGGGGTG
>nega7486
AATCAAATTATAGTTGTGCG
>nega7487
TGCGCAGCAAACCGGAAGTT
>nega7488
ATGAAGTGTATATTTTACTTT
>nega7489
TGTATCTGTATCTTCCCAGT
>nega7490
AGGAATGGCTCAAGGAAGCGT
>nega7491
AGCTGCTAACTTTTTTCTTT
>nega7492
GTCCATGAAGATTGGCCGCA
>nega7493
GTTCGCCGACAATCACAGAG
>nega7494
AATCAATTTGGCGTGCGAAT
>nega7495
GAGATCGCTGGGCGATAAAC
>nega7496
TAGGAGCAGTTGTGTTGACT
>nega7497
ATTGATGATCTGCAATGCGC
>nega7498
GTTGATACTGCCAACCACATT
>nega7499
CTGATGAGCATTAACTTTCG
>nega7500
GAGGAGTTTTGGCACAGCAC
>nega7501
GTGAAGGTGGTGCAATTTGG
>nega7502
ATACATATTCTCCTTTCGCT
>nega7503
TTTATGTATATGATTAGGAT
>nega7504
TCTGAGGAATGAATCGCTTTG
>nega7505
TTATTGAAGGAATTGATATA
>nega7506
GGTTTCGATCTGCCCCGAGT
>nega7507
TCAATGATGATTTTCGAGTT
>nega7508
TCGGGCAAATGATTTTTGTG
>nega7509
TTTGGTCCTGTTCTTTCGATA
>nega7510
AGGGATTTCAACAGTGTGGCTT
>nega7511
TTTAGCTGGATTCTATTCTA
>nega7512
CACAGTGATTTTCCTTTATA
>nega7513
TTCTGCGACAGCTTCTTCAG
>nega7514
GGAGCAATAAAAATAATAAT
>nega7515
TCCCACGAGCAGCGTCAGCG
>nega7516
TTACTACTATCTGGAAGGCC
>nega7517
TACTCTCATCTTCAAGCTTTG
>nega7518
CTGGATATGTTCTTTTGGGA
>nega7519
CAATCTAATTCTGCATCATGG
>nega7520
AGACAAGCTTATATCGGTAG
>nega7521
ATTTTTGGAATCAGACGGAG
>nega7522
AATTATGGTCAATTAGTTGT
>nega7523
GAATTGTCTGAGCTTCGACTT
>nega7524
GTTGTGTGAAGTTCAGTCTG
>nega7525
TGAACTCCAGGCCACATCTG
>nega7526
TAAAATCGTTGGCAATGCGG
>nega7527
TATGAATCGTTAGAGCTGTT
>nega7528
TTGCGGTTTGGGATTTTTGTG
>nega7529
TTTGTGTTTCTTTTATTGTTT
>nega7530
TGAAATCTTAATAAAGGGTC
>nega7531
CGAGAGTCCTAAAGAGAGAA
>nega7532
CTTTATTTTCGTAGATGGGA
>nega7533
ATTGCAATCTAGGGAAAATG
>nega7534
GCAGTACGAAGTCTTCGAGG
>nega7535
ATGATGATCAAGTAAAAGCTG
>nega7536
CTGCACTGTGGCAAGAGTAG
>nega7537
AGTGACCTGCTCATGATCGG
>nega7538
AAAGGTAGCATAATCATTAGT
>nega7539
TGTGCTGTGTGAGCATTGTG
>nega7540
CTGAACATGTTGCCCGGATG
>nega7541
GGTGTCGTTGGATTGTTGTG
>nega7542
ATCACGGCCAAAAGTTCGCC
>nega7543
TATTAATCAACATTATATAA
>nega7544
TAGAGCACAGCCAGTAGACG
>nega7545
ACGGAGTCAATGCATCTACG
>nega7546
ATTTGATCTGTAAACACGAA
>nega7547
CAGCAGCAGCGACAGGAGTC
>nega7548
AAAAAGATAAGCTAATTAAG
>nega7549
GCATCGCAAGCCAGATTCTTG
>nega7550
ATAATTTCGAATGTGTGGTA
>nega7551
ATTAAAGAGAAATACTTAGC
>nega7552
TTGTCTGTTTTACATAGGGCA
>nega7553
ACAGACTAGCTTAGTAATAT
>nega7554
TTATCAGCCAGAACGTTTAC
>nega7555
GGAGAAAGGAAGCGTCTGGC
>nega7556
CCGCGCTCCATGCAAAGTGG
>nega7557
AATACATCAGATCCGGACAT
>nega7558
AAAACTGTTACCCTGGACAGAAA
>nega7559
GTAAGATGGTCAAGAAGATG
>nega7560
ATTTCTCTTGGCTCGAATCG
>nega7561
GTAAACCTGTGTTGATTGCT
>nega7562
TTGTGGACGGCCATCATGTG
>nega7563
ACTCAGATAGCGTAATTAAG
>nega7564
AAAATCTGGATTTGTTTTAG
>nega7565
TTGGTATACCGATGGCAAGA
>nega7566
TATAAAGTCTAACCTGCCCA
>nega7567
TATATCAGATCAAGGTGTAG
>nega7568
GGGAGCAATCACAGGAGCAG
>nega7569
TGCCAAGTCGGCATGCCGAG
>nega7570
ATGAGCTGCTGCAACATGGC
>nega7571
AAGCACAGTGTAAGTCTAAA
>nega7572
TTGGAATTGGAAGTGGAACT
>nega7573
CAAATTAACTAAAGATTGATCGCA
>nega7574
AATAACTGAAACCCACAAAGA
>nega7575
AAGAGAAGGAATAAAATGTT
>nega7576
GATGATGATGATGATAAAAA
>nega7577
GCACACTTTTGTATCGGCGTC
>nega7578
CTGCATCGATTTGTGGTCTT
>nega7579
CAAATATCATTTTGAGGAGCT
>nega7580
ACGTCCAGTGCTGGCTGAAG
>nega7581
TGATTCCGAGGAACCCATTG
>nega7582
TTTCAGAAATAAAAATGTCT
>nega7583
ATTCCTAAAAGAAAGGAGCG
>nega7584
TGTAGTATCCGCATTTGTGAC
>nega7585
ATAAGCAGCGTTCTTTTTCG
>nega7586
GTGTGTATAGCGAGGTCTAC
>nega7587
GGGCATCGATAGCATCGACA
>nega7588
CAGATAAATCGTGATCACTG
>nega7589
ATGTAGTTTGATTATTTTTA
>nega7590
CCAACAAAAAGACGACGTCA
>nega7591
GATTGTGGATGTGATCGAGG
>nega7592
AATCATAAGGTCTATTAATT
>nega7593
ATTTCGGCTAAAAAGTAGGC
>nega7594
ACAAAAAAAGTTTTAAGAAG
>nega7595
ACTTTGTTTGCAGGGGAATC
>nega7596
TCGATGTTTTGTGAGCAAAT
>nega7597
GATCGTTCTCCTGGCACCAC
>nega7598
AAATTGGTGGAGATTGTATT
>nega7599
GCGCGTAATTTTTGGTAGCC
>nega7600
TCGTCGATGTGGCTGCGTAC
>nega7601
CTTACATTTTCATTGTAATA
>nega7602
TAATTGGCTCGGAAATTGTT
>nega7603
ACTTGTTTCTTATTGTTTAG
>nega7604
TCTGGATCTGGGGTATATGA
>nega7605
ATTTCCAATAAGTTGTTAGG
>nega7606
TCCAGGGGCGGTCTCAAGTTC
>nega7607
ATCTTTACTCAAGTATTCTA
>nega7608
ATATTGTTAATTATTAGACC
>nega7609
GTTTTTGCTTTAAGTGCACT
>nega7610
GCCAATATTTTCGTGTAGTT
>nega7611
CACTGAACTCCTTAAAGTCT
>nega7612
AACTTTCTTATTCTCCAGCT
>nega7613
TGCAAAGTAACCAGGAGATC
>nega7614
GGTTTTGCCGTGGTGTCCCTG
>nega7615
GAAGGATCTGCGATCGTCAAT
>nega7616
TCACAGTTGCTGTTTCTTTT
>nega7617
CATTTTTATCAATTTGTTTGT
>nega7618
TCGGCAGCGAGTGGCCCGCG
>nega7619
CGGCTTAGAACCGAAGAGGTC
>nega7620
AGTTTTTATTTATTAATTTT
>nega7621
TAACGAAGTATTTCTTGGGC
>nega7622
AGAGCATAGAAATTAGTATG
>nega7623
AATACGGCTAAAACGGCTGA
>nega7624
AAGTGCTGTTGATTCACAAC
>nega7625
CAACGTGTGTGTATGTCGGC
>nega7626
AACATATACGCGGCTTGGAGT
>nega7627
AATTTGTCGTTGTTGCTCTT
>nega7628
TGTACACATCGCCCGTCGCT
>nega7629
CAGACGGTAGATAAGAAAGATGATGAC
>nega7630
GTGGGTCAAATAAATTTTGT
>nega7631
ATTTGATTTGCATTCAAAAAG
>nega7632
TTTGAGCTCTTTGACAAGAT
>nega7633
AGCCAGAAATCCAGAAAGCG
>nega7634
AGTGAAAGTTGCGATTGAGA
>nega7635
TCCGCAAAATACAATATTGT
>nega7636
ATGCATCCTAGTGCGTAGTG
>nega7637
TAAGTATCTTTCGAATAAGTT
>nega7638
ATCCAAATAGCTTATACTAG
>nega7639
GAATGATTATAATTTGGTAC
>nega7640
CCATCATCATCATCCTCATCA
>nega7641
ATCTCAAGGCGGCTTTTAAAA
>nega7642
GGTGGCCAGGATCGAGCAGC
>nega7643
CTTCTTTGGCACCTTTGCAG
>nega7644
ATTTATGGAATATATGGTATT
>nega7645
CCTCGCCTTTGGCTTACTCC
>nega7646
TATATTTGACTTCCAATCAT
>nega7647
GTATACGCGTCCGTGTGTGTG
>nega7648
CCCGCGTCCTAAGCCCACCT
>nega7649
TAGTGCATTTTTTAGATTCAGTGT
>nega7650
TGCAGCGAAGCCAAAGGCTG
>nega7651
CGGAACTGGTTGACACCCTC
>nega7652
GGGGATCTGCCGTTATTCGG
>nega7653
GCAATTAGTTTCGACCTAAT
>nega7654
TGAACTTAACTTAAAGATAA
>nega7655
CGAAGACCAGTTTTCACCTC
>nega7656
AGCCTTTGGCTTCGCTGCAG
>nega7657
AGTCGAGGAAGTGCTCCACT
>nega7658
AGGATGGATGGGGATTGATT
>nega7659
AATTCGACGAGCTGGACACGC
>nega7660
TATTTTTTCGCTGTTTGAGA
>nega7661
TTTAAGACTTTCTCTATATT
>nega7662
GCCCAGGTACAGAGCCTTGG
>nega7663
ATTTGATGCTAACTGGGCCA
>nega7664
TTTGTGATGATAAAACCTTA
>nega7665
GATTCGGTTCGCTCAAATGG
>nega7666
GTGTACTGCTAGATGGCGCT
>nega7667
TTGTCCAGCGGACCGGCAGCC
>nega7668
TAAAAATAATAATCGAACTG
>nega7669
TTCCAGATTGTTTTAAAATT
>nega7670
ATTTCTTGGAATTCAGGTGG
>nega7671
AGTGCATCGCAAGCCAGATTCTT
>nega7672
TATGGATAAGAACGCACATA
>nega7673
AGATGGACGTGCAGGTGTCCTT
>nega7674
ATGGTCAGGGACTACAAAAA
>nega7675
TTTTGCAGCTAAAAGGGTGA
>nega7676
CAGTGCGGCAGTAGCGTTCA
>nega7677
TCGTACTCGTAACAATGGCG
>nega7678
GTTGTGCTGGAAGTATTGCA
>nega7679
TTTCGTTGCCTCTGCGTGCT
>nega7680
TGTCAAAGAGCTCAAACAGC
>nega7681
CTGGTTGTCGAAAGGGATTT
>nega7682
GTGTAAATGTAGCTCGCACA
>nega7683
TAATCATGGAGTTCTTAGTG
>nega7684
CTGCTGGAGAAATATGTTGC
>nega7685
CCGAAATTGTGCAACTAGTT
>nega7686
GGTGCGTTTGTGGAATACGG
>nega7687
AGCAGGAGCTGCAGCCAGCG
>nega7688
AGACATTATCAAATCGCCAC
>nega7689
GATTTAAGTGGCATCAAGGC
>nega7690
AAACATTTTCAGACGAACAT
>nega7691
GAAAAGATTTTTGTGCAAAT
>nega7692
GGAATTGCTCATGGTGGAGC
>nega7693
TATATCAGATCAAGGTGTAG
>nega7694
ATATCCTGCGCCAGCTCCTCG
>nega7695
AAGAAGAACAGGGACAGTGCC
>nega7696
AATTTATTTTGTCATTAATT
>nega7697
GTCAAAAAACTGAAAGACCA
>nega7698
GGGCGTATAGATATGGGTCT
>nega7699
CTTTCTTGACCCATTCAGGA
>nega7700
AACACAATTTTTGCTTAGAG
>nega7701
ACGATCGAAGAGTAAGTTCAGC
>nega7702
GTAGCTGTGGGGCTTGATTG
>nega7703
CAAAATTGAGATTGAGAGAT
>nega7704
AAGACCAGCACGCCCATGAGC
>nega7705
GGTGTTGCGAAGTAATGAAA
>nega7706
CCCAACATGTATGAACGTTA
>nega7707
ATCTTTGAGGGCAATTATTA
>nega7708
TACTCACATTGTTCAGATGC
>nega7709
TGCTGCTGCTGTTTAACTGC
>nega7710
GCACAAGGCCGCATCCAGAT
>nega7711
CTACCTGCGTGTTGGAGGAG
>nega7712
CCTTTCTTTTTCTCTCTCCT
>nega7713
ATGCCCCTCTATTTGGCCGG
>nega7714
CTAGGATTAGATACCCTATT
>nega7715
GACTTGATAATTGGCATTCG
>nega7716
CAATTGTCCAGTTGAGCTCC
>nega7717
TTTGCGTAATCCTAGTTTTA
>nega7718
TGCGATGCGTTTTATGGCCG
>nega7719
ATTTGCAGGCATTTTGTTTTG
>nega7720
CCGCTCAACTGGAAGGCAATGTC
>nega7721
TAATTTTTTTGGAGAGTTCA
>nega7722
AATAATTATTGGAGTTGGGA
>nega7723
TAGATGGGTCGGAGTTTTCATTAA
>nega7724
CCCATAAGATGAGCTTTTAA
>nega7725
ACACCTGATTTTCCAAGCCA
>nega7726
TGCATCGGGAATACAATCGC
>nega7727
AAATGGAGAATAAATTGGAG
>nega7728
AGCTCGTGCCTTCCAGATTATG
>nega7729
TCGACATTCAACATACAAGT
>nega7730
ATTAAGGTAAGATAAGTCGT
>nega7731
GGCTCCATCATCGCCCACGA
>nega7732
TCATAGTGAAGATGGAAGGC
>nega7733
GTTCTACTTTACATTTTTAT
>nega7734
AGTTGATTTACTTGGTTGCT
>nega7735
AAGGTCTATTAATTAATAGT
>nega7736
TTTATGTATATGATTAGGAT
>nega7737
AAATGGGACAAGATACGATG
>nega7738
ATTGCTTGAGAATACACGTA
>nega7739
TCTCTTGGCTCGAATCGCCC
>nega7740
GAGCAGTCGCTGCAGAGCCA
>nega7741
ATGTGCTTGGGTATGTTGGA
>nega7742
CTGGTCTCTTAAACCATTTA
>nega7743
AAGGTGGCTTTGAGAGTCGCC
>nega7744
TCCCTTTAATCAGCACTCGT
>nega7745
TAGGAAATTGCAAAATGTTT
>nega7746
ATCGACAAGCTAAAGACCAA
>nega7747
CAGTGTGGTCGGAGTAGCAG
>nega7748
TGTTAGTGATATGAAAATAT
>nega7749
AGGCATATCACTGTTAATGAT
>nega7750
AATTGTGTGTGAGTTCGTTA
>nega7751
CACAGCTGGTGGTATCCAGT
>nega7752
TTGCTTGAGAATACACGTAG
>nega7753
AGGTGAATTATGAAGAGGGC
>nega7754
TTAGCAAACAAATACAAATC
>nega7755
TTTAATAATACTTTGCTTGC
>nega7756
TTCTGTCACGGTCAAAGCTC
>nega7757
TATCACAGCCATTTTGACGA
>nega7758
TCTATTCCCTTGTTGGATAA
>nega7759
AACGAAGAGAAATATTTTCTT
>nega7760
AAAACAAGTAGAATTTAAAAA
>nega7761
GAGTAGTTCAAGTAGTTTAA
>nega7762
GACGTCCACTTAAAAAATTA
>nega7763
TGGCTTTGATTTGTGTTGGA
>nega7764
ACTTTTGAGGACGACGAGGA
>nega7765
TTGCCTGGAGAAACTAAACC
>nega7766
AAGAGAAAAGGCCGATTGTCT
>nega7767
CATCGTGTTATCAGGACGAC
>nega7768
GTTTGGTTAAGATTGAAGCT
>nega7769
TCAGCCAGCACTGGACGTGA
>nega7770
CAACTGTTAACTAGAGTTCCA
>nega7771
TAAAAGCTCATCTTATGGGT
>nega7772
TTTTCATATACCCCAGATCC
>nega7773
ATATCAAACTGCAATTTTGAA
>nega7774
TCTTTCTTGTATTGTGCACT
>nega7775
ATTTGTTTATAAACTGGGGT
>nega7776
TAACGTTGTCCCTTGGGAAG
>nega7777
TTTTATGTTTACAATTTGTGT
>nega7778
CATCTCTAATACCCACACGC
>nega7779
TCATTAGTACTATTAAGTTG
>nega7780
TTGGAAGCCCGAGAGGGCCA
>nega7781
GGCTTGGTGATGCGAGCAGAGG
>nega7782
GAGTTGGCCAAATCATTGCT
>nega7783
GCTCAGTCGGTAGAGCATGA
>nega7784
TGCAGCTTCCACAGTCGTGC
>nega7785
ACCTTCTTCCCATCGTGTTCG
>nega7786
TCGTAGGAGCTCTTCGTCTG
>nega7787
CGGGGCTTCGATGATCGCTC
>nega7788
TTGTCGCCAAACAATCAGAT
>nega7789
TAGTTTTTACAGCGTGGTCA
>nega7790
AGTTCCTCGATGGTTGGGAT
>nega7791
AAGTTCTTTGGAAAAGAAGA
>nega7792
TCATTTTTAAATTTACGGTGT
>nega7793
TTCAAACCGGTGTAAGCCAG
>nega7794
CGGTGGTTCAGTGGTAGAAT
>nega7795
TTGACAGGACCAAACACACT
>nega7796
CCTTATGCGGCTGCGTTCGG
>nega7797
TATTTTAAGCGCAAATAATA
>nega7798
ATTTAGCAGTTGAGGTGTTG
>nega7799
ATTATGCTTTATTAGGAGGT
>nega7800
AATTCAAGAGTATGATTCTC
>nega7801
CGGCGACTCTCAAAGCCACCTTC
>nega7802
GAAATTCCATCAGAGTGCTA
>nega7803
TAATGTTGATTAATATTCCT
>nega7804
CGATTCGAGCCAAGAGAAAT
>nega7805
CATCGAGCGATTGCCATATT
>nega7806
CCATTATCTAGCGCTTGATG
>nega7807
GCAAGAGAAATTTGGGTTTT
>nega7808
ATCGCGACTATCTTATCGTG
>nega7809
TAGTCTTTTAATTGAAGGCT
>nega7810
CGTGTCCGGTTGACCAGCTG
>nega7811
TTAAATCTAAGACGGAAGAG
>nega7812
GGCCAAAATTAGATCGGACT
>nega7813
AAAGTAGAACAATATTTGGC
>nega7814
GATGAACGTCGTGGAAGACGC
>nega7815
CTAATAATGATTCCGTGAGT
>nega7816
GACGCCAAGCATCGTGTATG
>nega7817
GTGGCTTTGAGAGGCGCCGTA
>nega7818
CCATCAATATGGGTGCCATG
>nega7819
TTTCCAATCGCTTACGATGC
>nega7820
TGAAAAAAGCTTAAAAGGAA
>nega7821
ATGGTCGGATCCAGGTTGTG
>nega7822
CAACAATAATGATATCGTCG
>nega7823
ACTCAGGCAGTTGTAAGCGA
>nega7824
CTTTTTCCTTCGATTTTTGG
>nega7825
GACTTCTACCAAGACGGTGT
>nega7826
GCGTGTCGTTTGAGAATCTC
>nega7827
TAGATCATTTAGCACAGGGT
>nega7828
GCTCATGTTGACGGAACGTC
>nega7829
TATAAAACTCTAAGCGGTGG
>nega7830
CAATCTAATTCTGCATCATGG
>nega7831
TGGGCATCGATAGCATCGAC
>nega7832
GGTGTGAAGGTGGCAAGTGG
>nega7833
CATCCTCTTTTTTGTCGGCA
>nega7834
TTGCTAGGCGTGACAAAAAG
>nega7835
AGATCAAATCGTTCATCCTC
>nega7836
GAAAGTGTGAAAGGCATGCC
>nega7837
TGATGCACAAAAGTTTTTGA
>nega7838
TTTGTTTCAATGTTTCGATA
>nega7839
TCCTATATTGTTGGAATGCT
>nega7840
GATGAACGTCGTGGAAGACGCG
>nega7841
CGAGGAATACTTTAATAGCT
>nega7842
CTTTGTGAAGGTGATTGTGC
>nega7843
TTTGGGGGGATTTGGCCAGC
>nega7844
AACAAAGATCGAAGACCAGT
>nega7845
TTTGCTATATGGGTAATGGGT
>nega7846
TGGAGACGGAGAGCGAGGTG
>nega7847
CAGATCAAAGCAGTCAGTAAC
>nega7848
TGTCGCCGAGCGATGGTGCTGGA
>nega7849
TAAAGAGTTCGCATATGCTT
>nega7850
AAGGTACAATGTGGTTGTCA
>nega7851
GAAAGCGTAATATTTTCTCA
>nega7852
TCGATTTTCTATACACACCA
>nega7853
AAGTTAGCATCGCTTTTCAA
>nega7854
GAAGAAGTTTCCTTGAAGAT
>nega7855
CTCGCCCAGCAGCAGCGGCT
>nega7856
TTGACAGAGACAAACGCCTAA
>nega7857
AATTTATAATCGCACCCGTA
>nega7858
CTGCAGTGCGTGCCTTGGCCT
>nega7859
TTTTATCAATTTGTTTGTGG
>nega7860
CCCATAGTGCGTTGTATCTC
>nega7861
CTTGGTGTTGTAGTTTATTG
>nega7862
CGTCCCATCGTCCCACAGGC
>nega7863
CATCGAGGTCGAGGAGCTGG
>nega7864
TTGCATACAGAGCTACTAGTA
>nega7865
TCTTCTTCTTCCGACTCGAG
>nega7866
CGCCCCAATGACTTGCGTTT
>nega7867
CAGAGTTGTCAATTATTTTT
>nega7868
TTTGAATGTATAGCTATTTATA
>nega7869
ATTAGGTGGTGTAGCATAAC
>nega7870
TATATCTTGTCTAGGCCATCTGCAC
>nega7871
GAGCATATGGTGCACGTGTC
>nega7872
CATCCGGAAATCCTGAACAAA
>nega7873
ATGGTCTAGTGGCTAGGATA
>nega7874
AACTTTTACTTTTGCCTTGGC
>nega7875
GAATCTTAAAAGAAAGGGTA
>nega7876
GTGTAGTATCTGTTCTTATC
>nega7877
AAATGTTCCAATGGTCGGGC
>nega7878
TAAACTGATGATTACCTTAA
>nega7879
ATGATGATGATGATGATGATGG
>nega7880
ATATGGTCTAGTGGCTAGGA
>nega7881
TGAAGCAGAGAAATGTTTTT
>nega7882
AGATATTGTAGGATTTATTG
>nega7883
TTTGTAGGTGTAAGGAGGGTC
>nega7884
AAGAAACCACACAAAAGGAG
>nega7885
TCCCAACTTCCAATGTTTTG
>nega7886
CGAGCAAAGAAGTAGTATTT
>nega7887
AGGACTTTCGGATATGGGCC
>nega7888
CAGTGGTAGAATGCTCGCCT
>nega7889
GTATTTTACTTTTATTAGAA
>nega7890
ATATGATGATCAAGTAAAAG
>nega7891
ATCAATTTGTTTGTGGCATT
>nega7892
TAATTTGATATTGGTAGCTG
>nega7893
GTAGTTCGTTTGAATGGCCG
>nega7894
TTATGTTGAGCCACCCACTC
>nega7895
CTGCTGAAATGGATTCGGAG
>nega7896
TCCTGATTAAAGCCTTCGCG
>nega7897
TGATGATGATGATGATGATGCAA
>nega7898
ATTTTAAAAATCTGAGGAAC
>nega7899
TGCAAGAGCATTTGAGTTTTT
>nega7900
TCTTCTTCTCGTCGCCGAATG
>nega7901
TTGTCTCTTATTAATGATTC
>nega7902
TAGTTAAATTTAAAAATTTAAAAG
>nega7903
CCGACTTTTCCTCTGGCTGA
>nega7904
CCTTCCAGAAGGACAGACGTTTT
>nega7905
ACCGAACCGAACTGGGCAGC
>nega7906
TGCGCTGACTGTACATTTCT
>nega7907
ATGGGGTTTGCTATTTTGGG
>nega7908
AAGAGCATAGAAATTAGTAT
>nega7909
AAAGTGCTGTGCCAAAACTC
>nega7910
TAGAATGATGATATTTTCCG
>nega7911
CTTTTTTATAGAAGTGCGTTG
>nega7912
AATTGTCGTAAATCAGGAGC
>nega7913
TGTAGGCGTGGGGGTTTAGG
>nega7914
GGACATGTGCGAGTACGAGA
>nega7915
TGAGGACCCGGCTAGGCTGG
>nega7916
TTGTAGTTCGTTTGAATGGC
>nega7917
AGTGCATCGCAAGCCAGATTCTT
>nega7918
GTTCCCTTGTTTTCTTCGCT
>nega7919
TTTATAGCTGGATTAGGAGC
>nega7920
TTGATTCAGGTTTGGGAGAT
>nega7921
GATGTTGTGAAAATTCAAGT
>nega7922
TAAGTATAACGTGTAGTTCT
>nega7923
CTGGTTGAACGTGTCCTGAA
>nega7924
AATCACTATCATCATCATCC
>nega7925
CAGGTTGTGCTGGAAGTATT
>nega7926
ACATAGCCTATAAGAGGTTA
>nega7927
AATAATAAGATTCAATACGT
>nega7928
CAATCTTTTGAAGGGGGAAA
>nega7929
CATTAAACTTGACAGAATTGCACT
>nega7930
TTCGTAGTTGCTCTTTCGCTG
>nega7931
AACACAATTTTTGCTTAGAG
>nega7932
AGCATTTTTCTTACGTCGTG
>nega7933
CAATTGAAAATCAAAGGCAG
>nega7934
TCTACTTAATATATAGTCGA
>nega7935
CGATAATATATGGAAACGATT
>nega7936
TCCAGTGATGATACCCAAAA
>nega7937
ATTATTATTAAGATGGGCTT
>nega7938
ACACAGGAACGTAGTGGTGC
>nega7939
AGTGTGGGGCTTGGCAACCT
>nega7940
ATAAGATGAGCTTTTAATTT
>nega7941
GTTAACAGTTGAGACCTGGA
>nega7942
TAGACGCGCCCTTTGTAACG
>nega7943
TTGCTTTCCGAGCTCGATGGTC
>nega7944
TCCATAGTGTAGCGGTTATC
>nega7945
ATTTACAAGACCAATGTTTT
>nega7946
TAACGAAATGATGGCGGATGT
>nega7947
AGATGGAAGCTTATATCGCGG
>nega7948
TCCCTATAAGATCTATCGATTTA
>nega7949
TGGATCCCGAGTACGAGGAGC
>nega7950
CATTGGAATTCGTCCACGGC
>nega7951
GATGATGATGATGATGATGCTGG
>nega7952
TAATTTTTGGTAGCCGGGAA
>nega7953
TAGAATGCACCTGCCACCGT
>nega7954
TGCTAACTTTTTTCTTTTAA
>nega7955
AATGTTTGTGTTTTGGCGCTA
>nega7956
TTGACAGAGACAAACGCCTA
>nega7957
AAGGGTGGACTAAACAAGGT
>nega7958
CTCTCAAAGTGGTTGTGAAA
>nega7959
TTGAAGAAGTACTCACCATT
>nega7960
CTATGTCCAGCAGGATGACC
>nega7961
GTAGACGTCGCTCAGACACT
>nega7962
TGTTTTGCTATTAGGAGGGG
>nega7963
TTTGTTTGGTACTTGTAAAG
>nega7964
TAGCTGGCAAGATCTTGACG
>nega7965
ATTGACATTTGCTGCCTAGT
>nega7966
AAGAAGAAGCCGCCAAAGAG
>nega7967
GATACCAAGAGTCTTTGGCC
>nega7968
ATTTTTGTGCAAATCAATAT
>nega7969
AGAACGCGGTAAGCGCGATT
>nega7970
TCAGCATTTTGGGCGCTTGTG
>nega7971
GTCCCACCTATGGAGTCAGC
>nega7972
TTCCCCTTCATTTTCCGCCA
>nega7973
GATGTCGATTGGAATTATTTA
>nega7974
TTGACAAAAGTATATATTTTT
>nega7975
TTGGGCGAAACTAATATTTT
>nega7976
AAACTGCAATTTTGAAGGAG
>nega7977
CTGAGAAGTACACCAGCGACT
>nega7978
TAGACTTGTTAAAAAATAAA
>nega7979
TGAGGAATTTAAACGGCAGG
>nega7980
TTTTCTGGTTATCATGAGTG
>nega7981
TTTGCCGGCCGCCTCATAAT
>nega7982
CTGCGATCGTCAATGTTGGCG
>nega7983
TACTGAGAAATGTCTAGCATA
>nega7984
ATCTAGGCTTAGACTATAGA
>nega7985
ATAGAATTTCATAATTGTTG
>nega7986
TTAATTCTTTGTTGCTGGCG
>nega7987
ATTGATTTTCAGTTTTGTAG
>nega7988
GAGAGCTTTAACCAATGGTG
>nega7989
TTTCGCCGGTAGTGATGTGC
>nega7990
TTACCGGCATACTCAGGGAAA
>nega7991
CTTCCGCTTTCGGCGTTTAC
>nega7992
AAAGCAAGAGCTTATGATTA
>nega7993
GTTGACCCAAGACTTTGGTAT
>nega7994
CATTTATGCTGGGCGATAGG
>nega7995
TTCAGGAAATTATGCAACTT
>nega7996
TCGTTGAAGTCCTGTTCGATGTTG
>nega7997
CACAAGTTAAGGATGGAGGA
>nega7998
CCATTGTTGTCGTTGGTGCTT
>nega7999
TTTAAGAAATGTGATAATATA
>nega8000
AATTTTTTCTTTGTCGGACC
>nega8001
AGAACAGCGAATGCCTAAAA
>nega8002
ATAACTTTAGTTACGGTAGT
>nega8003
GAATGCTCGCCTGCCACGCG
>nega8004
AAAGTAACCAGGAGATCAGG
>nega8005
GCTGCCACGGTTTGTTGCTT
>nega8006
TGTGCAAATCAATATAAATT
>nega8007
TTCAGAAGTTTGTACGGTCC
>nega8008
AAGCAACCTGGAGAAAATGT
>nega8009
AGAAAATAGTTTGCTTTCGG
>nega8010
TAGTCAAATTTAAAGAGAAT
>nega8011
GGAAGATCTGGCACTGGAGA
>nega8012
TCTAGCGCTAACTCAAGAAG
>nega8013
CTACTAGAGTGGGATCTCTG
>nega8014
TCGTATTGGATTTGGAGTTA
>nega8015
TGGCCTCTTCTGGGAATATT
>nega8016
GTCGTCGGCACTCAGATACT
>nega8017
AAGGATCTGCGATCGTCAATGTTG
>nega8018
ATTCCCCTTCATTTTCCGCC
>nega8019
TTATGATGAAAGCTAAAGTGC
>nega8020
GCATATCGCAGTCCATGCTGT
>nega8021
AAGATTCCAGGTTCGACTCCT
>nega8022
AAAGTAGACTTTTGTGATAG
>nega8023
TGAAATTCTAAGGAAATTGC
>nega8024
TCTTGTGCTTCTTGCCTTTG
>nega8025
TGATTTTTATTACAAATAGT
>nega8026
CTATTAAAATTCTTATTGAGC
>nega8027
CAAGAAGATTTTGTGTGTTT
>nega8028
ATGACTTGTGTTTGTGTACAGT
>nega8029
CTTTGAATCCAGCGATCCGA
>nega8030
ATTATCCTTTTTATTGCGTG
>nega8031
AGAAGTTTCCTTGAAGATGG
>nega8032
ACTCAAGGATTATTTTTTACA
>nega8033
TTATTGTTCGCTGATTGAAA
>nega8034
AAATTACTGAAGCACAGTGT
>nega8035
AGTGCAATAAATTTAGAATT
>nega8036
TGATGGTCTAAGGCGTCTGA
>nega8037
TTGGTTGTTGTCCAGGCGGA
>nega8038
TGAAAGCAAGTACTGGTCTC
>nega8039
TACGCTTCAATCGAACTGCAT
>nega8040
TGTCTCTGTCAATTGTTTGC
>nega8041
AAGGTAGCATAATCATTAGT
>nega8042
TTTACAGTGTGGAAAGGCAT
>nega8043
AACAAAGTCAGCTCTGTGAT
>nega8044
TGGATGAATACGGATCTGGT
>nega8045
AAGTATTTCATTTACATTGA
>nega8046
TTAATGATTCGGAAATAGAA
>nega8047
GTGCGTGTAATTTTTGGTAG
>nega8048
TATTGAGTGTTTGTAGAGCC
>nega8049
TTGCAATTAGTTTCGACCTA
>nega8050
GATGCAAAGCAATGAAAAGC
>nega8051
AAGATTTTGACTTCTACCTC
>nega8052
TCATTTGATTTATTCAGTTC
>nega8053
TTCGTTGTCGACGAAACCTG
>nega8054
TATTATTAGACAAGAATCAG
>nega8055
TTAAGCAGCAGTAAGTCGAT
>nega8056
GGTTTTATGTATATGATTAG
>nega8057
TCATAATACTCGTTGCACTT
>nega8058
TTGACTACCACTGAGAGCTCT
>nega8059
GACCACAAGGATATTGAAAA
>nega8060
AGAACACTTTTTGTTTTTTGG
>nega8061
TGAATTGATGAAAATTGATT
>nega8062
GATTTTCGAATTGCGATTTG
>nega8063
AACCGAACCGAACTGGGCAG
>nega8064
CAAAGCACAAAAAATGGGGA
>nega8065
TCTGTGGACAGAGAAGGAGG
>nega8066
TTCCAAAAAAGTAGGGAATA
>nega8067
AAGATTTTTGTGCAAATCAA
>nega8068
TGGCCCATAGTTTTCCATCT
>nega8069
ATTGTTCAAATGCCTGTCTG
>nega8070
CGGTGGTTCAGTGGTAGAAT
>nega8071
AAACCAGAGTAGTAGTAATA
>nega8072
AGTGAAGAAGTAGTTTTTTT
>nega8073
GTTTGTACACTTCTTTGGCA
>nega8074
ATGTAATAGTATTTAGTGGC
>nega8075
TCGGATACGTGGTGCGTGTG
>nega8076
AGATTGGGATAGCTTAAGAG
>nega8077
TTGCTAGGCGTGACAAAAAG
>nega8078
ATACGAGGCCTGCGGTAGTT
>nega8079
ATTGATATATGCCAGTAAAA
>nega8080
TAGATCTTCACCGTTGACTA
>nega8081
TTGCGGGAAACAATAGATTC
>nega8082
TAAACACTTCCTACATCCTG
>nega8083
ACTTTCGAAATGCCTGGGAAT
>nega8084
CGCAGCAACCGAAGCCGCCG
>nega8085
CTCGTTCTTCTTGGGTCAAA
>nega8086
TCTGGGTTCGTCTGGCAAAG
>nega8087
CTTGATCTTGTGGTTGATGC
>nega8088
AGAATGATGATATTTTCCGTCC
>nega8089
GCCTTGGAAATTTTACGTAA
>nega8090
GCTAACTTTTTTCTTTTAAT
>nega8091
AGCTATATAGGTGGATTATG
>nega8092
GAGCCGCTTGTCCAGGGTCA
>nega8093
AATTGCTGCCGAAGCGTCTC
>nega8094
GGCTTCCCCTCGAAAATCGG
>nega8095
TACTTAAGCTTAGACGACGG
>nega8096
TATTAATAGATACAGGAGCCAC
>nega8097
AGTGCATCGCAAGCCAGATT
>nega8098
CTCCGAAATTGGATTGCTTT
>nega8099
AAAACGCAAGTCATTGGGGCG
>nega8100
TCTGTATCTTGATCTTAATT
>nega8101
ATAACAACTGTATCAGGTAT
>nega8102
TTAAGTTTTACAGAGTTTCG
>nega8103
CAATGGTCGAGTCACCAGTC
>nega8104
GTGATGAAATTAATTGGTCC
>nega8105
TTGTCTGCTGAGAAAAAAGT
>nega8106
CAGTATCGCAATCAGTATCG
>nega8107
AGTTAGCTGGCGTCGCTGAT
>nega8108
CATTGGAATAAGCCTTATAG
>nega8109
AAGATAGTGCGATTAAGAAT
>nega8110
ATCGTGTTGATAAACTTATC
>nega8111
GAAGCTTTCGATTGGGAAAT
>nega8112
TTTGTTTGTGCAATTGCGGT
>nega8113
CAAAAAGTATTGAATATTCA
>nega8114
AGCTTCAATCTTAACCAAAC
>nega8115
TGCTGTAGGAGCTGCTCCAC
>nega8116
TTGGAAAACATGCAATAGAA
>nega8117
CAGGCAGAACCCGAAGTACAGA
>nega8118
TCGAGATGGACGTGCAGGTG
>nega8119
GTCTTCAACGGATTGGACGA
>nega8120
GTACTGACAAAATAACAACA
>nega8121
TGCGGCTGCAGTTGTTGCTT
>nega8122
TAATTTTTTTGGAGAGTTCA
>nega8123
GTTTGATCTTTTGATGTTGG
>nega8124
ATGTGTTCAGTGGTGTAGGC
>nega8125
CGTGCTCTCAAAGTAAGGGG
>nega8126
TTAAAGCCTTCGCGTCTTCCA
>nega8127
GAAATTCTTCTCTCGGATTC
>nega8128
GCAGATGGTTATGATGCGTG
>nega8129
CTTGCAAGCTCACTGACTGG
>nega8130
TATTTGTTTGGTTTGATTGC
>nega8131
AACAGCAGTAAAGATGTTGGG
>nega8132
AGAGCAGATCAAAAGTGTTG
>nega8133
TTTTTTCGAGATGTTTACGAT
>nega8134
TTGTGGTAAAAGTTTTCCTTT
>nega8135
TCTATGAACAAGGCTCTTGG
>nega8136
TAAAAGAGTTCATATTCCAG
>nega8137
CTTTTGGTTCTCTAGGAATA
>nega8138
TTTTGTTGAAATAGGGATAG
>nega8139
TATTATATAATGTTGATTAAT
>nega8140
AACCTTTTGCGACCAGATGAGCT
>nega8141
TTTGTTTGATTCGATGAGCT
>nega8142
GATTTTTGTGCAAATCAATA
>nega8143
AGTAAGCCTCTGATAGCGAT
>nega8144
AATCCTTGTTCGTCGTCCAG
>nega8145
CAGCCGTTTCTATTTGATAT
>nega8146
GGGCGCTCGAAACTTTTCTC
>nega8147
TAGTCGCTTTTTCTTGTTCGT
>nega8148
GCATCGCGACTATCTTATCG
>nega8149
TTTCATATACCCCAGATCCA
>nega8150
TTTGCGGAAGGGGAAAGGTA
>nega8151
CACAGAAGGCATTTTGGACA
>nega8152
TGCAGGTGTGTAAGTCTTTT
>nega8153
TGGTATCTTCGAAGAGACCA
>nega8154
AAGCGTTTGGATTCTGAAAC
>nega8155
TAAGGAGGGATGAACCGGGC
>nega8156
TACATATTTTTTATTCACATC
>nega8157
GTGAACAGCAGCAAAACGAA
>nega8158
AAACAATGTTAATGGGGCAG
>nega8159
TTTTGACTTCTACCTCCTGC
>nega8160
AACTTAGTATAAACACTTCTG
>nega8161
GGTTTGCGAGCTGTGGCTCA
>nega8162
CGACATACCAGACAAGTGGC
>nega8163
GAGCGTGCCGTAGTTTTTGG
>nega8164
CATGTTCCCTGTCGCCTGAAA
>nega8165
CATGAACATCGACATTTTGAA
>nega8166
GATTTGGGGGGATTTGGCCA
>nega8167
AGAGACTACTTGATGGGATG
>nega8168
AGGGGTAATAAGAGGGTTTT
>nega8169
TAGATTCTCCGTTATTTAGA
>nega8170
TAGCTGAAGTGACCAACTGG
>nega8171
AGAGTGAGGGCAATTAAATTACT
>nega8172
CATTTGATTTGCATTCAAAA
>nega8173
TGTTATTCTAGGGTCTTTGGT
>nega8174
CCACAAGATCAAGGATGATC
>nega8175
ACACGATCAATTATACTTAT
>nega8176
ATCGAGATTGGGTCCAAAAT
>nega8177
TTCGCCAGCAGAACGTTCAG
>nega8178
CTTGGAATTTTGTTATGCCA
>nega8179
TAAATTGGATGGCATTTTTG
>nega8180
CTTGTAGTCGTTGAGGCCGC
>nega8181
AAAACTTTACGAGTGCTGAT
>nega8182
GTGCGCCATGCCGATGGTTCC
>nega8183
AGCGGGGCTTCGATGATCGC
>nega8184
AGTGTTGATCAGTTGATATT
>nega8185
ATGTGATTTTTATTACAAATA
>nega8186
TTATGGATGCGCCAGAAAAT
>nega8187
ACCTGGAGATTTTGATGGCG
>nega8188
TTGTGATCGCGCTTTATGTC
>nega8189
TATAGTACGGACAATACGCA
>nega8190
CTGTGATTGCTCCCGTGGCT
>nega8191
CTTGCCATTGCAGATGGGAA
>nega8192
ATATGTATAGTTTCCATTCT
>nega8193
GATGCACAAAAGTTTTTGAT
>nega8194
TCGAAGACGTCCAGAGGAGGC
>nega8195
TAATCACGCTTCTGTGAGGT
>nega8196
TGTCTGCGATTAGTTGGAAA
>nega8197
AAAGTAAATAGTCTGGATTG
>nega8198
AGAAACTAGAAGGAAACCCG
>nega8199
GCCCAGTTTGGCCAGCCTTT
>nega8200
TTTGAAGGCATTTAACGGGT
>nega8201
CGAAGCGCCTCTATTTATACT
>nega8202
ATGGAGTTCTCTCTTGGGCT
>nega8203
CCTGAGTTTCTTTTTGTTTG
>nega8204
CTAGTTCTTTACGGTTTGGTT
>nega8205
CTGGTAATCTTCATCTTCTT
>nega8206
AAAATTAAAAGCTCATCTTA
>nega8207
ACATATGGTTGAGGGTTGTA
>nega8208
TTGGAGTTTCAATAGATGGAA
>nega8209
TGAAAAAGGAAGAGTATGAG
>nega8210
AAAGACTGATCACCCAAGCT
>nega8211
AGTATTTCATTTACATTGAA
>nega8212
TGGGCACACTAGTTGTAGTT
>nega8213
TTGGCCCATAGTTTTCCATC
>nega8214
AAAAGAAACCTAGGGCAAAT
>nega8215
TTTTTGTCATCATCATCATC
>nega8216
AAAACAATCAGATGATTCTC
>nega8217
GTTAACAGTTGAGACCTGGA
>nega8218
ATTACCTAAGCGAGCATCTT
>nega8219
AATGATTCGGAAATAGAAAA
>nega8220
GTTTGGTTAAGATTGAAGCT
>nega8221
GTTGAAGCTCCAGTTTCTGG
>nega8222
GATTTTTGTGCAAATCAATA
>nega8223
GGATTAGTTATCATCAATGCC
>nega8224
TCTTGTTTCATCAGTTAGTG
>nega8225
TCATGTTGATTTTCACACGA
>nega8226
AGCGCTTGCTCTTGTTTCATC
>nega8227
ATAAACACTAGAATCTTGAG
>nega8228
TACTGAGAAATGTCTAGCAT
>nega8229
CAGCGTCGTCCAGGTGCTGA
>nega8230
CTCAACACGAAGTCGTAGTG
>nega8231
TCAGGGGGAGTTGCCTTCGA
>nega8232
GAAATGACTGCCGAAAAAGC
>nega8233
TGAATGAGCTGCGTCAGCGT
>nega8234
GAATAATGGTCCACTTACCA
>nega8235
TATATTATTAACAGATCGAA
>nega8236
AACAATTGACAGAGACAAAC
>nega8237
CTAGGCTTTAACATAAATCG
>nega8238
AAATCTGTGGGAATACTTTA
>nega8239
GTAGCAATGCTAACTATTAG
>nega8240
GTTTTGCAGTTAACTTCAAG
>nega8241
TGATGATGATGATGATGGCC
>nega8242
TTGTTGTTTTATGTGTTCTG
>nega8243
AGAGTGATCGCCGATTAGTT
>nega8244
CAGAGTTGGCAATTTTTGCATA
>nega8245
TAAACTATACTGCCCTAGAG
>nega8246
CTCCACTACTGAAAACGGGC
>nega8247
GCCTAAAGAATCGTTAGAAT
>nega8248
ATATTGAACTGAGTGAACTA
>nega8249
TCTTTGCTGTAATTTGTATA
>nega8250
GTGTTGTTGTTGGTGGACGA
>nega8251
ACATTCAAGCGCCTCTTTTT
>nega8252
TCCATTGAAAAAAGCTTAAA
>nega8253
AAGCCAAAAGCAATTTTTGT
>nega8254
CAGTTGTACTTTTAATGTGA
>nega8255
TATTTTCCAGTGAGAGATTG
>nega8256
CAACAGTTTGGATAACATGCT
>nega8257
TGAATCCAGCGATCCGAGTT
>nega8258
TGATTGAAGATCCAACGTTC
>nega8259
ACAATATTTGGCGGACCATC
>nega8260
TAATGTGTTACTTTATTGTT
>nega8261
AAAAGATTCGCGACGAATTC
>nega8262
TGGATCTGTTGCTGTTGTTC
>nega8263
ATTTGGTCCTGTTCTTTCGA
>nega8264
CCTGCACCGTTGTTGCAAGGG
>nega8265
TTGAAGTGTTGAAAAATTCA
>nega8266
ATTTGCCGAGATCTTGACGT
>nega8267
TGTCGTCGTTGAAGTCCTGT
>nega8268
AATTGTTCTATCAGGACTTT
>nega8269
TATTGAAAATGCATTATAAG
>nega8270
ACAGCAAAGCTGCTGATGTG
>nega8271
GAAGGATCTGCGATCGTCAATGT
>nega8272
GTATTTCATTTACATTGAAA
>nega8273
TCAGCGGTTTCGTGACGAAG
>nega8274
AGAGTTACCTTATAGTTTAA
>nega8275
CTTTATTAGTATTAGAATCA
>nega8276
TAATAAAAAGGAACCAACAT
>nega8277
CATTTCGGCCACACAAAATT
>nega8278
AGATTGACTTGAAGTGGGGG
>nega8279
TTGTTTCTTATTGTTTAGTA
>nega8280
GCAAGACCTGGAGCAGCAAC
>nega8281
TCATAGTGAAGATGGAAGGC
>nega8282
GAACGGGTGACCATGCTGAA
>nega8283
ACCTCTATGATCTCGGTGCG
>nega8284
TGGCTGAGGATGGATGGGGA
>nega8285
TAGGTCTGTATTTGTTTGGT
>nega8286
ACTCGAACCATTCGGATTTG
>nega8287
TTACATGATGATTTTATTCG
>nega8288
AGATGGAAAAAAAGAAGGGC
>nega8289
TGGAGAGCTTGTCACCCAGC
>nega8290
AGAGTTTCGTCTGGCCTGCT
>nega8291
CCTGGAAAAGCCGCAGGAAA
>nega8292
TGATGTCGCAGCGTTGACAT
>nega8293
GCAGGCGCTTGGTTTTGTCT
>nega8294
CATATAGTGAAATAAATGAG
>nega8295
TCCTAAGATCCTCAAGAATC
>nega8296
GTTTATTGCTCGATTGATAG
>nega8297
GAAAAATATATAAGGAGATTG
>nega8298
TAATTCGGTGGTAAATGTTT
>nega8299
ATTCAGATTTACTACGGGGA
>nega8300
ATGTTATGGAGATTATTAAA
>nega8301
TGTGCGCTCGGTTTTATGTT
>nega8302
AAACCTTTTGCGACCAGATG
>nega8303
CTGCTCCGGTTCCTGCGCCT
>nega8304
CTGGTGACTCGACCATTGAC
>nega8305
GAACATCGACATTTTGAACGC
>nega8306
CTACACTTTTACCTCACGAG
>nega8307
ATCTTGTCCCATTTGCTTTG
>nega8308
TGTTGCACTAACGAAGAGGG
>nega8309
TTTGGTAAGGTCGCGTCTTGCA
>nega8310
TGTTGAGTTCTGATTTTTTAT
>nega8311
TAGTGTTATACCTGGAGATT
>nega8312
AGAGGGAGACTATGTTCCAT
>nega8313
CAGTGCTGGCTGAAGTACTC
>nega8314
CATCTGCGCGACTCTCTTTT
>nega8315
TTCAGTGGTAGAATGCTCGC
>nega8316
TTGCAATTAGTTTCGACCTAA
>nega8317
TACCGAAAGTACTACAAGCT
>nega8318
AGCATAATCATTAGTCTTTT
>nega8319
GACCAACTCTTGCAGGTTGT
>nega8320
TGCAGACCATGCCGCGTCCG
>nega8321
ATTTAGAATTTATATATGTGA
>nega8322
AGCATCAGTTGGGGGCTCGT
>nega8323
TCATGTTGATTTTCACACGA
>nega8324
TTTTGGAGCTTGAGCTGGAA
>nega8325
TATCTCGGGATCTACTCGAT
>nega8326
GTGGTTGTCAGGAATCTTGT
>nega8327
AAGGATGCAGTCAGCGGCAC
>nega8328
ATTCGAGTTGGCCAGCGACA
>nega8329
CTTTTGTCTTGAGCATTTTTC
>nega8330
TTCCCTTAGTTTGGATAAGCT
>nega8331
ATCGAATTGCCAATTGCCGA
>nega8332
GAGTACATTTTTGAGTGTGT
>nega8333
TTATGTATTGATCGAAAGAT
>nega8334
TGGGAGACAGCGAAAGAGCA
>nega8335
TTTCGCCACCGTTTGTAGCG
>nega8336
TTTTTTCAATGGAATTCCGT
>nega8337
TTGCTGGGATAGATGGGCTA
>nega8338
TCAGTCGTCGATGAGGTAGACC
>nega8339
TATTTCATTTACATTGAAAA
>nega8340
TACGAAATATGGCACGGCAT
>nega8341
TTAGTTTGTCTATATAAAAT
>nega8342
GGACATCATCGATGGCAAGT
>nega8343
TCGTCTTGTGAAACATCAAA
>nega8344
TGGTTCCTTAAGGGTTTCGTA
>nega8345
AAACTCAAAGATATTCAACGT
>nega8346
TGAGGTTCTCGGCTAGTTGG
>nega8347
TTTGGGATTTTTGTGGGTCG
>nega8348
TTGCTTGAGAATACACGTAG
>nega8349
GAGAAATGTCTAGCATAAAA
>nega8350
TTAAAAGTCCACTCGATGGC
>nega8351
TTTGTGACCGACACTAACGG
>nega8352
TAGATGTTGTGAAAATTCAA
>nega8353
TATGGAGTTGTCTACTTCCA
>nega8354
GGGTCCTTGGTAAAAAGTTG
>nega8355
GCACTTTCGAGGTACGCTGG
>nega8356
CATTGAAAAAAGCTTAAAAG
>nega8357
TTCTTTCTCCGAGTTCGGGA
>nega8358
AAATAAGATTATTTCTTTTA
>nega8359
TTGGAAAACAAGCAATAGAA
>nega8360
ATCGTGAGTTCGAATCTCGC
>nega8361
CCAGCGCTCGCGCCACGCCA
>nega8362
AAAAGCAGATGGTGATCGCG
>nega8363
AGCAGTGCGGCAGTAGCGTT
>nega8364
CGCAGTATATTTTTGTGTTT
>nega8365
AGTTGAGTGAAGTGACCAAA
>nega8366
GATACTTGGATGCCCTGCGGC
>nega8367
TTATAATGATAGGACTGATA
>nega8368
GTAGATTATGGATATCTGAC
>nega8369
AGCATCTGCGTAGCCTACTA
>nega8370
AAATTCAGTGACTTGAGGAC
>nega8371
TGCCAGGCTGGCCACCCCGC
>nega8372
TAGGTTTCACAGGAAACTGGT
>nega8373
CGTGGTTGAAAAAAAGTGTAT
>nega8374
TTCAGGACACGTTCAACCAG
>nega8375
ACACTGCGTCACAAACACCTT
>nega8376
TTATTCTGGTAGCTGTTCTC
>nega8377
TCAATACGTTGCTCAGACAA
>nega8378
ATGTAATTGTGTGTGAGTTC
>nega8379
ATTTTTAATTTCTTTCAATA
>nega8380
ACCGGAACTGCCCATCACGG
>nega8381
CTACACTTTTACCTCACGAG
>nega8382
AATTAAAGAAATTAATGCCGG
>nega8383
AAAATGGTGGGCATAATAGT
>nega8384
TCATTGAAGAATTGGAGGTT
>nega8385
TGTAATGAAGAAATGGTCTT
>nega8386
TTATGTAAGCAAAGAGGAAG
>nega8387
TCCCCTGATCAGCATAAGCAT
>nega8388
TGCTTGGACTACCTACTGTT
>nega8389
AATTTTGGACCCAATCTCGA
>nega8390
CAATTTATTGATCTCTTGTTA
>nega8391
TTTCAGATAGCTATACATAT
>nega8392
TTATGTTATCATTTGCCGCG
>nega8393
TGATCCCATGATCGATATACC
>nega8394
AATAGTAGACAGAGTGTGTTG
>nega8395
CCAGATTTCTTTACATTTTCC
>nega8396
TTTCCATCTTTTCGAATAAG
>nega8397
TAGACAGAGTGTGTTGGGGT
>nega8398
TGCTTCTTGCCTTTGGTTGC
>nega8399
ATTTTATTAGCTTCAGGAGTT
>nega8400
ATAACGAGCTGAGATCTTTG
>nega8401
AGAGTGCTTGACCAGATTCT
>nega8402
AACTTTGGAGAAACTGAAGT
>nega8403
TAACAACTGTATCAGGTATA
>nega8404
TTTAGGATTGGCTGGAATAC
>nega8405
GAAGATTCCAGGTTCGACTC
>nega8406
TTCAGCGTTTTTCCCCAATG
>nega8407
TTTATGATATCGTTTAAATT
>nega8408
TGAGGAACTCGAGATGGTTC
>nega8409
TACAAACTTCGCGACTGATT
>nega8410
TTGAGACGAAATGAACCACT
>nega8411
TTTTGTGCAAATCAATATAAATTGA
>nega8412
ATCTGCCTTTGATTTTCAAT
>nega8413
CTCGGCAGATGGGTGTTTGC
>nega8414
TGACTTCGGAATGCCGGAGC
>nega8415
GTAAAATCTAAGGTTGTTTCC
>nega8416
GCGAGTTGTCAATTGGGCTA
>nega8417
TCACAGACTACTCAAGGATT
>nega8418
TTTATTTTCTGTATTCGACC
>nega8419
AGTCCACCCTTGTACCTGCT
>nega8420
ATGGCTAAGATCAAAGTGTA
>nega8421
AAAGTTTATGGAGCATTTGA
>nega8422
CCTTTGGCTCTCCTGTTGCT
>nega8423
ATTTTCTATTTCTGCTCGCT
>nega8424
CGTTCCCCTGTGCGTCCTCA
>nega8425
TGGCACCATGCGAAAAATTCTAGT
>nega8426
AGAAGGCTCATTTGGGCACC
>nega8427
TGCCGGAAGCGATCCCACTG
>nega8428
TTTAGAGAGTTTGGTATTCT
>nega8429
AGATCGGAAGGTTGCGTGTT
>nega8430
GCGTTTTGTTTTTCAACATC
>nega8431
CTATTATCATGTATTTTTGT
>nega8432
ATTTACTAGGACCACGGTGTA
>nega8433
TCTTCTGTTCGCGAGTTGAA
>nega8434
CTTGTGTTTGATTCTGCTGC
>nega8435
AAGTAAGCGAAAACATTTTG
>nega8436
TACTGGTCTCTTAAACCATTT
>nega8437
AGTGTATTTTTGAGAGGTCA
>nega8438
TACAGCAATGTTTCAACGAG
>nega8439
TAAAGGGCGTTTCTCCGCATA
>nega8440
ATGAATCGGACTCCCAGGTT
>nega8441
TAAGATTTTAAGAATAAAGAAA
>nega8442
TTTTGGGTGTGTTACTGTGGC
>nega8443
GGGTTGACAGGACCAAAGAC
>nega8444
AGGGCGATGTACGAACAGGT
>nega8445
ACTCGATCGGGAAGGTTGTG
>nega8446
CATCATCATCATCATCATCCCC
>nega8447
AATAGTTTAATTCTATTAAAT
>nega8448
TTGGGTCCAAAATTGAGATT
>nega8449
AAGATTCAGGAAGATACCGA
>nega8450
AAAGTATTTCATTTACATTGA
>nega8451
TCCGTTGGCTCGAGTATTCC
>nega8452
CCGTGCACTTGTAGATCTCT
>nega8453
CTTGGAATTCAGGTGGGACGC
>nega8454
AAAGTGCGACATGTAAGTTT
>nega8455
AACTAAATGCGTAAAATTGG
>nega8456
ATAACCGAACCGAACTGGGC
>nega8457
GTTTTATGTAGCGATAAACG
>nega8458
TGAGATAAATTCAAAGGTGT
>nega8459
TTAAAGGCCAAGATAATGAA
>nega8460
CCAAGGAAGAGATGTCTGTA
>nega8461
ATTTTAAGATCATTTAGCGT
>nega8462
TACTCTTGATTGAAGATCCA
>nega8463
ATTGCGTCGATTTATACTGGC
>nega8464
TGAAATTCTAAGGAAATTGC
>nega8465
CAAGTGAGCTGTTGGATCTG
>nega8466
AGAATTTATATATGTGATTT
>nega8467
TTGCTCATTGGTTTTGGAAA
>nega8468
AATGATTAAAAAGTCATTTCATT
>nega8469
TCAAATAATACTGAGAAATGT
>nega8470
GAATCTTAAAAGAAAGGGTAAT
>nega8471
CTTACTTAAATTTGTAATCA
>nega8472
GAGGGGATTTAAGCAGTTGG
>nega8473
CACAAATCGATGCAGGAAAT
>nega8474
CACCCAGAAGGCGCCTCAGA
>nega8475
TCCTGGACAAATATGAAGTA
>nega8476
AAATTTGTCAGATGCCGGAC
>nega8477
TGTGTATGTAAGTATGTGTA
>nega8478
CTGGTTCTTTGACTTCCCGT
>nega8479
GCAAAAGTATCTAAAGACTA
>nega8480
TATCGGAAAATAACATAAGA
>nega8481
TAAAAATTATATCAACGAGG
>nega8482
CAGAGACATTTCACGGCTTC
>nega8483
TTCTGTATTCGATAGGTATT
>nega8484
ACGAATGTGTTACAAACGTT
>nega8485
ACGTTTAAAGATGGATGAACA
>nega8486
TTGGATAGCCACTGCAACCGTT
>nega8487
ATACATATATGCGCAGCAGT
>nega8488
AAGGCATTTAACGGGTTTCA
>nega8489
ACGACTTGTTGTTGTTGTCCC
>nega8490
AGTTGAGCCGACAGTTGGAG
>nega8491
ACTCGTTGCCTTTGATTCCG
>nega8492
AAGCACATTTCGCCAGCACG
>nega8493
ATATAAAGTATTTTACTTTTA
>nega8494
AGAAGAAGACATGAGGATTT
>nega8495
GGTTATGTTATTATTCTTCG
>nega8496
TGTCCTACGAGATGGAAGCT
>nega8497
AGATCGTGCTGGCTGCGCTT
>nega8498
ATCATACCATTCGTGTAATT
>nega8499
CAATTGATCCAGCTGCTGTTG
>nega8500
ATAATCTTAAGGTCGTGAGT
>nega8501
TTTGCGGTAGTCTTCGAACG
>nega8502
CTGGTTTCTCTTCAATTGTC
>nega8503
ACAGAGAAATGCCGTCAGCA
>nega8504
CTTCAACATTGAGCAGCACAT
>nega8505
GTACGAACAGGTGGCATGCA
>nega8506
TATTCCACGCTAAAGTATTA
>nega8507
ACTTTCCCCTGCTTACCCAC
>nega8508
TACCCTGTGGAACACCTACA
>nega8509
TTTTGGGTGTAGCCGTTCAA
>nega8510
TCATTATGGCAAACAAAGAT
>nega8511
TTTGATGGAGCTGTACGGCG
>nega8512
TTAGTGGTGCCGATCTAAAG
>nega8513
CTGATAATGATATCTGCTGT
>nega8514
GATGACCTCTTTATCGGCTCC
>nega8515
AACTACTATCTCTTGAGACC
>nega8516
CAATATGGTTGGAAAGCTTA
>nega8517
TGGTCCTCATCGGTCTCGTC
>nega8518
ATTTGATTTGAAGTTATATT
>nega8519
GTTAATGAGCTTGAATAAGC
>nega8520
TACTAAATATATTGCACATG
>nega8521
TTAATATTCCTAAAAGAAAG
>nega8522
AGAACTCTTTATTGAGTAGAGCAAG
>nega8523
TGCGTTAATTAATAATATTT
>nega8524
AAACTAAGAGTGGAAATCCG
>nega8525
TCCGATTTTCCAATGGTGGAA
>nega8526
GCGCGTAAGTCTCATAATCT
>nega8527
AGGAAAACGACAACGACGCAA
>nega8528
TGAACGTTGGATCTTCAATC
>nega8529
CAAAAAGAAACTCAGGCGAA
>nega8530
CTCACTCGATTCTCGGTTCA
>nega8531
TAAGCAAAGAGGAAGTTATAA
>nega8532
TAGTTGGAAGCAAATTAACG
>nega8533
GGGAAACTATGGATCAAATG
>nega8534
TAGTAACAGCTGCTGATGTT
>nega8535
ATAGCTCATCATGGAATCAA
>nega8536
GATGTGCGTTCCGGAAAGGA
>nega8537
AATTGCTATTCTTCGTGGTG
>nega8538
TGCAGATTCCCATCGATCGCG
>nega8539
TGAAGGATCTGCGATCGTCA
>nega8540
TATTTGCATCTGAAGCAACT
>nega8541
GTTAAACTGTCATTTGCCGG
>nega8542
TGAAGAGAAACTTAAATGCTG
>nega8543
CAGCGACACCTTCGAGAGTTT
>nega8544
TTGGCTGCGCGAAATGGAGA
>nega8545
TTTATTAAAAATCAATTATG
>nega8546
CCAGACTTGGCAAATGCTTT
>nega8547
TAATCGAGCAGCAAATTACT
>nega8548
CACTAGTGAATACTGTGTTG
>nega8549
TTTGCGTGTTTCCTGCTTGC
>nega8550
AGCGGGGCTTCGATGATCGC
>nega8551
AGCCGAACTCGAACTCGACG
>nega8552
CTCTCAAAGTGGTTGTGAAA
>nega8553
ATACTGAGAAATGTCTAGCAT
>nega8554
AGTGATAGAGCAATAAATGC
>nega8555
TGAGGTAGTAGGTTGTATAG
>nega8556
AAAGGTCGTTAGCGTTTTCC
>nega8557
CCGTTCAAATTTTAAGTCTGT
>nega8558
GTAAGCTAAGGGATTACAAT
>nega8559
CAGAGACGCAGTCAGGGCAA
>nega8560
AGGCAGAGACTACTTGATGG
>nega8561
TATTCTAGTGTCTTTGGTACC
>nega8562
TGATGAACGTCGTGGAAGAC
>nega8563
CTGTAAATCCCAATCAAAGC
>nega8564
GTTATTCAGATTACCCAGAT
>nega8565
ACCTTCATCTCCGAAAAGCT
>nega8566
TCGGTCAAATCTTAAGTCTT
>nega8567
CAACGGTTAATTCCTTTTTGAGTG
>nega8568
TGGCTGACCATGAAGAACTG
>nega8569
TTATTTGTAAATAAAGATGT
>nega8570
ATAGAATGATAGAAAGAAAG
>nega8571
GAGAGCTGGCAACTTGAACTTG
>nega8572
TTAGCAAAGTGTGGTCAACT
>nega8573
TTACACCTTAGAAACTGAGT
>nega8574
TGTTAAACTGTCATTTGCCG
>nega8575
TTGCGGTAGATTGAATATAT
>nega8576
TTTCCGATTTCAATGCCGAT
>nega8577
ATCATAAGGTCTATTAATTA
>nega8578
AATTAAGTAGATATAACGGC
>nega8579
TGTGATGGACATCAAGATGG
>nega8580
ACTTTCTTATTCTCCAGCTA
>nega8581
ATATACCCCAGATCCAGAGA
>nega8582
AAAGGGTTGACAGGACCAAA
>nega8583
TATGCAGGTGTGTAAGTCTT
>nega8584
AACTGCAATTTTGAAGGAGT
>nega8585
AACCTCTCGGCCACCTCGTC
>nega8586
TGGTATAGAGCTGGCACCATT
>nega8587
TTTAACAGATATCTAAGCTA
>nega8588
TGAGAAATGTCTAGCATAAA
>nega8589
ATAAAGCTTCCTGTTTTATT
>nega8590
ATATTGTTTAGTTGTAAGTC
>nega8591
AGTTCGTATCCAATACTGTC
>nega8592
ATTTTCGTAACAAAATGGGG
>nega8593
GACTGTCGTAGTAGCTGGTCT
>nega8594
TCCAAAATTGAGATTGAGAG
>nega8595
CCTTTTTTCTGCTCCCCCAG
>nega8596
AGTGTATTTGAACAGGGATA
>nega8597
CGATTAGTGCATCGCAAGCC
>nega8598
TCCAAATCCAATACGATCGA
>nega8599
GATGATGATGATGATGATGG
>nega8600
AGTCAGTCTCAACACGCGTG
>nega8601
CAAATCCGGCTCGAAGGATT
>nega8602
ATTTCCTACTTTCTATATTT
>nega8603
TTTTATTATTATTAAGATGGG
>nega8604
TGCATATCATTCACGCCAAG
>nega8605
TTTGATTATAGAGCGTAATT
>nega8606
TTCGCGACTGATTTGGGGGG
>nega8607
TTGAAGAGATTGCACTAGAGG
>nega8608
CAGCTGAAATTGAAGGCAGAAGGG
>nega8609
CGTCTTCCGAGCTGTTTGAG
>nega8610
TTGGATTTCGATGATGTGGGT
>nega8611
AGGTTTATTTTAATCAGCGC
>nega8612
ACGATACAGAGAAGATTAGC
>nega8613
CCTGATCAACGCTGATACCTT
>nega8614
ATTATTGCGCGTGGATATCT
>nega8615
CGCGAACTTTGTGAAGGTGA
>nega8616
TAGTAAATAGTCGTACATTAT
>nega8617
TATTTGTATGTATTGTAGGG
>nega8618
AAAGACGACGTCACATGTGA
>nega8619
TGATGATGATGATGATGATA
>nega8620
GGTTCTCGAGAGAGAGCGTG
>nega8621
ACTTTTGGTTCTCTAGGAATA
>nega8622
TCGTTGTCGACGAAACCTGCA
>nega8623
TGCAAATCAATATAAATTGA
>nega8624
TTCAAACGATCTGACGATTT
>nega8625
TGTCCAAACTGAATTTATTA
>nega8626
TTTATTGTTAGCGTTTTCTT
>nega8627
ATAATAAGATTCAATACGTT
>nega8628
AGGTCTGGAAATTGGGGTCA
>nega8629
ACAGCAAATGCAATATCAGGG
>nega8630
TACAATTCAGTTAGGCTCAA
>nega8631
CAGGCCATCGAATTGCATGT
>nega8632
CCAAGAAGCTAATGCGCCGC
>nega8633
ATTTCAGGAACCGTAAAAGTT
>nega8634
GCGCTAGATAATGGAGGATG
>nega8635
ACAGACGGACTGAGGGGATT
>nega8636
TGCTTCTTGCCTTTGGTTGC
>nega8637
GGCAAGCCCAAGATCGAGGT
>nega8638
TTTACTATGGATTTTGCTGC
>nega8639
TTGGTTTTGGAATGGTCTGC
>nega8640
TGACGGATTTGGTATTTTTT
>nega8641
ATTACAAATATAAATTATGT
>nega8642
AGATGATGACGGCAGAGGAG
>nega8643
AGATAGCGTAATTAAGTAGAT
>nega8644
CCAGCTCAGCACTCGATCGC
>nega8645
AATTATGGTCAATTAGTTGTAA
>nega8646
TTGCGGTAGATTGAATATAT
>nega8647
GATGAAATTAATTGGTCCGT
>nega8648
CGTAAATCAGGAGCAGGCAG
>nega8649
AAGCGTTGATTATGCAGGCG
>nega8650
TGAGTTAGTAATTAGTGTTA
>nega8651
GATTTGGGGGGATTTGGCCA
>nega8652
TCGTAGGAGCTCTTCGTCTG
>nega8653
CATAGCAAACAAATGTCGCT
>nega8654
ACATCGAATAGCGGTACTTT
>nega8655
ATAATTTATCAAATGAGCTG
>nega8656
TAGCCTGATTGAGGAGGTGT
>nega8657
GCGCCGCAAGACGATAGCCA
>nega8658
AATTGCGGTTTGGGATTTTT
>nega8659
AGCTGCGTTTGAATTAACGG
>nega8660
ATGCATATTTTCACAAGTGT
>nega8661
AGAGACGCACTCCTTTGGGTA
>nega8662
AGCTAAATATGAATTCCTGA
>nega8663
TGGAGAACGTAATTCGTGAT
>nega8664
AGAAACTCATAGTTTAGGGT
>nega8665
TATAGTTCAACTTTCGCGTT
>nega8666
GCGGGCGGTTGTGGGCGGCT
>nega8667
ACGTTGACCTGCCTTATAAC
>nega8668
CTTATTATTAAGGTAAGATA
>nega8669
CAGGAAGAAACGCTCGAAGA
>nega8670
TTTCCCGCCTCTTTGCTGTT
>nega8671
TCATCATCATCATCATCCCC
>nega8672
CACCAGAAGGAGTACCTGAA
>nega8673
TTACTGAAGCACAGTGTAAG
>nega8674
AATATGAACAAAGGGAAAAC
>nega8675
TTTCAGTGTAACATTTGATT
>nega8676
AGGTGATCACCATCGGCAAC
>nega8677
TCCTCTTTAGATCTTCTTCT
>nega8678
ATAGGATAGGATTGGGTAGC
>nega8679
AAAAATCGAAGGAATTGGTC
>nega8680
GATTGTTTTAACAAAGGAAT
>nega8681
GTTTCACAGGAAACTGGTTT
>nega8682
TGTTGTACCTGGCATCCATC
>nega8683
GCTCCCTCTCTTTCTCGCTC
>nega8684
TGATGTTGAGCTCCTGGTAGT
>nega8685
ATGATGATGATGATGATGCCA
>nega8686
TCAAGAAATCTGTGCTGTCG
>nega8687
TCTTCCGATTACAGAAGATA
>nega8688
TTCAATGATATCCAGTGCAG
>nega8689
TAGACAGAGTGTGTTGGGGTG
>nega8690
CGCCCCAATGACTTGCGTTT
>nega8691
AATGAGTAGTATTTAGATTC
>nega8692
AAAGATTGATGCATTTGTGA
>nega8693
GTCTACTTCCATAGGCTCTG
>nega8694
GTCCACTTAAAAAATTACAG
>nega8695
TATTTAACAGTGTTTTATGT
>nega8696
TTAATATTATTATTATACCC
>nega8697
TTTCAGCGGCCTCTTCAGTC
>nega8698
GGAGACCGGGGTTCAATTCC
>nega8699
AGATTTAGAAGTCTTGGGACACTCA
>nega8700
GAAGTTGCTGCCGCGCAGTT
>nega8701
TCCTTTTGTGTGGTTTCTTT
>nega8702
TCTTATAATGCTGGTATATT
>nega8703
ATTCGCTGTTCTGGTCAACC
>nega8704
TCCTCCAGAGCCCCTCGCTG
>nega8705
GATGGAATTCCGCACAGCGC
>nega8706
ATGAGATAATCTTTAACTTT
>nega8707
CATCGAAGCTCTCCTGTTCG
>nega8708
TTAAGTAGGAAATGGCGCAC
>nega8709
TAGAGCTGGCACCATTTCGAG
>nega8710
CCAGCGGCAGATCGGCGGCG
>nega8711
AAAATGATGTTAAACTGTCA
>nega8712
CTGAAAGTGACATCCAGTGT
>nega8713
TTTACTCATGATCGATCGCA
>nega8714
CTTCGCGCTCTGGTGATTTA
>nega8715
ATTCGTTCCCAAGTTCTCGT
>nega8716
GTCGTGGCGCATGGATGGCA
>nega8717
TGCTTCAAAGTGTTCGGTCC
>nega8718
TATTGAAATTCAGGGAAATA
>nega8719
GTCAAGAGTTTGGTGAAAAA
>nega8720
GTGTGCTTCACACGCACAAG
>nega8721
CAGCAGTGAGACCTTCGAACA
>nega8722
TTTGTTTTGATTGGAATCTG
>nega8723
TTAGCTTTTTGAGGGGGCAA
>nega8724
ACAGCTTTTTGTGTTTACAG
>nega8725
TGCGACCTCGATGTTGGATT
>nega8726
CAGCTGTGCGTAGGTGTGTC
>nega8727
AGGTGGTTGATGTGCTGCAG
>nega8728
TTCCATGATGTTTTCAAACTC
>nega8729
AGCCTCGAAAATAAGCCAAT
>nega8730
AGTGGTAGAATGCTCGCCTG
>nega8731
ACTTATGTGGATTTATTTTT
>nega8732
AAAATGCTGGAGCTGCTGAT
>nega8733
AATGATGAAACAGATGACGA
>nega8734
GCATCGCAAGCCAGATTCTT
>nega8735
AGTTTATGATCCTAACGAAA
>nega8736
TGCTTGGTGCGTTTGTGGAAT
>nega8737
ATTGTCATGTCCTCCTCGTC
>nega8738
TTGGCACCTTTGCAGCTGACA
>nega8739
TTTTACCTGGATTTGGAATAA
>nega8740
ATTTTTATGAGCTGGTAGGTGC
>nega8741
TCATTCTGCTGACGGAGCGC
>nega8742
TTTTATTAAATAAAGGCGAA
>nega8743
ATGCCTCGAAATGGAAAACG
>nega8744
TGTTTGCTATGCAAGGAAAG
>nega8745
CCTCCGAAAACTAGTGGAAA
>nega8746
GGTCTGATTGTGGGATGGCC
>nega8747
CGGTGTAAGCCAGGTTGGTT
>nega8748
TTATACTGCAAAAAAATCTCTG
>nega8749
AAAAAGCGAACCTATGGCAC
>nega8750
TTTCGCCCGGCTCCACGTCC
>nega8751
TGGAAATTGGGGTCAACTCG
>nega8752
GACTGTGATGAAATTAATTG
>nega8753
AAGAACGAATTCCTGTGGCG
>nega8754
ATTGAATTTTAAATTCCAAT
>nega8755
AAAAGAACGAGCTACGAAAT
>nega8756
CATGACTACTCGAAATGGTG
>nega8757
AAGTGCTGTTGATTCACAAC
>nega8758
TGCCGTTACGAAAACATCGT
>nega8759
TTTTGTGCAAGTTTTAGTTT
>nega8760
TTACAGTTATGTTGGGCTAG
>nega8761
CCTTATGGCTAAGATCAAAG
>nega8762
AAGCGTCTCCAGGATGACCT
>nega8763
AACTAAAATCGATTTGAGCG
>nega8764
AAAGAAGGAACATACGGAGT
>nega8765
AGGCATATCACTGTTAATGA
>nega8766
CTGTCGCAAGACTGGGGCCAT
>nega8767
TGAATTTGCTCTAGAACATA
>nega8768
AAAAGATTAAGGGAAGGGAC
>nega8769
TACAGTTTAAGAAGTTGATG
>nega8770
TGGGGATGTTCGAAGGGGAA
>nega8771
CATTTACCTGGATTTGTTTG
>nega8772
ATGGATGAACACGTTTCAGA
>nega8773
TCACTCAGAATCGTCTCCAC
>nega8774
CTTGTCGTCGTTGAAGTCCTGT
>nega8775
CTGTGACGCATTAAAAAATC
>nega8776
TTACAGATTTGAGCAGATTT
>nega8777
ATAGAAAACCCATCGACAAT
>nega8778
ACCTACAAGTTCACTTTCCG
>nega8779
CTGTTGTTGAGTGTTGGTGT
>nega8780
TCATCATCCTCCTCCTCCTC
>nega8781
GCAAATATTCGATACTATCGA
>nega8782
TTGGCATTTATTCGAAAGGTG
>nega8783
AATCATGGAGTTCTTAGTGA
>nega8784
TTATGTTATCATTTGCCGCG
>nega8785
GTTATAATCCTTTTCTTTTT
>nega8786
TTCTTTAGTGATTTTTTATA
>nega8787
GAGTATTTGATATTCTTTGGT
>nega8788
ACGGTTTGGGCAGAGTGACACT
>nega8789
TGTGTTTTACATTATTTGCC
>nega8790
TTGACGATCGCAGATCCTTCACAGG
>nega8791
ATACAATGAAGAGAACTGTT
>nega8792
AAGGCTTTAAGTTAATAAAA
>nega8793
TAATATCGTTGAAACAAAAG
>nega8794
TGAGGCCCACTGGCAGGGTG
>nega8795
GAGCAGCAGCTGCGCCTGCG
>nega8796
GTTTGGTCCAGAGGGCAAGC
>nega8797
ACATGTGAAGCGGATCAAAT
>nega8798
ATTGATGAAAATTGATTGATT
>nega8799
ATATTTGGCGGACCATCTCA
>nega8800
AAAAATAATAATCGAACTGC
>nega8801
AGGAGTGGGGCTTCTCCAGT
>nega8802
CAACTCGGAGCAGCTGCACC
>nega8803
CTATCATCATCATCCGAATC
>nega8804
TGATGAACTTTTTAAAGTCT
>nega8805
TCTTAATCTCAGGGTCGTGG
>nega8806
GTTTTGAAATGTACAATGAA
>nega8807
ATGTGTTACAATAGTTATAT
>nega8808
AAAGATTTCCGTGGAGAGGA
>nega8809
TAAATGGTCTTTCTCGTGCC
>nega8810
TGTTCAAAATGGTTTAGGTC
>nega8811
TTAAAATTGGCTTATTGTAG
>nega8812
TAAATATCTAAGTGTGGTACG
>nega8813
GAGGTCGGAAAAGATAATAA
>nega8814
TAGGCAGCGCAAACAAAAACA
>nega8815
AGCCGGTAGCAGGGTCGTAGCTC
>nega8816
TTTCAGTGTGTACTATTTCTC
>nega8817
AACAGCGTAATTTTTTTGGA
>nega8818
CAACTACCGCAGGCCTCGTA
>nega8819
TTTGTTATTGATTCTGTTGAT
>nega8820
ATTCACATGCAACATCCCTT
>nega8821
ATAACATAAAATGCGTTTTC
>nega8822
TATGCAAATCTGGCGGAGGG
>nega8823
ATGAGCCTTGAACAACAGCC
>nega8824
TTGGGCTGACGCAGTTGCATT
>nega8825
TTTTTTAGGATTGGCTGGAA
>nega8826
GGAACTCGTTGCCCTTGATTC
>nega8827
TCAGAGACTTTGAATTCAGT
>nega8828
GTTGCCAAAGAGGAGAGCGA
>nega8829
TCATTTTGTGTAGCTTGTCTG
>nega8830
TGATGGTCTAAGGCGTCTGA
>nega8831
CGGACAGACTCGGCTAGAGC
>nega8832
GTCTGAAGGAACTGGTGCGCTA
>nega8833
TTTGGAATAATTTCTCATATT
>nega8834
ACCTTATGAAGCAATCGCAG
>nega8835
GAACTGCGTCGACTGGCTGC
>nega8836
TGCGAATAACGGAGCTTAAGAA
>nega8837
ATTTTTTCCCCATTATTGGT
>nega8838
TAAACAATCCATCCACTCTT
>nega8839
CAGTAGTGGGATAGCGTACC
>nega8840
TAATTGATGATAAGTAATTA
>nega8841
TTGATCCAGCTGCTGTTGTTGT
>nega8842
AGGAGCTTGGCGATTCGTTC
>nega8843
AGGATTTCCTCGTTGGATCG
>nega8844
GCAGCAATATCCTGGGAGAG
>nega8845
TATAAAGTCGTGTCTATTTA
>nega8846
TTTTGGGACTCCGCATTTCA
>nega8847
TTGATGAACGTCGTGGAAGA
>nega8848
TTAAGATTGTAAAACTCTGC
>nega8849
GCCGGAAGAGCTTTAGTTGG
>nega8850
TCACTGTTAATGATATAATT
>nega8851
TATTGTATGTTGTATTTGCA
>nega8852
CAAGGTCCAGATAGTTGATG
>nega8853
CGATGGGAAAAAGAGAGTCG
>nega8854
ATTGAAAAGAGCCGCTGATTT
>nega8855
TAAAATTCTCGCCTCCTCTG
>nega8856
TGTGATAGGTCAGGAAGGCCGCGT
>nega8857
AGTGTGTATGGTTGGTAAGT
>nega8858
TTAAGCTAGAATAGTTGAAT
>nega8859
CTTCGCCACGAATTGCTGTT
>nega8860
TTCGTCTAAGTTAGGCTTAA
>nega8861
TTCCGAATCCTATCGAGGCG
>nega8862
GTCGTTGGTGCTTCTGAAAG
>nega8863
TTTGTTCGGCTTTTGGATAG
>nega8864
AAATGGCCTCTTCTGGGAAT
>nega8865
TTTTAGCTCTAAAATATGTA
>nega8866
AAGCTTTTTTCAATGGAATT
>nega8867
TTGATTGGCTAGTGTTTTCT
>nega8868
CGTTTCATCGAAGCGGGTGT
>nega8869
ATAAGCCTTTAAGAGTTAAA
>nega8870
AGATTAGCATGGCCCCTGCG
>nega8871
TATCAGCTGTGTAATGTATA
>nega8872
CTGAAAATTTTAAATGGCCG
>nega8873
AAATAGATGTTGTGAAAATT
>nega8874
TTCAGTGGTAGAATGCTCGC
>nega8875
TTCTGCTTGTTATCCAAGCC
>nega8876
GATCTCCTAGTGCGTCACGC
>nega8877
TTGATACAATTTTATGCGTG
>nega8878
TTTGATTATTTATCGGGTAG
>nega8879
TATTATTAAGGTAAGATAAG
>nega8880
TGTTCGCCTGCTTTTGCCTG
>nega8881
TTATTGTTGGGGTAAACGGC
>nega8882
GTCGCGCAGATGGAGCTTTT
>nega8883
GTGGGATCTCCTTTGTCTGG
>nega8884
CCAACTAATCGCAGACATAC
>nega8885
TTCTCTGATGATCTTTTACA
>nega8886
CCCAAAGATGTCCATATTGT
>nega8887
TGCTGTTGTTTCAGTTGTTG
>nega8888
GTGCAACAACTTTAAACGGC
>nega8889
CCAAGAAGTTGATCGACAAG
>nega8890
TGTGGAATACGGGGTTGCGAG
>nega8891
ATGGAAGGCAGAGAATAAAA
>nega8892
GGAAACCAGGAAGCTCAGTAC
>nega8893
CAAGGCCTTCTGGTGCAACC
>nega8894
ATTTCCAAAACCAATGAGCA
>nega8895
TGGATTCAGCTCGTTTTATT
>nega8896
AACGTGTAGTTCTTAAGGAA
>nega8897
CTTATGTGTTTGCTGTATTA
>nega8898
AAAGTAGAACAATATTTGGC
>nega8899
TTGGCTTGCTATGCATTAAT
>nega8900
TAAATCATCGCCCAGGCCAC
>nega8901
GAGCGATTGCAACGAGGGAAC
>nega8902
GCACGGCATCCATGGGCTCC
>nega8903
TTCGGCTAACAGTGTTTTCT
>nega8904
ACAACACCTTATCGATAAAG
>nega8905
TTTTAGGAATATTAATCAACA
>nega8906
TCAATGTTCTTCTAGGGATGGC
>nega8907
TGTGAAATTCTAAGGAAATT
>nega8908
GGAATTCGACAAAATGAGTGTG
>nega8909
TGTTCCCCCGTGTGTGTCAG
>nega8910
GCACCATTTCGAGTAGTCAT
>nega8911
CTCCATTTCGCTCACGTTTC
>nega8912
TTGAATTACCTGAGTGGGGGG
>nega8913
TAGGCAAATACCAACCTTCAGC
>nega8914
ACCACTTAGTGGAGAAGGTA
>nega8915
GTCGTCTTTTTGTTGGGCCT
>nega8916
TGGCTGCGGATTTGGATGTT
>nega8917
TGCATTTATTGATTTCCAATT
>nega8918
TTTGCTTTACTTTGGTAAGTT
>nega8919
AAGACTATAGCAGTGTATTTT
>nega8920
GTAGTTCAGTCTGAGAAGGG
>nega8921
GTGGGTGGTTGGGTGGCTTT
>nega8922
GAATGATTATAATTTGGTAC
>nega8923
TGAGGTCTGATTGTGGGATG
>nega8924
TGATCCTCGTCTGCCGATGA
>nega8925
TGGAGCTTGAGCTGGAATAG
>nega8926
TCAAGACAAGCAGCAGGCAGC
>nega8927
CTTTGAGTTTTCCATATCCA
>nega8928
TTATTATTATTAAGATGGGCTTG
>nega8929
AAGTGAAAACTGTTGCGAGG
>nega8930
CTCATGGTAATGATTATTTT
>nega8931
TTCGAAAATCCCCATTCCGA
>nega8932
AATGGATTGATCAGCTAGTTC
>nega8933
GTTGTTCTTCATACAGGCCT
>nega8934
GTTGAATTTGGTCGAATATT
>nega8935
ATCATCATCATCATCATAAA
>nega8936
TCAAGTAAAAGCTGCTAACT
>nega8937
CCAGTGTTTGTTCCTTGTGT
>nega8938
TTCTTCATGAATTCGGGGAC
>nega8939
CTGCTAACTTTTTTCTTTTA
>nega8940
TCATCGGCCACTCGAACTGC
>nega8941
TCATATTGCGCACTAGCTAT
>nega8942
CTTCGCCTTATAATGCATTT
>nega8943
TGTTCAACATATTTAGCACT
>nega8944
TTAAAAGCTCATCTTATGGG
>nega8945
CTTCCTGACATGATACACGT
>nega8946
CTATCATCATCATCCGAATCC
>nega8947
GTTGCTGTTTCTTTTAGATA
>nega8948
ACAATATAACTAAATGCGTA
>nega8949
TAAGGAGATTGCAGCCAGCA
>nega8950
AGAAACAGAAGAAGTGCCATTT
>nega8951
TGTCAATGCGATTATATGGT
>nega8952
ACAAATTTTTGGATTTTGCT
>nega8953
TCGACGATATCATTATTGTTGT
>nega8954
TTTATCAACGGGGGCAGATTG
>nega8955
CTCCAGCTCGTCCTTCAGGT
>nega8956
TGATGATGATGATGATGATAAA
>nega8957
TTCCATCTCGTAGGAAATTG
>nega8958
GATGGATTTCGATTATTAGA
>nega8959
ATGCTGCAGCTCGGCCTTCT
>nega8960
CTGGGTCAGTTCGTGCCGAG
>nega8961
GATCCGATTGTCTTAGAGCC
>nega8962
CTGCAGTATTGGAAACGTTGT
>nega8963
CTACTTGTAGGGCCTATATT
>nega8964
CACAGCGCCTTGTCCGAGTTC
>nega8965
CCTTCACGTTGCGTAAAACC
>nega8966
AGGCGTTTGTCTCTGTCAAT
>nega8967
GACCGATCGAATGTTGTTGA
>nega8968
TATACATACATATATATTAAT
>nega8969
ATCCAGATCATTTGATGAGA
>nega8970
TTGGTAGAAGTCGTAGAATG
>nega8971
CTGTAAATTGTAATCATCAAA
>nega8972
TACACTGCCTTAATTAACAGT
>nega8973
TGCGGGCCGGAGTGCTGCAC
>nega8974
TCACTCGATTCTCGGTTCAC
>nega8975
TTCCAGTCGGTGTAGTAAAG
>nega8976
AAGGTTATAATCCTTTTCTT
>nega8977
CAAATTGTCTGCGGCGTGAG
>nega8978
TTATAACTTTGTTTGGTAAG
>nega8979
AGAAGTGTGCGCAGGCGCAG
>nega8980
GCTTGTGTGCGTAGAGCTGG
>nega8981
GATGACCTCTTTATCGGCTCC
>nega8982
AATTCCTATTCGGTGAGTGCGCGA
>nega8983
GTGTATCAGTTTTAGGATGG
>nega8984
ATGCAAATCTGGCGGAGGGA
>nega8985
TAAAAAGAGGCGCTTGAATG
>nega8986
TACTCTATGACTCGTGTTCG
>nega8987
GAAAAGATTTTTGTGCAAAT
>nega8988
GATAAAAACGTGTTAGTAAAT
>nega8989
CTGCGTATTCAGAATACATG
>nega8990
ACGTGGTGTTCGACGATGTG
>nega8991
GGAAGGTAACTATACCTATT
>nega8992
GTCGCGGGATGTGCGAATGG
>nega8993
TCAGGAGATATTGTTCTTTTT
>nega8994
AGAAGTGCGCCAATAGTCGG
>nega8995
ACCGATATGGTTGGACCACAA
>nega8996
GGGTGTCATCGACAAAAGTT
>nega8997
TTTGAGGGGGCAATAAACAG
>nega8998
TTGGAAAGTTAGCATCGCTTT
>nega8999
TCCTGGCCTTGACGATCTTA
>nega9000
GTGCTCGGATTTTGCGATGGA
>nega9001
TTTTGGGTGTAGCCGTTCAA
>nega9002
TGATGCGTGTGACTTAAATAT
>nega9003
GATTAATCTAATCGGTAGCCA
>nega9004
GAGGTGCTCGAAGGCTGCCT
>nega9005
AAATGATTTCGTCATAATCG
>nega9006
GTGCTCAGTGTAAGGGAACG
>nega9007
TATTTCATTATTTGTATTAG
>nega9008
AAAGTTTGCTTCCAGGACGA
>nega9009
CTCTCCCAGGATATTGCTGC
>nega9010
AGGTGTTGTGTTTTGAGGCC
>nega9011
TTATGGGTTGAATCAAAAGT
>nega9012
ACTGCAATTTTGAAGGAGTA
>nega9013
TCTTGATGCTGGGCGCGCTC
>nega9014
GATCCCAGCCCGATTGGATG
>nega9015
GAGGTAGTTTATTTAAAATA
>nega9016
AGCAGAAGCTAGAAATAGCA
>nega9017
GTAGTTTGTTTGTAGTAACA
>nega9018
CTATAACCGAACCGAACTGG
>nega9019
AAAAGGAAGACAGTGTCCAA
>nega9020
TGAATGGGTCAAGAAAGTGG
>nega9021
AATATGGTTGGAAAGCTTAT
>nega9022
TGAGGTAGTAGGTTGTATAG
>nega9023
GCGGCTGCAGTTCGATTATT
>nega9024
TTTATGCTTGTTTTGTTTGAG
>nega9025
ATTGCTTTTGATCACACTTG
>nega9026
CAATTTTATCTCCACTGATA
>nega9027
TCGTAAGTACAGTTTATATCT
>nega9028
TTCACAATGGTGCGCACTGC
>nega9029
CCGAGGATCGAAACCTTGCT
>nega9030
TTAGCTGTGTGACTTGGGAT
>nega9031
TAAGGTCTATTAATTAATAGT
>nega9032
AACAGTATTATTTGAAAAGT
>nega9033
CATTGCGATAAAAGTCTGGG
>nega9034
GTTCCGGTGCCGGAAAGACG
>nega9035
GATATGCACAGAGAATTGAT
>nega9036
ATGATCGTGTGCTGACATTT
>nega9037
CTCCTTTCTTTTAGGAATAT
>nega9038
GATGTCAGAATTGTGGTTCC
>nega9039
TCCAGGGTTCAAGTCCCTGC
>nega9040
CAGGAGCTATCGGAGCTATA
>nega9041
TACGTCCCTTTTTTTTAACC
>nega9042
TATTGTTTGCCAGATTGCCAA
>nega9043
TGTAAAATGAAGATATCTCT
>nega9044
TGAAGAGGGCGCGCGATTTG
>nega9045
CTGAGCTGCAGTTCCACTAC
>nega9046
CGAGCGCACATGATAATTCT
>nega9047
AATTGTCGTTTTGGTTTCTT
>nega9048
GGGTAATGAAAGGCATTGTG
>nega9049
GTTTAAATTAGTTTTATACC
>nega9050
AACACGACTGAGTCTGTTGG
>nega9051
TGGGGCTATGCGGAGCTGTTT
>nega9052
CGTCTTGGGATTTTTGCTGTT
>nega9053
CAGTTGATGTGCACCTCGTA
>nega9054
TTACCGGTTTTTCGGGAAGC
>nega9055
TACGATATTAGTTATGGGCAT
>nega9056
GAAACCCAAATCGGAGATGGC
>nega9057
ATTGTGTGTGAGTTCGTTAA
>nega9058
CACTCGACTTGGCTTAATGC
>nega9059
TCGATCTGGCGCGCCAGCAT
>nega9060
GTAAAGAATTGTATGGAGTT
>nega9061
GATGGGATGAAGAGGTTGCA
>nega9062
ATTCTAGTGTCTTTGGTCCT
>nega9063
AAATGATGAAAGTTGAATTA
>nega9064
ATTTCCTACATGAGCATCAC
>nega9065
TCTGGGAGCACGACAATATCCTCAATC
>nega9066
AAGTTTGGAGTGCCTGGGCT
>nega9067
AGATAGAATTTAATTTTCTA
>nega9068
AGTGATGGGAGGCCTTAGGG
>nega9069
TGTAAGACCTATTTGTTGCTT
>nega9070
TTATTGCCCCCTCAAAAAGCT
>nega9071
CTTTCTTTTTCTCTCTCCTCT
>nega9072
GAAATACAAATCGAAAAGCT
>nega9073
GCTGCATGATATTGACATTTT
>nega9074
AGGATTATTTTTTACAGTTT
>nega9075
TCATCATCATCATCCTCCCC
>nega9076
CATACAAACGATTTAGTCGT
>nega9077
AGATGGAGCTTTTCGAACTA
>nega9078
TGTCGGAAATGGATTTGTTGGC
>nega9079
TGATGGTCGGATCCAGGTTG
>nega9080
TTAAATATCTCGGGATCTAC
>nega9081
CTATTTATTTGGCTGGCGTA
>nega9082
ATATTTATGTGCGTAATTGTG
>nega9083
ATGACAATGATCAATGATCG
>nega9084
GCTTTATTGTTCGCTGATTG
>nega9085
ACATACTTTCACACTAGCTGAA
>nega9086
AGGTATAGATTTAGTTCAAT
>nega9087
TTTTTATTGCTTGTGGAACGT
>nega9088
ATCGCATTATTGGAGGGCCG
>nega9089
AATAAAGAAATTTCTTTAAG
>nega9090
CACACTACGGAAGCTGCACT
>nega9091
GTTCATTTCACCCCGACGAC
>nega9092
TTCACTGATTTGTGACCCAC
>nega9093
AACGAAGAGAAATATTTTCTT
>nega9094
AGTTTTAATCAATAACGATGT
>nega9095
TTAAGTTAATAAAACTAATA
>nega9096
CTGCTGCTACCATTCAGGTT
>nega9097
CACGGTGGCAGGTGCATTCTA
>nega9098
GGTTGCTGAACTTTTACTTT
>nega9099
AATGATTGAATGAATGAATT
>nega9100
TGAAATCAATTTGGCGTGCG
>nega9101
AATATCAGGAAACTGCATTC
>nega9102
TATTAACGAAAAGTATGCTTT
>nega9103
TTTTTGGGCTAATTGAAAAT
>nega9104
TATCGGCAGCGAGTGGCCCG
>nega9105
AATTTGGAGTCTGGCCGCGC
>nega9106
TTTAAACGTTGAAGATGTGC
>nega9107
TAAGACATTTCGCAACATTTATT
>nega9108
AATAAATAAAAGGTGACCGG
>nega9109
TTTGAGTTTCGCGGTTCGAG
>nega9110
CAAAGCAGCCGTTCGCACGC
>nega9111
CCAGTTTTCCTCATCTGAGT
>nega9112
CGCGCGGTCAGGAAAATGCTGG
>nega9113
GCACAGATCGAGGGACAGAC
>nega9114
TTTATAGTAGTGTGTAAACA
>nega9115
GCGTAGCACAGATTGGGGTA
>nega9116
TTCTTTTGAGGAGTCCGACAGA
>nega9117
GTTGCTGAGTTCTATCGATC
>nega9118
CGACTCTCTTTTTCCCATCG
>nega9119
GAATGGTTGGACGAAATATT
>nega9120
CATGATCTGAGTTCAAACCG
>nega9121
ATGCGAAAAATTCTAGTGTCT
>nega9122
TTAGCCTTTGAAACGTTTAGG
>nega9123
ATAAAAATCAGCAGTGTTTG
>nega9124
TTTTCTCGGCCAATTTTCGT
>nega9125
CTTCTTTGGCACCTTTGCAGC
>nega9126
TCCAATACGATCGAAAAACAT
>nega9127
AATGTGCAAGGAGAGCCCAT
>nega9128
TTAATTTGCTTGTTTGAAGA
>nega9129
AGAATTTGGCTTGCTATGCA
>nega9130
TGCTAGATAAAGTGCCAGAA
>nega9131
TACAGTTAGTTGATATGTAAC
>nega9132
CGAGCTGAGATCTTTGCTGG
>nega9133
TTTGGCGGTATTTTAGTCTA
>nega9134
TTCAACTTTGGTTAGAAACC
>nega9135
GTGCCAAGGACGAGAAACAA
>nega9136
GAGCTGGTAGGTGCTCTTGGT
>nega9137
AAAGATTGTCTGACCACAAA
>nega9138
TTAAATTCGATTTCTTATTC
>nega9139
CCCTATAAAATTTATCTTTT
>nega9140
TGCAGCTAACTTATTGGGCG
>nega9141
CCCATTGGCTCTGATCGATT
>nega9142
CTGCTGCCTTCCTTCTGATC
>nega9143
CAATGCCTGCGCCATCGTGTT
>nega9144
CGAAGACCAGTTTTCACCTC
>nega9145
TCATTGACAAGCTTTTTAGT
>nega9146
TACATAGCCACTGATATGCG
>nega9147
GTGGGTATCTGGATGTGGTTG
>nega9148
TGTTATTATTCTTCGTTGGT
>nega9149
AGAAGAGTTCGCAAACGATT
>nega9150
ATTGTGTAGGTATATTCCGC
>nega9151
TCTTTTTGTTGGGCCTGTCT
>nega9152
AGTGTCTGTGGCTTTGGTCT
>nega9153
CGCACTACTTGGAGGATGCA
>nega9154
GAGGGCAATTAAATTACTTT
>nega9155
AAGGCATCGACATTGGAATG
>nega9156
TGGTACAATTCGCATGAGCG
>nega9157
GACGAGAACTCGAGCCGCGT
>nega9158
ATGAGTAAAGGAAGCAAATT
>nega9159
TTGAAATCAATTTGGCGTGC
>nega9160
TAGCAGTGCTGTGAAACCACC
>nega9161
TGCTGATCTGATTCAGGCTC
>nega9162
TTTTTTCTTTTAATGGTTAAAT
>nega9163
GTATATGATTAGGATTGGGT
>nega9164
TTCTATGGTGTAATGGTTAG
>nega9165
ACTAAAACCTTGGAGCTATT
>nega9166
TTGGTGGTTGAACTTCGATTTT
>nega9167
TCATGAGTGAAAATTTAAGT
>nega9168
TGAGAATTGTTTGGTTTTTG
>nega9169
TTTCCTTCTTGGCAGAGGCCG
>nega9170
CGAAAAGATATAAATACCTT
>nega9171
TTTTTGACCCAGCGGGAGGA
>nega9172
CTTCTTCTTGGAGTGCCAGC
>nega9173
AATAATCGAACTGCAGCCGC
>nega9174
CAAAGATCTCAGCTCGTTAT
>nega9175
TTGAAGATGTTATGGAGATT
>nega9176
TTAATGAGAGCATTTGAAAT
>nega9177
GTGGTGTAGCGTGGGAAACTTC
>nega9178
ATGGTCAGGATGACGGTCTT
>nega9179
GAAGTGAGCTTCGAAAGGCT
>nega9180
GCTCGTTTAAGGAGATCGAG
>nega9181
TCAAGCGGCGGAACACTTCCA
>nega9182
TACGAAAGACGAAATATGTC
>nega9183
TTGATGAGCAAAAGGTATTT
>nega9184
CTCCACTACTGAAAACGGGC
>nega9185
TGCCAAGTCGGCATGCCGAG
>nega9186
TTTAAAGTTAGCGATTTAAG
>nega9187
AAAGATAAAAAATAATAAGA
>nega9188
ACAGCAAAGCTGCTGATGTG
>nega9189
TAATACTGAGAAATGTCTAG
>nega9190
GACAGCTTATTTCGTAGGTC
>nega9191
TGGCTTGTGGTTCGTTTAGAG
>nega9192
TTCGCAGCTCGCTTGCACAG
>nega9193
AATTATTTCTGAAGTGGTATT
>nega9194
ATGAGACATTTCCTGAAGGT
>nega9195
ATGTAATTGTAACTGCACAT
>nega9196
TTGTCAATGCGATTATATGG
>nega9197
AAATGCCACAAACAAATTGAT
>nega9198
GGGCCCCACGTTGGGCGCCA
>nega9199
GCATATGCATTACGATTGGGA
>nega9200
ATCAACCCAGACGAGGCAGT
>nega9201
TCTTAAATATTCCCAGAAGA
>nega9202
GAACTCGTTGCCTTTGATTC
>nega9203
GCCACGCGGGCGGCCCGGGT
>nega9204
CAGAAAAGTAAATAGTCGAT
>nega9205
GGTTAAGATTGAAGCTATAG
>nega9206
TTACTTTAAACTGAAAAGGA
>nega9207
TTTTGTGTTTGGCGTCAAAT
>nega9208
CAATCGCATCCCAATCGTAATG
>nega9209
ATTTGCTCAAGAACGGTGAG
>nega9210
TTAAAACTGATCAGATAAGT
>nega9211
CGCCAATTAACTTTTTTCGGTA
>nega9212
AATGGGCAATAACTTTGCGG
>nega9213
AGGCACTGTTTGGAAATGGT
>nega9214
TGATGCGTCGCATGTTGCTG
