# Supplementary material for: Accurate Prediction of Transposon-Derived piRNAs by Integrating Various Sequential and Physicochemical Features
Source: PLoS One. 2016 Apr 13;11(4):e0153268. doi: 10.1371/journal.pone.0153268 (PMC4830532; doi:10.1371/journal.pone.0153268)
Supplement: S1 File — (ZIP) [file pone.0153268.s001.zip › S1/Codes/LssteExperiment/posi_samples.fasta]

>posi1
TGGGTACCAACCACAGCCACCACGA
>posi2
TGGGTACCAACCACAGCCACCACGATAC
>posi3
TAGCACCACATGATTCGGCTT
>posi4
TGGGTAATTGCCCAATGGATTGCCGC
>posi5
TGGATGACTGGAAACGCTTCGTGG
>posi6
TGAAGGATGGCCTAAGGTTACCTAGG
>posi7
TGATAGGTCCACCTCCCCCGTCGC
>posi8
TGGGTACTGCCTTCGAGAATTGTGGC
>posi9
TGGATATCCTCTGCCAGCTGTTGC
>posi10
TGGGTAATTGCCCAATGAATTGCCGC
>posi11
TGCATGAACTCTTCTGGGCCGATG
>posi12
TGGTGTTGGATGTCCTGCTGCCC
>posi13
TGCCGTGCTAATTGCTGTTGCGGC
>posi14
TGCGGTTGCCCTCTAGATTGCTGCGC
>posi15
TGGGTACTGCCTCTGGCTCGTTGCGC
>posi16
CATTGCACTTGTCCCGGCCTA
>posi17
TGGGTACCTGCGCATTTTGTGGAGCCT
>posi18
TGGGTACTGCCTCTGGCTCGTTGCGCC
>posi19
TGGACTCGTTAGGTATGGATGTCGC
>posi20
TAGGACTGCTTCGGTCTTGTGAGCCGC
>posi21
TGGATGACTGGAAACGCTTCGTGGG
>posi22
TAGATGCTGCCTCATTGACGATTG
>posi23
TGCTGACTCGGCTGATGTTTCTCC
>posi24
TGGGTACCTGCGCATTTTGTGGAGCC
>posi25
CAACAACGTACGTGTCATGATGCCG
>posi26
TGGGTAGACCTGAAATCTTCAGGGCC
>posi27
GCAGATAGTGCCATTGATGCCGTCC
>posi28
TGGGTACAGCTACCCGTACATGGTGTGCT
>posi29
GACTGGATTGCCACTCCTCTGGT
>posi30
CTACAAAGTCTCTTCCTGCTGTTGC
>posi31
TCATAGCGGCTGATGGCACACGAGA
>posi32
TCCAAGAGTTCCGCGTGGTGGGTAC
>posi33
TGGCACGCTGACACTCCCTCGCTGC
>posi34
GCAGATAGTGCCATTGATGCCGT
>posi35
TGCGCAGGGTCGAAACTTGCTGGTC
>posi36
TGTAGAGGATGGGACCAAGGACGC
>posi37
TGCAGCAGCGACGAGAGCGATGG
>posi38
GCAGATAGTGCCATTGATGCCGTC
>posi39
TGCCAAAGGGCCAGCAAGCTGAGATG
>posi40
TGCCGTGCTAATTGCTGTTGCGG
>posi41
TAGGACTGCTTCGGTCTTGTGAGCC
>posi42
TAAAGGCTTACATCCGGCTGCGGC
>posi43
TGTAGAGGATCGCTTGACTGGGC
>posi44
TGGCATTGCCCCATAACTGTGAGCCA
>posi45
TGCATGAACTCTTCTGGGCCGATGG
>posi46
TGGGTACTAACTGGGCCAGTGTCA
>posi47
TCGTAGCCTCGTCCAATCCGCTGC
>posi48
TGCGGCTCCTCCACGGTGATCCTCC
>posi49
CGGGAAAACAATGATGCTAGGTGCTCA
>posi50
TGAAGGATGGCCTAAGGTTACCTA
>posi51
TACTGGTAGATCCTCCACCTCCCA
>posi52
TGGGTAGCACTGCTCGTCACGCGGT
>posi53
GACTGCCGAAGCGGTGATCGTTGC
>posi54
TAGCTGATGTCGTTGTTGTTGC
>posi55
TCACAGCCAGCTTTGATGAGC
>posi56
TGAACTCCTACGCTGAGTTGGCGG
>posi57
TCGCCGCCGAACACCCAGATGG
>posi58
TACGCAGAGGCCTAAGTAAATAGTC
>posi59
TCCCCGCCAAGATACGGCTCCTGCACC
>posi60
GGGTCCTGTCACGGTCGCCA
>posi61
GAGATCTTGATGCGGCGATGCAC
>posi62
TCCAGAGGTGCATCGAACTGGCAGT
>posi63
CATTGCACTTGTCCCGGCCT
>posi64
TGGGTACTGCCTTCGAGAATTGTGGCT
>posi65
CGGGATAGGACGGTGGCGCGAATGTTC
>posi66
TGTTTGCAGCATGTGCTGGTCCCT
>posi67
TCGCCATCGCCCGGTCGTCTACCTC
>posi68
TCGCCTATTTGGTGCACCTGGGTCGT
>posi69
TCCAGAGGTGCATCGAACTGGCAG
>posi70
TGAGTAAATTGGACGATGAGGCGC
>posi71
GGCGGCTGCTTTGACGATCACGCC
>posi72
TCCGCGCGCTCTGCCAGATGGATGGT
>posi73
TGATTGCCGCATCGATGTTGCTTG
>posi74
TTAGCTGATGTCGTTGTTGTTGC
>posi75
TCGCAGTTGGCCCAAGCGCAGTTGGC
>posi76
TGCGGTTGCCCTCTAGATTGCTGC
>posi77
TCCTTGCAGGTTGCTGATCGATGCC
>posi78
TATAGTTTGCAGGATGCTGGCCGC
>posi79
TCCGTGTCCACGCTTCCTAGGCTGC
>posi80
TGGGTACCTGCGCATTTTGTGGAG
>posi81
TGAAGTGCGACGACCCTGCGCTATC
>posi82
TGGAAGACTAGTGATTTTGTTG
>posi83
TGCAGAAGTGCCTGCGGATCGACAG
>posi84
TGGCCTCATCGATCTTCCTGGTGTCC
>posi85
TCATAGCGGCTGATGGCACACGA
>posi86
TGGATAGGGGACCTTGAACGGC
>posi87
TAGCGCCGCGTCTTCGGATATGGTCC
>posi88
GACTGCTTCGGTCTTGTGAGCCGC
>posi89
TACAGTATTGGTCCGAGCACACTGC
>posi90
CCCGCCTTATCGAGGTCCCACGCTCGG
>posi91
TCCCAGCATATTCATGAGGCCTGCCGC
>posi92
TAACTGCGAAGTCGATCAGGTCTG
>posi93
TGGCGTCGCCTGCGTGATCTTGGC
>posi94
TGCGGCTCCTCCACGGTGATCCTC
>posi95
TAACTGCGAAGTCGATCAGGTCCG
>posi96
TAACTGCGAAGTCGATCAGGTCTGGC
>posi97
TGCGGAGGAGCACTCGTGCGCAGT
>posi98
TAACTTCTCCGCTGATGCTGCGTT
>posi99
TGGGTACTCCAAAATATTATGGTA
>posi100
TGCGGTTGCCCTCTAGATCGCTGC
>posi101
TAGCCAGGACCCCGGGTCGGATGG
>posi102
TCCTTGCAGGTTGCTGATCGATGCCC
>posi103
TCCTTGCAGGTTGCTGATCGATGC
>posi104
TGGAAGAGCTGAGGTTAATGCTGCCA
>posi105
TGGCGGTCCACTCGAAGATGGCGGC
>posi106
TGTAGGGCCTGTGATCCTCGAATGC
>posi107
GCCGATGTTGCCACGCTGC
>posi108
TCCGCGCGCTCTGCCAGATGGATGG
>posi109
CGGGTACTCCCGATGCCACGGACCTC
>posi110
TGTAGAGGATGGGACCAAGGACGCTGC
>posi111
TGAAAGACGCAGGATGGTCCGCCTG
>posi112
TGATGTCGTTGTTGTTGCTG
>posi113
TAGCTGATCCTTGGTGTGCCCGCGC
>posi114
CCCCGCCTTATCGAGGTCCCACGCTC
>posi115
GCCATCGCCCGGTCGTCTACCTCTAGC
>posi116
TGGTGCGCGAGATGAGTCCGGC
>posi117
TTGACGTAGCCGCCCGGGCATCCT
>posi118
CACCTGAAGCATTGAGGCACGTCGT
>posi119
TGCTGTATGACTCGAGTGCCACGTCGGC
>posi120
CAACGACTGGGTGGCACGAGGACGA
>posi121
GATCGTCGTTTGTCCGCTTGCCTG
>posi122
TGGGTGTCAGCTGGGCGTCGATGGTC
>posi123
TATCGATGTTGTCGGTTTTGATGG
>posi124
TAGCAGACGGTGATGCTCCCT
>posi125
CGCACAGAGGCCAAGTCATTGAGCGCC
>posi126
TCCCCGCCAAGATACGGCTCCTGCACCA
>posi127
TGTAACCTTGGTTGGAGTTGCCGCGGCC
>posi128
TGGGAGCAATGCCGATGGAGAGCGAC
>posi129
TGAGGTCACCTCCGATGACTGTTGGTC
>posi130
TGACCTCGTGTGGCCATACTCTTGGCAGT
>posi131
CACGTCTCAAGAACCTTGGTGGTCCG
>posi132
TACGTGAATGGTCGGGAGAACGATGC
>posi133
TGGGAGCGACCTGTAACGTGTGTGA
>posi134
TGCGGTCCACGTCCATTGGTTCTGGTC
>posi135
TGACTGTTGGTCTGCGCCCACTTGC
>posi136
CCCGCCTTATTGAGGTCCCACGCTCCG
>posi137
TGGAAGAGCTGAGGTTAATGCTGC
>posi138
TCATCGTGACGGTTGGAGCTGCGGAT
>posi139
TCGTCGACGTACATGTGCTGCTG
>posi140
TGCTTCGGTTCGCACGGGCGCGC
>posi141
TGGGTAGCCAACTGTTGTATAGTT
>posi142
CCAAGGTACCGACAGCTACGCAC
>posi143
TGCACTGTTTTGCTGACGATGTGGC
>posi144
TCCCCGCCGAGGTACGGTTCCTGCACC
>posi145
TGAATCAAAAGACTTGTGTCGTGGTC
>posi146
TAGGGACGAGCCAAAGTCTTATGGGCCG
>posi147
TCTCGCATGGTCCACGAGCGCCTC
>posi148
TAGCGAGCAGCGGGAACAGCA
>posi149
TGCGGGGGTTCTGCTGGCCTGC
>posi150
CCATGAGCTGTTGTCGTGTTTTGG
>posi151
CACCAACGGGTTCTGGCACTCC
>posi152
CACGGAACTGCTGATGGAGAGCCTT
>posi153
TGGACTCGTTAGGTATGGATGTCGCC
>posi154
TGGGTATTGGGATTCGATCTGCCGCGG
>posi155
TGGGTTCGCGAAATACCAGTGTGGCC
>posi156
TCGTAGCCTCGTCCAATCCGCTG
>posi157
GAGGTAACGATGGAGTTTGACGGC
>posi158
TACCGTCGAGTGCTTTCCTGGCAG
>posi159
CCCAAGTCCATCTAGGTCCCGCAGA
>posi160
TACGAGTAGGATATCGATCTGGTGGG
>posi161
TGGGTATAACTTGGCATAAATGGGC
>posi162
TACTTTCGCATCACTGCCCGGGTCC
>posi163
CGCGTTGTTGCGTTGAATTGAGAGCC
>posi164
TGGGTTCGCGAAATACCAGTGTGG
>posi165
TGCCGCTGGTGTTGTTGCTG
>posi166
CCGGAAATGATCATCCAGCTGCCA
>posi167
TCCAGATCAGTAACGCCGATGATG
>posi168
TGGACCAAGGTGAAGCCTACGCGCC
>posi169
GCGGGCCTAGTCGGAGATCGGATG
>posi170
TGCAGACGAGTTTGGCACGACCTA
>posi171
CCGAGGCCGATGCCGTTGCCGCCT
>posi172
TGAGAGCATTGGTAAGCCTGCGT
>posi173
TGAAGGATGGCCTAAGGTTACCTAG
>posi174
TAGGGCAATGCGCGAACACGATTCC
>posi175
TCAGTCTGTGTGGCAGTACTCCTTGG
>posi176
TAGGCATGTTGCTTGCTGCCGCTTC
>posi177
TGCGATGCACTGCCTTCTAATGCT
>posi178
CACATCCTACTGCACTGCTCCAGGTTC
>posi179
TCCAGAGGTGCATCGAACTGGCAGTA
>posi180
TGGGTAGACCGGACATCTTCAGGGCCACC
>posi181
TGACTGACTCATGTAGTGTGCACT
>posi182
TTCCCGCCATGTAGGCATGCTGCG
>posi183
TCACAGCCAGCTTTGATGAG
>posi184
TGTTGACACGCATGGGCCCACAAACGT
>posi185
ACCTGATTGATAGCGTAGACGACGAC
>posi186
TACGGTGAGGTTTGCTGGAGCGAACC
>posi187
TCCCCGCCAAGATACGGCTCCTGC
>posi188
CCCTAGATTGAGTCGTGTTGCGTC
>posi189
TCCCGTCACGCATCCTGCGAAGGCC
>posi190
TACCGTTCGACCTATTTGCCCTTGGCC
>posi191
TCATAGCGGCTGATGGCACACGAG
>posi192
AGCAGAGTTCTAGTGGCTAGCTC
>posi193
TGGATGACTGGAAACGCTTCGTGGGA
>posi194
TCCAGGGGCTTTGTTGGGTTTGA
>posi195
CACGTCTCGCGAACCTTGGTGGTC
>posi196
TGAATGATGGCTGATGGTTCTTGG
>posi197
CCAGCACCCGCACCAGCTCC
>posi198
CATACTATATACATCAATCCC
>posi199
TGACGGTTGGAGCTGCGGATTCC
>posi200
CATCTGGCAGAGCGCGCGGAGGAGC
>posi201
TCCCGAAGGTGCGAGGTATCCACGTC
>posi202
TGCTGACTCGGCTGATGTTTCTC
>posi203
TAACGAAATGATGGCGGATGTCAAC
>posi204
TGTGACTGCTGCCTTCTTGCTGGCG
>posi205
GCCGCTGACGACCACTGATTCGCTGC
>posi206
TGGAGCAATGCCACTGGCAGGGTC
>posi207
CGGTAGTTCTAATGTTGGCAA
>posi208
TAAGAGTGTTGTGGAGCTTGCACTCGA
>posi209
TACAGTATTGGTCCGAGCACACTGCC
>posi210
CCCCATAGCTGTATCCCGTAGGTCCA
>posi211
TAAACTGCTGATGTTGTGCCTTGA
>posi212
CGGTAACTGCGTGGGGCATTTGC
>posi213
AACGCCGTGTCATCTGCATAGGTGGC
>posi214
TCCTCGTTCTGGAGAGCCGTGGTC
>posi215
TGGGGCTGCAGTACGGTGAGTTGCT
>posi216
TACCTGGTTGCAGCTCCTGATTTGG
>posi217
TATTCGCCAGTCAGAGAGCCACTTC
>posi218
TGGACTTGGAGTGCAGCGCCTTGGC
>posi219
CACCGTTCTTTTCGCAGTGGCTCTGGG
>posi220
CCCAAGGGAGCCGCCGACTTCA
>posi221
GTAGCCAGGTGGCGCCACCCAG
>posi222
TGGGTACAGCTTGGCATAGATGGGCTC
>posi223
TGTAACCTTGGTTGGAGTTGCCGCGG
>posi224
TGGCCCAAGAACGCTGCCTTGGGGGAC
>posi225
CAGCTTGTCCTTGAGTTCCTTGATG
>posi226
GCCACTGCTGTCACCGCTGCCGCCCGT
>posi227
TAACTGCGAAGTCGATCAGGTC
>posi228
TGCGCAGGGTCGAAACTTGCTGGTCC
>posi229
TACGAATGATCGCACCACCACCTCGA
>posi230
TGTAGCCCAGGCATTGAGGTCACC
>posi231
TTAGCTGATGTCGTTGTTGTTGCTG
>posi232
CTGAAGGAACTGGTGCGCTAATGTT
>posi233
TAAAGGCTTACATCTGGCTGCGGC
>posi234
CAACGTCGGAGGCCCAAGACACCC
>posi235
CCTGTTGATGTGAGGGCCCCAAGTC
>posi236
TGCGCTGCCAAAGATAAACGAATGCTGC
>posi237
TGTGAGTTGCTCTATGTATCGGCGCT
>posi238
CACCGCTGAGGTGCTTGCCGATGCAT
>posi239
TCCAACGACTGGGTGGCACGAGGACGAG
>posi240
TCCGTGTCCACGCTTCCTAGGCTGCGG
>posi241
TGAAGGTTAGCGTTCCACCATGGCAC
>posi242
CCCCTGCTGATGTGACTGTTGTTG
>posi243
GCCGCTATGATGAGCTGGTGATGG
>posi244
TCGTTACTCTGCCTTTTCGCGACCCA
>posi245
GTATCCTACCGACTGCGCCA
>posi246
CTGACATTGAAGACTCTGCTGCCC
>posi247
GCAGCATCGACCGGTCGTTGGCGG
>posi248
GCTGCTTTGCGATGGCTGCGAC
>posi249
TAGCCCAGGCATTGAGGTCACCTCCGA
>posi250
TTGAAGTCCACGAATGTGCCGAGC
>posi251
TGAGAGGACAGCTCCGATGGCC
>posi252
TCGACACTCATGTCTACGCGATGCTG
>posi253
TGAACACAGCTGGTGGTAT
>posi254
CCTTGGTCCACTCTGCACCCGTGC
>posi255
TCGTAGCGACTGATGGCAAACGAG
>posi256
ACTACATTGATGCTTATCCCGA
>posi257
CGGAGGCTCGATGGTGACGACCGACC
>posi258
TCGCCGGAGACGGGAACGGCTGC
>posi259
TGTTAGCCAGGACCCCCGGGTCGGA
>posi260
TCGCGGCCATACAGATTGCCCCTGC
>posi261
TACTGTTGTGATGCTTGCCTTGTG
>posi262
TGAATGATGGCTGATGGTTCTTGGG
>posi263
CAGAACTTGAAGTCGCCGAGGCAGCCA
>posi264
TGTAAACGGTAGCTAATTCGAGCGGC
>posi265
TGCCGATGGAGAGCGACAGCAGCGTG
>posi266
TCCCCGCCAAGATACGGCTCCTGCA
>posi267
CACCCGTGCTAGCATTCTTGGCGAC
>posi268
GCAGAGTGTGGTCGCTGTCGCCGAG
>posi269
GCTCCTTAAACGACCGCGCTTTGGC
>posi270
TGAGCGCTGTCTTGTCCCTGGGGT
>posi271
CACCGTCAGTTGCCGACCACGCCTTGG
>posi272
TAGCGCGAATGTGCTAGTAGCCTGGT
>posi273
TGCCACCGCTGCCACCGCTGCCGCCC
>posi274
TACGAATGATCGCACCACCACCTCGAC
>posi275
GCCGATCGCAGGTCCGCACCTA
>posi276
TGGGTATTCCTTTTATGGCCTTTAC
>posi277
GCCATCGCCCGGTCGTCTACCTCTGGC
>posi278
TGCAGCATGTGCTGGTCCCTTGCCT
>posi279
CACGATACATAATCACAATACACAGAGGCAC
>posi280
TCGGGTCCTACTGTGCGAGTCGTCGG
>posi281
CAACTGCCCTGCGGATTGTGTCTACTCC
>posi282
TGATGTTGTGTGACGATGGCAAG
>posi283
TGAATCTTCTTGCCGCACTGTCTTTTGAAG
>posi284
TGTTGTTGTCTACTAGCCCTCTGC
>posi285
CATACCTGAAAGGAGCTCGTTCG
>posi286
TGGGTAGTGGACCTATAGTGTCTAC
>posi287
TGGCGTCGCCTGCGTGATCTTGG
>posi288
CCGGTAACTAGAGGCTGCCCGCA
>posi289
TTAGTCTGGCTTGCCCTATGCC
>posi290
TACATGGTTGTCTTGTGGAGTTGATG
>posi291
CGCAACTGGAGTCCACACTGCCC
>posi292
TGCTGATGGCGGTTTACGGGATAGG
>posi293
CCAGAAACTCCTCGAACTGATCGGG
>posi294
TCTGGCGGCTCTGCTGGTGGT
>posi295
TGGGTAGCTGGATCTCCAGATGC
>posi296
TAGCCACCATCCAGACGATTGACGA
>posi297
TGCGACCGCCAATGGGCCAGAACTG
>posi298
CGGGATAGGACGGTAGCGCGAATG
>posi299
TCCAGAAACTCCTCGAACTGATCGGG
>posi300
TAGTAATTTGCGAATCACTCCATGC
>posi301
CGAGGAGTCTCCGCTGCGCTTGG
>posi302
TGGCGCGAATTGTCCTTGTGCTGGA
>posi303
CCCGTTGGTGTGCTGGAGGAGG
>posi304
TGACCTCGTGTGGCCATACTCTTGG
>posi305
CGACGGAAAAGCACACGGTGGCAC
>posi306
TGGCCTCATCGATCTTCCTGGTGTC
>posi307
TGCAGTATGCCTTGGTGTGGCCGT
>posi308
CAGAGCCATGTACTCTGCCTCTG
>posi309
TGACCGGAGTCGTTGGAGCATTGGCG
>posi310
TGTAGAGGATCGCTTGACTGGGCAG
>posi311
TCAATGGCAATAGCTTCATGTGGTC
>posi312
ACGGGTCGTTGCGAACTGAAGGATGGCC
>posi313
TAACAGGGGCTTGTTAGATGGAGAA
>posi314
TGAATGATGGCTGATGGTTCTTG
>posi315
CATGCGCTGGCTGCGCAGTGCCTG
>posi316
TCCCCCGCCAAGATACGGCTCCTGCACCA
>posi317
TCAGAGATTCTCGAGCTTCAGTCGCC
>posi318
TGAAGGTTACATGTCTGCTTTTGGTC
>posi319
TGTCAGCTGGGCGTCGCCGGGGGTGGC
>posi320
TAGCCCAGGCATTGAGGTCACCTC
>posi321
TCCTCGAGCTCTACCTGATGGGTGGT
>posi322
GACGCTAGGACTGGTACGATG
>posi323
TTAATCAGAAGAAATTGCCCCCAAGCCCA
>posi324
TCACCTAATAGCCACTCGTGTGCCTC
>posi325
CCTCGGCCCCCTGCTCTACTGCCTG
>posi326
CATGGGCCCACAAACGTCGCTGTG
>posi327
CCACCAACGTGAGCTCCTGCTGGG
>posi328
TCCCTCTGTACCTCGGGTTGCGCC
>posi329
TGTACCTCCGTCTGGGTAGCGCTGC
>posi330
CAGCAGCCGACGGACACCAGC
>posi331
TGCTGTCAGAGTGGATGCTGGAG
>posi332
GCCGCGTCTTCGGATATGGTCCTGAA
>posi333
GAAGCGGTTTTGGAGCCCGGT
>posi334
CACGATTACAAACACCGACTTGCC
>posi335
CAACTGCCCTGCGGATTGTGTCTAC
>posi336
TGACTGACTCATGTAGTGTGCACTTA
>posi337
TTCCAACCGAGTGGAAGTGCCCACGAG
>posi338
TACCGACGAAATTTGCGTTCCAGCGAG
>posi339
TAAGGGCGAGGTGAGCCGATGG
>posi340
TGAACCTGACGCCAGCTGGCTTTGGC
>posi341
TCACGTTCTGGATGCTCTCCTC
>posi342
TGAGTGTCTAAGCCTGTGCGTTCA
>posi343
TAACCTCGCGGCCTTCTTGCAG
>posi344
GCCGGTCCAGTGCTACAGATGCCA
>posi345
TGAGATCAGGGCCTGGAGACTTGCCGT
>posi346
TGATCAGCTCCAGGTGCACTGCCT
>posi347
TGACCACAGCTTGATAGTGCCGCGAAC
>posi348
TCCAGAGGTGCATCGAGCTGGCAG
>posi349
TCCTTGCAGGTTGCTGATCGATGCCCA
>posi350
CGGCTGGAAAGTCCGATGCCTCTTGTT
>posi351
CATATGTGGCCCACATAGATGCTGC
>posi352
TGGGCGTAGTTCCCCCCGGCAGC
>posi353
TGTCCAGGATGCCCTGCAGGTCC
>posi354
CACAGCTCGATGCGTGGCCTGGT
>posi355
TGACTGACTCGTGTAGTGTGCAC
>posi356
CCCAGCGAATCGGTGCTTCCGTCCTTC
>posi357
TAGCGAATACGGAGGGCGCGGCTGA
>posi358
CCACGAGTGATGATCCTGCTTGCGGT
>posi359
TGGTGATTTCGGTGATAGTGGCTGTGTT
>posi360
TAGCACATTCGCGCTACCGTCCTA
>posi361
TGAGTGTGTCACCGCCTACATGAGCCCGA
>posi362
TGGCCTCATCGATCTTCCTGGTGT
>posi363
TCGTCGACGTACATGTGCTGCTGG
>posi364
CACGGTTACAACGCCCCGGTTGATGA
>posi365
CGCCAGACGTTTCCACTGTTGGT
>posi366
TGTTGCTTGCTGCCGCTTCGCCTG
>posi367
TACTGACTCGGCTGATGTTTCTC
>posi368
CCGTTTCGTGATACGCCACAGTGAG
>posi369
TGTAGAGGATGGGACCGAGGACGC
>posi370
TCCAAGGCGATTGGGGTGCTGTCGGTC
>posi371
TAAAGTGGCCGTTCCTGGGGTAC
>posi372
TCAGCTGATCGTGATTTCCGCCGA
>posi373
TCCGAGACAACGGGACCTCATACACA
>posi374
AGGAGGCGAACCACGAGG
>posi375
TACTGGTAGATCCTCCACCTCC
>posi376
TGCTGCAATCGGAGTTGGGTGAGGC
>posi377
TGACTGACTTGATGACCACGAAGCG
>posi378
CAGCCCTAGGCAAACTAGGTGGGTCCCGG
>posi379
AGCGCCGCGTCTTCGGATATGGTCCT
>posi380
GAGATAGGTGTCAGAGGGCTG
>posi381
CACGAGAGCCGAGCGCTGGTGAGTCC
>posi382
TCCCAGCGAATCGGTGCTTCCGTCC
>posi383
ACCACCGCTGACCACGTCTCACGAACC
>posi384
CAGAAGGTGGCGCTGGTTGATG
>posi385
TATCTTAGACGCCATCCACTTGGTA
>posi386
GTAGTTCGATGTTGAGCCTCCGGGCGC
>posi387
GGGACTAACGGACTTGGGTGCTG
>posi388
TAGGAGCATGATGTCTACATTGCGC
>posi389
CTGAGGGGCCTTCAAACGAATGAATG
>posi390
CAATCAAGTGTGGGCGTCGGCAGCGTC
>posi391
TCATATCTTCGATGGCTTCCAATGTCC
>posi392
TGATAGCCTGCCATGCTTGAACTGGACCC
>posi393
TGACTGTTGGTCTGCGCCCACTTG
>posi394
TAGTGTCGCTCTGTAAGTCGG
>posi395
CCAACGACTGGGTGGCACGAGGACGAG
>posi396
CGGATACGCCCGGATTGGAGCTGC
>posi397
TAGGACTCCCGGGGGAAACATGGTC
>posi398
GCCGCTATGATGAGCTGGTGATG
>posi399
TCGCGAAATACCAGTGTGGCCTCCT
>posi400
CAACGCCATGAGCTAGAGCCGGCCCC
>posi401
TGGGCGAAGAGTTGAGTGGGCTCG
>posi402
TGCCGCATCGATGTTGCTTGGAGTGG
>posi403
TACGGCATTGGCGCAGTGCTGTCCCA
>posi404
CCCGCCTTATTGAGGTCCCACGCTCC
>posi405
CACGTGGTATGTGCTCGCAACAGCTGA
>posi406
CCAGTTTGGTGCTTATATCTGTTTGT
>posi407
TCGCACCACGAAGTTGTTGATTGATG
>posi408
TGCTGACTCGGCTGATGTTTCTCCTG
>posi409
TGCTCCAACGACTCCGGTCATCCGC
>posi410
TGAGAGAAGTTCTTCCGGAAGGCTGC
>posi411
TGGAGGGACCGGTGGAGGCTGTCGA
>posi412
TAGTGCGAATGCAGGTGAGCG
>posi413
TGGGTACCTGCAACGCCACCGACTGGAC
>posi414
CCCCGCCTTATCGAGGTCCCACGCT
>posi415
GACACGATGTTGGCCAGGGCG
>posi416
TGTTTACGTTATGATCTGGATGCGGC
>posi417
TGGGTAACGGTATGATTTAGTGAA
>posi418
TCCTCCGCGATGGCAGTCGGTGCTTC
>posi419
TGCCGCGGTGTGGCCTTGTTGCC
>posi420
TGCAGCCACTCTGGTCCGTGCCACC
>posi421
TCCGCATGGCGCTCCTTCGCTGTTTGAG
>posi422
TCCCCGCCAAGATACGGCTCCTGCACCAG
>posi423
TACTTCAGGATTTGTCTCTGATGGTA
>posi424
TGGACTTGGAGTGCAGCGCCTTG
>posi425
TGAAGTGTGGCCCTAGTGCTTGGAA
>posi426
TGCATTCGGAACAAGTGCCGTTGGT
>posi427
CAACTTATAAGAGCGTGCTATATCC
>posi428
TCCCACCAAAGCGGATTGATCGGAT
>posi429
TGGACCATGTCGTGGTTTGTGAAGACGGTC
>posi430
TGGCGAGCTTCAGCGATTGACTTG
>posi431
CAACTGCTTCATGGACCTGGTTCAC
>posi432
TCCGGTCTTGCGGTGGCGGCTG
>posi433
TGGATGACTGGAAACGCTTCGTG
>posi434
TGGTGTTGGATGCCCTGCTGC
>posi435
TGATGTCGTTGTTGTTGCTGC
>posi436
AAGAGGCTTACGCGATCGCTGACGG
>posi437
TTCCTGGCCGGGTGTCTTGGGC
>posi438
TGCATGAATTCCTCTGGGCCGATAGC
>posi439
TCGTCGTCGTGCAGATCTTCTC
>posi440
TGCGGCTTACAATGGTCGAGGGCAG
>posi441
TTACGACGAGCCGGGAACGCTG
>posi442
TACGATGATTACGTTGGGAAGATGACTG
>posi443
TGCCGCATTGTGGATGCTCACGCCCGG
>posi444
CGCTGCAGCGAGGTGGCTTCAGACGC
>posi445
TACCACGGTCGGTAACTGCGAGGT
>posi446
AGCGGGTGCAGCCGATGACGAGG
>posi447
CCACTCCTCTGGTGAGCCTACCCAC
>posi448
AGCGATGGGCCTGGCGTGGTCGAT
>posi449
TCTGCCGTCTCCTGGGCATGCA
>posi450
CAGTAGTTCGATGTTGAGCCTCC
>posi451
CGGTCTATTCGCCAGGTCCCGA
>posi452
CGGGTACCCATCGAAGTGGTCGTC
>posi453
TGGGTAACACTACGATTCCAGGTGCGTC
>posi454
CCCAGCACTTCCCTGCGAGCCGG
>posi455
TTGGTTCCCGTCGCTGCTGCCC
>posi456
TCTTAGGGTTTTTCGGGTAGTACCGT
>posi457
TCGTCGACGTACATGTGCTGCTGGA
>posi458
CAACTGCTTGCATCAGGAGCACCCAC
>posi459
TGCGCAGCTGGGATACGTTATG
>posi460
TGCATTCGGAACAAGTGCCGTTGGTC
>posi461
TAGAAGCGTCCGTGGTTAGATGGA
>posi462
TGTTCTCCATCTTTTTCCTGCTGC
>posi463
GCAAGCTGATTGGGCGGTATGC
>posi464
TGACGTAGTTGCTCGGTTAGTCGGT
>posi465
TAAACTTTGGTTATACGCCTTTTCCGC
>posi466
TACGGCTATGTGCCAGAGTGGAGCTG
>posi467
TGGATACAATAAAGGATTAGTGCGGC
>posi468
TCCCGCACTTGTTTTTCGGCTGCTGC
>posi469
TCGCAGGCTCCTGCCTCACGGTCGC
>posi470
CCATACTTTGTCGGAGGCTTGATGC
>posi471
TGCACTCAACGGACTTTCTGCTGC
>posi472
TTGGGGCTAACGCTGAGACTGGC
>posi473
GCAGATAGTGCCATTGATGCCGTCCAA
>posi474
CACCGGGCTGCGTGTGTGGCGATGGA
>posi475
TGGGTACCTGGCCATTTTGAGGAGCC
>posi476
TCATGTCCTTGACCAGTCGCCGTTGC
>posi477
TTGTCCGTGGACTCGATCGTGTGCG
>posi478
CCCATCCGAGCTCTGAGCGACGCCGC
>posi479
GCAGCATCTATGTGGGCCACAT
>posi480
TGGATATCCTCTGCCAGCTGTTGCAA
>posi481
CCAAGCCGCCAACTCAGGGATGAGC
>posi482
TGAAGGTTAGCGTTCCACCATGGC
>posi483
TATATACGTCTGCTCCAATGATTAAA
>posi484
TAGTGCCTTTGATGCCGTCCAACC
>posi485
TGCAGTATGCCTTGGTGTGGCCGTAT
>posi486
TTCCTCGATGTAGACGGGCGGTGGC
>posi487
TGCGCAGGGTCGAAACGTGCTGGTC
>posi488
TGGAATCTGGGACAAAAGTGGGT
>posi489
TATTAGTCATCGGTAGCCTGGACC
>posi490
TGGTGTTGGATGTCCTGCTGCCCC
>posi491
TGGTTAGAATCCACTCCCCTGGATGC
>posi492
TGGCTTCCCTGTCAGCTCCCACGAAGT
>posi493
TCCGCGATGGCAGTCGGTGCTTCGGAC
>posi494
CTGTTTCGGATCCTGTGCGAACTGG
>posi495
CGTCTTCGTCCTCAGTGCTGG
>posi496
TCGGTCCGTGGTGTCACCAGCCCAA
>posi497
CACAGCCCGCTTTAAGCCCCTCGCCCC
>posi498
CCAATCTTATCCTTCTCGTGTCTC
>posi499
GATGGCGACTACCTCCGATGGCCCAC
>posi500
CGCGCAGAACACGGTGTTCGGATGG
>posi501
CCCGCCTTATCGAGGTCCCACGCTC
>posi502
TAACTAACGGTTTCTTTCATGTGCCC
>posi503
TGGGGATGCTGACTTAGCTTAAAGCA
>posi504
TGAGGACGTGCCGCTGGGATCCG
>posi505
TGTGACTGCTGTCTTCTTGCTGGCG
>posi506
TGATATGACGCGTGACTTGCCACAG
>posi507
CACGAGCTAGGCACCCTCAGACAGG
>posi508
CAGCAGACTGCTCCTGGTGTCG
>posi509
TGGGTATCTGTATTTTAGGCAGGGT
>posi510
TGTAAGTACCGCTCCGCATGCCTG
>posi511
TGAGTAAATTGGACGATGAGGCGCGA
>posi512
TTCCTGCGTGCACTGCTGTGATGC
>posi513
CCAAATATCATCCTCTCACCGTGCTGG
>posi514
TGTAGCGCTGCCGGTCTTCCTC
>posi515
TGGACGCTGGAGGTGATTGCTGTTG
>posi516
TGCATTTCTGCTAGAGGGTCTCGAC
>posi517
TAGTGGTGCGCGAGATGAGTCCGG
>posi518
TTGGAACCGATCTCGAAGCGCCTCC
>posi519
CGCGATGGCAGTCGGTGCTTCGGACTCC
>posi520
TCATCCGACCCACGAGAAGCCTCCGA
>posi521
TCGCCGGAGACGGGAACGGCTGCTGA
>posi522
ACCCCCGCAATCCTGGGCCTCGACGC
>posi523
CCCAGGGAACACCACGGGGAGGCC
>posi524
TGCGGCTTCTGTTGTCGTCTGGGTT
>posi525
TATGCGTTTGCTGACGATGTGGGGAC
>posi526
CCGCTGCTTCGTAGGATGACTTTACCC
>posi527
TCCCAGCGGCACGTCCTCAGCGGTA
>posi528
TATCCTCCTTTGTAGATAATGCCGTCGT
>posi529
GCTATGCCCTTTGTCTCTCATGTGT
>posi530
CGTGTGGTTTTGCCAGTTTGCCGCA
>posi531
TCCAGCTTCCAGAGGGACCTCGCA
>posi532
CACGGCACACCGGTCGCGATGGCCCA
>posi533
TGTGGTGAGGGTTTCCACTGGCATGC
>posi534
CACGCTTCTCCTCCCACGACTTTGCCA
>posi535
TGATAGGTGATGTAAGTCGCTCTGCTGC
>posi536
TCCACCGGCCGGCCTCCATCTCCCTC
>posi537
CCCAGGATTGCGGGGGTTCTGC
>posi538
TCGGCCACCGTCGAGTGCGTTCTTG
>posi539
TTAAGGAAAGTGGTCTAAGGTAGGG
>posi540
CGGGGCAGCGATGGGTGCAACCTG
>posi541
TAATGGCACCCTCCGATCCTGCACC
>posi542
TGGGTCGAACGTCCTGGGTGATACGA
>posi543
AAGAACAACATGCCGCCCACGTCC
>posi544
TGAAGTGTGGCCCTAGTGCTTGG
>posi545
TCGCCTGTTTGGTGCACCTGGG
>posi546
TGGATGCATTGGATCTATGGCTGA
>posi547
CGGCGGGGGAGGCGGCGGCC
>posi548
TGGCCGCCGTTGTACTGTCTTTTC
>posi549
CCCGCTGCTGATCGCACTGCTGCCC
>posi550
TTGTGAGGGTGTGAACGACCGGA
>posi551
CGGGAGAGCCTCGCTCTTGGG
>posi552
TAGCCAGATGGTTAGGGTGGTTG
>posi553
TGGCGTCGCCTGCGTGATCTTGGCA
>posi554
TTGGAGTCCAATGTGCCACACTCGATC
>posi555
TGAAGGTTACATGTCTGCTTTTGGT
>posi556
TAGTTTCTTGGCCCAGGAGCGAGC
>posi557
GTCGCGGTAAGGAGCGATCGCCTATGG
>posi558
TCGGAAGGATGTTCACGCTGTGGC
>posi559
CCCTTGCAGCCACTCTGGTCCGTGCC
>posi560
TGACGCCGGAAACAGTTTGAGGAGG
>posi561
TATGCTTGCTACCAGTCTTTGG
>posi562
TCTTGGCTTTGTGCAACAGGATGAC
>posi563
TGCGCAGCTGGGATACGTTATGG
>posi564
TGCATACGCGCGACACAACCGATCTC
>posi565
TCATACGGTTCCTTATGAGTATGGCGG
>posi566
TACTTAGTGCTGGTGGGAGAGAGT
>posi567
ACCAGTTTCGCCTGCGTTGGCGCC
>posi568
TGGGGCATTCTGAAATTATAGGCTTA
>posi569
TGCCTCTGGATGATGGCTGATGCTC
>posi570
GTTGTTGCTGACTTGGTGAG
>posi571
CCCGAGGATGACATGCAGTCTTTGG
>posi572
CTGCCTGAGTCGGTTTCATATCTTC
>posi573
CAGCAAGTGTTGACAGCCGCG
>posi574
TGGCACTTTGCCGCGGTGTGGC
>posi575
TATAGTCACCCGCTGCGATGAA
>posi576
GCCCCATTTGAGCTTGCCGGAAGC
>posi577
TGGACCTGTTGTTGCTCTTCATCAATA
>posi578
TCAAGGAAGCGTTCTTGGCCCAAC
>posi579
TACCGGTGGATTTCGCGGCAGATCGAT
>posi580
TATTGAGGTCCCACGCTCCGGCACA
>posi581
TGAAAGTGCCGATGGTTTTTGCTG
>posi582
TATCACTTTGGAATGCGACTGACTCGG
>posi583
TAGCCTCCGCGACCTCTGTTGTTA
>posi584
TGGGTACCAACCACAGCCACCACCAT
>posi585
TCGGGGTCCCGGAACGGGAGCGTCAC
>posi586
CAGACTAGCAGTCATCGGAGGTGACC
>posi587
TGCAGTATGCCTTGGTGTGGCC
>posi588
GCAGTACGGATGTTTACTACACGGAC
>posi589
GCGACTTTAATGCCTGGACAGTGGA
>posi590
TCTCCACCTCTTGGGTGTATTGGTTAGC
>posi591
CATCATGCTGGCGGATGACGGGTTC
>posi592
GGCCTCTTACATCCTCTGGTTCCAGGC
>posi593
CATCGCCACACACGCAGCCCGGTGGA
>posi594
TGGACCAAGGTGAAGCCTACGCGC
>posi595
TGGGTACCCGATGGTATTTGATGCTG
>posi596
TAGCGTTGGCTGGTCCCGTTGCAC
>posi597
TATCTCTACCCTGGTCGTCCTGTG
>posi598
GCGAATGGCTGGCCTAAGTGTTGTGG
>posi599
TGGCTCCGTCTGGGTAGCACTGC
>posi600
CACAGGTCCGCACCTATGCCTGCCACA
>posi601
TATCCGACCACAGCGCTATAAAAATGCT
>posi602
TCCGCACACTGGGCTCGATCTTGAG
>posi603
TGTGGTCACTCCTCCTGGCTGGG
>posi604
CACATTCGGTAATGCCTGTCTGG
>posi605
TTCGTGGAGGGACCGGTGGAGGCTGTC
>posi606
CCTCCAGCGTGGACTTCTTGGGCA
>posi607
TGCCGTGATAACGTATATTTTGTCG
>posi608
CCGCTGTCATTTGGTGGTTGTCTC
>posi609
TAGCGTTGTCGGGATGCCTCGTCTCT
>posi610
ATGGGCCACTGATTGATCCCTGCGG
>posi611
TGGTGCAGGAGCCGTATCTTGGCGGG
>posi612
TAACCACCTCGCCACCAACCTG
>posi613
TGTCGGGTTGCTGAACGTGCACTGCC
>posi614
TTGGTATTGTAACCTTGGTTGGAGT
>posi615
TGGATACCTGGGAATGCGCTAG
>posi616
GCTGGCGATTTGAAGGGCCTCCTGG
>posi617
CCTGGTTGCAGCTCCTGATTTGGTAC
>posi618
GAGGGCACCCAAATCTGGATGGAC
>posi619
TGCCGAGGCTGAGTTCAGGCCGAA
>posi620
TAGCTGATGTCGTTGTTGTTGCTGC
>posi621
CGGGATAGGACGGTAGCGCGAATGTG
>posi622
TGTGGGATTCTGCGGTGCTG
>posi623
CCCCAAAACATGACTGTGCCCCCA
>posi624
TCAGTTCGAGGAGCTTCTGGAGGCGC
>posi625
TCCACTCCTGCCTTGCGATCGTTC
>posi626
TGGATAGCGCCCTGTTGAGCC
>posi627
CGATAGGTCGGCCAAAGTGCG
>posi628
TGCGGGGGTTCTGCTGGCCTGCAG
>posi629
GACTGGGTGGCACGAGGACGAGG
>posi630
TACAATGGTCGAGGGCAGTCTTTC
>posi631
TAGCTTTGCGTGCCCGACCTACAGAACGAC
>posi632
TGGCGAGGAAGGGGGCGCAGTTGA
>posi633
ACCGTTTTGACTGGTGCTACCCGGG
>posi634
TCATCGGAGGTGACCTCAATGCCTG
>posi635
TGATGCTCGGTCCAGCCTGGAAGAGA
>posi636
TAGTCGTTGGCAGCTACTTTAGGGAC
>posi637
CCCGCCAAGATACGGCTCCTGCACCAGA
>posi638
CGAGCTCCTCGTGGATGGCGG
>posi639
TAACATCAGACTCAATGCCCTTCAGG
>posi640
ACCTTCTCGTCGCCAACATTGGTCATC
>posi641
TGGGGTGAATGCAATCTGGAGGTGAT
>posi642
TGCGCTGCCAAAGATAAACGAATGC
>posi643
TCAACGAGTCCACTTGCGTCTGCTTTG
>posi644
TAACTGCGAAGTCGATCAGGTCC
>posi645
TAGTGGTGCAAGTCCCTGCTTCCAG
>posi646
GCCCGAGCGTGGGACCTCGATAAGGCGG
>posi647
TGCTAGAAGGCGATTTTCGGGCCGA
>posi648
TGCCGCGAGACGTACGGATCTCAACGAC
>posi649
GGTGGCAGTGGCGGTGGCGA
>posi650
CATGCTTGACAACCATTTTGGCGT
>posi651
TGAGTCGATCTGTGTTGGTGACGTT
>posi652
CGCCTTATTGAGGTCCCACGCTCCGGC
>posi653
TAAGCTGGTAGCAGTGGAACTC
>posi654
TGCTGACAGCTTCTAGTTCGTCTA
>posi655
TACCTTGATACCCCTGGACCTGTGTCGGC
>posi656
TGATCCTTGGTGTGCCCGCGCCG
>posi657
GTCGAGATGACGATGCCGCTG
>posi658
CGCTGTATGCTGTTCCCGCTGCTC
>posi659
TGGAGCTCCCCCGCTTGATCTGGCTGC
>posi660
TAGTTGACGAGTGTCCGCTTGC
>posi661
TCCCACGCTCGGGCACATCTGCCTA
>posi662
TCCCCGCCGAGGTACGGTTCCTGC
>posi663
GCTGATTGATCCCTGCGGGCAGCCT
>posi664
CGCTCAAGGCATCCGCGCTGCAGTCGCTC
>posi665
TGGATGTCTAAGCCCAAACTGGTGT
>posi666
TACAGCGGTGCGATGCTTACATTGAT
>posi667
TTTCTGTGGATACCTGGGAATGCGC
>posi668
TGTGCGATGGTGTTAGTGCGAACTACCGT
>posi669
GCATCTGCTACATGATTGTCCTTGCCC
>posi670
TGGTGATGCCACGGGCGGCGCCTTG
>posi671
TTAGGTGGCTGCTCCCTCGCTGC
>posi672
CCCGCCTTATTGAGGTCCCACGCTC
>posi673
TGGGTACCAACCACAGCCACCACGATA
>posi674
CCCCTGATCAAACATCGTCTGATGC
>posi675
TGCAGGGCATCAAGTTTTGTGCGCGG
>posi676
TAGGGCCTTCCTGGGATCTGCCATA
>posi677
CATCCGCGTTTGCCCATTACCACACTCT
>posi678
TGTCTACATTGCGCTCAACCGCAGTC
>posi679
CACAGTGACGTGTGCGGGCCAATGAA
>posi680
TACGACAATCTCTGTTGCCAGCGAA
>posi681
TAGGGGCGGTGCATTCGAAATGCTG
>posi682
GACACCAGGCTGACCTGCGCCT
>posi683
TCGCCATCTCGTTGCACCTCCATGCCTA
>posi684
CGAGAAGCCGAAGGTCGTCGT
>posi685
CCCGTTGTGACTCTTGCCACCTGGTC
>posi686
TGCATGAACTCTTCTGGGCCGAT
>posi687
TGGTGCAGGAACCGTATCTCGGCG
>posi688
TGGGTACCAAATTAACGCCACTCTGC
>posi689
TTGGGCTGACTCTACGTGACGGAACCG
>posi690
TGCTGGCATTGCCCCATAACTGTGAGC
>posi691
TGGGTAGAACTGGTCGTCACGCGG
>posi692
TGGTGTTGGATGTCCTGCTGCC
>posi693
TACGTTTTCCTGTCCTGCTCTATGGGCCC
>posi694
TCGGTACGGACGGTCTCACATCATC
>posi695
TAACTGTGAGCCATAGGTCCAATTGG
>posi696
TGCTGCCCGACCTCCTGGATTTTGC
>posi697
TGTGGAACGCCATGAAGACGGGATAC
>posi698
GACGCCAGAGTGGAGGACCGCCGGGATC
>posi699
CGAGGGTACCATCATCTGCAA
>posi700
TGGGTAAACCCCTCTCTTGCTAGGTA
>posi701
TCCCCAGGGGTTCCTTTGATTTTCTGCC
>posi702
GGAACGACTGCTGAGCTGGG
>posi703
TAGTGCCATTGATGCCGTCCAACCC
>posi704
TAGGCTCGGTTCTGCCTTCATTTTCC
>posi705
TCCGGCTTGCTGGAAAGGCGCTCCAC
>posi706
CTGGTCGAGACGGCAACGCCAACTTCC
>posi707
TACAGTATTGGTCCGAGCACACTGCCTTG
>posi708
TCCTTGGTGTGCCCGCGCCGTGTTC
>posi709
TACAGTATTGGTCCGAGCACACTGCCT
>posi710
CACCACCTGATCCCGATCCGCACTC
>posi711
GCATCGTGACGGTTGGAGCTGCGG
>posi712
CACCACCGACGGGACCGAGATTCCG
>posi713
CACCGCCTTCCTAGCCTCCGCC
>posi714
TCCAACGACTGGGTGGCACGAGGAC
>posi715
GAGTTCCGCGTGGTGGGTACTGCC
>posi716
CGCTAATGCAAACAAGGCGCCGCCC
>posi717
GACGCAACCAGGTCGCAACGCCGCGTGG
>posi718
GTGGTTGGGGATGCCTGTTTCTG
>posi719
TGATGAGGTTGAACAGGCGTTCT
>posi720
TGTAAGGTGACGACGAGGGCCTGA
>posi721
CGATCTGGAGGTGCAGCCTAC
>posi722
TAGACTACGACCTTCGGCTTCTCGG
>posi723
CACGTTGGTGGACTGCCGACCTC
>posi724
TGGAGCCACCTCTAGAGCCACGGCGA
>posi725
TGCACCCTCGCTAGCAACGCTCCGTA
>posi726
TGTCGTGGAGACTGTAGTGGCCAGA
>posi727
TCACGTCTCGCGAACCTTGGTGGTC
>posi728
CTGCCACCGCTGCCACCGCTGC
>posi729
TGCCGCTCTCCTCCTTAGCTCGTTG
>posi730
CACTGGAGCGCCGTGGTACCTT
>posi731
TGCGCAGCTGGGATACGTTATGGA
>posi732
TTGTCGGCCGTAGGCACCCATCTC
>posi733
TCTAGATTGCTGCGCTTGCCTCCTC
>posi734
TCTGGGATGAGCTGATAGGTCCAC
>posi735
CGGCCAGAGTGTCTTCGTCGAGGCGC
>posi736
TTACACGATGCCACATCCTCGTTGCC
>posi737
TGATATAGTGCCAGGATGAAATCGATG
>posi738
CCTCGCAGGATGCCGTGCTAATTGC
>posi739
TGCGATCTGCCTCTATGCTTGTTGC
>posi740
GCACATGTGACTGGTAGCCCCGC
>posi741
CACTTAGGGCTGCTTGCAA
>posi742
TGGGTACTCCAAAATATTATGGTACA
>posi743
GAAGAGGACGACGATCAGCGC
>posi744
TGGCCCTCGGACCCTTCTAAGCCGCCGG
>posi745
TACGCAGCCCTTTGCCTTATGCCCA
>posi746
GACGGCTTGTGCTCTTCTCGCG
>posi747
TGCCAGGAGCGCCTCGTCTATTGGC
>posi748
TGCAGGCGGCAGGAGTGGTCT
>posi749
TTGATGCCAATATTCCAACGTCTTGC
>posi750
ACAGTTGAGGCCCGGGCTGGTA
>posi751
TGGGTAATATGGCGGCGCCCGTGAGAA
>posi752
TGGGCGGCCTCATGCATGAATTTTTGGAG
>posi753
TGGGTACCTGCGCATTTTGAGGAGCCT
>posi754
GGCACTGCAGGTACTTGGTGGAGCTCCCCC
>posi755
CTGATAAAACTTCGAATACACAGGTGT
>posi756
GCAGCATGTGCTGGTCCCTTGCCT
>posi757
CGTCAGTCCACACGTCTACTGTCGC
>posi758
TGGGTAATGACCACTTCTGATGTTCT
>posi759
CCGTCACGCATCCTGCGAAGGCCTC
>posi760
TGCTGAGTGAGTTGTGGTATTCGG
>posi761
CGCAATAAGCAGCCCGTGCCTTGGA
>posi762
TGCCGGTTGCGATCCTGCTGCTGCGGC
>posi763
TGGACTCCATGCCCTCGATCTGGTA
>posi764
TGGAGGATCTCCAAGGACGAGTTGTGGG
>posi765
TGGGTACTTCCAGGCGGCATGGTTC
>posi766
TGCAGCAGCGACGAGAGCGATGGGC
>posi767
TGGGTACCTATCTGCTACTGTTAC
>posi768
CCACGTAGCTATGCGTAAGGTTGCC
>posi769
TCCGTCGAGCGCTGGAGTGTACCCCTA
>posi770
CGTACGCTGATGATGTTGCCCTGC
>posi771
TGGAAATCAAAGCTGCCGCCCCCAC
>posi772
TCATCATGGTGACGATGCCCCATCCCA
>posi773
GGCCGGTGCTTCGGACTCCGCAAC
>posi774
TCCTTGGTGTGCCCGCGCCGTGTTCA
>posi775
TGTGGGATTCTGCGGTGCTGCGT
>posi776
CTGGTGTCCGAGTCGAGGCAGTACA
>posi777
TCCCACTGGCTCTGGGGTGCGG
>posi778
TCGGCTATGGCTTTCCTCGATAGCGC
>posi779
CGTGGCAGGGGCGTTCTTGAGACCGA
>posi780
GACACGATGTTGGCCAGGGCGGCTGGG
>posi781
TGTGTCGCCGTCGAGTGAGACCGG
>posi782
CAGAACTGACCACGACGCTCCAGA
>posi783
TATGGTACGATACGGAAGATGGCCCA
>posi784
CCACGTCTCACGAACCTTGGTGGTC
>posi785
CAAGTTGAAAAGGAGCTTGAGTTGG
>posi786
TGACAGAGGCGCAACCCGAGGT
>posi787
TGGCTGGTCCCTCTGTACCTCGG
>posi788
TGCGTCTGGAAACTGCTGGCTGC
>posi789
CCACGTCTCACGAACCTTGGTGGTCCG
>posi790
TCTTCCTGGTGTCCCATGCTTGCACGGCGG
>posi791
TAGCTGTTGACCGTTATGGCCTTGAGA
>posi792
TCGCAGCTCTGCCTCGGCCACAG
>posi793
TATACCTGGTTGCAGCTCCTGATTTGGTAC
>posi794
TGTACCTGCTCCACTGTGCTGTGTCC
>posi795
TGCTGGCTGATGACGGGTTCCATCG
>posi796
TGCGTACGAAGCCTCTCCTCTCC
>posi797
TGTAGCGTACTGTGGTGCAGGCCT
>posi798
TCCGGCCGAAGAGCAGTGATCCGA
>posi799
TGGACCGTTTCTGGAGCGTGCACGGA
>posi800
TCCCAACCGATGTTTGCAGGTGCAC
>posi801
TCCCCTCCGAGATGCTTCTTTTGGCGCCA
>posi802
TAGTGCTTCTAGGATCCGGTCC
>posi803
TGGGGTTGCCGCTCTCCTCCTTAGC
>posi804
TGGGGTGGCTTGACCCGCTGTTGG
>posi805
TGCTAAGCCACATGGGGGACACTGC
>posi806
CCTTGGTGGCTCTGTTGAGTGCTGC
>posi807
CACCGTCGAGCTTGGAGTTCCAC
>posi808
CCAAGGTACCGACAGCTACGCACA
>posi809
TGACCATCCAGCTGCTGCCCCCGCTGC
>posi810
TGGCCAACATTGACGTCCCGG
>posi811
TCCAGGGGCTTTGTTGGGTTTGATG
>posi812
TTGATACGGGCTTGATCGGGGCCACCC
>posi813
TACTATAACCGCCTTTTTCCACCT
>posi814
TACCATGCCAGCATAGCCTCGTCCC
>posi815
GGGGATGGTGATCACTTCGGCGC
>posi816
CATGCAGACGCCGCTGACCCTG
>posi817
TCGCTGTCCTGCTGCTGCGGCTGGTCC
>posi818
TGGGCTGAGAACTGGAATGTGCGC
>posi819
CAAACCGATATGCTATCTTGGCTGATTCTG
>posi820
TACTCCGATGGTGGCTCCTCCTTCCGTC
>posi821
TATGTGGCCCACATAGATGCTGCC
>posi822
TATGTTGGCCTGGATACGCTTCC
>posi823
CGAGGTACGGTTCCTGCACCAGCGC
>posi824
CTCCGCTAGTACGACTTGATGGTATCC
>posi825
TCGCGCAGAACACGGTGTTCGGATG
>posi826
ACCATCCCACAGTTACAACGCCCCGG
>posi827
AAAGCCAAGAACCACCCCTGCCAC
>posi828
CTGTGGGCAGCGATCGGCACGCGA
>posi829
TGCTCGACGACTCGATGGAGCTGCTC
>posi830
CGAGCGATGCGGCGATCCTGATG
>posi831
TCGACCACCATGGGCATAGCCGGCCG
>posi832
ACGGCCGCGCGGAACCCATCTACAGAAGTC
>posi833
GATTGGACAGCCTCTGTAGTTTGC
>posi834
AACCTATCTAGATAGTGCCCG
>posi835
CTGGATGCCGTAAAATGCTTG
>posi836
CCATGCGTCTGCTGCTGTTGTGCATG
>posi837
CACGGCCTCATCCTCGACCTCAAGGG
>posi838
TTCAACGGATTGGACGACGGCGGC
>posi839
TTGCTGGTTGAGAAAGATGTTATATCT
>posi840
TAAGATTAGGTAGCGTTGAAAGAGG
>posi841
TATCATTTAAGCTGGTCCCATTTGCC
>posi842
TTGGCTGGTTGCCTACTAAGGTACGG
>posi843
GCAAGAGCAGCCCCAGCAGCGAGGGAAGC
>posi844
TAGTCGGCAGAGTGCAGCACTCCA
>posi845
TCCCGTAGGATGTCATCGATTGTCC
>posi846
TGTTGCAAACGGTCAGTGCTGCTGAA
>posi847
TACAGCTGCTACGCTCCGCCGAGCGAC
>posi848
TGCCTGTGCTTCTTGTTGGGGT
>posi849
TGGCTCGAGGACTGAAGCCCCATTCGG
>posi850
TCCTGACCCCGTTCCCTTCTATTGCCC
>posi851
TGGGTACCTGCGCATTTTGT
>posi852
CACGAGTCGTCTCGCTGCTCAAAGGGCCA
>posi853
TGCGCAGATGGCATACAGTATGGG
>posi854
AAATGAGATCCCTCGGTTGCCTT
>posi855
TCCGCCTGGAACCAGTGGATGTAAG
>posi856
CCCGTCGCGACGTTTGCCATCTGC
>posi857
ACCACGGACGCTTCTAACTGGGCCA
>posi858
CCCCCTACCCGCACGGGGTGCTAC
>posi859
TGCCGTTGATGCTCTCGGTGATTGC
>posi860
TGGAGTGCTGCACTCTGCCGACTAGCCG
>posi861
ACCGCAGATAAGGTCCTCGCCGC
>posi862
TGGCGGCTGCTTTGACGATCAC
>posi863
AAACCAAAGAAGTCCTGCCCCCCTGGC
>posi864
TTGGAGTCCAATGTGCCACACTCGA
>posi865
TACACTGAAGGAAGGGAGTGCGACCTG
>posi866
TGCCAGAGGGACTTCGGAGTGGCA
>posi867
CATGGATGCGGTCCTGCTGCAGGCC
>posi868
TGTCGTCCTCCCTCTTCTCACATG
>posi869
GCCGCTATGATGAGCTGGTGTTGG
>posi870
TACCCGCCTATACTCGGAGAGGTTAGCC
>posi871
CGCAAAAGAAGATGGTGTGCAACTTG
>posi872
TGGTCCCTCTGTACCTCGGGTTGCGCC
>posi873
TGGAGGCCGGCCGGTGAAAGCGCTCGT
>posi874
CTCCAGAAACTGCCTGATGTTGCC
>posi875
TCCCCCTCGACGGTGGAACACCTACGTC
>posi876
TGGTTGCGTACGTGCCTTCGGCCTGA
>posi877
CTCCGAGCTCGATGGTCGCAG
>posi878
CACGATTCACCATGATGGCCTCGAG
>posi879
TCCGAGGCGACGTTCATTTCAGAAC
>posi880
CCTTGGTTGGAGTTGCCGCGGCCTC
>posi881
TGCCGCTAACTCTTGTTCCGTTGTAC
>posi882
GCAGCGATGGGTGCAACCT
>posi883
TAACTTCTTGTGTTGTGGGGTCAT
>posi884
TGGAATGATGGAGGTGTCTGATGA
>posi885
TAGAACCCAATCTACGTGCTTGATG
>posi886
CCACGGGAGACTGCCGAAGCGGTGA
>posi887
TATGAGGACTGCCTGCAATGCTTGGC
>posi888
TGCATCAGGCGGCGACACACTCAC
>posi889
TCCATGGCCTCAATTGTGACGACGGG
>posi890
TGGGTACCAACCACAGCCACCA
>posi891
TATTGGTGCACTCGGGTATGTGGTC
>posi892
CAGCCGATGACGAGGCAGAGCGGGCT
>posi893
TAGAGGCACACATGTGGCTACTGG
>posi894
TACTGTGAGCATGTCTATGGTGTACCC
>posi895
TGATATGACGCGTGACTTGCCAC
>posi896
TGACTTGATATTGTTGGTGAGCAGTTC
>posi897
CAAGACTGGAGCTGTGCGGAGCGTA
>posi898
TGCCCAGCTGGTCTGCCAACATGAA
>posi899
CACAGTGGCACTCCAGGTACTTGG
>posi900
CACCGTGCACTAAACTGCTGATGTTG
>posi901
CAACATTGTCATCCCTCTCTGTC
>posi902
TGGCTATGGTCTAGAAGGTTGACGGC
>posi903
TAGGTGGCTGCTCCCTCGCTG
>posi904
CGGGCCGGCAAACGACGCGGGGCTGC
>posi905
TTGATCAAGGTAGAGTTGTCGCGTG
>posi906
TGAATGTGGCACGGAACGCGGC
>posi907
CTCGCTATGAAGGAGGTGTTCGGC
>posi908
ACCACGCCTTGGTCGCCAGGTACACCGACTTC
>posi909
TTGCCTCTGGATGATGGCTGATGC
>posi910
TGCTGGATCACCGCATCGGTCTTTGG
>posi911
TGCTCCCACATCTTCTACCACGATCGG
>posi912
CCTAGAGACTGAATTGTCCCTTGCCCTA
>posi913
TCGAAGACCTTCGAGACCGGGGCCAT
>posi914
ACGCCAGCGGAGGCTTGGATGG
>posi915
CATCCGCCAGCATGATGTCCCTGTA
>posi916
TTACCGTTCGACCCTGTGCTCTTGGCCC
>posi917
TGTTGCGACCGGCCATTCAGATAG
>posi918
TGAGCAGGATACCGGAGTGCCACACCC
>posi919
TCGCTGAGACTCAGGCGCTTTTCC
>posi920
TGGAAGAGTGTCGCTTTGTGCTGGCCA
>posi921
TCCGCGGGGCAGCGATGGGTGCAACCTGA
>posi922
CGGGCGGACAGCAGCGTTTT
>posi923
ACTCTCGTTATGGTTCGCGCGA
>posi924
CGGCATGGGCGACGTGGCGT
>posi925
CGCCTGGTGAGGACCACAGCCTGG
>posi926
ACCAGCCGCTCGATTTCGC
>posi927
TACCGACAGCTACGCACATACGGAAGGT
>posi928
TGTCCGGCCTGTCGTATCTATTGAT
>posi929
AAAGTGCTGGCGATTTGAAGGGCCTC
>posi930
TTGTTTTGTGCCTGTTGGTGTGAGT
>posi931
GAAAGGTGAACTGTTGGTTGATGCT
>posi932
CTCCCTATGAAGGAGGTGCTCGGC
>posi933
GGGTCGAAACTTGCTGGTCCAACGGT
>posi934
GCTGCTGAAAGGTGCCTTGAGAC
>posi935
GCCCCTGCTGATGTGACTGTTGTTG
>posi936
TAACGCCTTACCGGTGGATTTCGCGGC
>posi937
CGCCATAGCAATCTGGGGCTCGCTGGTA
>posi938
CAGGTTGCTCGAATGCCTCAGGCAGT
>posi939
TAGACGGTGAAGATACGGGAGGCTGA
>posi940
TGTAGCGGTATGCTCCCGTTGAAGT
>posi941
TGCTTTCCCGGATGCTCTAC
>posi942
TGCAGCTCCTGATTTGGTAC
>posi943
CCCGCCTTATTGAGGTCCCACGCTCCGG
>posi944
TGGGTACTGCCTTCGAGAATTGTGG
>posi945
TGAAGATGTCTGATGACTACTCGGA
>posi946
AGCGATCATTGACGTGTGCCATTT
>posi947
CCCCAGGACTGGATCGCATCGATGCC
>posi948
TTAAGGCTAGTTTTCCCACTCCACGGC
>posi949
TGGGTACCAACCACAGCCACCACGAT
>posi950
TGCAGCAGCTGATGATCGATGA
>posi951
TGCTTTCTCGAATGATGCCTTGTTC
>posi952
TGCCACCATGGTCTCCGCGTGTC
>posi953
TCTGCTGAAGCGGTCG
>posi954
AGGGCGGGTCGTGTGTCAGTG
>posi955
TCTGCCGGCTATGCATGAGCTTCCGG
>posi956
TTGCGGGGGTTCTGCTGGCCTGC
>posi957
TGCCTGGAGATCTGCTCTTCCAC
>posi958
TTCTGCTGCTGTTGTTGTGTCGTGG
>posi959
TGGGTACTTCCAGGCGGCATGGTTCGG
>posi960
TCGGCTAGTCGGCAGAGTGCAGCAC
>posi961
TCCGACACGATGTTGGCCAGGGCGG
>posi962
CCCTACTTCAAGTGTCACAACTGCGG
>posi963
CACGCCGTTTGAACCCTGCGAGGTAGCC
>posi964
CGCTGCGGCTGATGAATCGTTG
>posi965
CGAAACGAAACCCGATCAGACGCCGCGA
>posi966
TGCGGCTGTCTCTACTTCTCCCGTCCC
>posi967
TGGGCGAAGAGTTGAGTGGGCTC
>posi968
GTCGAGATGACGATGCCGCTGT
>posi969
CCACCCTTTAGACGCCTCTTTCGACGAGCC
>posi970
TGGCTGCTGGTTCCCTTCGTGGCGTC
>posi971
TCGCGGTAGCAGCACGGAGGGCCAC
>posi972
TCCCGGAGTACCTAAGGATAGTCG
>posi973
GCCACCAAGTCTCTGCAGGCGTTCCC
>posi974
TGCCCGAAGTGATACTGTCTGACAATGGT
>posi975
CATGCATGTAGAAGTCGACGCCTC
>posi976
CAGCGAAGCCTTTGCTACTGACACCAGCA
>posi977
GCAGCGATGGGTGCAACCTGAGGCA
>posi978
TCGCCTGATGGAGGTTAATCCGCCT
>posi979
CCGGTACTGAACTCGCAGCTGTGAC
>posi980
TCCAGGAAAGCTTCGTACTGCTGCTT
>posi981
TAGTGATAGTGGACACAGTTG
>posi982
TCAAATGCTGTTGCTGGCGTTGGCA
>posi983
TCGTTTCAGCTCATCTGCGCCGGGAG
>posi984
TGCCAAGTGATAGTGGCTGCGTC
>posi985
GCAATGCCCACATGTGTGTTG
>posi986
TCACGTGGGTGCCCGTTAGCGTGG
>posi987
TAGGAGTTCAAAGCCACGACGCCC
>posi988
GAGGACGTGCCGCTGGGATCCG
>posi989
TGCCGCATCGATGTTGCTTGGAGT
>posi990
TGCGTTGGCGCCGAGCTCTTG
>posi991
GCAAATGGTCGAGGTGGTGGCATGTA
>posi992
CCGCCGTCGCTGCTGCCGCT
>posi993
TCCCGGTGATGCCTTAACAATCTC
>posi994
CCCTGAAAAGGTGTCCGCGATTACCGA
>posi995
GCACTCGTTGACTGTGTCTCCACCAG
>posi996
TAGTCCGAGCGATTGCAGGTGTTCATC
>posi997
TGGCGGTCCACTCGAAGATGGCGG
>posi998
TCGCAGCTCTGCCTCGGCCACAGTTC
>posi999
CCGGAAAGTGGGCCATCGGAGGTAG
>posi1000
TCGTCCAGTACTGGCATGACTCTGCGC
>posi1001
TGAGCGGGTGCAGCCGATGACGAGGC
>posi1002
TATTGCTGTCTACGCCATCCTG
>posi1003
CCCCAGCTGGTTCCCCTCATCGGT
>posi1004
CCAAGGAAGCTTCCGGACTTGCCT
>posi1005
CCAGATGGCCTCTACGCCTGCCTC
>posi1006
TGACCTAAGTGTTGTGGTGGTCCCCTC
>posi1007
CTAGGGCCACACTTCATTGCA
>posi1008
TAGGAGTTCACCGCCACGACGAC
>posi1009
TGGGTAGACCGAGAGAGGG
>posi1010
TATGGCAGACCAGGTGGCAAGAGT
>posi1011
GTAGTTCTCCCTGTTGCGTCCTCC
>posi1012
TGACGCCGGCAAACGACCGAGTGGA
>posi1013
TGCTCTCTTTCCGCTCGCTCCCGCT
>posi1014
TGGTGGTGATGAGCTGTTGATGTTA
>posi1015
TCCCGGCTGCTCTACTCTGCTGTC
>posi1016
TAGGCTAATCCGCGTAGCTGCGCTG
>posi1017
TGATAGGTCCACCTCCCCCGTCGCGA
>posi1018
TGCCAGCATAGCCTCGTCCCCC
>posi1019
TGTGGGATTCTGCGGTGCTGCGTG
>posi1020
TACAACGGTGACGGTGCGAGCGGTGCGG
>posi1021
CGGGCTCATGTAGGCGGTGAC
>posi1022
TGAGTGATCCACTCAAGAAGGCACC
>posi1023
ACGATCAATAAAACATACGCCCGG
>posi1024
CCGTTGGAGATGTTGATTGGTAAAC
>posi1025
TGCCTAAGCAGAGGCTCTGGTGTCCGA
>posi1026
TGAGTATGGGCAAACACCGTGGCGGT
>posi1027
TACTTTCGCATCACTGCCCGGGTCCC
>posi1028
CCCGCCTTATCGAGGTCCCACGCTCGGGCACA
>posi1029
CCTCATCGATCTTCCTGGTGTCCC
>posi1030
CAGAGTGACGGGGCCGCTGCTGGA
>posi1031
TGGATGCCCTGCTGCCCCATTCCGC
>posi1032
TAAGCCCTACTTCAAGTGTCACAACTGCGGA
>posi1033
TGCCGTGCTAATTGCTGTTGC
>posi1034
TGTGAATTCGCGTCCGCTTACCCATG
>posi1035
TCCTGCCAAGCGTTTCAGACGGTCCC
>posi1036
GCTGATGTCGTTGTTGTTGCTG
>posi1037
CCCCGCCAAGATACGGCTCCTGCACC
>posi1038
CCCAACTGGTTCCCCTCATTGGTCTTCG
>posi1039
TGGGTAGTCTGCCAAATACT
>posi1040
TGAGCGGGTGCAGCCGATGACGAGG
>posi1041
CAAGCAAGATGATGCCAGATGCTGCTA
>posi1042
TGCTCGACAGGAGCAGGGTGTTCGA
>posi1043
TGCAAGAGTTTTTTGAATGCCTGAAGCCC
>posi1044
GTAATGGTCATACGTCCCTGT
>posi1045
CACGCATTTATCTGTACGGCGCTC
>posi1046
TGCGACAATGCCTGTCTGACGG
>posi1047
TGGGTACCCGATGGTATTTGATGCTGA
>posi1048
TCCAAGAGTTCCGCGTGGTGGGTA
>posi1049
TTGAGCTAAACGCCCCTCCTCCTCAGGAA
>posi1050
TGCCAGAACCCGTTGGTGTGCTGGA
>posi1051
CAGGCGAGTGATCAGATGAGAGATCCGGC
>posi1052
GCCGTGCCATCGCAAAAGACGGGAGGG
>posi1053
GCAACGCCGATGGAGAGCGACAGCAG
>posi1054
TCCGCTGCGACGCTGCTGACGCC
>posi1055
TCCAGTGCAAACGCGCGAGATCCGAA
>posi1056
TGGCCTGCTACTCTTCGTCTAATGACGGG
>posi1057
TGCCGCATGGGTAACAGTGCGTT
>posi1058
TACTTCCCAAGTGTCCCGTAGTTG
>posi1059
TCTAATGCGTTGGCCATGTTTC
>posi1060
TCCTCGTTGCCCGCCCGATGCCCGA
>posi1061
CACACGATTCACCATGATGGCCTTGAG
>posi1062
TGGATAGGGGACCTTGAACGGCTAAG
>posi1063
CCTCGACTGGTCCTACTTCGGCGAT
>posi1064
CACGGTTAGCTGCCTCTCTGCTGTCCC
>posi1065
TGATCTCCAGATCAATCGGCAGGCC
>posi1066
TGGCAGCACCGATCGTAGAGTTGC
>posi1067
AGGGTAGCTGATCCTTGGTGTGCCCGCGC
>posi1068
AGAAGACTCACATGGCGCAG
>posi1069
TGGGTAGTCTGCCAAATACTAGTTC
>posi1070
TCGGGCCGAATTAGAGGGTTCTCTGC
>posi1071
TTGAGGATGGCTTCGATGTTGTTG
>posi1072
CCCAGCAGGAGCTCACGTTGGTGGAC
>posi1073
TAAGGGCGTCTAGGGGTGCACTTCAG
>posi1074
TAATGCCCCGAAGGTTGCCCTCTGT
>posi1075
TGCTAAGAAAGGTGCTGCCGATGTG
>posi1076
TACCCATGGAATCCCGAGCTCCTCGTG
>posi1077
TGCCAGCCTTCAGCCTTACTCCA
>posi1078
TAACATCGACTTTCTGGCTGCCTCC
>posi1079
ACACCCATTGCCATGAGCTAGAGCCG
>posi1080
CATCTGCTACATGATTGTCCTTGCC
>posi1081
TCCCGCTGCACCTCGTCCGGTCC
>posi1082
TGGAGAGTTATGCGATGCGTGAA
>posi1083
TATGATAACGGTGCTTTTATGTGTC
>posi1084
TAGCTGATGTCGTTGTTGTTGCTG
>posi1085
TCCGATTGGTTACCTTCCAGGTGTAGT
>posi1086
TCAGCGCCAGAGTCGAAGCAAAATGGAA
>posi1087
TCTGACAAGGGCTGAGATGTTGGT
>posi1088
CCATCCGAGTTTCCGCAAATAGTACC
>posi1089
GGTCGGCGAGGTGGTGAT
>posi1090
TGTCCTTGCAGGTTGCTGATCGATGCCC
>posi1091
ACCCGCTGCGATGAACCTGTCACC
>posi1092
TCTCTGCTGTCGTAGCCTCGTCCAA
>posi1093
TTGGTAGGCTCTCTGGTTGCCTTAC
>posi1094
CCTAGACGAGGACGGGATTCTGC
>posi1095
TACCCTCGAGCAATGCATCGCGCCGC
>posi1096
TGGGTGTGGCATTTATGGGCGTC
>posi1097
TGCTGACAAAGCTTCTGCCTTGATC
>posi1098
TGTCTTGGGCCTCCGACGTTGGGCA
>posi1099
TAGCACCACGAAGTTGTTGATTGATG
>posi1100
TGAAATAATGGAAGTGGCTGGTTTGGA
>posi1101
TGCAGCTCTACTCCTACGGGCCTGTTGATG
>posi1102
TCAGCCAGAGTGACTGCTTTGAAATTGC
>posi1103
TGGCTGGGCCAATCAAAACGCGCGAC
>posi1104
TAGTTGCTGCCTCATTGACGATTGTC
>posi1105
GACGGGCCTTCAATGCTGCCTCC
>posi1106
TAACTGCGAAGTCGATCAGGTCCGGC
>posi1107
CGCGGAAGCAGCACGGAGGGCCACAC
>posi1108
TAATTTCACAATTGCTGATGTATGGCC
>posi1109
TGCCCTAATCCCTAGGAACGGAGG
>posi1110
TATGCTCTGCGCTGCGCAATGGA
>posi1111
TAGCGCGAATGTGCTAGTAGCCTGG
>posi1112
TGTAGTTTGCTGTGTGATTGCCC
>posi1113
CCAGGTCAGTGTGCCCACCGATTAGT
>posi1114
TGGGTACCTTGAGATAGCGTTTGATG
>posi1115
TCGCTGGCTGCATCATAGTGCAAG
>posi1116
GGCGCTGCACCCCAAGTCCATCTAGGTCCCG
>posi1117
TGTGCGGCTCCTCCACGGTGATCCTCC
>posi1118
TGGATGATGACGGGTCAACGTCCA
>posi1119
TGCGGAACTCCAGCTCTGATCAGTCTG
>posi1120
CCCAACGTCGGAGGCCCAAGACACCCG
>posi1121
TGGGTATGTTAGGTTGTGGGT
>posi1122
TGCCTCAGGTTGCACCCATCGCT
>posi1123
TCCGTCCTGGCTGGCCACACCCAC
>posi1124
TTGGTCGCCCAGTTGACCTAGCTGT
>posi1125
TGTATATTGGGTGCACTTCGTTTTTCT
>posi1126
TGTGGCCTTCGAGTGGGTGATCATG
>posi1127
TAGGTACTCCGGGATCCCCATGCGG
>posi1128
CGCGGCACGCTTACGCTCCCTC
>posi1129
TGTCCTCTGAAAAATGCTGCCTG
>posi1130
TCACTATACGGTGGTCTGCTTC
>posi1131
GCCGGAAATCTGCCTTCCTACC
>posi1132
TGCTGCACAGGCGCCACTGCCGG
>posi1133
GCCGCTGGTGTTGTTGCTGCTGTTG
>posi1134
CATCTGTCAAATGGTGTGAATGCATT
>posi1135
TGCCGGCCAGGGATACCTTTGCCTA
>posi1136
GATGTCGTTGTTGTTGCTG
>posi1137
TATGACGGACTCATGGCACCTTG
>posi1138
GCTGATGTCGTTGTTGTTGCTGC
>posi1139
TACGTTGGTGAGAGCGGAGCTGG
>posi1140
TTGGTATTTCAACGTTTCTGCTGAGGC
>posi1141
TCTGGAGTTCCGTGCCTTCGACGGTC
>posi1142
GCAGATCCGCTTGACTTGGTAGACGTC
>posi1143
TAGCACATGTAAGGTTGCCATTTT
>posi1144
TTCGGTTGACCTGTTCGATGGTTCC
>posi1145
TGGTGGCACGGACCAGAGTGGCTG
>posi1146
TATAGAGCTCAATGCCCAGCTGGTC
>posi1147
TGCGTGCACTGCTGTGATGCGGC
>posi1148
TGATCCACTAGGATGGCTGCCTTCCC
>posi1149
TATTAGTTGTTAATAAATGTGGTTGGC
>posi1150
TGCTGAGTGAGTTGTGGTATTCGGC
>posi1151
TGCGTGTCTGCGTGGTGCGTGGTAGC
>posi1152
TCGTTGTTAAACGTCGGCTTCCGTC
>posi1153
TCGCAAAGCTTCCCGGTTCGATGTCTC
>posi1154
TAAAAAACGACGGTGCACTGG
>posi1155
TGGTCGGCTTGGTAGTGAAGG
>posi1156
TGCTCGGAGTTGCTGCTGGTTGCGATC
>posi1157
TTGGGCTGACTCTACGTGACGGAACC
>posi1158
CCCCTTGCCACCGACGGGACCGAGA
>posi1159
GGAGATCGGAGCTAATGTTTGCGC
>posi1160
CCACGAGTGATGATCCTGCTTGCG
>posi1161
CCCATGTGGGGGCTTCCGGGGG
>posi1162
TGCCGACGCCTGCTGCGACGCTGC
>posi1163
AGGCCAGGTCGCACTCCCTCCC
>posi1164
TACTCAGTATACGAGTCATGTGCAGC
>posi1165
TCCGGTAAGATTGTGCCCGCGTTTTC
>posi1166
TGTGGGTCCCCGTTGAAGTGTTCGAC
>posi1167
TATAGTTTGCAGGATGCTGGCC
>posi1168
TCCCCAGCTGGTTCCCCTCATCGGTC
>posi1169
CACGCTATGGAGTGGCGGTGCATTGGC
>posi1170
TCTAATCTTACCTAAATACTGCGACTG
>posi1171
TTGTAGCGTTGCCGGACTGATTCCTC
>posi1172
TGGCTTGACCCGCTGTTGGGTACTTGC
>posi1173
AGCGAGTTCCTCGACATCGATGCCG
>posi1174
TAGTCAGCGCCTCGTGCCGTCTGGA
>posi1175
TCAACAGTTTGCGCCATACTCTGCTGG
>posi1176
CCGGTGGCATTGCTCTGGTGTTCCA
>posi1177
GCCGCTATGATGAGCTGGTGAT
>posi1178
TGGCGGTGAACTCCTACGCTGAG
>posi1179
AGCTTAGACACGCAATGTCCTCGCCGTAAAG
>posi1180
TCTGGCGAGCGATGCGGCGAT
>posi1181
TGGGAAGCGCCGTGGGGACTGTCTTGA
>posi1182
TTTCGATATCCTCACCGATCTTAGC
>posi1183
AGCGTGGTCGTCCTTCCAGAG
>posi1184
CCCACTGCCTGGGGACTTGTGAGCGAC
>posi1185
CACTCAGCAGTGGTTGCGTTGCGG
>posi1186
TTGGTAATTTGAAAAAATTTTGAGTGGC
>posi1187
CCAACGACTGGGTGGCACGAGGACGA
>posi1188
TACGGGACGTCTGAAAGTGCCGATGGT
>posi1189
CACGCCTTGGTCACCAGGTGCACCGA
>posi1190
CGGAGCGAAGGACCAGCCGCA
>posi1191
TACCTCGGGTTGCGCCTCGGTCAATTGT
>posi1192
TATCGGGTTCACAGCGGTGGAGTGG
>posi1193
TGGCCTCATCGATCTTCCTGGTGTCCCA
>posi1194
TCTCCTGTTGCTGGCGAGTCCACC
>posi1195
CGCCTATTGATTCGACCTTGCCA
>posi1196
TCACCATCCTGCTTCACGCGTCTTC
>posi1197
TGGCATAAATGGGCTCCTCATCAACC
>posi1198
TACGCGCTAATATGCTGCCCAGAGC
>posi1199
TGAGGACGTGCCGCTGGGAT
>posi1200
CGCTGTGTCAGCAATTTGGCCGGAGC
>posi1201
TGCAGAAGGCATTGACCACTTGAGCTG
>posi1202
CAGGCAGAAGGAGAGTGTTTGC
>posi1203
CCAGCGAGCCGTGTGTGTACA
>posi1204
TAGACAGCGATATCTGGGGCCTCGCC
>posi1205
TCACGAAGCTGATGTCCCGTTGCGA
>posi1206
CCTAGACGAAAGTGGCTCCAA
>posi1207
TGCCAGAGGGACTTCGTAGTGGCA
>posi1208
TGGGGGACACTGCATTCGCGTCGAGGC
>posi1209
TCAAGATGTCAAAAGGGGAACTGAGGAGC
>posi1210
TTGGGCAAGAACGAACCTTTGCGG
>posi1211
GGGCTGACTCTACGTGACGGAACCGG
>posi1212
AACGGGTTCTGGCACTCCATTCGAGGC
>posi1213
TGAACAGTGGAAGTGGCAGTGTTGC
>posi1214
TGCATTCGGAACAAGTGCCGTTG
>posi1215
TCAATGCACTGTGTCTCCCTCTTTTGGTC
>posi1216
TGAACTGGGTGACCCTGGCTATTTGCTG
>posi1217
TGGGTAACGCCTTACCGGTGGATTTCGC
>posi1218
GAACGTCAAGAAGTAACGGCTGCCT
>posi1219
TGGTTGGGGCTGCCTGTTTCTG
>posi1220
CAAAGAGTCCGTGACTGATGCATA
>posi1221
CCCGCCTCTGACTTCCCGTGCATCACGTCA
>posi1222
GGCCAGGAAACTGCTGGTGTCA
>posi1223
TTAGACCTCGCGCTAGGTGGTTG
>posi1224
GTAGACTCCAGGTCCAGATGGCATTC
>posi1225
CATGCATGCGTTGTGATCTTGTTCC
>posi1226
TGGGTACCTGCGCATTTTGTGGAGC
>posi1227
TGGATTCCAGAGCAGACTCGGCAGC
>posi1228
TACGTCAAACGCTGCCATCGATGCT
>posi1229
TCCAGTCCTGGGGATTTGCTAGC
>posi1230
GGATACGCCTGGATTGGATGCGGA
>posi1231
GATTGCCGCATCGATGTTGCTTGGAG
>posi1232
GATAAACGAATGCTGCGCAGCTGGGA
>posi1233
TCCGGGAGGGTGTGATTGGAAGGTC
>posi1234
TGAGGTAGTAGGTTGTATAGTA
>posi1235
CCGGTCTTGCGGTGGCGGCTG
>posi1236
CGCCGTGTCGCTGCTTCCTCTGCCTG
>posi1237
TCCAGTAGGCATAGAGGACGGTAGC
>posi1238
ATCGGCTATTGCCTGATCCGATGTTAC
>posi1239
GCATCAGATTACCTTGACCACTTTGC
>posi1240
CAGCGGTTTCCCGCATCGGCTTGGGT
>posi1241
TGCCAAAGCGCGGTCGTTTAAGGAGC
>posi1242
TCACTTAACAGTGCCACATACACCTCA
>posi1243
TGGATAGGGGACCTTGAACGGCTAA
>posi1244
TCCCCGCCGCGACGTTTGCCATCTCT
>posi1245
TGCGGCTGGCATTTGGAAATGGCAC
>posi1246
TCCACAACGATGGAAGATGATGA
>posi1247
AGGACTGATCAGGGCGTGCGGCCG
>posi1248
CGCGTACCTTGCCCAGTTGGTCCTG
>posi1249
TGTTGTGGAGCTTGCACTCGATATC
>posi1250
TGCTCTGCTCGTGGTCGGAGGGC
>posi1251
TGTTCTCCACCTTTTTCCTGCTGC
>posi1252
TGCCAAACCTCGTAGACATCGGACTGC
>posi1253
CTTCAGCTTCACTGTTCCTATGCCGC
>posi1254
TTTGGGGAATGCCTCCGTTTTGCTGCGC
>posi1255
CGCCATCGCCCGGTCGTCTACCTC
>posi1256
CAACGTCGCGACGGGGGAGGTGGAC
>posi1257
TCCAGAGGTGCATCGAACTGGCA
>posi1258
TGCTGTGTTGCGACAGTTGGGCGC
>posi1259
CAGGCCTGCCGCCTATTGATCTGGAGA
>posi1260
TCGCTGTGAGCATGATGGATCATGCGG
>posi1261
CGCAGGATGCCGTGCTAATTGCTGT
>posi1262
AAACAGATTGTGCTGCCTTGCTTT
>posi1263
TAGCGTTCTCGGGATGCCTCGTCTC
>posi1264
TGCCAACGAGCAAGCGAGTGGACTGGGC
>posi1265
CAAAGTTGTAGATTGGTCGGGGGT
>posi1266
CAGGCCATCTGCTGAAGCGGTCGAT
>posi1267
CCAACCACCTGGCCATCAACATTCTGGA
>posi1268
TACTGCCCACCGAGATTTGCATGGAC
>posi1269
TGGGGTGTACCCTCTTCAGCCTTCGAA
>posi1270
CTGGACAAGGCGTCCGCTACCAGGTTC
>posi1271
TACTTTGACCTGTTATCTCTGTGCA
>posi1272
TTGCACTATGGGCATCGCAACTGC
>posi1273
GCGTGCTGGTCGCTGTTCCGCAG
>posi1274
CACTGCATTTGCGTCGAGGCCCAGG
>posi1275
TGCAAACTCGGGCAAGCATTTGACGGCA
>posi1276
TAGATGTCCGAATCTATTATGCCA
>posi1277
TGTGCTGTTTGGTGCCCCGGTATGG
>posi1278
TGAATCGAATGGATTGCAAATGGG
>posi1279
GACCCGAGCCTTAGCGAACTGGGC
>posi1280
TGCAGGCCTCCTGATATGACGCGTGA
>posi1281
CGGGGGCTTCTTGTTGATA
>posi1282
TCCGCTGCGACGCTGCTGACGCCTC
>posi1283
GATGGCTGTGCCAAGCGACGATCTT
>posi1284
GCCTGCACGATGCGAACATGAG
>posi1285
GGGCTGACTCTACGTGACGGAAC
>posi1286
TAGGCAGATGTGCCCGAGCGTGGGAC
>posi1287
CGCCAGCGGAGGCATGGGTGGGC
>posi1288
TGCCACCTGGTCTGCCATACTCCTC
>posi1289
CAGCAATTAACCGTGATGCCACCCTC
>posi1290
TAGGTGTTCCACCGTCGAGGGGGA
>posi1291
ACGCGTGCGGCATCATTTCGGGCC
>posi1292
TCGATGCCAAGGCAACCAGTTTCGCC
>posi1293
TAGCGCGAATGTGCTAGTAGCCTG
>posi1294
CGGCATTGGCGCAGTGCTGTCCCAG
>posi1295
CGTGACGACGGTTTCGATGTGGTCCC
>posi1296
TGATACTGGGCAAGTTGGACAAGGC
>posi1297
TGATGCGCTTGGCTGCCTCGACGAC
>posi1298
GACTTCCGTTTCGTTGTCTACCGTGAC
>posi1299
CCCTCAGATTTGCTGGCCCTCACAC
>posi1300
TGGGAATTGAGTGACCACGACATC
>posi1301
TCGATGCGGAGATTTTTGGACGGGG
>posi1302
TTGCCTGGAAGCGCCACTCCGCA
>posi1303
TGACCGGAGTCGTTGGAGCATTGGC
>posi1304
TCAGTGTTGGTGCACGCATGTTTGTGG
>posi1305
TGCATCCAAAGGTGTCGTCGCTGG
>posi1306
TGCCTCTGGATGATGGCTGATGCTAA
>posi1307
CAGGGTCGTCGCACTTCACCACCGC
>posi1308
TAGGCAGATGTGCCCGAGCGTGGGACC
>posi1309
CGGGTGTCTTGGGCCTCCGACGTT
>posi1310
TGCCGATGTGCCATAAGTTACGGTTG
>posi1311
TGTAGAGGATGGGACCAAGGACGCTG
>posi1312
CGGTCTATTCGCCAGGTCCCGATGG
>posi1313
TAGGATGCGTGCTACGAGCCGG
>posi1314
TAAAGTTAGTGCCAAGATGGGAAA
>posi1315
TACCAACCACAGCCACCACGATACTC
>posi1316
CGGGTAGTACCGCTGCTTGACTGGT
>posi1317
TATAGAAGCTAGAAAGTGATGTGAT
>posi1318
TAATGGCCGCCATCGT
>posi1319
CTGGCGGCTCTGCTGGTGGTCGG
>posi1320
TCTGCCTCGGCCACAGTTCGCTTGGAT
>posi1321
GACTGTGAGCGGTGTCTTTTTCGTGG
>posi1322
GAAGCGTACGTCCTTCCGGAGCTC
>posi1323
TCCGTGGGATCGCCTGAAGCCAAAC
>posi1324
TGTGCTGTTTGGTGCCCCGGTATGGTA
>posi1325
TATGTCCTGGAGCTCCGGTATTGTC
>posi1326
CCCAGCGAGCGCCACGAGTTGCGCCC
>posi1327
TGGGTGCAACCTGAGGCATCTGGGGA
>posi1328
TAGATGTGGCCTGAAGATGATTTTCC
>posi1329
TGCTAGAAGACGATTTTCGGGCCGA
>posi1330
CACGCCCACGCTCACGCCCACATC
>posi1331
GTGGGTAACGCCTTACCGGTGGAT
>posi1332
TACAGCTTTCGACTCCAGACAAATCGT
>posi1333
TGATAAGTCCACCTCCCCCGTCGCT
>posi1334
AACGGTTCTGCCCGCTTAACCTC
>posi1335
GCTCGGTGGGCCTCCCCCTTTTGC
>posi1336
TATTGATTGTTTCCTAAAGGGGTCTG
>posi1337
TACCGTCGAGTGCTTTCCTGGCAGC
>posi1338
TCCCTCTTACGCTCTCCCGCTCTTCAC
>posi1339
TGACGAGCCAGGTATAACAGGCCTA
>posi1340
CTTCGATGGCGACTACCTCCGATGGCC
>posi1341
CGGCCAGGAAACTGCTGGTGTCA
>posi1342
TAAGGCCAGATCGACTCGTTTACTGAT
>posi1343
GCATCGTGACGGTTGGAGCTGCG
>posi1344
TCATGGCTGCTGGGTCCTCCTCGG
>posi1345
TGGCGTCTATCACAGCTCGGTGTTGG
>posi1346
TGACACGCATGGGCCCACAAACGTCG
>posi1347
TCCCTTAAAATGCTGCCACCTCCC
>posi1348
TGTTGTCATGTGCGGCGCGCCGG
>posi1349
TGGGTGGCCGACAGCTCTGCCATCA
>posi1350
CTCACCGAGAAAGGGCTGGCGAC
>posi1351
TGATATGACGCGTGACTTGCCACA
>posi1352
TCCCAAGTCGGCTAGTCGGCAGAGTGCAG
>posi1353
TGGGTACTGCCTTCGAGAATTGTGGCTC
>posi1354
TAGACCTGTTTCTGCTGCTG
>posi1355
TGGCGTAGGATGACTTGGCGCA
>posi1356
TGGGTACTGCCTCTGGCTCGTTGCGCCGT
>posi1357
GACCGTAGCTTGCTACA
>posi1358
TACGCACTAGGTGGATGAGGTCTCGGC
>posi1359
TGGATGTACATTTAATGGCCGCCT
>posi1360
CCCAGGGGTCGTCGTCTACGCTAT
>posi1361
TCGGGGTCGTGCTCGGAGATTGTAAG
>posi1362
TACGGGCCATCTGGCGGTGTTG
>posi1363
TGTGACTGCTGCCTGCTTGCTG
>posi1364
TGCGGTTGCCCTCTAGATTGCTG
>posi1365
TAAGGCTTCTTCTACTAAGTCGTGCGC
>posi1366
TCGAAGCTTATGACGGAAGTTCTAG
>posi1367
TGGGTACTGCCTCTGGCTCGTTGCGCCG
>posi1368
GCACTCGTTGACTGTGTCTCCAC
>posi1369
TCAGGGTAGCTGATCCTTGGTGTGCCCGC
>posi1370
TCCAGCCGTATTGCCAGCTGAGTGCA
>posi1371
CCCCGCCAAGATACGGCTCCTGCACCAG
>posi1372
CAACGTCGAATGGAGTGCTGC
>posi1373
TTAAGATGGAAGGCCCAATCGGATGCAG
>posi1374
TACTACTGCAAGCACTTGTGGCGC
>posi1375
TCCTTGAACGATAGTCTGCGATC
>posi1376
CATGGTGAGCCACTGGGAAGACGGT
>posi1377
GACGACCACTGATTCGCTGCCGACGCC
>posi1378
CAGTCGGTAGATCCTCGTGGTGGTC
>posi1379
TCCGTGGGAGCGCCTGAAGCC
>posi1380
TCGGTGACGGCGTGGTCGGTTGCC
>posi1381
GGCCCCGAGTCGCCTGCTGACGG
>posi1382
AGCGGAGAGCGGGTGACAGTCCA
>posi1383
ATTGTCTTCATTGTGGTCAACGTC
>posi1384
TGACGACCACTGATTCGCTGCCG
>posi1385
TCCTGGCCGGGTGTCTTGGGCCTCCGA
>posi1386
CACTACTGCCGCCAATGCTCCCC
>posi1387
TATGCTTGCTACGAGTCTTTGGTA
>posi1388
AGCGAGATACGATTCGGTGATCCAG
>posi1389
TCGATAAGTGCTGCGGTCTCGAAGGTC
>posi1390
TGCCTCTGGATGATGGCTGATGCTAAT
>posi1391
TGTGTGGAGGATGCTTGGAGGCAC
>posi1392
CATGAGCCATCTCCTTCAGAAACGGTC
>posi1393
TCACCCCGTCTGTAGTTAGCTTGCC
>posi1394
TCCTTCGGCGTCAACGCAGCTCAAA
>posi1395
TGCCTTGCTGCCCGACCTCCTGGAC
>posi1396
AAGCAGTGCAGCTCCACACCTCTGGAC
>posi1397
TGAGGGAATGGGTCAGAGGCTGATGG
>posi1398
TGTTGGTGTGATACGATCTCGAGCTG
>posi1399
TGTAGGACGTGTCTACATTAAGTGGT
>posi1400
TGCCTCTGGATGATGGCTGATGC
>posi1401
GACAGGAGCATATGCCGCCGCCGCCG
>posi1402
TGTTCCGCCGAGAGGCGTTTTCACGGT
>posi1403
TGGGTACTGCAAGAGTGTTGGGT
>posi1404
TCACCGACATGCTTGAGATTCTTGG
>posi1405
TAAGGCCACCATGTCGTATGAAACGGCGG
>posi1406
GCAGCAGCGACGAGAGCGATGGGCCTG
>posi1407
CACTGTGATGGTGCGTTCT
>posi1408
TGCATTCGCGTCGAGGCCCAGGATTG
>posi1409
CTTCAGGGTCGAAGATAGCCTAGGCA
>posi1410
TTGGGCATGATTCTCGCCAAGGCTGC
>posi1411
GACAAAAGGAGGAGCCACCATCG
>posi1412
TTCCAGCCGAGTGGAAGTGCCCACGA
>posi1413
GCGTTGAGCCCGGATTGATACGACTG
>posi1414
CGGGTACGCCAGCAGCGGAGCGGC
>posi1415
TTGAACTGGGCCAGAGTCATTTCAC
>posi1416
TAGCCCAGGCATTGAGGTCACCTCCGAT
>posi1417
TAATAGGTTTGCCATTCTGGACACGGA
>posi1418
TAAGGTCACCGGGTTGAGTAGCGC
>posi1419
CCAACGAAGAGGATGTGACTACTGCCT
>posi1420
CTCCGCTGATGCTGCGTTCAATATGCC
>posi1421
TACGTCCACGACACGGTTCCTGCAAT
>posi1422
TGGTACGATACGGAAGATGGCCC
>posi1423
CACGCGACGCGAAGTGGCTGGGC
>posi1424
TCTGGCGAGCGATGCGGCGATCCTGA
>posi1425
TGTCTCTTGATGCCTCTCGTGAGT
>posi1426
TCCGCATCACACGCCTCATCTTTGTGA
>posi1427
TGTAGGGATGTCGGCTGTATAGATG
>posi1428
ACCCCAAAGTGCTGGCGATTTGAAGGGCC
>posi1429
TCGAGGACTGAAGCCCCAGTCGGC
>posi1430
CACACTGTGAAGGGGCGGCGC
>posi1431
GCGTGTCGATCAAATCAGTGTCGCCTA
>posi1432
CCGGCACATCTGCCTATCTTGAGCGGC
>posi1433
TGCGTTTGGGATTGTCGGTGAG
>posi1434
TACTGGTGGAGTGCCTCCCTAAGC
>posi1435
TGATGGGTGGTTGGCTGTGATG
>posi1436
TAGTGTAACTGCAAATCAGCTGTGCCC
>posi1437
CAGCTTGTCCTTGAGTTCCTTGAT
>posi1438
ACATTCTTGAAGCGTATGCCACTGGAA
>posi1439
TGACTGCACAAGCCAACACAGCTGC
>posi1440
CCCCCGCAATCCTGGGCCTCGACGCGA
>posi1441
TAGATTGCTGCGCTTGCCTCCTC
>posi1442
ACGCCAGGACGACCATGGTC
>posi1443
TGGGTGTAGGCGAGCTCGTTTGCTG
>posi1444
TCACGTCTCGCGAACCTTGGTGGTCC
>posi1445
TGGGTAATGACCACTTCTGATGTTC
>posi1446
TAACCGTGATGCCACCCTCTGGTC
>posi1447
TAACCTCACAACGAGATGGTATGGT
>posi1448
TAATGCCTCCTTGACGCTTGTTGGAA
>posi1449
TGACGTAGCAGCCCGGGCGTCCTCCA
>posi1450
TGTCGTGGGCTGTGCGTTTGG
>posi1451
CCGTATGAGTGGGTGCAGCTG
>posi1452
TAAGTCCCGCTGTTGTGGCCGATTG
>posi1453
TGACGGTTGGAGCTGCGGATTCCGG
>posi1454
GACGATGTGGGGACGCCAAGTGAGCC
>posi1455
CCACACTGGTGAATTGTAGGGTGACCT
>posi1456
TGCACCGGCTTCGTGCTCTTTATGTGG
>posi1457
TGGGTATCTTATTAGAGTTTCGGCGCCA
>posi1458
TACAATGGTCGAGGGCAGTCTTTCATG
>posi1459
TGTCACTCTGCCCAAACCGTCATCTC
>posi1460
TTCGTTTCCCTGGATGC
>posi1461
TCCTGCCTAGGAGTTGTGGGACCAG
>posi1462
CTCGCGCTAGGTGGTTGGGGTGCGT
>posi1463
TGGCTGACCTAAGTGTTGTGGTGGTCC
>posi1464
TTGGGGTCTGGCGACAAGGCGGCGG
>posi1465
TGATAGGTCCACCTCCCCCGTAGC
>posi1466
TTAAAGTCGCCGGCAATGAACTTCG
>posi1467
TGTTAATAACTTCCAAACCGCTTGTT
>posi1468
CCGCGAGGCGACGGCTTGGTTC
>posi1469
TCGCTTCGGGCTTTCGCCTGCTG
>posi1470
TGGTGTTGGATGTCCTGCTGCCCCA
>posi1471
GAAGCACACGCGCCAATGCTCCAACGA
>posi1472
TCCCTGATGATGCTGCTGCTG
>posi1473
TCGCCGGAGACGGGAACGGCTGCTG
>posi1474
TGTTGACGAGGAGCCATGCTGC
>posi1475
TATAGACCAGCTGCACATATGGGC
>posi1476
TGAATAGTGGCTGCGGAACTTTG
>posi1477
CCGCGGTCCACGTCCTTTGGTTCTG
>posi1478
GATACCATAATTCTTAGCCGGTCC
>posi1479
TTGGACCAATGACTTTTCATCCTTGC
>posi1480
TGGGATTCTTGGACTCTTGGGCCC
>posi1481
CAAACGACGCGTGGCTGCTGCTGG
>posi1482
CCCACTCTAACGCCCACAAACCGTC
>posi1483
CACGCACATAGCTTCGCTTCGCCA
>posi1484
TGGGGTTTGTGTCGCGGTTCTGAGC
>posi1485
TCCCAGCATATTCATGAGGCCTGCCG
>posi1486
TCGTCGACGTACATGTGCTGCTGGATGA
>posi1487
TACCAGTAGTACATCGATGGCATC
>posi1488
CCACGAGCGGTACACCTTCGCAACC
>posi1489
TGCAATCAGGGCCTATCTGCGTCT
>posi1490
TGGGTAGTCTGCCAAATACTAGT
>posi1491
TGGGCCGCTGATTGATCCCTGCGG
>posi1492
TACAGCGTTTCTCCGAGCCGGT
>posi1493
TGGGCTCGAACCCTTCTGTGGTCTTGG
>posi1494
TGGGATGGACTGAGAAGTGCCCTGC
>posi1495
TAAAAGTATCCTGGCTGCCACTTCTGG
>posi1496
TGTTGGGACCGCACCTGGAGGGC
>posi1497
GCTGTCCTGCTGCTGCGGCTGGTCC
>posi1498
CAAGGTATTCACCACTCCGCGGTCC
>posi1499
GAAGCATTGGGCTGACTCTACGTGACGGA
>posi1500
TGTTGGAGTAGTGCTTGGGACAG
>posi1501
TGAGTGGATCACTCATGGGTACTGA
>posi1502
TCAGCGGGACCACGTTCCATGCCTC
>posi1503
TGACGGTTGGAGCTGCGGATTCCG
>posi1504
TCCACCAACGTGAGCTCCTGCTGGGC
>posi1505
TCACCCGGATGGCAAGGCCCATGGAG
>posi1506
TCCGCAGGATGCGTGACGGGAC
>posi1507
TCCCTCTCCAGATCGCCCGCTGCGC
>posi1508
CAAAAGGGTTGCCATATTGCG
>posi1509
CATACCTGAAAGGAGCTCGTTCGG
>posi1510
TGTTGCCTGCTGCCGCTTC
>posi1511
TGCGGCTTCTGCTGTTTCAGTGGT
>posi1512
AAGGATGATATTCGGTCTGTCCGCGAC
>posi1513
TGGGTACCAACCACAGCCACCACCATA
>posi1514
TATGAGGACTGCCTGCAATGCTTGGCCA
>posi1515
CATGTGGTAGTCCACCGTTTTGTGC
>posi1516
TAGGGCCCGAAATGATGCCGCACGCGTTC
>posi1517
TGGATGTCCTGCTGCCCCATTCCA
>posi1518
TGGAGGCCGGCCGGTGGAAGCGCTC
>posi1519
TGGATAGGGGACCTTGAACGGCTA
>posi1520
TCTCCTGATGCCACCGCCACA
>posi1521
CCTTTCCTGCCTTGCCCGGTACTCA
>posi1522
TCGCTTAGGAGTATGATGTCTACATTGCGC
>posi1523
TGTTGGAGTAGTGCTTGGGAC
>posi1524
GATGCATTGATGCTGCAGGGTA
>posi1525
TGCATCCATAGTGGTGCAAGTCCCTGC
>posi1526
TGCAGGTACTTGGTGGAGCTCCCC
>posi1527
TCGCATGTCGTGATGCATGGGAAGTCAG
>posi1528
TTGTCGAATCATTTGCCGGTCCAA
>posi1529
TCAGTCTTTTTCTCTCTCCT
>posi1530
CCCAGCAGGAGAGCACGTTGGTGGAC
>posi1531
AGTTCATGCAGGAGCTTCACGAAA
>posi1532
TTGGGGCTGCCTGTTTCTGTTTA
>posi1533
CACTTGCATTGGTGTTGCTGCTG
>posi1534
CCAGAGTGTGAACTTGGAGGCGT
>posi1535
TGCTGGCGATTTGAAGGGCCTCCTG
>posi1536
TACAAGTCCGTCTGCAACAGGTGCG
>posi1537
CAGCGTTTGACGTAGCAGCCCGGGCGTC
>posi1538
GGGTAGTGCCACGTACATAGTATG
>posi1539
CACAAATGAGCAGTGGCTCCACTATC
>posi1540
TCCGAAGACCGATGAGGGGAACCAGC
>posi1541
TTCTTGCAGGTTGCTGATCGATGCCC
>posi1542
TCAGTCCCGGGTGGTGCTGTTGCGC
>posi1543
TGACCTCGTGTGGCCATACTCTTGGCAG
>posi1544
GCGGTGGCGGTGGCGGCGGC
>posi1545
TGTATGCGGTTGCGGTTTGAGACGC
>posi1546
TGCGGCGGCGATTTCAGTGGCCAGCAAA
>posi1547
CACCCGCTGCGATGAACCTGTCACC
>posi1548
CCCCTTCAGTGGCTCTGCGCGGG
>posi1549
TAATGTCTATGTTACTTCTGGATGC
>posi1550
CACTACTGCGCCGTCATGCTGGATGT
>posi1551
TATTGTCTAACAGGTTGGTGGCGAGG
>posi1552
TGGACAAGGCGTCCGCTACCAGGTTC
>posi1553
CAAGGAAGGTGACTGCCTGGG
>posi1554
TCTTCCGTGTCCACGCTTCCTAGGC
>posi1555
TGCAACGCACCTCTTTGCCTTGTG
>posi1556
TCCTGGGCTATGTGTTATTGACCGC
>posi1557
AGGACAGACAAAGCGATGTCCCTGCCTG
>posi1558
CCCGGAGGCACTTAGGGCTGCTTGC
>posi1559
CACTGGTGTAAGGGGCGGCCTGC
>posi1560
TGCAGAGACTTGGTGGCTTCTTGG
>posi1561
TATGGAAACGTTCCACCTGCCCGT
>posi1562
GCCGAGTGGAAGTGCCCACGAG
>posi1563
TGGATAGGGGACCTTGAACGGCTAAGG
>posi1564
TGGGGCGGATGGTGAGGGA
>posi1565
TAAGTGCTGTCACAAACCTGTTTAAATGGAG
>posi1566
TGCGCAGGAGCTCCACGCTGGGGTCG
>posi1567
TGGTGGTCGGTAAAGATGTTGATGTC
>posi1568
CACGCTGCTGTCGCTCTCCATCGGCAT
>posi1569
TCGGGCACATCTGCCTATCTTGAGC
>posi1570
TGCTGGTGGTCGGAGGGCTGTC
>posi1571
TGAGCTGCTGTCTGAGTGGATGCTG
>posi1572
TAGAAGTCCACGAATATGCCGAGCAC
>posi1573
GAGTAGTGCCAACATA
>posi1574
TGTATGGTGTCTCCCTGAAGTTCTCC
>posi1575
GCGACAACATGTTGGA
>posi1576
TCCATGCGTCTGCTGCTGTTG
>posi1577
TCGGAATTTGGGGGGCTGCGATGC
>posi1578
TCCAGAAGCTCCTCGAACTGATCGG
>posi1579
TCCGGACCTATTCCAAATGCGACTTTC
>posi1580
TACGTTTTGATGGTCAACTAGTTCAAC
>posi1581
GAACGGCGCAACGAGCCAGAGGCAG
>posi1582
TGCCGGGTACGCCAGCAGCGGAGC
>posi1583
GACGCCCACACTTGATTGCTAGGGAC
>posi1584
TGGGCGTCGATGGTCGCTCACAAGTC
>posi1585
TGGTCTTGAACTCGGGTGGCATTGG
>posi1586
TGCTGGAAGGTGGCCCTGAAGATT
>posi1587
TCCAGTTCACTGTGCCATTGAAGTCGT
>posi1588
TGATAAGTCCACCTCCCCCGTCGCTGA
>posi1589
TGGATTGGGGCCCGTGAACTGC
>posi1590
TGGATGTACATTTAATGGCCGC
>posi1591
TACAAGTAATGCCGCAGTTTAGCCAGC
>posi1592
GCTATACTTCGGATGCTGGTCGGCGGC
>posi1593
TGGAGGATGCTTGGAGGCACGTGA
>posi1594
TGGAGAGGGACCGGCAGCCCGCT
>posi1595
TGGGTATCGCCGACGTCGCTTGG
>posi1596
TGCAGCCTCCGCTGGTACCACTAG
>posi1597
TCGAGCTGGTGGGCAAGTCGGT
>posi1598
TGGGGCTTCCATCATAGGGCTGTTGC
>posi1599
CCCCGCCTTATTGAGGTCCCACGCTC
>posi1600
ACACCACGATACGGTGTTAAGGTTAGA
>posi1601
TAGTTTGGTTTTGCATACGTCACTG
>posi1602
TGGCTGTTCCTTGCCCATTGTTTGG
>posi1603
CCAGAAATCGCCGCCCTCGTGACC
>posi1604
TGCAGGTACTTGGTGGAGCTCCCCCGC
>posi1605
CACGAAGGGAACCAGCAGCCAGCAG
>posi1606
CCTGGAGCCACCTCTAGAGCCA
>posi1607
TGGAGGCCGGCCGGTGAAAGCGC
>posi1608
TAGTCTCGAACGAGGATAGAATGGCGG
>posi1609
TGGACGGGGCCTTGACAAAATGCAC
>posi1610
TATCGATGTTGTCGGTTTTGATG
>posi1611
TGTGCTCTGCGGTTTCCACTGCG
>posi1612
TGCACTCTGCCGACTAGCCGACTTGGGA
>posi1613
TTGCAGTGCCAGAATTTTGTAGTCGGG
>posi1614
TAAAGCGAAATGCGTTACTGGGCTGGC
>posi1615
ACCGCAGATAAGGTCCTCGCCG
>posi1616
TAATGTCTATGTTACTTCTGGATGCG
>posi1617
TATGATTAAAACTGTCGTCTGGGTC
>posi1618
TGTTGACGAGGAGCCATGCTGCGCG
>posi1619
CAGATGTTAAGTGTCGGGATAGGAG
>posi1620
CAGAAGGGCGCAAACAGTTGAGCGG
>posi1621
AATCTCCTAGGGCCTTCATTATAGC
>posi1622
TGATGCGGATTCGTTAAAGCTGCCA
>posi1623
CATCAATTGCCGCTTGTGTCTG
>posi1624
TGAAAGACGCAGGATGGTCCGCC
>posi1625
CATGGTGGCAGCGCTCATGGATAGGC
>posi1626
TGGGGTGCGTGTGAAGCTTGC
>posi1627
TGCTGACGATGTGGGGACGCCAAGTGA
>posi1628
TGTAGGTGAGCGGCAAATGTGTT
>posi1629
TCCCAGCGGCACGTCCTCAGCGGT
>posi1630
CGATATAGAAAATTGGTGCTCCTAC
>posi1631
TAATAGCCACTCGTGTGCCTCTTGCC
>posi1632
TGCCGATGGAGAGCGACAGCAGCGTGAG
>posi1633
TGAGGAGAGCCTCAGAGAGAGCAG
>posi1634
TGCGACCTGGCCTCACATCCTGCTC
>posi1635
TAAGTCCTAGGTACTTGGGTGCGG
>posi1636
GTGTCCTGTCACGGTCGCCA
>posi1637
TCGTAGCCTCGTCCAATCCGCTGCAA
>posi1638
GCCAAAGTTCTTTTGGGTCTGCTAGC
>posi1639
TAATGCTGGTGCTGGTGCTGGAC
>posi1640
TGTGCTGCTGGATGATGCGG
>posi1641
GTCGTCGCTGCTGCCCACGGGTTC
>posi1642
TAATGAGATCCCTCGGCTGCCTTC
>posi1643
CATACGGTTCCTTATGAGTATGGCGG
>posi1644
CGAGAACAAGCGTTGCTTTTGGTCCC
>posi1645
TTCGCCCTCTCGCATGGTCCACGAGCGC
>posi1646
TTCTAGTTCATCTAGGGCTGTCCT
>posi1647
TATGTGGCCCACATAGATGCTGCCTCA
>posi1648
TAGGTCCACTAGCACGCCCCTATCCTC
>posi1649
GGCATTGAGGTCACCTCCGATGAC
>posi1650
GCACCTCGTCCGGTCCGGATTTCCCG
>posi1651
TAGGTTCCGTGTCGGCGATAGCCCTC
>posi1652
TGAGAGCATTGGTAAGCCTGCGTGT
>posi1653
TGAGGCTGCTACTGAGTTCTGTC
>posi1654
TGTTTGCAGCATGTGCTGGTCCCTT
>posi1655
CCGCCGTGAACCTGGAGCAGTGCA
>posi1656
CTGGAGGACGCCCGGGCTGC
>posi1657
TCCAGCGACTCGGTGCTTCCGTCCTTC
>posi1658
TAAAGTCATGTTGTGCTAAAGGGAG
>posi1659
TGGTCCAGAATGTAGCCTCGGCTGTC
>posi1660
TGAGCTAGTGGTACCAGCGGAGGCTGC
>posi1661
TGGGCCGCTGATTGATCCCTGCGGGCA
>posi1662
TCGGATGGGGTTGCCGCTCTCCTC
>posi1663
CAAAGTCCTACATCGCTGCTCC
>posi1664
TCTGAGAGTGCTTGGTCTTCGCCGA
>posi1665
TGCCGCTCTCCTCCTTAGCTCGTTGG
>posi1666
TACTCTCTGCGTCCACATTTGGGA
>posi1667
TCCACCAAGTACCTGCAGTGCCACTG
>posi1668
TGCTGACTCGGCTGATGTTTCTCCT
>posi1669
TACCGCGGTCCACGTCCTTTGGT
>posi1670
TCGCAGGCTCCTGCCTCACGGTCGCC
>posi1671
CCCAGCGGCACGTCCTCAGCGGTATC
>posi1672
TATTGAAGTGTGCACCAAATCACCAGG
>posi1673
CATCTCGCTATCCTGATGGGCTC
>posi1674
TGGAGGGAAACTCCTCTACTTGCCAGG
>posi1675
TGATCTCACTGTTGCCCCTGCTG
>posi1676
TACCTAAATACTGCGACTGCGCCG
>posi1677
AACGGTCGTTCACTCAGGGTC
>posi1678
TGCCGTGTGTTTTGTTGGTGAG
>posi1679
ACCAGAGGTTGTTGAAGGCGCTGAA
>posi1680
GGTGGACTGCCGACCTCTGCGCTGC
>posi1681
CCCGTAGAAAACCTTTGGAGTGCTGA
>posi1682
TCGGCTTGTTGCGCTTCATCTTCTTCTC
>posi1683
CCACTCCCGGCGCCCTATTCTGGACCAA
>posi1684
TGAACTCCTACGCTGAGTTGGCG
>posi1685
TGATCCCGATCCGCACTCTGCACCA
>posi1686
TCCCCGCCAAGATACGGCTCCTGCACCAGA
>posi1687
CACGATTGTAAGGGGCTCTAGATTGC
>posi1688
TCAGTTCTGGCGAGCGATGCGGCGAT
>posi1689
CTCGAGGTGGCGTCTCTC
>posi1690
CAGACGTCCCGTACTCCTCGCCTGGCCC
>posi1691
TGCGTTCTCTGCAGGCGTCTTAGG
>posi1692
TGCGTTCGGCTGTGGTACGGGGAC
>posi1693
TCCAAGTCCATCTAGGTCCCGCAGA
>posi1694
TGGGTACTGCAAGAGTGTTGGGTTA
>posi1695
CAGGGAATTCTCTGCGCTGAGTGT
>posi1696
GACTGCCGAAGCGGTGATCGTTGCAA
>posi1697
GCTCGAGGCAGCTTACATAGACGGCG
>posi1698
TACAGCTTGGCATAGATGGGCTCTTCGC
>posi1699
TACTCATGGCTGCGTTACATTCCTT
>posi1700
TGCCGATGCCTTTGGTGATGATC
>posi1701
CGCGATCGAACTCTCGCAGTGTGCA
>posi1702
TATATGCCATGATGTGAGCTTCCCA
>posi1703
GAGCAGGCTGGGAGCGAGA
>posi1704
TTGCGCTCCTTCGCTGTTTGAGTCA
>posi1705
TCTGGATGGACAAAGGATCCCGTCG
>posi1706
TACGGCCGCCACACAACTTGTTGGG
>posi1707
CCAATGCCAAAATGAGCCTCACAC
>posi1708
TACTGTTCGGCCGTCTTCCTGGATG
>posi1709
TGGTGACTAGCCTGGGACTTGGATT
>posi1710
CCCCAGAGGTTGTCGTCTACGCTAGC
>posi1711
TGGCGGGGATGAAATGGATGTGCT
>posi1712
GCTGTAGGACTCGAGTGCCACG
>posi1713
CCTATGTCGATGGCCACCTCGAAAAT
>posi1714
TTATAGCGGATTTCTGAGATGCC
>posi1715
TGGGCCTCCCCCTTTTGCTCC
>posi1716
TGCAGGTACTTGGTGGAGCTCCCCC
>posi1717
TAAAGGGATGCGATGCGACCATTT
>posi1718
GAGACGTGCGCCTACGGTGAGGT
>posi1719
CGTGTCCACGCTTCCTAGGCTGC
>posi1720
TAACGGGGCCGATTTCCAAGGGTAA
>posi1721
TACAGGTGTCTCGGCTATGGG
>posi1722
CAAGTCAGAAGACGATGGACCACATC
>posi1723
TGCCAGACCACACTGTTACTCAGCGAC
>posi1724
TTACAACGCCCCGGTTGATGA
>posi1725
GCAGCGTTCGCGGTTGGGATGGACTGC
>posi1726
TCCCCGCCGAGGTACGATTCCTGCACC
>posi1727
TATCCCATACGTTACTCTTGCCTA
>posi1728
TCACCACTCACTTGTCCAACCGAG
>posi1729
TCGGGACCTGTAGGTGACGCACACGTC
>posi1730
TCTCGGTCAGATGCTGAAGCTCTT
>posi1731
TCCCGATTCGCTCATTCATCTCC
>posi1732
TTTCGACCTCAGACAAAACGTCTTCAGC
>posi1733
GAAGATTGCAGGTTCGAGTCCTGTCACGGT
>posi1734
GCTTGTCCTTGAGTTCCTTGATGGC
>posi1735
CAGACGCCGCTGACCCTGCTGGCGC
>posi1736
ACCACTGCCACCGCTGCCACCGCTGC
>posi1737
TAGGGGAAACAACTGCACAGCTGGCGCG
>posi1738
TGCTGGAGGGTACTGGCCCAGAT
>posi1739
TAGCCGCTGACGACCACTGATTCGCTG
>posi1740
TGTGGGATTCTGCGGTGCTGCGTGC
>posi1741
CACTGGTGAATTGTAGGGTGACCTT
>posi1742
TGTCCGCCACCACGTTAGATTTCCTA
>posi1743
AGCACGACAAGGCCTATACGAGCCG
>posi1744
TGCCGACACATGGATGCCCTGATGGCCC
>posi1745
TAAGTTCTATTGCTTCTAGGATGGC
>posi1746
TCCACCAAGTACCTGGAGTGCCACTG
>posi1747
CACGATGTTGGCCAGGGCGGCTGGG
>posi1748
TGTCTTCTAAGCTGCTGCCAGGTGTA
>posi1749
TAAAGTGTGGTGAGGTTTACGACAAG
>posi1750
TGGTGTGGAGTGGTGGAGATGTCTGA
>posi1751
TGCCACTCTATGTCCAAGATGGCGA
>posi1752
TGCCCTCCGGGGAGAAGGAGATCAGGGCATG
>posi1753
TATGATTAAAACTGGCGTCTGGGT
>posi1754
TGATTGCTTGATGGGGTAAATAGTAT
>posi1755
TGCACGCAAGCGCCACACGCATCC
>posi1756
CATATGTGGCCCACATAGATGCTGCC
>posi1757
CCAACTCACAAAAAGGCCTCTTGGAC
>posi1758
TAGCACACTTTGGGAGTTCAATGA
>posi1759
TCCGATCAATACGAGATGGTCA
>posi1760
TCTCCTTATTAACGAAGTCAGCTAC
>posi1761
CCGCGTGCAGCGGAAAGCTGGGCT
>posi1762
TGACTGACTTATGTGGTGTGCACA
>posi1763
GGGCACCATAATCGTTGGATGGTC
>posi1764
TACAGAGTGTCTAATCTTACCTAA
>posi1765
CAGGGTGAGACTGTAGTGCTCGGGCT
>posi1766
GACTGGCGTCGCCTGCGTGATCTTG
>posi1767
TAGCTCAAGTTTGCGCTGTGAAACGCC
>posi1768
CAGTTAGTTCACGATGCGTCTTCTTTG
>posi1769
TCGAAGACTTCCGTGTCGCATGGAGG
>posi1770
TGGAGCTGCCGCCTGCTTTGGAGCGAA
>posi1771
TACGTGGTGACGCTCCAGTTCCGGG
>posi1772
TCAACCAGATCCGCGTTCCGAGATGG
>posi1773
TCTACACCTCTGGGCTTGCTAATGC
>posi1774
GCTGCTGAAAGGTGCCTTGAGACG
>posi1775
CCGGCATGAAGATTGCTTTCACG
>posi1776
TACTGTGGAGGTACCGGTAACTAGAGGC
>posi1777
TGGGGCCACCTGTAGCCGGATTCGTCA
>posi1778
CAGTGAGCGGGATTTGCGCCGCATG
>posi1779
TGGTACGTAACAGAAGATGGTCC
>posi1780
CAGACATGTGGCTACTTGATAAATTC
>posi1781
AAGGTGGATACGTATGCGCTCC
>posi1782
TGAAAGCGCGTCCGCGACGATGTTC
>posi1783
TGACCTAATGGCCCAAGAAGGATC
>posi1784
TAGCAGGATCTAGCCGTGTGCCCGC
>posi1785
TGGGATTCCTGTGCTGCCTCATGGT
>posi1786
TCAGCCATGGATCCAGTGCATCCAGTTGC
>posi1787
TGGGCCCACAAACGTCGCTGTGGAT
>posi1788
TGGTCGGTCGATACGCTTCTTACTGC
>posi1789
TAATAAGGCAATGATTGTTGAGGGC
>posi1790
GCCCCTATCCTCGCTGGTTACGTGAC
>posi1791
TATAGCTGAGAAGAGGCGCTTACGTACTAG
>posi1792
CGTCATCAGCCAGCATGATGTCCCA
>posi1793
GTCGGTGTACCTGGTGACCAAGGCGTGG
>posi1794
TAGTTAGCATGTTGGTAGCGCCGTTC
>posi1795
TCGCGCAGAACACGGTGTTCGGATGG
>posi1796
TAGTGCCATTGATGCCGTCCAAGCCG
>posi1797
TCCAGTGACGGAGCCGGACGACCTCGA
>posi1798
CCTAAAGCAGAGTGGACGCCAATGGT
>posi1799
TACTTCACAGCCGTATGTCTCGATGGGT
>posi1800
TCTCACGCTCCGCGATCGGCTTATG
>posi1801
CGACGTGTGTGTCACCTACAGGTCC
>posi1802
TTGATATTTAGCTGCCGACGCTCTC
>posi1803
GTGGGGATTCCTGTCCTGTCCCTG
>posi1804
TGTTATGACTTCGTGTACGTTGGGCT
>posi1805
TGCTGCACAGGCGCCTCTGCCGGA
>posi1806
CACCGAGCCTCTTTTCGGTACCACGT
>posi1807
TATTGTCTAACAGGTTGGTGGCGAG
>posi1808
AGCGTCGAACGATTTCTGCCCA
>posi1809
TTATAGTGGCGTGCCTGATCCTG
>posi1810
TATTGAAGAGTGTTAAGTTTGATGC
>posi1811
TACTCGCAACAAGCCCGCGGT
>posi1812
AGGATGGCCTTGTACAGGAGG
>posi1813
GAGCCTTCTGCCCCGTTTTCGA
>posi1814
TAGTGCCTGGAGCTCTGGTTCGA
>posi1815
TAACGAACAAAGAGGAGACGAA
>posi1816
TCCTTTGGGTGTCCAGCTCTTCGAAC
>posi1817
GGAAGCCCAGGACCTACTT
>posi1818
TCCGTCTGGTGGCTGGTGTCGCAC
>posi1819
CCCAAAGTGCTGGCGATTTGAAGGGCC
>posi1820
TTGAGGTACTCTTCTTTCCATCGCA
>posi1821
TAATGTGATGTTGTTGGTGTCGGA
>posi1822
CGGACACAGAGTTAATAGGCGCCA
>posi1823
TCCTCTGGTGTTGGATGTCCTGC
>posi1824
TGGGGCTCACGTGATCATCGTC
>posi1825
CACTTGATGGCAATGCCG
>posi1826
TACCTTCTGGATGTCGAGGTGGCCAAC
>posi1827
TCCCAATTGATGAATTAGGATGGCTTC
>posi1828
TTACGTCTGCAGAAACCAAACTGC
>posi1829
CCAGCTGCGACCGGCGGTGCG
>posi1830
TGATAGCCTGCCATGCTTGAACTGGA
>posi1831
TGTGTCCGTACTTCGTGCTTCAAGATA
>posi1832
TATGCTTGTTGCTACAGGGCCGATG
>posi1833
TATTGTGAGTGGGCGCGGTC
>posi1834
TTGCCGGTCTGAAGCCAAAGGTTCGAA
>posi1835
TGCTGTGTAGGGGGCGAGGTTGAG
>posi1836
TCCATGTTGCTGGGTTGCGGA
>posi1837
TCTGGCGGCTCTGCTGGTGGTCG
>posi1838
TAGTCCAGGGGCTTTGTTGGGTTTGA
>posi1839
TGCAGTTGTACGCTCGGGTC
>posi1840
TCATTTAAGCTGGTCCCATTTGCCGA
>posi1841
TAATGTGGCCGCGGTAGCCTCCGC
>posi1842
TCCAGGCCCATTGCCTCTTCCCAC
>posi1843
TGACTCTTCAACGACCTTGTCTCCGATC
>posi1844
TCTGTGAGGTTGCGCCTGAGTCCCGA
>posi1845
TGCAGGAGACGAGCCGAAGAGTGAGCGTG
>posi1846
CACGTCTCACGAACCTTGGTGGCCC
>posi1847
TGCGGTGGCGGCTGCTTTGACGATC
>posi1848
TGCGTTTGGGATTGTCGGTGAA
>posi1849
GAGGTTTGCTGTGTGCGTGACGTAA
>posi1850
TGCGGAGTCCGGGTGGCATGCCGA
>posi1851
TTCGTAAGTCAAAATAGTGTCGCCGA
>posi1852
ACCAGCCGACTCGCATACACCGCGTAA
>posi1853
TGGCTACAAAATCTTGAAACATGC
>posi1854
TATCACAGCCAGCTTT
>posi1855
CCATACGTCACTCTTGCCTATCGGGA
>posi1856
TGGCCGTGCCATCCCCTGCTGGAGCA
>posi1857
TGCTGACGATGTGGGGACGCCAAG
>posi1858
TGAGAGCATTGGTAAGCCTGCGTG
>posi1859
TAGTCCGCGTGGGAGTAGTCGTTG
>posi1860
CCCTGGAATTGGGCGACCAAGCA
>posi1861
GTGTCAGTGAGCATACGATTGCTG
>posi1862
TCCGGCCAAATATGAACGACGTAAGG
>posi1863
TTGCTGACCAAGCATTTGGCCGGAAG
>posi1864
ACCCTTCCGGCAGAGCAGCAATCCTC
>posi1865
TACATGGTTGTCTTGTGGTGTTGACGC
>posi1866
CAGAACCCGTTGGTGTGCTGGAGGA
>posi1867
TGGACTTTGGCACCTGCACCGTGG
>posi1868
GCCGCTGGTGGTAGGATGCCTAAGGA
>posi1869
TGAGTGTTTACGAGTGCACTTGCT
>posi1870
TTACTGGTGGAGTGCCTCCCTAAGCC
>posi1871
CACTCCTCTGGTGAGCCTACCCACTGGCC
>posi1872
TCGCTGTCTACGCCATCCTGCAGC
>posi1873
TGCAGAACACCGGAGATTGTTTGCC
>posi1874
ATGGTTTCAATTGCCTCTTTGGTGCTTA
>posi1875
CAGGGTCGAAACTTGCTGGTCCAA
>posi1876
TCCAGTGGTCAAGTAAGGAGTCGGA
>posi1877
CATACTGTTCGACGCACCTCTGGTACCG
>posi1878
TGCATCTAGGCGGCCTCATGCA
>posi1879
ACGATGTGTGGAGGATGCTTGGAGG
>posi1880
TAAGTCCAAATTGGCTTCAGGATGG
>posi1881
TCCATCAGTATGTCCCAGATAAATGGGCC
>posi1882
TACAATAGTGTGTGTGCTTGAGGAGT
>posi1883
TTAGGTGGCTGCTCCCTCGCTG
>posi1884
GCCACGTGCTGCCTGGCTCACCGG
>posi1885
TGCGGGGTGGCGCTTCCTGGCTG
>posi1886
TGGCGCAGTTGCCGTCTCTCCTTC
>posi1887
ATGCGCGGCCTTATCGGGTTC
>posi1888
TAACCGGACGGAGGCCACGCCTGATGC
>posi1889
TCAAGGCGCTATTCCGGCCACCGGATT
>posi1890
TAGTGGAGCGCCAGAACGAACGGG
>posi1891
CGCACTAACACCATCGCACACCC
>posi1892
CACTGGAACCTGGCCGGTTGGTCGATG
>posi1893
CAGACAAAAGGACAGTGTTTGCCGCCAG
>posi1894
TGGAGCTGCCGCCTGCTTTGGAGCGA
>posi1895
ATAAGGCGTAGTTGGGCAAATGC
>posi1896
TCTGGTGGCATGGACCAGAGTGGCTG
>posi1897
TGAAGGGCTTCCTTCTCTGGCTGC
>posi1898
CACCAACGTGAGCTCCTGCTGGGC
>posi1899
CCTCGCTGCTGCAGATCAGGCA
>posi1900
CAAGTTGCTCTGTTGCCTTTGCTG
>posi1901
TGCACTGCTTCGCCGACGACGTTGC
>posi1902
ACCGGGAGGGTTCGATGCAATCCGGC
>posi1903
TGATAGACTGGTACCTGTGCATGAA
>posi1904
CCCACTATAAACGAAAGCTCACTGC
>posi1905
GGGGTACCTTAGCATCACGTCGTCGGA
>posi1906
TGACCGACGTGATGTGGGCCCTC
>posi1907
TGACGGTTGGAGCTGCGGATTC
>posi1908
TAATCACTACTGACTTGCCGATCCGG
>posi1909
TGGTTCCATGGCTTTCGCGAAATCC
>posi1910
TACAAGTGTCCGGTTTTTACGTTC
>posi1911
AAAGGCTTCGCTGCTATACGCT
>posi1912
TCCTCCCACGTTGGGCATGATTCTCGC
>posi1913
GCACAGCTCGGGAATTTCCCTCGA
>posi1914
GAGGTTCCACAAACTGAGCGTTG
>posi1915
CAACGCGCTGATGCTTTTCGACAAAGGT
>posi1916
TAGGAGTTTTGCGAAAATCTGCCTGA
>posi1917
CGCCACGAGTTGCTCCCTCTCC
>posi1918
GAAGATATCAGGGGCCTTCGCAG
>posi1919
TGGACACTGGATCTACAATAACCTTGGC
>posi1920
TGAGCGGGTGCAGCCGATGACGAGGCAG
>posi1921
TGGAGATGTCTGCTTCCTGCACCGC
>posi1922
CACGTGGTATGTGCTCGC
>posi1923
TGATCGATACGCCCCCTCAGAGTCCTG
>posi1924
CCAAGGTGCAAGTGCCAAAAGTCC
>posi1925
TCACCGCATCTGTGGCAGGCTTG
>posi1926
CCCAGCCTAGCAGACTCTCGGCAC
>posi1927
TTTGCGGCCGTTGATGCTGATGGTT
>posi1928
CACTTCATGGTCCTTCGAGCCGG
>posi1929
CAGCACTGAGGACGAAGACGATGACGA
>posi1930
TCCGCATAAGGCTGAGAGCCTTGATC
>posi1931
CGACAAGATCATTCGCCAACGT
>posi1932
CACTCACGAAGCTGATGTCCCGTTGCG
>posi1933
GCACTCAGGGTGAGGGGTCAACGG
>posi1934
AAACGATTGCCACTGCTGACTCA
>posi1935
TAGTGGTGCATGGTGCCGGACTGATC
>posi1936
TGGAGCTGTGTTGTCTCAGGACGGAC
>posi1937
CGTTCCGAGATGGATCTGGTACCAG
>posi1938
CCACGCAAATCTGCAGTGTCTGCCGGC
>posi1939
CCCTCGACCGTTCTTACCGATGCGC
>posi1940
CCTGGCCTAACTGCGTGCATAAACA
>posi1941
TACCAACCCGGGCAGCCACCTTCCTTG
>posi1942
ATAAAGGTCACCGGCTGGAGTAGCGC
>posi1943
TGGATGTAGCGATCCATGCCAGTCTGC
>posi1944
CCCGTCACGCATCCTGCGAAGGCCT
>posi1945
TACGTTGTGACCAGAACTCGCTCC
>posi1946
TCGTTATCTTCCTGATAGACAGTTGC
>posi1947
GGCATCATTATGGGGCTTGCTGCGC
>posi1948
TACCTGCAACCTACGCCGGTGACCGC
>posi1949
TAAGTCATCGACGTCTACCTGGTCCC
>posi1950
TAGGCTCCGGGAGGGTGTGATTGGAAG
>posi1951
TGGGTATTCCACTGAGGACCAGAAGC
>posi1952
CGCCGTGGTACGTTTGGAACGAAG
>posi1953
TGCAGACCTGCCTTCAGCCCTA
>posi1954
TCGAACGATAAACGGTGCTAACCAG
>posi1955
CGCGGCGGTGGCCTATTGGAGGGT
>posi1956
TGTGAGTTGAAAGGTGAGTCG
>posi1957
CCCTCGCTGCAGTCCGTGCCTTGT
>posi1958
CAACTGGCAGGCAACGAGTTTTAC
>posi1959
TGCTGTTGCTACTGCTGTTGC
>posi1960
CACAGGGTCGAAACTTGCTGGTCCAA
>posi1961
TGCTGGCGATTTGAAGGGCCTC
>posi1962
TCCGTGTCCACGCTTCCTAGGCTG
>posi1963
TGTCTGATTCGTGGGACATGGGCGA
>posi1964
ACTGGTGCTCAGGGATAATCCCCTGG
>posi1965
TGGGTAATGACCACTTCTGATGT
>posi1966
TGCGGAACTCCAGCTCTGATCAGTC
>posi1967
CCAGGGTAAGTCCTAGGTACTTG
>posi1968
TGCTTAGGCACCAGCACGGTGAGAGG
>posi1969
CCATGCTCTGTGGCGCGAGTTGAAGTC
>posi1970
GACATCGTTCAGACCCTTCAGCTTG
>posi1971
TGGTCGTCCGGTCGTTCTGTATTTG
>posi1972
CCTCTGGACCCACGCTCCGGCACACTAAGG
>posi1973
TAAAATGTGGGAGTTCGATGTGAC
>posi1974
TGGGTATGCTAACGGTAACGGTCTGG
>posi1975
GACGTTTGGTGATGCCACGGGCGG
>posi1976
TAGAGCTCAATGCCCAGCTGGTCT
>posi1977
TAGAACTGGAGAGTGATCAGATGA
>posi1978
TCGACTATGGCCTTGCTGTTCTGCA
>posi1979
TGATAATAGGGAAATGGTCGCTACC
>posi1980
CCGCGCACGACTCAGGTTCCTGGTTT
>posi1981
TCCGAGGAGTCTCCGCTGCGCTTGG
>posi1982
TGTCTGACGTAGGCATATTCCTCCC
>posi1983
TAGTGCGTACAAGGGATGCCCCGCT
>posi1984
CACGTATGGAGTGCGCCGGACTGAG
>posi1985
TCCAAAGGGACCTGCCAATATGCATCCT
>posi1986
CACACGCTGACCGCTGTCCACTCGCC
>posi1987
ACACGGGATTGCCCCCCTACCC
>posi1988
TGCGTTTGGGGTTGTCGGTGAGACG
>posi1989
TACTTGCCTGGTGCGCTGACCA
>posi1990
TGGCCACGCCTACTCCCGCGCC
>posi1991
TCGCGTGAAGTGCTTGTATCGCA
>posi1992
TACCGCTGAGGACGTGCCGCTGGGATC
>posi1993
TCTTCGTCCCGCCAGAGTTGGCTA
>posi1994
TATTGTGGTTGATGAAGAGTGTGT
>posi1995
TGCAGTAGGGAGCTCGGTGGC
>posi1996
AAACAGTGCAGCCTGTTGATGCCC
>posi1997
TAGTCCCCGCCTTATCGAGGTCCCAC
>posi1998
TGAGACTGCTGGTCGATCGCGGCTG
>posi1999
TAGCGGACTTGTTGACATTGCAAGA
>posi2000
TAATGGCACCCTCCGATCCTGCACCAC
>posi2001
TGAGAGTTCGGAAGCTATGCCCTTTGTC
>posi2002
TTGGAGCGCTGGTGTGTCGCCC
>posi2003
TGAGCAACTTAATCCGGCGGCCACCCC
>posi2004
TCCTGACCCCGTTTCCTTCTGTTGCCC
>posi2005
ATACTGATGGATGTACTGCTTCAGCGTC
>posi2006
CGTCGAGTGCTTTCCTGGCAGCGT
>posi2007
TGGGTAGGCTCACCAGAGGAGTGGC
>posi2008
TTGCTGCCCAGATGATGCTCCCAC
>posi2009
TGGGACTTCCTCCGCGATGGCAG
>posi2010
GGCAGTAGTGTTCGCCTTGGAT
>posi2011
TAGCCCAGGCATTGAGGTCACCT
>posi2012
GATCTAGGGGATGTTTCCGCTGCAGGCGTC
>posi2013
TGGAGAGCTGCACTCTGCCGACTAGCC
>posi2014
TAATGGCCTCCCCGTGTTGTTC
>posi2015
TAGTCCAGGGGCTTTGTTGGGTT
>posi2016
TGGTCGCTCGCTTACTTCTGTTCTTCCA
>posi2017
TTGGTGGGTCACACTTTAATGGTC
>posi2018
CAGAGCTTCGCCAACTACTACT
>posi2019
TCCACCGCCGAATGGTGTCAGCATAGAG
>posi2020
TCTCGGAACGCGGATCTGGTTGAGGTC
>posi2021
GACGATGTGTGGAGGATGCTTGGAG
>posi2022
TCTAAGTCGCTGCCATTTGGTGTCCC
>posi2023
TGTGTTGAACGCACTCTGGTTGGC
>posi2024
CAAAGTTGTAGATTGGTCGTGG
>posi2025
GAAACGTCCGGGATCGCCTTCAATTGGT
>posi2026
CAGTTGGCCAGTCTACTGTGGAT
>posi2027
TACTTGTTCCGCGGTGTCATAC
>posi2028
TCCCATGACACTGCCATCCAGAAGCGG
>posi2029
TCGCTGGCTGCTCTGGGGAGTCC
>posi2030
AGGGATTGGCTGTGGTCTA
>posi2031
ACACACGATCATGGCTGGAT
>posi2032
AGCAGTCTGTAAGTCTCGAGGCTGGGC
>posi2033
TGGAGCTGCTCGACAGTACAGTGGCCA
>posi2034
TCGGCCTCTGGTGTTGGATGTCCT
>posi2035
TGTCTCACGAACCTTGGTGGTC
>posi2036
TCCGACACGATGTTGGCCAGGG
>posi2037
ATGGGTTGCACCGGGAAGACCGCC
>posi2038
CCTAGCGCACATCTTCGCTGTTTGG
>posi2039
TATATGCGGTACCTATAATATTAATTA
>posi2040
ATGGTGTATACTCTACGATCTTCTTC
>posi2041
TCGGACGGTAGGTGGTATCTT
>posi2042
TGCCCAGGAGACAGCAGAGTAGAGC
>posi2043
TGGGTAGTCTGCCAAATACTAGTTCGTA
>posi2044
GCGAAACTGGTTGCCCTGGCCTCGA
>posi2045
TGAAGGTTAGCGTTCCACCTTGGC
>posi2046
TGCCGCTCTGATCCCCAGTTTGGAT
>posi2047
TAGCAGTTGCGATGCCCACAGTGCAAACCGC
>posi2048
TGTATATTGGGTGCACTTCGTT
>posi2049
TACGACCCCGAGAACTCCCGCAAGA
>posi2050
GATGTAGTCTGTTAGTTTTCCTATGGT
>posi2051
TCTGCTTAGGCACCAGCACGGTGAGAGGA
>posi2052
CAAGGAGCTGCACTCCACGATTCAGG
>posi2053
TGCTAGAAGACGATTTTCGAGCCGAA
>posi2054
TGCACAGGGATGCGCGTCTGCCGA
>posi2055
TGTTCGGTTGCCGTGGTTGATGATTT
>posi2056
TGATCCTCTGCTGTTTTGGCCCTG
>posi2057
CACAGAGTACGGGGCTTACTAAAG
>posi2058
TCGTGGTGGCTGTGGTTGGT
>posi2059
TATTGCTGTTGCTGGCATTGCCC
>posi2060
GTGGTCCCCAAGTCTGCCTCGATGGTC
>posi2061
TGGTAGTCGGTGATGGCCTTGACCGC
>posi2062
TGGGTCCCCGTTGAAGTGTTC
>posi2063
TGTCTTGGGCCTCCGACGTTGGG
>posi2064
TGCCCTGCGGATTGTGTCTACTC
>posi2065
GCGAGCGGTGCGGCCTGCACGC
>posi2066
TATTCGCTGTGAGCATGATGGATCA
>posi2067
TGCACACCTTTTGCGATGGATCCTC
>posi2068
CATGCATCTAGGCGGCCTCATGC
>posi2069
TGCACAGAGGCCAAGTCGTTGAGCGCC
>posi2070
CCACAGTTACAACGCCCCGGTTGATG
>posi2071
TTCTTGTCCACGTCACTGCTGCAGA
>posi2072
TATGTGACTGCATGGCGCTTTCCATC
>posi2073
AGCTTCATCCAAGCGAACTGTGGC
>posi2074
TGCCGCGAAAAGCACGTCAGTGAGGT
>posi2075
CCACCACCGCCTCCTCCACCGCC
>posi2076
TCTGGACCTCTGGACCCACGCTCCGG
>posi2077
TGACCAATGAAGAGGCTGTGACTGC
>posi2078
TGGGTAGTGGACCTATAGTGTCTA
>posi2079
GGAATGCCTGCTCTACTTTTAAAGCGT
>posi2080
CGAGGAGTTTCTGGAGGCGCTCGTGG
>posi2081
TGAGTCCCATCAAGTGCCTGCTTGGC
>posi2082
CGCGTTTAATTCGGGAGCGAG
>posi2083
AACCGTTGACTTTTGCCGTGTCGG
>posi2084
TGTTGGGACCGTACCTGGAGGGCTAC
>posi2085
AGCCTGATGGTGTCTGATCAGTCTCCC
>posi2086
CGTGACAGTCGTCCAACGCTGGAC
>posi2087
TTCCGGCCACCGGATTTACGACGCC
>posi2088
CTCCCCGCTGCTGACCACGCTGTT
>posi2089
TACTGCAGAGTTTTCATTGCCGT
>posi2090
TGATCAGGGATCAGTCCAGCCTC
>posi2091
TGATCCTTGGTGTGCCCGCGCCGT
>posi2092
TCGTCGCACCCCTCTGACTTGCTCGTGT
>posi2093
CAGCGCCTTCAACAACCTCTGGTT
>posi2094
TTGGGCTGCTATCTGGGCTTGGGAC
>posi2095
GAGGCTTGCCTGGCGGAAACACATAGAG
>posi2096
TGGATCTGTCTATTGCTACACTCGAC
>posi2097
CGCACCGTCACCGTTCGACCTGCCCTC
>posi2098
CACACTCTGCTCTCCAATC
>posi2099
CGCAGCGCAGCGGCGCCACCCGGGAT
>posi2100
GGCGAAGACGACGATGATCCGGCCGGA
>posi2101
TACCTGGAATGGCTTGTCGACTGGCAC
>posi2102
TGGAACCGATCTCGCAGCGCCTCCC
>posi2103
TGACGCTTCTCCCTCTGAATCGTGTT
>posi2104
TCCCCGCCGAGGTACGATTCCTGCAC
>posi2105
CGAGAAAACGTACGCATCGGTGTCG
>posi2106
TCCGGGCTGAGCTTTCGCTTTATTG
>posi2107
TACCCTGGGAGATAGATGCGC
>posi2108
CGCTGCATTTCGGCTGTCTGTCCCGC
>posi2109
TGCCTTGTGTCAGCAGGCGAAGCGGCAGC
>posi2110
TGGGCGAACTGGAACTTACAACGGAT
>posi2111
GCCAGTCGCGACGATTTCAGCCATGG
>posi2112
CGAGATTGCATGATACACAGGCA
>posi2113
TACCGCGGTTACTACCTCTATTGGCATT
>posi2114
CACCCATCCGAGACCTGAGCGACGCCGC
>posi2115
TGGGAAGATGGTCTGAGGATAGG
>posi2116
TCAAGGGCTTTGGTCCCGCGGACGG
>posi2117
TCCGGTTGCATCCCGTTTGGCGCA
>posi2118
TGCATACAAGTCGAAGGTTTCCCTA
>posi2119
TGGGCTGAGAACTGGAATGTGCGCA
>posi2120
TCCTGCGTGCACTGCTGTGATGC
>posi2121
TGCTAGGGCGGTGGACGACGGTTGACCG
>posi2122
TCGGCTAGCCATTTCGGACCTTTTC
>posi2123
ACAGCAGCTGTTTGTTGTGTC
>posi2124
TGTAGAGGATGGGACCAAGGAC
>posi2125
TAGTGGGAACTGGGAAGGTGGGA
>posi2126
CCCCGCCTTATCGAGGTCC
>posi2127
TGCAATGGTTTATGGTCGGTTTGG
>posi2128
CACGTAAGCAGCTATAAAGGATGTCCCG
>posi2129
CCAAGAAGGATCCCTCGACACAGTGCCTA
>posi2130
TCTTAGCTTCCGAAGCATCTCTGCGTA
>posi2131
TAGCTTCTCGACCGGAGTCAGCCTG
>posi2132
CCAACGTCGGAGGCCCAAGAC
>posi2133
CCCGGTTGTTGCCAATGCCTCCAGG
>posi2134
TGTGTTGAAATGCATCAGGCGGCGA
>posi2135
CAGGGTCGTCGCACTTCACCACCG
>posi2136
TGGGGTTGTTTGTGCGGGACCC
>posi2137
TGCTAGTTCACATGGTCGGAAT
>posi2138
TGAATAGTGGCTGCGGAACTTTGTC
>posi2139
CGCTATGGAAATGCACCAAGTCCCTTAAAAGACA
>posi2140
TCGATAAGTGCTGCGGTCTCGAAGGTCT
>posi2141
TTGAATTGCCGGTTATTTCTGTACT
>posi2142
TACGGTGGGTCGACGATGTGGGGGCG
>posi2143
CACCATCTCCTGTAGGCTGCTTG
>posi2144
CAGAGTACGGGGCTTACTGAAGTCAG
>posi2145
TAACAATATGATTAATGGCGCTTG
>posi2146
ACAGAATTCACTCTGTCTCCGTACC
>posi2147
TGAAGTGATGGCCATAACGATGGAA
>posi2148
CGCATGGTCCACGAGCGCCTCCAGA
>posi2149
TAATTTCCGAATGTCATCCGTTC
>posi2150
TGCCCCTTTCCTGGCTAGGTTGTCCGC
>posi2151
TGTGAGTGGGCGTGGTCCATCGGCGT
>posi2152
TACATTTCGACTCTGGTGCTGAAC
>posi2153
TGGAGGCGAATCTACTTAGGGCCC
>posi2154
CCCAGCGGAGTGCGGGCAGGTCCTT
>posi2155
TTACCTCGTTACCTCGCAGTGTTCGCGA
>posi2156
CGCGATCGTCCCTCTCTTGCTTGCGC
>posi2157
CAAAGTGCATTTGGAATTCGGTCTGC
>posi2158
TACATCAAGCTTCGCCATCGCCCGGTCG
>posi2159
CCGCTGCGACGCTGCTGACGCCTC
>posi2160
CACATTGATCTGGGAGGCCACTGCCGCAGCGGGT
>posi2161
TAGGAGGCGGGGAACGATCTCA
>posi2162
TCCTGCAAATTCGGGGCCTTGATCGCA
>posi2163
TTCGCGAAATACCAGTGTGGCCTCCTTC
>posi2164
GCCGCTATGATGAGCTGGTGATGT
>posi2165
CCAGTGAGCCTTCTGAGCGGG
>posi2166
TATGGTACGACACGGAAGATGGCCCAA
>posi2167
TGAGCAGGAGACCGGAGTGCCACACC
>posi2168
GCGGGGCAGCGATGGGTGCAACC
>posi2169
GAGGCGGCGGTGGCGGTGGTGGT
>posi2170
TGAAGGAGTACGAATGATCGCACC
>posi2171
TAACTTTGCTCCTGATGATGACCAC
>posi2172
TGCGGGGTGGCGCTCCAGGCTGGAGG
>posi2173
TAAACAGGGCACCATAATCGTTGGA
>posi2174
TCTGGTTACATGCGCACCCTGCTCGA
>posi2175
TCCCTGTGAAAGCCGCTGGTGCGCT
>posi2176
TCACTTGGCGCCCCCACCTAATCAC
>posi2177
TACTTTAGGGACTCTTGAGAGG
>posi2178
TGGGTACTGATCAGCCCTTTGGTGG
>posi2179
CAGCTGAGTGAGGTCCGATCG
>posi2180
CACGGCAAAAGTCAACGGTTGATGG
>posi2181
TCACTGTCCGATGGTCTTAGTCGT
>posi2182
TAGGAAACTGGATGAAGACATGCTG
>posi2183
AGCAGAGGCTCTGGTGTCCGA
>posi2184
TATATCTCTGCGCTTGCCTCCTCGC
>posi2185
ACGACGCATCTACAACAGGCC
>posi2186
TGCTTCCTGCAGCTCCAGCCGTGGGATC
>posi2187
TGGCCCAGCAACCGCCGCGATGCAGG
>posi2188
CAACAACGTACGTGTCATGATGCCGG
>posi2189
TCCTTCGGCGTCAACGCAGCTCAAAT
>posi2190
GGCGTCTCTTTCGGCCACGAGGT
>posi2191
TCCACTGGCATACAGATTGATGATCC
>posi2192
GACCAGAGGCCAAACAGAGTGACGCCCCAGC
>posi2193
TGCGTATGCGACCCCTGGTGCTGC
>posi2194
GCCACAACTCCAAGTATTTGC
>posi2195
CGGTTTCGGATCTGGTGCGACCTG
>posi2196
TGGCGACCGTGACAGGACCATTGCA
>posi2197
TCTGCCTGCTCTCTCTGAGGCTTC
>posi2198
TGTAGGGCCTGTGATCCTTGAATGC
>posi2199
GGACGGACGCACGGTTGGCC
>posi2200
GACGGTAACCGATGGTTAGGCGG
>posi2201
TCCTCCGCGATGGCAATCGGTGCTTCGG
>posi2202
CCAAAGCATTTGGCAAGTCTGGTGGGT
>posi2203
TTGGCGTTGAAGCGATTATGTTCTCGA
>posi2204
GCTGGGGACTTCCCTCCCGTCTT
>posi2205
TGCTGCAAAAGCTGGATGCGGCGAG
>posi2206
GACGAGTTTTTTGAAGCAGGGGCAGT
>posi2207
TGCTCGTGCTGCCTACTAAAGTGTGG
>posi2208
GAAGGACGCGTACCCGATGCCGATGGTA
>posi2209
CAGCCAGTTGGCAGCAACACGGGTCGC
>posi2210
TACCAGAATCTCGTGGCTGGAA
>posi2211
TGAAAGGAAAAACAGGACACGGGAG
>posi2212
GGAGGTGGCTTGATGGTCTTCG
>posi2213
CGCACGTCGGTCTGCTTTTAAATTCC
>posi2214
GCCAAAATTGCTCTCTTTCCGCTCGC
>posi2215
GAAAGAAACACGTCCGCGAATCTC
>posi2216
GCCGAGCAACCCTACGTTGGGTGGC
>posi2217
CGGGTAATGTTTGTTATTATCGCTTAAA
>posi2218
GCCGCTAAAATCGCTGCCACCGCTGC
>posi2219
GCGATGCGGCGATCCTGATGGG
>posi2220
TCGAGTGACTCGGTGTGGCTGCCCGA
>posi2221
CTCGCAATAACACCCCTCGGCTGCCA
>posi2222
ACAAAGTGCACTTGGAATTCGGTCTGC
>posi2223
TGCCGATTGTGATCCTGCTGCTGCG
>posi2224
TCGGTCAATTGTGGCTCGTCTG
>posi2225
CACCGGGTTTTGGCACTTTGCCGCGGT
>posi2226
GCGTCTAAAAAGAGATGAGGC
>posi2227
TAGTTATGAACTTGTCGAGATTGC
>posi2228
TACGGGGCATTGCCGACTTCACAGCCAT
>posi2229
CAACAACGTACGTGTC
>posi2230
CACCACTGCCACCGCTGCCACCGCT
>posi2231
CTGCCCCTGCTGATGTGACTGTTGT
>posi2232
GACTGGCGCGATGGGCATTAGCTT
>posi2233
GCAGGACCTCGGTGACGGCGT
>posi2234
TCACCACGTACCTCCCGCTTGC
>posi2235
AGCGAAGTGTAAAATCGTTTGAGTGCTGG
>posi2236
ACCGATCACTCCCAGCGAGATTGCT
>posi2237
CACGTGAAGAGCAGTGTTGGCGC
>posi2238
TACTAAGGCTCTCCAGCGCGTACGT
>posi2239
TGAGCAATGCACCCATGTCGC
>posi2240
CCGCGTCTTCGGATATGGTCCTGAATCC
>posi2241
TACGTACGGCGCCACGCGTGTTGAG
>posi2242
ACAAGTGAGCATATGGTGCATGTGT
>posi2243
TACCCGCGACCAGACTACGTTCGG
>posi2244
CCACGAGTGATGATCCTGCT
>posi2245
TGACGCGCTGCCTATGCTCGATCGG
>posi2246
TCCGATCAGACGAGATGGCCA
>posi2247
TAAAGCTGTTTTCCTTTTGGGTTC
>posi2248
CCGATATGTTCGGGGTCGCGA
>posi2249
TGTCACGAAGGTGAGCGATGTCAATGT
>posi2250
TCCACGCAACCTAGATATTTGGTCAC
>posi2251
TGGGTAAATACTCTACAGCCTACAG
>posi2252
GCTCACCCCTTGCCACCGACGGGACC
>posi2253
GATAGAACGCAGCCATCATCCTACA
>posi2254
CTGCGGAGAGTGCATTCCAGGCCTG
>posi2255
TCGAACGAGGATAGAATGGCGG
>posi2256
CATATTTGGTGTCATCTGGGAGT
>posi2257
CGACAATGACGACGACGACGATGA
>posi2258
TGCCGTCTGGAGTTCCATGCCTT
>posi2259
TCGACTGCGAAAGGTTGGCAATGC
>posi2260
TGCTCAACAGCGCTGCCAACCGGGT
>posi2261
TCTTTGTGTCTCGTGTCAC
>posi2262
TGGTACCTGAGGTTTTCGCCTG
>posi2263
TGTCCGCTACCAGAGACGTAGGGTTC
>posi2264
TACTGCCGCCAATGCTCCCCAGATGC
>posi2265
TGAAGAGGCTGTGACTGCTG
>posi2266
TGGGTACTAATAGCAAAGGGCTAT
>posi2267
TGAGAGTATGGCTGTCCGGAATGA
>posi2268
TTAAGGTGGCTCTTGGCTTCTTT
>posi2269
TGTAGGCCTTCGCTGTTGTTGAAT
>posi2270
TAGCCACTCGTGTGCCTCTTGCCTGG
>posi2271
CCCTTAGTTATGTTGCTTGCCTTGTGGC
>posi2272
GATCATGCCGACGACCCATGGGTCC
>posi2273
TGGCAGAGCACGCGGTGGAGCAGC
>posi2274
CTGGCGGCAGGGATCTTGGACAGGG
>posi2275
TGAGAGGGTGCGTTGCTCTGGCGAT
>posi2276
TGCTTGTGTTCGGACGTTGGATTGGC
>posi2277
TCGAACACTCGACGAGTGCAGACGTGCC
>posi2278
TAGCGTAAGTTACGGATTGTGGGAAGT
>posi2279
TGCGGCGTCTAAATTGGGATGCA
>posi2280
CCGCCTTATCGAGGTCCCACGCTCCGGCA
>posi2281
GGTTGGGTAGGCTCCATGATGGCT
>posi2282
GCAGCGAACAGCTCTTTTCTCCGC
>posi2283
TTTTAAGCTGGTAGGTGTAGAAGCC
>posi2284
TGCGATCTGCCTCTATTCTTGTTGC
>posi2285
TTGGGCTGACTCTACGTGACGGAACCGGA
>posi2286
ACCGGTGGATTTCGAGGCAGATGT
>posi2287
TATTCGCTCGCCTTCCTGAATGAC
>posi2288
GAGAAGCGTGTCGAGCGAATCAGGGTC
>posi2289
TGTGCTAGAAGACGATTTTCGGGCCGA
>posi2290
TCTTACCAGCTCGTCGACTGCGAAAGGT
>posi2291
TGCAGACGGATGCCAGCAACTATGGG
>posi2292
TACAAACCCTTCCTTGCTGCCCGACC
>posi2293
GCAGCGACGAGAGCGATGGGCCTGG
>posi2294
TGACTGACTTATGTGGTGTGCAC
>posi2295
CAATGCCCCCAAGTTCACGTTCTGGA
>posi2296
GCAAAGGGCATAGGAACAGTGAAGC
>posi2297
CCTCCTGATATGACGCGTGACTTGCC
>posi2298
TCGATCAGGTCCGGCAGCTTATTGAGGTC
>posi2299
TGCCCTTCCGCTCAGGATGATTTAAAT
>posi2300
TAGAAAAATGCCACCTAACA
>posi2301
CAACGTATGGTTGCTCGGCTGGGTC
>posi2302
CATGGGGCTGCACGGATCGATGAG
>posi2303
TCGGAGGTGACCTCAATGCCTGGGCTAC
>posi2304
CCACATGGTTGACCCTTTGCCTT
>posi2305
TACCCGCTGCCGGGGGGAACTACGC
>posi2306
GCCGGTGCAAAGCGAGTTCTGCGATA
>posi2307
TAGTGTGGTCTGCTTTGGGAATAGC
>posi2308
TGTAAGTCTCGAGGTTGGGCTGGA
>posi2309
TGTGAGAGGACAGCTCCGATGGCCC
>posi2310
CCGGGCGTCGTGGCGGTGAACTCCTA
>posi2311
TGGAGGCCTCTACTTCATGCCGAT
>posi2312
TGTAAACGGTAGCTAATTCGAGGGGCGA
>posi2313
GTGACTGACTCATGTAGTGTGCACT
>posi2314
TGACGTTCGACTTCTCCGCGC
>posi2315
ACCAAGGTTGCTCGGATGTCTTGGC
>posi2316
TGAGCAAGATGTGAGGCAAGGTCGCACT
>posi2317
TCGGACATGGCCGACAGCTTGCTGACGC
>posi2318
CCACGAGTTGCAGAGAAATAAACGGTC
>posi2319
TCCAACCCAAAACTCCCGAAC
>posi2320
CCCTTTCTACTTGTCCGTTCGAGGT
>posi2321
TATATCCACAGCTTGGTACAGTCTGT
>posi2322
TCGCGGGTAGGCCTACGTCTGG
>posi2323
ACGACACCAGGCTGACCTGCGCCTC
>posi2324
TAGGACTGCACCGATACCACT
>posi2325
TGGCCAATCCAATGTGTTTACGCCAACATC
>posi2326
TACTGCGAATTGATGGCCTCCTCATA
>posi2327
CAAGCGTTTCAGACGGTCCCTGTGAAA
>posi2328
CATCGCTGGAGGATGCCCGGG
>posi2329
TAACGACCAGACATACGCCATAATC
>posi2330
CGTGGTGCTCTATGATTACCTCAGGCTG
>posi2331
CGAGCACAAAACGGTGGACTACC
>posi2332
TGCGGTTGAAACTGGCCCAGGATCT
>posi2333
TAGTGTGTCTCGGCATTGCTTGAGGC
>posi2334
TGCCACAAGGCAGTGTTCTGGGTCC
>posi2335
TAATGTAGCGGTCCATTCCAGTCTGC
>posi2336
TGTGCCGCTTCAGCATTCGGCTGACC
>posi2337
TACTAGTTATGTCTACGGGTAGG
>posi2338
GCAGTATGGGGACAGCCTTCTGC
>posi2339
GAAAGCAGTAGCGCTGGGTGTGTCC
>posi2340
TGGACGAACTCCACGATAGTGCTTGCATGG
>posi2341
GCTGTTGTTGCTGCTGTTGCTAC
>posi2342
GACTACCTCCGATGGGCCACTTTCCG
>posi2343
TCACGTTTCGTGGAGGCTTCACCTGCGC
>posi2344
TGTTGTTGTCCACTAGCCCTCTGC
>posi2345
TGGGCAATAGTCATGGACTATTGAGGG
>posi2346
TGCAGGGTAACGGCTGGCGGG
>posi2347
CTCGCACGCATTTATCTGTACGGCGCT
>posi2348
TGGTGGCCCCGACTTAGGGCGGTCGC
>posi2349
CTTACCTGAAATTTCTTGCCGCACGA
>posi2350
CACTGCTGTAGCTCTCCATCGGC
>posi2351
CCACGCCGTCACCGAGGTCCTGC
>posi2352
TGAGGCCCGGGCTGGTATTGTTGCTA
>posi2353
TGCGCAGGGTCGAAACTTGCTGGTCCACCG
>posi2354
CAGATTCACGGATTTGCGGACGCC
>posi2355
TGATTTCTAGGCAGCGCTC
>posi2356
CATGGCCCCAATGTTGCGACGGTCC
>posi2357
CAAAAGGCGTTGCACGAGGAAGGC
>posi2358
CATTGAACTGGATTGATACGTTTG
>posi2359
CCCGTTGTGACTCTTGCCACCTG
>posi2360
ACTGTTGATTGGGTGTTGTACTTGC
>posi2361
GTGTGAACGTCGAGATCTCTGGTAC
>posi2362
CCCCCAGAAGAGCTCGAGGTCCGGCA
>posi2363
TGTGGGTTTATGTATTGGTTGGGTCT
>posi2364
ACTTGGCGCCCCCACCTAATCACCA
>posi2365
TGCCGCAATGCTTCAGATGTCAAGGC
>posi2366
TGGGTGCAGCTTGACGTAGCCGCC
>posi2367
TGTGTTCGGACGTTGGATTGGCT
>posi2368
CACCAAGGTTCGTGAGACGTGG
>posi2369
TCCGCCAACGAACGGTTCG
>posi2370
CTGACATTGAAGACTCTGCTGCCCGA
>posi2371
CCTCCCATGACACTGCCATCCAGA
>posi2372
GCTGCACACACCCCTTTGCCTTGTGCC
>posi2373
CACTCACCTGCAATGTTTCCTGAGG
>posi2374
TGAGGGAGCTGGTGCAGATGCCT
>posi2375
TCTACCGCCCTCTAAATGGATTCTTGGCC
>posi2376
TCTGCCCGTTGAGCCACAGCCAATGCTGA
>posi2377
TGAATTTTAAATTCCGCGATGAG
>posi2378
TCCGTGTCTACGCCTCCTAGGCTGC
>posi2379
GCAGTGCAACTCCACACCTCTGGGC
>posi2380
CCACCAGTAGACAGGGGGCTTTCGT
>posi2381
TTAAGTTCTGCATCCGTATGAGTGGGT
>posi2382
CGAGGTAGTTGCTTTGGTGCTAGAGCTC
>posi2383
TCTCGCGTGTTGTGACTGACGGCC
>posi2384
TGCTGTTCTGCAGGCCGTTCGCA
>posi2385
TCCCTATGTATGGCGACATTCTCGTGG
>posi2386
GACACACTGGTAGTACTCAAGGAGC
>posi2387
TGTTGTCATGTGCGGCGCGCCGGT
>posi2388
TGCAGAGGAGCAGAGCCGAGGTGGAAC
>posi2389
TATTTGCATTGCGATTGGTGGGT
>posi2390
TGCTTGTGGTGAATGGACCCTCTA
>posi2391
CGGAACATCAGCTGGCCAGGGT
>posi2392
TCCTGACATCCGCGTTTGCCCATTAC
>posi2393
TCCGAAGACGAAGGTGGGGGACACAG
>posi2394
ATTAGGTGCGTGCCACATTGG
>posi2395
TAGGTTCTCCTGGTTTGCTTTCTTC
>posi2396
TCAGGGTAGTTGTTCCTTGGTGTGCCC
>posi2397
TAGCCCAGGAAACCTTCTTCTAC
>posi2398
CCGAAGATGACCAAGTTGGCTA
>posi2399
CAACGGTTTGCGCCATACTCTGCT
>posi2400
TCCAGCTGGTGAAGTTGTTGGTCCCGAGA
>posi2401
TCTCGAAGCGCCTCCCAAGCCGAA
>posi2402
CCATAGCTGAAAGGGTGCGAAC
>posi2403
TGGCTACGGACTGGGAGCGG
>posi2404
TAGGCATGTTGCTTGCTGCCGCTTCGC
>posi2405
TAGAGTGCGGCGCCACGTTGGCAGGC
>posi2406
CCAAGTTCCTTTCGATGGCTCCC
>posi2407
GCAGCTGAGGAAGTTGATGCTGT
>posi2408
CAGAGCTGACGGCAAGTCCTTTGGC
>posi2409
TGAGGCGTCAGATGCAGCAGCAAATG
>posi2410
TGCGGCCACACTGTGGGCAGCGATC
>posi2411
TTCCATAGGTTCCGGTGTGTTCTCT
>posi2412
TGGCCGGGTGTCTTGGGCCTCCGA
>posi2413
CAATGTATGCTTTTCGGATCCCTCC
>posi2414
TTCATTGCCTACTTGTTTGTCAGCTG
>posi2415
CCCCCGCCTACTTGGGAGTGCGCTT
>posi2416
CCGAAGCCGTCACCGTTATGCAGTGAC
>posi2417
TAAGGGGCGTCCAATTGCTGTTGCTGA
>posi2418
TATTGCTTGTGGTCCCTATCCTCTTG
>posi2419
GACGCCGTCTCCATCTCCTGATGCC
>posi2420
TCGGCTTGGGCGCCTGGACTTTTGGC
>posi2421
GAGTCTTGATTTGAGGGTAGGCCAA
>posi2422
TGCCAACTATGCGGGGACGAGCTCAC
>posi2423
TGCATCTGCCTCAGACGCGCATCGGC
>posi2424
GCTGGCGATTTGAAGGGCCTCC
>posi2425
TGAGTGTGACGCAAGCATGGCGGTGT
>posi2426
CTGATGTCCCGTTGCGAAGCAGTT
>posi2427
TGTGCGTTCGTGGAGACGACCCGAG
>posi2428
TGGGTATCGGCCTCATTGTTTGGGCACC
>posi2429
CCACCAAGTACCTGCAGTGCCACTGT
>posi2430
TATGGCGTAGGATGACTTGGAG
>posi2431
CACCGGCGTGCAGTTCTTTGGCGCAC
>posi2432
TACTTGTGATCCGCACCCCGTTGTC
>posi2433
CCAGTTCGCTTAGGCTCGGGTCCGA
>posi2434
TGTCGAATGCTTGGGATACGTCTAA
>posi2435
TAGCATTGCCCATTGGTGGATCACA
>posi2436
TGGGTGATCTACTCTTGATTCAGTAGA
>posi2437
ACCCCTGGAGCTCTTGTTTGG
>posi2438
TGAGCAGGATGTGAGGCCAGGTCGCAC
>posi2439
TTGTTCTGAGCGAACGTGTGCCCAAC
>posi2440
TCCACAGATTCCTGCAGAGC
>posi2441
TGGGTACTGTAGTAATGTTGGTTTCAT
>posi2442
GCTGCTAGGTGCATGCTCGGCACTC
>posi2443
TGCCAATGATCCGAGTGGTGGCAACGCC
>posi2444
CAATGCCGCAGGTTGACGTTG
>posi2445
TAATGGTATCCGAGTCATACTCTA
>posi2446
TAGGCTTCCTCTGTATGGTGTCTCCC
>posi2447
GAGAAGGTGTTGAGTGTTGCC
>posi2448
AGGCCCCACTTGTAAAAAGTA
>posi2449
TAAAGGTGGTGTTTGATGCGA
>posi2450
TGGGCAGCCACGTACGCAAAATCCGG
>posi2451
ACTTTGAGTTGGCTGATCTCA
>posi2452
TGGTCCGCGGGGCAGCGATGGGT
>posi2453
TGGACGTAAGGAACGCTTTCAACACCGCCAGA
>posi2454
TGGCATACAAGAGATGGCAGAGGCACGA
>posi2455
CAAAATCTCAAAATTTCACTCTCAGAC
>posi2456
TGGCAGCTGCGAGTCTTTGTTAGCTC
>posi2457
TCTCTCGTTACTTGATTCTGCCTCT
>posi2458
TGGCCATCTCATCTGATCGGACGCGC
>posi2459
TGAGCAGAATAGCCGAACTTCC
>posi2460
TGCCTTTGGGGTTGATGGAGTGGA
>posi2461
GGCGTGGTGTCCAGCGATGAGACTATA
>posi2462
TTACGACGAGCCGGGAACGCTGAG
>posi2463
ACAGCATCGCCACTTGTCGGATCC
>posi2464
TAAGGTCCTCGCCGCTCAAGATAG
>posi2465
TTCAAGTGTCACAACTGCGGAA
>posi2466
CCCGTGAAGTTGGTCGCTCGCTTG
>posi2467
TCGCTCTTGGGTTCTTAAGATTAGGT
>posi2468
CAGTCTCCTCCTGAGTGCTGATGG
>posi2469
CTTAAAGGAGCTGGCCTTTCTCTGAGT
>posi2470
CCGTGTTCCACATTCCAAGGGTTT
>posi2471
TGAGTGTGTCGCCGCCTGATGCAT
>posi2472
TCAGCATTCTCACGCTCCGCGATCGGC
>posi2473
ACAGTGACGAAATTGGGTGGCTGG
>posi2474
TCAACCGTTGACTTTTGCCGTGTCGGA
>posi2475
CACGTCTCGCGAACCTTGGTGGT
>posi2476
CCCAGACGTGACCAACATCTCAGCC
>posi2477
GTCTCCGCGTGTCCAATTATGGA
>posi2478
TTATTGACGGCTTGCTCGACTTA
>posi2479
GAAGAGGGGGTTTTGCTT
>posi2480
TAGGGCTTATGAATCGTGCATGCCA
>posi2481
TACTGTTGTGATGCTTGCCGCTG
>posi2482
GAGTCCATGTCCTCCTAGCCTGCC
>posi2483
TGTCCCGGGACCCACCTAGTTTGCCTA
>posi2484
TGTTCTTGCGGTAATTGGGCTGC
>posi2485
CCATCGATGCTGCCACCCCCGCTG
>posi2486
CCTTGGTGGTCCGCGGGGCAGC
>posi2487
TAGGCAGATGTGCCCGAGCGTGAGACC
>posi2488
TTGAAGTGCCAACTTGTGCCGGTAG
>posi2489
ATTTCACTAAGTCCTTGCCATGCCTC
>posi2490
TTAGAGCAAATGGTGATTTCCCTG
>posi2491
ACCACTACCAACAACAGCAGCAGC
>posi2492
CATACCTTGATTGGCAGTCC
>posi2493
TCCTACGTGGCCCGGGATTGGTGTTTC
>posi2494
GTACACTTCAGCGCTCGATGG
>posi2495
TCGAACACGATCACGGCCATGCTAGACAAC
>posi2496
CGCACTGCGAACGGTTGTTGTGTCTC
>posi2497
TGACCACGCGGGAGGTGATTA
>posi2498
CCACGTAATAATACCCCTCGACTACCGC
>posi2499
GACAAAAGGAGGAGCTACCATGG
>posi2500
TGGCAGCTTATTGAGGTCTGATGG
>posi2501
TAAAGTTTATTCCGGGCTTCACTC
>posi2502
TACGAATGATCGCACCACCACCTCG
>posi2503
GAGCGGGTGCAGCCGATGACGAGGCAG
>posi2504
TGCCGCCTGCACCTCCTGTTGC
>posi2505
TTGGCCTGTGGTTGAGGGATGGCA
>posi2506
TGCCAATCCGTAGGTAACCGTCAGCA
>posi2507
CCAGCAAGTGACTGTGTGCTA
>posi2508
GCTACCCGTCGGGTACCCTCGCTGC
>posi2509
TGCAGGCTATGCCGGCAGCGCTGC
>posi2510
TAAGGGGTGTCCGATTGCTGTTG
>posi2511
CGAGATGTTCAACTACACGGATTC
>posi2512
TGCTTTAGGCGTATGTTGGCCTGGATA
>posi2513
TGGTTAACGTTGAGCTGGATGATG
>posi2514
TGCAGGGGAGCGGCCTACCAACAGCGA
>posi2515
GACGTACATGTGCTGCTGAATGATGC
>posi2516
TGCTACTCGATGAGACAGGCAAGGCGGCCA
>posi2517
GAAGCCGCCAAGAAGACTGTGATGGCA
>posi2518
TCAGCGTAGCTGCTTCTTGGTGTGCCCGC
>posi2519
CAGCGGTGCTTGCGAGTCGTGGAGGAG
>posi2520
TTCGTTGACGTTGATGGCTGCGGA
>posi2521
TGACGTGAGTATGTGTGGGAGGGA
>posi2522
CCTGGCGTGGTCGATTCCGGG
>posi2523
TCGCATGGTCCACGAGCGCC
>posi2524
TGCTCTAAGCCTATCCATGAGCGCTGC
>posi2525
CGCAAGTGGACTCGTTGACTGCGC
>posi2526
TGATAGTGTCTTGAGCTGCCTTTGTA
>posi2527
TCCGGGCGCTGAGCAACTTAATCCGGC
>posi2528
TTCCTGGTGTCCCATGCTTGCACGGCGG
>posi2529
TTGCATGTTTCTTTGTTGTCGGTCC
>posi2530
TGCTAATGTGCGCGAACGATGCCA
>posi2531
CGGGAAAACAATGATGCTAGGTGCTCGGG
>posi2532
CAGATGCTGAAGCTCTTGGCCATG
>posi2533
TCTGGACTTGCCGCGGTGGTAGCTG
>posi2534
CCATCTGGCCTCCAAGAGCTCGGCGCC
>posi2535
TGAGAGCATTGGTAAGCCTGCGTGTGGCTA
>posi2536
TGCCACAGATTGTGTTGCGGGTCA
>posi2537
TGTAGCCCAGAACGCACTTGACGGTGACC
>posi2538
TACAACGCCCCGGTTGATGACCTGCGGA
>posi2539
TTGTAGCGTTGCCGGACTGATTCCT
>posi2540
TAAAGCCACCATTGCTTCAACTCATG
>posi2541
CCCAAATATGATCTGCTGTTGGCGT
>posi2542
CCGCTGTAGATCTCCTCCACGATGCCC
>posi2543
GCCAACGCGAAAGACCTAGAATGCCCTA
>posi2544
CCGTACTTTGCAGACTCGAGCGCTG
>posi2545
CCAACGACTGGGTGGCACGAGGACAAG
>posi2546
CCAAGAATGCTAGCACGGGTGCAG
>posi2547
GCTGATGTCGTTGTTGTTGCTGCTTC
>posi2548
AGTTGTTTTCCGCGGGAGTCTC
>posi2549
TACTGGCATAGATTGCGTGGTCC
>posi2550
TTAGACCTCGCGCTAGGTGGTTT
>posi2551
TAGGTGCGGACCTGCGATCGGCATCG
>posi2552
TAGAGTTTCTGCCGAACGTAGTCTGG
>posi2553
CGAGGATATTGCGTGTCTGAGCTGG
>posi2554
TCTGACGCCTCGTGCCGCTGGCTGC
>posi2555
GACAACGACGACGATGATGA
>posi2556
TCCGCAGCTCCAACCGTCACGATGCT
>posi2557
GCACCCCTCTGACTTGCTCGTG
>posi2558
TGCGACACGGAAGTCTTCGATGGCGAC
>posi2559
TGTAGTCGCCTGCTGCAATGAAGTGT
>posi2560
GACGGTGCGAGCGGTGCGGCCTGC
>posi2561
GAGCCGGAGGAAGCTGAGC
>posi2562
TCCGATATTAACAGCTACCGTCC
>posi2563
TCGAGTTAGTTGAAGGTGAGGGTGCTC
>posi2564
TCCAGGCTTTTTGCAAACGATGTTGC
>posi2565
TAATTGCTGTTGCGGCTTACAATGG
>posi2566
TGTGAGTCTGCGATCCAGAGTTTCTC
>posi2567
CAGCTCTCGACTGGACCACACGGA
>posi2568
TGGTCTGAGCGATGTGATTAACCCTC
>posi2569
TTGCTGACAAAGCTTCTGCCTTGATCCC
>posi2570
TCCATCAGTATGTCCCAGATAAATGG
>posi2571
TCGTCGACGTACATGTGCTGC
>posi2572
GCAGCCGATCCCGACCTACCGCCCTG
>posi2573
TACGATGTTATCCCTGCCAACCATC
>posi2574
TGGCCTGGCCTGATGTTGATATGG
>posi2575
CTAGGCTCCTGGCCACTCTGTGA
>posi2576
CAGCAGGACTATTGGGGCGCTTTGT
>posi2577
TTCGCCGGCTGAACCAATCACGGTGCGCGA
>posi2578
TCTGGGGAGCATTGGCGGCGG
>posi2579
TCCCTGTGTCCTCTGCCTGACCTGGTCC
>posi2580
GACGCCAAGTGAGCCTGCGGTCCA
>posi2581
TACAAGCTAAAACGTGGATTCCCGC
>posi2582
TAGCTGTTTGCAGCATGTGCTGGTCC
>posi2583
TACGTTTGCCTGCAATATGGT
>posi2584
TAGAGATAGTGTTCGCCGATGATCT
>posi2585
TAGAAGGCATTTGTATGAGCGCCCT
>posi2586
AACAGTTGAGCGGCAGTGTAAGCGGC
>posi2587
TCCCAGCGGCACGTCCTCAG
>posi2588
TGAGCGGCGAGGACCTTATCTGTGGC
>posi2589
TCGGTCTCGATTTGTTAGCTCAGGCTGG
>posi2590
GAGAGACTGATTGCTGCCCGAATGG
>posi2591
GCGCACAGAGGCCAAGTCATTGAGCGC
>posi2592
TATCGCTGTCTACGCCATCCTG
>posi2593
TCGCACTCAGGGTGAGGGGTC
>posi2594
TAGAATTCGTCGGACTTTGCCCTCCAC
>posi2595
AGACCACAGATAAGGTCCTCGCCG
>posi2596
GCGAAACTAAGTGAGCCGAGTG
>posi2597
TGAAGATACGCTGAACTTGCTTG
>posi2598
AGTGAGCCACCTTGGTCCGCA
>posi2599
CGCCTATTATATGCCACATCA
>posi2600
TGGGTACTCCAAAATATAATGGTATAC
>posi2601
GAGCCAGAGGATCTACTGGAA
>posi2602
TACGCTCCCAACTCCGCGCCAGCTGT
>posi2603
CCGTATACTGCATTGCCTGAACCC
>posi2604
CCCACCCGCTGCTGTCCCCGCTG
>posi2605
ATATGGTCCGCCTGGCTCGA
>posi2606
TAACGCATCTGCTACATGATTGTCC
>posi2607
GCAGTGCACCTGGAGCTGATCGAGGA
>posi2608
TACCATCTGGGTGTTCGGCGGCGA
>posi2609
TCCAGAAGCTCCTCGAACTGATCGGG
>posi2610
TATGAGTATGGCGGTGCCACCGTG
>posi2611
CGTAGCCAGGCTAAGACGATTGTGG
>posi2612
TCCGTGCCACCAGAGATGGTTTTC
>posi2613
GCTATGGGTTATTGACCGCTCGATGT
>posi2614
CACAAGGGGTTGCGTGGCGTC
>posi2615
CAGAGGAGTCGTTCATCAAGAGTTGCCAGGA
>posi2616
CGAGTGGAGGGCGCTTATTGACGG
>posi2617
TCGCATGGTCCACGAGCGCCTC
>posi2618
CTACGTCCGCATGGCGCTCCTTCGC
>posi2619
TGCGCGTTGGTGCTGCACAAAGCCGCA
>posi2620
TCTGCCTGCTTCTTTCTAGTCTGTTCGGGA
>posi2621
TAGAGTGTATGTCATGCGTATTGGGT
>posi2622
TAATGCCCTGGTAGTTTGCAATGTGCA
>posi2623
TCCGCGTGGTGGGTACTGCCTCTGGC
>posi2624
CTTGTGTTGCTGACTTCCTGCTG
>posi2625
GATGAAAACGCCTCCTCCAGTACAC
>posi2626
TACCAGCTTAAAAGCAGCAAGGGCC
>posi2627
TCCAGAGGTGCATCGAACTGG
>posi2628
TAGTTAAGTTTGTGTTGCGGTTTGAT
>posi2629
GCCCTGTTTCATGGAGCGAGCGG
>posi2630
CCCGCTGTTCGCCTAGTTCGCATAGC
>posi2631
GCTATACTTCGGATGCTGGTCG
>posi2632
GCTCTCCTGGCTCAGACTGCGGCGGA
>posi2633
TGGCATATATTGGTCTACGGTCTGC
>posi2634
GAAAGCAGCGATCTGGAGGTGCAGC
>posi2635
GAAGATATCAGGGGCCTTCGCAGA
>posi2636
TCCATGCCAGTATACGTGAATGGTCGG
>posi2637
TTGCCGCAACGCAACCACTGCTGAG
>posi2638
TGCGGATAGCAAGGTGCTGATCTTGCCAT
>posi2639
TAGACCTGTTAAAACAAGCCGGCGC
>posi2640
TATTGGCAAGCCTTTCGTCGAACC
>posi2641
TCCCCGCCGAGGTACGGTTCCTGCAC
>posi2642
CACCTGCAGCCTTAATCCTGCCCTTTC
>posi2643
TGCTAATTGCTGTTGCGGCTTACAATGGTC
>posi2644
TCCCTTCGAAGGCCCCAGTACCTCAAG
>posi2645
TCTTGGTGGCGCAATGCATTGTCGCG
>posi2646
TACTGGGAAGAGTGAAACGGTCGA
>posi2647
TAAAGGCTTACATCCGGCTGC
>posi2648
TCCACTAGGATGGCTGCCTTCCCTCGC
>posi2649
GCATCAACATTGGACCTATGCC
>posi2650
TGCGGTGTGTTGATGTATGCG
>posi2651
ACCAGATTCTCCTGAGGCGCCTTT
>posi2652
CGCTGATTGATCCCTGCGGGCAGC
>posi2653
TGTATGTAGGAGTACAGATCATGTTGGCCT
>posi2654
TGGTGTTGGATGTCCTGCTGC
>posi2655
GAAGAGTTGTCCTCACGAACACCGC
>posi2656
GTAGGCTCTCTCATCTCTGGGTTGG
>posi2657
TGTAAGCTTATTCGTGGGGATGTTG
>posi2658
TAGTGTCGCTCTGTAAGTCGGGC
>posi2659
CTGCCGCTTACCTCCATGCGA
>posi2660
CACGAAGCTGATGTCCCGTTGCGAA
>posi2661
GACTGCCAAATGGAATGTGGCTA
>posi2662
TACCTATGTCGATTGCCACCTCG
>posi2663
CCTCCCACGTTGGGCATGATTCTCGCC
>posi2664
CCACGTCCACCAATCCGGAAGCCCT
>posi2665
AACTCCACGTGCAGTACGGATGTT
>posi2666
TAGCTTGCGAGGCCCAGAAACGATC
>posi2667
CGCCCATCAAGTCGCATTCGAGGCCG
>posi2668
TATTAACATGAGGTCCTACTTTAGGA
>posi2669
TCCGGCGAAAGGACCTACCAACCCAG
>posi2670
TGCGGCCCGAGTGGACTACGTTTTC
>posi2671
CAACGTTCGCGTTCAGCAGCACTGAG
>posi2672
TAAGCAGATGGATTGAAAAGGTTGC
>posi2673
GCCGTGGCTCTAGAGGTGGCTC
>posi2674
CTGGAATTGGGCGACCAAGCAGCTGT
>posi2675
TGACTTCTTCTTGGCACCTGGT
>posi2676
CCTGCCGAAACTCGGTATCTTTTTGGGCCA
>posi2677
TAAATGAAGTGAGGACAGTCCTAGA
>posi2678
TGCAACCCTCGTGATTTCCGCCGATGGCC
>posi2679
GGCTTTAGGATGTTTACAAGAACGGC
>posi2680
CATACTAAGTGCGCTGGTTTT
>posi2681
CACATGCCCGCCTCGC
>posi2682
TAGTATTCTCGCCCGCTAACCACACGG
>posi2683
TCCACTCGTTGTAACCTCTAGCTTTGT
>posi2684
TGTCTGGGTCCCTTTGAAGGCGCC
>posi2685
TCTTCCTCGACGGGCCTGCGGTGTCC
>posi2686
TGCTTGTGCTGCCAACCAAAAGGCGG
>posi2687
TAGCTGTCCGGGTGTCAGTCTGAAT
>posi2688
TGCTGTGCGTTTGAGAATTGTGGCT
>posi2689
TCCTACGTGGGTCGGGACTGGTGTCT
>posi2690
TTGGTTCTTAATGCCTCAGCTGGTA
>posi2691
TGCAGGCATCGGAGAGGTGGGC
>posi2692
CAAAGGCAAAATAAATCGTGGATGCGG
>posi2693
TGATTTCCTCACGATCGGTGGAGTG
>posi2694
CGCGACGGACGCCAAGCATCGTGACGGTTGGA
>posi2695
CCGTCATATATGGTCCGCCTGGCTC
>posi2696
TCAAGCTGCCAATCCCGACGCTATGGCCA
>posi2697
TCCAGCTCGCTGCGAAATGCTGTGA
>posi2698
TGCCATTATCGCGACGCCCCGAT
>posi2699
CATTCATTGAGAGTGCCATGGTCA
>posi2700
GAGTTGCAGAACGAGCCAACCGC
>posi2701
TATGGTCGAAAAAAGCTCGTTTGGG
>posi2702
TACAACCCCATTGTCTATGTTTTGCGT
>posi2703
TTCGTTGGGTTGTTCGGTCGCAGA
>posi2704
TGGAAGCGGCGCTCAATGACTTGGC
>posi2705
TACGTGGACGAGTTGCTCGATTTG
>posi2706
TGTCTCTTGTGCTCCCGTAAATTCGGGCAA
>posi2707
AAGACGGCACACATCAGCGATCTGAA
>posi2708
TAACGGTGACGGCTTCGGTTC
>posi2709
TAAGCCGCTCGCACTTGCCGATGCGTA
>posi2710
TGCTTGAGTGGGCTGTCTAAAG
>posi2711
GAAAGGAGTCGACCTTAGCCAGGAA
>posi2712
TCCGGTTGCCATGGTCATCGGTCCCT
>posi2713
TCCAGTCCAAGACTCGAACGGTGTTAC
>posi2714
CCCATTCCAACGTTTTAGCTTCGCA
>posi2715
TGGTGTTCCACAAGGTAGTGTCCTCGG
>posi2716
CCCGTCACGCATCCTGCGAAGGCCTCT
>posi2717
CACTGCATTTGCGTCGAGGCCCA
>posi2718
CAAGTTAAAAAGGAGCTTGAGCTGGCTGTTGA
>posi2719
ACCACTGCCACCGCTGCCGCCCGTG
>posi2720
TGCGTGAGCCTTGAACGAGAGCCT
>posi2721
TGCCCGACCTCCTGGATTTTGCTATC
>posi2722
CCTTTGCCTTGTGCCCACGCTCACCGC
>posi2723
TGATGTCGTTGTTGTTGCTGCTG
>posi2724
TGTATGTGGATGATGTTTTAGCCGG
>posi2725
TGTGTTTTTGTGCGTTTGGTGCTTGC
>posi2726
TCTCCCATGATCTGGTTGCTTGTGCCC
>posi2727
TACACACACGGCTCGCTGGCACAGGGA
>posi2728
TCCATGGAAAATTGTGCCCCAGAGC
>posi2729
TGCTTCGGCGGTGACCATGTTGC
>posi2730
TTAACGTTTGCCCACCCTTTAA
>posi2731
CACGCTCAGTTCCTTCCTCAGGCCCCGG
>posi2732
CCTGATGTTGATATGGGCCTGCGAA
>posi2733
CACGTCGAGGTGCGTTGCTTTCTTG
>posi2734
GCTTGAGCTGGCTGTTGACTAAAAGT
>posi2735
TGGCGTCATTTATGTCTTCTGCTACCC
>posi2736
TAGTACCGACCCTTGGGGAACGCC
>posi2737
GGAAGGCGAAGTGGGAACTAGGAAG
>posi2738
TGCTGTCTTAGCGGGCCAGGGATACC
>posi2739
TGACCTTCTCGAGCTAGCGGTT
>posi2740
CCCGCTCTACTGGCTCCGACAGAAG
>posi2741
TAGAGTTCAAGCACGGCATCGCGGC
>posi2742
TCTAGACTCCTGGCAATCCTATGATGGAC
>posi2743
TGGACTTGGGGTGCAGCGCCTT
>posi2744
TGCTGTTTGGTGCCCCGGTATGGTA
>posi2745
CACCATCTCTATGCTTTGTATTGCCT
>posi2746
TGCAAAGGAACTATCGTGGCCAGGAC
>posi2747
ACAGTATGGCAGTATGCGGCGCA
>posi2748
TCGGGCGTGCAACGAGGAGGTGGCA
>posi2749
TGCACGGGAAGGTGACGATACAGAACC
>posi2750
CACGATAAGACCGGACGCGGCCGC
>posi2751
TGGGCCGCTGACGAAGTTGATGTTGTGG
>posi2752
TGCGGCGGAGATGATGGTACATAA
>posi2753
TTTACCAAGACTTGGGCATTCCTATTGAT
>posi2754
TGGATACCTGGGAATGCGCTAGTGC
>posi2755
CCACCCTTGGTAATGAACCACACGCG
>posi2756
TCCCCGAGCTCTTGCTTCTTCGGATGCC
>posi2757
TAACTACATTGGCTGTTGGGTGATC
>posi2758
ATCAGAAGTGGGATCGCCTATACCTA
>posi2759
TATGCGCGCCCGTGCGAACCGAAG
>posi2760
TTGCCTTTGCCTTGTGCCCACGCTCAC
>posi2761
TATAATGCCCCACCCCGTCCCTTTGCGAC
>posi2762
TAGACCTCGCGCTAGGTGGTTGGG
>posi2763
TGAGTATGGCGGTGCCACCGTGTGCT
>posi2764
TCCTGATCAAGCCTCTCCGTCCCTACACACGT
>posi2765
AAGCCAAAGATGTTGAGCTGTTCGCGC
>posi2766
CCAGGCATTGAGGTCACCTCCGAAGAC
>posi2767
TCGGCGTGGGAGGCGCTGCGAGATCGGT
>posi2768
CCCCTGGATGCTAAATCTGCTGGAA
>posi2769
TGCGACCCGTTTCGGCTTACCCTTGGAA
>posi2770
TCCACTCGTTTGTTGCCCTTCAGT
>posi2771
TGCCTATATCACTCCTCCTCCA
>posi2772
TTGTGTTGTGACTATCGGAAT
>posi2773
TCGTTTCAGCTCATCTACGCCGGGAG
>posi2774
TTGGTAGACATTCGCTGTTGTCATG
>posi2775
CCACTTACTGAGGTTGGGGACTGCTAAG
>posi2776
TGGGTAATGCGGTCTCTTTCTTCTGC
>posi2777
GCAAGTGTCATCATACGTTGGAAGGAG
>posi2778
CCATGTCCCGTTGCTATCGACTAGAGG
>posi2779
TGCCGCCAACGACCGGTCGATGCTGC
>posi2780
TGATGATGCTATCGAACTGCTCA
>posi2781
GCCGTGCTCTTGCTGTGTCTTG
>posi2782
CCCTGCCCCAGATTTCCCGTGCGTC
>posi2783
GAGGTAGACGAAGAAGATGTGCTCA
>posi2784
TTCCTTGATTTTGTGACCTCTGCCG
>posi2785
TAGTGTGCGGATGACCTCTCCCG
>posi2786
TCATATATGGTCCGCCTGGCTCGAGG
>posi2787
TTAAGGAAAGTGGTCTAAGGTAGG
>posi2788
AAAGAAGATGGTGTGCAACTTGGC
>posi2789
TGCCAGCACAGCTCAGGCCGCCTTG
>posi2790
GCAACCAGCTTCGCCTGCGTTGGCGCC
>posi2791
TCAATTCTGCTTGGCTCGTTGAATCGTG
>posi2792
TGGGTATCTTATTAGAGTTTCGGCGC
>posi2793
CCCTCCACGAAACCTCATGAAAAGAC
>posi2794
TCCTTCACGACCCAGGTGCACCAAATA
>posi2795
TACTGCTGAACGATGGACGGAAGCC
>posi2796
TACTCCTGGATCACGCTGTCATATTGC
>posi2797
TTGTAGGTGTACTGACCCAGTCGG
>posi2798
CCGTCCTTGTTATCTTCGATCCTCGG
>posi2799
TGGGTACTGCAAGAGTGTTGGGTTAA
>posi2800
CACGGGCATACGAAGACAGAGCAGA
>posi2801
TCCTGTTGTGGATCTCTAGCTGTGGC
>posi2802
TAGTGGGAGACCACAGATAAGGTCC
>posi2803
TCCTCGAACTGATCGGGGGTGTCA
>posi2804
CAGCCGTATTGCCAGCTGAGTGCAT
>posi2805
TGCCTCTTTGGTGCTTAGACCAGTGG
>posi2806
TGACGTCAGCGTAATGTGGTCCAAAA
>posi2807
CCGCTGCCGAGTCTGCTCTGGAATCCA
>posi2808
TGTGGTGAGGGTTTCCACTGGC
>posi2809
TGACCAACTCGCATGTGTGTTTCCGTG
>posi2810
TAGGTTATCCGGGAGAGAATGGAGC
>posi2811
TCACCCTGTCCGCTCTTCTATCCACC
>posi2812
TGGCCCTAGTGCTCTTCTTCTCAGTC
>posi2813
TCCAGGGAGCGGGAAGTGAGCAAG
>posi2814
CAGATGGCTTCCTGATGATCCACTAGGA
>posi2815
CATAGCCTGCCGCTGCTGCTCTGGTA
>posi2816
TGCTGGAAAAGAGGTTGTTTCGG
>posi2817
TAGAGGAGCTAAGATTAATGCTAC
>posi2818
TGCCACCCCCGGCGACGCCCAGC
>posi2819
AACGGTTTCAGTCGGTGGGCGA
>posi2820
TCCAGCCCTTCATCGAATGGTACCAGCT
>posi2821
CCTTGGTCCACTCTGCACCCGTGCTAG
>posi2822
TACAGATAAATGCGTGCGAGAACAGCGGTT
>posi2823
TGCGATCATCTGCACTTCTCCGCCGC
>posi2824
TGACCGGAGTCGTTGGAGCATTGGCGC
>posi2825
AAACGACGCAGATGCTTTTTAGG
>posi2826
TCCTGAATCCTCTAATGAGCCTGAGGGCC
>posi2827
TCGCTACGAAACGAGCAAAGGCCGCTAG
>posi2828
TCAATGCCTCCTTACTGCGAGATCCA
>posi2829
TTCGGCATCACCGCATCACACGTTGC
>posi2830
TCGCATTTGATCTTCGCGCCATCTAT
>posi2831
TCCAGAAATGAAACGTCCGGGATCGCC
>posi2832
CCGGGGATAGGCGGGGGCGAGC
>posi2833
TCGACCACGCCAGGCCCATCGCTCTCGTC
>posi2834
GTCGCCGGCCATCAACAATCC
>posi2835
TGTAGTCTGCGAGCCCCTCACGGCA
>posi2836
AGGGAGCCCGCCTCCTACCTACCGATA
>posi2837
CCACGGACGCTTCTAACTGGGCCATC
>posi2838
TACGCATCGATGACATGGTCGTC
>posi2839
CAATAGGCTCCGTGTGGTCC
>posi2840
CACACTCTGGATGCTGTCCTCCCTG
>posi2841
ACATTGCGTGTCTAAGCTGGGAGC
>posi2842
CATCAAAGGACTGCATCACAC
>posi2843
TGCAGGTGAGCTTCGTGAGTGCGAG
>posi2844
GCTAGAAGCCTACGCTCCATGGCTAA
>posi2845
CGGAGAGGTTGCATTTTA
>posi2846
ATCCTCCGCGATGGCAGTCGGTGCTTC
>posi2847
TGCCGACGCCTGCTGCGACGCTG
>posi2848
TCCTGCTGATTGTGCTTCCCGAGGAC
>posi2849
CCAGTTCCATGGGCCTGCTACCGTC
>posi2850
TCCACCAGAAACGGTCTCGTAGCA
>posi2851
CAACTCTTCGCCCACCGACTG
>posi2852
ATGGTGGTAACCAGTTAATGGT
>posi2853
TGGAGCCCAGATGACCTCTACGTC
>posi2854
TGCCCTTGATGCGGTGGAAATTGGTA
>posi2855
TGCAAACAGCTACCGTCCTCTATGCCT
>posi2856
AAGGACGATGTGTGGAGGA
>posi2857
TTGAAGTCCACAAATGTGCCGAGCAC
>posi2858
TGCAGTTGGGTGCAGCCGTCAGGCCA
>posi2859
TGCTCGATCAAAAGGCCCTGGC
>posi2860
TGCGAAATCTTGCTTTCGATGTCC
>posi2861
CCCCGTACTCTGTGGTGACCAACACACC
>posi2862
CGAATGCTTGGGATACGTCTA
>posi2863
TAATCTTTCGACGTCTGCTACCC
>posi2864
TGGCAGTCCCGGTGAGCGAGCGAG
>posi2865
CCCACGAAGGCAGCTGGCAATG
>posi2866
TGCTAGAAGACGATTTTCGGGCCGAA
>posi2867
TGTAGTCAGTGCCGCTTTTTTGCT
>posi2868
TGAGTCCGTCATATATGGTCCGCCTGGC
>posi2869
GACGAATATTGCAACGAACTGACGGAC
>posi2870
TCCAGCGTGTCCCGAAGGTGAGAGG
>posi2871
TAGTGGTAGCGATACCGTAAGGTTC
>posi2872
TCTGGGCCAGGAGGCTCTGAGCTGC
>posi2873
TGAGTTAGTGGCTGGATTTGGTTG
>posi2874
TAGACTAATCGGACAGGTGACTCGG
>posi2875
TGCCTATCTTGAGCGGCGAGGACCT
>posi2876
TGGCAGCTACTTTAGGGACCGGGT
>posi2877
TGCAGTAAGGATGGATTGCAATGCACACGTGCA
>posi2878
TCTCCTCATGAGACGTCTGCTTGT
>posi2879
ACCTGCTTAACGTTTTCTTGGGCCGACC
>posi2880
CAGTCATCCATCTTCGCCCTCCG
>posi2881
TCAGACTCCGTTCCGACTGCGCGC
>posi2882
TCACGTAGGCCACGGATTTCCCCCTG
>posi2883
CTTGCGCCTGAGTGTCCTTGTTGGT
>posi2884
CAGCAGGAGAGCACGTTGGTGGACTGC
>posi2885
TCCGGGGGAATAAAGTGCCACTTGA
>posi2886
CCCCCACGCTGCTGTCCCCGCTGCTG
>posi2887
TAACGACTCGGACCTTGTTGTCGAT
>posi2888
TGCACTGCTCCAGGTTCACGGCGGA
>posi2889
GCGGTCGTAGATGCTGTAGGAGCCAA
>posi2890
TCGCTATGGGCGCCCTTGAACAC
>posi2891
GACACAAGGCACTCTGAGCAGAGATCGT
>posi2892
TGCAGGTTGCTGTTCGATGGC
>posi2893
TCGACATGAGTACCAGGAGCTAGGA
>posi2894
TACAGCTCTATCGCCCTGTTGTTA
>posi2895
CATTGCCGGTCCCTGTTCGGGCGCC
>posi2896
TAACAGTCTCCTAGCCGGCAGTCT
>posi2897
CACACTCTGGATGCTGTCCTCCC
>posi2898
TGAAGGAAATCAAAGCGTGGTCGCC
>posi2899
CACGTCTCACGAACCTTGGTTGTCC
>posi2900
CAGTCAGCATCTGCGTAGCCTACTAGG
>posi2901
TCTGGATTATGACCTGCAAAGTGAAG
>posi2902
GCAATCGGTCCTTTTGGCGGTGT
>posi2903
TTGTCGTTCGAGGTCCACTTTCT
>posi2904
TGTTGCGCTGAATTGAGAGTCGGC
>posi2905
TCCCAGGGTATCTTATGTATCACGCC
>posi2906
TGTCCAGCACGACGATGGCTGTGGG
>posi2907
GAAGCCGGCGGATGGTGATCTGG
>posi2908
ACACCGCCGATGCAGTTTTTAGGCCCA
>posi2909
TACCGATCCTTGGGGAACACCTGCCGAA
>posi2910
TGCACAAAGCGACTAAGAAGATTGGAGT
>posi2911
GAGTTGTCTCGCTGCCCAAAGGAC
>posi2912
TACCCTCGATATATGCACATACTACACCT
>posi2913
CCCGCCGATGGACCGCGCCCACTCA
>posi2914
TACCGCGCTGGACCTTGGATTCGA
>posi2915
CCAGAGGTCTGCATAGTCTCCGCTGC
>posi2916
TGGGTAGACCTGAAATCTTCAGGGCCA
>posi2917
CGGCCCGAACCCTTCTGGTGTGTTG
>posi2918
TACCAGGGTTCCTGTGCCAGGGCTAGC
>posi2919
CAAGGTTGCTCGGATGTCTTGGCTC
>posi2920
GCACGACAAGGCCTATACGAGC
>posi2921
TCCTCGTGGATGGCGGAATTTTC
>posi2922
GCACACGGGCCGGCAAACGACGCGGG
>posi2923
TCTCGGTAGCTCCTGCCAGAGGTGAC
>posi2924
TCTGCCACAAGCCCATTTCCCGGCATC
>posi2925
TGAGACGGAGCGTTGAAGGAAGGAGT
>posi2926
TCAAACGCTGCCATCGATGCTGACCC
>posi2927
TTGGTTTGCGACGGTCGAGTAG
>posi2928
TCCCGTCGCCAGCCACCGAACAAT
>posi2929
TGCAGGAGCTGCCTTTACGTGGG
>posi2930
TGTAGGGATGTCGGCTGTATAGATGAG
>posi2931
TACTGGTGGAGTGCCTCCCTAAG
>posi2932
CCCCGACAAGGAAATGCCCTGGCGT
>posi2933
AAGCCTAAGATTCCCGGC
>posi2934
TAAAGGATTTTCGGTCCGTGGTGTC
>posi2935
TGTGGCTACAATGGTTTCTTTTCCTTTGGA
>posi2936
TGGTCTACGGATTGTTGGATTCAGG
>posi2937
TTAGGCTAATCCGCGTAGCTGCGCTG
>posi2938
CAATCCCTACCTCCAGCACCCCCAAA
>posi2939
GCTGGGCGTCGCCGGGGGTGGCA
>posi2940
TTGACCGGTGCTGGTGTGCGGACGA
>posi2941
CGGAGATGTAAAGCGTGATTGGTAT
>posi2942
CGAGTGAACGGAAGTGTTGTAG
>posi2943
ACGAGTGGAGGGCGCTTATTGACGG
>posi2944
CTCATGGAGGAGCTTGTGGCCAAGC
>posi2945
CCATCCGAGTTGAGTATTCTGCGCTA
>posi2946
TATGTGCCAGAGTGGAGCTGTGG
>posi2947
TGGACTTCAAAGGAGCATTCGAC
>posi2948
CACCCGTCCTGGTTCGCTGTCGTCGTC
>posi2949
TACTGTTACCACTGGGGTGGTGGGCGT
>posi2950
TCACGTTGGTGGACTGCCGACCTC
>posi2951
GATGACCTTGAAGTGGTAGCCCTCC
>posi2952
GAAGATCCCTCAGATTTG
>posi2953
TCTCCGCAGGACCCAGCCGCCCTGGC
>posi2954
ATGGAAAGGATGATGGAGCGCATGT
>posi2955
CGCACAGAGGCCAAGTCATTGAGCG
>posi2956
TGGTAACGGTTGGTGGTGTGAGTTAACT
>posi2957
CAGTGCTAACGTGAGCTGCGGCTTCGT
>posi2958
CGGGTAGCTGAGCATGACATCTTCTGA
>posi2959
TGACCCCGAAGGTAACTGTTTTTAG
>posi2960
CCCAACTTCAGCGAATCTATTCGAT
>posi2961
GAGTATTCTTGTTGCTGCATTTC
>posi2962
GCGAATGTGCTAGTAGCCTGG
>posi2963
TAGCCTACCACTCCTCCTGAACGGGTC
>posi2964
GCAGGCCTCCTGATATGACGCGTGA
>posi2965
TGGGTACTCCAAAATATTATGGTATA
>posi2966
TTAGTGATTCTATGTGCCCCAAGTC
>posi2967
CACTGCCGCTCCACTGTTTGCGCCCT
>posi2968
CCCCGGCAGGACCTCACTTCGG
>posi2969
TTGACCAAACTTCTGCATATGCCTTACGA
>posi2970
TACCTTGTGGAACACCAGCTGCCACA
>posi2971
TCCGGACTAGAAGTGCCCGCCCCAC
>posi2972
CTCTAGATTGCTGCGCTTGCCTC
>posi2973
TGGCTTTCAATCCATTTGGTCGGGG
>posi2974
TGCTTTCCGAGCTCGATGGTCACAGC
>posi2975
TGCCCCAATAGTATTACTGCCTGAA
>posi2976
TGCGTGCTCTTAGCGAGTCCCT
>posi2977
GACCGGGCGGACGCCACTTGCTC
>posi2978
TAATGCTGGTGCTGGTGCTGGACATGCC
>posi2979
CCACCTCTTGGGTGTATTGGTTGGCC
>posi2980
GAACCAGATAATTTTGGAAGAGGCGC
>posi2981
TGGCCCCGAGGGACCTTCGTCGCGC
>posi2982
TGCCTGGGCGAAGACACTGGAGAC
>posi2983
TCGCCGGACAGACAGTTGCAGCGCGC
>posi2984
CCAAAGCAGAGAGAGCCACAGGGTGGAGA
>posi2985
GAGCGGGTGCAGCCGATGACGAG
>posi2986
TAGTTGATAATCCGTGGCCGTCGC
>posi2987
TCTGGAATACCTCCTTGTTGTTGC
>posi2988
TGATGCCCAAGATCCCATCGTA
>posi2989
TTATGGTGCCGCGAGACGTACGGATC
>posi2990
TCCGTGGGATCGCCTGAAGCCAAACT
>posi2991
GCACACCAGCACCGGTCAAATTGC
>posi2992
CGATTGTGGAATCTGTCCAGCAGC
>posi2993
TGACCGGTGCTGGTGTGCGGACGA
>posi2994
TGAGTTTGTAGAGGAGTCCAGGATG
>posi2995
TCGGCTTGGGAGGCGCTTCGAGATCGG
>posi2996
CCATGTCCTCTGATCGGCACCTG
>posi2997
ACACGGAAGAGCTCTCGTGTGCCATC
>posi2998
ACGCAGCGTTTAGCTCCAAACGTG
>posi2999
TAGACCGGAGGCTCACTTGGCGCCCC
>posi3000
TACGAAGCCGTCTCCATCTCCTGATGCC
>posi3001
AGCGATGCGGCGATCCTGATGCGGACT
>posi3002
CCCACAACAATGTACCCACGACCAA
>posi3003
TAAAAGGGAGCGGAGAGCGG
>posi3004
TAGATATACTCGAAATTGGCCAACA
>posi3005
GAGGCCATCGATGATGTGAGACAGTCC
>posi3006
CACCCGTTTACTGGTGGAGCGCCTCCC
>posi3007
TGCTCTGCGGCTCTGGGGCAC
>posi3008
TCTCCACTGACTACGCACACCGGGCGAA
>posi3009
CCCTGCCGTGCCCGGTACTCAGCTAC
>posi3010
TAGGATGTTTACAAGAACGGCTGCGC
>posi3011
TGCCGAAACTCGGTATCTTTTTGGGCC
>posi3012
TGCGGAGTCCGAAGCACCGATTGCCA
>posi3013
TGCGAGGAGTCTCGAGGAGCCG
>posi3014
CAGCTGGACGTCGCCGTCGCGGC
>posi3015
CACCTCGCCACCAACCTGTTAGA
>posi3016
CATAAACACACCTACCCGTCCCGA
>posi3017
TGCTAAGCCACATGGGGGACACTGCA
>posi3018
CCATAGCTGAAAAGGTGCGAACGATGG
>posi3019
TGTCTGCGTTCACGGCAATGTTC
>posi3020
TCGGTGATCGAGCACCCTCACCTTCAA
>posi3021
ATCTGCAACGCCACATTGAAAGCCCTGC
>posi3022
TTGCCGTGGTTTCCGTTGCTG
>posi3023
TGCGAGCGTGATTTGGTGGTAGCCAG
>posi3024
CACAGAAAATGTTAACGGCTGATGGTC
>posi3025
TATCATGGTTTCAATTGCCTCTTTGG
>posi3026
CACTTGACAGTTGGGTAATGATTG
>posi3027
TATGAATGCCGGCGAGTATCCTGTGGTC
>posi3028
TTCAGATGGTGCTCGACTATGGCCT
>posi3029
CCCCCCGCCGGCCCTCGCCTGCAGCAT
>posi3030
TCTCCGCTATTTCAATGATGGCTCCCTC
>posi3031
TGCCCTCTGTGACGGCAGTTCCG
>posi3032
TTCAGGGGGATCTTTGAGTGATGAAGGG
>posi3033
TCTGCCGGGTCCACGTCGAGGTGCG
>posi3034
TCCCATGCTTCCCGATAGTTGTCA
>posi3035
TCGCCAGCACTTTGGGGTTCCA
>posi3036
CAACTGCTTGCATCAGGAGCACCCACCGCGT
>posi3037
GAGTAACGGGTATCTGATAGTCGGGA
>posi3038
TGATGTCTTGTTCCGTTTGCATA
>posi3039
TAAAGCGAAGGCGTTGTTGGCGAGC
>posi3040
CACAAACCGCACCAAGCTACCACGCC
>posi3041
CCTAATGTCTGGTGGTGGTGTGCTG
>posi3042
TGCATGCCCCACCTACAAAGCCAACACC
>posi3043
TCGAGATGGAGAGGCTTCAGAGTGA
>posi3044
CTGGTCGTTAAAGGGAGTTTTGGC
>posi3045
GACTGGCGTCGCCTGCGTGATC
>posi3046
TGCCCATCAAATTCTGGCACTGTGCAGGC
>posi3047
TCCTTCACGACCCAGGTGCACC
>posi3048
CCCAAATCGCTAGGTTGTTCGATCC
>posi3049
CGTTGCCGTCGGCTCCTGGGAAAAC
>posi3050
GCTGATCCTTGGTGTACCCGCGCC
>posi3051
TATTCTGCTTCTTTGCCTCTGCTTC
>posi3052
GACGCGGATTGGGCTGGTGACAC
>posi3053
TCACGTGGCGTGGCGTGCAGCTC
>posi3054
TGCGATCATCAGCACTTCTCCGCTGC
>posi3055
CTGATCTGCAGCAGCGAGGTGGA
>posi3056
CGTACGTTGTTGCCATTCACGGTC
>posi3057
TGGCTGGCACTCAGAGAAATGTGCT
>posi3058
TGTCTGCGTTCACGGCAATGGTCC
>posi3059
CCACCTAAACTGCTTTGGGATTATG
>posi3060
TCCTGGCTTGGCGCTTCTCCTGACG
>posi3061
TCACGGACCATGGCTGCTTCCGGG
>posi3062
TGGGTATAGCTTGGCATAGATGGGCTC
>posi3063
TCTGCCAATGCCAACTTCCTTTGC
>posi3064
TGTGCTGGCGAACACCTGTCTTCC
>posi3065
TGCCCTGCAGGTCCTCATTCTGG
>posi3066
CCAGTTTCGCCTGCGTTAGCGCCGA
>posi3067
TATTGATGCCAGGTGCCTCGTCGTC
>posi3068
CAACAACGTACGTGTCATGATGCC
>posi3069
TACTATGGTGGTTTCGTTTGACGTTG
>posi3070
TATGCCGTGAAACGCCATTTGCGT
>posi3071
TAACTAATGCAAGCGCGTCTCCGGC
>posi3072
TCCTGCGCACACGAGCTCACTGA
>posi3073
TTGGTATTCCTGATCAGTTCCTCTAT
>posi3074
CCAGCGAATAAATTATTAGGGCC
>posi3075
TGTTGTGCTGAATTCTAACGGGAA
>posi3076
TGGGTAGTCTGCCAAATACTAGTTCG
>posi3077
GCAGCCGGAGTACCACAGGGA
>posi3078
CCCGTTGGTGTGCTGGAGGAGACG
>posi3079
TGTCAGCAATTTGGCCGGAGCGAGTC
>posi3080
TGCCCGCATCCTAAGCCGGCCTGCAGC
>posi3081
AGATAGTCGGGCTTGATTG
>posi3082
TGCTCTCCCGCTCTATTGGCTCCGACA
>posi3083
TGTTGCCGGTGCGCTCGCAGTCCA
>posi3084
TGCTCTCTTTCCGCTCGCTCCCGC
>posi3085
TAGAGCTGGCGCCGGAGAAGACG
>posi3086
GACTAGTATAGGGGGTGCTCTA
>posi3087
TACTTATGTCCTGGAGCTCCGGTATTGT
>posi3088
TGGGTAAAGCAGCCAGTTCCTG
>posi3089
TGATATGACGCGTGACTTGCCACAGA
>posi3090
TAACAGTGGCCACATATGCCGATGAC
>posi3091
CACCATCTATCTGGAGGCCACTTTTG
>posi3092
TGTTGAGGAGCAGGTTGACGGCGC
>posi3093
TGATGGGTAGCCGGAACGCAGC
>posi3094
TATGTTGGATATGGATGTGTTGCG
>posi3095
AATAAGACGCTGATGTTGC
>posi3096
TCACGGACGATGTGGCCTTGCTC
>posi3097
TCCGTATGGCCACCTCGATCTCCG
>posi3098
CACTCCGCTGGGCAGATCCTACCTT
>posi3099
TCCCAGACGTGACCAACATCTCAGCCC
>posi3100
GAAATTGAAGGGAGGAGACTGATCAGCC
>posi3101
CCCTGCAGACGAAGTTGATCGTGTGGC
>posi3102
CCTCCAAGAGTTCCGCGTGGTGGGTAC
>posi3103
TAGCCGCCGGCGCAAGTTGCACCT
>posi3104
TTGCGAGGCCCAGAAACGATC
>posi3105
TGCGGAGGCAACCGAGCTGGGCTGG
>posi3106
TGCCCCTCAACACTGCCATAAACTCTGGA
>posi3107
TGGGCGGACAAATGGGGTATATCAGTA
>posi3108
CCTTGGTCCACTCTGCACCCATGCT
>posi3109
GCCGCTATGATGAGCTGGTGATGC
>posi3110
TACTGTAGCCGACGCTCTGTCCAGAGG
>posi3111
TTACAAAGGATGGACTGTGAACCGG
>posi3112
TGCCAGCTACAGTCCATAAGG
>posi3113
GTAGGACTGCTTCGGTCTTGTGAGCCGC
>posi3114
TGCCGGAGCGATGCTCGACTTCGA
>posi3115
TGGTCTTAGATGGTTGTTGACGTTTGGC
>posi3116
GATCGTCATTTGTCCGCTTGCCTG
>posi3117
CCGGACTAGAAGTGCCCGCCCCACCGA
>posi3118
TGTCTTGGTGGCGCGATGCATTGTCG
>posi3119
TGGGGAATCCACGTCAGCACTCC
>posi3120
AGCAAATCAATCGCCGAAGCTCGC
>posi3121
TCCAAGCATCCTCCACACATCGTCCT
>posi3122
TGCTGTCAGAGTAGATGCTGG
>posi3123
ACCGATGCTGTTGCTAGGCCACTTCCC
>posi3124
GGCTTTAGGATGTTTACAAGAACGGCTGCG
>posi3125
TAATGCATCTGGGCTGGGAGA
>posi3126
TGCTCGACAGGAGCAGGGTGTTCGAACGTC
>posi3127
TGTTGCGGGTCACCAGGTTCC
>posi3128
CATCGGTCAAACGGAGTGAAGGC
>posi3129
TTGAGGTCACCTCCGATGACTGTTGG
>posi3130
TTGGTTGCTCCTTCCCGCACCCCAG
>posi3131
GTCGAGGAACTGCTGAAGCTCGGGT
>posi3132
CGAGTGATGATCCTGCTTGCGGTTC
>posi3133
TGAGAGCATTGGTAAGCCTGCG
>posi3134
AGCATTGGGCTGACTCTACGTGACGG
>posi3135
CAAGCGAACTGTGCCCGAGGCCGAGC
>posi3136
TGCCGTTGTTGGTTCGATTGATTTTGG
>posi3137
TGCACAGGCGGCAACGGCATCGGC
>posi3138
TGGAACGAAATTGGCCTGATTAGCGG
>posi3139
TAGTGCATTCGGACATTTGCGGACCA
>posi3140
TAGGCTTTGACCACGGACGGTACGGAC
>posi3141
TATTCGCTGGGTTGGTAGGTCCTTTCGC
>posi3142
TATCTGCGTTCACGGCAATGTTCC
>posi3143
ATCGTTGCTTGTGCGTCACCCA
>posi3144
TATCAGCGTTGATCATGATGTTCC
>posi3145
TCGTCATCGTTCTCATTGGGGCACACT
>posi3146
GGGTATCTATAGGATTTTGGATGGATA
>posi3147
TCGCACCACGAAGTTGTTGATTGATGG
>posi3148
GGAGTTGGTCGCTCGCTTACTTCTGT
>posi3149
TAGTGCTTCTAGGATCCGGTCCC
>posi3150
TACACTGAGCCGTTGATGACTGCGTT
>posi3151
TGGAGACGCTATGGAGGGGCGGTCC
>posi3152
TATGATGGTTGCACTTGGGCTTGAA
>posi3153
TGCAGAACTTAAAGGCGCCAAAACGAGC
>posi3154
TATGGTGCCCTGTTTAAGGACTGGTA
>posi3155
GCTCGCGTGGTCCTTGAACGATAGTC
>posi3156
TGTTAATCCATGCTAAGGTAATCGTG
>posi3157
TTAAGAACACAAGTCCGTTTTAAGTTG
>posi3158
TGAGACGCTATGTAGGGGCGGTGCA
>posi3159
TAATGACGGGTAGCAGGGATTTTCCCCTA
>posi3160
TGGGCTGTGCGCTTGAGAATTGTGGC
>posi3161
TTCCAGCAAGCCGGAGCGAAGGACCAGC
>posi3162
TCGTTCAGCAGTACTAGGTTCAGC
>posi3163
TCCTGCCAGAGGCTAATCCTGCTT
>posi3164
TCAAATGCTGTTGCTGGCGTTG
>posi3165
TGCGTTTGGTGCTTACTGATCGTTTT
>posi3166
CATCGACAGCATCCACCGGTCCCTC
>posi3167
TTTCGAGGGCCTCCAATATTTGC
>posi3168
GCAATCCACACACATCGCCGCATTGC
>posi3169
TCCTCCTGAGTGCTGATGGGCGAGGC
>posi3170
TGGTCAGCAATTTGACCGGTGCTGG
>posi3171
TGATGAGTATTCCAGTGCCTCCATGAG
>posi3172
CTGACCTGTATTCGGATAATGGAAC
>posi3173
CACAGACTTGAGAGGCGCCAAAACGAG
>posi3174
TGCAGCGATGGGTGCAACCTGAGG
>posi3175
TCAGCTAGTCAGGACGGCCGAGTTG
>posi3176
TCTCCTCTGGTGCGACGGGCTGAAT
>posi3177
GACAGCCTCCACCGGTCCCTCCACGA
>posi3178
TAATGCCAATGTTCCAACGTCTTGCCC
>posi3179
ACCCCCGCAATCCTGGGCCTCGAAGCGAA
>posi3180
CACCTGAAGCATTGAGGCACGT
>posi3181
GCGGGAGGTGTGGTCGTGGGA
>posi3182
TGACTGACTCGTGTAG
>posi3183
TGCAGCCACTCTGATCCG
>posi3184
CAGCAGTGGCCCAAAGTAGTCCAGTCC
>posi3185
CAGCCCTCCGACCACCAGCAGAGCCG
>posi3186
TTAGTGTGTGTGTGGAGTGAAGTAA
>posi3187
TCGCCAAGCGCCTTACGACATTGC
>posi3188
TGCAACAACGTGTGATGCCGGCC
>posi3189
CGCGGAGCGTGGGAATGCTGAGC
>posi3190
TGCAGCCAAACAAGATGTGACTC
>posi3191
GCAGCCAGATCAAGCGGGGGAGCTCC
>posi3192
TATCAGCAAGCCCTGCACCACC
>posi3193
TGTACCTCATCGACATTGAGAAGTGG
>posi3194
TCGGGCCCGGTATGGAAGATGTGG
>posi3195
TCCCCGGAGGGCATGCCCAAAAGACGG
>posi3196
CCATGAGGCAGGAGCCTGCGACCTGAG
>posi3197
CACATTCGGTAATGCCTGTCTGGGTGGC
>posi3198
TCCGTTGAGTGCATGTGTGTGGAAG
>posi3199
TGGCCTCTACGCCTGCCTCGTCTTGATA
>posi3200
TGAAGGAGATCAGGGCGTGGTCGCTC
>posi3201
CAAGCTTTGGATTCTCGATGAGGAC
>posi3202
TACGTGGTGACGCTCCAGTTCCGGGA
>posi3203
GATGCATATAGCCACCAGGGAC
>posi3204
GCCCTCCGACCACCAGCAGAGCCGC
>posi3205
CTAAGTCGTACCGCCGCGTCTGTCC
>posi3206
GGCCGATTTCCAAGGGTAAGCCGAAACGGGTCG
>posi3207
TGCGCTGCCAAAGATAAACGAATGCT
>posi3208
TGACGTGTGCCTGTCTGGCTTCCTG
>posi3209
TGACCCTCCTTGCGTCAGCTGGACGTC
>posi3210
CGTTCAAGGACCACGCGAGCCAC
>posi3211
TGCTAGCTATTATATTAACATGAGGTCCT
>posi3212
TGCGAGGCGAGCTTGCGGGTGAGC
>posi3213
TGGTTAGTCACATTGATCTGGGAGGC
>posi3214
TGGATTATTGATATAAATGGCTGT
>posi3215
TGTGTGCACTTCATGTGGAGTTCGGGA
>posi3216
CACGAACGCACAGCTGAAGATCGG
>posi3217
GAGGTGTGTGGGTGGGTTGCTGGGT
>posi3218
GACCGGTGGATGCTGTCGATGGCC
>posi3219
GACTGACTTGCAGTTGGGAGCTCGGT
>posi3220
TAGCCTCTGTGCTAATGTGCGCGAA
>posi3221
TGCAGCCGATGACGAGGTAGAGCG
>posi3222
ATGTCTGTTGACTCGCGCTCCGGC
>posi3223
TGTTGTTGTCCACTAGCCCTCTG
>posi3224
CCCCGCGCAGAGCCACTGAAGGG
>posi3225
CCATATATGACGGACTCATGGCA
>posi3226
TCGCCCTCTCGCATGGTCCACGAGCGCC
>posi3227
TCCTTGAGTTCCTTGATGGCTC
>posi3228
TTGGTTTGCGACGGTCGAGTTGGTA
>posi3229
TGCAGGATCTCCTCAGGACCCAGCCGC
>posi3230
ACGGATTTGATGGGACAACTGGTCAT
>posi3231
CCCCGCCTTATCGAGGTCCCACGCTCGG
>posi3232
AGAAGTTCCAGGACGGCACAGG
>posi3233
TGAGAGCAGCAGAGTGTCCTGATC
>posi3234
TCTACTCCACATGCACGAGGTCCTCCC
>posi3235
TCCAAGCCAGGCAGCTACGCATCTG
>posi3236
CAGTTTCCTAATGTCCCGTACCGGTCC
>posi3237
CCAAAACTTGGATCCCGATAGGC
>posi3238
TACCGCTCCGCATGCCTCTTTGCT
>posi3239
AGCACACTGACGCCTCCATGTTC
>posi3240
TCCAAGTCTAGTCTCATTCTG
>posi3241
TCTGGACCTCTGGACCCACGCTCCG
>posi3242
ATGGGCATAGCCGGCCGCTGC
>posi3243
AGAGCACGTTGGTGGACTGCCG
>posi3244
CCGCCTCGCATTACGCTGACCCTTGCA
>posi3245
TGGGCGTGGTCCATCTGCAGGATTTTGC
>posi3246
TGGCCCAGACTGCGGCTGAGC
>posi3247
TGACTTCGGTGTCGGAGAGGGTCC
>posi3248
TAGTTGATGGTTTAATGCCTAACGAGG
>posi3249
TGTGTCTCCCTCTTTTGGTCGCGGT
>posi3250
CAATGTGTGATGCGGTGATGCCG
>posi3251
TGGTAGCTACCACCGATGTGTTATAGGGC
>posi3252
TCAGCATCGATGGCAGCGTTTGACGTA
>posi3253
TCGCCGTGCCATCGCAAAAGACGGGAGGGA
>posi3254
TGGGAAGGGCTCTATGGAGTGTTGGTA
>posi3255
TGACAACGCACTCCAGCTGATCCT
>posi3256
TTGTCCCTAAAGTCTGGTGGTGATATG
>posi3257
TGTCTACCGTGACCCTGGCTGGCC
>posi3258
TTCGCACCATGCGCTGGGTGGCCG
>posi3259
CATATATAGAAATGCTTGCGATGGT
>posi3260
TTGCTTCTAAGCCTACGCGGTCGC
>posi3261
TTATTCACCAACCAGCCCAAGTCTGA
>posi3262
TCCAAGTGGCGCACCCCAAAGCCTGGCG
>posi3263
TGGGTACTGCCTCTGGCTCGTTGCG
>posi3264
TGACTCATTTCAGTGG
>posi3265
TGAGGGAATGGGTCAGAGGCTGATGGTC
>posi3266
TCTTTTAGAATTTCCAGGATTGC
>posi3267
TCTCTGCTCCTCTGCAGGCCGTTAGCA
>posi3268
TGACGACCGGTCAGCCTACATTTAACGG
>posi3269
TAACGGTTCTTGGCTGCGTACCCTC
>posi3270
CCCCGCCTTATTGAGGTCCCACGC
>posi3271
CCGTGAGCGGGTGCAGCCGATGACG
>posi3272
TACGCCAGTTTGCCACGAGTGATGATCC
>posi3273
TTGTAGGGTGACCTTGATGGT
>posi3274
GGGACATCAGCTTCGTGAGTGCA
>posi3275
TGGGCTGACTCTACGTGACGGAACCGGA
>posi3276
TTGGTAACGGTTGGTGGTGTGAGT
>posi3277
TCCAGGGGCTTTGTTGGGTTTGTTC
>posi3278
TCCGTGTCGCATGGAGGTAAGCGG
>posi3279
CCCCAGGTATCGCTGTCTACGCCAT
>posi3280
GGTGGGGAGCGAGATTGCATGATAC
>posi3281
TGTGCTGTGACGACGAGGGC
>posi3282
TGCCAAAGCGCGGTCGTTTAAGGAG
>posi3283
AACCAGGTGACGCATGGCTTCGAG
>posi3284
TGCCAAGTGATAGTGGCTGCGTCGCCAA
>posi3285
CCTGCTCTCCCGCTCTATTGGCTCC
>posi3286
GCCCCAGAGGTTGCTCCCCACGAG
>posi3287
TGCGATCCAGAAGCACTCCAAGGTAC
>posi3288
CTTGTGGGTGCGCGGGGGGC
>posi3289
CCTATGCGCGCCCGTGCGAACCGA
>posi3290
CAGATCGATGGTTGTCCGTTTTGCG
>posi3291
CGGTCTGTTCGCCAGGTCCCA
>posi3292
CGCTATTGAATTTGTGAGAGGC
>posi3293
TGGGCAGATCCTACCTTTTTTGAG
>posi3294
TGCTAGAAGACGATTTTCGGGC
>posi3295
TGAAGCTGTGTGACCCAAATACGCGC
>posi3296
CCCAGTTCAAAAAGTCGGTGCAC
>posi3297
ACCAGGGTGATATGGTCTTCGTCTGC
>posi3298
TGGTTACACTTGATATTGAGGCTGCA
>posi3299
TGTGAAGGGGCGGCGGATTCGTGA
>posi3300
CAGACGTCCCGTACTCCTCGCCTGG
>posi3301
TGATAGTGGTGGCACAATTGCTGGT
>posi3302
TCCTACGTTTATGAGGCTCTTCTACTG
>posi3303
CCAGCATAGCCTCGTCCCCCGTT
>posi3304
TACCGCTGAGGACGTGCCGCTGGGA
>posi3305
AACGACAGAAGGCCACGATTTTCC
>posi3306
GACACGATGTTGGCCAGGGCGGCTGGGT
>posi3307
TGAAAATTGCGGGGTGCCGGTATGGGT
>posi3308
TCGGCTTCAGTACTGCTCAACGCCACGC
>posi3309
TGAAAGACGCAGGATGGTCCGCCTGGCAG
>posi3310
TGGGCGTGCATCGGGGGCGGATCCTCA
>posi3311
TGGACTCATTTGGTCTGGGTGTCGC
>posi3312
TAAAGTTAGTGCCAAGATGGGAGA
>posi3313
TCCCGCACTCCGCCACCAGCCCCAG
>posi3314
GCGTGCAGCGGAAAGCTGGG
>posi3315
GACCACAGGATACTCGCCGACTCGAGG
>posi3316
TCATATATGGTCCGCCTGGCTCGA
>posi3317
GGCCTTCATCAAGACAGTCCCCACGGCGC
>posi3318
CCCCGTCAGCAGGCGACTCGG
>posi3319
TGGGTACTGCCTTCGAGAATTGTG
>posi3320
TTACGTACCATAACACACGGTCCCT
>posi3321
TCGTGTTAACGAGGAGATTGTAGCCGC
>posi3322
TGATGACTCGGAAGCCCCTCTCGG
>posi3323
TTCCTGGGATTGCGCTTACTCTCGC
>posi3324
TAGGAACCTGGTGGTTGCAGCACGC
>posi3325
AACAGTGCAGACGGCGCCCGCAAC
>posi3326
TCCCTGTGAAAGCCGCTGGTGCGC
>posi3327
TATGAATGTCGCTTCTGATCCGGA
>posi3328
AACGGTGATGTCTCCATGTAGGCTGGA
>posi3329
TGGTCGGTAACTGACGGCGCCAC
>posi3330
GCGACTTTAATGCCTGGACAGTGG
>posi3331
TGTCTTGGGCCTCCGACGTTGGGC
>posi3332
GCTCTCTCCAAGTCCAGGAACTGG
>posi3333
AGCGTCGCCGATGTTATTGTTGGTCCA
>posi3334
CCATCCTTAGCCGTTCGAGGTCC
>posi3335
GCCGGCTGCACCGCAACGACCTCCC
>posi3336
TGGCGATGCTTTTGAGGTACCTGGTT
>posi3337
GACGACTCGTAGGCACTTCCACTC
>posi3338
GTGGTTGGGGCTGCCTGTTTC
>posi3339
GACGAGTTGCTCGATTTGTACGTTGGTC
>posi3340
TGTCCACTCGCACTTTGGCCGACCTA
>posi3341
TGCACTGCCACTGTTTTTGATCGACA
>posi3342
ATGCCCAGGAGTCTGTTCCTCCT
>posi3343
TTTCCATGGCCCCAATGTTGCGACGG
>posi3344
TGCGCCAAAGACCTGCACGCCGGTGGG
>posi3345
TCCTTGCGTTGAACTTCCGTTGTGAC
>posi3346
TCAAGGTATGACTTCGGTGAGCAGGATG
>posi3347
GTGAAGAGCGGGAGAGCGTAAAAGGG
>posi3348
GACCGGAGTCGTTGGAGCATTGGCGC
>posi3349
TGGGGCTGCCTGTTTCTGTTTTTGAT
>posi3350
TGCGCCACTTCTCCACAGGCCCGTCC
>posi3351
TCCCTACTGCACGTCAGTCGATCGC
>posi3352
TGGGTATGTTAGGTTGTGGGTAGGT
>posi3353
TGTCCTGCTGCCCCATTCCAC
>posi3354
CACGGACCATGGCTGCTTCCGGGCCT
>posi3355
TGCTTGCGAGATGCCAGGGAGTGCGG
>posi3356
TGTCAGCTGGGCGTCGCCGGG
>posi3357
CTATTGTCTAACAGGTTGGTGGCGA
>posi3358
GCTTGTTCGTACTGTTCCGGTGACGCGG
>posi3359
AAGCACTGGGAACTCTGGTTG
>posi3360
ACTAAGGGACTATTTTAGGAGGCGGG
>posi3361
TGGAACAGGACGAGGCCAGATTCTGC
>posi3362
GGTAACTGTAACACTGCAATAACGAG
>posi3363
TCCCCGCCGAGATACGGCTCCTGCACC
>posi3364
TCGGTGGGGGAGTGCTTGCTTGG
>posi3365
TGAGACTTTATCACACCTTGGCCTA
>posi3366
TATTTCCTCGTGATCGTCCTTTTGGG
>posi3367
CAACCGGTGAGTCTGTTCCATTTTGC
>posi3368
TGATGGCCAGGTGGTTGGGGT
>posi3369
TGTTGGCATTATCGGTAGCTGGT
>posi3370
TCGGCAGGTGTTCCCCAAGGATCGGTAC
>posi3371
TGGAAGGAGACTGTCCTTCAATACCGC
>posi3372
TATAGGTAGCTCGCAGTGGATTGCATT
>posi3373
TTCGATGGCGACTACCTCCGATGGCC
>posi3374
CGGAGCGTTGCTAGCGAGGGTGCAAGC
>posi3375
TGAACTTGGGGGCATTGGTGCGATTC
>posi3376
TCTACGCTCTTCTGCTCAGGTTGACTC
>posi3377
TCGTGGTGGCTGTGGTTGGTACCCA
>posi3378
TGTGACTGCTGTCTTCTTGCTGGCGT
>posi3379
CAGCGGAGACTCCTTGGAGACTTTG
>posi3380
TAGGTGTAGAAGCCTATTTTTTGTGCGG
>posi3381
TCGGAGCAAAAGGGGGAGGCCCACCGA
>posi3382
TGGTGTGACCACCTTCCCCGCC
>posi3383
GACAGCCCTCCGACCACCAGCAGAGCCGC
>posi3384
GGAAGCCGCCGACAACGTGCCCAACACCAG
>posi3385
TTAAGCTGATCCCATTTGCCGACGGA
>posi3386
TCGGCGGTGACCATGTTGCGGGGGA
>posi3387
TCCCCAGATGCTGCTGATGCGC
>posi3388
CACCACAGGACAAGCATTTGT
>posi3389
TGCGGTGGCGGCTGCTTTGACGAT
>posi3390
TGACGTAGCAGCCCGGGCGTC
>posi3391
GCCGATGACACCGCCTTCCTAGCC
>posi3392
CTCCCGGCCCTGATCGCATCGACGC
>posi3393
TCGGGTCCTACTGTGCGAGTCGT
>posi3394
TATTTACCACCATTCACCGAGAACGATG
>posi3395
TGCCCTGCGGATTGTGTCTACTCCA
>posi3396
TATTGCTTCTAAGCCTACGCGGTCGC
>posi3397
GCCCGGGTCCCACAATTTTTCGGAGC
>posi3398
AACGCAATCGCCAAGCTTGGATA
>posi3399
TAGCATCATCAACGTCCTGTCCAGAG
>posi3400
TATTACCAGACTTGACCTCCTTTGAC
>posi3401
TGAAGCGACTGTGTGGTTCTTACCAGGC
>posi3402
TGGATGCCCTGCTGCCCCATTCCG
>posi3403
TCTAGCCGCAGTCTACTGCCCACCGCG
>posi3404
TGGTGGTTCGGTGTTTGGGGCTT
>posi3405
CGCAGGGCTGGCGCCAACACTGCTCT
>posi3406
TTGGGATGGTGGCGTCGCGATAATGGC
>posi3407
TGAGATCCGTACGTCTCGCGGCACAA
>posi3408
TGCCTTGCTCACGAGCATTCCACGGG
>posi3409
CTAGGTGGCAGTACCGTTGGGTATG
>posi3410
TGCGGTTTGAGACGCTGGCAGTGCCC
>posi3411
CAGAGGAGCAGAGACGAGGTGAAACA
>posi3412
TGCCAGCTGAGTGCATACGTGGATG
>posi3413
TGCCCCCCTGCTTTCCCGCGATTTCC
>posi3414
TTGAAGCCTTTTTGGAACTGCCT
>posi3415
TGACAATGCGGCTGATGATGCGACGCGGT
>posi3416
TCATGACGTCATGGACCATCCAGTTG
>posi3417
TGGCGTGAACACATTTTGTTGGTGAGC
>posi3418
TGGTGAAACGTCAGTACAATTGG
>posi3419
TGAAGAGGCTGTGACTGCTGC
>posi3420
ACCCGCGGCTTCGGTGTGACGTGA
>posi3421
CAGCTGCTACGCTCCGCCGAGCGACA
>posi3422
TGTTAGCCAGGACCCCCGGGTCGG
>posi3423
AACCTCCGCTTCTGCCTCCTTTTG
>posi3424
CTGGTGTGCATTCGGCTAGAGAGGGC
>posi3425
TGGTAGCGCCGGTCACAGTTCTAC
>posi3426
TGGTCTCTACGCCTGCCTCGTCTT
>posi3427
CAATATCCCGATTGCCAATGCTGCCC
>posi3428
CATCGTCTTCTGACTTGTCGCGGTC
>posi3429
TCGCCTGTTTGGTGCACCTGGGTCG
>posi3430
TCGAGGAAGTCCCCGTACCACAGCCGA
>posi3431
CCGAGTCCCTTGCAGACAATGTTGC
>posi3432
TGGCTTTGGTGGCCATGCAAACGA
>posi3433
GGAGGCTGACCTGCGTAATACAGTT
>posi3434
GACTTCTCGGCCGCGTTCCGTGCC
>posi3435
TAGTGTGACTCGCTTTCTTTGAGGG
>posi3436
TTGGGCTGACTCTACGTGACGGAAC
>posi3437
CTGCAAAGGTTAGCGGCTGGTGGTCGG
>posi3438
CACATTCGGTAATGCCTGTCTGGG
>posi3439
GACTTCGTCCGTGTCCTTCTC
>posi3440
GGGATTACAACCACGGCACCCTAT
>posi3441
CGCCAACGACCGGTCGATGCTGCTC
>posi3442
CCAAGAGAGCTCTGATGACGAAC
>posi3443
GAAGTCCTGGATCGTGCCTTTTCCT
>posi3444
TTGGTAAAACCAAATGCTGCTTGGAA
>posi3445
TGTGGCCCACATAGATGCTGCCTCA
>posi3446
CAAGCGTTGCTTTTGGTCCCT
>posi3447
CGACCTGGAAGCGGCGCTCAATGA
>posi3448
CCAGCGAGGATAGGGGCGTGCTAG
>posi3449
ACACAGACTTGAGAGGCGCCAAAACG
>posi3450
ACAGGAATCTGGGGCGGCCTTG
>posi3451
GAAGTGGGATACGTTGGTGAGAGC
>posi3452
TGCAGACGGATGCCAGCGACTGTGGGC
>posi3453
TTCAACGGTACCTAATGTCTGGTGGT
>posi3454
TGGCTGCGCTTCGTTTTTTCTGCC
>posi3455
AGGATATCCAAGTGCCATTTC
>posi3456
CAGTCATCCATCTTCGCCCTCC
>posi3457
TACTTCAGGCAACTTCGTGGATACGC
>posi3458
GGTAAGAACCACACAGTCGCTTCATC
>posi3459
CCCGACGATTTCTGCACTAGAACGGT
>posi3460
TCCCCACGCCTATGGATACATACTC
>posi3461
TGGCGATTACTCGGTACGGTTGCCGC
>posi3462
TCACCGTTGAGCCGCCTCTGAAATTCAA
>posi3463
CGTGATTCGGTTGACCTGTTCGATGG
>posi3464
TTGGCTGCAGGAGCTTGGGTGGGAC
>posi3465
CACGAGAAGGATAAGATTGGTCCTGTGG
>posi3466
TGTAGTGGTGCTTTCGGGCTTAAC
>posi3467
CGCCGCAGTGGGTTGATCGTGT
>posi3468
CACAGTGCTCTTCTCATCGCCGTCTT
>posi3469
TCGACGGCGACACCATCCCTACCTCCAG
>posi3470
TCATCTGGGTGTCACGTATGTTGGCCG
>posi3471
GGCCGCCTTGGCGCGATGGATGTTC
>posi3472
TGAAAGCTATTGGTTTGTTGGCATGGG
>posi3473
TACTTCAAAGCCTGCTTCCAGTGG
>posi3474
ACTGGGCGTGGTGCGGTTGC
>posi3475
CACAGCTATACAAATAAGGTTGCGAA
>posi3476
TCGCAGGAGCTGTTCTTGGAATCC
>posi3477
CCCTGCTTCCGGTGGTGTAGCGTGG
>posi3478
CTCTGCATCCGATTGGGCCTT
>posi3479
GCCAGATGGCCTCTACGCCTGCCTC
>posi3480
TCGATCTTCTCCACCGGGCTGCGTG
>posi3481
ACGATCGTGTGCGACTTCAACGACGGT
>posi3482
TGTTCGCTTCTATTTCCAGTGTCGGTAT
>posi3483
CCCGTTGTGACTCTTGCCACCTGGTCTGC
>posi3484
TATCTTCACAGTTTCCCCTCTT
>posi3485
GGAGACCGGGACGAAGACCTTCGAG
>posi3486
TACGATGAAGGAACTTGTACCCAAGAGG
>posi3487
TGACGCTAGCAGGCTGACCGCTTCCGAA
>posi3488
GCCCTAAGTGCCTCCGGGTTTCCGC
>posi3489
TTATAGCAAGCTACGGTCACATATGAT
>posi3490
TCGAAACTCCTTGCCTCGAAGGTGCGA
>posi3491
TCATGACGCGCTGCCTCTGCC
>posi3492
CCAACGGCTTCTGGCACTCCA
>posi3493
TGCCAGGCATGCTGATCCTCTCAC
>posi3494
TCCACCGGCCGGCCTCCATCTCCCT
>posi3495
TGACGGTTGGATCTGCGGATTCCGGAG
>posi3496
GATCCCGGAAAGTCGGCCAGCGAA
>posi3497
TGTAGGGACGGAGAGGCTTGATC
>posi3498
TGACCATCGCGAATGGGACGTGT
>posi3499
CCACGTCTCACGAACCTTGGTGGTCC
>posi3500
CCTTCCCGCACCCCAGAGCCAGTGG
>posi3501
CCGGTACTGAACTCGCAGCTGTG
>posi3502
TCGACGGTTGTTAAGGCGGATG
>posi3503
TACAGAGGCGACAACGAGGTGACTG
>posi3504
CCCACTGGCTTACAAACCCTGCCCTG
>posi3505
GACTGGATTGCCACTCCTCTG
>posi3506
AGGAAAAACACGGCTGGTAC
>posi3507
TGACCTCGTGTGGCCATACTCTTG
>posi3508
TCGGTCCAAGGACTTCGGAATGCTGCC
>posi3509
CTATTGTCTAACAGGTTGGTGGCGAG
>posi3510
TAAGTATTTCTTCCTCCTGTTCGG
>posi3511
TTGTAGTCGTCCACCAACTCGAAGTAC
>posi3512
GGGGTATTATGATGAACCAGGGGCCTG
>posi3513
CTAGATGGACTTGGAGTGCAGCGC
>posi3514
TCTTTTCCCACTCTATCGCAGCCATGAGC
>posi3515
GAGCCGCGGTCAGGTCCGAAGGATG
>posi3516
TCCTACCGGCCGATCAGTCTCCTCC
>posi3517
GCTAGTCCTCACCGAAGCCCGCCTTGGCAC
>posi3518
TCCGTCGGGACCTGGCGAATAGAC
>posi3519
AGTGGAGGATTGCTCGCCTGCT
>posi3520
GCGACCGGAGTAGCCAATAGTGCTT
>posi3521
TAGCCCCGAGGATAATGGGCCATCTC
>posi3522
TAAAGGCAGCTCCTGCAGCAATACATG
>posi3523
TACCTATGGCGTAGGATGACTTGGATG
>posi3524
TAGGCAGGATGGGGACAGCCTTCTGC
>posi3525
TCAGCTTACTCTCTGGTCTTTC
>posi3526
TAATCGCTTCAACGCCAATTGGCTGC
>posi3527
TGAAGAAGAGATGCCTAGTGAGTTTG
>posi3528
TCCCCGCCAAGATACGGCTCCTGCAC
>posi3529
GAGGGAGGGTGAAACCATCGTTCGC
>posi3530
ACCGTCAGTTGCCGACCACGCCTTGGT
>posi3531
CCACGTAGCTATGCGTAAGGTAGCC
>posi3532
TCTGAAAAGGGTGACGTTGACCACGGTT
>posi3533
CCTCCGCTTCTGCCTCCTTTTG
>posi3534
TTGACGTAGCCGCCCGGGCGTC
>posi3535
CACAAATGCTTGGACTACCACCT
>posi3536
TGAAACGATATGAGCCATTGCTGGTTGA
>posi3537
CAGGGCACGTCTCAGT
>posi3538
CCCAGTGCACCTTTCGCCTCGGCGC
>posi3539
TGTGCTTCTTGTTGGGGTGGCTTGACCCGC
>posi3540
GATCCTTGGTGTGCCCGCGCCG
>posi3541
GAAGCGGTACCGGCGGATGGTATTC
>posi3542
GCTCGGGATTCCATGGGTAGACGAC
>posi3543
GGAGATCGGAGTTAATGTTTGC
>posi3544
TGCACCCTCGCTAGCAACGCTCCGT
>posi3545
AGAACTACCTGTTCAGCTGC
>posi3546
CAAAAGATCCTGACTCGCCTGCTTA
>posi3547
ACCCGGGACGGTCGTTTGGCGCTG
>posi3548
CAGAACTTAAAGGCGCCAAATTGAGC
>posi3549
TGAAAAGTGTGGATCTACCCTGGCTC
>posi3550
CAGAGGCCAAGTCATTGAGCGCCGC
>posi3551
TCCAGTCTGTCTTCCGGATGGGGTCCCAT
>posi3552
GACACCAGGAAGATCGATGAGGCCAT
>posi3553
TGGCTTCCTCTGCTTGCGCACA
>posi3554
TGCCCATCTCCTGCTCGATGACGTGA
>posi3555
CGCGGGCCTAGTCGGAGATCGGATG
>posi3556
CGCCTTATGACAATGGACTGCCGAC
>posi3557
TGCCGTGCTAATTGCTGTTGCG
>posi3558
TGTAATGTTGTAATGTCGTATCTTGC
>posi3559
TTGCCGTGTCAGTGGATGACGCGA
>posi3560
TAGCGCCAATAGATTGTCTGCGCGA
>posi3561
TAAGTATGCCCCTCAGGTCCTCGTTC
>posi3562
TGCGCTCAACCGCAGGGCCAGGAGG
>posi3563
CTTAGGCTAATCCGCGTAGCTGCGCT
>posi3564
AACGTGCTATGGAAACGCTCCAC
>posi3565
CCCCTGCTGATGTGACTGTTGTTGC
>posi3566
CCCGAACCCTTCTGGTGTGTT
>posi3567
GGCGTGGTGTCCAGCGATGAGACT
>posi3568
TGCATAAGTTTGGTGTATGCGGACTA
>posi3569
ACGCCTCATCAGCGCTCCTCCCT
>posi3570
GCCGGGCAAGCACTCCCCCTTGCTG
>posi3571
CGCTAGCATGTATGGCAACGGCCGG
>posi3572
TGTTTGGTGCCCCGGTATGGTATGA
>posi3573
CCTCCTCCTCCTACAACCCCGAGAAC
>posi3574
GCAACCTGCATATCCGCGAGCTGGCCG
>posi3575
GGCCCGAACCCTTCTGGTGTGT
>posi3576
TGCATGAACTCTTCCGGGCCGATGG
>posi3577
CACTGCCTGGGGACTTGTGAGCGACC
>posi3578
TACTGGGACAGCTGCTCTA
>posi3579
GCTCCTCCTGAACGGGTCATTGCGA
>posi3580
TAAGTTCTCGGCTGATCAGTAC
>posi3581
CTACTCCTACGGGCCTGTTGATG
>posi3582
CCGTCATATATGGTCCGCCTGGCT
>posi3583
TTGCCAGCACGGCCGAGGTCGCCTT
>posi3584
TTCGGAGCGAAGGCGGGCTGTTGGAC
>posi3585
TGGGTACCAACCACAGCCACTACGATAC
>posi3586
TGCCTCGTCTCTGGCCAACTGGGTC
>posi3587
CCAAACTAAATTTCCTTTTAACTGC
>posi3588
TAACGCTGGGCTGGTTGGTC
>posi3589
TCACTGCTTGGCCTCTGGGATTGGA
>posi3590
CACAAGGTGAAGCGTTGGGTCGCCA
>posi3591
TCGGGGTCTTGCTCGGAGATTGTAAG
>posi3592
TAGTTTGTAGGCATGTCTGC
>posi3593
TGCGGGGGTTCTGCTGGCCTG
>posi3594
TTGGTTCACGTCGCTGCTGCCCCATA
>posi3595
TGTAGACACGTCCTACATCAAGTTTCGC
>posi3596
TGGCTTGTTCGCGGCTATGCTGGCGA
>posi3597
TCACCGACGAGGATGTTGATCGCCTG
>posi3598
TGAACTCTTCTGGGCCGATGGCTGT
>posi3599
TGGGCCCGTAGTGATGAAG
>posi3600
AACAGCGGGGGCAGCAGCGGG
>posi3601
TGCTTTGTAATGCTCTGCTCGTTGA
>posi3602
TATACTTTGTGGCCTTCGAGTGGGT
>posi3603
TGCAGCCAACGATTCCCACGACGGA
>posi3604
TATCTTCTGTTTGCCTGGTAC
>posi3605
TGTCCAATGCCACTGCTATGGCACC
>posi3606
TGCGTTTGGTGCTTACTGATCGT
>posi3607
TTCCGTCTGTGGGTCATCTGGGT
>posi3608
TACGAGCCGGTGGCATTGCTCGGG
>posi3609
CAGCCGTCATTGCATTGTTTGGGAGC
>posi3610
TACCTTCATGTTGGCATCACACAGGCT
>posi3611
ACGATATAGCTTGGTGAACATC
>posi3612
ACCAGATCTATTGGACTGCCGGTCGA
>posi3613
TGCAGACGGCGCCACCGGTTAAA
>posi3614
TGGGACAACCTCCATGCCGATCATCC
>posi3615
TGTGACGGTGGTTGAGCCATGGATGGA
>posi3616
GACACGCATGGGCCCACAAACGTCGCTGT
>posi3617
ATATCTTGCTCGGTTTCCAGGG
>posi3618
ACGAGGGAGAATTGTGAGTCGGCGG
>posi3619
CAAGGCGAACGACTTCTTTTGGCG
>posi3620
CGCCTTCGTATGTGACCCTCCAA
>posi3621
GACTGGGTGGCACGAGGACGAG
>posi3622
TCCAGCGTTGGACGACTGTCACGGTC
>posi3623
TGATTCGGTTGACCTGTTCGATGGTTC
>posi3624
CATCTTCACCATTCCACACCATGTT
>posi3625
CCCATTGCCACCGACGGGACCGAGA
>posi3626
CATAGACACACTAGGCTGAGACC
>posi3627
TATCAGCACCCTCTATCATCATGCCT
>posi3628
TGCAGTCACTGGAACCTGGCCGGTTGGTC
>posi3629
TAGGACTCCCGGGGAAACATGGTC
>posi3630
CGCACTCCGCCACCAGCCCCAGTCGCC
>posi3631
TGGAATTGGGAAGTCTGAAATTGCC
>posi3632
TAGATACGGATGCGTCGGTGACATGC
>posi3633
TCTCGGAACGCGGATCTGGTTGAGG
>posi3634
CACGCTATGGAGTGGCGGTGCATTGGCA
>posi3635
GAGGCTTACGCGATCGCTGACGGC
>posi3636
TACGTGTGCACACATACAGATG
>posi3637
CGGCTGAGAGGGTGCTTGCGCGA
>posi3638
TCTTGAGCGGCTCCCTAAGTCC
>posi3639
CCAAAAATATCGCTAAACTCGGTGCA
>posi3640
TCGCCCCCTACACAGCAACCGTCGA
>posi3641
TCCAAGAGTTCCGCGTGGTGGGTACT
>posi3642
TATTAAGATGGGCTTGTAGGTGT
>posi3643
CACCGGGTTTTGGCACTTTGCCGCGG
>posi3644
TGCATTACGATTGGGATGCGATTG
>posi3645
TCCTCAGATCGCAGGCTCCTGCC
>posi3646
GGACTGCTGTGACCGCCGAT
>posi3647
TATTGACCGCTCGATGTCTGCGT
>posi3648
CGTGTCCTGTCACGGTCGCC
>posi3649
TGATAGTCTGTCATGCTTGAACTGGG
>posi3650
TCGTTGTTGTTGCTGCTTCTGCTG
>posi3651
GTTGGGGATCTGGAGGATTGCCA
>posi3652
TAGGAGCTTGATGTCTACATTGCGC
>posi3653
TCAAGGCAGCGTCCTCGGTCC
>posi3654
TCGTCAGCCTGTTGGATGGTGTTCTGC
>posi3655
TCGCATGAGTGTGCCTTGCTTGGT
>posi3656
CGCGTGCAGCGGTAAGCTGGGC
>posi3657
TCCAGGGGATTTGTTTGGTTTGATG
>posi3658
TGCATGAACTTTTCTGGGCCGATGGCTGT
>posi3659
TGGAGGGCAGTGCTTCTAATTGGCTG
>posi3660
TAGGGGACTCATTAACATCTTGGA
>posi3661
GCATCGATGGCAGCGCTTGACGTA
>posi3662
TACCGCGGTCCACGTCCTTTGGTTCTG
>posi3663
CGGTACATGGATGCGGCCCTTC
>posi3664
TCAGCACTCAGGAGGAGACTGCCGCAGC
>posi3665
TGACCTCGTGTGGCCATACTCTTGGC
>posi3666
TGAGCATGGCCGCTCCTCCTCGAGC
>posi3667
CGGTGATGTCTCCATGTAGGCTG
>posi3668
TCATAGCGGCTGATGGCA
>posi3669
TGCGGAGGCGGATAAAGGTCGCGCA
>posi3670
CCGTCATATATGGTCCGCCTGG
>posi3671
TTTCCGCCGATGGCCTACACCTC
>posi3672
CCAAAGCAGAGAGAGCCACAGGGTGGA
>posi3673
CGGTCATGTTGAATGTGTCGATGGTAC
>posi3674
TCGGGCCAGCTCATTGAAGATAGGAGGAG
>posi3675
AAGCCTCCAAGAGTTCCGCGTGG
>posi3676
ATGGAAAGGATGATGGAGCGC
>posi3677
TGCTAGGGGCTTTCGTAGCAAACTAAC
>posi3678
CAGCATAGCCACTATTGTCTGCGA
>posi3679
TATGTTTCATCCGGATCTGCTGGC
>posi3680
CACAGGTCCGCACCTATGCCTGCCAC
>posi3681
TGACTGCAGATGGAAACGCTTGGGA
>posi3682
CATATATGCCATGATGTGAGC
>posi3683
TCCAGCCCTACAAATCTCCAGGTCCA
>posi3684
CCCCCGTCTACTGTTGCGGCGAT
>posi3685
TGCTGTTCTACGTTTTGCTTTTGTG
>posi3686
CGGCCAGCGTGGGGATGCTG
>posi3687
TGGGCCGCTGACGAAGTTGATGTTGT
>posi3688
CAGCGCGATCGACTGACTTGCAGT
>posi3689
TATGCAGCGATCCAGACCCAGAAGT
>posi3690
CAAGCGCTCGACGGACGGGGTGTA
>posi3691
TCGTGGGGCCAGCCCGATGCCTG
>posi3692
CCTGAACACCTTCCTCACAGAACGTCATC
>posi3693
GCGTGCTGGGCCCATAACCTGTTG
>posi3694
TGGAGGCTGTCGATGGCCAAAGGCGTT
>posi3695
CGAACCTTGGTGGTCCGCGGGGTA
>posi3696
TACGTCAAACGCTGCCATCGATGCTGAC
>posi3697
GCACGCTCTGTCAGGCATTACACCCA
>posi3698
TAGGTACCCTCGAAAACAGCCATGG
>posi3699
TGGGGCTGCCTGTTTCTGTTTT
>posi3700
TGCAGCTGCTGATCGCTACACCGTG
>posi3701
TTGGGGTGTGTTGCTGGTGGCGG
>posi3702
CATACAAGCAGACCTGGGGACCAC
>posi3703
TACTCCAGGCCCATTGCCTCTTCC
>posi3704
TAAATGGGCCGCTGATTGATCCCTGCG
>posi3705
TCCTGAGGGAGCTGGTGCAGATGC
>posi3706
CTGAGAGGGTGCTTGCGCGACTTGAGG
>posi3707
TGCTGCGATTGACAGCTGCTCAG
>posi3708
TTATAGCGGATTTCTGAGATGCCTG
>posi3709
GATCCTTTGTCGAGAAAGTGCCGGG
>posi3710
ATATTCTGCTGTTGATGATGCTCATC
>posi3711
CCATCGACAGCCTCCACCGGTCCC
>posi3712
GCCAGGGCCAAGTTTGACGGTGTTC
>posi3713
GAAGGTTGTCCTCTGTGACGGCAG
>posi3714
GAACGGTGGGTAATATGGCGGC
>posi3715
TGCGGCGCAAAGGAAGATTGAGCCAA
>posi3716
TGGCGTGGTGTCCAGCGATGAGAC
>posi3717
TGCCAGAGATGAGTTGTTGTGCGCAAG
>posi3718
TAGTCTCCGCTGCCATCAACGCCA
>posi3719
GATAGAGGTGGCCGGTCTGGATTTGGG
>posi3720
CCTGCGCATTTTGAGGAGCCTTTTT
>posi3721
TGCTGATAGAGGTGGCCGGTCTGGA
>posi3722
TCGATTCCACCTCTTCCGCGAGCGCCAGA
>posi3723
GCAACTATTTCTGCGCCTGGG
>posi3724
TGGCCGGGTGTCTTGGGCCTCCGAC
>posi3725
GAGGGGTGGCCGCCGGATTAAGTTGC
>posi3726
GCTGCTGCGCAATGGTTAACGTTGA
>posi3727
CGCTGACGAAGTTGATGTTGTGGCAG
>posi3728
TACGGCGGCCACCAGTTCTAGAG
>posi3729
GAGTCGCCTGCTGACGGGGCCCGAA
>posi3730
GGGACTAACGGACTTGGG
>posi3731
CGCGCTTGGAGACCGAGCTTCAGCAGC
>posi3732
TGTCTGTGTGTCTTCAGCTATTTG
>posi3733
TGGAAGTGTGTTGTTTATTCTAAGATGA
>posi3734
GATGCATGTGTTGCCCGGTTGA
>posi3735
AACACGAGAGCCGAGCGCTGGTGAGT
>posi3736
TGCTGAGGGAATGGGTCAGAGGCTG
>posi3737
TAAGATTTGGGTACGCTCTTGAGTA
>posi3738
TGCCTTTGGATGATGGCTGATGCTCGT
>posi3739
CCCAGGCCTACATTTCCTCTGGCTG
>posi3740
TGCTCACTGACACGGGCTAGTTGC
>posi3741
TCCGCTCAAGGCACTCACGCTGC
>posi3742
TGATTCTTGTTGCGTCATTGTGCGGT
>posi3743
CGCAATCGAAGCTGGAGTGCCGC
>posi3744
TATAGTCCGGGTAGCTGAGCATGACA
>posi3745
CACGTCAGCACTCCAAAGAAGGTC
>posi3746
GCAAACCAATCCCAACCAAACCCGTC
>posi3747
TGAACTCCTACGCTGTGTTGGCGG
>posi3748
GCCGTTTTGACCCTTTGGTGGGAATA
>posi3749
CATTAGCGCCATGCCCACTGTGGGGA
>posi3750
TAATGGTGCTGCCCACTTCTACGC
>posi3751
TATCGATGGTCTGTTGAATCTCAGCGG
>posi3752
TGTTCCTAATGTCTGGTGATGG
>posi3753
TGGCGCAACGAGCCAGAGGCAGTAC
>posi3754
GTACGAAACATGCTCTGACCTAATGGCC
>posi3755
TGTTGATCTCACTGTTGCCCCTGC
>posi3756
TCACCTAATAGCCACTCGTGTGCC
>posi3757
TGAGTCGACTGTTCCGTAATGATCGA
>posi3758
TTCGCCCTCTCGCATGGTCCACGAGCGCC
>posi3759
TTCGTCAGGACTCACCAGCGCTCGG
>posi3760
ACCCGCGGAGACCGTGGTGACTGCGC
>posi3761
TCGGAGGTGGCTGGTCGTCTGTTCCGG
>posi3762
TAGAGCTATTCTTTGCGCTCCTGTGC
>posi3763
TCCTGGGCTATGGGTTATTGACCGC
>posi3764
TGTCTCCTGGGCATGCCCTCCG
>posi3765
CCACCTCTTGGGTGTATTGGTTGGCCG
>posi3766
TGCTCACGGCGATTGATAAATTT
>posi3767
TGGGTACAGCTACCCGTACATGGT
>posi3768
TACTGCCGCAATGCCTTTATGCCCTGGG
>posi3769
TGACGTTCCACAGGTTGTGCTG
>posi3770
GCGACACGGAAGTCTTCGATGGCGA
>posi3771
TAGCCGCAGTCTACTGCCCACCGC
>posi3772
TAAAGCGTTGTCCCTTCTGTTTTGTGC
>posi3773
CAGCGCTTGACGTAGCCGCCCG
>posi3774
GTAGGCAGAAATGGTTCTGTCAGC
>posi3775
CAGATGTTAAGTGTCGGGATAGGA
>posi3776
TCTGTACAAGCAAGACCACCACACCCAT
>posi3777
CAAGTACCTGCAGTGCCACTGT
>posi3778
GTCCAGTGCCAAGCTCAAGTGCCATCCTA
>posi3779
TGGAGGATGGCTCCTATGAAACGTGGA
>posi3780
TGCCGGTCTCTAGGAGAGTGATGATG
>posi3781
TGAACTCCTACGCTGTGTTGGC
>posi3782
TGGGTAACGCCTTACCGGTGGATTTC
>posi3783
GACCCTTGAGGAACACCTGCGGAGACTTGGT
>posi3784
CACATTCGTGCATTGAAGGGTTTGGG
>posi3785
AGTTGCCGACCACGCCTTGGTCACC
>posi3786
TACTCCGGTTCCGTCACGTAGAGTCAGC
>posi3787
TACTTCGCTTATGGCCAAATGGAAGACGC
>posi3788
TGGGCTGACTCTACGTGACGGAACCGGAG
>posi3789
CAGTACAGTGGCCAGCACGGAAAC
>posi3790
TGCAGTGTGTCTCGCTGAGCAGTAAT
>posi3791
TACGGAGTGCCCAAAGTGATGATCA
>posi3792
TTGACGTAGCAGCCCGGGCGTCCTCC
>posi3793
TGTCTGCGTTCACGGCAATGGT
>posi3794
ACTGCAGGTACTTGGTGGAGCTCCCCCG
>posi3795
CCACCTCCTCGTTGCCCGCCCGAT
>posi3796
TCGTTGTAGATGATAGTTGTCTTCA
>posi3797
TGAAAGACGCAGGATGGTCCGCCTGG
>posi3798
TAGCAGAAGCCTTGTCCGTGACTGGA
>posi3799
TGCCGCAGCAAAGGAACCGCAAGCA
>posi3800
TCTTCGTTCTCGAGCCAGTTGTCTA
>posi3801
GAGAAAGTGCCGGGCCACCAGCCTG
>posi3802
TCCGCTCGTTGTCCTACATCCTTC
>posi3803
TGAATTGTACTTGGATGTGTCG
>posi3804
GACGAACTACCAGCCCGAGCCTTAA
>posi3805
AGGTCGTCGTTCTGGAGAGCA
>posi3806
GACGCCAGCGGAGGCATGGGTGGGCTGTC
>posi3807
TAAGTAAGCTTATTGGCGGCCTG
>posi3808
TACTGTCCAACGTTGCTCACAGGCCAC
>posi3809
TGATGATCCTGCTTGCGGTTCC
>posi3810
CCCTGGAACAGGTGGAATGGTCA
>posi3811
TAATGCAGGGCTTCCGGATTGGTGGACG
>posi3812
TGGCTCTTCTGTTGGTGGGGCAAG
>posi3813
TGCACGACGACGATTCGCTCCAGG
>posi3814
CTGCGCAACCGCTTCTGGGGTGACGGT
>posi3815
GCTCGGCCTCTGGTGTTGGATA
>posi3816
CATGGCCTCATCGATCTTCCTGGTGTCC
>posi3817
CTTCCAGAGTTGGCAAGTCCCTTTGCT
>posi3818
TCCTGGGGGAGTCGAAAGC
>posi3819
TTGCGATGCCGTCTCCGACTCCTGATGC
>posi3820
ACCGTTATGTGCTTCTAGACCGACCGAGC
>posi3821
GACCCCAGAGGTTGTCGTCTACGCTAG
>posi3822
GCAGTGCAGTAGGATGTGCTCTGC
>posi3823
TTGAAAGGCGTCCGCCCGGTGGAGTC
>posi3824
TAGAATCATAATTTGTTCGCTGGGTTG
>posi3825
TGGCCAGACCACTGCACCATCC
>posi3826
CCCGGTAGCACGAGTCCATGCGC
>posi3827
AGGACAGATGTGCCCAGCGATT
>posi3828
TGGGTACAGCTACCCG
>posi3829
TGGATTGCCACTCCTCTGGTGAGCCTA
>posi3830
GACCCGTTTCGGCTTACCCTTGG
>posi3831
CAATCCTTGATGACGCCGATCTGA
>posi3832
TCCCTCTCCGCCGTGAACCTGGAG
>posi3833
TGCAACCGCGAATTCCCCTACAATG
>posi3834
TCCATTGGCTGGGGAGCTTGCGCC
>posi3835
TGTCTTCATCACTACGGGCCCAGCCACCTG
>posi3836
TACGTTGGTGAGAGCGGAGCTGGTA
>posi3837
TGAGACCGTTCGGCGGTGGAAATCCGA
>posi3838
TGGTGAGGACCACAGCCTGGGTCC
>posi3839
TGCGTGCTCACCCCTTGCCACCGA
>posi3840
TTGCGAGCACATACCACGTGG
>posi3841
CAGAGTGTGAACTTGGAGGCATCAG
>posi3842
TGGTGGACTGACGACCTCTGCGC
>posi3843
TGTCGGAAAGGTTGCAACGTTGTTTC
>posi3844
CACCTCTGGAACCGTACCTCCGG
>posi3845
AAAGATCCCTCCTGGTGGCCCCGAC
>posi3846
CAAAGTTCTCCATGTCGAAATAGTC
>posi3847
TGCAGGATGGCGTAGACAGCGAT
>posi3848
GACGCCAAGTACCGGAGGATGTGCTT
>posi3849
CCTGAAGGTCTTGCGGTGGCGG
>posi3850
TAGCTGTCCGGGTGTCAGTCTGAATGGGA
>posi3851
TGCCTCGAGTTGCACTTGCGCCGTC
>posi3852
CGCGTAGGCTTCACCTTGGTCCAC
>posi3853
TGACTGACTCGTGTAGTGTGCACTTA
>posi3854
TCAATGATGGCTCCCTCTCGTTTTCTA
>posi3855
TGCTCACCCCTTGCCACCGACGGGA
>posi3856
TCCCATGCTTCCCGATAGTTGTCATT
>posi3857
TGGTCGCAGCTCTGCCTCGGCCA
>posi3858
CCAATGGGTGTGCTTGGCGTTATAGT
>posi3859
TGACAGTAGTTGTGAACACAGTGCGT
>posi3860
TATCTGTAATCTTGACTCACTGCCGC
>posi3861
TGCCGGTTCCTCTCCTGGTCCCTG
>posi3862
TTGCGTACATTTGCTGCAGTTGATC
>posi3863
CAGCGTCGCCGATGTTATTGTTGGTC
>posi3864
TTCCTCACGGACCATGGCTGCTTCCGG
>posi3865
TTCGAGGATGTTGACGATATTGC
>posi3866
TGTCCTCCTATAGTGGCCATGGCTC
>posi3867
TCGGATGAGGTTGCCGCTCTCCTCC
>posi3868
ACGACATAAAACGAGTCTTGGCGCTGC
>posi3869
TCCCGGAAAGTGGGCCATCGGA
>posi3870
CCGAGTCGCCTGCTGACGGGG
>posi3871
TTCGCCTTGCGTTGGTGCCGAGCTC
>posi3872
TGCGCCTGCTCTCTTTTTGTTTCCAC
>posi3873
CAGCCAGTTGGCAGCAACACGGGTC
>posi3874
CGCTTGCGAAAGGTGTTGTGCCC
>posi3875
GCAGCGTGAGTGCCTTGCGCGGAA
>posi3876
TCCTCGTCCTCGTGCCACCCAGTCGTT
>posi3877
TCGATACCCGTGTAGGTGAACGCCCT
>posi3878
CCAAAGTGCAGGAGCGCCAACGGGCC
>posi3879
TCGGTAGTGACCTTGTGCTGCTAGCCAC
>posi3880
TATGGAGCTCCTGCATGAATTCCTC
>posi3881
GGCTTTAGGATGTTTACAAGAACGGCTGCGC
>posi3882
TGTAGTTGCCACTTATGCTGTCCAG
>posi3883
TTGGAGTCCAATGTGCCACACTCG
>posi3884
CCCTTCGGTTACCTCCGTCTCTGTTAT
>posi3885
TTCCTCGATGCGAGCCTTCCACCT
>posi3886
GGGGCTGCCGCTTGTGTGGGT
>posi3887
CCACCAAGTACCTGCAGTGCCAC
>posi3888
TGCGACGAAATGGGACATGTGG
>posi3889
CGACACGGCAAAAGTCAACGGTTGATGG
>posi3890
TAATGCCCCGAAGGTCGCCCTCT
>posi3891
TCATATGTGGCCCACATAGATGCTGC
>posi3892
TGCTTTCCCGGCTGCTCTACTCTGC
>posi3893
TGTCGAAAACAGGTGGGCCAGTT
>posi3894
TACCGTCAAATTCCGGAATCGCCGT
>posi3895
TGCGTGCGGAGCCGAATCTCTTCTGGC
>posi3896
CGCGTGGCAGCTGGGCAGCGG
>posi3897
CACGCATTTATCTGTACGGCGCT
>posi3898
TACCTTGTTGCCTTCCTGTACCTTTTCGC
>posi3899
TGTGAGCGGTGTCTTTTTCGTGGA
>posi3900
GAAGTCGATCAGGTCTGGCAG
>posi3901
TGGCCCCAAATGATCGATGTGTAG
>posi3902
GCCACCGCTGCCACCGCTGCCGCCCG
>posi3903
TGAGTTTGTAATACCAAAGGGCAC
>posi3904
TGGTGGAGTAGCTGGAGACTCCTGC
>posi3905
CCACCTGCCCGTTGGAGGTGCTGTGCAG
>posi3906
TAGGTTCCTGGAGGGGATTATGGG
>posi3907
TATCCTGGCCTGCTACTCTTCGTC
>posi3908
AGGATTACCTTGATAGGGT
>posi3909
CTCCGCATCGATGACATGGTCGTTA
>posi3910
TGCCAGAGGGACTTCGGAGTGGCATA
>posi3911
TGTGCGATGGTGTTAGTGCGAACTACC
>posi3912
CAGCTGCTGGGACATTGAGTTGAC
>posi3913
TATTCGCTGGGTTGGTAGGTCCTT
>posi3914
GCAGCGACGAGAGCGATGGGCCT
>posi3915
TCCCCGCCTTATTGAGGTCCCACGCT
>posi3916
TCCGCGGCCTCTCCCTTGGTTTTGGCC
>posi3917
TCCCCTGCGTCCCGCGCCTGCAGCAGC
>posi3918
CAGCCAAAAGGGATACTACGGAACCACCG
>posi3919
CACCATGGTCTCCGCGTGTCCAAT
>posi3920
CACAGTAGACTGGCCAACTGCCT
>posi3921
CAGTCATCCATCTTCGCCCTCCC
>posi3922
CTCTGTCCGCTCGGTCCGCTCCG
>posi3923
TCCGTGCTGCTACCGCGATTGTGGC
>posi3924
ACAACAGCGAGGTACATGGAA
>posi3925
GCGGTCTGAGCCTTCTGGATCCTGT
>posi3926
ACTTACCTCACTGACAGCAGCCAAT
>posi3927
GACGGTAACCGATGGTTAGGCGGC
>posi3928
TAAAGGGAGCGCCCCGTAGTCACCGGCA
>posi3929
TGTCTGCGTTCACGGCAATGGTCCA
>posi3930
TGCCTCGTCTCTGGCCAACTGGGTCA
>posi3931
CAATGCCCGGACAGGTGTACGGA
>posi3932
GGCACTGCAGGTACTTGGTGGAGCTCCCC
>posi3933
TTGCGGCAATCCACTATCAGGTGACC
>posi3934
TGAATGATGTCAATATTGCTGTTGCT
>posi3935
TCCGCTGTGGAGGGAGCCCACCTTGGT
>posi3936
TAATGGTACCTGAGGTTTTCGCCTG
>posi3937
TGCGGCCGTTGATGCTGATGGTTCA
>posi3938
CGTGGGTAACGCCTTACCGGTGGAT
>posi3939
TGGGTATCGGCCTCATTGTTTGGGC
>posi3940
TTCTTGCAGGTTGCTGATCGATGCCCA
>posi3941
GGTCGGTCCTCCGGTAGCTGATGGT
>posi3942
CCTCGCTGGTTACGTGACGCCTAGTC
>posi3943
TACTGGCACACATAGCAAATAGTGA
>posi3944
TCGGCTGGGAGGCAACGAGATCTGC
>posi3945
CATGCTAACTGAACGACATAATCTG
>posi3946
TTAAAGGCTACTGCGCCAGAGGTGACA
>posi3947
TAACTTCTCCGCTGATGCTGCGT
>posi3948
TCCTTGCAGTTGGGTGCAGCCGTCAGGC
>posi3949
TAGCTGCTGCACAGGCGCCACTGCCGGG
>posi3950
CGAGCTGAGGACGCTGGTGTGCCAC
>posi3951
CATGGCCAAAGATGGCAGCCACGATA
>posi3952
AATTCCAGGACAGCACCCCCCTACAAC
>posi3953
ATATTCTGCTGTTGATGATGCTC
>posi3954
CCCGCTGCTGTCACCGCTGTTGATC
>posi3955
TGGTCAGCCTCATTTTTGTCAACAGAC
>posi3956
CACTACCAAGCCGACCACCCTGC
>posi3957
CACGCTCTTCTGCACGATGCCTATGTG
>posi3958
TTCGTAAATATCTGGTCGTCTAAGT
>posi3959
TCACCAAGCTAGAGCAAGCCTATCCCC
>posi3960
TCTGGATGATGGCTGATGCTCGTT
>posi3961
TAGCTGAGCATGCCCCTAGAGGGAGAC
>posi3962
ACTCAAGAGAATCTGCAGGTCGG
>posi3963
TCCGTGTCCACGCTTCCTAGCCTGC
>posi3964
TGGCCTCTGTGCGCACGGGAGC
>posi3965
TCCGCGCTGCAGTCGCTCTCCATTG
>posi3966
TCCCACTGGCTCTGGGGTGCGGG
>posi3967
CACATGGGGGGCACTGCATTCGCGTC
>posi3968
GTCAAACGGCCGGTTGGT
>posi3969
TCCAGAGGTGCATCGAACTGGCAGTAT
>posi3970
CACGCACATAGCTTCGCTTCGCC
>posi3971
TGTGCAGTGGTGGTGCGTTTGTAACGC
>posi3972
GCGCCAAGAAGGTCGTGCCCT
>posi3973
TGCATTCGGAACAAGTGCCGTTGG
>posi3974
TGCTGTCAGAGTGGATGCTGGA
>posi3975
TGATTTAGTTGCTGGCGCTTTG
>posi3976
TACCTGCGTCTCAGGAGGAATGGGCC
>posi3977
TGGCTTCCCTGTCAGCTCCCAC
>posi3978
TGCTTGAGTTGTGGGCTTCGCTTTC
>posi3979
TCTAATCCGCCGTCTATGTAAGCTGC
>posi3980
GAGAGCTGCAGCATTTGATAGC
>posi3981
TGGAGCATGTTGCGGGCGCTGGA
>posi3982
GGCATAGGTGCGGACATGTG
>posi3983
TGCTTGCTGATGGAGCCGTTTTCTCCT
>posi3984
AGCTGCTGCAGTACTCGGATCGC
>posi3985
CAGTGTCCCGTCTCTAGGTCTCCC
>posi3986
TCCAGCCGAGTGGAAGTGCCCAC
>posi3987
CATCTGAAGCATTGCGGCACGTTAT
>posi3988
TGCTCGGCCTTTCCTCTTGTTTGTGT
>posi3989
AGAGGTTCCACAAACTGAGCGCTGA
>posi3990
CGATTGATTTTGGGTTGATTACCTG
>posi3991
TTCCAGCGACTCGGTGCTTCCGTCC
>posi3992
TCCACGTCGAGGTGCGTTGCTTTCTTGC
>posi3993
TCGCTGTTGTCATGTGCGGCGCGC
>posi3994
TGCTACGAGCCGGTGGCATTGCTCGGG
>posi3995
TCGGGATCCAAGGGGAGTAGCCG
>posi3996
TGTGGCTCGTCTGCCATCAATTGCCGC
>posi3997
TCGAGATGACGATGCCGCTGTAGAG
>posi3998
CCGTTCGACAGGTCCAAGACGCCA
>posi3999
ACCGCACCACGCCCAGTGCATTG
>posi4000
GCGATGGGTGCAACCTGAGGCATCTGGG
>posi4001
TGATCTCCAGATCAATCGGCAGGCCTG
>posi4002
TGACGGGTAGCAGGGATTATCCCCTA
>posi4003
GCCGACCTGCCTGGGATTTGGGGTT
>posi4004
TGATGCTGATGGTTCACTATGGCATA
>posi4005
TGCCCAGTAGGTTGCCCTCTGTGACGG
>posi4006
TGGAGGCCGGCCGGTGGAAGC
>posi4007
TAGCTCGGTGGCAGCACAGCGTGGT
>posi4008
TAGCGCTGAGACTGGCAAAGC
>posi4009
TCCCAGCTCCCAAGCCCCGCTGTTCGC
>posi4010
CCCAGCGGCACGTCCTCAGCGGTA
>posi4011
CCACAGAGTACGGGGCTTACTAA
>posi4012
TGCAATGGCAACGCCGCCTCCCCTAC
>posi4013
TAGCATATTCCATCCACCAGTTAGC
>posi4014
TGGTGTGCCACGGTATACTTGTCTTCGGA
>posi4015
TCCCGCACTTGTTTTTCGGCTGCT
>posi4016
TAAGCCGGGGCGTGAGATGGCTGCA
>posi4017
GAGAGGTTGCCTTGTTTCGCGTGG
>posi4018
CTCCCAAATCCAGACCGGCCACCTC
>posi4019
TCCCATAAGGCTCGCACCTGTTGCA
>posi4020
GCATCGTGACGGTTGGAGCTG
>posi4021
TGAATGTGGGTGGGTTTTGGGTAG
>posi4022
TACGCTCCGGGCCTGTTGTAGAT
>posi4023
TAGCCTCCGCGACCTCTGTTGTTATT
>posi4024
CACTGCTGCGGTGGGCGCGACCCGT
>posi4025
GCGCATGTTCGTGTGTCGTGATGGC
>posi4026
GACGCTCGGTATTCGGTGGAG
>posi4027
CTAGGCAAACTAGGTGGGTCC
>posi4028
AGGCCGAGCTGTGATTGACGC
>posi4029
CTCCCTTATTCTTGCCAGCGTCTTCT
>posi4030
TAGGGCTGTTGCTGTTGCTTCTGT
>posi4031
CCTCCTTGGAAAATTGTGCCCCAGAG
>posi4032
CACCTGGTGACCAAGGCGTGGTCG
>posi4033
TAGCTGTGATTGTGATGGTGTTGGAG
>posi4034
CACTGATACAGCTGACTCCATAC
>posi4035
TGACCTCTAAATCGATTTCTTCTGGT
>posi4036
TTGATGCCAATGTTCCAGCGTTTTGCC
>posi4037
TCTGGGTGCACTTGCCGGTCCCG
>posi4038
TGCCTGGCTCTGTACTCTTTTATCGT
>posi4039
GGTTAGCAGGCAGTTTGACGTGGT
>posi4040
TGCGTGATGGGACCCAGATAGCCTC
>posi4041
CACAATCGTACCGGATGGTTCTCCT
>posi4042
CCATGATGGCCTCGAGCACCT
>posi4043
TACATCGGTACGATACAGTGCGCATA
>posi4044
TGCAGACGCCGCTGACCCTGC
>posi4045
CGTGGCTGTTGACACGCATGGGCC
>posi4046
GATGTCGTTGTTGTTGCTGCTGC
>posi4047
TTGCAGACATAGCCAAACCCATGAC
>posi4048
GAGGCCGAGCTGTGATTGACGCCA
>posi4049
CCCCTGCTGCTGTGACTGTTGTTGC
>posi4050
TCGCCGGCAATGACCTTCGGGCTTCGC
>posi4051
TGTAGAGGATCGCTTGACTGGGCAGGG
>posi4052
TAGCCAGAACTTGGTATTGCCCATGTGC
>posi4053
TTCCGGGTCCTCGTCTCCTAGGCTGC
>posi4054
TGCTAATTGAGGGTTTGTTGCGG
>posi4055
TCGCTGGAGGATGCCCGGGCGGCT
>posi4056
TGAGATGCCAGCTGAGCACAGGTTCGC
>posi4057
GCAGTGCCAGAATTTTGTAGTCGGG
>posi4058
TGAGCGGAGAACCAGAGTTGATGAGCC
>posi4059
CGTGGACGATATCCCTACAGGCGC
>posi4060
TGTTGCTGTTGCTTCTGTTGC
>posi4061
TGGCCAAGAATATTGTTGTTGAGATGGC
>posi4062
TGGCTTACAAACCCTGCCCTGCTGCCC
>posi4063
TGAAGGTGGAGGTCAGGTGCGAAGC
>posi4064
TTTGGCTTGTGCCCACGCTCACCGC
>posi4065
CCTGCAAAAATACAATATCGGGTGCATGGT
>posi4066
TAACGGTATAAATTCTGGAGCTGC
>posi4067
TATACCGTGGTACTTGGCATTGC
>posi4068
TGCGGCTCCGAGCTTTGAACGTGGGA
>posi4069
CATTCGCGCTACCGTCCTATC
>posi4070
CCCCGTCCGTCGAGCGCTTGTGTG
>posi4071
CCTGAATGGCCTCCTTCTG
>posi4072
ACCCCCGCAATCCTGGGCCTCGACCCA
>posi4073
TAGCGTGCACATTGGCAGAATCGGG
>posi4074
GACGCTGTATGCTGTTCCCGCTGC
>posi4075
AGCAGACGACTTGCAGCTGCTTGG
>posi4076
TCGAAGGCCTCGAGGATGAACTGGGT
>posi4077
TGGACCGGCCCTGCGGAGAGTG
>posi4078
TGTCCTGCTGCTGCGGCTGGTCCTT
>posi4079
CAAGTCACCCGCAGAAGCTTTGTCTC
>posi4080
TGATGGAGGTGTCTGATGATGA
>posi4081
GCGCGCCAGACTGCCTTG
>posi4082
GAGCCGAATTCTGCTGGGTCCCCA
>posi4083
TAACTTCTCCGCTGATGCTGCGTTCAA
>posi4084
TGGAAGGTGGCTCGGTCTAGC
>posi4085
TGTGTGTGTGGAGTGAAGTAAGTTTC
>posi4086
TAATTGTTGATCCTGTGTCTAGAAGG
>posi4087
TGGTTAGAGTCCACTCCCCTGGATGC
>posi4088
CGGGTACAAGGTCCAACAGTTGTCAA
>posi4089
TCCAGTGCTACAGATGCCAAGGCTTCAGG
>posi4090
TAATGAGTTCAATTCGGGTGTTTGA
>posi4091
TCCCCGCCTTATCGAGGTCCCACGC
>posi4092
CACGGAAGAGCTCTCGTGTGCCA
>posi4093
TGCTGTCTTAGATGCGGTGAGCGTG
>posi4094
TATACGGCCGCTAGTGTAAGGAGAG
>posi4095
CGCAGTTGGCCCAAGCGCAGTTGG
>posi4096
TGCGGCGAGTTGCTGCCCACAACAC
>posi4097
TTGCATCGCTCGTTTTGGCGCCTCT
>posi4098
TCTGATCCTCTTTGCTGCTTCGACGAC
>posi4099
TACTGCTGTTGCTGCTTCTGCTG
>posi4100
TCCCATTTTGCCTGCTTCTTTAGGA
>posi4101
TGCTCTCGAATGCTTGCCCGAT
>posi4102
CCTGGTGTTAAAACTTCTTGTTGGTC
>posi4103
TAAAAGTCGTCTCTAATTGTTTCTGC
>posi4104
TCCCCAATGGGTGTGCTTGGC
>posi4105
TGACGATGCCGCTGTAGAGCTTGTAGT
>posi4106
CCACGAGCAGAGCAGCCAGAGCCA
>posi4107
TGTGCTAGAAGCCGATTTTCGGGCCG
>posi4108
TTAAGTATGACGCTCTGATTGGTCGA
>posi4109
CCAATGTTTAGGACCACACCAGC
>posi4110
AACCGAAGCAATCTCTTTGAGCGTCGC
>posi4111
TGTCCGTGGACTCGATCGTGTGCGTA
>posi4112
TTGAGCTGTACTACGCTAATATGAGC
>posi4113
ACCTGAGTAGATAGGCCCGAAAGCAGC
>posi4114
TCCCAAGACACAGACCTTAGCAGTGAC
>posi4115
TTGCTGGGGCAGCTTGGTTGTGT
>posi4116
TAGGCTTCCTTGCACCATTCGCTGGT
>posi4117
TTGGCCAGGAATGCACTTAAATACC
>posi4118
TCGGCTGAGCGAGAATGGCTGGGAGGCTGCA
>posi4119
TCACACGATTCACCATGATGGCCTC
>posi4120
AGCACTTGGCTGTCACGAGCGAT
>posi4121
TGACGATGCCGCTGTAGAGCT
>posi4122
TGCATACGGACGTTCGCGATTGCC
>posi4123
TCGCCTGGTGAGGACCACAGCCT
>posi4124
TGAAAGGCTTTGGAGGATCTGTGGTC
>posi4125
TACAGCCGAACGTAAGAACCGGAC
>posi4126
TGGGCGTGCATCGGGGGCGGATCCTC
>posi4127
GACTTACGTACGCTTGAGCAT
>posi4128
TACGTGTGAAGCTTGCTATGGTA
>posi4129
CCCCAGGGGTTCCTTTGATTTTCTGCCGA
>posi4130
TGGTTCAGGGAACTCTTTAATGGCCC
>posi4131
TAATCAGGGTGTCTAAGGGTGACG
>posi4132
TGGAGCAATGCCACTGGCAGGGTCTCA
>posi4133
TAGCAGCCAGATCAAGCGGGGGAGCTCCAC
>posi4134
TGCAGCCGATGACGAGGCAGAG
>posi4135
TGCTCAACTTCGGCTTTGCTTCTC
>posi4136
CACCAGCAGAGCTGCCAGAGCATT
>posi4137
TCGTCTTGTCGTTCTGTATCTGTTGCC
>posi4138
CGGCAAAGTGCCAAAACCCGGTGGAC
>posi4139
TAAAAGTCACTTGTTTTGGAACCGATC
>posi4140
TGCTGCTGTCCTGGGCCTAT
>posi4141
TGCTGCTGATTGGAACGCCGTCT
>posi4142
TAATACTCAGGCGTCCGGAACGGTGG
>posi4143
TCGCTCCCTGGCCTAGTATGACGCC
>posi4144
TGAAGGAGGTGTTCGGCCGGGACGTC
>posi4145
CACTTGCTCCTCCATTATCCAAAGC
>posi4146
TTCCGTGTCTACGCCTCCTAGGCT
>posi4147
CCTCTCACGAATGATGGTTTTGCT
>posi4148
TGCATGAAATGCGCTGGCGATCACC
>posi4149
AGCACCAATGCCTCTGCTCGCAGCGC
>posi4150
TACGTGATCGGTGTTAATTTCACAA
>posi4151
TCCTGGCGAGCTTCGGCGATTGACC
>posi4152
TAAGTATGTTGTTGGTCGGCTACTGC
>posi4153
TGGTACCGAAAAGAGGTTCGGTGGGCC
>posi4154
CATACCTTGATTGGCAGTCCCG
>posi4155
CAAACTCGGGCAAGCATTTGACGGCAT
>posi4156
TCCCGCACTGGTGTAAGGGGCGGCCT
>posi4157
TACATTGCTATGTTGACGCGGATTG
>posi4158
TCGAACGATAAACGGTGCTAACCAGC
>posi4159
TAGGGGCGGTGCATTCGAAATGCTGA
>posi4160
TGCTTCTAGGGTTCGATGACGTTCT
>posi4161
TGCTTGCCCGACGGTTCTACTCTGC
>posi4162
AAAAATGTTTGCCACGACCACTCCA
>posi4163
TACTGACCATCCAGCTGCTGCCCC
>posi4164
GAAGCGGGTGCATCTGAGCAATCC
>posi4165
AGGAGTTTGGTGCTACTTTCAGTCC
>posi4166
TGATGAAGCGTGTCCGATCAGAC
>posi4167
TGGAGAAGGTGTTGAGTGTTGCCAGT
>posi4168
CCTCTGGTGTTGGATGTCCTGCTG
>posi4169
AGCTGGGCGTCGCCGGGGGTGGCA
>posi4170
TCTAGCAATAAATCTTCTGAGTGCTG
>posi4171
TACTTGGTGGAGCTCCCCCGCT
>posi4172
CGACCACTGATTCGCTGCCGACGCC
>posi4173
GGAAGTGCCGCTGCCGCTGC
>posi4174
CCTCCCACTTAGCTTGGCTCGCCGCA
>posi4175
TCCGACAGAAGCCCCGCTACCTCC
>posi4176
TACTGGAGATGTGGGAAATGCGT
>posi4177
CTTGGTTTGTGAACGTGAGCGTG
>posi4178
CCCATGTCTGATTAGCTTCGAGGGCGTC
>posi4179
TGAAGTGTGGCCCTAGTGCTTGGA
>posi4180
CGCATTGCTAAACGACGGGTTC
>posi4181
TAGCCCAGGCATTGAGGTCACCTCC
>posi4182
TGCTTAGGCACCAGCACGGTGAGAGGA
>posi4183
TCACCTGTGTGCAATTGACGGAGACC
>posi4184
GTAGGACTGCTTCGGTCTTGTGAGCC
>posi4185
TGGCCATTGGCACGACTAGCACCT
>posi4186
TCGGGGCCTGTCTAGGAACATGTT
>posi4187
CTTGCAGGTTGCTGATCGATGCCCA
>posi4188
TGCCTTATGCCCATGCTCGCCGCACC
>posi4189
TCGGCAAAGACCGGATCCTCCAAG
>posi4190
TAACGACCAGACATACGCCATAATCTG
>posi4191
TCACTTGGGAGTGCGCTTGGTAGGGCGT
>posi4192
TCCGTCCAGGTGGTGAGGTTCGTAACT
>posi4193
GCCACACTCTGTCAAATGCCTGCGCGAC
>posi4194
TATCATCGCTCTTCGCACTCTCGTA
>posi4195
TGGGCTGTGCGTTTGAGAATTGTGGC
>posi4196
ACCAGCAGTTTCCTGGCCGGGTGTC
>posi4197
TGTGAGAGACTTCCACGCCAGGAC
>posi4198
CCTACCGATGCCGAGTCTGCCGCGGT
>posi4199
CACGGCAGAATGCTGACATTGTGCT
>posi4200
CCAAGAGTACCTCACCACTCTGGCTG
>posi4201
CCTGCTGCTGCGGCTGGTCCTTCGC
>posi4202
TGCTACAGATGCCAAGGCTTCAGG
>posi4203
TGGAGGCCACCAGCTGTGTCACTTGGG
>posi4204
TCCACGTGGCGGAACCTACATAGGTACC
>posi4205
TATCGGGAGAGCGAGATATGTATGTAC
>posi4206
TTATTAAGGTGGCTATGTGCTGTACG
>posi4207
TGGATGACTGGAAACGCTTCGTGGGAT
>posi4208
TCGAAGGTGCAGGCTGTATGGAGCAAC
>posi4209
CACGGAACTGCTGATGGAGAGCCT
>posi4210
TGCTAGTGGACCTATCGGCGCTCAAT
>posi4211
TTGATGATGATGATACCCTCGTCCAC
>posi4212
GGCGGTGGTGGAAGCGGCGGA
>posi4213
CTGTGACTGCTGCCTTCTTGC
>posi4214
TGCCATCGCGGAGGAAGTCCCACCGGC
>posi4215
TTGGGACAGCACTGCGCCAATGCCGTA
>posi4216
CATCGTGCGCATTTTGGCTGGCCTTC
>posi4217
CAGAATTTGCTCGACGACCCGATGGA
>posi4218
TGGGCCGCTGATTGATCCCTG
>posi4219
CAGTCACCATGATCGACGAGGGAATGC
>posi4220
CACCGGAGCGTTGACCTGAGTTGGCC
>posi4221
ACCCGCGATATGGGTACCAACCACA
>posi4222
TGTCTCCACCCTGTGGCTCTCTCTG
>posi4223
TAACAGCGTGCCCTTGTCTGCGAAGGTC
>posi4224
TAGTTAGAAATTCGAATTGGCCGTC
>posi4225
TGGATAGCGGAGATTGC
>posi4226
CACGCTCAGTTCCTTCCTCAGGCCCCGGC
>posi4227
TCGGCAAGCCGACTCAGCATTTATG
>posi4228
TAGTAAGGGCTCGTTTTGCCTCTAAC
>posi4229
AGCACGGGCGGCAGCGGTGA
>posi4230
TGCAAAGCCAACTGATGGGTGTCCTGC
>posi4231
CGCAGCGAGATGTCACCGT
>posi4232
TGTGTCTTTGGTCGAGTGTCTCGGCT
>posi4233
TGTAGTTGCCACTTATGCTGTCC
>posi4234
TCCGAACAATAACTGGTGCGCCTTGG
>posi4235
TGCGTTCTCCGGATTTTGCGTACGTGGC
>posi4236
ACCACTGCCTATGTCATGCTG
>posi4237
GCCGCTAAAATCGCTGCCACCACTGC
>posi4238
TGTAGGTGAGCGGCAAATGTGGTGG
>posi4239
CCCAGCTGGTTCCCCTCATCGGTCT
>posi4240
TCGAGTTCTCAGCAGCAGTCGTTC
>posi4241
TTCAGCCTGCACAGTAGCACGAGCCC
>posi4242
TCGATGCCATCACCTTCTGCAGC
>posi4243
TACCTGTCCGGAAACGCTTCCACC
>posi4244
TATGGTCCGCCTGGCTCGAGGACTG
>posi4245
CGGGCACATCTGCCTATCTTGAGCGG
>posi4246
CCAAAGGTGAGCCGTTTATCCACGGTT
>posi4247
TCCCTGGTTATTGGGATTCGATCTGC
>posi4248
TCGTCCTCGACATCCTGTTCTTCC
>posi4249
TGACGATGCCGCTGTAGAGCTTGTAG
>posi4250
TGGCCAGTATGTAGGACTCCCG
>posi4251
TCTCCGTGCACTTTCTGCGGCCTCGG
>posi4252
GCTGGCGAACACCTGTCTTCCTGTTGC
>posi4253
GACCACAGATAAGGTCCTCGCCGC
>posi4254
CCACGGAACACCAGAGCAATGCCAC
>posi4255
TAGTTGCCGTCTTCAGTAGTTCGATG
>posi4256
TGGGTACTCGTTACCATTTTCTGACTTA
>posi4257
GAGAAACTTGAGCTACTGCTGCC
>posi4258
TACCTCCATGGGCCTTGCCATCCGG
>posi4259
TGTGTGTTTTGTTTCAGAGCAATTGATG
>posi4260
AGTAATGTGGGCCGATGTCGTGGC
>posi4261
TGCGCTTGGGCCAACTGCGATTGGCGC
>posi4262
TCGGCTGGTCCAGTTGTTGGT
>posi4263
TAGAGTTTCGCTGCGTCAAGTGTGG
>posi4264
TGACTACCCGGACTTGTCCTTTAGT
>posi4265
TCACGGTGAAGGGTAGTGCCACG
>posi4266
CATCCTGACGACTGGCGAAGCTGC
>posi4267
GCTGCTGACGCCTCCACTTGATTGCGAC
>posi4268
TTGGATGATTTCTACGCTGCTGT
>posi4269
TCACCTACACGGGTATCGACTATGCCGG
>posi4270
CGCACCGGCGACGCCTTCTTTGCAG
>posi4271
CAGCCCTATCAATCGACTTGCAGGTC
>posi4272
TGATTAGGTTATGGTCGCTAAACGTTA
>posi4273
TACGACTGCCTTGTACTTGGTCTAGAA
>posi4274
TCGTGCCGTCTGGAGTTCCGTGCCTT
>posi4275
TCAATGTGCAACATTTCGCCGG
>posi4276
CGGGGATGAAATGGATGTGCTG
>posi4277
CACCACCTTATCACTCTGGGCGCTCA
>posi4278
TCATGTCCTTGGCCTGGATCCTGA
>posi4279
TCGTGCAGCCTGCTTTGTCTCTTCTC
>posi4280
ACCCCTGTCGCTTGCTGGCCTGTCTGC
>posi4281
TGTTCGGACGTTGGATTGGCTTTATCC
>posi4282
TGCTACCAGTCTTTGGTAAGGTGCTCGA
>posi4283
TACTGATGGATGTACTGCTTCAGC
>posi4284
GAAGAGCTGAGGTTAATGCTGC
>posi4285
TGCTAGAAGGCGATTTTCGGGC
>posi4286
TGCTCGTCCCATGTCCTCTGATCGGC
>posi4287
GGGAGCAACGAATGGCGTACT
>posi4288
TGTTGACACGCATGGGCCCACAAACGTC
>posi4289
CACGAGCATAATTGACAGCCATCC
>posi4290
TGTGGGTCAAGGCATTTGGATGCGG
>posi4291
CGTGTCAGTGAGCATACGATTGCTGG
>posi4292
CAATGATCGCTGTGCTCAGTA
>posi4293
TGGCATCGATCACTGCTCGTC
>posi4294
AGCAGGCAGGACCTCGGTGACGGCG
>posi4295
TGCGACCCGTTTCGGCTTACCCTTGG
>posi4296
TGACATCGGCCCTCCAGGTACGGTC
>posi4297
TACATGGATGCGGTCCTGCTGC
>posi4298
TATGCTTTCCTGCTTTATG
>posi4299
TGCAGATACTCCTTGCGTCAGC
>posi4300
GGCCAGCCGATTTCTGTGGCGCTCCAGC
>posi4301
TCTTCAGATGGTGCTCGACTATGGCC
>posi4302
TGGATAGAATAACACGGGTTGATGATA
>posi4303
CTCATTGCCAAACTGCAGGGC
>posi4304
CCCTGCTGCCCGACCTCCTGGACCT
>posi4305
TGGCACTGCCCACGGATCCTGT
>posi4306
TCCAGCTTCGTCCAGGTACCTGGT
>posi4307
CGAGAGGAGAGAAGGAGAGCGCGA
>posi4308
TCCCAGTACTCTTCCGCATGATCCATCA
>posi4309
TAGCCACTCGTGTGCCTCTTGCCTG
>posi4310
GCTAGGTATGGGTGTCTCCCCGAGC
>posi4311
TACCAACGTAGATTGCTTGTACGCACC
>posi4312
TGCTGGAGGCATTCGCGACGATGGAC
>posi4313
ATGGATTTCATCAGCGTGCCGGCCCA
>posi4314
CATGGTCACCGCCGAAGCACTAGC
>posi4315
TCCGGCGATGTTGATTAATGGGGAGGCCGC
>posi4316
TCTACCTTGGTTTCGGCCTCGTCTTCC
>posi4317
CCCGGCCAAGCGGAGAGTCCGTGAA
>posi4318
GAGGGGTCTAGAGTTGAGGCAAGCC
>posi4319
CTTGTAATGCCTGTATGACCTCCTTGA
>posi4320
TAGGCTCCGGGAGGGTGTGATTGGA
>posi4321
TACGAATGGAATGCCACGAAGCAG
>posi4322
CACGGTCTCCCCGCTTTGCCCTGGC
>posi4323
TATAGTGAGCCTGGATCACCGTT
>posi4324
GACACGGCAAGCAGGCAGGACCTCG
>posi4325
TTTATTGTGCCACTGAGTCGACTATTA
>posi4326
TACTGTGGTGTCGTCTTAGTCTATCACTA
>posi4327
TAGGGCCCGAAATGATGCCGCAC
>posi4328
TACCGCGTGACGAGGAAGATGATACGAG
>posi4329
TCCCGCACTGAGCCTTCTGCCCCGC
>posi4330
TGGCTTGCCCTATGCCTTT
>posi4331
TACCGCCGCAGTGGGTTGATCGTGTTT
>posi4332
CGGTTGGATCCACTTATCTCT
>posi4333
TCTGCCGCGGGCTGCCGAGATATGC
>posi4334
TAATGTCTATGTTACTTCTGGATGCGT
>posi4335
GAGGACTGCCTGCAATGCTTG
>posi4336
TGTTATGGCGGGGGTCAAGTGATGA
>posi4337
TGAGGATGGCTTCGATGTTGTTGC
>posi4338
TCAGCCCACTCCGTTAGTTGCGGGATGA
>posi4339
CATGGAAATTTGATAGTGCTAATGTGG
>posi4340
TACAACGGTGACGGTGCGAACGGTGCGG
>posi4341
GAACGGTGGCCTGGCCTGATGTT
>posi4342
TGGGTACCTGCGCATTTTGAGG
>posi4343
TCATCAGGAAGCCATCTGCATG
>posi4344
GGTGGGACTTCCTCCGCGATGGCAA
>posi4345
TACATACCTGGGAAGACTTCGGA
>posi4346
TCCTCGAACTGATCGGGGGTGTCGCTCGG
>posi4347
TCTGCTTGCAGCGCAGCGGCGCCACCC
>posi4348
TACCTTGTCGGAGAGCCAGTTGC
>posi4349
GACGATGGCGATGGCGATGCC
>posi4350
TCCAGAAGCGGCTGAAAAAATGGCGAC
>posi4351
TGAGCCGTCGTAGCCTCGTCTAGTCC
>posi4352
TGCAATCCGTCTGCGCCGGCAGAGAG
>posi4353
CCAAGCAGGTCGGCAATGACAGCC
>posi4354
TTCAGCCATGGATCCAGTTGCCTCTGG
>posi4355
TGCTCTGGCGGCTCTGCTGGTGGTC
>posi4356
CACAGCTCGATGCGTGGCCTGGTA
>posi4357
CCGGCTGCAATGAAGCGAGGTCCGAG
>posi4358
TCCGCATGGTAGTCGAAAGAAGGGAAC
>posi4359
TGCGGATTTGCTACGATTGACAGCTGA
>posi4360
CGGTTGCGCAGGAGATCGCCTCCCTA
>posi4361
TCCATACCTAACGAGTCCAAGCCA
>posi4362
GGAGGCGTCAGGTTGAGCTTGCC
>posi4363
TCCAGGCTCTCTCGAATTTTTGTTA
>posi4364
CAGTCACCTCGTTGTCGCCTCTGC
>posi4365
TACTTTCCAGCCGAGTGGAAGTGCCCAC
>posi4366
CAATCACGCCGTTTGAACCCTGCG
>posi4367
AAGATGATACGAGGGAGAATTGTG
>posi4368
AACAAGAGCGGAGGACAGTCTTGTC
>posi4369
TGGCCTCTAGGGTTCGATGACGTTC
>posi4370
TGGCCTCAAGCACGCCTTACCACAAT
>posi4371
TCCGCGATGCTCTATGATT
>posi4372
TGTTGACGCGGATTGGGCTG
>posi4373
TACAAGTCCGTCTGCAACAGGTGCGA
>posi4374
TCCTGCCTTCGGTGCTTCTGAG
>posi4375
TGCATGCATTGGGGTTGACGG
>posi4376
TGGGACGACCTCGACTCTTTTACTGT
>posi4377
CAAACCGACGATGAAATGGCTGAGC
>posi4378
CCCAATCTCCGTGCACTTTCTGCGG
>posi4379
TGAGAGTTCGGAAGCTATGCCCT
>posi4380
TCACTTAGCGCCCCCACCTAATCAC
>posi4381
TCCGGCTTGCCAGGTTTGTGGATCATG
>posi4382
TTTATGCTGGACGCTGGAGGTGAC
>posi4383
TGTGGTCGGGAATGCCCAAGTTGC
>posi4384
CATCATAGCGACTGATGG
>posi4385
TGCAGGATCTCCTCAGGACCC
>posi4386
ATGACCCAGCGAGCGCCACGAG
>posi4387
GGAGATCGGAGCTAATGTTTGC
>posi4388
TGCCCGTTAGCGTGGTACTTTTGTC
>posi4389
TGCATGTTTGTTGAGA
>posi4390
TTCCGAATGCACACATACACAAAC
>posi4391
GATGCCGTGCTAATTGCTGTTGC
>posi4392
CCAGGCATTGAGGTCACCTCCGAT
>posi4393
CCCCACCAAGATGCCTGATCTGCAGC
>posi4394
TGTGTGTTTTTCGCCACAGTTGCTGCA
>posi4395
TGCGACTCGGTGCTTCCGTCCTTCTGGC
>posi4396
TCCGCGGCGGCGAGATGTGCAG
>posi4397
CTAGTTGCTATGGTGCTAGAGCTC
>posi4398
TAAAGATCTCTTCATTTGCCTCTTCC
>posi4399
TCAACCAGCTGAGCGTGATTGAAATGTTGC
>posi4400
CGCAATCCTGGGCCTCGACGCGA
>posi4401
TAAAACTGCGCCACACGCTTGCTTGC
>posi4402
TGAGTTCACCGCTTTGGAGTGCGAC
>posi4403
TCCTTGGTGTGCCCGCGCCGTGTT
>posi4404
TCAATGACTTGGCCTCTGTGCGCACAG
>posi4405
TTGGGCTGACTCTACGTGACGGAA
>posi4406
TAATCGCTTCAACGCCGATTGGCTGC
>posi4407
TACAAGTCCATATTGGCCCCCTGCCTG
>posi4408
TGTCCTGCTGCCCCATTCCACTGCCC
>posi4409
AAGACAAAGATCGCAAACCTGCTG
>posi4410
TCGAGGCGAAAATGAGGGTGAGCCAG
>posi4411
TCCACAAGTACCTGATGCGCAA
>posi4412
TAATGTCTTTAAGCTGCCGACGGG
>posi4413
TGGCTGTGTGCTCAGTTTC
>posi4414
TATCATCAGCGAACGTGGAGGTTGT
>posi4415
TGTCCTCGAGACTGAATTTTCTGTTGGC
>posi4416
TCCGACGGGTGCCGAGACCTCATCC
>posi4417
CGAGATCCCCAATGGGTGTGCTTGG
>posi4418
TAGTCCCCGCCTTATCGAGGTCCCACGC
>posi4419
TGGGTAAACACTGAAGATGCACTTAC
>posi4420
TGCACTTGACAGTTGGGTAATGATTGCA
>posi4421
TCTGGGTCTGTCCCCGCGCCATCGTT
>posi4422
CGCCGACGCGGTAGAGAGTGATGC
>posi4423
TGTCTTCAACGGATTGGACGACGGCGGC
>posi4424
GCAGCGACGAGAGCGATGGGCCTGGC
>posi4425
TTCTGATGTCGGTCACATGCTTGGA
>posi4426
AGCTACTTTTCAGATCGGGTCCT
>posi4427
GACCGTGATGCCAAGGTACCGA
>posi4428
TGACTTAGCTGATGTCGTTGTTGT
>posi4429
TGGCAGCTACTTTAGGGACCAGGAC
>posi4430
TAATGCCCCGTAGGTTGCCCTCTGT
>posi4431
TTCGCTCCAGCAAACCTCACCGTA
>posi4432
TAGGGCCCCTATGTGCTCTACGGTGTT
>posi4433
TGAAGGATGGCCTAAGGTTACCTAGGT
>posi4434
GAAAGCAGTAGCGCTGGGTGTGTC
>posi4435
CAAAGTTCCTCTTGAATGGCAAACGGA
>posi4436
GGCTGACTCTACGTGACGGAAC
>posi4437
CATATGCTCTGCGCTGCGCAATGGAG
>posi4438
TGGCGCGATGGGCATTAGCTTTGCA
>posi4439
TGGCTGCCGAATGTAACTGTTGATACCGA
>posi4440
TGCCTTGAAAAACTCTTATCTGG
>posi4441
TGGCAACGCCTCCCTCTCCAGATCGCCC
>posi4442
TGTGCTAGAATACGATTTTCGGGAC
>posi4443
TGCTTCGAAAGAGCACCAGGTTCCGTT
>posi4444
TAGTCTATGACGTTGACACAGCCATCAGCCCA
>posi4445
TGGTCCTTGTCCACGTCACTGCTGC
>posi4446
TTCTGTCGGAGCCAATAGAGCGGGA
>posi4447
TCTACCGGAAACTGGTCTCGCAGTGA
>posi4448
CCTGGAAGCGGCGCTCAATGACTTGGC
>posi4449
TCGCCTCCTCCAGCACACCAACGGG
>posi4450
TTGACGTAGCAGCCCGGGCGTCC
>posi4451
GAGTGCAAGTTGCAGCGAGCGCGGC
>posi4452
GCCGATGCCGCCGATAATGGG
>posi4453
TCCAGGGGCTTTGTTGGGCTTGA
>posi4454
TGCGTTCTCTGCAGGCGTCTTAGGGA
>posi4455
CAAATCTTGTAGACGCGCCCCCATGGGTC
>posi4456
TGTTGCTCAAGGTTGTGGGCAAAAGA
>posi4457
TCACCTCGTCTCTGCTCCTCTGCAGGCC
>posi4458
TCCGGGGGAACCGCAGCTGGGCT
>posi4459
TGATGCGATGGTATTGTATTTCG
>posi4460
TCACACTCGACGGCGACACCATCACT
>posi4461
TCTGCTCTGTACCATGATCATGCT
>posi4462
GAAGATATCGTCCTCCACGAAAGGTC
>posi4463
GCACCTTGCGAAATCTTGCTTTCGA
>posi4464
TCCGCTTCTACAGCTCTTTGTTCGCA
>posi4465
GCTCCTCCTGAACGGGTCGTTGCGA
>posi4466
GATATCGCTGTCTACGCCATCCTGCA
>posi4467
TAGTGGTGCGCGAGATGAGTCCGGC
>posi4468
CCCGCCGAGGTACGGTTCCTGCAC
>posi4469
GACATGCCTCGCTCAAGCGCCAGAAA
>posi4470
GAAGAGGAGTCCAACTACGAGC
>posi4471
TAGAATTCGTCGGACTTTGCCCTC
>posi4472
CGTGAGAGGCCAATTGAGGATATACAC
>posi4473
ACCATGAGAGCCACGGAAGAGTGTA
>posi4474
CACCTGTCCGGGCATTGAGCGACACC
>posi4475
TCGCCAACGAAGAGGATGTGACTGC
>posi4476
ACTCAATTCCGCTGGTGCAGGATCTC
>posi4477
TCCGCTACGAAGGCCGCAATTTCTGGA
>posi4478
TAGCAACGGTGCAGGACGACTTAGTGCGGA
>posi4479
TCCACTGGCATACAGATTGATGATC
>posi4480
TTGGCTGGTCCCTCTGTACCTCGGG
>posi4481
TGTAAACACGTCCTACATCAAGTTTC
>posi4482
CATATGTGGCCCACATAGATGCTGCTTC
>posi4483
AGCGCGTAAATCCGATTGGC
>posi4484
TGCGACCTGGCCTCACATCCTGCTCAC
>posi4485
TGGTCCACGAGCGCCTCCAGAAGC
>posi4486
GATGTACTGATCGGGGCTGACATTC
>posi4487
TGGTAGGGGGAAACTGCAGAGTCGA
>posi4488
TGCGTGAATGGCGCGACGGACCGCTC
>posi4489
TCACTCCGAACGTACCACGGTGCCCCAG
>posi4490
TATGCGTGAAAGGCCTGCACCACAGT
>posi4491
TCGATGCTGGAGTCGGGGTGTCGTCT
>posi4492
GAGAGTGTTCTCGATAAAAATGAGATGGG
>posi4493
TGGGCATGTATTGCTGCAGGAGCTG
>posi4494
TAAAGATACCACCTACCGTCCGTAG
>posi4495
TGCCTGTCGTACTTTGCTTGGGTACA
>posi4496
TGTACACACGACCTACATCAAGCT
>posi4497
TGCGGTGGCGGCTGCTTTGACGATCA
>posi4498
TCACCGCATCACACATTGCTCTAAGCC
>posi4499
TATTCGCTGGGTTGGTAGGTC
>posi4500
CCCACTTGCCTGTGGATGCGGACC
>posi4501
TAAGGGGTGTCCGATTGCTGTTGCT
>posi4502
TATTGTAGGGAGACCTGGATGGCC
>posi4503
TGCTAAGAAAGGTGCTGCCGATG
>posi4504
TGGGTACCCGATGGTATTTGATGATGA
>posi4505
ACCTCGAGCTCTTCTGGGTGCAAT
>posi4506
CGAGAACGGAATGTTTGCCACTTTTG
>posi4507
TGCTGTCTGAGTGGATGCTGGA
>posi4508
TGTCTTGGGCCTCCGACGTTGG
>posi4509
TGCTGGAGGAGACGTTTTCATCGCTGGAG
>posi4510
CCCCACGTTGGGCGCCACTTTATCT
>posi4511
TAGCACGTCTGTGAGGTTGCGCCTGAGC
>posi4512
TCCCTCTGTACCTCGGGTTGCGCCTCGG
>posi4513
TGATCGCACTGCTGACCCTGCTG
>posi4514
CGAAGCGCGCATGGAATCCGAGC
>posi4515
CGATGGTCGCAGCTCTGCCTCGGC
>posi4516
TGCCCCATAGCTCGGAGCCATAGGTCC
>posi4517
TGACTGACTTGATGACCACGAAGCGG
>posi4518
TGCCCGCATCGTCAGTGCCCTTTT
>posi4519
CGTTTGTGCGGCTCTTCTACCGT
>posi4520
TGTGACGCGTCTCAGAGAGCCT
>posi4521
GAAGGGGCGGCGCATTCGTGATGC
>posi4522
TGAGAGTGTCAACAGGTTCTTCTAGG
>posi4523
TCCTACACTTTCGATATCCTCACCGA
>posi4524
GCAGCAGCGACGAGAGCG
>posi4525
CCCATGCTGAGCGAGATCTTGATGCGGC
>posi4526
TCGGAACCCGGATCTGGTTGAGGTC
>posi4527
TACGGTGCGGCGAGCATGGGCATA
>posi4528
CGCCAAGGACGATGTGTGGAG
>posi4529
AACCGCCGATTTGAAATGTT
>posi4530
TGCAAGAGTTTTTGGCATGCCTGA
>posi4531
CAATCGCCCGCGTCCGAAGGTCTCC
>posi4532
TCTGCCAGGAGGCTAGTCG
>posi4533
GCCGCAGAGTGATTCGAATGCACGGG
>posi4534
CGAAATGCGTTACTGGGCTGGCTC
>posi4535
TGTGTACCTGCGCATTTTGTGGAG
>posi4536
GATGCTGCGTTCAATATGCCCAAATATGATCTG
>posi4537
TGCAAATATACCGCTGCTTCGAGC
>posi4538
TGATTTCTGCCGCTAGCTGGCCCA
>posi4539
TCTGAGCCTCCTGGCCCTGCGGTTGAG
>posi4540
TGAATGTGGGTGGGTTTTGGGTA
>posi4541
TCGTAGCGGCTGATGGCAAACGAGAGC
>posi4542
CACTACCTTGTGGAACACCAGCTGC
>posi4543
GCAAGTTCCCAAAGTCCAGGCGCCCAA
>posi4544
GGTTGTTGAAGGCGCTGAAGGAT
>posi4545
GAAGTTTCTTCGTCTCTTTGCTGT
>posi4546
TGCAAACGGTCAGTGCTGCTGAA
>posi4547
TAGCCGAGACACCTGTAGCATCTCG
>posi4548
TTCCTGGTGTCCCATGCTTTCCCGA
>posi4549
TATACGGTGGGTCGACGATGTGG
>posi4550
TGGGTAATGCGACACCTTGACCATC
>posi4551
TGACAACGCACTTCAGCTGATCCCGAC
>posi4552
CTGCCGCAGCCAAGAGGGATGCAA
>posi4553
AGCAGTTGGGAGCTGGAGAAGGGCGCA
>posi4554
TCGCTGAATTAGGACCAACCGAGGACGGCCGC
>posi4555
CCAACGTTGGCAAGTCCCTTTGTGTC
>posi4556
CCCCGCCAAGATACGGCTCCTGCAC
>posi4557
GCCATAGTGATGAAGATGTGGAC
>posi4558
TGAGGTCGTATCCGGAGATGAT
>posi4559
AGTGCAGTAGGATGTGCTCTGCGG
>posi4560
CACGCCCAACCCCCAAACTCACCCC
>posi4561
TGATAAGTCCACCTCCCCCGTCGC
>posi4562
TCGACGATGCCTTCAAAGCGA
>posi4563
CAGGCACTTGGTGAATGCCTTCGCAAA
>posi4564
TAAGGCTCCGTTGACGTCGATGAT
>posi4565
TACCAACCACAGCCACCACGATAC
>posi4566
TTCATGCCGGACCTCGAGCTCTTCTG
>posi4567
TACTAATGGTACCTGAGGTTTTCGCC
>posi4568
TGGGTAATGACCACTTCTGATGTTG
>posi4569
TGGAGTTCTATTGAGGTTGTTCC
>posi4570
CCCCGAAGCCTAGCAATTTGGTCT
>posi4571
TACAGGAGTATGCAAACGTGGTGT
>posi4572
TGCAATGAAGTGTGGCCCTAGTGCTTGG
>posi4573
AAGACAGGCATGCCTCGCTTCCGA
>posi4574
TAGTACAATCGCTTGAAGTGCTTGAAC
>posi4575
TTATCTCAGCTGGTGTCACTGTTG
>posi4576
TTGCTAGGGCGGTGGACGACG
>posi4577
GCTGGGATGGACTGAGACGTGCCC
>posi4578
TGAGGGCTTATGCCTACGAACTA
>posi4579
TCCTCAACTGATTCTGGTCTTGCTGC
>posi4580
TGCTTCGGCTTGGGAGGCGCTTCGA
>posi4581
AACCACATCGCTGCTGCCTTCGGT
>posi4582
TACCGGGGTGGTCGCTATGTACATA
>posi4583
TGTGGTCCCCAAGTCCGCCACGATGG
>posi4584
TGGGTACAAGTGTCCAGGCTGGGTGT
>posi4585
GAGATCTGCTTTGCCTACAAATATC
>posi4586
TGCTGAGAAGCGTGTCGAGCGAATC
>posi4587
TGGCCTCATCGATCTTCCTGGTGTCCC
>posi4588
CTGTTTCGGATCCTGTGCAAACTGG
>posi4589
CACGGCGGAACCCGAGATGAAGGGC
>posi4590
ACAAATGCTGTGTACGGCTTGCTGG
>posi4591
TGTGTTGCTGGTGGCGGTTTACGGGA
>posi4592
TGTAGGTGAACGCCCTCGAGAAGGA
>posi4593
TGGGTACTGCCTCTGGCTCGTTGCGTC
>posi4594
TAGTCGCCTGCTGCAATGAAGTGTGG
>posi4595
TCCAAGAGTTCTGCGTGGTGAGTAC
>posi4596
TAGGCAGGACCTCGGTGACGGCGTG
>posi4597
GCAGTCACTGGAACCTGGCCGGTTGGTCG
>posi4598
TACCACGAATTAATGGGCAGATACA
>posi4599
GCGAACTGCCTTGGTAATCTTC
>posi4600
CATCTTCATAGGTCGCTGCTG
>posi4601
TGGGTATGTTAGGTTGTGGGTAGGTTGGTC
>posi4602
GCGCAGTGGGCGATCTGGAGAGGG
>posi4603
TGTTATGTTGCCAGTCTGAGTCGTCA
>posi4604
TCCCCGCCGAGGTACGGTTCCTG
>posi4605
TGTACCCTCGCTAGCAACGCTCCGT
>posi4606
GACATACTGATGGATGTACTGCTTC
>posi4607
TGACCTGCAAAGTGAAGTAACGTGTGG
>posi4608
TCGCCTCCCCCTACTGGTCCAGGATG
>posi4609
TGGGGACGCCAAGTGAGCCTGCGGT
>posi4610
CTGAGCCTTCTGGATCCTGTTGTGGA
>posi4611
TGCCTCGATTCCTTTGTCATTGGGCA
>posi4612
TGTTGATCTCACTGTTGCCCCTGCTG
>posi4613
TTGGGCCATCTTCCGTGTCGTACC
>posi4614
TAGCGAGCCGCGTCTCCAGTTC
>posi4615
TGGTAGATACCGCTGAGGACGTGCCG
>posi4616
TGAGCCTGCCTCCGAGTGCTGTCAC
>posi4617
TGCCTGGCTCACCGGCTTACGGTGCCCA
>posi4618
TAACCTTGGTTGGAGTTGCCGCGGCCTC
>posi4619
TCAACAGGGGACTGTGAGCGGTGTCT
>posi4620
CGGTAGCGCGAATGTGCTAGTAGC
>posi4621
TGAGAGGGTGCTTGCGCGACTTGAGGC
>posi4622
CCAGCCGATTTCTGTGGCGCTCCA
>posi4623
TCGGCGCGACCAACATGCCAACTATGC
>posi4624
TGAATGGTCGCAGCGT
>posi4625
TACCAGCAGTGCATCGCGCCACCAA
>posi4626
TGCCTCAGGTTGCACCCATCGCTG
>posi4627
CGAGTGGGAATTGAGTGACC
>posi4628
TGAAAGACGCAGGATGGTCCGCCTGGC
>posi4629
CGTGCTGCGGTAGCTGAGAGAGCC
>posi4630
CACAGCTGATGGGCGATTTCCCGACA
>posi4631
ACTGGAAGTATGGGTGCCAAATCTG
>posi4632
TACATGTGCTGCTGAATGATGCGG
>posi4633
CCCCCGGAGGGCATGCCCAGGAG
>posi4634
TCTCGCAACAACTTTCCCCGGCTAC
>posi4635
TTGAAGTCCACTGCTCTTCACGTGCC
>posi4636
TCGCGCAGAACACGGTGTTCGGATGGA
>posi4637
TCCCAGCGGCACGTCCTCAGCGG
>posi4638
TGCCAGAGGGACTTCGGAGTGG
>posi4639
TTTACCGGGGCCACTCGTGTTTTGGC
>posi4640
TCCCCTGCTCATCATGGTCTTTT
>posi4641
TACCTGCAATGCTGGCTGCATATACA
>posi4642
TAGAGTCGGCGCTCGTCTTGC
>posi4643
TCTTACCTAAATACTGCGACTGCGCC
>posi4644
CCCCGCCGACCCAGCCACAGGGGA
>posi4645
CCCGCCTCTGACTTCC
>posi4646
TGACAAATGCTTCGCAAGCCTGATGGA
>posi4647
TGCGGTTGCGGTTTGAGATGCTG
>posi4648
TCCTTGAACGATAGTCTGCGATCTA
>posi4649
GCGGACTTGCGATCGGCATCGGAACGAA
>posi4650
CATCGGTAGCTGGTCTCACACTCC
>posi4651
GACGCTGGTGTGCTACATCTCGGCAGT
>posi4652
GTAAGTCCTAGGTACTTGGGTGCGGG
>posi4653
CATTCGACTACGCGCAGCATGGCTCC
>posi4654
TGCTGTCACCTACTGCAAATACTGT
>posi4655
TGTCTGGCGATTTCTGGTTT
>posi4656
CACAATAAGATGGGATTGAAGGGAAAGGC
>posi4657
TCTCCTTGGCCATCTGGATCCGGTGAC
>posi4658
TCCGGACTGGACTGCGTATTGTGGAC
>posi4659
CAGCTGACCGCACGCTCCCTATCGA
>posi4660
TAAAGGCTTACATCTGGCTGCGGCA
>posi4661
TCCTGTTGATCTTTTGCCCGTGGT
>posi4662
GCAGGGTCGAAACTTGCTGGTCCAACGGC
>posi4663
GCAGTACGAAGCTTTCCTGGACGAC
>posi4664
GAGACTACGACAGCAGAGGAGCTC
>posi4665
CACGCAGGCCGGCAAACGACGCGTG
>posi4666
CCGTGCGAGAAAGCCTACGTCAA
>posi4667
TAGCAACAGCCGCGATGAAGGGC
>posi4668
TGCTGTCAGAGTGGATGCTGGAGGC
>posi4669
TAGGGGCTTCGAGGAACTTCTCGA
>posi4670
CATGTGAGTCTTCTGTCAAGGTGTAC
>posi4671
CACGTCCTTTGGTTCTGCTCTTGGT
>posi4672
TCCTTAAACGACCGCGCTTTGGCAGC
>posi4673
TGTTGTGGTGTGTTTTGATTTTGA
>posi4674
TAACTACCTACACCGATGCAC
>posi4675
TGTTGGTAGAAAAAAGTGCGTCG
>posi4676
TGGCCAAGTGGAGCGAGTCATGAGTAC
>posi4677
TAACTCTCCATGGTGGTAACCAGT
>posi4678
CATCTGTTGCCTCACCCTGTCCGC
>posi4679
CAGCAACGGAACGTATATCAGCATG
>posi4680
ACACTGCCTAAATCCCAATCCAATACCAA
>posi4681
TGTCCTTGCAGGTTGCTGATCGATGCCCA
>posi4682
TCATGACGTCATGGACCATCCAGTTGT
>posi4683
TGGCAGTGTGGTTAGCTG
>posi4684
TGACGGCAGTTCCGGCAGTC
>posi4685
GCCGCTATGATGAGCTGGTGATTG
>posi4686
CCTATGGCGCGTGGACCTATCGGC
>posi4687
GACACTGAAGCGTACGTCCTTCCC
>posi4688
TGGTCAATGTGCATGCGTAGTGTTC
>posi4689
GACCCGACTTCGAATACCTTCTTGGGC
>posi4690
CACCGGGCGAAGTGTACAATATGACC
>posi4691
TGTTTTCCCGATGCATCCGATTGG
>posi4692
TAGGTGGCGACTGGAATGCCCGC
>posi4693
TTCGGTGGCTGGCAGACGAA
>posi4694
TCCGCTCCTGGTCGATGTTTGCAT
>posi4695
TCCACCAGGGTGATGTGGTCTTCGTC
>posi4696
ACACAGTCACCTCGTTGTCGCCTCTGC
>posi4697
TACCGGGGCACCAAACAGCACACAAGG
>posi4698
ACGCACCACTCGTAAAGGCCGTTCC
>posi4699
GCTGCTTCAGCTCATGAACTTTTTCC
>posi4700
TCGGCAGAGTGCAGCACTCCATTCGA
>posi4701
CCCGAGTAGGCCGTGCGCAAAATGGG
>posi4702
GACGCGGTCTTGCCTCTTTGTTGGGCA
>posi4703
TCAGCCTGGTGTGCCAAGTGAGCCTC
>posi4704
TTACCGTACGATCAGGACAACCGTTATG
>posi4705
TCACCCGCTGCGATGAACCTGTCAC
>posi4706
TCAAGGAATCTGTCGAAGGAGTCTTGC
>posi4707
TGTTAAGCAACCAACTGCCCTGCGGA
>posi4708
CACGGACCATGGCTGCTTCCGGGCCTA
>posi4709
TGTGCGCCTGTTTCAGGTAAATAGCA
>posi4710
TGTCGCTCTGGTTCGCCTTTTTGGC
>posi4711
TCATCCCTCTCTGTCGTGTACGTTCAG
>posi4712
CGAGCGGATCTTGGAGCTGCC
>posi4713
CGAGTCCACCGTGGCCTTTATCTC
>posi4714
TCATCGTTGCGGGCGATTGAATGGCGT
>posi4715
TAAGCCTCACCCCATCGTCACGCTC
>posi4716
TCGCAGTGGATTGCATTGACGACATC
>posi4717
TCCTCGTCCTTGTTAGCGTCCTTG
>posi4718
TGGTTGCAGCTCCTGATTTGGTA
>posi4719
TCGCCCCATTTCGGTGGACTTTGGGA
>posi4720
TCGATCTCCTGGTCTACCTTGGCCGCTA
>posi4721
TACCAACCACAGCCACCACGATACTCC
>posi4722
CCCGGGAGAGCGCCTGCTCTTCAGCCGG
>posi4723
ATGGTAACTTGATGAGGTTGAACAGG
>posi4724
TAGGACCCGGTCCCTAAAGTAGATGCC
>posi4725
TGAGTCAGGAGGTTCTGTGCTGCT
>posi4726
TGCCGCGAATAGCACGTCTGTGAGGT
>posi4727
TTCTCGCAAATGACGCAGCTTGTTGC
>posi4728
TATATGCCACCAATTGAGAACACGTG
>posi4729
TCCCAATTCAATACCAACTTGCCCGT
>posi4730
TGCATCGCGCCACCAAGACGAGTCGG
>posi4731
TGGTTTCTGTCCACCTCGCTGCTGC
>posi4732
TCGATGCCAAGGCAACCA
>posi4733
ACACGATTGAATGAACTTGCAACAGC
>posi4734
TGAAGGCATTGATTACGACGAGACC
>posi4735
GATAGACGCCATGGGAATGCTGGACC
>posi4736
GCCATCGCCCGGTCGTCTACATCTG
>posi4737
CCTACCCTCGCAGGATGCCGTGCTAA
>posi4738
TGCTGAGGACGACTTTGGGGTACC
>posi4739
TATGCTGGCGAACAGCGGGGCATGGG
>posi4740
TGCTAGAAGACGATTTTCGGGCCGAAA
>posi4741
TCCAGATGCGTTCAGTGTTGGTGCAC
>posi4742
TGGGGTTTGACGGGTTTGGTTGGGA
>posi4743
TCGATGTACCCTGGTGAGCCTCTACA
>posi4744
CACGTATGGAGTGCGCCGGACTG
>posi4745
TCAGACACTGGTGAGGGCCTTCCTC
>posi4746
TGGACTTGTTCGAATTCATGCGCGT
>posi4747
TACGTCCACGACACGGTTCCTGCAATGC
>posi4748
TCCCGTCTCTAGGTCTCCCGCACTGG
>posi4749
TTCGGCCGGATGAGCTAAACGCCGTC
>posi4750
TAGCGTTGTCGGGATGCCTCGTCT
>posi4751
AGCCAGCACAAGGGTTGATGGTCAGAAG
>posi4752
TAACCGATTACGATGGGAAAACT
>posi4753
GAAGTCTTTGCTGGGGCCCACGAGAGT
>posi4754
TACAACGCCCCGGTTGATGACTGC
>posi4755
GACCGGAGGAGCTTATACGCAGCCAG
>posi4756
TCCGCTGCCACCGCTGCCGCCCGTGCTGG
>posi4757
TGGGATTCGATCTGCCGCGG
>posi4758
CAAACAGAAAGGGTGTGACTTATGT
>posi4759
TGGGCCAGGAGGCTCTGAGCTGCTGC
>posi4760
TCCAGGGGCTTTGTTGGGTTTGATGC
>posi4761
GCCCGCCGAGCGAAGCCTACTGACC
>posi4762
TGCCATTGATGCCGTCCAACCCGGG
>posi4763
TAACTGCGAAGTCGATCAGGTCCGG
>posi4764
TCCGGTACATGGATGCGGTCC
>posi4765
GCGCAGGGTCGAAACTTGCTGGTCC
>posi4766
TCCTCGTCCTCGTGCCACCCAGTCGT
>posi4767
TGGCCCAAGAACGCTGCCTTG
>posi4768
TCCCCGCCAAGATACGGCTCCTG
>posi4769
TGCGGCGCAAAGGAAGATTGAGCCAAAACT
>posi4770
TGGGTGTATGGATTGGTGCGTATGGG
>posi4771
TCCGAGCTCGATGGTCACAGCTCAGC
>posi4772
TGCCGGAAACACGTGCGCAGCC
>posi4773
TCGCCGGCAATGATCTTCGGG
>posi4774
TGGGTAATGCGGTCTCCTTCTTCTGC
>posi4775
TCTCGCCGCCGCGGAGATGCCA
>posi4776
TCATCGATCTTCCTGGTGTCC
>posi4777
TGCGCAATCGCGTGAAGTGCTTGT
>posi4778
CAGACGCAGCCGGGCCAGGAG
>posi4779
TATGCGTGAAAGGCCTGCACCACAG
>posi4780
TACTCGAATTGCTACCGAGGTGGTC
>posi4781
TCAATTCCCACTCGTGCACTCTCCACT
>posi4782
TTCGCGGCTATGATGGCGAACAGGG
>posi4783
TACCCGGGACGGTCGTTTGGCGC
>posi4784
TCCCTCGCTGCTGTCTATTTCTTCGCC
>posi4785
GCGGCAAAGTGCCAAAACCCGGTGGA
>posi4786
TAGCAGGGACCTCCACCTCTGGTC
>posi4787
TGGCTGCATCATGGTCGTTGTGGTC
>posi4788
TAGACTACTGCAGCATATGCTTTTTCGG
>posi4789
TTGCTGTCGATCCGCAGGCACGTC
>posi4790
TGGTACGATACGGAAGATGGCCCAAA
>posi4791
TACGCTGATAGCCTCGCTCTCTGTAGC
>posi4792
CGTGTTTTCGGGCCCCGTCAGCAG
>posi4793
TGGTCCCCATGTCCGCTTCTACAGC
>posi4794
TCAGAGGAGTCTCCGCTGCGCTTG
>posi4795
TAGGTGTATTAATATGGGATCGGACGT
>posi4796
TGAGCCTCCTTGGTGGGCGAGATC
>posi4797
TTCGCATCACTGCCCGGGTCCTACGA
>posi4798
GACATGCCTCGCTCAAGCGCCAGA
>posi4799
TGCCTGGAAGCGCCACTCCGCATTAGG
>posi4800
TAGCGTGACCGGTGGGCAGTCT
>posi4801
TACCAACACTTTCTCGCCAACATCGA
>posi4802
CGCGCCAATGCTCCAACGACTCCGGTC
>posi4803
AAGCAACCTCCGACGAATTCTTCTT
>posi4804
CAAGGGCGTCTAGGGGTACACTCCAG
>posi4805
TATGAAGGAGGTGTTCGGCCGGGAC
>posi4806
TAGCACGGGTGCAGAGTGGACCAAG
>posi4807
TCAGAGCGTTGGCCAGTTTCCGTGTGGCTG
>posi4808
TCTTGTAGGTGAGTCTCGGTGATC
>posi4809
TTGCAGCATGTGCTGGTC
>posi4810
GCCACTGGTAGCTGTTGACCGTT
>posi4811
TCACGCGACGCGAAGTGGCTGGGCACA
>posi4812
TAGCTGTTCCTTGGTGTGCCCGCGCC
>posi4813
TTGGGGCATTGGTATTAAATACAGCC
>posi4814
TGCTTCGTGGGCCTTATGAGTGTT
>posi4815
TAGCGCAGTTCCCAAGAAGTCTAG
>posi4816
TACATGTGCTGCTGGATGATGCGGA
>posi4817
TAGGGGTCAGCATCGATGGCAGCG
>posi4818
CCCGAGAAACCAAAGCCCACCCCGAA
>posi4819
CATCCTCGTTGCCCGCCCGATGC
>posi4820
ACCGCTGCTCGCGCTCTACTTCTC
>posi4821
TCGCGTGAAGCGATATGAGCCATTGGC
>posi4822
GGCTCTAGAGGTGGCTCCAGG
>posi4823
TACCTATGGCGTAGGATGACTTGGCGC
>posi4824
TCCGTTGTAATACGATTCACCTGT
>posi4825
TGGAGCTATGCCATCCAGGTGTGGGGA
>posi4826
AGGGTAGTGCCACGTACATAGTATGG
>posi4827
CATTGGATATTTAGCTGCCGACGCTC
>posi4828
TGGGTACTGCCTCTGGCTCGTTGC
>posi4829
TGGGTAGTCTGCCAAATACTA
>posi4830
TTAGGGTCACCGGGTTGAGTAGCGC
>posi4831
TGGACTTTGGCACCTGCACCGTGGGT
>posi4832
TTGGCAGCGATGACATTGTGT
>posi4833
TGCTGCTTAGTAGGACTGCTTCGG
>posi4834
TGCGGTTGCGGGCGTTGGCTGC
>posi4835
CCCAGCCTGACCTAACAAATCGAGACCGA
>posi4836
GAGCGCTTGGGACAGCTGGTC
>posi4837
TCATACAACTTCAGCTGCTTCA
>posi4838
TTGGTTGCAATTCCCCAAATCTCGAT
>posi4839
AGTGTCGGCATTTGGCCGGATG
>posi4840
GCAGATGCATGCCGACCTTCTC
>posi4841
CGATCAGCAGCTGCACACTATGGGCC
>posi4842
CTTCGATAACTTACTACCTGA
>posi4843
TAATGAGGACTGCTCGCCAAC
>posi4844
CGCCAGAGCAACGCACCCTCTCAGC
>posi4845
TCGGTGCAACAACGTGTGATGCCGG
>posi4846
TCTGCCATCAATTGCCGCTTGTGTCTG
>posi4847
TGCCGCCTGCACCTCCTG
>posi4848
CAAAGGGCCAGCAAGCTGAGATGTAC
>posi4849
TTACATTATCGACGAGGATGGGAGG
>posi4850
CAGAGCCATGTACTCTGCCTCTGTGCTT
>posi4851
TGCCCTGCTGAGAGTTTTCCGATGTCG
>posi4852
TGCGCAGAGTCATGCCAGTACTG
>posi4853
TATGGGTGCGGTGGCGGGACTTAAG
>posi4854
AGTCAGTGGTAGCAGTTGCGATGCC
>posi4855
CACGCAGAGCTGCCTTCCCTTCGATGG
>posi4856
CGCTTATTGACGGTGGATCCCAGA
>posi4857
CCCACCAGGGGGCCTACCTCAATGAGC
>posi4858
TAAATTCGTGCAAAGTATGTGTGATC
>posi4859
TGGGTAGACCTGACATCTTCAGGGCCA
>posi4860
TGGAAGGCCCAATCGGATGCAGAGGA
>posi4861
CCTGCTGACATCGATGGAAAG
>posi4862
TACTGCTCAGCGAGACACACTGCA
>posi4863
TGTCCAATGCCACTGCTAT
>posi4864
TGGGAATGGGGTCAGGATCCAGGCCA
>posi4865
ACACCCACTCAACCATACAGCA
>posi4866
AACGATTCTGCCGAGCCGCCATTCGT
>posi4867
CACGCATGGGCCCACAAACGTCGCT
>posi4868
TGCCGCCTGCACCTCCTGTTGCCAC
>posi4869
GACAATTCTAGTCTGCATTTAAGC
>posi4870
TGCTTGCTGATAGAGCCATTTTC
>posi4871
CAGCTTGTCCTTGAGTTCCTTGATGGCTC
>posi4872
GCTGAGTGAAATCTGGGTATGCCAA
>posi4873
CCAGATATCGCTGTCTACGCCATCCTGC
>posi4874
CAAAGTAGTTCAGTTGCCGTCTGGTA
>posi4875
TGGGAGTGCCGTCGATCATTCTGA
>posi4876
CGTAGAGTTTGAAGTCGTCTTTGC
>posi4877
TGGACCACATCTGGACCTCTGGACCCACGC
>posi4878
TGCGGAAAGTACTGCCAAAACCCTCG
>posi4879
TACACTGCCAATGATCCGAGTGGTGGCAA
>posi4880
TATTCATGAGGCCTGCCGCCATACTCT
>posi4881
TGGCGAGCTTCGGCGATTGATTTGC
>posi4882
TCACCGCTTCGGCAGTCTCCCGTGG
>posi4883
GCATGGTCCACGAGCGCCTCCAGAAGC
>posi4884
TCCTCCTGAACGGGTCGTTGCGAT
>posi4885
TCCACGGACATTCCAGGTGAAGGAGGCTC
>posi4886
TGCAAACGACGTCTGTTGGAGGCG
>posi4887
GGGAAAACCTACCAGGTCCGA
>posi4888
TCTCTGCGCAGAGGAGAATGCCCCCCGG
>posi4889
TTGTTCATACTGTTCTGGTGACGCG
>posi4890
CGCGGTAGCAGCACGGAGGGCCACAC
>posi4891
TTGTCGTCGCTCGAGTGGAGTTTC
>posi4892
GCATCACACAAACGACCAAACGGA
>posi4893
TGATCTGGAATACCTCCTTGTTGTTG
>posi4894
CAGCGTTGGACGACTGTCACGGTCGC
>posi4895
TGCCATAGTTTCGATTTCGCCTC
>posi4896
TAGGACGAAACACAATTGGGGT
>posi4897
CCCTCGCTGCAGTCCGTGCCTTGTAC
>posi4898
TCGTCGGTGAATACTGTTTGAGTTGG
>posi4899
CAAGATTGGCTTCAGGTTTGCC
>posi4900
TCCGATGTGGTTCGAATTGCTGCCT
>posi4901
AAGAACGGGGCCCAGTACACTACCTT
>posi4902
TGGGTAGCTTAACATCATAACCTTGC
>posi4903
TCGTGAGAGGAGATTTCGCCACGATGGCTT
>posi4904
TGAGCTGATAGGTCCACCTCCCCCGTCGC
>posi4905
CACGCTGACCGCTGTCCACTCGCC
>posi4906
TCCCGTGTGGCGCCGCTGTGCTGCGAG
>posi4907
CGCCTATTATATGCCACATCACGCCGTC
>posi4908
TAGAATGTGCCTAACTTCTT
>posi4909
AACCAGTTTCGCCTGCGTTGGCGCCGA
>posi4910
TGCTGACGATGTGGGGACGCC
>posi4911
TGAATGTGGCACGGAACGC
>posi4912
TGAGAGGTGACCGAGC
>posi4913
ACTCCCAGATATGTTACCTCGTCGGC
>posi4914
TCTGGTTCCAGGCGGATGCCCTGAA
>posi4915
GTCACCTGTGTGCCATTGACGGAGACA
>posi4916
TGCATTAAGGTGGCTCTTGGCT
>posi4917
CCACCAAGTACCTGCAGTGCCACTG
>posi4918
CCTGGGGAAGTCAAGCGCAAAGCAG
>posi4919
TAGCTGCGGAACTCGGATTGGATG
>posi4920
GTGTACTGGATGCCACTCCTGATG
>posi4921
TGGTGGCCACCAGCTGTGTCA
>posi4922
CATCAGGTACTTGTGGAGCGTTTTG
>posi4923
TGGATTCCTCTAATTTTGGCGTATGC
>posi4924
TTTACCAGCCGCCCGCATCCTAAGCCG
>posi4925
TAAGTGGCTAAATCTCCTAGG
>posi4926
TAGACTAATTGGACAGGTGACTCGG
>posi4927
TTGCCGTTGACGAGGCGTGCCCACC
>posi4928
TGAAATGTTGCTGATGACGCCGTC
>posi4929
TGTAGGGAGACCTGGATGGCC
>posi4930
TGACAGCTGATCAGTTGTGGAGTCCTG
>posi4931
CACGATAAGACCGGAGGCGGCC
>posi4932
TCCCTGCAGGGCCTTGTTAGATTCTGG
>posi4933
TTGGTAGTGGTTGCTGCGGCGGCTG
>posi4934
TCAAAGCGTTGACTACTTCACGAGGG
>posi4935
TCGTTCCAACTGAAGGATTTGCCA
>posi4936
CCTAGGTACTTGGGTGCGGGT
>posi4937
TTCCAAAGCGATAAACTCAAGTGGGCC
>posi4938
CCCACCCTACCTGTTAAATCCATTCGGAC
>posi4939
TGGCGGTAGTCAATTGATCGTACGCC
>posi4940
TCCAGCTCCCTCTCCAACGCTGC
>posi4941
TCCGTCTGATTTTATGGTTGCCATTG
>posi4942
TGCTCCACCTAGCGACAGTCCC
>posi4943
TGGCGGCAGTTGCTAGTGTGTC
>posi4944
TACTCATCTTGTTATTCTAGGGTC
>posi4945
CAAGGAAGGTGACTGCCTGGGTTG
>posi4946
CAAAGCCCACCCCGAAGACCATCAAGCCAC
>posi4947
TGTTTTGTGTGTTTTTGTGCGTTTG
>posi4948
TAGGTGAACGCCCTCGAGAAGGA
>posi4949
TGGGTACCGGAAAACAATCCATCAGA
>posi4950
CGTCAGAGGTTGGTGATCGGTAAAGATG
>posi4951
CACCTGCCAGAGGCTAATCCTGCT
>posi4952
TCGGTGACTCGCCAATCTCTTGCTTC
>posi4953
TGAAGCTCCTGCATGAACTCTTCTGGGCCG
>posi4954
CAACACTGCTCTTCACGTGCCTC
>posi4955
TCAGAAGGAGATGGATGG
>posi4956
TTGGACTGTCACCCGCTCTCCGCTC
>posi4957
TGCGTACGAAGCCTCTCCTCTC
>posi4958
TCGTGTACGTTGGGCTTAGAT
>posi4959
TCGGCGAAGTTAGGCTCCACACCTC
>posi4960
TCATAGCAGCAACCAAGCCTCTCGG
>posi4961
TGAAGGAAATTGTCCCGCTGCTGG
>posi4962
CACATCAACAGGAAGCGTATCCAGG
>posi4963
TGATTTGATATCCGTGGACCAGTAC
>posi4964
CAACATCGAAGGTCCGATCAGCGA
>posi4965
CATACTCTGCTTGGCCCATCGTTA
>posi4966
TGCCTCTGGATGATGGCTGATGCT
>posi4967
GCCCCGCATCCGTGCTCGCGCCTACC
>posi4968
TGGTGACGATGCTGGTGCTG
>posi4969
TATGTGGCCCACATAGATGCTGCCTCAT
>posi4970
TCCCGACTGCTCTACTCTGCCGC
>posi4971
GACATGGAAATTTGATAGTGCTAATG
>posi4972
TCGAAGGCGTCCCACCTCGTATGGAGTCA
>posi4973
TACTTGTTCCGCGGTGTCATACCA
>posi4974
TGGAGAGAGCTGCAGCATTTGATAGC
>posi4975
CACCGTACATAGGCTCTCATTTATG
>posi4976
TGAATACCTCGGGTACGTCTGCTC
>posi4977
CATCATCATCATGAGCTCCATCTG
>posi4978
TATTAACATGAGGTCCTTCTTTAGC
>posi4979
CACCGCTGAGGTGCTTGCCGATGCA
>posi4980
ACCCCAGGGGTCGTCGTCTACGCTAT
>posi4981
TGTAGTTGCCACTTATGCTGTCCA
>posi4982
TGGGGCAGCATCGATGGCAGCGC
>posi4983
TGCACTTATACTTTGTGGCCTTCGAG
>posi4984
TACGAAACGCCTAGCACTGTCGGCA
>posi4985
CAACGGGACATGGTGTCGGACCGAC
>posi4986
TCACGTTTACGGTGGCACCGTCAGT
>posi4987
CTCTCGCATGGTCCACGAGCGCCT
>posi4988
TGGGGCAGCAGGACATCCAACACCAGAGG
>posi4989
CACGATCATTCGTGTTGCGGCTG
>posi4990
TGCGCACAGAGGCCAAGTCATTGAGCGC
>posi4991
TGCCTCGGCCACAGTTCGCTTGGA
>posi4992
TGGATGCCTAGGCGAAAATGCGAGT
>posi4993
GGTGTTGGATGCCCTGCTGCCC
>posi4994
CCGTACCAGACGACCTGCAGCCACCT
>posi4995
TACGCACTAGGTGGATGAGGTCTCGGCA
>posi4996
TCCTTCAGGCCTGAGATAAATGTGT
>posi4997
CCCATAAGGACAGGGTCTGCTTGGGC
>posi4998
TGTACCAGGGCTAGCCCAAGATGTTG
>posi4999
TGATGAAATCTCCAGGCTCAGCGA
>posi5000
TGCTGGAGGCATTCGCGACGATGGA
>posi5001
TAGCGTACTGTGGTGCAGGCCTT
>posi5002
TACGGTGAGGTTTGCTGGAGCGAAC
>posi5003
TGTCGCCGAGCGATGGTGCTGGAG
>posi5004
GATCCGGCAGGATACTACGCTCGGTA
>posi5005
TCTGGAGCACTGGCGCGAGTTTGC
>posi5006
TGTATAGCCACGACATGCCGCAGCCA
>posi5007
TTGAGGGCGCTAAGGATGGCA
>posi5008
TGCCCTGCGGAACTCCAGCTCTCA
>posi5009
TGCAAGTTGCATGCCCATCTCTAAGTCC
>posi5010
TTGTGTCCGCTCTTCGTGCCTCAAGA
>posi5011
TGGCCCCGGTAAAAATCGTCTCCCT
>posi5012
TATCCTTTATCCTAATCCTACCCTCG
>posi5013
CACGTGGGTGCCCGTTAGCGTGGT
>posi5014
TCTGCTGTTCATGCTTTGGTTTAAGGC
>posi5015
TGGTGGTTTATGGTACCGATGGGTCGG
>posi5016
CCTGACCCCATTTGAGTTGGGCGGAGGCGA
>posi5017
CATAACTTGAGTCGCCGTTTG
>posi5018
GCGCGGCGGCCAAAGTGGATGACGACAC
>posi5019
TGGAGCAAGACGTGTCGGATGC
>posi5020
TGCAGGGCGGCCAGGGCAAAGC
>posi5021
TCGACTGACTTGCAGTTGGGAGCTCGG
>posi5022
CAAAGCCGGCTGCACCGCAACGACCT
>posi5023
TAGCGGTATGCTCCTGTTGAAGTTG
>posi5024
TACCTGCTTAACGTTTTCTTGGGCC
>posi5025
TACCCAGCCGAAAATGGTCTCTTGCCC
>posi5026
TCTCTTTGATGAACGAATTGCCTTGG
>posi5027
TGCTGTCACCGCTGCCGCCCG
>posi5028
TGAGAGGCAGTCTCGGTTGTTTT
>posi5029
CCGGTAACTAGATTCTGCCCGCA
>posi5030
CAGTCATCCATCTTCGCCCTCCCA
>posi5031
CTGGCCAGCCGATTTCTGTGGCGCTCCAACC
>posi5032
TGGTTTAGCGATTCTAGCGAGGCAA
>posi5033
TATCGCTGTATTAGTCGTCTCTTAC
>posi5034
TGTAGCGATCCATGCCAGTCTGCAC
>posi5035
TCACCATGATGGCCTCGAGCACCTT
>posi5036
CCGAGGCAGAGCTGCGACCATCGAGC
>posi5037
TGAGCGGAGAACCAGAGTTGATGAG
>posi5038
TAGCCAGGACCCCGGGTCGGATGGG
>posi5039
CCCTATTAATGCTTCTTTGATGTCA
>posi5040
TGCCAAAGATAAACGAATGCTGCGC
>posi5041
TAGTTATTGAGCCTCTCCGCA
>posi5042
GCTCCTTTGAAGTCCACGAATGCG
>posi5043
GCCGATCACAGGTCCGCACC
>posi5044
CGTGGCTCTAGAGGTGGCTCCAGGCTA
>posi5045
GCAGATGCATGCCGACCTTCTCC
>posi5046
TGACGCTCCGTATGTTGGGAACC
>posi5047
TGAAAGGAAAAACAGGACACGGG
>posi5048
CCCGCCAAGATACGGCTCCTGCACCAGAG
>posi5049
AGCGGCGCTCAATGACTTGGCCT
>posi5050
TTGCTGACGATGTGGGGACGCCAAG
>posi5051
TACCATCGGCTGCGTCGTGCTCGCA
>posi5052
TATTATTGATTTTGAGTAGGCTGTCGA
>posi5053
CCAACGATAAAATTTGGAAAAATGTCACTGAT
>posi5054
TCGCTTGATACATGCTGGTCCGAAC
>posi5055
TTGCAGCAAACTACGAGCGTTCATGCAG
>posi5056
TGGGTACTTGCCTTGTGTTCTTTTTC
>posi5057
GAGCACATAGGGGCCCTACGGAGAT
>posi5058
GCATATGTTATTCAAGACCAGTGGTGGGCA
>posi5059
TGAGGGGCAGTGTGGACTCCAGTTGC
>posi5060
GCGATGGCAGTCGGTGCTTCG
>posi5061
TCGCCTCACAACACGTGCGGAGTGGA
>posi5062
TAGAAGTTTGTGTGTGCTTTCGGG
>posi5063
TCCAACGGAGGCACCCGTAACTGGC
>posi5064
TGTGGCGATAGCGATTTGATTGTAAATAAGAAC
>posi5065
TCGCAATCAGCCCACTCCGTTAGT
>posi5066
TCCAGTCGGTCTCAGCCTAGTGTGTC
>posi5067
TGCCGCATCGATGTTGCTTGGAGTGGA
>posi5068
TGTGGTCGCTCAGCGTTATGTCCTC
>posi5069
GACTGCCTAAGTCCTGGT
>posi5070
CCTCCAGCCAGGAAGCGCCACCCC
>posi5071
TCCAGCCGAAGCGACCGAAAGGGTA
>posi5072
TTGGCTGAATGCCATCTGGACCTGGAG
>posi5073
TTGGGCTGACTCTACGTGACGGAACCGG
>posi5074
TACCGGTACATCCACAGTAACGAA
>posi5075
CAAGCATTGGGCTGACTCTACGTGAC
>posi5076
GCAACTCCGAGCACCACGTGTCTGC
>posi5077
TCAGGCCGCCAAGTCTTCGGTTGGAGGCA
>posi5078
TCGCTCATACAACCGCCGCCAAGGTA
>posi5079
GATGCGTGTCTGCGTGGTGCGTGG
>posi5080
ACTGGTTAGAGTCCACTCCCCTGGATGC
>posi5081
GAGAATGGTAAAGAACGAGATCAG
>posi5082
TAAGAACCAGCTGTCCCTCCTTCAG
>posi5083
TGCGCAGCTTTTGGAACGCCTCTCGC
>posi5084
AAGGCAATGATTGTTGAGTGCTGGT
>posi5085
TATCACTGGAGCGCCGTGGTAC
>posi5086
TCGTGAGACGTGGTCAGCGGTGGT
>posi5087
CCGCACTGGTGTAAGGGGCGGCCTGC
>posi5088
CAAAAAATGTGGAGCAGACTGACCC
>posi5089
TCCGTACCGCAATCCGCGACCGTGCT
>posi5090
CCCTCCGAGATGCTGCTTTTGGCGCC
>posi5091
TGAAAAGGTGCTCCAAGTGAGGA
>posi5092
TACCTGCGCATTTTGTGGAGCCTTT
>posi5093
CACCTACACGGGTATCGACTATGCCGGC
>posi5094
TAAGGAGCTGCAGGATGGCGTA
>posi5095
CAGGCCTGATGATTGCTTGATGGGGTAA
>posi5096
TTCCACAATGTGCAGATGTTGGTT
>posi5097
CCGCTCCCAGTCCGTAGCCAGACGC
>posi5098
TCCCGTCACGCATCCTGCGAAGGCCTC
>posi5099
TGCGGCTCCTCCACGGTGATCCT
>posi5100
TGAGGTCACCTCCGATGACTGTTGG
>posi5101
TGCCCCTCGCTGGGAAGGCGCTCCAC
>posi5102
TGGGTAATTGCCCAATGGATTGCC
>posi5103
TGGGCCGCTGATTGATCCCTGCGGGCAGCC
>posi5104
CACGAGGACCGAAGGCAGCAGCGATG
>posi5105
CCTAACACATGTGACGGCCACGGAT
>posi5106
TGGTCAGGTCCGAAGACCGATGCGG
>posi5107
GGCCTCCTGATATGACGCGTGACT
>posi5108
TCCGATCTAACGATCCAGGTCCT
>posi5109
TCCCGCACTCCGCCACCAGCCCCAGGC
>posi5110
TCACAATGAATTAGGTCACTTAGGGA
>posi5111
TGTGCCCGAGAGTTGGGTGGACAC
>posi5112
TATTGCTGTCTACGCCATCCTGCA
>posi5113
TGTGCTTCTTTGGTTCCTTCCTT
>posi5114
AACGCCATTGGTGTTCCACGTAGCTA
>posi5115
CACATGAGTTGTCATCAATGCCAAGGC
>posi5116
TGCGTGCACTCCGTTGAGGGCGTC
>posi5117
TGGACAAGAGGCTTGCCTGGCG
>posi5118
CAATGTCCAAGCACCACATCGAT
>posi5119
TGAGCATACGTGTGCACACATACAGTT
>posi5120
AGTGGGTTCCAAATGG
>posi5121
TGGACTGCGAATGGGGACTCCACCGG
>posi5122
TTCCTGGCCGGGTGTCTTGGG
>posi5123
GCTGATGTCGTTGTTGTTGCTGCTT
>posi5124
TGCTTTAGGCGTATGTTGGCCTGG
>posi5125
TACACCCCGTCCGTCGAGCGCTTGTG
>posi5126
TAGCACGGTGCGCGTTGGAGCTGCAAC
>posi5127
AAAGATGAAGCTGGTCCTTCTGCC
>posi5128
TTGGGGGGTCACTATTTGCTATGTG
>posi5129
CATCAATTGCCGCTTGTGTCTGTGTGTTT
>posi5130
TGCTGCGAGTTGCCAATCTCCTG
>posi5131
CTACGCCGATTTCAAGAAGCC
>posi5132
TGCAGTGACCTCACTGGCAACTGCCAC
>posi5133
TCCAAGAGTTCCGCGTGGTGGGTACTGCC
>posi5134
CGCGATGCCGTGCTTGAACTC
>posi5135
TACGAATGATCGCACCACCACCTC
>posi5136
TGGGTACAACTGGTAAATAACTTG
>posi5137
CCATGTCCCGTTGCTATCGACTAG
>posi5138
CAGAGACTTGGTGGCTTCTTGG
>posi5139
TAGGGCTGCGGCTGTCTCTACTTC
>posi5140
CTCCACTTCTGGGTCTGGATCGCTGC
>posi5141
TGCTCACGGTGTACCGGGCGCGTGGAGC
>posi5142
TACAACGCCCCGGTTGATGACCGCA
>posi5143
TGGTGTGCCAAGTGAGCCTCCGGTC
>posi5144
TACAACTGCTTCATGGACCTGGTTCAC
>posi5145
TTAGCCACTCCCGGCGCCCTATTCTGGA
>posi5146
TCGTATCTCGCTTTCAAGGCCTCATC
>posi5147
GGGAGTGTTAGCCGACACAGGTC
>posi5148
GTCGTCGACGTACATGTGCTGCTGGA
>posi5149
GCATGGTGTGGAATGATGGAGGTGTCT
>posi5150
TCCCCACAAGGGACCAGTCCGGTGAT
>posi5151
TGTGGGGCAATCACTTGAAGGGC
>posi5152
TACCCTATCTCGCACAGATCACGGCC
>posi5153
TCGTGGACCATGCGAGAGGGCGAA
>posi5154
CCGATATCGTCGCACGAGCTGCTGTTC
>posi5155
TACTGGTAGATCCTCCACCTCCC
>posi5156
AGCGTGCACCCGCAAGTACAGTTACTCTA
>posi5157
TGCGGCCGTCTCACTGCCTCCAAA
>posi5158
TGGAAGTAGGCGGCCTCTTTCGGTGTC
>posi5159
CCATGCCAGAGATGAGTTGTTGTGCG
>posi5160
TGAGCTGCTAGGACGGATGA
>posi5161
GCCGGTCCAGTGCTACAGATGCCAG
>posi5162
TCGAGACTGGTGGCCAAAGGGTGCGCA
>posi5163
TCGTCGTCTACCCATGGAATCCC
>posi5164
CATCGCCCGGTCGTCTACCTCTAG
>posi5165
ACTTTGTGTGCAGCAAGCGTTTGTGT
>posi5166
CTGAAGCGGTCGATGATGGTA
>posi5167
TACCAGTTTGCTCCACGGGACA
>posi5168
CGGGCACATCTGCCTATCTTGAGCGGC
>posi5169
TACAGCGGTGCGATGCTTACATTGA
>posi5170
TGTTCTCGTATGAAAATTGGTGGAGGC
>posi5171
TATCCGCCCGGTGGACGTTACGGTGGTC
>posi5172
TCTGGCCACTGCACACTGTGCCCAA
>posi5173
TGCGGGGGCCACTGCTGCGG
>posi5174
CTTGAGGTACTCCGGCTCGTATAGGC
>posi5175
TGGGCACTTGTGTTTACTCAG
>posi5176
TACCAGGCCACGCATCGAGCTGT
>posi5177
TCTGAAAAGTAGCTGCGGATGATTCTG
>posi5178
GAGGACTGAAGCCCCAGTCGGTTCGAA
>posi5179
CGATAAGGAATTCATCAGGTGGCT
>posi5180
TACCTTGCCCACTTGGTCCTGTTGCCT
>posi5181
GCAGGCAGGACCTCGGTGACGGC
>posi5182
TGTGGGATTCTGCGGTGCTGC
>posi5183
CCACAGCGGATTGATCGGAGTGCTC
>posi5184
TCGCACTCCCTCCCTTCAGTGTAGTCCATGG
>posi5185
ACCGCAATCCGCGACCGTGCTACCGTC
>posi5186
CCTCTCGCATGGTCCACGAGCGCCTC
>posi5187
TCACTTCGAAACCAGGTGCCAGAGGGAC
>posi5188
CAAGGCGTCCGCTACCAGGTTC
>posi5189
TCGTTGTCGTCTGTAGGTTGAAGGT
>posi5190
CGTGGTCAGTTCTGGCGAGCGATGC
>posi5191
TCTACGATCAGTGCTGCCATCCTC
>posi5192
TCCTTGGAAAATTGTGCCCCAGA
>posi5193
TGTTGATTGGAGTTCTATTAAGGTTG
>posi5194
CAACAGCGCTGCCAACCGGGTTGTTG
>posi5195
TTGTTCTTCACCCTGTCGTGCTTCTG
>posi5196
TATCACAGCCATTTTGACGAG
>posi5197
CAAGGGCATGAGCGATACCGTGG
>posi5198
CCTCGCCACCAACCTGTTAGACAATAG
>posi5199
GCAATGCCGATGGAGAGCGACAGCA
>posi5200
TAGGTGTTCTCCCGAGGATTTGCT
>posi5201
GTCGCCCGGTCGTCTACCTCTAGCG
>posi5202
GAAACTTGCTGGTCCAACGGCGGC
>posi5203
TGAGAGTGCTCCTTTGAATTTTCGAG
>posi5204
TTACGACGAGCCGAGAACGCTGA
>posi5205
TCCGCCTTTGGCGTTGCCACCACTCGG
>posi5206
TGCGGTCGTGTGACGAGCTTGGTGT
>posi5207
TATCCTCGCTGGTTACGTGACGCCTA
>posi5208
TTCGCGGCTATGATGGCGAACAGG
>posi5209
AATGCCGTATACCTGCAGGCCGTAGAA
>posi5210
TAGTCCCCGCCTTATCGAGGTCCCACGCTC
>posi5211
ACCCGGGACGGTCGTTTGGCGCTGC
>posi5212
TTTCTGTTTGGTGCTGACCTTTGTCT
>posi5213
TCGACGCGGACATACACGGACAGGATGG
>posi5214
TACGTGAATGGTCGGGAGAACGAT
>posi5215
TGCGGCGCGCCGGTGGAATCCTT
>posi5216
TTGTATCTGAGTCGCCGCGTC
>posi5217
TGGATGCATTCTTGACATTGGACTGGA
>posi5218
ACCCTTGATAAACGGTTGACTTTCGG
>posi5219
TGACGAGAGAGTTTGCTAAGCCACA
>posi5220
TAAGAGGCCTTCGCAGGATGCGTGACG
>posi5221
GCTGAGAGTTCGGAAGCTATGCC
>posi5222
TGACGCTGTATGCTGTTCCC
>posi5223
TGGGTATCTTATTAGTGTTTCGTCGCCA
>posi5224
ACCGGCCAACATCCAGCCTCCTCACC
>posi5225
CAGCTGCTTCGTCCACCATGATGAC
>posi5226
TGCGCAGCTTTTGGAACGCCTCTGGC
>posi5227
TACAATTGCTTACCCTTTGGCGTCA
>posi5228
TCTTACTCTGCATTCGATGATCACCC
>posi5229
CACCCTCGCTAGCAACGCTCCGTA
>posi5230
TCAGCAAGGGGGAGTGCTTGCCCGGC
>posi5231
TGTTGTGTTGCGACTGTAGAGC
>posi5232
GCAGCTGAGTGAGGTCCGATCGAGTGG
>posi5233
CCTCGATTGCTAGGGCGGTGG
>posi5234
CCTTGCGTGAGCCTTGAACGAGAGCC
>posi5235
TGCACCAGGGCTAGCCCAAGATGTTGC
>posi5236
GTAAGGAGAGTGTTGTCATCCAG
>posi5237
TAACTTCTTGTGTTGCGGGGTC
>posi5238
CTCGCGAATCGAGCCGTACGATACAC
>posi5239
CACAGATTGTGGTCTGGGTCCCCGGGA
>posi5240
TCTGTTGTGCTCGACGGTGAGGAT
>posi5241
AGCGATTGATGTGCACATATTCGGT
>posi5242
TGGCTGGTCCCTCTGTACCTCGGGTTGC
>posi5243
TATTAGTCATCGGTAGCCTGGACCTTG
>posi5244
TTGACCGATGCACAGCTGCAGAGCAA
>posi5245
CAAGTTTTGGATTCTCGATGAGGAC
>posi5246
TGCATTAAGGTGGCTCTTGGCATC
>posi5247
TGGTAGGCACGCACAAAATCGATTG
>posi5248
TGGTGCAGGAGCCGTATCTTGGCG
>posi5249
GCGAAGCCTTTGCTACTGACACCAG
>posi5250
TGCCGGTCCCTCTCCAGCTGTTG
>posi5251
TACGCAGAGGCCTAAGTAAATAGT
>posi5252
CGCTGTACTGCCTCTCTGCTGAACAA
>posi5253
TGGTCGCCCAATTCCAGGGCCTGC
>posi5254
TAATAAGGCAATGATTGTTGAGTGCT
>posi5255
TATGCTTGCTACCAGTCTTTGGTAAGG
>posi5256
TCGAATAGCGAACTCTCAAAATGACTA
>posi5257
GTCGCAGGAAGTGCACGGAGATTG
>posi5258
TCGCTATGCCACCACCGCCGCCGC
>posi5259
GATCCACTAGGATGGCTGCCTTCCC
>posi5260
TGGGTGTGCCCGATGCGTAGACGGA
>posi5261
GGGACGTGGATGGCGTGGCG
>posi5262
TCGAAGACTTGAGTGGTCGGTGAC
>posi5263
GCATGGTGTGGAATGATGGAG
>posi5264
TCTTGCGAACCCTGGTTGCCCCTC
>posi5265
TTTAGGGTTGTCCAAGTGTTTTGGC
>posi5266
TGACTTCGGTGTCGGAGAGGGTCCTG
>posi5267
TGGCCGTGAAGCATTGCTCGTGGAC
>posi5268
TCCATAGGCTCTCTGAGACGCGTC
>posi5269
TAGAGGTGGCCGGTCTGGAT
>posi5270
TCTCCTCTCCTTAGTGCAAATGTTG
>posi5271
TAGCGAGCCGCGTCTCCAGTTCTC
>posi5272
TAGCAGGACCTTAAGATGGCTGCCGT
>posi5273
TGGGTAACATAATCAAGTCGTTCAAGGTA
>posi5274
TCTGGCTTGCCCTATGCCTTTGGA
>posi5275
TAAACGGGTGGTTTGCGCTGTGCC
>posi5276
ATGTCTGTTGACTCGCGCTCCGG
>posi5277
GACCGGGTCCTCCAAGCGCTCCTCCCA
>posi5278
AACATTCGCATGGGGCCACCTGTAG
>posi5279
GCAGCAGCGATGAGAGCGATGGGCC
>posi5280
CGCAGGCGAAACTGGTTGCCCTG
>posi5281
CAACAACGTACGTGTCATGATGC
>posi5282
GTGAATCGTTACGTTGGAGGCCTG
>posi5283
TGATAGCAGACAACTTTATGTGTGCAC
>posi5284
CAGCTTAGAAATTGCTAGTTGCTG
>posi5285
TACAGTATTGGTCCGAGCACACTGCCTT
>posi5286
CACCAGGAGTGCTTTGCATTGAAGTC
>posi5287
TACGAAACGCCTAGCACTGTCGGCATC
>posi5288
CAATCGCCAGCAATTCCCTT
>posi5289
GAAGCGTGTCGAGCGAATCAGGGTC
>posi5290
CCTGACGAAATCCAAGCTGATGATCCGG
>posi5291
CGTGGGTACCTGCGCATTTTGTGGAG
>posi5292
TATCGAGACACCACTGTGTTTTGC
>posi5293
CGTGAGGAACTGGGTTAGGTGGTAG
>posi5294
TGCACGTTCCTGTGGAAGATACTCCA
>posi5295
TTCGCCATCGGCCGGTCGTCTACCTC
>posi5296
TCTGCCCGATGAGAAGAATGGCCC
>posi5297
TGGATCTGCCTGAGTCGACTGTTCC
>posi5298
GCAGGTTGCTGATCGATGCCC
>posi5299
GAAAAATGCCTGCTGATCCGACTTA
>posi5300
ACTCTCCTTACACTAGCGGCCGTA
>posi5301
CAGGGTCGAAACTTGCTGGTCCACC
>posi5302
TCATGGTGAGCCACTGGGAAGACGGT
>posi5303
TGTCCGCCTGTTGTTTGGTCCACTGA
>posi5304
TTGGCAGTATTGTCCTTTGCCTCACTAGAA
>posi5305
TTAAGCTGGTCCCATTTGCCGACGGA
>posi5306
TGGGTAATTGCCCAATGAATCGCCGC
>posi5307
ACATCGATCTTCTCCACCGGGCTGCG
>posi5308
TCATATCTCGGTGGCAGCACAACGTG
>posi5309
GCATCCAGCGCCTGCAACATGGCCC
>posi5310
CAAGTTGCCCCTGCAGTCGCC
>posi5311
TACACTTCTGCTCCCCGGACTCC
>posi5312
GGAGGCGTCTGATGGTTTCAC
>posi5313
TAACCTCACAACGAGATGGTATGGTTA
>posi5314
CACATTTGCCGATGACGTGTGCGTC
>posi5315
GCGCAGTCAACGAGTCCACTTGC
>posi5316
ACATTGCGTGTCTAAGCTGGG
>posi5317
TAGCCACTCGTGTGCCTCTTGCCT
>posi5318
TGGCAGTCGGTGCTTCGGACTCC
>posi5319
TATGGGCTCAGGCGGTACCGGT
>posi5320
CACGGGACGACTGTTTGTGCTTGG
>posi5321
TGCTGTAGCTGCTGCCATTGTGGG
>posi5322
TCGCATGGTCCACGAGCGCCTCCA
>posi5323
TCGCGGAGGAAGTTCCACCGGCCCTC
>posi5324
TGCATGAACTCTTCTGGGCCGATGGC
>posi5325
TGGATGCTCTCCTCCCTAAACCCAGACCC
>posi5326
TGTGAGGGTGTGAACGACCGGAGTG
>posi5327
TGCCGACTAGCCGACTTGGGATGCCG
>posi5328
CACCGCCCGTCTACATCGAGGAAGTC
>posi5329
GTTCACTACGATGTTCCACCTGCTGAGC
>posi5330
CTAACGCCATGAGCTAGAGCCGG
>posi5331
GCAGCCCGCCGCTTTACTTCGCATCACGA
>posi5332
TTGGGATGCCGGGAAATGGGC
>posi5333
TGGGTACAATTGCGACCGGAGCGCA
>posi5334
TATCGTCATCTCGATGCTGGAGTCGG
>posi5335
CCGGTAAAGAGAACCTGGTAGC
>posi5336
TCAGCATCTGCGTAGCCTACTAG
>posi5337
TTAAAGCGCTGGCCAGCCGATTTC
>posi5338
CTATGGGTTATTGACCGCTCGATGTC
>posi5339
GAAAGCAAGATTTCGCAAGGTGCGA
>posi5340
TCCTCACCATCTCCTGTAGGCTGCTTG
>posi5341
CCAAGTGTCCAGGCTGGGTGTTGCA
>posi5342
TAACTGTGTGCCAGGAAACCGTTAG
>posi5343
CGCCTAAATGCATGAAATGCGCTGG
>posi5344
TTCGGTTGACCTGTTCGATGGTTC
>posi5345
TGAGCGGGTGCAGCCGATGACGA
>posi5346
CAGCCAGACCGCGCGAGGAAGAAGACAGT
>posi5347
TCAAGCATGTCACGGAGGTGAGCGATA
>posi5348
TCCTTCCACCTGCATCCCTGCTGC
>posi5349
CAGCTGTGTACAAGCCTCGTG
>posi5350
GCCGCCATATTACCCACCGTTCTCC
>posi5351
TGTGGTTGCGGACGATTTGTCTCG
>posi5352
TGAGAATATGGTCAACGGTGAGCTC
>posi5353
GCGACACGGAAGTCTTCGATGGC
>posi5354
TGTGACTTGGACTTGATTGGTGGAT
>posi5355
TGCACCAAACCAAGATCCACCCCC
>posi5356
TCCGCTGCCCAGCTGCCACGCGATCGCAC
>posi5357
CGCTCAGAAACGGCAAGTCTCCCG
>posi5358
CACCAATGCCTCTGCTCGCAGC
>posi5359
TCGGACGCGGACGATTGTTGGCGACT
>posi5360
GAAGCTGTGTCACTTCGGGATTC
>posi5361
TGCAGCGATGGGTGCAACCTGAG
>posi5362
TGCAGACGAGTTTGGCACGACCTATG
>posi5363
TGGGTAGCACAGAAAATTTTGATGAC
>posi5364
TGCCGGATACGCCTGGATTGGATGCGG
>posi5365
GCGTTGACCTGAGTTGGCCATTGG
>posi5366
TCGAGGGGGAGCATCACTGACTATGGA
>posi5367
GACAAACCTGCCCACCCTGTACCCTGA
>posi5368
TCTTGACGAGTGCCGAGATGTTGG
>posi5369
AAGGCTTACGCGATCTCTGACGGCGA
>posi5370
TAGGGGCGGTGCATTCGAGAT
>posi5371
CCCGGTACTCAGCTATTGTGAGTGGG
>posi5372
TTCGCCCTCTCGCATGGTCCACGAGC
>posi5373
TAGATGCGGTGAGCGTGGGCACAAGGC
>posi5374
TCTCAGCGACAATGTGAACAAGACGAGC
>posi5375
CCAACGACTGGGTGGCACGAGG
>posi5376
TCATAGCGGCTGATGGCACACGAGAGC
>posi5377
TAAAGTATCTGGAAGACGAGTTGTT
>posi5378
TCCGCGTAGCTGCGCTGCCGGGTAC
>posi5379
GCCGTGCCATCGCAAAAGACGGGAGG
>posi5380
TGCTAGGTCGCGATTGAGCAA
>posi5381
CCCCAGGGGTCGTCGTCTACGCTA
>posi5382
TAGAGGTCAATCTGGTTGGTGG
>posi5383
CCTGTTGTGACTCTTGCTACCTGGTC
>posi5384
CTGGCGTGTCTTGATGGACTC
>posi5385
TGTTTCCCCGGGAGCGCCTACATACTGGC
>posi5386
TGCCTTTCGGAGACGATTGACTGGCGG
>posi5387
TTGATGCATGTGTTGCCCGGTTG
>posi5388
TGTACATCTAGCCTGCCCATGCCGTACC
>posi5389
TTGGTATTACCCTCGATAGGAAGCTCA
>posi5390
TCTAGGCTTTGACCACGGACGGCAC
>posi5391
TGATCTCCACCACCTATAACC
>posi5392
ACGGTTCCATGGCTTTCGCGA
>posi5393
TACCCTGGGCAGAAACACACTTTCAA
>posi5394
AACGGTAGCACTACCTTCTGGATG
>posi5395
CGCAGGGTCGTCGCACTTCACCACCGC
>posi5396
TGGGCTTGCGGTCAGCTGTGACACA
>posi5397
TGTCTTCATCACTACGGGCCCA
>posi5398
CGGACTTGTAACGTGTGTAGGGAC
>posi5399
CCGCGATAGCGCAGGGTCGTCGC
>posi5400
TGGGTACTCCAAAATATTATGGTATACT
>posi5401
TGAACTCCTACGCTGAGTTGGCGGA
>posi5402
TGCTGATGTATGGCCTCAAGCACGCCT
>posi5403
TAAGTACATGCGCCCAGCCACCGTG
>posi5404
ACCCGGGACGTCAATGTTGGCCAC
>posi5405
CACATCTGGACCTCTGGACCCACGCT
>posi5406
TGGAAGTTACCGATGACTTGG
>posi5407
TGGCATCGATCACTGCTC
>posi5408
CTGTGTTATTCATTGGGAGTGCGA
>posi5409
TAACACTGATCACATCGACTGCGCCA
>posi5410
TAGTAACTATGACGATTTGATTCGGC
>posi5411
CCATAGCTGAAAAGGTGCGAACGATGGT
>posi5412
AGTGCGGAGCAGAGTATGCTGGAG
>posi5413
TATCACTCCTACGAGCTGGAAACCTTGGC
>posi5414
TGCGACCTGGCCTCACATCCT
>posi5415
TTACTATAGGAGGTGGTTTGGAC
>posi5416
TGAATGTTCCTCGATCTATGCCTA
>posi5417
TTGTGTTGCGGGTCACCAGGTTCCAG
>posi5418
TCCTGCCTGCTTGCCGTGTCAGTGGA
>posi5419
ACTAATTGGCTTCAGCGTCCCAGCCTA
>posi5420
TAGTGGCTGCGTCGCCAAGGC
>posi5421
TTGTGCATGGGTCACAAACAGTT
>posi5422
ACCGCCCGTCTACATCGAGGAAGTC
>posi5423
TGAGCGGGTGCAGCCGATGACGAGGCA
>posi5424
GCGCCCCAATAGTCCTGCTGCCTGA
>posi5425
GATCTCCTCAGGACCCAGCCGC
>posi5426
CCTGGCTGCGAAGGAATCTGGAGTCCC
>posi5427
TGTGAGGTAACGGGAGGGTATGATA
>posi5428
TTTGGGGTGCTGCGATGCAGCA
>posi5429
TACTATTTGGGCCCCGGAATGG
>posi5430
CACTCCGCCACCAGCCCCAGGCGCC
>posi5431
CTGTAGTACGAGGTCATGCCTAGA
>posi5432
TGTTTCTGATTATAGCTACTGCCTG
>posi5433
TACATTGCTATGTTGACGC
>posi5434
TGAGGTACCCGGTTCGTTTCGCCTAAGC
>posi5435
TGCCAGGTCGACCCAGCTTTTTTGTT
>posi5436
GCGGGGCGTTCGCCTTAGGCAGCCTA
>posi5437
TCGTGGGTCTTTGAGGTAACCAATTGGA
>posi5438
TCAGTCTGTGTGGCAGTACTCC
>posi5439
TGAGTCAGGAGGTTCTGTGCTGCTG
>posi5440
GCGCAGGGTCGAAACGTGCTGGTC
>posi5441
TCCCATAAGGCTCGCACCTGTTGC
>posi5442
TGAAATAATGGAAGTGGCTGGTTTG
>posi5443
TCCCTTGCTTTTAGTCTGAGGTGCGC
>posi5444
TGGGTATGCCAAAGTTGCTCATGAAC
>posi5445
CCTGCGTGCTCACCCATTGCCACCGACGG
>posi5446
TTGTCCTCTGGAAAATGCTTCCTG
>posi5447
TCGACAAAAGGAGGAGCCACCATCGGA
>posi5448
TACCCGCCAAGCCTGGGCTCAGTGCGCA
>posi5449
TGCGGTGGCGGTTGCTTTGATGATCACGC
>posi5450
ACGCGACGACTTCTCTGATGA
>posi5451
CACGTTCCTGTGGAAGATACTCCA
>posi5452
TGCCACCACCGCCGCCGCCGCCGT
>posi5453
TGCAGGGGTCTGTCCAGTGGTGTCG
>posi5454
GCAACCTTGGTCCTGAACGCTTGCTGA
>posi5455
CACAGTTACAACGCCCCGGTTGATGAC
>posi5456
TGCCCCGAAGGTTGCCCTCTGTGACGGCAG
>posi5457
TACCAGCCGCCCGCATCCTAAGCCG
>posi5458
TCCGGCTTGTGGGATGAGCGTGCGG
>posi5459
TATGAGCTGGTAGGTGCTCTTGGTTC
>posi5460
TCGCATGACGTGATGCACGGG
>posi5461
TTATGAATGTCGCCTCTGATCCG
>posi5462
TGTGAGTTGAAAGGTGAGTCGGG
>posi5463
TAACCCGTTAAAAGGTAGCCGGTGCGT
>posi5464
CACTGAGAACTGGGACTGCCT
>posi5465
TGTAGAGGATCGCTTGTCTGGGCA
>posi5466
TGAGGCAAGATTGGCTTCAGGTTTTCC
>posi5467
ACGCCATGCGAATGCTGGACCTCATAC
>posi5468
TCGCTGCCATTTGGTGTCCCTGCTAC
>posi5469
TGGGGCCTGCCCCCCGTTTTCGGCTG
>posi5470
TGGACACAGAAGAGCTGGTAATGGC
>posi5471
CAATCAGCTCTCGCCCCGGAA
>posi5472
CCCTGGAATTGGGCGACCAAGCAGC
>posi5473
CGATTGTGGAATCTGTCCAGCAG
>posi5474
TCGCCACCCAGCCCCTGCCA
>posi5475
TGATGATACCGCGATACTCAGTCGC
>posi5476
CCAAGGGGAAGTGCCTACAAGGTGG
>posi5477
TGCCCTCTGTGACGGCAGTTCCGG
>posi5478
TTCGCACTGCGAACGGTTGTTGTGTCT
>posi5479
CGGGGCCGATTTCCAAGGGTAAGCCG
>posi5480
TCGCCCTCTCGCATGGTCCACGAGCGC
>posi5481
TCAACAGCTTGCGCCATACTCTGC
>posi5482
CCGTCCATAACACCAGGTCCGTGA
>posi5483
TGAGCACAGCGATGATAGACGTGTG
>posi5484
TGCTACCACTGCTTGTTGTTGC
>posi5485
TGGAGGCGCTCGTGGACCATGCGA
>posi5486
GTCGCTATGATGAGCTGGTGATGG
>posi5487
GCATGAACTCTTCCGGGCCGATGG
>posi5488
CAGCGGCGCCACCCGTTATCGCC
>posi5489
GTCGGCCACCCAGCGCATGGTGCGAAGC
>posi5490
TGGCCTTGTCGCTGCGTATGCTGC
>posi5491
TACAGGCCCAAACACAACCCAGCCCA
>posi5492
GACCACGTCTCACGAACCTTGGTGGTC
>posi5493
TATGTGGAGGATGCTTGGAGGC
>posi5494
TCCTGCCACTCCCTTCGAAGTCGTC
>posi5495
TGAAGGTAAGGGAGGCTGAGCACGTTC
>posi5496
ACTGTACTGTGGGCATCGCTGCAAAC
>posi5497
TGGCGGTTCATCCCACCAGGGGCTCCA
>posi5498
TGGGGCAGGTGGTGATTGCATA
>posi5499
TCCGCTTGGCAGTGAAGGCAGC
>posi5500
CAACAAGCTTTCCCTCGCCAACAAGGT
>posi5501
TCGTTCTTGCCCAATTCACGTCCTAC
>posi5502
TCCAGCACTGAGGACGAAGACGATGAC
>posi5503
GCGTTGCCGGACTGATTCCTCCT
>posi5504
CAATATCGTTAGCATAGCCTTGGA
>posi5505
GGAACAAGTAGCTGCCCAGAGGC
>posi5506
TACACAGTGGATGCTGGATACTCGC
>posi5507
CAAGCGCAGTCTTTCCGATGTCCTC
>posi5508
TTCCACCTTTTGAGCCTGGGATTCGGA
>posi5509
TCGAGAAGGAGACTCTATCTGACGGG
>posi5510
TACTGTTCTGGTGACGCGGTAGT
>posi5511
TTGTTCAGGGTACAGGGTGGGC
>posi5512
TGCGTGCGCTCAACAGGGGGCTTG
>posi5513
CCTCCACAGCGGATTGATTGCTCCGAATC
>posi5514
TACGGCTATGTGCCAGAGTGGAGCTGT
>posi5515
ACCACGAAATTCCGCCATCCACGA
>posi5516
TGTTAGCGTCCTTGGCGACAGACGCA
>posi5517
CGAACGTACCACGGTGCCCCAG
>posi5518
CCAGTCAAAACTTGGGGTCTGCGACAAGG
>posi5519
TCAAGTCGAATATAGGACGGTGGCAG
>posi5520
TTCGCGGCGGTGGCCTATTGGAGGG
>posi5521
TGACGAGTGTCCGCTTGCCGTGT
>posi5522
TCGGTTCCTCAGATACACCGCAGTG
>posi5523
TCCAGTCCAGTGTTCCTTTGTTC
>posi5524
GATCGTCTTGCTCGCGTTGTCGC
>posi5525
TGCTGGACCTCATACTGCTGAACGATG
>posi5526
AGCGGCGCTCAATGACTTGGCCTC
>posi5527
TAAGTTTGGACCTTTTCCCGATGAGC
>posi5528
TGAATGTGTCGATGGTACGCTGTATC
>posi5529
TCGCCGCAACACACTTCAGCTACCA
>posi5530
TTGTTAAGGGCTGAGAGTTCGGAAGC
>posi5531
CCTGGTCCCTAAAGTAGCTGCCAACGA
>posi5532
TTGGCGCTGCGAGAGGAGCGGGGTAGG
>posi5533
TGGGATCGCTGGCGTCCAGGAGAGCC
>posi5534
GCACCGATTCGCTGGGAGCCTCTGGC
>posi5535
TGACCGCCGTGATTGCCTCGTT
>posi5536
TTGAGTTTTTTGGGTCTCTTTGTGA
>posi5537
TACGGTACATCGGAGCGCGGAG
>posi5538
CGCACCCGCACCCAAGTACCTAGGACT
>posi5539
TCTGTGGAGCGTTCTGCCTTTGG
>posi5540
CGAGTGCGACCCCTAAAGGCG
>posi5541
TAATGGACAAAGTAGTGCCGGCTC
>posi5542
TTAAACTGGGCCAGAGGCATTTCGC
>posi5543
AATGGTTCAACGACTCTAGCCGCAG
>posi5544
TATCTCGCTTTCAAGGCCTCATCT
>posi5545
CTCGCATACGTACGGCGCCACGCGTG
>posi5546
TGTGCGGCGCGCCGGTGGAATCC
>posi5547
TAAGACGTGGTCAGCGGTGGTGAAG
>posi5548
TGCCCAATTGCCTTGGCGAAGCCTTGCCG
>posi5549
ACCAGCACAACGGTTGGTGATCACT
>posi5550
CCTATTATGGATTCGGAGACTTGGTAC
>posi5551
TTATTGGTAGTCGGCCTATGAACAC
>posi5552
AGCAGTGTTGGCGCCAGCCTGG
>posi5553
GTCATCGGAGGTGACCTCAATGCCTG
>posi5554
TTCCTGGCCGGGTGTCTTGGGCCTC
>posi5555
GTTTGTTGTTCCTCTGGTCG
>posi5556
TATGGGTACAGCTTAGCATAGATGG
>posi5557
TACAGTTACCCGGGACGGTCGTTTGGCGC
>posi5558
TCGGAGGTGGCTTGATGGTCTTCG
>posi5559
TAGCTCCTTTGGTGTTGGCTTTGTA
>posi5560
TCAACATTAATTGTGTTGACTGGAAGTGCCT
>posi5561
CCAGCGATGAAAACGCCTCCTCCA
>posi5562
GAGCTGCTATCGCTTGAGCTGC
>posi5563
CGTTATGAACGCCGGCGAGTATC
>posi5564
CACCCATCGCTGCCCCGCGGACCA
>posi5565
TCCTGATGACGGATGCTGGCCT
>posi5566
CGAGCAGTCATTGCAGTCAGAACCC
>posi5567
TCATAGCTGCCACTCCGGGTGG
>posi5568
CGTGTGCTGTGCGTTTGAGAATTGTGG
>posi5569
TCTCGATAGCGGGGCTACCAGTCACA
>posi5570
TCCCTCGCCGCAGTCACTGGGTCACTGG
>posi5571
TGCACTTATCCGCATTTACTTTCAGGTT
>posi5572
TGGGTACCTGCAACGCCACCGACTG
>posi5573
AACGCAGCAGCCGATCCCGACCTACCGC
>posi5574
CTGCTGGCGCTGTTGTTGCTG
>posi5575
TCGCCGCAACGCAACCACTGCTGAGT
>posi5576
TAGGCCCGGAAGCAGCCATGGTCCGTGA
>posi5577
TGACGAGTGTCCGCTTGCCGTGTGG
>posi5578
TAACCTTGGTTGGAGTTGCCGCGGCCT
>posi5579
TAGATGGGTTTGCCTTATTTTATCTC
>posi5580
CACTTCTGGGTCTGGATCGCTGC
>posi5581
TAACAAGATGCGTAACGGCCATA
>posi5582
TGTCCGCCTGGCGCAACTACAGGA
>posi5583
TAGTCTATGACGTTGACACAGCCATC
>posi5584
TGCCAAAGGGCCAACAAAGCTGAGATG
>posi5585
CGGACATACACGGACAGGATG
>posi5586
CCCGGTAGCACGAGTCCATGC
>posi5587
GCCACCTCTAGAGCCACGGCCAAAA
>posi5588
TCAGCCTAATGCGGAGTGGCGC
>posi5589
TGCAGATAGCAGGGTGCTGATCTTG
>posi5590
TGAGCTAGTGGTACCAGCGGAGGCTG
>posi5591
TGTGTTGCTGGTGGCGGTTTACGG
>posi5592
ACCGCCGGCGCAAGTTGCACCTTGGCA
>posi5593
TCTCGAATGCGGATAGCAAGGTGCTG
>posi5594
TGATATCCTTCATGCTGGCCCTGTC
>posi5595
TACTTTGGTGAAATTGACATCGGGGCA
>posi5596
CCAGAAGAGGTTGCGCAAGAGATCGCC
>posi5597
TGGCGGTTTACGGGATAGGACGGTA
>posi5598
TCGTAGCCAGGCGATTTTCTTGGGT
>posi5599
TGTTATTTTGGGTGTTGCAGT
>posi5600
CTTCAGTCCTTGCTCGCTCACCGGG
>posi5601
TAGTACCCAGCCGAAAATGGTCTCT
>posi5602
CACGATACTACCGGACAAACCCCTGC
>posi5603
AAGCCTCCAAGAGCTCCGCGTGGTAG
>posi5604
CCCTGCTCAGCTGATCCTGGCCACT
>posi5605
TGTCGCAAAGGCATGCCTCTCGTGA
>posi5606
TGGCGTGGTGTCCAGCGATGAGACT
>posi5607
TTTGCAGATCGCGATGTCCAGCAGA
>posi5608
TACATCCGGCATGTCGTGGCTATAC
>posi5609
GAGCCAGTGGGACGCGTTCCAATCGC
>posi5610
TGCAGACGAAGTTAACCGTGTGGCGCC
>posi5611
TAGCTGTAAGCCCCGTAGCTAATGCTA
>posi5612
TCGTATCACCCAGGACGTCCGACCC
>posi5613
CCTGGACCTGTGTCGGCCAACACTCGC
>posi5614
TTTGGCAGCCGCGATGCCGTGCTTGAAC
>posi5615
ATCCGCCCCTGGTCCTGCGTAGCCC
>posi5616
GAGATCTTGATGCGGCGATGC
>posi5617
TAACGTGGGCCGACGCCAAGGACAGGAG
>posi5618
TGGGTATTTAAGTGCATTCCTGGCCAA
>posi5619
ACCATCGGTTACCGTCGAGTGCTTTCC
>posi5620
TCCGAAGTGAGGTCCTGCCGG
>posi5621
TAATTCGGAATGCCTGCTCTACTTT
>posi5622
CGCGGTCCACGTCCTTTGGTTCTG
>posi5623
ATCAGTAAGTGTTGATGTGTGGAT
>posi5624
TCTGGTATCAGAGATGTGGCTTGCCTGA
>posi5625
CCCAGCACGGGCGGCAGCGGTGAC
>posi5626
TAAGGCTGGAGACGCTGAAGCAGTAC
>posi5627
TGGAGGTGCTGTGCAGTGGTGGTGCGTT
>posi5628
CGAGAGCCGAGCGCTGGTGAGTCCTGA
>posi5629
CGCAGTTGTGTCTAGCTACCCGCCTC
>posi5630
GCCGGTGGGACTTCCTGCGCGATGG
>posi5631
TGATATCCTTCATGCTGGTCCAGTC
>posi5632
TAACGGTTCTTGGCTGCGTACCCTCCC
>posi5633
TAAGATTGACCCGACCGATTGG
>posi5634
CGATAAGGAATTCATCAGGTGGC
>posi5635
CGCCTCGCTAGGAATGATGTGTAAGG
>posi5636
TCACACTCCGCCACAATCGGGCCCG
>posi5637
TGGGTTCTTTGACCCGCTTGCCTG
>posi5638
TGGCGGGGTCGTCCGAGAAGCT
>posi5639
TGATAGGTCCACCTCCCCCGT
>posi5640
TCGAGCCAACTGGGGCTTCAGTCCTCGA
>posi5641
TTCAACGGTGGACTACATCTTGTC
>posi5642
CCCCCGCAATCCTGGGCCTCGACGCGAA
>posi5643
GAACGGCGCAACGAGCCAGAGG
>posi5644
TAATTTGGACGACGGCTGCATGCATG
>posi5645
GACTCCGTTTAGCGTGACCGGTGG
>posi5646
TTACTCCGATGGTGGTTCCTCCTTC
>posi5647
TAGGGAGATCGGTGGGGTGTA
>posi5648
TCCCTTCCCGCAAGGTCTTCACCAC
>posi5649
TGCCGTGCTAATTGCTGTTGCGGCT
>posi5650
GTGGACAGAAACCACCCGACGGGTAGC
>posi5651
TGTGGAAGGCCACGCGCGCAATC
>posi5652
TCATGTTCGCATTCGGCCAGAGTGTC
>posi5653
TAGTAAAGATTATTGCGTCGTCTG
>posi5654
CACGAACCTTGGTGGTCCGCGGGGCAGC
>posi5655
TCGGGTGGGAGAAAACTCTTGAGAAAATGT
>posi5656
TGCTCTGCGCTGCGCAATGGAGGTCAGAG
>posi5657
CGCATTGAAATTTCTGTTGCCTAGGGC
>posi5658
TGTGCGCGAACGATGCCATTGCGGT
>posi5659
TGCCACTCCTCTGGTGAGCCTACCCAC
>posi5660
TACCTCGGGTACGTCTGCTCTCCA
>posi5661
AGCACGCCCCTATCCTCGCTGGTTAC
>posi5662
TGGCTCCTATGTGGAAGGTGGTTT
>posi5663
TAAGGCCGGATTCGCATTGCAGACTTG
>posi5664
TTGCATTGTCCTTTAAGGCTATCCTAC
>posi5665
TCCCGTGTGGCGCCGCTGCGCTG
>posi5666
TGTGGGCAGCGATCCGCACGCGATG
>posi5667
TGGCGAACGGTGAGCTGCTAGGAC
>posi5668
TCCCCGCCGAGGTACGGTTCCTGCACCAGC
>posi5669
TTCACGCATCGGCTTGAGGTATGTATT
>posi5670
ACCAGCTCGTCGACTGCGAAAGGT
>posi5671
CAAGTGCAAAGCGATACAATTTTTC
>posi5672
CAACGGACTTTCTGCTGCTCGGCAGG
>posi5673
TGCGTTTGGGGTTGTCGGTGAG
>posi5674
TCGCTCGCCTCGATCGGAATGCTGTG
>posi5675
TACAGCTAGCCTCCTCCAGTTTTTGCAG
>posi5676
TGGGGTAAATGGTCACCACTGAGATGGA
>posi5677
TGCTTCGGTCTTGTGAGCCGCTATTGCTA
>posi5678
TGGCGGCTCTGATGTACCATCGTT
>posi5679
TTCAGAACCCAATCTACGTGCTTGACA
>posi5680
TCGCAGTTGGCCCAAGCGCAGTTGG
>posi5681
TTCGGAGACGATTGACTGGCGGT
>posi5682
TGGGTAATGCAGTCTCTTTCTTCTGC
>posi5683
TAAGATAAGTTTCGGCGTCCCATTTGC
>posi5684
CAGACGGTGAAGATACGGGAGGCT
>posi5685
CACTGACACGGGCTAGTTGCTATGGTGGTA
>posi5686
TGCGCAGCAAGCCCCATAATGATGCCGC
>posi5687
CTCCTGTTCTGGGGCAGATGATGG
>posi5688
TCCACAACTATTTCGGGGGGAACGA
>posi5689
TGGGTACAATTTGGCTTAAATGGGCTC
>posi5690
GCTGGTTACGTGACGCCTAGTC
>posi5691
TACGCAGATGCTGACTGGGCCGC
>posi5692
TTCCTAGCATACCCTCCCGTTACCCCA
>posi5693
TGTGTGCCACACATATACAAGTT
>posi5694
AAACACGAGAGCCGAGCGCTGGTGAG
>posi5695
GCGAAAGCCGAAAATTTTCAA
>posi5696
CGGGCGAGGTGGTGCGGGG
>posi5697
GCCGTCGTTGTCTCGTCTAGTCCGC
>posi5698
TTAACTTTCCAGTTATGTCGATGTGA
>posi5699
CCCAAAGGGGAACGTGCCGTTTGA
>posi5700
TAGCCGCCTCCGCAGCACTGCCAT
>posi5701
TCCAAGAGTTCCGCGTGGTGGGT
>posi5702
CGGTGGCAGATCTGTCCGTTCCTCC
>posi5703
TGGCCTCATCTATCTTCCTGGTGTCCCA
>posi5704
TACGCCAGTTTGCCACGAGTGATGA
>posi5705
CCTACTCGTAGCCGAAACCCACT
>posi5706
TGCATACATGCCCAGGAGTCTG
>posi5707
TGAGAACGATGACGATCCCACGGCT
>posi5708
TTCCGTGGGAGCGCCTGAAGCCA
>posi5709
TAAGTCTGCTGGCAATCCTCTCCAAA
>posi5710
CAAAGTCCTGGATACCATCGGCTGCGT
>posi5711
TACGATGGGATCTTGGGCATCAAC
>posi5712
TATTGACATCATACAGCGAGCACA
>posi5713
TGGCTCATAAATGCTCGCTCTCCAC
>posi5714
TCCTCGTGCAACGCCTTTTGATTGCG
>posi5715
TTCGCAAACGAGTCTGGCTGGAG
>posi5716
GCCACCACCGCCGCCGCCGCCGTCCA
>posi5717
GGGCATTGATGGTATCCCGGG
>posi5718
TATGGTCGGAAAAGCTTCCTTTTGC
>posi5719
CCAACCGTCACGATGATTAGCGTC
>posi5720
CAAAGTTGTAGATTGGTCGGG
>posi5721
TGGTGGGAGTATCGTGGTGGCTGT
>posi5722
CCCGCCTTATCGAGGTCCCACGCT
>posi5723
TACCAGTCGGTGACTTATCTGGAGT
>posi5724
GAGGCAGCATCTATGTGGGCCAC
>posi5725
TGCCGCGGTGGTAGCTGCTGTAGA
>posi5726
GTTCTACTCACCATTTCCTCCTTGA
>posi5727
TCAACGAGTCAAGCATGTCACGGAGG
>posi5728
TGGACCTCATACTGCTGAACGATG
>posi5729
TGTCCGCTGTCTGATGGTCGTTGTC
>posi5730
TTTAGCCAGGCACAAATGTTGTC
>posi5731
TGGTGTGTATAATGGTGTCAAATCTAT
>posi5732
TGCGCTGGCGTCTTGGACCTGTCGA
>posi5733
TCGCTCCAGCAAACCTCACCGTAGGCGC
>posi5734
ACTTGGCCTCTGTGCACACGGGAGC
>posi5735
TCATCGATCTTCCTGGTGTCCCATGCT
>posi5736
TAGTACAGGCGAGTGATCAGATGACAG
>posi5737
CCCTTTTGGCTGGTTGCCTACTAAGG
>posi5738
CGGCGTCGTCGCGGCGTAGGATCCGA
>posi5739
TGCGATTGTTGCAGCGGATAAACAGC
>posi5740
TCCAGAAGTCAAATCTAAGGTGGTAA
>posi5741
TTAGCAGTGACTACCACCAATAAGC
>posi5742
TGGGATAGGGCATGTCGGAT
>posi5743
TTCGGGCTTGACTTTTTGGGTA
>posi5744
ACTGGAGATGACCAAGGCGATATAGG
>posi5745
AAAGGAGCTCGTTCGGTGCTACGGTCAA
>posi5746
ACGGTGGCCTGGCCTGATGTTGATATG
>posi5747
TGCTGACGGTTACCTACGGATTGGCAC
>posi5748
TCGCGGCAGATCGATGGTTGTC
>posi5749
CGCAGCAGCAGGCCGGAGCGAAGGAC
>posi5750
TAGCGTCGAACGATTTCTGCCCACCT
>posi5751
GGCGACGTGGCGTCCTCCGGTAGC
>posi5752
TGGTGTTGTAAAAATGTCATAGTCTT
>posi5753
CGGGCTGGCGCCAACACTGCTCTTC
>posi5754
GACGAGTTGTGGGTACCTATCATGC
>posi5755
TTGAGGATGGTGATATCACTTTGGCG
>posi5756
GCTCACCTGCACGTCGTCGTCCTCA
>posi5757
TCTGGTGTCCGAGTCAAGG
>posi5758
TACCTGCCTACGCTTGTGCGCCGCGA
>posi5759
TCCCCCGTAGCGACGTTTGCCATCTGT
>posi5760
TGATAGCCTGCCATGCT
>posi5761
AATGGAAGTGGCTGGTTTGGAC
>posi5762
TGAGCAGCGAGACGACTCGTGGGCACT
>posi5763
TCGTCGTCGTGCAGACCTTCTCG
>posi5764
TGGCGTTGTAGCTGTGCTGCCTGTGT
>posi5765
TGGGGGTGTTGGTGGGCTCCTCGC
>posi5766
GGCGAAACTGGTTGCCTTGGC
>posi5767
TGGCTGCTTCCGGGCCTATCTACTCC
>posi5768
TGCGTAGGCAAAGGTATCCC
>posi5769
TCTCGGTGATTGCCTCTATTCTGG
>posi5770
TGCAAGGGCCCCGAGAGCTATGGCCA
>posi5771
TTCGCATCTTGCGCTGGGTGGCCGA
>posi5772
TGATGACTCGGAATCCTCTCTCGGA
>posi5773
GATCCTTGGTGTGCCCGCGCCGTGTTC
>posi5774
TGGTTAGTGGTGCAAAGCTAGATA
>posi5775
CCCGTTGGTGTACTGGAGGAGGC
>posi5776
CCAAGATGGGAGATATTGATTATGGC
>posi5777
TGGGTGTTGGCCGGGTTTAGGGCGCTA
>posi5778
TCCAAGAGCCGAATTCTGCTGGGTCCC
>posi5779
CCCACATAGATGCTGCCTCATTGACG
>posi5780
TACGGACGATACGGACATGAGGTC
>posi5781
CACTTCAATATTTCATGCTGTCCTCC
>posi5782
CCACTGACTGCACCTTTCGATGGCCC
>posi5783
CACAGCTCGTCCTCTGGTGTTGG
>posi5784
TAAGATTGACCCGACCGATTGGA
>posi5785
TGACTTGATATTGTTGGTGAGCAG
>posi5786
TGTGGGAAATGCGTGAATGGCGCGAC
>posi5787
TGAAGAAGAGATGCCCAGTGAGTTTGC
>posi5788
GACACTAAAAGATGCCAAGAGCC
>posi5789
TGGTGCGTTTTTCAAACCAAACGGC
>posi5790
GCCCCATTTGAGCTTGCCGGAA
>posi5791
TCACATTGCTCCACCTTTCCTGTG
>posi5792
GTACAAAGAATTGAAGGGCCGCCTA
>posi5793
TTGCCTGGTCTACGGATTGTTG
>posi5794
ACCGATCTCGCAGCGCCTCCCA
>posi5795
TACTGTGGATGTACCGGTAACTAGAGGC
>posi5796
AGAGCCTGCCTCGCTTCCA
>posi5797
TGAATCCCCACGCGATCGAAGGCTCT
>posi5798
TCATTATTTTTACTACTGCTTTGTGATG
>posi5799
TGCCTGAGTCGGTTTCATATCTTCGATG
>posi5800
TCCTCTGGTGTTGGATGTCCTGCTGC
>posi5801
CCCGGCTGATTCGCTTGTGATTTG
>posi5802
TCCAGAGGCTCGCTGCACTTGACGT
>posi5803
TAGAGCCGGCCTCTAAAGCGTGCACCCG
>posi5804
TCGCGACCGAAGCAGCCTCGCGTCG
>posi5805
CCGGTAACTAGAGGCTGCCCACAG
>posi5806
CAAGTTAAAAAGGAGCTTGAGCGG
>posi5807
CAGTCCTTGGCTGGGTGTTCGC
>posi5808
TATGCGTGAAAGGCCTGCACCACTG
>posi5809
CAAGTGGCTGGGTTGAGTGTGGCAT
>posi5810
TCACATAGCATGGCCG
>posi5811
CAGAACTTGAAGTCGCCGAGGCAG
>posi5812
TACCTAAAGGCTGTTGCGAGTTTCCC
>posi5813
TTCGGGGTCCTCTGTTGCCGCGCTC
>posi5814
TCCTATCCCGTAAACCGCCATCAG
>posi5815
CCGGCCCTGCGGAGAGTGCATTCCAGGCC
>posi5816
CTGACGCCACCTGGTCTGCCCA
>posi5817
TCCAACGACTGGGTGGCACGAG
>posi5818
TCCATTGGTTCTGGTCTTGGTTGCGGT
>posi5819
TGTGTTGATGTATGCGTCTTTGTTGCA
>posi5820
TGTCGACGGTCGCACTTGCTCTTCCGC
>posi5821
TGTTCGGTTGCCGTGGTTGATGA
>posi5822
TCTATCAACAGGCTATGCACAGGT
>posi5823
GTTTGGCTTCCGGTTGCAGCACGG
>posi5824
CATGCCAGAACCCATGGACGTTGA
>posi5825
TGAGATTGCCTGTACCTTGGTTGG
>posi5826
TGACTGACTCGTGTAGTGTGCACT
>posi5827
TCGTTTCTGCCTTTCCAGGAGCCGA
>posi5828
TGGAGGCAGCGGTCCCAGCAGAGCGCT
>posi5829
CGCTGTATGCTGTTCCCGCTGC
>posi5830
TGATTAGGTTGTGGTCGCTCAGCGTTA
>posi5831
TACGATCAATTGACTACCGCCATGAA
>posi5832
CAGAGACGTAGGGTTCGCTTAGGA
>posi5833
TGAGTTCTCCGGATTTTGCGTACGTG
>posi5834
GGCAAAACGCTCCACAAGTACCTGATGCGC
>posi5835
TCCGCCTATGAAGCCCGCCCGGTAGGC
>posi5836
AACTGGGAGTTGGTGGCCATTATGGT
>posi5837
TCCATGGGCCTTGCCATCCGGGTGAC
>posi5838
TGCCGTACAATATGGCGCAATGCT
>posi5839
GATCGTCGTTTGTCCGCTTGCCTGGAG
>posi5840
TATGCGTTTGCTGACGATGTGG
>posi5841
TCCAAGGGTAAGCCGAAACGGGTCGC
>posi5842
TCAGTTTCTCCACCTCTTGGGTGT
>posi5843
GTAATTATTGCCTGTATCGTTGTCGCA
>posi5844
TTGTAGTAGGCCTTCATCAAGACAGT
>posi5845
CATCCGCGTATGCACTCAGCTGG
>posi5846
TACTTTCTGAAGGTGATCGGCGAA
>posi5847
TGGCCACCTCGATCTCCGGCAGATGCGA
>posi5848
TCATGTTGAATGTGTCGATGGTACGCTG
>posi5849
TCCCAGGAAGGCCCTACTTGCTACG
>posi5850
CCATAGCTGAAAAGGTGCGAACG
>posi5851
TGGCCACGCCAGGCCCATCGCTCTC
>posi5852
TCGCTCACGTCAGTAAAGTCAAGAGTATCGT
>posi5853
ACCGGGGCCACTCGTGTTTTGGCTGT
>posi5854
TGGACTTGTTCGAATTCATGCGCGTC
>posi5855
ACATTTGCGTGTCTAAGCTGGGAG
>posi5856
TGCACTGTGTCTCCCTCTTTTGGTCGC
>posi5857
CGTCTGCTGGTGGAGAAAGA
>posi5858
CATGTCTACAATGGCGGATACTAC
>posi5859
TGACGCGGATTGGGCTGGTGACA
>posi5860
TCCGTACCGTTGATAGTAGCTGA
>posi5861
TGCCGCTTGCCGCCAGGAGACGTA
>posi5862
TCACTAAATGTTTATTGTTGCCGC
>posi5863
TAATCACTACTGACTTGCCGATCC
>posi5864
TACTATAGGAGGTGGTTTGGACTGC
>posi5865
CACTACGGTAACATCGGATCAGGCA
>posi5866
AGCGGAGCGGCGTTCTTATGTATATC
>posi5867
TGAAGAGGCGGATGATGCAGTGGTC
>posi5868
TAGGACTCAGGGAGATGACCGTTCGGATGCA
>posi5869
TATGGTTGCTCGGCTGGGTCGCCTG
>posi5870
TACCGGAGATGAACGCCAACAGCAG
>posi5871
CACATTAGCACAGAGGCTATCTGGGT
>posi5872
TTCGGCTTCCATATTCGGTGT
>posi5873
TGTGCGGCTCCTCCATGGTGATCCTCC
>posi5874
TACACAGCATGGACACGATCGTGTGCGA
>posi5875
AGCTCCTGATTTGGTACTACCACCG
>posi5876
CACAGCCAGGGATTCCATCGGGACCT
>posi5877
TATTGGTGCACTCGGGTATGTGG
>posi5878
TATGCTCTCGGTCGCAGTATCCA
>posi5879
TTAGAGAAGGGACCGCCAGATAGATG
>posi5880
TCGTGGGCTGTGCGTTTGGG
>posi5881
TCCACGGGGCAGCGATGGGTGCAACC
>posi5882
CTGTGGCGCTGGGGGGTCCCT
>posi5883
TACCCAGCAGTGTGATGGACGGGAAAC
>posi5884
CACGGAGATTGGGTGCCTCCGCGT
>posi5885
TACCAGTGTGGCCTCCTTCTATAGG
>posi5886
TGCTGCCCGACCTCCTGGACCTTGC
>posi5887
TCGTATACGTTGGGCTCTGAAGCTA
>posi5888
TGAGGTCGGCGGAAACTGGACAGGACGTC
>posi5889
TCTGTGACGCACGGGAAATCTGGG
>posi5890
TAGCCGCGAACAAGCCACTAGGGCTG
>posi5891
CCCCCCTCAAGTTTATGACCGTCCTCGG
>posi5892
CGGCTGCTTTGACGATCACGC
>posi5893
TAACGACGCCTTTGAACCTGACGCC
>posi5894
TATTCGCTTAATCTAACTCTCCATCTTTC
>posi5895
TGCTACCTCGGAGTTCACCTTG
>posi5896
TGAGCGGAGAACCAGAGTTGATGAGCTAGT
>posi5897
TGTGCAGTCACGTAGCTGGTGACC
>posi5898
CAATGTCGGAAAGGTTGCAACGTTG
>posi5899
CACCTTTCAGCAGCATGATTACCGT
>posi5900
GGCATCTGGGGAGCATTGGCGGCA
>posi5901
TCCATGCCCTCGATCTGGTATGCCAGCA
>posi5902
CACTACGGTAACATCGGATCAGG
>posi5903
TGAGATCGGATTGCTCGCCTTCGGA
>posi5904
TGCTGGAGGTAGGGATTGTGTC
>posi5905
TCCAGAGGTGCATCGAGCTGGCAGT
>posi5906
TGCAGTCGCGCTGACGTTACTGCGGC
>posi5907
AGCTCTCCTCCTCCATGCAGCA
>posi5908
CCCAATTTTGCGACGATGGTAAAGCCC
>posi5909
CTGGTCGTTAAAGGGAGTTTTGGCTCA
>posi5910
TCCTCCAATAATGGCTCCTCGTCC
>posi5911
GGAGCCCCATTTGAGCTGGCCGGAA
>posi5912
AATGCACGAAAATGCTCCTCGCCCTG
>posi5913
TGTCTTCATCACTACGGGCCCAGCCA
>posi5914
AGACGGTAATCATGCTGCTG
>posi5915
TCCGATACCGCAAACGTCAAGGGTTGTTGGTCGGT
>posi5916
CGATCACAGGTCCGCACCTACGC
>posi5917
TGGCTCTGTTGAGTGCTGCCTTGT
>posi5918
CGCGATGTGCGTGGCGGGTAGCACC
>posi5919
TGTTTCTTCCGATGCTGTCTTGCTG
>posi5920
CCTCGCGTGGAGAGTGTAGTTGC
>posi5921
TAACTCTCCATGGTGGTAACCAG
>posi5922
GTCCAGGCATTAAAGTCGCCGGC
>posi5923
TAAAGCGTGATGACGTGTCTACTTC
>posi5924
TGGATAGGGGACCTTGAACGGCT
>posi5925
TAGAGTAGGCAGAAATGGTTCTG
>posi5926
CCGTCAGTTGCCGACCACGCCGTGG
>posi5927
TATTCCGGCCACCGGATTTACGACGCCC
>posi5928
TGCAATGAAGTGTGGCCCTAGTGCTTG
>posi5929
GATGTCTAAGCCCAAACTGGTGTC
>posi5930
TATTGTCGCCTGAGCCCAACCAGCAAA
>posi5931
CAGACCGTAGTTGGCTTAGGGAGGCAC
>posi5932
TACTGCTCAGCGAGAC
>posi5933
TGTATGCACGTTCATCTTTCGGCTGG
>posi5934
CCGGTACTGAACTCGCAGCTGTGA
>posi5935
AACCCACTGCACCGGAACGACCAACCAGC
>posi5936
ACATTCCCACGTTCAAAGCTCGGAGCC
>posi5937
TATGCCGTGAAACGCCATTTGCGTTC
>posi5938
GCCGGCAGCGCTGCTCCTCGACTTA
>posi5939
TGCGGATGCCCTCTGGATCGCTGC
>posi5940
TGTCTTGCGGACCTCTTGGCCTTCC
>posi5941
TACTCAGCTATTGTGAGTGGGCGTGGTC
>posi5942
TAGCTGATCCTTGGTGTGCCCGCGCCG
>posi5943
TACATGCCCAGGAGTCTGTTCCTCC
>posi5944
TGCCCCAAGAGAGAGCCACAGATGTTGGT
>posi5945
GCTGTTGCTGCTGTTGTTGCTG
>posi5946
TGAGGTGAGTCTCGGTGAGCACACGG
>posi5947
TGGATGTCGAGGTGGCCAACTTTTGT
>posi5948
TGCGCTGTTTCCGCCTACACTGTTGC
>posi5949
TTAAGTCGTTAATAGGAGAAGCTGC
>posi5950
TACCGGGGCACTATCTAACGGCTGA
>posi5951
GATATGCTGCGAGTTGCCAATCTC
>posi5952
TGCAAGTCGTCTGCTGCCGATGTTG
>posi5953
TGTGCTGGAGCACCAAAATGCCTGATC
>posi5954
TGGGTAAACACGAGTGCCCAAAATGC
>posi5955
TTGATTGCCGCATCGATGTTGCTTG
>posi5956
TCACTGCTATGGTTTGTGTCTTGGG
>posi5957
TGATCCTTGGTGTGCCCGCGCCGTGT
>posi5958
TGAAGGTCCTGATGTTGATTTTGAAATT
>posi5959
CGAGTGTCCGCTTGCCGTGTG
>posi5960
TCCAAAATGGCGGCCGCCCCGACGCTC
>posi5961
TCGCTTAACAAATTCAGAGACACCCA
>posi5962
TACTTTTTCGAGTACTCGG
>posi5963
GCTGCGGATGATTCTGAC
>posi5964
TACAGATGCAAGTGCACAAGGTTTTGG
>posi5965
TTCCTGGACTGGAGCTCCGAGCTGATGC
>posi5966
TGCTTTCTCGAATGATGCCTTGT
>posi5967
TGATGACTCGGAATCCTCTCTCGG
>posi5968
TAACTTCTCCGCTGATGCTGCGTTC
>posi5969
CACGTCTGCTGGATTGCCTACCGAC
>posi5970
TGTAGAGGGAATGTCTACTTGAGGT
>posi5971
TCGGAGCAGCGAGTGCTTTG
>posi5972
ACTACTTGTATGGTGTGAAAGACA
>posi5973
TTGTGGGGTGTGCGGTACCGTCAATT
>posi5974
TACAGGCCCAAACACAGCCCAGCCCA
>posi5975
TCATGAAGGAATATCGTGATCCGGGACA
>posi5976
GAGGCCGCGGAAACTACAACCATGGT
>posi5977
TGGCGAGGTGGTTAGGGTGGTTT
>posi5978
TTCCTGGCTTGGCGCTTCTCCTGAC
>posi5979
TGATTGCCGCATCGATGTTGCTTGGA
>posi5980
TTCGAAGGCGTCCCACCTCGTATGGAG
>posi5981
TAGATGCTGCCTCATTGACGATTGT
>posi5982
ACCAAGCCGGAGAGACTTCGAGAG
>posi5983
TCGTGTGGCTTGCCGTGCCCCATAG
>posi5984
GCAGCAGCGACGAGAGCGATGG
>posi5985
TGGATGTCGCCTTTTCTTCACCGTTGCCA
>posi5986
TGCTGAAACGGTGATATGATTGTGAT
>posi5987
TGCCCTGAAATTGGGAGACCAGGGAA
>posi5988
TGGATAGCTGCTCAACCCGTGGTAC
>posi5989
CACTTCTTGCGCAGCGAGTTCTGGTCC
>posi5990
TGCTTGTCGTCGGCGGGATGGAGTC
>posi5991
CGGGCTTAACTACCGCGTGATGAGGAA
>posi5992
GTGGGTGAGCTGGATGAAAACTGGCA
>posi5993
TGGCGAGCTTCGGCAATTGATTTGC
>posi5994
TTCATGAGGCCTGCCGCCATACTC
>posi5995
TTGGCCTGTGGTTGAGGGATGG
>posi5996
TCCCGAGCCAATGGAGGTGGATTCC
>posi5997
TTGGTATTTTACGGCCAAGTGCCGGAG
>posi5998
GCTGAGAGTTCGGAAGCTATGCCC
>posi5999
GCAGAATGCTCTTAGGCTTCCTCTGT
>posi6000
GAGATCGTTCTTGGGCTTGGC
>posi6001
TGGGTATCGCCGACGTCGCT
>posi6002
ATCGTAGAAACGTGGGGAGCG
>posi6003
GAAGTAAAGTGGCCGTTCCTGGGG
>posi6004
CCAGTCGTCAAAGGAGCCGCAG
>posi6005
TCGAGGCAGCTTACATAGACGGCGGA
>posi6006
TAAGTGTGTGTAGCTGCTTTAGTGT
>posi6007
GCCGTGCCATCGCAAAAGACGGGAGGGA
>posi6008
TGCCGACCACGCCTTGGTCACCAGGTA
>posi6009
TCGAAACGTCTGCTGCCTAGTTGA
>posi6010
CGAAGCAATGGAAGCCTTCAAGAA
>posi6011
GGCTACGTCAAGCGCTGCCATCGATG
>posi6012
TTCAAGCTCACGCCACCGAATGCC
>posi6013
TGCCCGAGATGGTGGTGGACAATC
>posi6014
TCGACAGAACGACATCTGGTGCTC
>posi6015
CCGTTACTCAGCTGGTCGAAGTGG
>posi6016
GCAGCATTGAAGCCATCCTGCAGA
>posi6017
TGCGACCTGGCGTCACATCCTGC
>posi6018
GGCAATAGTAAACACAAGTGAAGGC
>posi6019
CAAGTCATTGAGCGCCGCTTCCAGG
>posi6020
TGGCGCGCGAATAATCGGTGATGTGA
>posi6021
GCGAGCACACGTCCGCACTCCCTG
>posi6022
TGTCTGCGTTCACGGCAATGTTCC
>posi6023
TCCCCAAGTCCGCCACGATGGTTCTC
>posi6024
TGGCCGACAGCTCTGCTA
>posi6025
TAAGGCGTTACCCACGACGGCTG
>posi6026
TCCCACAAGTCGCTGATGAAATCTCCAGGC
>posi6027
TGATTCTGCGTCCTGTTCTTCTATGG
>posi6028
TAGTGGAGCGCCTTTCCAGCAAGCCGG
>posi6029
TCATGCTGGCGGATGACGGGTTCCA
>posi6030
CAGCCTTGGGTACAACCTCAACCTCATG
>posi6031
TGCAGATGTTGGTTGATCATGAGCCG
>posi6032
TGTGTGTAGATTGCAGCGGAGATG
>posi6033
TACCACGACAGGCTAGAGCGCTACA
>posi6034
GGAGAACGCAGAAAGGTGAGC
>posi6035
TACTGTGGCCACATCGATAGACAAG
>posi6036
GGGCCCCACGGTGGGCGCCA
>posi6037
TATTGCTGTTGCTGGCATTGCC
>posi6038
TGCTGACGGGGCCCGAAAACACGAGAGC
>posi6039
TCAGGGTAGCTGATCCTTGGTGTGCC
>posi6040
CCAAGTGTTGCACTGTTGTAGCTGGG
>posi6041
TCTCCTGACGTGCCCGGTACTCAGCT
>posi6042
TCGAATGCGACTTGATGGGCGTCTTC
>posi6043
CCCCTCGCTGGGAAGGCGCTCCAC
>posi6044
TGACTGACTCGTGTAGTGTGCACTT
>posi6045
TCTGCTTGGCTCGTTGAATCGTGGATC
>posi6046
TGGACTTGGAGTGCAGCGCCT
>posi6047
GTTCGTTGTCGCAATAAATGGTC
>posi6048
TCCTGCTGCCCCATTCCACTGCCCAG
>posi6049
CAGCATACATACATATACATA
>posi6050
CATTGACCGTAGCACCGAACGAG
>posi6051
CAGAACTTAAAGGCGCCAAATTGAG
>posi6052
TACCTGCAACGCCGGCCGGAC
>posi6053
TCGAGTGACTCGGTGTGGCTGCCC
>posi6054
TGTACGTCCGTTTTCAGTACCTGTC
>posi6055
CAGTAGTTCGATGTTGAGCCTCCGG
>posi6056
CAACACCTTCTCCAGCTTTACCAA
>posi6057
TGAGTACAAGCATTGGCCGCTTACACT
>posi6058
TGTACAGGTTGCCTGCGCTTGTGTGG
>posi6059
ACCCCCCATATGTGGAGCCCCTGG
>posi6060
TCTGCCAGGTCGACCCAGCTTTTT
>posi6061
GCGGTCCATTCCAGTCTGCCAGGTC
>posi6062
GTGGGGGAACCCAAGATCCTGTCCTA
>posi6063
AGGGTGACCCTAAGGAATTAGG
>posi6064
ACTGCTGAAGCTCGGGTTCCAAGCGC
>posi6065
TCGTTTAAGGAGCTGCAGAATGGTGTA
>posi6066
TGCTAAGAAAGGTGCTGCCGATGTGC
>posi6067
TCAGTCTTTTTCTCTCTC
>posi6068
TCTCGTGTCACGTGCCGTTGGG
>posi6069
TCGCGAAAGCCATGGAACCATTGAA
>posi6070
ATCCTACCGACTGCGCCA
>posi6071
GCCCAGCAGGAGAGCACGTTGGTGGAC
>posi6072
TGGGTACGATCCATACGGGTGCAC
>posi6073
TCCAGCCTCCGCATGTATCTCCTTCAC
>posi6074
TGGGCCACGAGTTGCTGACGT
>posi6075
TGTTGTTTTGTCCCGGGACCCACC
>posi6076
TGGAATTGGGCGACCAAGCAGCTGTG
>posi6077
TCCCGTGTTCAGCTTTAGCATTCGAC
>posi6078
CAATCTTCCACCGTTTGCCTTCC
>posi6079
ACCTGATTGATAGCGTAGACGAC
>posi6080
TCGGCCGCGTTCCGTGCCACATTCAGCC
>posi6081
TCGCCCACCGACTGAAACCGTTTTGC
>posi6082
CGCGGGCACACCAAGGATCAGCT
>posi6083
TTACGTGGACGAGTTGCTCGATTTG
>posi6084
CACGCTGTGCTGCCACCGAGCTATG
>posi6085
TCCCGACTGCTCTACTCTGCCGCC
>posi6086
CCTAAACGAAAAGAGTGATCCACAAAGC
>posi6087
ACCCGGAAGAGCTCTCGTTTGCCA
>posi6088
GACATGCCTCGCTCAAGCGCCAGAA
>posi6089
TCTAGCGTTGGCTGGTCCCGTTGCACT
>posi6090
TATTGATCGTGGTTAGTTTTACACTAA
>posi6091
TACGCGGCGGAGAAGTGCAGATGATC
>posi6092
GCGACTTTAATGCCTGGGCAGTGGAA
>posi6093
TCACACTCGACGGCGACACCATCCC
>posi6094
TCGTGGGCTGTGCGTTTGGGA
>posi6095
TGGGTTACTTGTCCTATGTGCCGGTCG
>posi6096
TGACCTCGTGTGGCCATACTCTTGGCAGTTTGT
>posi6097
GTAGTTTACTGCGATAATGA
>posi6098
TGCTCTGGTGGTGTAACTGGATAC
>posi6099
ATCGATCTGATACAGGTTACTCATT
>posi6100
TGGGTACCTGCGCATTTTGTGGA
>posi6101
GCTCGGTGGGCCTCCCCTTTTTGC
>posi6102
CAGTAAACTACTCTAGCCCTA
>posi6103
CCATGTCCACCTTGAGCTTCTGCGT
>posi6104
TCCGCGGGGCAGCGATGGGTGCAAC
>posi6105
TGGTTGCCTGTCGGGTTGCTGAACGT
>posi6106
TGACAGTGTTCATCAGCCTGGTTC
>posi6107
TAGCTGCCGACGCTCTCCTTGCA
>posi6108
TGCAATGAAGTGTGGCCCTAGTG
>posi6109
TGGTGACTTCGGTGATAGTGGCT
>posi6110
TACGGTGCAGAAGGAGCTGGAGTTT
>posi6111
TATGACGGACTCGTGGCACCTTG
>posi6112
GCTCTGGTGCAGGAGC
>posi6113
TGAAGGCATAGCGAGCCGCGTCTC
>posi6114
TGCGCAACCTCTTCTGGGGTGACGGGC
>posi6115
TGGTGCTACTTTCAGTCCGTATGGTA
>posi6116
TGGGTCGGACGTCCTGGGTGATACGACA
>posi6117
AACAGGGGACTGTGAGCGGTGTCTT
>posi6118
TGCATCTCTCTGCAAGTCACCGAAC
>posi6119
TACAAACAGAGTTCCCGAATGAGAG
>posi6120
TGTGGGTCATATGGGTGCTCCTGCA
>posi6121
TGGAGCCGCAGCAGCCACCAC
>posi6122
TGAGGACACTGGTGTGCCACATCTCGGC
>posi6123
TGAGAGCATAGCTCCTGTGCCGTCC
>posi6124
TGATACTGGAGGTGCTTGGCAATCCCAA
>posi6125
TGCCGCTCTCCTCCTTAGCTTTTTGG
>posi6126
CTCTCCAATACATGGTCCCTCGGC
>posi6127
TGTTATGGCGGGGGTCAAGAGATTG
>posi6128
CGCCCCGTTACCGTTCGACCTCTTCGCC
>posi6129
GGCTTTAGGATGTTTACAAGAACGGCTG
>posi6130
CGCTTCTTTAAACGCTGCCGC
>posi6131
GACTGTTGGTCTGCGCCCACTTGC
>posi6132
TTGTCGGGATTCCTCGTCTTTTGCCGAC
>posi6133
TGAGTACAAGCATTGGCCGCTTACAC
>posi6134
GACGTCGCGGGTAGGCCTACGTC
>posi6135
CGCCAGGAAGAAGGCTCCGGTAT
>posi6136
TAGTTGCAGAATGCTACAAATCGTCT
>posi6137
TATCCTTAGCCGTTCAAGGTCCCCT
>posi6138
TCACCTCCGATGACTGTTGGTCTGCGCCCACT
>posi6139
GGCCGGTCGTCTACCTCTAGCGTCAC
>posi6140
CACGCGACACGCTGCCGACGTTC
>posi6141
GACGAGGTCCCCTTGGCGCGATGGA
>posi6142
TCAGAAGTTGAAGCCCTATGAT
>posi6143
TCTACTCCTCCATGACGCAGAAGCGACA
>posi6144
AGGCTCGCTGCACTTGACGTTGCC
>posi6145
TGCCCACCTTGCTATCTTGCCGGAC
>posi6146
TCTTCGCCAACCTGGAGCCTTCC
>posi6147
GCCGGATGTGCTAACTCATGCGACGGC
>posi6148
TGAAACGCCTAAAAATGAGCCCGATGC
>posi6149
TGAGTGTCGGGACAGCTGCATCTCG
>posi6150
ATTCAGCGCGTCTCGGAGCTCTTGC
>posi6151
TACTCGAATTGCTACCGGGGTGGTCGC
>posi6152
TCCGTTGACTCGATTGTGTGGGTGAGA
>posi6153
CGAGGTGGCTGCCTTCTTGCTGGC
>posi6154
CTCCAGGCGGTGGAGATCTGGTGCTGGC
>posi6155
CGACACGGCAAAAGTCAACGGTTGATG
>posi6156
CTATTCTTTCCGCTCCTGTGCGCA
>posi6157
TAAGGCTGGTGCTTCGCCTAGGTAAC
>posi6158
TCCAGAGTTGTCAATGATGGGTGCGAG
>posi6159
TGGCCGCCACCCGAAAGTCCTTCCA
>posi6160
TGAGAGTTCGGAAGCTATGCCATTTGT
>posi6161
TCCACGAAAAAGACACCGCTCACAGTCCCC
>posi6162
TGCGTAGCCCCACCAAGATGCCTGA
>posi6163
TGCGGGGCAACACATTGGAGGCTCT
>posi6164
TGCAGCTGTGTACAAGCCTCGTGGAC
>posi6165
TCGCCGTCGCGGCACGCTTACGC
>posi6166
TCACCGCCGCCGTCTTCGCTGTCGCA
>posi6167
TGTAGATTTACGGACGATTGACTGC
>posi6168
GACCGCGGCGAGGGACCTGCAC
>posi6169
TAACAAGATGCGTAACGGCCATACA
>posi6170
TAGCTATAGACTATAAGGTGCTTGTT
>posi6171
GACGCAGGAATGTCAGGAGATGCCGG
>posi6172
TAGAAGGTGGCCACTCAGAGG
>posi6173
TACAGCGATAGGTTCCTCTAAC
>posi6174
TGCTGGCCACTGAAATCGCCGCCGCCGA
>posi6175
TTGGTTGTCCGCGGGGCAGCGATGG
>posi6176
TCCCAAAGCAGACCACACTATGGAG
>posi6177
TGATCTGGGAGAAGTCTAATGGTTC
>posi6178
TCGACAGTACAGTGGCCAGCACGG
>posi6179
TCGGTTAGATATCAACGGATCCCAG
>posi6180
TGCAGTCGCGCTGACGTTACTG
>posi6181
TTGCGGTCGTGTGACGAGCTTGATG
>posi6182
TGTTCCCATAAGGACAGGGTCTGC
>posi6183
GAAGGCGTCACCGGTGCGCAAAGCGGA
>posi6184
CCTGAATGGCCTCCTTCTGAT
>posi6185
TATTAACATGGGCTAGTAGGTGTAC
>posi6186
TCCGACAGAAGCCCCGCTACCTC
>posi6187
GAGGCTGGTGGTCGGTGAATATGTTGAT
>posi6188
TCCTCCGTCCTGAGCGTTTGTGCTT
>posi6189
TAGGTCTTGGCGCAACATAGGTTTAC
>posi6190
TGCTCTGACCTAATGGCCCAAGAAGG
>posi6191
CACATCGGTAGTGGCCACGATTAGGAC
>posi6192
TAACGTGTGTTGGCTTGGAAATAG
>posi6193
TGACCGGTGGGCAGTCTCCTCTC
>posi6194
AACCGGGTACCTCAAAAGCGTCGCCA
>posi6195
CGTATGGAATGCGCCGGACTGAG
>posi6196
TGTATTGGTGCACTCGGGTATGT
>posi6197
CCTAGTACCGACCCTTGGGGAACGCCT
>posi6198
ACAACACTTAGGTCAGCCATTCGC
>posi6199
GATGACGGGCAGTTTGTTGGCGTTC
>posi6200
TATGGAGCCCCGTTTGGGATAAACCCTC
>posi6201
CTGCAGGTACTTGGTGGAGCTCCCC
>posi6202
CCCAGCGGCACGTCCTCAGCGGT
>posi6203
TGCCGCAGAGTGTTGGTCGTTG
>posi6204
CATGATCACGTCAGGGTCGACGTA
>posi6205
TCATAGCGGCTGATGGCACACG
>posi6206
TTGCAGGTTGCTGATCGATGCCCA
>posi6207
TACGGGAGGCTGAGGACATCTTGGGTGGCGG
>posi6208
CACGCAATGTCCTCGCCGTAA
>posi6209
CCAAATCAGGTGGTCTGCGGATGTT
>posi6210
TATGGTGCAGGTACCCACTTTTTG
>posi6211
CAAGATGGAAGGCGTCGAGATGAC
>posi6212
CACCTCCTGCCAGGTACCGATTTCCCAGT
>posi6213
AATAAGCTTTGTTCCGTTTGTCCACA
>posi6214
TGTCTTGAAAGTGCGTCGGCAACGA
>posi6215
CTAAGAAGGTCTAGAGGATTGGTGT
>posi6216
TTGGCGCGTGTGCTTCGAGCCGAA
>posi6217
ATATGATAGTGGCCTATGGTC
>posi6218
TGGCCGATAGATAGACAAT
>posi6219
TGAATCCACTAATAACCGCTTCATTGC
>posi6220
CACCGCGAGCTGATGTCGAAGGGCC
>posi6221
TACATAAGAACGCCGCTCCGCTGC
>posi6222
TGCGCAGAGCTGCGCTAGTGCTTGG
>posi6223
TCCATGAGGACATAACGCTGAGC
>posi6224
CCCTCGCCTGCAGCATCAATGCTTC
>posi6225
CTGGAGTGCCAGCTTGTGTGA
>posi6226
GTAGTCGTCCTCCGTTTTCGTCTGA
>posi6227
CCGCGCGCTCTGCCAGATGGATGGTTGG
>posi6228
CAAAGACTTGGTGCTTCCGTCCTTC
>posi6229
CCGCTTCCAGAGGCGTCAGTGG
>posi6230
TGCCGGTTCCTCTCCTGGTCCCTGT
>posi6231
TACTCATGGCTGCGTTACATTCCT
>posi6232
TAACTTCCTCTGCTCCTGTGCTACGG
>posi6233
CGGACTCTAAGACGGTGCTGAGATG
>posi6234
TCGAGAAGCGTTTGATCGAGTGTGG
>posi6235
TCCGCTGCCCAGCTGCCACGCGATCGC
>posi6236
CCCGCTTCTGCGTAGGCATACGCTGCCGG
>posi6237
TGCGACCCGTTTCGGCTTACCCTTGGA
>posi6238
CATCCTGAGGGAGCTGGTGCAGATGCC
>posi6239
GATAAACATAGGCATAAAGCGATAAA
>posi6240
TGCATCGATCTGCGCTGGCGGCTT
>posi6241
TGGGTGTTGCAGTAAGAGCTGCTG
>posi6242
TATGATCGTATGCTTCGTGGGCC
>posi6243
GAGCGACGCCGCCAGGGCCAAGTT
>posi6244
TGCGCAGGTACCCAAGGTGCAAGTGCCA
>posi6245
TCCACCGTGTGGTTTTGCCAGTTTGC
>posi6246
TGCCTAGGAGTTGTGGGACCAGCTACCGA
>posi6247
TGGTCGCAGCTCTGCCTCGGCCAC
>posi6248
TCAGTGAGGTTGCGTTTAAGTCC
>posi6249
TGAATCCCCACGCGATCGAAGGCTC
>posi6250
AGCGAGGTGGGCAATAGACAGCAGC
>posi6251
GACCGGAGCTTCTGGGCGGACGATC
>posi6252
TGGAGTCAGCCGTCGTGGGTACCGCC
>posi6253
CCAGCGGAGTGCGGGCAGGTCCTT
>posi6254
TACTGCAGCGTATGCTTTTTCGGAGG
>posi6255
GACGGTCCCAACCGATGTTTGC
>posi6256
CCATCAGTGTCCCGTCTCTAGGTC
>posi6257
CACCAACGGGTTCTGGCACTC
>posi6258
GATAGCGAGATGGGCGTTG
>posi6259
TACCCTCGCAGGATGCCGTGCTAAT
>posi6260
CCCATGTTAAGGCGACGATAACAA
>posi6261
TCGTAAACAGATTGAGCTGCCTTG
>posi6262
TCCACTTGCACCCTGGCGGCCCTGT
>posi6263
TAGCAATGAAATTTCTGCACCTGTG
>posi6264
TCTCTGGGATGAGCTGATAGGTCCACC
>posi6265
TGCGCAAAACTCGGGTGCTGAGA
>posi6266
TAAGGAAAGTGGTCTAAGGTAGGGTAG
>posi6267
TATAGACGTCAAGGACCTCCTCC
>posi6268
CTGCGCGCGCGGTAGTTGGTTCAA
>posi6269
TGGGCTGACTCTACGTGACGGAACC
>posi6270
CAGAATTTGCTCGACGACTCGATGGA
>posi6271
TGATCAAGAGAAGACTCAACGGCTG
>posi6272
CGGAGACCATGGTGACAGCGCTCA
>posi6273
GACGCCCCAGCCTGACCTAACAAA
>posi6274
TAGTTGTTCGCCTTCCCGGTTC
>posi6275
TAATATACGGTCAGCAAACGCCACC
>posi6276
TATCGCATTCACTACATCCGG
>posi6277
CCCACAGAGCGTCATTTTGCTGCCACACA
>posi6278
AGCGCGGTCGTTTAAGGAGCTGCAGGA
>posi6279
AGGGCCTATATATACTGGATC
>posi6280
CGTTGAAGATGTGCCTGT
>posi6281
TGGAGTGCTGCACTCTGCCGACTAGCCGAC
>posi6282
GCCATCGCCCGGTCGTCTACCTC
>posi6283
TTGGGTACCTGCAACGCCACCGACTG
>posi6284
TGACGTGAGTATGTGTGGGAG
>posi6285
TCGACGAAAACGATCTCTAGCTACGCCAAAAC
>posi6286
TCATATCCTGGCCTGCTACTCTTCG
>posi6287
CCCACGCTGATGACGCCGCTGTTGA
>posi6288
CGACACGGAAGTCTTCGATGGCGAC
>posi6289
TATGCCACCACCGCCGCCGCCGCCGTC
>posi6290
TCCACTTTGGCCGCCGCGCTGGACGC
>posi6291
TGTATACGCGCCTGCCAACGTGGCGC
>posi6292
TGTTGTTGTTTGGAGGAAGTTC
>posi6293
TACTGCTGTTGCTGCTTCTGCTGCTGC
>posi6294
TTGGCCAGTCCGCGCAGTTGCCAGA
>posi6295
TACTCGCTCGCCTCGCTCGGAA
>posi6296
TCCATCAGCAGTTCCGTGTGCG
>posi6297
TCCGGCAGTCCACCGGGTTCTGGCAC
>posi6298
TGAAGCGACTGTGTGGTTCTTACCAGG
>posi6299
ATAATTGTCTGAATATGGAATG
>posi6300
ATCGCTAGGTTGTTCGATCCTGCCGG
>posi6301
TCCGGGCTAGGGCATTCTAGGTC
>posi6302
TACCGTCAACTTCACCCTCAACCTAA
>posi6303
TTTGGGCAGAGAGCCAACACAAATCC
>posi6304
CTACGAGCGTACTGGTGTGCC
>posi6305
CACACTCTGGATGCTGTCCTCC
>posi6306
TGCCCGACGTGCCAAATCTTCCTGGAGA
>posi6307
TGCTTTATTCCTTGAGCTGCGAGGTAA
>posi6308
TATGTTAGGTTGTGGGTAGGTTGGTC
>posi6309
TGTAGCGTTGCTTGACTGATTCCTCC
>posi6310
CTCTTTCCGCTCGCTCACGCTGA
>posi6311
TTAAAGACTTGTGCGCTCCCAGTTACCA
>posi6312
TCCTTGCAGGTTGCTGATCGATGAC
>posi6313
TGCTAGAAGACGATTTTCGGG
>posi6314
TGGCAGGTCTGCCGCCGATTGATC
>posi6315
TGCCGACTAGCCGACTTGGGATGCC
>posi6316
TGGTAAGTATGCCCCTCAGGTCC
>posi6317
TGCAGAATGTGGCAGCTGGATGATCA
>posi6318
TCGCCCAGTTGACCTAGCTGTGCCT
>posi6319
TGGTGATGAGCTGTTGATGTTATA
>posi6320
CGGAAAAACAAAAGCTGGCGGCAA
>posi6321
TCGGGCAACTTCGTGGATACGCCGTC
>posi6322
GAGCCACACTCTGTCAAATGCCTGCGC
>posi6323
TCTGCTGGTGGTCGGAGGGCTGTC
>posi6324
ACAGATAAGGTCCTCGCCGCTC
>posi6325
TGCTGGCATCTCGGTCGTTGG
>posi6326
CAGCCTCTGTAGTTTGCTGTGTGA
>posi6327
TGCCGAGGTACGGTTCCTGCACCA
>posi6328
CATCGCCCGGTCGTCTACCTCTA
>posi6329
TATTTCACAAATTTCCTCTGCGCC
>posi6330
TACGCCTATGGGTCTCTGGCTTGTCACC
>posi6331
TGCTGATGGCGGTTTACGGGATAGGACGG
>posi6332
CAAAGAAGGTCTTCTGCGGGCTGGCC
>posi6333
TTAAGGAAAATGGTCTAAGGTAG
>posi6334
TGAAAGATGGCCTACGGTTACCTA
>posi6335
ACCACCTCCGCCTATGAAGCCCGCCCGG
>posi6336
TGCATTTCTGCTAGAGGGTCTCGGAA
>posi6337
TACCAGATCGAGGGCATGGAG
>posi6338
TTGTACGCCATCATATCCTCATC
>posi6339
TCGCTGCAGTCGATAGTCAACGGCGGC
>posi6340
GAAGTCTTTGCTGGGGCCCACGAG
>posi6341
TGAACCAATGGACGGCGATCCCACATC
>posi6342
TGCGCTTGGGCCAACT
>posi6343
GGCTGAGAGGGTGCGTTGCTCTGG
>posi6344
TGCACCGACTTTTTAAACTGGGCCA
>posi6345
TAGTGCTGTCAGACCGGTGGACTG
>posi6346
TGTTGTTGCTAGCAGGTTCGAGG
>posi6347
TCCCTCTCTGCCTGCTTCGGCTCA
>posi6348
TCCACCAACGTGCTCTCCTGCTGGGCGATC
>posi6349
GGGGGTCCCTCGCTGCAGTCACTGGA
>posi6350
CCAGTCCTGGGGATTTGCTAGCCTT
>posi6351
TGCGATGGCACGACGATGTGGTCC
>posi6352
TGAAGCGCTTGGTTCAGCTGGTCC
>posi6353
AGCGCCATTAACTGGAGGATCCGGC
>posi6354
CTCGAACTGATCGGGGGTGTCGC
>posi6355
AGCGTACTGGTGTGCCTATACATTGC
>posi6356
TCCCTTTTCATCAGTTGCCGATGCC
>posi6357
TCGTCCTCGTGCCACCCAGTCGTTGG
>posi6358
GATGTCCACCAAAGGCATGCCCGATG
>posi6359
CACAGTTTCTCACGGACCATGGCTGC
>posi6360
TGGTGTGTGGCAGCTTGTTGGATA
>posi6361
TCGCTTAGGAGCTTGATGTCTAC
>posi6362
TAGTGGAATAGCTGGTGTTGTTTT
>posi6363
TGTGGTTATTACCTTGTGGGGTGTTA
>posi6364
TGATATCGCCGAAGAGTTTGCCTTA
>posi6365
GGTAGGGATTGTGTCGCCGTCGAGT
>posi6366
TCCTTGGCACCTGAAGCATTGAGG
>posi6367
GCAGCAGCAGATGGAAGCTGGAG
>posi6368
CCTTCTCTGCCACAGTGGTGACACTTGAC
>posi6369
CCCAAGCCCCCCTGTTCGCCATCA
>posi6370
GACCCTCGACCGTTCTTACCGATGCGC
>posi6371
ACTGGACCACATCTGGACCTCTGGAC
>posi6372
TGTACCTGGTGACCAAGGCGTGGT
>posi6373
TGCGGCTCCTCCACGGTGATCCTCCGA
>posi6374
CGGTCAGATGCTGAAGCTCTTGGC
>posi6375
TTTGACCCCTGTGACTTC
>posi6376
TGTAGCCGCCGCCTTTGCAACGATGTA
>posi6377
TAGGGCTGGACAGGTACGCATTGCT
>posi6378
CTCGCCGCAGTCACTGGGTCACTGG
>posi6379
TCAGACTCGGTTCTGCTTTCATCTTC
>posi6380
AACGGTGGCCTGGCCTGATGTTG
>posi6381
TACAGCTTGGTTTGTAGGTGCTCGCTC
>posi6382
CAGAGCCATGTACTCTGCCTCTGTGC
>posi6383
TCTGGCAACGCCTCCCTCTCCAGATCGCCCGC
>posi6384
TAAACTTGGGAACGCTTTACGAGGC
>posi6385
TCGAGGAAGACACGAGAAGGGGAG
>posi6386
TCGCCAACAATCGCCCGCGTCAGC
>posi6387
CACGGGGGAAAAGTTGGGCGC
>posi6388
GTTCGTCATTTGTCCGCTTGCCTG
>posi6389
CTTATGCCCATGCTCGCCGCACCGTA
>posi6390
CAACCCACTGCGGCGGTACGGCTTGT
>posi6391
GCCCCAGGCTGCTGGCCTTGTC
>posi6392
CCCGCTGCTGTCCCCGCTGTTGATC
>posi6393
TGCAGCATATGCTTTTTCGGAG
>posi6394
CGCCCCTATCCTCGCTGGTTACGTGA
>posi6395
CGTCGTTGAAGTCCTGATCGA
>posi6396
TCCGAGCTGTGGGGCAACGCATCCAG
>posi6397
TACAGGGCCGATGTTGCGAAACAG
>posi6398
TGTGTCGAGTGTCCGCT
>posi6399
GACATCTCCATCTGATGTGCATCTACTGGCCAC
>posi6400
TGGGGCAAGAGACCATTTTCGGCTG
>posi6401
TCTCACGAACCTTGGTGGTCCGCG
>posi6402
TGCATGCTCAGCATTCTCACGCTCGGC
>posi6403
TACTCAGCTACTGTGAGTGGGCGT
>posi6404
TGGCTTCCTGATGATCCACTAGGATG
>posi6405
TACAGAATACGCAGTGCAAGTTTGTTGC
>posi6406
CAATATTGCTGTTGCTGGCATTGC
>posi6407
TGCCAGAGGTGACGTTTGGTGATG
>posi6408
CCACCTCGCTGCTGCAGATCAGGC
>posi6409
TGTGTGCACCTTAGAAGTTCATAGACTT
>posi6410
TGCGAACCCTCCTCCTCCTAC
>posi6411
TGCAGCCACTCTGGTCCGTGCCA
>posi6412
TGAGCCGAAGAATGAGCGTGGAGGTC
>posi6413
TCCAAACTCTCGATCGACAATGCCCGC
>posi6414
TGGGTGTCCTGCCCATTTGTAATGTCC
>posi6415
TTAAGATGCGATTCTCATGTCACCTA
>posi6416
TACGATTCGGTGATCCAGGAATATC
>posi6417
TCTATGAAAGAGGTGCTCGGCCGG
>posi6418
GGAGAGTGGTGCACTGTGCGACGGT
>posi6419
TCTAGCCGGAGCGGACTCTACGGAA
>posi6420
TAGCCGACTTGGGATGCCGGGAAATGG
>posi6421
GAACGCCGTGTCATCTGCATAGGTGG
>posi6422
TCCGGGTCCTCGTCTCCTTGGCTGC
>posi6423
TGCAATTGACTGCAGGCGTTGAGAA
>posi6424
CCAGCGAGCCCCAGATTGCTATGGCG
>posi6425
GGAGATACTTGGGAGCTTGATGG
>posi6426
TCCACGTCCTTTGGTTCTGCTCTTGG
>posi6427
GTCGAGATCCCCAATGGGTGTGCTTG
>posi6428
TAGCCCTCTGTGACGGCAGTTCCGGC
>posi6429
TAGCTGCCAATTGCAAAACCTGCGCCA
>posi6430
CTCCGCGAACATTGCCAGCCG
>posi6431
CGAACGACCAGGTGAAGTTACGCC
>posi6432
CACTTGGTCCAATGCCCGTTGAAACGT
>posi6433
TGCCATCGACTCACTTTCCCCATCGGC
>posi6434
TAGCCAGGAGCTCGCGATCATACGTGCT
>posi6435
CAACCATCCATCTGGCAGAGCGCGCG
>posi6436
TGCGGGAGACCTAGAGACGGGACAC
>posi6437
TGTTGTTCTTGCGGTAATTGGGCTG
>posi6438
CATCAGGTACTTGTGGAGCGTTT
>posi6439
CCACGCCGTCACCGAGGTCCTGCCTGC
>posi6440
TGGAGACCCCGAAATCGATGGCACTTGG
>posi6441
CCTGCGCCTCAAGCAACTCCACTGGC
>posi6442
ACTTTTCGGTCGTTAAGTCAGATGTAGGC
>posi6443
CCAAGTACCTGCAGTGCCACTGTGGAC
>posi6444
TCATGCTTGAACTGGGCCCAGCTAT
>posi6445
TGCATGGGCATGATTGAGTTTCTA
>posi6446
TCACCCAGGGGCCCACGAGCGCTGCC
>posi6447
CCTACTCGTAGCCGAAACCCACTTC
>posi6448
CCCGCTGCGATGAACCTGTCACCT
>posi6449
CAATACCTTCTCGCCGACTTCGAA
>posi6450
TAGCCGAGACACCTGTAGCATTTCG
>posi6451
GGGGGCGCCGACCCTACTGCCGCTG
>posi6452
TAAAGCCCCGCTTCGCGTAAGCCCAA
>posi6453
TGAAAGCAGTCTTGGCACGGGATTCT
>posi6454
TCCCAGCGAATCGGTGCTTCCGTCCT
>posi6455
TTCTTGCTCTCCCTCTCTGCCTGC
>posi6456
TCCTCGTCTAGTCCCATATCCTCGCTC
>posi6457
TCGAGGTCCCACGCTCGGGCACATC
>posi6458
AACCGTCACGTGGGTGCCCGTTAGCGTGG
>posi6459
GCGTTTCTGTGTGCTCTGTTGTGTGTCC
>posi6460
TGCTCTGTTGTGTGTCCTAAGTAT
>posi6461
TCCGGCGGCTTAGAAGGGTCCGAGGGCCAG
>posi6462
TCGTTGCGATCAGGGGGACTGC
>posi6463
TGCCCGCCAAACTCGAACAACTTGGCC
>posi6464
TACTCACACTAACGCAGCTGCACT
>posi6465
CTCGCATGGTCCACGAGCGCCTCCAGA
>posi6466
TAGCCTTAAGGGCAGTCAACAACGGAGA
>posi6467
TCCCAAATAATCTTCGGCGCTTCAC
>posi6468
TCGGCGTGTGAATGCTGACCATGCACT
>posi6469
AGCAGCACGCTTTGTCGTCCTCCC
>posi6470
TAGTTGAATGCCCGGTGGACGTAC
>posi6471
TGAGAGGGTGCTTGCGCGACTTGA
>posi6472
GAATGCAGTGTCCCTCATGTGGC
>posi6473
TATGGAAACGCTCCACCTGCCCGTT
>posi6474
GTCGGCAGCGTGTCGCGTGTTTC
>posi6475
TGCGCTCCCAGTTACCAGAATCAAAAT
>posi6476
TGAGGAGAGAGGCTGCGTGGTCA
>posi6477
AACAGGGCACCTTAATCGTTGGAT
>posi6478
TGAGGTAGGTGGAAACTGGACA
>posi6479
TCGGTGTGCGCTTTTCAACTTATCTAC
>posi6480
TACGGGGTTTGGACTGTCACCCGCTC
>posi6481
CGGAAGGCTGCAGATGGCAATT
>posi6482
CCTAGCTGTGCCTCGGCTCTCA
>posi6483
TGCACCCTCGATAGCAACGCTCCGTA
>posi6484
TCATGTACTCTGACTCCGAGGGA
>posi6485
CCAGCTGCACGCCACGGTCTCATG
>posi6486
TGCGGTCCGAGTTGACTACGTATTGTGGA
>posi6487
TGTAGTCGGGAATGCCCAAGTTGCGCATTGC
>posi6488
TTGCGGCACTCCAGCTTCGATTGCGCA
>posi6489
ATCGTTGCTGCGCAAGATTCGGTCTCT
>posi6490
CCTCGAATGCAGATAGCAGGGTGCTGA
>posi6491
TGACCCTTTGCCTTTTTGGTGGGACC
>posi6492
GGGATCTACACTGGCTTATAAACGTTC
>posi6493
TTGTAGCGCTGCCGGTCTTCCTCA
>posi6494
TACTTTCGCATCACTGCCCGGGTCCTA
>posi6495
TGCGCTCAACCGCAGTCTGGGCCAGGA
>posi6496
TGGGTACTGCAAGAGTGTTG
>posi6497
TCCCTCTTGGCTGCGGCAGTCTC
>posi6498
TAGGGTGACCTTGATGGTCGAAT
>posi6499
CAGGATCTCCTCAGGACCCAGCCGC
>posi6500
TAAATCTTCTAACGGCTGCGACTCGTC
>posi6501
GATGGATTTCAATGCGAGATTGGG
>posi6502
TTTCCTTGGCATGGTTGCGTCGC
>posi6503
TACGAATGATCGCACCACCACCTTGACGG
>posi6504
ATTCCGTACGTCCAGATTGGCTTGA
>posi6505
AGAGACGCCTCAGACGAGTATGGTTCCTC
>posi6506
TCAGTTTATTATTTGGTGCG
>posi6507
CGAGTTCGATCAAAGTGCTGTGGA
>posi6508
TAGCTATGCATGCCTGTTGTTGAG
>posi6509
CCATGCGCTGGGTGGCCGACAGC
>posi6510
GCCAGAGGGACTTCGGAGTGGC
>posi6511
GATCCGAGATGATGACCA
>posi6512
TGACTGACTTGATGACCACGAAGCGGAA
>posi6513
TGCTGCTTTGCGTACAGGCATGCCTC
>posi6514
CCTAGCGCACATCTTCGCTGTTTGGGT
>posi6515
TACCGCTCCGCATGCCTCTTTGC
>posi6516
TTGTTCTGAGCGAACGTGTGCCCAA
>posi6517
TAGCTTCCGAACTCTCAGCCCTTA
>posi6518
TCCCCCGGCTACGACCTTATA
>posi6519
TATAAAACCAAGCCCACCCCTGGCC
>posi6520
TGCAGTAGGATGTGCTCTGCGGTTTC
>posi6521
TATCAGCGTTGATCATGATGTTCCAGC
>posi6522
CACGCTAACGGGCACCCACGTGACGGT
>posi6523
TTGAGCGCTGTCTTGTCCCTGG
>posi6524
GACCATGGCTGCTTCCGGGCCTATC
>posi6525
TCCTGCATGAACTCTTCTGGGCC
>posi6526
TACTGGAAGCTTTTCATGAACTCGGCCCT
>posi6527
TGCAATGTCACTACTTTTCGTACC
>posi6528
TTCACCACCGCTGACCACGTCTCA
>posi6529
TGAGGTCACTGCACTCGTT
>posi6530
TCTGGCAGCTTATTGAGGTCTGATGGC
>posi6531
GAGAGCCTGGAGCCGCCTTCAGAGCCA
>posi6532
CCCTGTGACGTCCACTATTGTTCTG
>posi6533
AGCATTAGCGACGGGCCTTGTTTTCGGA
>posi6534
TCCTGGGTGACGGCGGGCGAAGAAT
>posi6535
TAGGGGTGGTTGAAAAATCGGTTGCGG
>posi6536
TGTACTGGATGCCACTCCTGATGAGCA
>posi6537
GTAGTTCTCCCTGTTGCGTCCTCCT
>posi6538
TCGGGTTCCGCCGTGGAAAGCAACGG
>posi6539
GACGCTTTATAGGCCGCAGGGATCCCGT
>posi6540
CAGTCGTTCCACTGCGAGGTCC
>posi6541
CAGCCTCCAAATTTTCCTCATTCTGT
>posi6542
TGCAGCCGATGACGAGGTAGGGC
>posi6543
TAAAGCGTTGTTTTGTGCTATACCC
>posi6544
TGGCTGTGTGCTCAGTTTCTGTGCGGA
>posi6545
CACCGCCCGAAATCACTGCACTGGC
>posi6546
CACCATTTGACAGATGCACTGGCGA
>posi6547
AAAGGAGCTGGCCTTTCTCTGAGTCCC
>posi6548
CCAGAGTTGGCAGAACAGATGG
>posi6549
ACCAGCCCACTACCCTCGTCGGTGAGG
>posi6550
TTGGGCGGATGTCGGCGGCTG
>posi6551
TCCCCATAATGGCTTCCCTACGGA
>posi6552
TGATGTCGTCGTTGTTGCTTCTGC
>posi6553
TATGACAATGGTCTATGATCGCTTTT
>posi6554
GCCCATTACCTGTTCGCCGGACTTGC
>posi6555
TGATTGCAGCGCAGAACTATGGCGC
>posi6556
TACAGTCCTTGGCTGGGTGTTCGC
>posi6557
TTCACCGGCCGGCCTCCATCTC
>posi6558
TGCGTTGGCCATGTTTCTTGTATTTGG
>posi6559
TGCCGCGAGACGTACGGATCTCAAC
>posi6560
CATGTTACATCTGCCCTGGCCTAAC
>posi6561
ATGGGGAGCGCACAATGCCTGGCTGC
>posi6562
GCGAAACTGGTTGCCCTGGCCTC
>posi6563
CTCGCGGACGAGCGCTTCCACCGG
>posi6564
TCGCAAAAGGCTTATGGGGCGGCAA
>posi6565
TGCTCGTATCGGGACCTGTAGGTGAC
>posi6566
TCAACTAGCGCCACCTTCTGCCAGC
>posi6567
CCCTTGCTGTTGCGGCAGAGTCTG
>posi6568
TCCACCAACGTGTTCTCCTGC
>posi6569
CCAAGTGAGCCGCCTGTCCAG
>posi6570
TCAAATACGTTTTTGGGTTCCGGA
>posi6571
TGGTATAGTGGTGGTCTCGTTAATAGT
>posi6572
TCAATAGGCGGTGCCTTTTCCTTGAAGG
>posi6573
GCGACCGCCGGTGCTGCTGCC
>posi6574
TCGTCGAGTGCGCGTTGGAATATTGA
>posi6575
TCCCGTCTTGGATGCGTGTCTGCGTGG
>posi6576
TATCCTGCGCTAGGGGAAGATCT
>posi6577
TGCAAAGCCAACTGATGGGTGTCCTGCCC
>posi6578
GACGATCTGCCAGCCAAGACTCCTC
>posi6579
CACTTCCCATTTCGAGTGTTGCGCTGC
>posi6580
TAGGCATGTTGCTTGCTG
>posi6581
TAATCGCTTTGCCAGTCTCAGCGCTA
>posi6582
TACCCCATTTGAGCTGACCAGAGGC
>posi6583
TTTGGAGTGTCGGAATGTGGTTG
>posi6584
TAAGCCAACTACGGTCTGATTGCC
>posi6585
GTTCCGGACTGTCGCTAGGTGGAGC
>posi6586
TCCACGACGCCACATCCTTGTTGCCCAC
>posi6587
CTGAGATGAGTGGTGAAGTTCTG
>posi6588
TATTGCTGTCGCATTAGGTGAGCCAA
>posi6589
CTTTTGCCTGCATTCGCTGACCT
>posi6590
TGATCTGGCTGCTAAGTTATTAGC
>posi6591
TCACGTTTTCTTGGGCCGACCTGT
>posi6592
CATGTCTACGCGATGCTGTTCAGGCAGG
>posi6593
TGAAGATTTTGCAGTTCATTAGTGT
>posi6594
TGCGAAGGAATGGCCAACATTTTACGAGC
>posi6595
TCGGCAGCGAATCAGTGGTCGTCAGCGGC
>posi6596
TCAGAGCGTTGGCCAGTTTCCGTGTG
>posi6597
TAGCAGGGACACCAGATGCCAGC
>posi6598
TGACTGACTCATGTAGTGTGCAC
>posi6599
TCCGCCTTAACAACCGTCGACATTTCAGC
>posi6600
TCTCCTGACGTGCCCGGTACTCAGC
>posi6601
TCACTCAAAAGCACTACGTCCGCATGGC
>posi6602
TGGGTAATCTTGTATAGCTTTGATT
>posi6603
GCATGGTGTGGAGTGGTGGAGATG
>posi6604
TAAGCCAGTGGGTAGGCTCACCAGAG
>posi6605
GAGACAGGTATATGTTCAGGTCAC
>posi6606
CAAAATGCTACGAATCTTCTGGCACTGTC
>posi6607
TCTGTGGAGCGTTCTGCCTTTGGGG
>posi6608
TCTGCTAGAGGGTCTCGGAGGTTGCTG
>posi6609
CATCAGGGACTCGTATGGCGG
>posi6610
CATTGAACGACCCGTGCCCTGT
>posi6611
TGGGTCGACGATGTGGGGGCGA
>posi6612
TGCAGCATGTGCTGGTCCCTTGCC
>posi6613
TGTACCGGTAACTAGAGGCTGCCCGCA
>posi6614
TGGAGTCCAATGTGCCACACTCG
>posi6615
TGCCAGCTGTTGCAAGACTCGAATGGC
>posi6616
GAGAGCGATGGGCCTGGCGTGGT
>posi6617
TAAAGGTGGCCTGTGTCGATTTGCT
>posi6618
TACAGCGTGTGCTGGATCCTTGCCT
>posi6619
TGTGGAGCTCTTCGAACTCGTCGG
>posi6620
TCCGTTGAGGGCGTCTCGGTAGCT
>posi6621
GGCTACGCAGATGCTGACTGGGC
>posi6622
CGGTGAGCTGCTAGGACGGATGATG
>posi6623
TACCTCGTCTGCTTTCGGGAGTGGTA
>posi6624
TGAGGGTTGGGTTCCCCAGATGC
>posi6625
CCCGAGGAGTGGCCGATCTTCAGCTG
>posi6626
TGATATTTGGTCTGTCTGCGA
>posi6627
GCTAAACATACTCACTGGGGATCGCGA
>posi6628
CTACCACCTAACCCAGTTCCTC
>posi6629
TATGGGTTATTGACCGCTCGATGTC
>posi6630
TTCGGCTTTTTCCCTGGTCATAATGTCG
>posi6631
TGTTCCTAAAGTTTGATGATGGT
>posi6632
ACGGCCATCCACATTAGAGGCACGCAC
>posi6633
TATGGCAGTCGGTGCGTCGGAC
>posi6634
ACCTTGGTTGGAGTTGCCGCGGC
>posi6635
TAAGGAGGTGGAATTGCTTCTCGAC
>posi6636
TGCGCCACACTTCCAACAGGGCAGC
>posi6637
TCGGTGGGCGAAGAGTTGTGTGGG
>posi6638
GCATTACTCCCGCGGGGCCTATTACCT
>posi6639
CCACGGGCTCTTTTTACAATTTTTAA
>posi6640
CCGATTTCGGTAGTGGACCAATGGTA
>posi6641
TACGTTAATGGTCTGTGGTCC
>posi6642
CCCTGGAATTGGGCGACCATGCTG
>posi6643
GCTCGGCCACTGGTGTTGGATGC
>posi6644
TGTGGCTACAATGGTTTCTTTTCCT
>posi6645
CAATGCTCTTAATTGTTCAAAGCCTCCA
>posi6646
TACTCGGCTTCAGTACTGCTCAACGC
>posi6647
GGACGTCTACCAGATC
>posi6648
TTGCCTTTGTCATTTGTGGCC
>posi6649
GACCCAGCTCCCATGCCTC
>posi6650
TGTGGCCAAACTGCTGACAACGATGGC
>posi6651
TAATGAAAGAAGAGCTTAGCTTCTGCTC
>posi6652
TCATGACGCGTTGCCCGCCCGATGCCC
>posi6653
CGAAGTGAGGTCCTGCCGGGG
>posi6654
TCCACCAACGTGCTCTCCTGCTGGGC
>posi6655
GCTTCCGCTCAAGGCACTCACGCTGC
>posi6656
TCGTATTAGTATGTTAGTGCCTCCA
>posi6657
TTAAGATGGAAGGCCCAATCGGATGC
>posi6658
TAGCGCTGGCAGGCCTG
>posi6659
CACGCACATAGCTTCGCT
>posi6660
TACGTTTGTTTAGGCGGCTCTTCA
>posi6661
CACAGCTCAGCCTCGGGCACAGTTC
>posi6662
TCCAGTTCTATGGGTGCGGTGACGG
>posi6663
GGCCACGCAACAGCAGCAGCA
>posi6664
TGCCGCCATACTCTCTGCGTCCACA
>posi6665
CAGTGCAGCTCTACTCCTAC
>posi6666
CGTGAGATGGCCGTGACGAACGCCGA
>posi6667
TTGCGGCACTCCAGCTTCGATTGC
>posi6668
TTAGACCTCGCGCTAGGTGGTTGG
>posi6669
TAGATATATGGAAGGGGCATGTCTGA
>posi6670
TCACTGGAAGAGTGTCGCTTTGTGCTG
>posi6671
CCCCGCGCTGCTGACCACGCTG
>posi6672
CAACCAGTTTCCCCTGCGTAGGCGCT
>posi6673
ATGCTGACTCGGCTGATGTTTCT
>posi6674
TGGAGACCCCGAAATCGATGGCACTTG
>posi6675
AGTGGTGTCCACATGTAGCTG
>posi6676
TGTAGATTGCTCGATTCTCCCAC
>posi6677
GACGTGATGCACGGGAAGTCAGAGGC
>posi6678
TGCTCACTGACACGGGCTAGTTG
>posi6679
CCCCTATGACTGTAGACTGTCGCGCC
>posi6680
TGGCTGCAAGGCGCTCTTTGT
>posi6681
TACTGCAAACTACAGAGGCTGTGTGG
>posi6682
TTATGTATGATGGAATACTGAGCA
>posi6683
TTCCGTTTAGCGGCTGCTGTTGTTT
>posi6684
CCAGTCAGCATCTGCGTAGCCTACTAGG
>posi6685
TAAGGAAATGGCCTGGTGTGAG
>posi6686
TTGGTGACCCCGACGTGATAGTGT
>posi6687
CTCTGCCGCGGTCTCTGCCAG
>posi6688
TATATGTGTGCGTGTTGTGCTCGAA
>posi6689
TGGTCAAGTCCGAAGACCGATGAGG
>posi6690
TCACGTTTGGGCTTCTTGCAGATGTCAG
>posi6691
CAGTATTCTCGCCCGCTAACCACAC
>posi6692
TGGCACACGATTTTTTGGCCGTGGCTC
>posi6693
TACACGGCAGCGCCCCTCGGTCGAT
>posi6694
TGTTGTGATGCTTGCCTTGTGGT
>posi6695
TTGTTCGGTTGCCGTGGTTGATG
>posi6696
TACAAACGATGATGACGACGTAAAC
>posi6697
TGCGTTGGCGCCGAGCTCTTGGAG
>posi6698
TAGCACATTCGCGCTACCGTCCTATC
>posi6699
TGACTTTGTTGTATGTATGTGCTG
>posi6700
TGAAAAGGTGGCCGCGATTACCGATT
>posi6701
TACAGCTGCTACGCTCCGCCGAACGAC
>posi6702
ACAGTGACGAAATTGGGTGGCTG
>posi6703
GATCTCCGACTAGGCCCGCGTTGC
>posi6704
TCGCTTCGATTCGTCT
>posi6705
TTCATCAGCGACTTGTGGGATTCC
>posi6706
TACGCAGATGCTGACTGGGCCGCCAA
>posi6707
AACGATTCTGCCGAGCCGCCA
>posi6708
TAACGAAGTCAGCTACGCCCATGGGA
>posi6709
TTCCCCGCTCTGTCTCACTACCTC
>posi6710
GCAGTTGATGCAGGTGGCGGGGGT
>posi6711
AGATCAAGAATCCCGTGCCAAGACT
>posi6712
GCCGCTGGTGTTGTTGCTGCTG
>posi6713
TGCGGCGGAGATGATGGTACAT
>posi6714
TCACGTCTGGGATGTAGATCGGG
>posi6715
TGGCCTGGTCCGTCTGTCTGTCCGTC
>posi6716
TGGCTGTGAAGTTGGCAATGCCCCG
>posi6717
TGATTGCTGCCTTCTTGCTGG
>posi6718
TGTTGTTGGGCGATTGGGATGGCCT
>posi6719
TTGAAAGTGTCGATGGTGCGCTGTATC
>posi6720
CACCCAGATGACACAGCTGGTGGCC
>posi6721
CAAGGGCCACGAGAGCTATGGC
>posi6722
TGCTAGAAGGCGATTTTCGGGCCG
>posi6723
ATCGATGCCATCACCTTC
>posi6724
TGGCTTGCCTATGTCTTCTTCTGGG
>posi6725
TGATGACCACAGCTTGATAGTGCCGC
>posi6726
CCACGCTCAGCGTCTTCCATTTGG
>posi6727
TACCAGACAATTGAGGCCTATTACG
>posi6728
TGGCACCGATCGACTGTGTGTGGAC
>posi6729
TGCTGCCCCGTTGCCACCGCCGAA
>posi6730
CCCCCCGCAATAAACATCCCTACCCAA
>posi6731
GCAGTAGGGCGCAGGTAGAAGGGTC
>posi6732
GCAGGCCTGATGACTGTTGATGATC
>posi6733
CCCAGCGAATCGGTGCTTCCGTC
>posi6734
TCCAGAAGGCATTGCTGGAAGGTGGCCC
>posi6735
TTGCCTGTGCTTCTTGTTGGGGTGGC
>posi6736
GCCCAGGCGTGCTGCCGTCTCTTGTCC
>posi6737
TCTGCCTTTGGGGTTGATGGAGCGGG
>posi6738
CCGATGCCGTTGCCGCCTGTGCAGC
>posi6739
TCGTAGCCTCGTCCAATCCGCTGCA
>posi6740
TGGGCGTTGGAGACTATTCTCAAACA
>posi6741
TGGGTAATGACCACTTCTGATGTTGT
>posi6742
TCACGGCTCCATTTGCTGCTGCA
>posi6743
TCCTGCTGCCCCATTCCACTGTCCA
>posi6744
TCAACAGGATGATCGGCATGGAGGT
>posi6745
TATCCCGTAGGTCCAGATGGGCT
>posi6746
TACATTGTTGCCTGCCTGATTCTAGC
>posi6747
TGGACTCGTTTGGTATGGATGTCGC
>posi6748
CGGGAAATGAGATCCCTCGGTTGC
>posi6749
CCTGCCAGCGCTAGCGCCGCGTCTTCGG
>posi6750
TGGGCTTGACGCATATAATCTTGGT
>posi6751
AGCCCAATGCTTGTTCTGCGT
>posi6752
TCCGATGACCAATGTTGGCGACGAGA
>posi6753
TACCCGTACGGCTGTAGAGGCTCACC
>posi6754
TAACACCCCTCGGCTGCCACACAGC
>posi6755
CAAGGGTTACGCCAAGGTATGATTGC
>posi6756
TAACGCTGTGTATGACCGAATCCTTGGC
>posi6757
TCGGCTATGGCTTTCCCCGATAGC
>posi6758
TCCAAGCAGGATTAGGCTCTGGCAGGA
>posi6759
AATATAGTGGACCTAGAAAAGATTGAGG
>posi6760
TATCCGATGTGGTTCGAATTGCTGCC
>posi6761
TAAACTGCTGATGTTGTGCCTTGAG
>posi6762
CCGACGGAAAAGCACACGGTGG
>posi6763
TGCCAGCATCGTCGGTGCCCTTTTTG
>posi6764
GGCGAAACTGGTTGCCCTGGCCTCGA
>posi6765
TGTCGAGGAACTCGCTATGAAGGAGG
>posi6766
TACGACGAGCCGGGAACGCTG
>posi6767
TAATGCCCCGAAGGTTGCCCCCTG
>posi6768
TGTTGACACGCATGGGCCCACAAACG
>posi6769
CCCCCGCAATCCTGGGCCTCGACG
>posi6770
TGTCTTGTTGGGCACCAAAGGGTATGT
>posi6771
TCTTGTTCAATGGCTTCCAAACGCTC
>posi6772
TAAGGACAGGGTCTGCTTGGGCAG
>posi6773
TGGATGACTGGAAACGCTTCGTGGGAG
>posi6774
TGGGTACCTATCATGCCAAGGACATTCGG
>posi6775
CAGGGGGAAATCCGTGGCCTACGTGAC
>posi6776
TGTGTGCTCTGTTGTGTGTCCTAAG
>posi6777
TAGTTTCTGAGGACCAATTCTTGG
>posi6778
TCGGCCGCGGCTGCGTTTGAGGTCCAC
>posi6779
TGTTTCATGCACTGAGCCAACTGT
>posi6780
CCCAGGGTCAAAACCGCGACTCCCA
>posi6781
TGCCCGTTGGAGGTGCTGTGCAGTGG
>posi6782
ACCACCTTCACTCTGCCTTCAC
>posi6783
CAGTCGTCAAAGGAGCCGCAGCC
>posi6784
TGACTTCGGCTACCTCGCAGGGTTCAAAC
>posi6785
GAGGCGGATGATGCAGTGGTCTGGCCA
>posi6786
TCTAAGTGGATGGCCTTGGTGGAGA
>posi6787
TTGCCGGTCCCTGTTCGGGCGCCAG
>posi6788
TGGCTTTGAATGATGGCTGATGCTTC
>posi6789
TGAGTTGCTGATGGCGGTTTATG
>posi6790
TGAGTGGTTTTACGTGGTCGG
>posi6791
TCTCTACTGATCTCTGGGTCTCAGC
>posi6792
CAAGCAACAGCTCACCTTTCTGCGTTC
>posi6793
GTACGCGGACGTGGATGGCT
>posi6794
TCGAACGGTGACGGTGCGTGAGCTAG
>posi6795
CAGTGTCGTGAAGAATTTGGCCTTG
>posi6796
TGAGTGCCAGGTTAATGGATGCCG
>posi6797
CATTGCCGGTCCCTGTTCGGGCG
>posi6798
TGCATTGGACCACAGATGTCACTATG
>posi6799
GCACACTGCCTTGCGGAACTCC
>posi6800
TGTGTTGCTGATGGCGGTTTACGG
>posi6801
GCTGCTGCTCTGGTACTTGGATGTTTG
>posi6802
CCTCCAACCCAAAACTCCCGA
>posi6803
TCAATTCCCACTCGTCCACTCTCCA
>posi6804
TTCTGGCTTGTGGCTGTCGTGG
>posi6805
GACTAGCGTGATCGGGGATGCAC
>posi6806
ACCCGACCTGGTGTGGGCGCTG
>posi6807
CATCCAGCTGGCTTTGAATGATGGCT
>posi6808
TATCCCGATTGCCAATGCTGCCC
>posi6809
TGCTCCAAGATGGAAGGCGTCGAGAT
>posi6810
GCAACGAGCCAGAGGCAGTACCCACCA
>posi6811
TGCTGTCACCGCTGCCGCCCGTGCTGG
>posi6812
CATCTCGCCGCCGCGGAGATGCC
>posi6813
TACCTGAGGTTTTCGCCTGTTCTTGT
>posi6814
TGTTACTGAACTCTCGGCCGTTGAT
>posi6815
GGCCTGTATGCGTTTGCTGACGAT
>posi6816
TGCAGCCGATGACGAGGCAGAGC
>posi6817
CTTCTGCCTGCATTCACTGACCTTG
>posi6818
TGCTGCGACGCTGCCGACGCCC
>posi6819
TGCCGCTGGTGTTGTTGCTGC
>posi6820
GAAGGAGGTGTTCGGCCGGGACGTC
>posi6821
TGTGTAGTCCGGATTTTGCGAAGCCG
>posi6822
GCAACAATTATCCTCCGCAGAAAAACGT
>posi6823
TGGGTACCTATCTGCTACTGTTACC
>posi6824
CGAGAGTGTCTTCGCTGCAGCTGC
>posi6825
GTCACCTACAGGTCCTGCT
>posi6826
TTCGACAGGTGGTGCTCTTTGGCCCA
>posi6827
CCTGTTATCTCCGTGCAGCTGTTT
>posi6828
TGCTAATTTTAGTTTTGCGCCCACCAC
>posi6829
TGTAGCAGAGGGATGCTGAGCACGGGGT
>posi6830
TGAGGATCCGACAGATTTGCTGGCAC
>posi6831
TGGACGCGAGTTTAGCACTGCTTCGA
>posi6832
CCCCCCGCCAGCCGTTACCCTGCAGCA
>posi6833
CCGGGCGATGGCGAAACTTG
>posi6834
GATAGGGGACCTTGAACGGCTAAGG
>posi6835
TCCTACCCGCGACCAGACTACGTTCGGC
>posi6836
GGAAATGAGTGAGATGGGTGTTGGCCGG
>posi6837
TGTAGAGGATTGCTCCAAGAACGCTGC
>posi6838
TGACGGGCAGTTTGTTGGCGTTCT
>posi6839
TGAAAGTCAATTTGCTCTGCTTCGGA
>posi6840
TGCCGGACCTCGAGCTCTTCTGGG
>posi6841
TATTTGCCTGCATTGCCTTTGGTCCA
>posi6842
TCCGACACGATGTTAGCCAGGGCGGC
>posi6843
TCTGGTGGCACGGACCAGAGTGGC
>posi6844
GCAGCCGCTAACGACCGGTCGATGCTGC
>posi6845
TGGACTGCCGACCTCTGCGCTGC
>posi6846
TGGGTACTAACTGGGCCAGTG
>posi6847
TCCAACACTCTCTGCAATCTAACTAGC
>posi6848
TTGCGAAACCACCTGTCGCATGGTTC
>posi6849
TGTCTACCTTTTTGTTGTGCGCGA
>posi6850
CCAGTCGTCAAAGGAGCCGCAGCC
>posi6851
CATGGATGGAATGCAAGGTGAATTGC
>posi6852
TATTGCAGTGTCATCACCGAATGTGGA
>posi6853
GAGCAACGTGTGATGCGGTGATGC
>posi6854
TGTAAGGATGCCGTCTCCATCTCCTGA
>posi6855
GCTACGTCAACCGCTGCCATCGATGCTGCC
>posi6856
TTCCGAAGAGGATGGATACCGCGGCA
>posi6857
TAATGGAAGTGGCTGGTTTGGACCAC
>posi6858
GACCATGCCCTGATCTCCTTCTCCC
>posi6859
CAGTGCTACAGATGCCAAGGCTTC
>posi6860
TAGTGGTTGCGAAATGATTGGTA
>posi6861
TGCAGCGTATAGTAGCGAAGCCTTTGC
>posi6862
ACGACCAACCAGCCCAGCGTT
>posi6863
TCCCCCGGCAGGACCTCACTTCGG
>posi6864
TGAGGCACGTCTCAGCTCGACCAC
>posi6865
TGCCTCTTGCCTGGAAGCGCCAC
>posi6866
TCCTATCCCGTAAACCGCCATCA
>posi6867
CAAGCCCCCCTGTTCGCCAGCATAGCCG
>posi6868
TAGGGGAATTGTAAGGGCTATTAGAGGG
>posi6869
GCACCGCTGCTCGCGCTCTTCTTC
>posi6870
CACGTTGCGTAAAACCTTTTGCG
>posi6871
TACGGAGCGTTGCTAGCGAAGGTGCAA
>posi6872
TAAAGTCATGTTGTGCTAAAGGGA
>posi6873
TACTCGTCTTGGGTACCGGAGAAC
>posi6874
TCGCACCTGTTGCAGACGGACTTGTA
>posi6875
TCACGCCTTCACGAAAAGAGAAC
>posi6876
TGTGCTGGACGACGATTTTCGGGCC
>posi6877
GATGAGTATTCCAGTGCCTCCATG
>posi6878
TGCCCAATGAATTGCTGCTAACTCT
>posi6879
TCTGGATGATGGCTGATGCTAATTGA
>posi6880
ATCCCACGGAACACCCGAGCAAT
>posi6881
TGGGGAATGCTATAGTTTGCAGCTGA
>posi6882
CACACAATCAAAAATTGCATCCC
>posi6883
TTGGCTTGACGCCCTTCTCGGTTAC
>posi6884
GCCTGAAGTAGAGTGCTTCGTGCGAC
>posi6885
TGGAGCGCCTTTCCAGCAAGCCGGA
>posi6886
TGGTGTGTGGTGTTGGTACCA
>posi6887
TGCACCTCGTCCGGTCCGGATTTCCCGCAC
>posi6888
TCCTTGTAGGCCTTGATAGCATCCA
>posi6889
TGCTTAAAGAGTGCAGAGTGGACCAAG
>posi6890
TGCCCGGTCGGTACACACAGCTTCCA
>posi6891
CCTCTCACGAATGATGGGTTTGCT
>posi6892
ACACAATTGGGGTGTGTTGCTGATGG
>posi6893
TCGTCGTGGTGTGTAGACAGGATTG
>posi6894
TGAGAGGTGACCCAGCGAGCGCCACGA
>posi6895
TGGAGGCAGCGGTCCCAGCAGAGCGC
>posi6896
TGATTCTGCGTCCTGTTCTTCTATGGCAT
>posi6897
CCCAGCATATTCATGAGGCCTGCCGC
>posi6898
TAAGAAAGGTGCTGCCGATGTGCCA
>posi6899
CACATGCCCGCCTCGCATTACGCTGA
>posi6900
TCGGGGTGGCTCTAGAGTGGTTCCAGG
>posi6901
TGTTAGGTCTGATCCTCTTTGCTGC
>posi6902
TGACTGCAGATGGAAAAGTTTGGC
>posi6903
GCCGCTGGTGTTGTTGCT
>posi6904
CCACGCAGAGCGGAAACCCTCGTT
>posi6905
CCCCAATGGGCCTTTAATGCCGTGTA
>posi6906
CCCATGTCCGTTATGAACGTCTTCA
>posi6907
TCGGTTCCGGGCTAGGGCATTCTAGGTC
>posi6908
CAACGCCATGGTGAGGCTGCAACACT
>posi6909
TGCCCTGCGTCGACCTTCTGGCACTG
>posi6910
TGAGGACGCTGGTGTGCTACATCTC
>posi6911
CGGACTTCTACAATCGAACGGTC
>posi6912
CCCGTACTCTGTGGTGACCAACACAC
>posi6913
TGCTCGACGTTTGAGTTACGGTGCTGGT
>posi6914
AAGCTATGTGCGTGAGGAATTTCA
>posi6915
TGCCTCTTTGGTGCTTAGACCAGT
>posi6916
TGGAGTTAGCGATTTTGGCCCTGCGCG
>posi6917
TAGTGTGATACTGGGTATACGAGGACCT
>posi6918
CAGTGCTACAGATGCCAGGGCTTC
>posi6919
TACTTGCAGGCCCTTGCTGCTT
>posi6920
CGACTACATACGAGGCGTAATTGGC
>posi6921
CATCGACAGCCTCCACCGGTC
>posi6922
AAACCATCCATAGCGCTCTCCACGAC
>posi6923
GTGGGCTGTCTAAAGCGTGAT
>posi6924
TGCCGGTCCCTGTTCGGGCGCCA
>posi6925
GCTGCTCTGGTACTTGGATGTTTGAC
>posi6926
TGCCTCGAAGGTGCGAGGTATCCCCT
>posi6927
TCGGACCTCATGTGACTACTACGCAGCA
>posi6928
GCAGCTTATTGAGGTCTGATG
>posi6929
GCACGTCCTCAGCGGTATCTA
>posi6930
CCTCTCGCATGGTCCACGAGCGC
>posi6931
TGGGCGATTGGGATGGCCTTATTACGC
>posi6932
TAAAGCAGAGTGGACGCCAATGGTA
>posi6933
TCAGTTTTGGCACAGGTGCTTGG
>posi6934
TGGCAACGCCTCCCTCTCCAGATCGC
>posi6935
CGACCTGGCCTCACCTCCTGCTC
>posi6936
TAAGGTCGTCTAGGGGTGCACTTCA
>posi6937
TCGGCCGGATTGCATCGAACCCTCCCGGT
>posi6938
GAGCAAGCCGAAGTGCCCTGATCGG
>posi6939
GCACGTCTCAGTCCATCCCAGCCG
>posi6940
CGAGCGCTTCCACCGGCCGGCCTC
>posi6941
CACCAGACTTTTCGTAATTGCGC
>posi6942
CGACCACTGATTCGCTGCCGA
>posi6943
GCGACCACTGAGACGATGCGA
>posi6944
TGAGCGGGTGCAGCCGATGACGAGGT
>posi6945
TGCGTTTGGGGTTGTCGGTGAGA
>posi6946
TGCTGTTGCTACTGCTGTTGCTG
>posi6947
TCGTCGCTTTCGGACTCTGAGTCGC
>posi6948
TTCGAGAACGAGGGCTTAGGATTGAC
>posi6949
TCACTGTGCCATTGAAGTCGTTGAGC
>posi6950
GCCGCTATGATGAGCTGGTGTTGGC
>posi6951
GCTCCCTCGCTGCAGTCCGTGCCTTG
>posi6952
GTGAGCCGCCTGTCCAGATGAACTC
>posi6953
TGTGAAGCTGCACTGCTTCGCCGACGA
>posi6954
TGCTACAGGGCCGATGTTGCGA
>posi6955
TAGATGCTGCTTCATTGACGATTG
>posi6956
TGTAGGTGAGCGGCAAATGTGTTG
>posi6957
CAATGACTTCGGCTACCTCGCAGGGTTC
>posi6958
TGTATTGTTGCCAGCGC
>posi6959
CCCAGCGCGCACATGCCCGCCTCGCA
>posi6960
TGCCGTCCTTGGCCATGACGATC
>posi6961
TACCGGGGCCCCAAACAGCACACAAGG
>posi6962
CCCGCCAAGATACGGCTCCTGCACCAG
>posi6963
TTTCGATTTCGCCTCTCACCAAC
>posi6964
TGCCGTTGTCCACTCGCACTTTGG
>posi6965
TTGGAGGGCAGCCCGAGGAGTGGCCGA
>posi6966
TTCCGTTGGAAGAAGGAAGCCGGCAGTA
>posi6967
TAACCCCACGCTTACCTACTCGACCGT
>posi6968
TGCCGCGAATAGCACGTCTGTG
>posi6969
TAGTCCCCGCCTTATTGAGGTCCCAC
>posi6970
TGAGTAAATTGGACGATGAGGCGCG
>posi6971
TAACTTGTGGTAGAGCTGTGGGATAAGG
>posi6972
GCCACCGTGTGCTTTTCCGTCGGGA
>posi6973
GGCCTTCGAGTGGGTGATC
>posi6974
ACAGCAGCTACAGTGACGGTCCCAA
>posi6975
TAAAGATCCCTCCTGGTGGCCCCGA
>posi6976
ACATGAGAAATTTGCTGAATGTAG
>posi6977
GGCTGACTCTACGTGACGGAACCGGA
>posi6978
CCTTGCCACTCTGTGATGGATGCTC
>posi6979
CTTCGCGCACCGTGATTGGCT
>posi6980
TGTAGATTGCTCGATTCTCCCACCGA
>posi6981
GACGATGTGTGGAGGATGCTTCGA
>posi6982
GCAGCCCCAAGGGTTCACAGATGCTGC
>posi6983
TCACGCATCAACACCATAAGCATGCCG
>posi6984
GACGCAAGTGGACTCGTTGACTGCGC
>posi6985
CAAGCCACTAGGGCTGAACGGGGTACC
>posi6986
CAGCTTGTCCTTGAGTTCGTTGAT
>posi6987
TGCACGGAAGCGCGGCCTGTGGGA
>posi6988
GCCGGGTTCCTCGCAGACAATGTTGC
>posi6989
TGTTGTGTTGCGACAGTAGGG
>posi6990
TGGAGCTCCTGCATGAATTCCTCTGGGCC
>posi6991
TCATGCAGACGTCGGGTCTTTTCGG
>posi6992
TCGTTTACTCGTATGCGCCAATTTGC
>posi6993
CCCGGGCGTCCACGAAAACAATACAACT
>posi6994
CCAGCTATTTTGGCACTTGGATGTCC
>posi6995
CTCTTCCGTGTCCACGCTTCCTAGGC
>posi6996
TACCGGTAACTAGAGGCTGCCCGCA
>posi6997
TAATTGTTGATCCTGTGTCTAGAAG
>posi6998
GGCAACCAGTTTCGCCTGCGTTGG
>posi6999
TACCATCGAATTCAGGTACTGTGGCAGA
>posi7000
GCTAACGGGCACCCACGTGACGGT
>posi7001
CCCACGCTCCGCGATCGGCTTATGTA
>posi7002
TAATTTCACAATTGCTGATGTATGGC
>posi7003
TTGGGATCTGCGAAGGCGTTTTTTCGGC
>posi7004
CGAACGGTTAAGGTGCAGCATAAAC
>posi7005
TCCTGGTGTCCCATGCTTTCCC
>posi7006
TGTCTGGTGATGGTGTGCT
>posi7007
GATAGGCCCGGAAGCAGCCATGGTC
>posi7008
TAAGCCTGATGGTGTCTGATCAGTCT
>posi7009
TCTATCTTGATGCACCGTGCGATTTCTGC
>posi7010
TAAACCTAGCAACAATACCAGCCC
>posi7011
TAGGGGCCTATGGCGCGTGGACCTAT
>posi7012
GCGAACTGGGCAGCCACGTGCGA
>posi7013
AGGGAAAGGAGCCGAGGCGTCGA
>posi7014
TAGATGCTGCCTCATTGACG
>posi7015
CCAGTAAACGGGTGGTTTGCGCTGTGC
>posi7016
TAGCCCAGATGCATGTCGTGACG
>posi7017
ACAAAGCCCCTGGACTAGATGGTA
>posi7018
TGTCAGCTCAACGTCTACAGAGTCTC
>posi7019
CCCGCCAATTGCCACTTCTTCGTCTGTCG
>posi7020
TAGCTATAGACTATAAGGTGCTTG
>posi7021
GCTGCGTTTGGGATGAGATGTCGG
>posi7022
GACGTGTTGATAATCTGTG
>posi7023
TAGCGCGGCAGAAACATGATGAATT
>posi7024
CATGTCTTGGTGGCGCGATGCA
>posi7025
TGGGCCGCTGATTGATCCCTGCGGGCAGC
>posi7026
AACACCTGGTCGGGATTAGCAGCATC
>posi7027
GCCTTATTGAGGTCCCACGCTCCG
>posi7028
TGGCCTCCAAGAGCTCGGCGCC
>posi7029
TGAGGGTGAAAGGAGAACGGTGGG
>posi7030
CCACGAAGTTGTTGATTGATGGCT
>posi7031
TGAGGTAACGGGAGGGTATGATAGGG
>posi7032
GCCGACCCAGCCACAGGGGACTACGTCGAA
>posi7033
TACCCGTACATGGTGTGCTTAAGAC
>posi7034
TCCGCCAGCATGATGTCCCTGTACT
>posi7035
CACATGCCCGCCTCGCATTACGCTGACC
>posi7036
CCCACGCTGATGACGCCGCTGT
>posi7037
GACCTTCTCGAGCTAGCGGTTGAT
>posi7038
TGCTGTTGCCGGTGCGCTCGCAGTCC
>posi7039
TGGCTGACCTAAGTGTTGTGGTGGTC
>posi7040
CCTATTGCTTCTAAGCCTACGCGGTC
>posi7041
AGGGTCGTCGCACTTCACCACCGCT
>posi7042
TGGTTATATTCCAAAAGGGTTTGCT
>posi7043
TCTAGGCTGAGCGGAGAACCAGAGTT
>posi7044
TACCTATGTCGATGGCCACCTCGAAA
>posi7045
TGCAGGCCTCCTGATATGACGCGTGACT
>posi7046
CCATAGCCGAAAAGGTGCGGACGA
>posi7047
CTACAAAGTCTCTTCCTGCTGTT
>posi7048
TCCTCTGTTGCCGCGCTCCGCCCG
>posi7049
TTGGTGGTTTCACGTTTTCTGCGTATC
>posi7050
TAGCTGGTCCCACAACTCCTAGGCAGGAA
>posi7051
TGGCGCCGTCAGTTACCGACCACGC
>posi7052
TCGAGGAGTCTCGACCCGTCTTGTGCC
>posi7053
TTCGATTTTCTTATGATGCCTTGTTGC
>posi7054
TGAGATTGCATGATACACAGGAG
>posi7055
TCCAGGGAATTGATCTGATAGGCC
>posi7056
TGCTCTATGATTACCTCAGGCTGGT
>posi7057
GCAGTTATGAAAGCTTTGGGTGAGC
>posi7058
GGCGGCGGTGTAGGTGGT
>posi7059
TCGTGAGTCGCGTCAAAATCCTGGGGAC
>posi7060
TGCCAATCTCCTGTTGCTGGCGAG
>posi7061
GCTCCAAAATGGCGGCCGCCCCGACG
>posi7062
CCACGTCTCACGAACCTTGGTGGTCCGCG
>posi7063
TGTTGAATGTAGGCCAGGGAGCGA
>posi7064
TGAAGTGGTCGAGCTGAGGCGTGCC
>posi7065
CACCCTGTCCTGCTCCATGGCCCTGA
>posi7066
TGTATGTTGAATTACGATGTTTTTGGA
>posi7067
TGAAGGCCTTCGGACGCGGGCGA
>posi7068
TAACGGAGAGGCCTGGCATAACGAGG
>posi7069
CAGAGCTGCCTTCCCTTCGATGGTTT
>posi7070
CCAAGAGGGATGCAAGAAGTGTGGAG
>posi7071
GCTGTTGCTGCTGTTGTTGCTGC
>posi7072
TACCTGGTGACCAAGGCGTGGTCG
>posi7073
CCTCCTATTATGTGTTGCCATTGT
>posi7074
TCACCCCGTCTGTAGTTGGCTTGCCCA
>posi7075
ATGTTCGATCCTGCCGGGTGGCTCG
>posi7076
TAGCACTACCTTCTGGATGTCGAGG
>posi7077
TGGCCATTGGACGAGCTGTGGAGTGG
>posi7078
TGGAGATCAACGCCAAGGTCGAGGAGC
>posi7079
CCACGTCTTACGAACCTTGGTGGTC
>posi7080
CACTGTATGTCATTGACATGGTCCTC
>posi7081
TCACACAGCTCCACAACATAAGATGCGC
>posi7082
AGCTACGGATTTGATGGGACAACTG
>posi7083
TAGCACGCCCCTATCCTCGCTGGT
>posi7084
GAGACTTGGGTCTGGGTGTTGCGG
>posi7085
TCTCCAAAGTGTGTTTGTATTGCGGG
>posi7086
TGATAGCAATCCTCTTCCCATTTCCCAGTGT
>posi7087
TCGCCCGGTCGTCTACCTCTGGCG
>posi7088
CAAACAAATAATTTGGCGGGAATTGC
>posi7089
TCAAATGCGACGAGCTTGGGCACTTC
>posi7090
TAGTGCCAAACCAATGTATG
>posi7091
TGCCCTGCTGCCCCATTCCGCTGC
>posi7092
TTATAACGCCCCGGTTGATGACCGC
>posi7093
TGCCGATCCATCTCAGCACCGTCTTA
>posi7094
TAAATGGGCCGCTGATTGATCCCTGC
>posi7095
ACCGACTGCTGGTGGCCTTGGATTGAC
>posi7096
TAATGACTTCAGGAACATCGCCATCG
>posi7097
TGTGGTCCCCAAGTCTGCCTCGATGGTC
>posi7098
GATCGTCCTTCCGTGTCCTTCGGTC
>posi7099
TGGCAACGCCTCCCTCTCCAGATCG
>posi7100
TATCCACTCGCGGTAAGCCAGCAC
>posi7101
TCTGCCACACCCATGGGGTAAGGG
>posi7102
TGGCCACCTACGCTGATGACACCGCCA
>posi7103
TCTTCCTGGTGTCCCATGCTTTCCC
>posi7104
CATCAGCATGCGTTGCTTCGGG
>posi7105
TTGAAGTCCACGAATGTGCCGAG
>posi7106
ACTAAGCGCTCTGCTGGGACCGCTGCC
>posi7107
TGCACATTTGCAGAGGCCGCTATGA
>posi7108
TGGGTGTATGAGTGTATAAGCTTATG
>posi7109
TACCAGCAGGCAGTCCCAGTT
>posi7110
GTGCTGCTTTGCTATGTCTGC
>posi7111
TGCAGTATGCCTTGGTGTGGCCGTATTC
>posi7112
CCCGCCGAGGTACGGTTCCTGCACCAG
>posi7113
CCCAGCGGATTTGGGGAATGCCTCCGT
>posi7114
CGGAAAGTGGCCCATCGGAGGTAGTCGCC
>posi7115
TAAACCCAGAATCTCGGTGATGTGCGCCTGAAAA
>posi7116
TAACTCATTTACTCTCCCGCCTTTGAC
>posi7117
TTACAGGATGTCCACCAGCCGAAAGGGC
>posi7118
TTCCAGATGGCGATTGTTAGATGTTTA
>posi7119
TCCTTGGTGTGCCCGCGCCGTG
>posi7120
CATCTTGCGGCCAGCTACAAATTGGG
>posi7121
GGCCTTCTTACGGAGCATTGCC
>posi7122
TGGCACTGCCCACGGATCCTGTCAC
>posi7123
CCAAGATGGAAGGCGTCGAGATGAC
>posi7124
TGTGCTGTTTGGTGCCCCGGTATGGTAT
>posi7125
TACCAGGCCACGCATCGAGCTGTGCACT
>posi7126
TTCGAGAGTGACAGGATCCGCGGG
>posi7127
TGGGATATATTGTCACGGCCGATGG
>posi7128
CAGTGCTGCTCCGCCTTCGCTG
>posi7129
TGGATCACGGACATCTGGGGTTGCC
>posi7130
TACAGAAATGCTTGAGATGGTTCC
>posi7131
CTGGATGTTAAGCAGGCCTTCGA
>posi7132
TCACCATCCGCCGGTACCGCAGGTC
>posi7133
CACACTCTTATTGCCAGCTAGATGT
>posi7134
CGCGTCAAGCGCCATAATGATGCCGC
>posi7135
TTCCTGGCCGGGTGTCTTGG
>posi7136
TCGATGGTCGCAGCTCTGCCTCGGC
>posi7137
CGACTCTACTGCTGCCTTGCGATCGT
>posi7138
TGACGTGATGCACGGGAAGTCAG
>posi7139
TCTGATCCTCTTTGCTGCTTCGA
>posi7140
TCTCCTCTGGTGCAACGGGCTG
>posi7141
TCGGATTTGAAATAAGCAACGGA
>posi7142
TATAGGACAAAAACCTGAATGCCA
>posi7143
TGGGACCAAGGACGCTGCCTTGAGG
>posi7144
TCATTGTCCTCTGTTCGAATGGTCG
>posi7145
TGACCAACTCGCATGT
>posi7146
TGTGCTAGAAGCCGATTTTCGGGCCGA
>posi7147
TGGCACTCTGCGATTGTTTTGG
>posi7148
TGCGCGTGTGGTTCATTACCAAGA
>posi7149
TTAAGATGGGCTTGTAGGTGTACTG
>posi7150
AGGTTTGTACCGCCTCGACTCGG
>posi7151
TGGCACGGCGATGTGGTCCATCGTC
>posi7152
TTCTAGGGAGTCCTCTGCAAGGTTCAGC
>posi7153
CTCGTCGGACCATCTTCCTATTCTGGC
>posi7154
CACCCGCTTGATCTCCCCCACCTA
>posi7155
TCCGTTAAAACGTCGAGATCTCAGGAGC
>posi7156
TGACTCTACGTGACGGAACCGGAG
>posi7157
CGAAAGGAAAAACAGGACTCGGGAGCCGGT
>posi7158
TGGACTTGGAGTGCAGCGCCTTGG
>posi7159
CAAGTCAGCCTTCTGTCCAGGGTCA
>posi7160
TGCCGGTTCCTCTCCTGGTCCC
>posi7161
CGCACTCCGCCACCAGCCCCAG
>posi7162
TGCTGGGCTTGGGTTTGTGTCTTG
>posi7163
TCGATGCGGAGATTTTTGGACGGG
>posi7164
ATGTCCCTGTTCGGGCGCCA
>posi7165
TGTTCGGAAGCCCGAAAGATCGTGTA
>posi7166
CACGCTGCTGTCGCTCTCCATCGGC
>posi7167
TGGGTAAACCAAACAAGGACACGGCTG
>posi7168
TGCGGAGTGGCGCTTCCAGGCA
>posi7169
TGCGGGAGTTCTCGGGGTCGTA
>posi7170
CCCTACAATATGTCGGTGGTAGCAAC
>posi7171
TGCTGAGCTTGTGTTAAGTCTCGTC
>posi7172
TCACGAATGCGCCGCCCCTTCACAG
>posi7173
GTAGTTCGATGTTGAGCCTCCGGGCG
>posi7174
TTGCTGAGTGAGTTGTGGTATTCGG
>posi7175
ACCTGGAAGCGGCGCTCAATGATTTGGCC
>posi7176
TGTCCTGCTGCCCCATTCCACTGC
>posi7177
TCCCGGAGTAGGGAAGGAGGGGAG
>posi7178
TATTGTAAGGCGACCGGGATGGTC
>posi7179
TGCCCGACCGACTGCCCTCGACC
>posi7180
CAAACCTACAACGACGACAACAATACGT
>posi7181
TACCGCGGTTACTACCTCTATTGGCA
>posi7182
TACTCCTACGGGCCTGTTGATGCC
>posi7183
TAAGCTTGTTGTGGGGTCGTCC
>posi7184
CATAAACACACCTACCCGTCCC
>posi7185
TCCCCTTGTTTGCCGATGGTTGA
>posi7186
TTGATCAATTGGCACCATGTAA
>posi7187
TGGCCAAAGATGGCAGCCACGATAAAAT
>posi7188
TGGCACACCAGGCTGACCTGCGC
>posi7189
TAATGAGATCCCTCGGTTGCCTTCTAT
>posi7190
CATCATCATCATGAGCTCCATCTGC
>posi7191
CCAGAGGTGACGTTTGGTGATGCCAC
>posi7192
GCCGCTTGAAGGAGCATACGAGCACT
>posi7193
TCAGTGTAGTCCATGGAGGCTC
>posi7194
TGGTTCAATGATTGGCGACTTTTCGT
>posi7195
TGAATTGCTGGAAAAGAGGTTGTTT
>posi7196
TCTGGCGCGCCATACCCGAGCACCTA
>posi7197
GAGTAGGTGCGTCCCTTTGCTCGATAGGA
>posi7198
CTGATGTATGGCCTCAAGCACGCCT
>posi7199
TGCCATTTCGAGCGCTTGTGG
>posi7200
CAAGCGGGTGCGTTCTCTGCAG
>posi7201
TTCCAGGACGGCACAGGAGCTATGC
>posi7202
TCGCAGCTCTGCCTCGGCCACAGTTCT
>posi7203
TAAGAGTATGGCTGTTCGGAATGAGG
>posi7204
TGGCTGGTCCCTCTGTACCTCGGGTTG
>posi7205
AGAGCGTCGGATGGGGTGAGG
>posi7206
ACAGAGAGATAGGACGGTAGC
>posi7207
CGCTGATGAAATCTCCAGGCTCAGC
>posi7208
TGCACCGTGGGTACCTGCGCA
>posi7209
CATCGGGCATGCCTTTGGTGGACATC
>posi7210
CCAAGGACTTCGGAATGCTGC
>posi7211
TGTTGTGTTCTACACTGGAGTTGG
>posi7212
GCATGTAAGGCATTTGGTCATCGG
>posi7213
TGTACCTCATCGACATTGAGAAGTGGCTC
>posi7214
TGTCGAATGCCTGCGCGACGTCTAGAA
>posi7215
TGGGTGTCAGCTGGGCGTCGC
>posi7216
TACTTCTATTGCTGGTATAGACGCCTT
>posi7217
CACCATGGCACCTTGGCTTTGTGGA
>posi7218
AATGAAGAACGTGGCCTTCGTGAT
>posi7219
ACCGGGCGATGGCGAAACTTGATGT
>posi7220
TCCCTCGCTGCAGTCCGTGCCTTGTAC
>posi7221
CTCGCGGACGAGCGCTTCCACCGGC
>posi7222
CGGGCATTGAGCGACACCGTGGT
>posi7223
TGGGCCTGTACGAGTCAACGTCTGTCGGT
>posi7224
CCTAAGCTCGTGGCAACTCTGTGATGGAT
>posi7225
TCTGTGCTTGAGTTTGTGGCCTTGT
>posi7226
TTGGGATGGCCAAGAATATTGTTGT
>posi7227
TCCTGTCACGGTCGCCA
>posi7228
CGAAACGATGAATCCCAGGTACTCGA
>posi7229
TCCTGGTGTCCCATGCTTTCCCGAC
>posi7230
TGTACGATATACGGCAGCGCCCTTGGA
>posi7231
CACCGGAGCGTTGTCGACCTGAGTTG
>posi7232
CCACTTCACGGCCTGGCTTAGTTATCGTC
>posi7233
ACGCAGCCCGCCGCTTTACTTCGCACCA
>posi7234
GACAGATGCGTAGCTGCCTGG
>posi7235
TACGTGGGAACCCCTTTCTAAGGC
>posi7236
CACCACGTTGGTCAGGGCATTGAGG
>posi7237
AACGACACCAGGCTGACCTGCGCC
>posi7238
ATCCCGGACGTGACCAACATATCTGCA
>posi7239
GCTGCAGAGGCGACAACGAGGTGAC
>posi7240
TGCCACAGATGCGTGGGTTTCGAC
>posi7241
CAAGTTGCTCTGTTGCCTTTGCT
>posi7242
CAGGATTGCGGGGGTTCTGCTGGCG
>posi7243
TGGCTTAGAATGATGGTTGATGCT
>posi7244
TGTCTACGCGATGCTGTTCAGGCAGG
>posi7245
TGCACTCAGCTGGCAATACGGCTGGAGA
>posi7246
TTGACTTGGTAGACGTCTTTGTTGT
>posi7247
TCCGCCTCGATGGTTCTCTCCTCGCA
>posi7248
CCCACCTCAAACACGCGGTTTTGTCGGG
>posi7249
TGGGCCGCTGATTGATCCCTGCGGG
>posi7250
TAAGATGTCCAGCGAAAACTGCTG
>posi7251
TAAAGCCTAGGACCAATGCCCCAG
>posi7252
AGAGGCGAGTGCTTGGAGGTCTGC
>posi7253
CAAGCACCGCTGCTCGCGCTCTCCT
>posi7254
GCGACTTTAATGCCTGGGCAGTGG
>posi7255
TTTCCGGCCCGATGCTGGGGTCAGC
>posi7256
TCCTGCTGCTGCGGCTGGTCCTT
>posi7257
TCGCCTGTTCTTGTGTTGCTGTTGTC
>posi7258
TGAAGAGGCGGATGGTGCAGTGGCC
>posi7259
TGACGAGCCAGGTATAACAGGCC
>posi7260
TGTACGGATCCGCACCCTGGG
>posi7261
TGACCACCCGATCGGACCTCACTCAGC
>posi7262
CGAGCGATGCGGCGATCCTGATGG
>posi7263
TAATCCGCCGTCTATGTAAGCTGCC
>posi7264
TGCTCGGTGCCGTTTCTGGCCTTGCC
>posi7265
GACGCGGTCTTGCCTCTTTGTTGGG
>posi7266
GATGTGTGGAGGATGCTTGGAGGC
>posi7267
GGACCGTTCGGATGCAACTGCTGATCC
>posi7268
TGGTGACCGTCCTTCCGTGTCCT
>posi7269
TTACATAAGATATGAACGGAGCCC
>posi7270
TCTGGACGTCCTCACTCCGGCGCA
>posi7271
TTGACCCGTCTATGTCCAGGTTGA
>posi7272
GGGAAGATCGCTGTTCTGGGC
>posi7273
TCAGAGAGGTTAGCCGAGTGTCTGA
>posi7274
TGTGCTTCGAGCCGACTGGGGCTTCAG
>posi7275
GGCGGGGGGCCTGCTTGCTCACTTC
>posi7276
TATCCACGAAGTTGCCTGAAGTAGAG
>posi7277
CTCGATAGCCTACCACTCCTCCTA
>posi7278
TACTGGACCAGATGATAGAGG
>posi7279
CACCAACGGGTTCTGGCACTCCATTC
>posi7280
CCTCAGCGATACCACTGCTTGCGCA
>posi7281
GACCGATTATCCCATCGAAGGTTG
>posi7282
TCCTCACGGACCATGGCTGCTTCCGGGCCTA
>posi7283
TGCATTGATGCTGCAGGGTAACGGC
>posi7284
TGAAAGTGTACTTCTGTCCCAGGTAGC
>posi7285
TGCCTCGGGATGATGGCTGATGCT
>posi7286
CCCCTTGACGAGCACCTCTGGGCCTCCA
>posi7287
TTGCCTGGAAGCGCCACTCCGCAT
>posi7288
TAGCTGATGTCGTTGTTGTTG
>posi7289
CACCACACTTGACGCAGCGAAAC
>posi7290
CCTAGGTCGAGAAGCAGCGCTGC
>posi7291
CTCCGACAGAAGCCCCGCTACCTCCAA
>posi7292
CACGGAAGTCTTCGATGGCGACTAC
>posi7293
TGGCCGCGTAGAGTTTGAAGTCGTC
>posi7294
TGTAGGTGAACGCCCTCGAGAAG
>posi7295
TGTAAGTACCGCTCCGCATGCCTGTT
>posi7296
TTAGTACCTGTTTTCGCCGTGATG
>posi7297
CTAAGGTGAAGCCCAAGCGCCTGCACG
>posi7298
TGTCAGCGTGCCACCCCCGGCGAC
>posi7299
GCGAAGCCTTTGCTACTGACACCAGCAG
>posi7300
CCTTGGTCCACTATGCACCCGTGC
>posi7301
CAACGCCAACTTCCGCTCCCCAC
>posi7302
TGTTCGCGTATACAGGGTGTC
>posi7303
CTGGCGAATAAAAGTAAACGAGCC
>posi7304
TCATAGCGGCTGATGGCAC
>posi7305
TGTGCGGCTCCTCCACGGTGATC
>posi7306
TCGGGATGATGGCTGATGCTCGTTG
>posi7307
GATGCGCTTGGCTGCCTCGGTGAC
>posi7308
TGACGAGATGGATGTTGGCGTGG
>posi7309
TGGGACGCCAAATGTTGCCGACTAGT
>posi7310
TCTCCCTTGGTTTTGGCCTCGCCT
>posi7311
TGTTGGAGTAGTGCTTGGG
>posi7312
CCCTCAACTCAGCTTCTATCAAATTCA
>posi7313
TCTGCCCCTGCTGATGTGACTGTT
>posi7314
TTCTTCGGGCCTACAAGAGTCGTGA
>posi7315
TTGCTCGGGACTGTCGCTAGGTGGAG
>posi7316
GAAGGTGGCCACTCAGAGGTGGGTGT
>posi7317
TCATTGGGGTCTTTGTGTGTGTCGT
>posi7318
GCTCGTAAGCCTACACGGTCGTTCGA
>posi7319
GGTCATGCGCGCGTAGTTGAATGTCG
>posi7320
TCGAAGCACACGCGCCAATGCTCCAAC
>posi7321
TTCCTGGCGGGTCCACGAGGCTTG
>posi7322
CACTTACTGATGAGATCGGCGCGACC
>posi7323
GGCTGGTCCCTCTGTACCTCGG
>posi7324
CACTTTCGGACTGAATGTTATGGTGGGC
>posi7325
TCCGACACGATGTTGGCCAGGGC
>posi7326
TAGATATACTCGAAATTGGCCAACAT
>posi7327
TCACCGTTCGACCTGCCCGCCCTTGGCCC
>posi7328
TAGTCTACTGCACAGTTTTGGCGGCT
>posi7329
TGTATGTAGGAGTACAGATCATGTTG
>posi7330
TGTAGCGCTCTAGCCTGTCGTGGTA
>posi7331
TCAACCGCAACCTACAAGATATTGA
>posi7332
ACAATAAGGCGAAGGGCCTGCGGGG
>posi7333
TGAACCGAAGATTGGCAGTCCGTAA
>posi7334
TAGCCCGGCTGTGATTGCCACATCGTC
>posi7335
TCACGGACCTTGCATTTATCTGCC
>posi7336
TTCCTCGTCAGAGTTAGTGCTGTCTT
>posi7337
TGCCGTGCCCGGTACTCAGCTAC
>posi7338
CTTAGTCAGCGCCTCGTGCCGTCTG
>posi7339
TCTCGGTAGCTCCTGCCAGAGGTGACGTT
>posi7340
TGGGCCGGTGACGAAGTTGATGTTGTGGCAG
>posi7341
TATCAGATCGATAAGCTGGAGGATGGA
>posi7342
TGCTGCCAACTGGCTGGCCAGATCC
>posi7343
TCTATGGCCGCCGTGATTGCCACG
>posi7344
GACGGTTCTATTCCGGAGAATGCTA
>posi7345
TAGTCGGTTGGCTGTACAGGTGGCT
>posi7346
TGCCCAGACTATGGCTAACAGCTCCC
>posi7347
TGCGGTCTTTCCGCCTTATTGGCTCCT
>posi7348
CACTGATTGTAGCATGCTTGCTTGAAGGCC
>posi7349
CACGGACCATGGCTGCTTCCGGGCC
>posi7350
TCATCCCGACGGAAAAGCACACGATGG
>posi7351
CGTGTGCTCGAACGATGGACT
>posi7352
CGAGGTGCAGACTCAGCGAGGGT
>posi7353
TGCGGTAGTTTACGCTCGAGTTGC
>posi7354
CCGGCCACCCCTTTCAGCAAGCCCTGCAC
>posi7355
TGCGTCGAATGTCGTAAGAGATGT
>posi7356
CCAGTGTGTCCAGTCTGACGATATCAGA
>posi7357
ACCGTTTCCTCGATGCGACCCTTC
>posi7358
TCTGGCAACGCCTCCCTCTCCAGATCGC
>posi7359
CAAGCCGGAAAGGGAGCCCGCCT
>posi7360
TAGTGGTGCGCGAAATAATTCCGG
>posi7361
AGCTCGAGCCGCTGCCGCACCTGT
>posi7362
TAGCACGTCTGTGAGGTTGCGCCTGAG
>posi7363
TCCTCGATGTAGACGGGCGGTGG
>posi7364
TAGTACACTCAGATGTCTGTGGGCCTA
>posi7365
TCTGTGGATACCTGGGAATGCGC
>posi7366
CACCTTTTGAAGACGTTTTGGTACAGAC
>posi7367
CCCCAAAGTGCCGGCGATTTGAAGGGC
>posi7368
TGATCACGTCTCGCGAACCTTGGTGG
>posi7369
TCGGAGTGCCTGCTCTACTTTTGA
>posi7370
TAAGACGGGCCTTCAATGCTGCCTC
>posi7371
TTGCCGCAGACCTCTTCTCCTCAG
>posi7372
TCTGCTACATGATTGTCCTTGCCC
>posi7373
TGGCAGGCCTGCCGATTGATCTG
>posi7374
TGGTCAGCGGTGGTGAAGTGCGACGACC
>posi7375
TAATGTCTTCTACGGCGGCCACCAGT
>posi7376
TACGAAGCCTCTCCTCTCCTC
>posi7377
GGAGTTGCCCGCCAGTTGTCC
>posi7378
TGGGTATTCCTTTATGGCCTTTACC
>posi7379
TGCTGCGACGCTGCCGACGCC
>posi7380
TCACCGTGAGACGAATTAGGGGGCCGG
>posi7381
TTCCCGATGTCGCTCTAGTTCGC
>posi7382
TGCGGTGAGCAGGATGTGAGGCCAAGTC
>posi7383
TACATCCTACCGCTGCCGAGTCTGC
>posi7384
TGTCAAGGCAACCAGTTTCCCCTGCGTAGGCGC
>posi7385
TGTTAGAGATTCGACTGCCCCATTCTG
>posi7386
CCCGCAATCCTGGGCCTCGACGCGAA
>posi7387
TCGTTTCAGCTCATCTACGCCGGGA
>posi7388
TGCGCCACCAAAGCTGCCTCCGTAC
>posi7389
GTACGGACGGTCTCACATCATCGATGGC
>posi7390
TAAGCCTACGCGGTCGCTCGATGTGTTG
>posi7391
TACGTGTTTGACGACAAGGGC
>posi7392
TAGAAATTCCTGAATGGCCTC
>posi7393
TGGAGGTACCGGTAACTAGAGGCTGCCCGC
>posi7394
CCCAGTTCTCCGTGTTGATGCCTGACA
>posi7395
TGTGCGGCTCCTCCACGGTGATCCTC
>posi7396
CAGATTGATATGCCTTTCGACTACGCC
>posi7397
CATTTCCAAGCCGACCCCAGCCAGTC
>posi7398
CCAAGTGATAGGGCCCGAAATGAT
>posi7399
TAGGTGAGCGGCAAATGTGTTGGC
>posi7400
TCCCGAGCTGTGCTAGAGG
>posi7401
TCCCTCGACACAGTGCCTATTCTCCAG
>posi7402
GCACCAAACGAGCTCCTCCCAGGTA
>posi7403
TGTTGGTGTGATACGATCTCGAGCTGA
>posi7404
TACCAACCACAGCCACCACCATACTC
>posi7405
CGCTGTTGTCATGTGCGGCGCGC
>posi7406
TCGGTCCGACACCATGTCCCGTTGC
>posi7407
CACTAGGATGGCTGCCTTCCCTCGC
>posi7408
TGGGGAAATTGGGCTTTGTTGGGAT
>posi7409
GCCAAGCATCGTGACGGTTGGAGCTGCG
>posi7410
GGCCAGACAAAGCGATGCCCCTGC
>posi7411
TGGGTAACACTACGATTCCAGGT
>posi7412
GAAAGCCGCTCAAAATTTCCCGCGCC
>posi7413
TGTCAGCGAGCATACGATTGCTGGA
>posi7414
CCTTCCGTGTCCTACGGTCCTCTTGC
>posi7415
TGACTCTTCAACGACCTTGTCTCCGATCT
>posi7416
CACATCCTCGTTGCCCGCCCGAT
>posi7417
CCCGGTGTGCGTAGTCTGTGGAGATC
>posi7418
TGATGCCGTCCAACCCGGGAGAGCGC
>posi7419
GCTGCAGAGAACTACGACCTGATCGGC
>posi7420
TCTGTCGCTTCCTATAGCTCCTTGA
>posi7421
CACCCACCTCTTCTCTGTTTGGCGCC
>posi7422
TATCTCCGGCAGAGCAAGGCTACAG
>posi7423
TAAGAGTGTTGTGGAGCTTGCA
>posi7424
AGGGGCACCGTATGATGAGGT
>posi7425
CAATTGCCTCTTTGGTGCTTAGACC
>posi7426
CCATCTCCATTGGTTCTGGTGCACC
>posi7427
AAGGCCAAAAACACCCTCTGCTGCCGA
>posi7428
TGGGTACCTATCGGAGATGGTTTTA
>posi7429
ACCCGCCAAGCCTGGGCTCAGTGCGCA
>posi7430
GCACCGAGCAGAAGCACGACAGG
>posi7431
CGCGATACATCCTGATCCTGCC
>posi7432
CACAGAGCAATCTCCACAGTAGTGCCA
>posi7433
TTTACCAGGTGATCTGTATCA
>posi7434
TGCTCCTCCGCGCGCTCTGCCAGATGGAT
>posi7435
CCGCCTCTCCTACCCCGCTCCTCTC
>posi7436
GACGACCACTGATTCGCTGCCGACGCCTG
>posi7437
CGGGAGCGAAGTCCGCATCAGGATC
>posi7438
TGCGCTTGGGCCAACTGCGATTGGCG
>posi7439
CACGGCCGCATGCCCTGATCAGTCC
>posi7440
TGTACTTGAATGGCCAACCACCCGC
>posi7441
TGTGATGCTTGCCTTGTGGTTGCGA
>posi7442
TAGCCTGAGAGCCATTGTCCGTGA
>posi7443
TGTTGCGTTACCTCGATTGGAGTT
>posi7444
TTGCCGACCTGCCTGGGATTTGGGGT
>posi7445
CAGCAGGAGAGCACGTTGGTGGAC
>posi7446
AAACTGCTGATGTTGTGCCTTGA
>posi7447
CGGCGGAGAAGTGCAGATGATC
>posi7448
TCGCTGGTTACGTGGCGCCTAGTCTC
>posi7449
TAACTGCGAAGTCGATCAGGTCTGGCAG
>posi7450
TGCTCTCTTGCGGTTCTTTTAACAGC
>posi7451
CAGCCAATGTACAGTGATGCGTC
>posi7452
CTATCTTCGACCCTGAAGGTTGCGTC
>posi7453
TATTGCTGTTGCTGGCATTGCCCCA
>posi7454
TTGCTTGCAAGTGGCTGGGTTG
>posi7455
GACGCTGGGCCGCTGATTGATCCC
>posi7456
TCGCCGTCGTTTGGCCGCCCGT
>posi7457
TCACGCGGACCTAGACACGATGGT
>posi7458
TCGCCTGCTGACGGGGCCCGAAAACACGA
>posi7459
TGGCTCCCCGTCAGTTCGTATT
>posi7460
TCCAGCAAGCCGGAGCGAAGGACC
>posi7461
AATGGGCCGCTGATTGATCCCTGC
>posi7462
CACGCTTGCTTGCTTGCATCTGTTGT
>posi7463
TCCAGTCCTGGGGATTTGCTAGCCTT
>posi7464
TGGCCTATGTGTTGTGGTGGTCTCC
>posi7465
GAGCGCTGGCAGGATCAGGATGTATC
>posi7466
CGTGGACGACTTGAAACGCGACATCGCTGC
>posi7467
TAACCCGACCCATGGTGACGGAATC
>posi7468
TAACGTGTGGTGAGGTTTACGACAAG
>posi7469
TACCCAAAAAGGGTAGGATAGCCTT
>posi7470
TAGGGCCCGAAATGATGCCGCACGCC
>posi7471
TCCAAGGCAATGGAAGCGTGCA
>posi7472
TGCATTTCTGCTAGAGGGTCTCGG
>posi7473
TCGCAGAATGCTCTTAGGCTTCCT
>posi7474
TGCACATTAAGTTTTGATCGCCGAA
>posi7475
TGAGCGCGCGGTAGTTGG
>posi7476
TGTTGGATGTCCTGCTGCCCCATT
>posi7477
AAAGTCCGATGCCTCTTGTTTTGGGCC
>posi7478
TGTACCTCATCGACATTGAGAAGTGGC
>posi7479
GACGCGTCACAGAAACCGTGGTGCTC
>posi7480
TGTGGATGGTTATGGGAAATTGG
>posi7481
CACCAGGAAGATCGATGAGGCCATGCT
>posi7482
TACCGCCCACCTCCAGGACTTGTT
>posi7483
TACGGAATGCCGGAAACTGGAGG
>posi7484
GCACCCGCGGCTTCGGTGTGACGTGA
>posi7485
TACAGGGTGAGACTGTAGTGCTCGGGC
>posi7486
TGTCCTCGAATTGCTCTGGAATGTC
>posi7487
TCGAGTTACGGGGTTTGGACTGTCACCC
>posi7488
TTGGTAGGCCTGAGTGGGT
>posi7489
TGCAGTGGCAACAGGAGGTGCAGG
>posi7490
TTCCGGGTCCTCGTCTCCTTGGC
>posi7491
TGGTGTTAATAACTGTGGAAGTAGCGGA
>posi7492
CTGTTGTTATCTGGGCCAGTACCC
>posi7493
TCGGAACTAGCAAGAGTGGGCTGTTA
>posi7494
CAACGACTATCCTTAGGTACTCCGGGA
>posi7495
TAAAGGCTCGGGCTCGGTAGTTCGTC
>posi7496
TTGGTCTGCTGCTGACGCCAACGAA
>posi7497
TCGATCTCCCGGCGCA
>posi7498
AAGATGATACGAGGGAGAATTGTGA
>posi7499
TCACCTGTTTGGAGTCCACAATATGCAG
>posi7500
CACTACGGTAACATTGGATCAGGC
>posi7501
TGAAGCTCCTGCATGAACTCTTCTGG
>posi7502
TCGTTGACAGCGGAAAGAATGCAGA
>posi7503
TTCCTCGACGGAGCCTAATTTGTTGG
>posi7504
TGGGTAATTGCCCAATGGATTG
>posi7505
TGGGCCAGGAGGCTCT
>posi7506
TGCTACGCCTGTGGACAACTTGGA
>posi7507
CACCAGCAAGTGCAGCAGCAGC
>posi7508
TCGTGGCGCTCGCTGGGACACCTC
>posi7509
TTGGATCTGCTGCTGGTGCTG
>posi7510
CGCAACTGGAGTCCACACTGCC
>posi7511
TCAACGCTTGCTGAAGGTGGTGTGCCCC
>posi7512
GTGGTGCGGTTGCCCTCTAGATTGCTG
>posi7513
TCGCACGCTGATCAGCTGGCTCCG
>posi7514
TCCCACGCCGAGGCAAAACCATCA
>posi7515
CCCCCCGCTGCTGTCCACGCTGT
>posi7516
TGGGAGGTCGTTGCGGTGCAG
>posi7517
CAGGGTCGAAACTTGCTGGTCCAACGGC
>posi7518
GCAGATAGTGCCATTGATGCCG
>posi7519
TAAGTAGGTCGAGGCCAATTATCGCG
>posi7520
AGTGCCGCTGCCGCTGCCG
>posi7521
GAGTGGAAGTGCCCACGAGTCGTCTC
>posi7522
CACGCTCCGGCACACTAAGGGACT
>posi7523
TAAGGACAAGTGTGAGCCCTCCTC
>posi7524
TGTGGAGCGTTCTGCATTTGGGGTT
>posi7525
TGCCGCAAAAATTGAACCCGTGCCA
>posi7526
TCTCTACTGATCTCTGGGTCTCAG
>posi7527
TACCAGATCGAGGGCATGGAGTCCA
>posi7528
TGCTCGGCTTGGGCGCCTGGACTTT
>posi7529
TGTGAAGAGGCATCGGCTCTGCTTCA
>posi7530
TGCTGAACGTGCACTGCCACTGT
>posi7531
TAGAGGTGGCCGGTCTGGATTTGGG
>posi7532
TAGTTATGAAATGGGTCCCTG
>posi7533
TATCGCTGTCTACGCCATCCTGC
>posi7534
TATGAACACATGTGTGAC
>posi7535
CACCTGCCCGTTGGAGGTGCTGTGC
>posi7536
TGGCTCCAGGCTCTCTCGAATTTTTGT
>posi7537
TGGACTGCCGACCTCTGCGCTGCATGGC
>posi7538
CGCCTTATTGAGGTCCCACGCTCCG
>posi7539
TACGCCTGCCTCGTCTTGATTTCTTGAGG
>posi7540
TCGCAAAAGGGGAGCTACTCGGTCTGA
>posi7541
TATAGCCGAAAAGGTCCGAGCGATGG
>posi7542
CATCTTAGCAATCGGTCCTTTTG
>posi7543
TTGATGCGCATTTGAAGATTTTG
>posi7544
ACCCTTCCTTGCTGCCCGACCTCC
>posi7545
TTGCCGTGCCCCATAGCTGTATCCCGTAGGTCCA
>posi7546
TGTGCAGCACAAATTGGAGAAACGATCGCC
>posi7547
TTGGGGTACTCCGGCTCTTATCGGCCT
>posi7548
TCCGTCTGGGTAGCGCTGCTCTTC
>posi7549
CATGGCGTCAATCACAGCTCGGTC
>posi7550
TTGGGGACGTTGAAGGAGGAG
>posi7551
TCCAGCCGCTCCCATGCTTCCCGAT
>posi7552
TAGCGCCGCGTCTTCGGATATGGTC
>posi7553
CAGCTCTATTTGGTATTGCGG
>posi7554
TAAATTGGCCGCTGATTGATCCCTG
>posi7555
TGGTGGCACGGACCAGAGTGGCTGC
>posi7556
TTACTCTGGAAGGACGACCACGTTGTGCTGCCACC
>posi7557
CCGACGGAAAAGCACACGGTGGCACC
>posi7558
TCCGAGCTCGATGGTCGCAGCTCTGC
>posi7559
CACCAGAGGGGAATGCATGAT
>posi7560
ATAGTTGCCGCATCTTTACGTCTTTA
>posi7561
TGCCTTTGACAGGTGGTGCTCTTTG
>posi7562
ATGCTTCTGGGCGGCCTGCTGC
>posi7563
TTGAGTTGAGGGCAGAATGGAATGAAC
>posi7564
CACGTATGGAGTGCGCCGGAC
>posi7565
GCTCACCACGTTGATGATGATT
>posi7566
TAGGCCTGATGACTGTTGATGATTTGC
>posi7567
TAGCTGATCCTTGGTGTGCCCGC
>posi7568
CAAACGCTGCCATCGATGCTGACCCC
>posi7569
TCAACGGTTTGCGCCATACTCTGC
>posi7570
TGCGCTGAAAATTGGTGTGTGGCTTA
>posi7571
TGGGCGAAGAGTTGAGTGGGCTCGCCA
>posi7572
GGCTTTGAATGATGGCTGATGGTT
>posi7573
TGAACTCTTCTGGGCCGATGG
>posi7574
TTGGTAGGTCCTTTCGCCGGAGACGGGAACGGC
>posi7575
CGACCCATCGACGCTG
>posi7576
TCCGCGCGCTCTGCCAGATGGATGGTT
>posi7577
TGGACTTAGGCTAATCCGCGTAGCTGC
>posi7578
TGGGCTGGGAGGTCGTTGCGGTGCAGC
>posi7579
TCCCACCCAACCGACGTCTCGATTCGC
>posi7580
TGGGTAGTGACATTTGCAGAGGTGTC
>posi7581
TCCACCTCTTGATGCCACTGCCTCAATAC
>posi7582
TGGGTAATATGGCGGCGCCCGTGAGA
>posi7583
TGGTTTCGGAACTGCCGGACGAATTCGC
>posi7584
TCCCGCACTTGTTTTTCGGCTGCTG
>posi7585
TGATCATGTTACATCTGCCCTGGCCT
>posi7586
TGCGTGATCTTGGCAACTCTGTTGGC
>posi7587
TCTCAGCGAACCTATGCTCAG
>posi7588
TGGGGTAGCACACTGCCGAGT
>posi7589
GTAGCACCACATGATTCGGCTT
>posi7590
TCACCTACACGGGTATCGACTATGCCGGC
>posi7591
TGCTCACCCCTTGCCACCGACGGGACC
>posi7592
TATCTGCTTGGTTGGTCTTGC
>posi7593
TGAGGTCAGAGCCGACGCCCTG
>posi7594
TGGATGCGGTCCTGCTGCAGG
>posi7595
TGGTCCGCCTGGCAGTGGAAGCA
>posi7596
TACGGTAATAGCCGGCGAGGCCTAGA
>posi7597
TGGAATTCCGAGCTCCTCGTGGATGGC
>posi7598
TCCGTGTCCTTCGGGCTTCTTGCCGG
>posi7599
TGACCTAAGTGTTGTGGTGGTCCCC
>posi7600
CCGCACTTGTTTTTCGGCTGCTGC
>posi7601
TTGGGCACCTGCGCATTGTGAGGAG
>posi7602
TACTGTGAGTGGGCGTGGTCCATCGGC
>posi7603
GGCTACGCAGATGCTGACTGGG
>posi7604
CGCTAATGCTAACAAGGCGCCGCCC
>posi7605
TGCGAATGGGGACTCCACCGGGCGG
>posi7606
TCAGGGTGACCACACATTTCAAGGT
>posi7607
TGTTAATGCTGGTGCTGGTGCTGGACA
>posi7608
AACCAGGAACCTGAGTCGTGCGCGTC
>posi7609
TTGAAGTCCACGAATGTGCCGAGCAC
>posi7610
TGGGTTGAGTGTGGCATTGGGCTGC
>posi7611
TACGCGAACACGATTCCACCTGT
>posi7612
TGCTGTTTGGTGCCCCGGTATGGTAT
>posi7613
CAAGCAAGCGGCTAGATGCT
>posi7614
CCACGCTCCGGCACACTAAGGGAC
>posi7615
TATGGCCCTGAATCCTCTAATGAGC
>posi7616
TCCGCCTGAACCTTCCCGGAAGATGA
>posi7617
CTAACTGCCAAATCCGAGATCCC
>posi7618
TAAGGTGACATCCTCCTTGAATGGA
>posi7619
GGTATTCACCACTCCGCGGTCCCGC
>posi7620
CCGCTGTTGTCCACGCTGTTGATC
>posi7621
TCCCAAGTTCTTTGGCCTGTTTTCG
>posi7622
TCCATCAGCAGTTCCGTGTGCGATGGA
>posi7623
CTGCAGTTCTGGCCAATTGACGATCGC
>posi7624
TCAGCGATACCACTGCTTGCGCATG
>posi7625
TGTGTAGCCAGCACAATGGTTGATGG
>posi7626
TCATGCTGGATGTGAAGCAGGC
>posi7627
GATGGCGACTACCTCCGATGGCCC
>posi7628
TGGACTTTGGCACCTGCACCGTGGG
>posi7629
TGGCGGAATATGGAAATAGAAG
>posi7630
TTCCGCGGCCTCTCCCTTGGTTTTGG
>posi7631
TGAAGGAACTGGTGCGCTAATGTTGG
>posi7632
TGGCTTGCCTATGTCTTCTTCT
>posi7633
TGCCCCTGCTGATGTGACTGTTGTTGC
>posi7634
TTACAGGATGTCCACCAGCCGAAAGGG
>posi7635
TGAACGGTGGCTTGCGATCACAA
>posi7636
TGATGTTGCGTGACGATGGCAGGTC
>posi7637
TGCTTAACGTTTTCTTGGGCCGACCTAT
>posi7638
CCCCTCTGGTGATAAATTGATTGGA
>posi7639
TGCTCGTTGAGGGTTTGTTGCGGTGGC
>posi7640
GTACCTTGGAGTGCTTCTGGATCGCAG
>posi7641
TGCCCCAAGAGAGAGCCACAGATGT
>posi7642
TACGATCAGGACAACCGTTATGTGCT
>posi7643
ACACCCTACTCCACATGCACGAGGTCC
>posi7644
TGCCTATGGAATGTCGGGAATGGGA
>posi7645
CATGAACTACCGATGGTGTTG
>posi7646
TCTGGTCTTGGTTGCGGTTTGGT
>posi7647
TGATTGTGGCCAATTGTAGATCCCGC
>posi7648
TGCCGCTGTAGAGCTTGTAGTGG
>posi7649
CCCCTACCCCCACCCACCACGCTG
>posi7650
ATCTGGAATACCTCCTTGTTGTTGC
>posi7651
CTCCAGAAGCTCCTCGAACTGATCGG
>posi7652
TTCATCCTGCTGCCGGAGCGATGCTC
>posi7653
TCCAGCCTACATGGAGACATCACCGT
>posi7654
TCAGAGCGATCGACTGACTTGCAGT
>posi7655
CACCGCTACTATATTCCTTGTACACTGC
>posi7656
TCGTGCCTCTGCCGCAGCGCTCGACA
>posi7657
TGATATCGATTTCTGCTCCTTCTT
>posi7658
TTCGGCTGACCGAGTCCCTTGC
>posi7659
GTCGGCTGCGTTATTTGTTTTATCGTC
>posi7660
TACAGCTCTGCGTCTCCAACTTGTGGC
>posi7661
TTCAATAGCTTGTCCGTTGACTCGAT
>posi7662
TGCCGCTCTCCTCCTTAGCTTTTTGGTA
>posi7663
TTGGCCTGTGGTTGAGGGATGGCATG
>posi7664
TAGCGTTGCCGGACTGATTCCTC
>posi7665
GCTACGTCAAGCGCTGCCATCGATGC
>posi7666
CACCAACGGGTTCTGGCACTCCTTT
>posi7667
TGGCAACTTCCGACGACCAGACTCCT
>posi7668
CGGTTTGTGTTGTTTGAGTGG
>posi7669
TCTGTGAGGTTGCGCCTGAGCCCCGA
>posi7670
TGATCAAGCCTCTCCGTCCCTACACACGT
>posi7671
TCGGTGATCGAGTGTCTGGG
>posi7672
CGTCGCGGCACGCTTACGCTCC
>posi7673
TCAATTTCATATCGATAGTGCCCTTCA
>posi7674
TGGCCTCCCCGTGGTGTTCCCT
>posi7675
TCCAGATCAGGAGACTGTGCAGGTCGG
>posi7676
TGGAAAGCCTGAAAAGAACCCTGGGCCC
>posi7677
TGTAATTGTCCGCGAGCTTGCC
>posi7678
TGGTACCGAAAAGAGGCTCGGTGGG
>posi7679
TGCAATTCGACTTCCTCACTCTCCAGCCA
>posi7680
TCAGCCAGCATGATGTCCCAAAACT
>posi7681
CACAAGCCCATTTCCCGGCATCCCAA
>posi7682
CCACTATGCATGAGATCCCGTTGCCT
>posi7683
TCTTCAAGGTGAAGCAGGGATTGATG
>posi7684
GATTCGCCTTTTACGTTTGCCTGCAA
>posi7685
TAGCTGCTAGTGAGTGTGTCACC
>posi7686
TGGAAGGACGACCACGTTGTGCTGCC
>posi7687
TGTCACTCTGCCCAAACCGTCATC
>posi7688
CACCAGAAAGAGCGGTCTTGGCGAT
>posi7689
TGGCACCCTGGGCTCCTGTAC
>posi7690
TCGGTGCGCTCGGTTATGCTCTGCAA
>posi7691
TATGGTCCGCCTGGATCGAGGACT
>posi7692
TCACACGATTCACCATGATGGCC
>posi7693
TCCGTGTCTACGCCTCCTAGGCTG
>posi7694
CCAGTTGACCTAGCTGTGCCTCGG
>posi7695
GACGCGAACACGAAGCTCGAGGTC
>posi7696
GCACCTGCAGAATGCAAACGATCGC
>posi7697
CAGGGTCGAAACTTGCTGGTCCAAC
>posi7698
TGTCAACGACGGAGTGAATTGA
>posi7699
CCCAATCTACGTGCTTGATGTGAGAGT
>posi7700
TAAACGAATGCTGCGCAGCTGGGATACGT
>posi7701
TCGCGGACATCGGGCATGCCTTTG
>posi7702
TTGGAGCGCTTGGGACAGCTGGTC
>posi7703
TGGGTATTGAGCTCTACAAAGCACC
>posi7704
TCGCAGCATATCTCGGCAGCCCGCGGC
>posi7705
GCTGGTGGGCAAGTCGGTGTTTG
>posi7706
CGAATAGTGATTGCGAACCGCCCG
>posi7707
TGGCTGACCTAAGTGTTGTGGTGGTCCCC
>posi7708
TTTGTGCTCGCAATCAGCCCACTCC
>posi7709
TGTGCTAATGTGCGCGAACGATGCC
>posi7710
GGCAACCAGTTTCGCCTGCGTTGGC
>posi7711
TAGTCGACGACCTTCGGCTTCTCGGC
>posi7712
AGCAAGCAAAGCATCGCCTCGACAAC
>posi7713
TCTCGGGTTGGACGGCATCAA
>posi7714
TCGAGTAGAAATTCTTGGTACTAGC
>posi7715
TACACTTCTGCTCCCCGGACTC
>posi7716
TAGACACGTGTTGCCTTGGCG
>posi7717
CTCGAGCACCTCAGCATCTTCTTTG
>posi7718
TTGACTTTTTACCGATGAGCCAGTGG
>posi7719
TCAATGTCGATGAGGTACAGTGCCAAC
>posi7720
TCTGGGGCAGGGGCTGCCTCTGTT
>posi7721
AAGGGTTGCCATATTGCGATGAGAA
>posi7722
TCAATCTGTTTACGAGGAATCCAAAGCCA
>posi7723
TGTTTGGTGCTGACCTTTGTCTCGA
>posi7724
TGGGTAAAATTATGGAGAGGCTGATCC
>posi7725
TATGAGTTTTTCGGAAGTGGTTGCTGG
>posi7726
TGTGCATTTGTGTCCCAAAAATGTGAC
>posi7727
GCCCTTGCAGCCACTCTGGTCCGTGCCAC
>posi7728
CTCCGTTGTTTGGTGACCTTTTTGC
>posi7729
TCGCAACTGGAGTCCACACTGCCC
>posi7730
CCCCGCCAAGATACGGCTCCTGC
>posi7731
TGGGTACCCTGTGATGGCATTG
>posi7732
TGCTGATGTTGTGCCTTGAGGTGT
>posi7733
TAGGGTAGGGCAATGCGCGAACACG
>posi7734
CCTCTTGTAGAGTAGGTGCGTCCCTT
>posi7735
TGATCTCCAGATCAATCGGCAGGCCT
>posi7736
CACGTATGGAGTGCGCCGGACTGA
>posi7737
TAGAGCGGGAGAGCAGGAGCGCG
>posi7738
ACGATGTGTGGAGGATGCTTGGAG
>posi7739
CCGACGGAAAAGCACACGGTGGCA
>posi7740
TCGCTACGTGGAGCGGAGTGCACCTG
>posi7741
TGGACTCGTTAGGTCTAGATGTCGCCT
>posi7742
CGCAGCGAGTGGCTGGCCTAAGTGT
>posi7743
GCAGTTGGAGACGACGGCCTATGTCC
>posi7744
CTGCGAACCTGAAGCAGCCGCAACAC
>posi7745
GGTTTGGGACTATGCAGCCACTTTT
>posi7746
CGAGCATGGGCATAAGGCAAAGGG
>posi7747
CCCACTGCGGCGGTACGGCTTGT
>posi7748
TGCCCAGCCACTTCGCGTCGCGTGATC
>posi7749
TGCAGAATGTGGCAGCTGGATGATCAT
>posi7750
GGAGTACCTAAGGATAGTCGTTGG
>posi7751
TAAAAGAACGTGGTTAGGGGTC
>posi7752
TCCAGAGCGAGTCTCCAGGGGCCAAG
>posi7753
GCGTTTCGTCGTGTTCACTTTGGGT
>posi7754
TATCGAGGTCCCACGCTCGGGCACA
>posi7755
TGTTGGGTGTCAGCTGGGCGTCGA
>posi7756
TCAGCTCCCACGAAGTTCTTGCCGT
>posi7757
TGCGCTGCGAGCAGAGGCATTGATGC
>posi7758
CACCCCGGTAGCAATTCGAGTAC
>posi7759
TGTTGCTGAACGTGGCCACTTGCGC
>posi7760
TTCAACGGATTGGACGACGGCGGCGGCGG
>posi7761
GTCCGTCATATATGGTCCGCCTGG
>posi7762
TAGTTTGCTGTGTGATTGCCCCC
>posi7763
CGGAGACGGGAACTGCTGCTG
>posi7764
TAAGCAGAGGCTCTGGTGTCCG
>posi7765
TTCCTGGCCGGGTGTCTTGGGCCTCC
>posi7766
TACGAATGGAATGCCACGAAGCAGG
>posi7767
TTAGCCAGGACCCCGGGTCGGATGGG
>posi7768
GCACGAGTTGGTGATCTTGGTGTTCT
>posi7769
GGCATCAGTGTGCTTCCCGGTGAG
>posi7770
TCCGTGTCTACGCCTCCTAGGCTGCGGA
>posi7771
GATATGCTGCGAGTTGCCAATCTAGC
>posi7772
GCTAATTGCTGTTGCGGCTTACAATGG
>posi7773
TACCTCCGCTTGTCCCAAGTCGGTCCGA
>posi7774
GCGAAGCCTTTGCTACTGACACCAGC
>posi7775
TGCCTGTATCGTTGTCCCATGTTC
>posi7776
TTCGACAAAAGGAGGAGCCACCATC
>posi7777
GAGTGCCATGGAACCGCTCGACTTGTCC
>posi7778
TGAGAGAGATTTGTAAGCGAAGGG
>posi7779
TATCAGCGTTGATCACGATGTTCCAGC
>posi7780
CGCTCGGAATGAAATGGAGGATCTGA
>posi7781
CCCACCATTTCTGTAGGCCTG
>posi7782
GACGCCCACACTTGATTGCTAGGG
>posi7783
TGCTAGCCCAGCTTTCTCGAGCCA
>posi7784
AAGCCGGACTCGCTGTTCCAC
>posi7785
GGGGTCAGGATCCAGGCCAAGG
>posi7786
TTGGCCACACAGCCAAATACTGCCG
>posi7787
AGTAGCTTGATGACTGGTACTGGG
>posi7788
CCCCGCCTTATTGAGGTCCCACGCTCCGG
>posi7789
TGCAATCGCGTCGAGGCCCAGGATTGC
>posi7790
TAAGGATGGATTGCAATGCACACGTG
>posi7791
CACACGAAAATCCTCTCGCGAAGTCGCT
>posi7792
TACGTTGGTGAGAGCGGAGCTGGTAC
>posi7793
TGACGATGTGGGGACGCCAAGTGA
>posi7794
GTCTCCTCCTGAGTGCTGATGGGCGA
>posi7795
TATGGGGATGTTGAGATCTACTGTGGCC
>posi7796
TCCTGGCCTGACGGCGCCCGC
>posi7797
TCCTCGTTCTGGAGAGCCGTGGTCTGGTCC
>posi7798
GGAAAAATCGCCTGCAACCTG
>posi7799
CGAACGGTTAAAGTGCGATCATCAG
>posi7800
TCCCCAGCTGGTTCCCCTCATTGGTC
>posi7801
GACGGTAGCAGGCCGATGGAACTGG
>posi7802
CCCCAAAGTGCTGGCGATTTGAAGGGC
>posi7803
TGAATACCTCGGGTACGTCTGCTCTC
>posi7804
CCAGAAACTCCTCGAACTGATCGG
>posi7805
CCCAGCGAATCGGTGCTTCCGTCC
>posi7806
AGCGAAATGCGTTACTGGGCTGGCTC
>posi7807
TCGGAACGCGGATCTGGTTGAGGTCG
>posi7808
CCCTAGATCGCAGGCTCACAAGC
>posi7809
TCTAGCGTTGGCTGGTCCCGTTGCAC
>posi7810
TCCGTGATGACCACACTGTGCTCCTCCT
>posi7811
GACAGCCCTCCGACCACCAGCAGA
>posi7812
TCATAGCGGCCTCTGCCAATGCGCA
>posi7813
TGGGGCATGTTGCGGGCGATGGAT
>posi7814
TGGCCGACAGCTCTGCGATCATGGCT
>posi7815
TGCCGCTTATGTCGTTCTGGGC
>posi7816
TAAGGGTCATCACAAGAGCGCTGCCTT
>posi7817
TATGATGTCAATATTGCTGTTGC
>posi7818
TACAGCCTTACCGGTGGATCTCGCGGC
>posi7819
TCGGGCAGCCACACCGAG
>posi7820
TGTCCTGCTGCTGCGGCTGGTCC
>posi7821
TACGTCACTCCCCTTCCCTTAAAGA
>posi7822
TCGGGATCCGAGGCGACGTTAA
>posi7823
TGTCGGCAGCAGAAGAGGACAAGC
>posi7824
TAGCCAGAAGTGCTTTGAGGCTGC
>posi7825
AACGATGACGGCTCCTCGGGTGGCT
>posi7826
TCGGAGACTGACCTGGAGGGCCCACA
>posi7827
TGAGTAACGGGTGTCTGATAGTC
>posi7828
CATACCTCGACTTTACTTGAATCAAGGCCG
>posi7829
TGCCAAAACCCGGTGGACTGCCG
>posi7830
CCAGACTGGTGCAGCGTATAGCAGC
>posi7831
TTCCGCCAGTTCCTATAGATGG
>posi7832
TCATGACGCGCTGCCTCTGAC
>posi7833
TGTGCGCTTGAGAATTGTGGCTCT
>posi7834
TAGCCACCATCCGGACGGTTGATGAGGA
>posi7835
TAACCTTGGTTGGAGTTGCCGCGGCC
>posi7836
GCTCCTCGTCCTCGTGCCACCCAG
>posi7837
TGTTGCTGTTGCTTCTGTT
>posi7838
TTGAACTCCTACGCTGAGTTGGCGGA
>posi7839
AACGACGATCTGGACTGCTCCAAC
>posi7840
TACGTTGGGCTCTGAAGCTATTTC
>posi7841
TTCGCATCTGGGCTGACGGGCCAGGCCGG
>posi7842
TGGGTAATGATTGCAGCAATTGTCT
>posi7843
TAGGACTCCCGGGGGAAACATGGTCA
>posi7844
AAACGATTGCCACCGCTGACTCA
>posi7845
TTTGGCTGCACTTCCGTTTTTCGGG
>posi7846
TTGGTGATGCCACGGGCGGCGCCTTG
>posi7847
CACAGAGTATTCGAAGTCGGCGAGAAGG
>posi7848
GTGACTTCAACGCAAAACACTCCTG
>posi7849
TAATGTAAGACCTAATGGCAGCTGCT
>posi7850
CCACAGCCTGGGTCCTACGGTTTGCG
>posi7851
AACGACAGAAGGCCACGTTTCTCC
>posi7852
CAACGATTTTATCCACTTTCGCCTGC
>posi7853
TGTGGCAGCATCGATGGCAGCG
>posi7854
CTCAGCTATTGTGAGTGGGCGTGGTC
>posi7855
CGCCATCATAGCGGCAACCAAGCC
>posi7856
CCCCAAGTCCGCCACGATGGTTCTCTCC
>posi7857
TGAGGACCTGTGATCGGCATCGAAATG
>posi7858
CGACAGCGAACCAGGACGGGTGAC
>posi7859
TCTGGTGTTGGATGTCCT
>posi7860
TAAGGTGCGACTCCGGTGCTCGGG
>posi7861
TGTGCGTTTGGGAATTGTGGCTCTTC
>posi7862
TTCTGTGTTGATCCTCGTCGC
>posi7863
CGTTGGGCAGCCTCGTCTCTCTT
>posi7864
TGGCCGCCCCAGCACCAGC
>posi7865
TCGGACACGACGAATCCCAGGAATTC
>posi7866
TGCGACGCTGCTGACGCCTCCACTTG
>posi7867
TCCCGAGGGTGTTAGTATTTCTATC
>posi7868
TACGAAGGGATCTTGGAGTGCAAG
>posi7869
TGTCGTGGAGACTGTAGTGGCCAGAG
>posi7870
TAGCCTGGACCGGCCCTGCGGAGAG
>posi7871
TGCTGTATGACTCGAGTGCCACGTCGG
>posi7872
TGGGAGTCGCGGTTTTGACCCTGGGAC
>posi7873
GCTGATCCGGTGTGGAGTCCTATTGA
>posi7874
TGACTAGATTTCATGC
>posi7875
CAAACCGCCACGGTGTTTGCCCATACT
>posi7876
TCGGTCAATTGTGGCTCGTCTGCCAT
>posi7877
TGGCCTGGGGTGAACCTGTCGCTA
>posi7878
TGGGTACAGCTTGGCATAGATGGGC
>posi7879
TGACGCTGTCTGCAGGACGTGGT
>posi7880
TTCGAGACAGCTGTGATTGCCACATC
>posi7881
TAGAGATGACATGTTTATTAGAGATGG
>posi7882
TATTCACGCACGGGGGGTACGAGA
>posi7883
CACTGACGCCAGCCCTCACCTG
>posi7884
CAAAGTAGTTCAGTTGCCGTCTGG
>posi7885
CGCAGGCGATTCGTGTGGCTTGC
>posi7886
TACCATGCCCAGCATTAACCCCCCTC
>posi7887
TGCTCAAAGGGCCAGATAAGGAC
>posi7888
CGCTATGCCACCACCGCCGCCGC
>posi7889
ACACGCTCAGTTCCTTCCTCAGGCCC
>posi7890
CTCAGCATTCTCACGCTCCGCGATCGGCT
>posi7891
TGATCCTCAGAGATTGGAAAGCGCGG
>posi7892
TACGTCCTCGTGTGTCACTTGAGTGTC
>posi7893
TGCTTGAAATGGATGATACCAACGA
>posi7894
TTACGGAATTCGCCCCTGCCA
>posi7895
TGTCTGCGTTCACGGCAATGTTCCA
>posi7896
TACTCCGATGGTGGTTCCTCCTTCCGT
>posi7897
TGCACTTGTGCTCCCATTGGTGGTT
>posi7898
TGTTGTTGTCTACTAGCCCTCTG
>posi7899
TCCGCTGCCGGACGTTCTTTGCGCAGA
>posi7900
TATGTGCCTCAACTGTGTGAAGATTGA
>posi7901
TACGTCCACGACACGGTTCCTGCAA
>posi7902
TAATGAGGACTGCTCGCAAACGCT
>posi7903
TGCCTTCTTGCTGGCGTGGCTC
>posi7904
TCGCAGGCAGCGACAAGGCGAC
>posi7905
ATAGCTGCTGCACAGGCGCCACTGCCGG
>posi7906
TTGGCTTGTTGGTCCCCAGCGCTC
>posi7907
TGCATTGTTTTGGAGCTGCTGGC
>posi7908
TAGCTGGTAGTTTGTTGGGATGTCC
>posi7909
TTGAAATAATGGAAGTGGCTGGTTT
>posi7910
CGGCCGCTGCTGCTCTGGTAC
>posi7911
TGCAGACGAGTTTGGCACGACCTATGCC
>posi7912
TACCCGGGACGGTCGTTTGGCGCTG
>posi7913
TGACACGCATGGGCCCACAAACGTCGC
>posi7914
TGCGAGGCGAGCTTGCGGGT
>posi7915
TCCAGATGTCTTTGCGCTGGATTGC
>posi7916
TGTGGGCGTCGGCAGCGAAGCCGTC
>posi7917
TGTCCCAGTACGCTGCCCTGCGGAAC
>posi7918
CCCAGGTCGGATGGGGTTGCCG
>posi7919
ACCAGCTGTCCCTCCTTCAGATTTGC
>posi7920
TCCGTGGGAGCGCCTGAAGCCAAACT
>posi7921
TAGTTCGATGTTGAGCCTCCGGGCGC
>posi7922
TGTCAGCGTGCCACCCCCGGCGACGC
>posi7923
TGTATAGATGAGGTATAAGGTTGGCCC
>posi7924
TTGGACTCGTTAGGTATGGATGTCGCC
>posi7925
CCAGCCGCAGCAGCAGGACAGCGACCGC
>posi7926
TCCCTAAGACGCCTGCAGAGAACGCAC
>posi7927
AGAGAAGGAGAGCGCGAGCAG
>posi7928
TGGAGAACGTAAGAGGGAGCGGAGAGC
>posi7929
TGTAAGACAGGGCCAGCATGAAGGAT
>posi7930
TCGCCGCCGATAACATCGATATGGGA
>posi7931
TCTAGGCTTATCGGGAGAGCGAGA
>posi7932
TCACTTTCACTTGCCAGATTCGATGCC
>posi7933
TGTGTCCCCGACCTTGGGTTTC
>posi7934
TTCAGAACGCGGCGGCATTGGTGATC
>posi7935
TCCGGAGCGATAATGGTGGTGAGTTCGT
>posi7936
ACGCCGCTGAGTTTGCGAACCCTC
>posi7937
TGGGTGTCACGTATGTTGGCCGGAT
>posi7938
TGCGGGTCACCAGGTTCCAGGT
>posi7939
TAACGGTATAAATTCTGGAGCTGCAG
>posi7940
TAACGACAGAATGCCGGAGTTGTTGGT
>posi7941
CTTAGGCTAATCCGCGTAGCTGCGC
>posi7942
TGCCTGTCCGACGTCCGCACCGTTACC
>posi7943
ACTAGAGGCTGCCCGCAGGGATCAATC
>posi7944
GCATCTTAAAGTAAATGGCCTACGCAGAGG
>posi7945
CCTCTAGTTTGGTTACTAGTGCCCGGTGCAT
>posi7946
CCACGTTTGCCCACCCTTTAG
>posi7947
GACCAGACTCCTCGCTTGGCCCCTG
>posi7948
TGGGTAAAGCAGCCAGTTCCTGGACG
>posi7949
TTCTGACTTGTCGCGGTCGTAGATGC
>posi7950
TGGGCTGGGAGGTCGTTGCGG
>posi7951
TCGGCCCACATTACTGACTATTCCCGAGC
>posi7952
CCTGCTCTCCCGCTCTATTGGCTCCG
>posi7953
TCTCGGACTGGGCGGACAAATGG
>posi7954
TCACATTCTCTTGGGCCGACCTGTGA
>posi7955
TCCGTACTGCACGTGGAGTTGT
>posi7956
AAAAGCAGTAGCGCTGGGTGTGTCC
>posi7957
TTAGGCTTCCTCTGTATGGTGTCTCCC
>posi7958
TATGGCGGTGCCACCGTGTGCTT
>posi7959
TTGCCCATATCTTCTTCTGTGGTTA
>posi7960
TCATGTTGTCACAGCTGGTGGATG
>posi7961
AAAAGGCTTACGCGATCGCTGACGG
>posi7962
AGCATCCTCCACACATCGTCCTTG
>posi7963
TATCTTCAGACTCACCACGTTGGTAGGC
>posi7964
TCGGATGCCTGTCGTACTTTGCT
>posi7965
TAGCGCCGATACATAGAGCAACTCACA
>posi7966
CACAGCCAGCTTTGATGAGCTA
>posi7967
TGCTGTCAGAGTAGATGCTGGAG
>posi7968
TATGCCTGCCACTGAGCCGTGGGC
>posi7969
GCGTCTACAAGATTTGCCGAGGCCGCA
>posi7970
TCCGATCCAGGGTGCAGTTCGACGAC
>posi7971
TGCTTTGATTGGTGACAGCAAGTTCC
>posi7972
ACCCACTTAGACTGTAAGTCGTGCGTA
>posi7973
TGGAGGCCTGGTCTTTTTTGGTTCCC
>posi7974
CTACCACTCCTCCTAAACGGTCGTTG
>posi7975
AGCAGTGTTGGCGCCAGCCCGG
>posi7976
TACCGAAAAGAGGCTCGGTGGGC
>posi7977
TTGCAGCATGTGCTGGTCCCTT
>posi7978
TTCGCTGTTGTCATGTGCGGCGCGCCGG
>posi7979
TGGGAATCCTTAATATTTGTGCTGCC
>posi7980
TCCAGCTTTACGCAATTGGGTGGC
>posi7981
TGGTATCCTATGTCACCAACGATC
>posi7982
TACGTGGCTGCCCAGTTCGCTAAGGC
>posi7983
ACCAACCCGGGCAGCCACCTTCC
>posi7984
TCACACTCTCGAGCCTGCACACGGGT
>posi7985
TGGGTACCAAGAGAAGAGGGCTAT
>posi7986
TGATCAGGGATCAGTCCAGCCTCGT
>posi7987
TGGAGCTCCGAGCTGATGCGGTATC
>posi7988
TGATGCAATTCGGATTGATAGACTGG
>posi7989
ATGGGTGAAGGGCTGACGGTC
>posi7990
TGGCATTGCAAACGTTGTCGATG
>posi7991
TGGGATTTCCAGGGAATTGATCTGA
>posi7992
CACGATGCCACCTCCTCGTTGCCCGC
>posi7993
GATTTGGGGGCGTAGCATTACTAG
>posi7994
AGAATTCGATGTCGTAGATGG
>posi7995
ATAAATATGTCAATGGTCTATGGTC
>posi7996
GAGGACGGCCGCAATCTTGAAGGGGGGA
>posi7997
TGCTTTCCCGACTGCTCTACTCTGCC
>posi7998
CTCGACAGAACGATATCTGGTGCTC
>posi7999
TGGGGTTGTCACGTATTCTTGGGGAG
>posi8000
TGGGAACTGGGAAGGTTGGATTTGAG
>posi8001
TGATAATGCTGTGTCCCCGCTCCC
>posi8002
TGTGCTGTTTGGTGCCCCGATA
>posi8003
TCATAGCGACTGATGGCACACGAG
>posi8004
CTGGTAATTACGCTGGATGCGGG
>posi8005
TGTTGATGTGAGGGCCCCAAGTCA
>posi8006
CCCAATCGATGTGTTTAACGTGGTC
>posi8007
TGCGGACGTAGTGCTTTTGAGTGAACCA
>posi8008
TGTGCTACGGGGTGGTAACGGCTTGT
>posi8009
TACCTTGCCCACTTGGTCCTGTTGCC
>posi8010
GAGGCCGAAGCTGCTTGCCGGGT
>posi8011
CCCGCATTCTGAGCACATGGTGGCTGT
>posi8012
TTCCCGTGGGACTACATACATGCC
>posi8013
AATGGCCTCGCTTCTCTGCCAAT
>posi8014
CACATTTTGACTGGCCTTCTTACGGGG
>posi8015
TGTTAGAGATTCGACTGCCCCAT
>posi8016
TACGGCATAAAACAACAAGATA
>posi8017
CCCGTCCTCAAAAAAGAGTTGCCCAGA
>posi8018
ACCGCTTGAAGAGCAGTGCCACCCAGACGG
>posi8019
TCCTAAAGACTTGCCCCATGGATCG
>posi8020
TGCGGTGGCGGTTGCTTTGATGA
>posi8021
TAGCAGGATCTAGCCGTGTGCCC
>posi8022
TCCTACGTGGCCCGGGATTGG
>posi8023
TGGCGATAAGTCGCTGCCCGAAGAGCA
>posi8024
AAAGCGCACCTCCGGCTGGTCTC
>posi8025
CAAGGAATCGACGCCGCCGTGATGTTC
>posi8026
TCACCATACGGACCATTCCACCTGTTC
>posi8027
GCTACGAGATGGTCACAGGGACCAGGA
>posi8028
GCTGAGTCGATATGGGCGCCTTTGAA
>posi8029
TTGGGAGAGACCTTCACCTCTGGTC
>posi8030
TGGGTACTGCCTCTGGCTC
>posi8031
GGAGGACGAGATGGATCCGCC
>posi8032
CACTGAAATCGCCGCCGCCGAG
>posi8033
AATTGGCCGCTGATTGATCCCTGC
>posi8034
TGGGCGGCGATGTGCAGCTCTTTGCCT
>posi8035
TTGGGGTACTCCGGCTCTTATCGGCCTA
>posi8036
TGCGTGCTCACCCCTTGCCACCGAC
>posi8037
TGCCTCGACGACTTCAAGTTCTGTGAC
>posi8038
TACGTAGTTCTTGGTGGTCTTATG
>posi8039
TGACTCGACAGTAACGGATGCTTTGG
>posi8040
CTTCAACGGATTTGACGACGGCGG
>posi8041
TCCTCCTGAGTGCTGATGGGCGAGGCAG
>posi8042
GACGGATTAGCCTCCACTTCCACTGGT
>posi8043
TGGTAATGAACCACACGCGCATC
>posi8044
TCTGGTCTTGGTTGTGGTTTGGTCGC
>posi8045
CTACAAAGTCTCTTCCTGCTGTTG
>posi8046
ATGTTCGGAAGTCCCAAAGATCGTG
>posi8047
TGCACTAGTGTCGTTATGTTGTGTGGG
>posi8048
TACTTTGTTGCCTGGTAGTGA
>posi8049
TGGGCTCAGGCGGTACCGGTGCTGG
>posi8050
TCCTTCTGAAAGCCTCCAAGAGT
>posi8051
AACCCGGCGTATTACCCGATGAGGTCCCG
>posi8052
TAGAGCTGTACGAAGGTACTACTA
>posi8053
TGAATGATGGCTGATGCTTCTTGGG
>posi8054
TGCTGTCGCTCTCCATCGGCATTGC
>posi8055
TCACTGACACGGGCTAGTTGCTATGG
>posi8056
TCAAATGGTAAGCCTAATCTTGGGT
>posi8057
TGAGGTCACCTCCGATGACTGTTGGT
>posi8058
GACCGGAGTCGTTGGAGCATTGG
>posi8059
GCTTGCCCTGCCGTCATACCATCATCC
>posi8060
TTAGCCGTGTTGTCTTTGGTCTGAC
>posi8061
TCGACCAGCAAGACGGTAATCATGC
>posi8062
GATTCTGGAGCCGAGTGTTCACTCATC
>posi8063
CGGGTACAAGGTCCACATATTGTGCC
>posi8064
CGAAGGTGACAAAGCTAAGTTGGCGA
>posi8065
TCGAAGCCCAATAGCCCGCCAACGCTCA
>posi8066
TCGCCTGCTGACGGTTACCTACGGAT
>posi8067
TGTTATGAAACTTGGATGCTGTTAAA
>posi8068
TGGGTAACGCCTTACCGGTGGATT
>posi8069
TGGCAACTCTGTGATGGGCGCTCAACGAGT
>posi8070
GACAAATGCAACTCTACGATCGG
>posi8071
TGACGGGACCCAGATAGCCTCTGTG
>posi8072
CACTATCTGTAAGGCAGTCTGGCGC
>posi8073
TGCATGGGGGCCGCCACAGTGAAAGCAGA
>posi8074
ACGGGGTCAGGATCCAGGCCAAGG
>posi8075
GATTGGAAAGCGCGGTGGGCAG
>posi8076
TATCGTGGTGGCTGTGGTTGGTAC
>posi8077
TACGGTGAGGTTTGCTGGAG
>posi8078
CATCGAAGACTTCCGTGTCGCATGGA
>posi8079
GCACTGCAAAAACCCACCTGCCTG
>posi8080
GTTGTCGGGATGCCTCGTCTCTG
>posi8081
TCTGGATGATGGCTGATGCTCGTTG
>posi8082
ATGGAAAGGATGATGGAGCGCAT
>posi8083
TACGGTAGCAGGCCGATGGAACCCGT
>posi8084
TACACTTGGTACGCATATGGCTGGG
>posi8085
TTCTGCGATCGATGAAGCCACAG
>posi8086
TTGATGCCAAAGGTGGTGTTACA
>posi8087
CGCAGAAAGGTGAGCTGTTGCTCGAGGTAG
>posi8088
TCTGTGACTATTTTAAATTTCTGGCC
>posi8089
TGCGCGTCTGCCGATGAAGCCTTACAGC
>posi8090
GATGGATTTCAATGCGAGATTGGGGACA
>posi8091
TGGGTACTTGCCTTGTGTTCTTTT
>posi8092
TCCAGGTCAATGGGTGTAATGCCT
>posi8093
TACCTGTCTCGTCAAGGATCATGGA
>posi8094
TGGCACTTTGCCGCGGTGTGGCCT
>posi8095
TGCCACCTCCTCGTTGCCCGCCC
>posi8096
TTGGCCGAAAGTACAGCTTTTTTGA
>posi8097
TAAGATTGGACCCAGTACACTGC
>posi8098
TCCTCAAGTTTCCGGCGCTTCAGTC
>posi8099
TCCCCAAGTCCGCCTCGATGGTTC
>posi8100
TCACGCAATCCACTGCCATCTGCTCGG
>posi8101
TGGTCACTTTCACTTGCCAGATTCGATGCCAG
>posi8102
TCGTCAGCAAAACAATGCAGCTCTACTC
>posi8103
CCTGCGTGCAACTGGACCACATTTGTG
>posi8104
CATCGATGTACTACTGGTATCAG
>posi8105
GAAGGGTATCAGTTGCCCTGCTTCCGGTGG
>posi8106
GCTAATGCAATGCCTCTTTGGTTGC
>posi8107
TTAGATCGTATTACTGGGGCGCTGGA
>posi8108
TATTGTGTGTTCCTGAATTCTT
>posi8109
TAGCCCCTGCCCCGGATTTCCCGTG
>posi8110
CAACATGAGAGTGCGACGAACTAGCAGC
>posi8111
TCCCCGATAGCGCAGGGTCGTCGCAC
>posi8112
GGAGTTTGTAAATTGGGTGAACCTCGTT
>posi8113
CCAGCACGGGCGGCAGCGGTGG
>posi8114
TCTCGGTCAGATGCTGAAGCTCTTGG
>posi8115
GCTCAGAGCCTCCTGGCCCAGACTGCGGT
>posi8116
TGTAGTCGGGAACGCCCAAGTTGC
>posi8117
TGGCCGTTCCATTGTCCACACGCACGAGT
>posi8118
GAGGCTACGACAGCAGAGAAGCTCCAC
>posi8119
TGGTCGCCCCTTGCCTCCGA
>posi8120
TCTTGACGCCCGAAGGTCCTGCTCTG
>posi8121
ACTGCTGATGTTGTGCCTTGAGGT
>posi8122
TAAGGGACCATTTGAAGACATTGCAGT
>posi8123
TCTGAGGAAGAACAGGATGTCGAGGACGA
>posi8124
TCTACGGCGGCCACCAGTTCTAGAG
>posi8125
TGTCCGAGCTTTGAACGTGGGAACGTGAC
>posi8126
CTACTGCAAGTGCGACGAGAC
>posi8127
GTATGTGTGAATATGTGTGTGTGT
>posi8128
TGCCTATCTTGAGCGACGAGGA
>posi8129
AAGGGAGCCGCCGACTTCA
>posi8130
TCCACCTAGTGCGTAAGCGCCTCTTC
>posi8131
TCGTCATTGTTCTCATCGGGGCGCAC
>posi8132
TGGGTACCTATCATGCCAAGGACAT
>posi8133
TGAATTTGGCCTGACTTCTCCGTTGC
>posi8134
TCTCGCATGGTCCACGAGCGCCTCC
>posi8135
TATCCTCGGGGCTATGCGCAACTTGGGC
>posi8136
TCCACGACACGGTTCCTGCAATGCCAGA
>posi8137
GCCAAAGGGCCAGCAAGCTGAGATG
>posi8138
CACATGCCCTCAGCACTCGTCCTGGCGC
>posi8139
GCTTGCCCCCTATATGCAGATCTGCGGG
>posi8140
GCAGCGGTGCTTGCGAGCCGTGGA
>posi8141
GCTCTCTCCACGTCCAGGAAC
>posi8142
TGCACAGGGATGCGCGTCTGCCGAT
>posi8143
TCGGGTCTTTTCGGCTTGGGTGATGT
>posi8144
CTGAAGTGCCAACTTGTGCCGGTAGTC
>posi8145
ATCCACCGCATCGTTAGCAATCTG
>posi8146
TCAGTACGGAGGCAGCTTTGGT
>posi8147
TGCCCAGGAGACGGCAGAGTAGAGCAT
>posi8148
CCAAGATCCTGGGCCAGTTTCAACCGC
>posi8149
TCGCTTAGGAGGATGATGTCTACATTGCGC
>posi8150
TTAGCCAAACGAGGGGTTTGTGATCGA
>posi8151
CGGGTCGTTGGGGTCGGGGCACT
>posi8152
CAGTCATCCATCTTCGCCCTCCGAAT
>posi8153
TAGCCAGATGGTTAGGGTGGTTGTC
>posi8154
TCGCTACGAGATGGTCACAGGGAC
>posi8155
AGCGGCACGTCCTCAGCGGTATCTACCA
>posi8156
TCGAGTTGCAGAATTGAGGACCGCGT
>posi8157
TGCCATATTGCGATGAGAATGCAGAATGC
>posi8158
TACCTGAACTTTCTTGCCGCACGAT
>posi8159
AAAGCAGTAGCGCTGGGTGTGTC
>posi8160
TGTGTCAGGACACCGCCCATTGACGCC
>posi8161
ACCCCAATCCAGGGAGTGGGAGGTGAGCAA
>posi8162
ACTGCCCTCTTTCAACGCTAC
>posi8163
TGAAGTTCATACTCGATAACCAATGGGA
>posi8164
ATGCTGTATGACTCGAGTGCCACGTC
>posi8165
TGCAGGAGCTTGGGTGGGACGAA
>posi8166
GCACAGAGGCCAAGTCATTGAGCGC
>posi8167
GCAGCATGTGCCAGGGCAACAG
>posi8168
GCGGGCTGCCGGTCCCTCTCCAGCTG
>posi8169
TATGCGTTTGCTGACGATGT
>posi8170
TCAATGCCAGTTGATATATGCTGCGT
>posi8171
TCAAGAAATCTGTGCTGTCGATTACTG
>posi8172
TTGTACTTGGATGTGTCGCGATCTG
>posi8173
GAGGTTTCCCAATGGAGATGGCTA
>posi8174
TGTAGCCTTGCTTTGCTCTGGTTG
>posi8175
CTCAGCGTCGCCGATGTTATTGTTGGTC
>posi8176
GCGGAGAACCAGAGTTGATGAGCCAG
>posi8177
TGCAGACGGATGCCAGCAACTATGGGC
>posi8178
TGCTGACGGGGCCCGAAAACACGAGA
>posi8179
CCTGCTGCTGTGTCTGTTGTTGCT
>posi8180
TGCCGGAAGCGATCCCACTGC
>posi8181
TAATCCGGCGGCCACCCCTCTTCT
>posi8182
TGCAAAGCGGATTGATGTTGGTGAA
>posi8183
TCCATCGCCCGCAACATGCCCCAGC
>posi8184
AAGAGGCTTACCTGGCGGAAAC
>posi8185
TGGGCCTTGCCATCCGGGTGATTCGTA
>posi8186
TGATTGCCTCTATTCTGGTATAC
>posi8187
TCGATGGTCGCAGCTCTGCCTCGG
>posi8188
ATCGTAGAAACGTGGGGAGCGG
>posi8189
CCAGCGTGGTGAGGTACTCTTGGATA
>posi8190
GAGGTGGGCTAACGAAATTGG
>posi8191
CACATGGAAGCGCCGAACAGG
>posi8192
CCCGTTGGTGTGCTGGAGGAGGC
>posi8193
TCGCGTCGCGTGATCTTGTCGC
>posi8194
GATCTCGCTCCTCCCGACCAGCGCTA
>posi8195
TAAGAAGGTCAGTCAAAATGCGCACGGCG
>posi8196
TCAAGGAGGCTACTTCGCAGA
>posi8197
CCCCCGCAATCCTGGGCCTCGACGC
>posi8198
GAAGGAGAGCGCGAGCAGCGGTGCT
>posi8199
TCCCCCGACAAGGAAATGCCCTGGCG
>posi8200
TGTTGCTGAAGCTCATTGCGCGTA
>posi8201
TGGCTTTTTGGCGTGTTTGTTG
>posi8202
CACTATCTGCAAGGCAGTCTGGCGC
>posi8203
TGGCTGACCTAAGTGTTGTGGTGGT
>posi8204
TAGGAGTAACCTTGCTGCTGGTCA
>posi8205
GACGGCTTGTGCTCTTCTCGCGGA
>posi8206
TAAGAGGCCTTCGCAGGATGCGTGAC
>posi8207
TATCCTCCTCGTCCTCTGCCATTGC
>posi8208
TGCAGATCTCTTACGGTGTGCCCCTG
>posi8209
TAGTGGCTTGTTCGCGGCTATGATGGC
>posi8210
TGCCGGTCCAATACGGTTTGGGCAGGG
>posi8211
CACCCGGGATTGCCCCCCTACCC
>posi8212
TTTCCAGGCCGTCCCTATAAGATCTATCGAT
>posi8213
TACAGGGCCGATGTTGCGAAACAGAGA
>posi8214
GCAGGGTCGAAACGTGCTGGTCC
>posi8215
TATGCCCATGGTGGTCGAGCAGAGCAGT
>posi8216
TAACTTGTGATCTGGCTGGCAGAA
>posi8217
TTCGTCCGGCTGCCGCTTACCTCCAT
>posi8218
TGCCAGGTCGACCCAGCTTTTTTG
>posi8219
TGCAGCCACTCTGGTCCGTGCCAC
>posi8220
TAGGGCTGCCTTGCAAGTGATGGGCT
>posi8221
TGTTGCAGGCGATTGGAACGCGTCC
>posi8222
TTCGGACTTGGTCGCGACGGACGC
>posi8223
TGTGTGACGGTGGTTGAGCCATGGA
>posi8224
CCATATATGACGTGTGCCTGTCTGGC
>posi8225
GCTTAAAGGAGCTGGCCTTTCTCTGA
>posi8226
TCGAGGCCATCATGTTGAATCGTGTGA
>posi8227
TGTTGTCGGTTGTGTTGGATTTGG
>posi8228
TCCACTCGAACTGCGATTGGCGCGCA
>posi8229
TGAACGCCTGGCGCATAGGTTGCCAT
>posi8230
TCCGAGACAACGGGACCTCATACA
>posi8231
TGAATGTTCCTCGATCTATGCCT
>posi8232
ACCGTGGGATGGTCACGTTGCCGCA
>posi8233
GAGAAGGTTGCAATTGGGATCTGG
>posi8234
TACAAACTGCAAAGAGTATGGCCACA
>posi8235
TGGCCTACACCTCGGCTTGTGTTTC
>posi8236
CCGCTACGAAGGCCGCAATTTCTGGA
>posi8237
TCACCCCTTGCCACCGACGGGACCGA
>posi8238
CGACGGAAAAGCACACGGTGGCACCGCC
>posi8239
CCAGCTTCCAGAGGGACCTCGCAGTGG
>posi8240
ACCTGTGGGCCCTGTTGTGTTCTAC
>posi8241
TGCCGCCGCTGCTGCGTG
>posi8242
TGAGCGTTGAAAAGCGCCTTCGGGCAG
>posi8243
CCAGAGCTGTATGCCAAAAGTCCA
>posi8244
TGCCGTCTCCGACTCCTGATGCCAC
>posi8245
TCTGCCTATCTTGAGCGGCGAGGACCT
>posi8246
TGGGAGAATCGAGCAATCTACACTC
>posi8247
TAAGCTGCCTCGAGCTGCTTACGC
>posi8248
TAAGTGTTGTGGTGGTCCCCTCATG
>posi8249
TGTCCTCTGAAAAATGCTGCCTGCA
>posi8250
TGATCTGGCAACGCCTCCCTCTCC
>posi8251
TCGATCGCTCTGACTGCTGCC
>posi8252
TATGGATGATCCCGGTGCCTTATCAG
>posi8253
TACGGTCAGTGCCACTCGCTGGGGTC
>posi8254
CCTGGTCTGCCATACTCCTCG
>posi8255
GACGACGATCAGCGCCGATACATAGAG
>posi8256
TAGTGGTGCAAGTCCCTGCTTCCA
>posi8257
GACGAGCTACGAAGGGATCTTGGA
>posi8258
TGGTGATGCCACGGGCGGCGCCT
>posi8259
TAAAGAGGACTTGTTGCGACCGGCCA
>posi8260
TACCACCGCTGAAGACTTTTGATGCC
>posi8261
TCACATCCTTGGTAACCGTCTTCC
>posi8262
CACGCATATATGATGTGTTGGCCGGC
>posi8263
TGTTTTGTGCCTGTTGGTGTGAGT
>posi8264
TGCCGCGCATTGGTACGGTATCCCA
>posi8265
TATTCGTTGTACATTTAATGGTTGCCCTC
>posi8266
GCTCCTGCATGAACTCTTCTGGG
>posi8267
AGGACGATGTGTGGAGGATGCT
>posi8268
TAAGACAGGGCCAACATGAAGGATA
>posi8269
TGACTGTGTGCTAAATGGCCCGCACAG
>posi8270
TACATGTGCTGCTGGATGATGC
>posi8271
TCGAGCACCTTACCAATAACTGGTAG
>posi8272
CGAATAGTGATTGCGAACCCCCG
>posi8273
TGGACTTGGAGTGCAGCGCC
>posi8274
TCGAGTTCAAGGTCCAGCGCGGTACC
>posi8275
TAGTATTCTCGCCCGCTAACCACAC
>posi8276
TGAAGAGAGCCCTGAATCGTACCGAGC
>posi8277
TCACTGGACTGGCTGGGGTCGG
>posi8278
TTTGAAGTCCACGAATGTGCCAACAC
>posi8279
TTCTGTGTGCTCTGTTGTGTGTCC
>posi8280
TCGGCCGGATGCGGTGTTCCAGTTGC
>posi8281
TGGCACTGTACCTCATCGACATTGA
>posi8282
TGCGGTCATCAACCGGGGCGTTGTA
>posi8283
TGTAGCGTTGTCGGGATGCCTCGTC
>posi8284
TACGTATCCACCTTTCGCCCCGCTCCG
>posi8285
TCGCAGGCTCCTGCCTCACGGTCGCCA
>posi8286
CCTAACTGCCTCTCCCCACAGGGA
>posi8287
CCACTCCCCTGGATGCTAAATCTGC
>posi8288
ACCTACAGGTCCCGATGCGAGCACGA
>posi8289
TATATAGAAATGCTTGCGATGGTTCA
>posi8290
CACGCAGCCCGGTGGAGAAGATCGATG
>posi8291
CAGGTATCGCTGTCTACGCCATCC
>posi8292
TGATCTGGTGATACCCTGACTTGAGGTCC
>posi8293
CGACAAGGCGGCGGCGCGATGGCGGC
>posi8294
TGTCTGGTGGTGGTGTGCTGTAGAC
>posi8295
CACGCGACGCGAAGTGGCTGGG
>posi8296
TCATCTGCAACGCCACATTGAAGGCCC
>posi8297
TGTGAGAGGACAGCTCCGATGGC
>posi8298
TAGAAGAGGCGGATGGTGAAGTGG
>posi8299
ACCTGATTGCTAGCGTAGACGACA
>posi8300
TACGCCTGGATTGGATGCGGAGCTGCC
>posi8301
TCTCCAGCTCGCTTGGCACCTGCCCATC
>posi8302
TGCCCGGTACTCAGCTATTGTGAGTGGGC
>posi8303
TGAGAGGTTTGGCCATATAAGCGA
>posi8304
TGGACTTGAAGTGCAGCGCCTTGGC
>posi8305
AACTCGGCTGCTGAGACCCAGAGAT
>posi8306
GCAGGCCTGATGACTGTTGATGA
>posi8307
TGTCCGTTGACTCGATTGTGTGGGT
>posi8308
TGAGGATTAAGTTGACGGTGGCA
>posi8309
CACGCACATAGCTTCGCTTCGC
>posi8310
CCAAGGCACGAGCACTGCGT
>posi8311
TGCGATGGCACGGCGATGTGGTC
>posi8312
TACATACATATTGCAGAATTTGC
>posi8313
GCCGGTCCAGTGCTACAGATGCCAGGGC
>posi8314
TGGTGACCGTTTGTGTGTGTCGGAG
>posi8315
TCGCCCCGAACTGCCGTTGGGATG
>posi8316
ATTGAGCGAGCTGACGATACC
>posi8317
GGGTAAACTATCAGGGTCTGACAG
>posi8318
TCGTGTACCAGGCATCGGCCAGTCTG
>posi8319
CATCGATTCCCTTCTTATCTACAACCCAAA
>posi8320
TGGGGTGGCTTCATTGGCTGCGGA
>posi8321
TATGACCTACCTCATTTCTTAGTAAA
>posi8322
TCCCACCAGGGGGCCTACCTCAATGACCA
>posi8323
CCACAGAGTACGGGGCATACTAAAG
>posi8324
TGGTCGGCATGGTTGCGGTC
>posi8325
TCCGATTCCATTTGAGTGGGCCAG
>posi8326
TCGGCCTCTGGTGTTGGATGTCCTG
>posi8327
TGGCCCTTTGAGCAGCGAGACGAC
>posi8328
GAAGATCGAGAGGGTGTCTCCTCA
>posi8329
TCTGTAGCACTGGACCGGCTCCCGTG
>posi8330
CCAACGGGTAGTGTTTGCCAGCTA
>posi8331
TGCGGATAGCAGGGTGCTGATCT
>posi8332
CGAGTCGAGCATGTCACGAAGGTGAGC
>posi8333
TAATGGCCTCCCCGTGGTGTTCCC
>posi8334
GCGAAGGCGGGCTGTTGGAC
>posi8335
TAAAGAATCCTGCCAAGATCCTGGGCCA
>posi8336
TAGAGGCACACGAGTGGATGCTGG
>posi8337
TGAGCGCTGCTTCAGAAGACGGGCTA
>posi8338
TGCAAATCCTATCCTA
>posi8339
CACCCCTCTTCTTTTTAGGTGGCTGCTCCC
>posi8340
TGCAGACGTGTACTTGGGCAATGGCAA
>posi8341
TTGGTATCCTACCCTTATGGCATGGAG
>posi8342
TATTGTTGCTAGTGCTTTTTCGTCTAG
>posi8343
TCGACTTGGGATGCCGGGAAATGGGCT
>posi8344
TAGTGTCTGGAGGTGCCGTTGTA
>posi8345
CTCGTCAGAGTTAGTGCTGTCTTC
>posi8346
CCGTCGCGACCAAGTCCGAAGCCTA
>posi8347
TGACGGGCCAGGCCGGCCGTTGCC
>posi8348
TTCGATGGCGACTACCTCCGATGGCCC
>posi8349
TAATGGAAGTGGCTGGTTTGGACC
>posi8350
TAATCACGGTGGCTGGGCGCATGTAC
>posi8351
GCAGCCAAGAGGGATGCAAGAAGTGTGG
>posi8352
TGTGTTTTGGGGCAACAGCTTGAT
>posi8353
TGCAACCCTCGTGATTTCCGCCGATG
>posi8354
GCATCGTGACGGTTGGAGCTGCGGA
>posi8355
TGACAGCAAAATGAACGAAATTGGATGT
>posi8356
CCAGGACGTCCGACCCACGAGATGC
>posi8357
CCATGTCAGTCTGTCCGCCTGTCT
>posi8358
CACACTAGGACAATTCAACCCGCCACGC
>posi8359
TCATGACGCGCTGCCTCTGCCC
>posi8360
CACCATGGGCATAGCCGGCCGCTG
>posi8361
TCGAGTACTTGCTTGCCGGGCA
>posi8362
CAGGCCCATCGCTCTCGTCGCTGCTGC
>posi8363
ATGGGTACCAACCACAGCCACCACGA
>posi8364
CGGGGATGTACCTGGCCTGTGA
>posi8365
TGCAGACATTGAGCCGACGAGATGTCC
>posi8366
CCTGTGAAAGCCGCTGGTGCGCTG
>posi8367
TACCGCCCACCTCCAGGACTTGTTA
>posi8368
TACTGAGATGAGTGGTGAAGTTCTG
>posi8369
TAGGACTGCTTCGGTCTTGTGAGCCA
>posi8370
TCGCCTGTTTGGTGCACCTGGGTCGT
>posi8371
AAACACCCTCTGCTGCCGATGCTGA
>posi8372
TCCGTCTGGTGGCTGGTGTCGCACTAG
>posi8373
TGGGTACATGAACCGAGATAGAATCCA
>posi8374
TCCAGATTTCAAGGTCGAGCATCATGGC
>posi8375
GCTAAGCCACATGGGGGACACTGC
>posi8376
TGGATTAGACCTCGCGCTAGGTGGT
>posi8377
TGCCAGAGGGACTTCGGAGTGGC
>posi8378
CAGCACCAACGCGCATCGGAGCCTAC
>posi8379
TTCCAGGACCAGCACCCCCCATCAC
>posi8380
TCCGTTGTTTCTCCTACGACCACTTCT
>posi8381
CATGAGGGTGGTGTCGCTTGA
>posi8382
TGGCCTCCAAGAGCTCGG
>posi8383
TCTAGCACTCAGTTCTCGATTTGCC
>posi8384
TGCGCGTCTGCCGATGAAGCCTTACA
>posi8385
TAATGGAAGTGGCTGGTTTGG
>posi8386
TCGCACCACGAAGTTGTTGATTGA
>posi8387
GATCATGTTACATCTGCCCTGGCC
>posi8388
CACTGATTGGGGTGACTGCGC
>posi8389
GACGATGTGTGGAGGATGCTTGGA
>posi8390
TACGCTGCTGCCCTATTCCACTGCCCA
>posi8391
TGTAAACACGTCCTACATCAAATTTC
>posi8392
TCTCTGCGTACGAAGCCTCTCCTGTC
>posi8393
TGTCTGTCGACTCGATTGTGTGGGT
>posi8394
GACGCCCACCAAGCCGCATTCGAGGC
>posi8395
TTCCAGCCCTACAAATCTCCAGGTC
>posi8396
TCGCTGTTCGCCAGCATAGCCGTGA
>posi8397
GTCCACCAACGTGCTCTCCTGCTG
>posi8398
TGATCAGGGGAAAGCCGAGAAAC
>posi8399
TGTTGGGTACTTGCCTTGTGTTC
>posi8400
CGGTAGCACTACCTTCTGGATGTCGAG
>posi8401
GAAGAGACCGCCTCTCCTACCCCGC
>posi8402
TTGGACTCGTTAGGTATGGATGTCGC
>posi8403
TGGGCGTGACATGTGCTGCTGCCAA
>posi8404
TGCTAGCCCGGCTTTCTCGAGCCA
>posi8405
TGTAGTCCGCGTGGGAGTAGTCGT
>posi8406
GACGACGGCCTATGTCCTCCCTC
>posi8407
ACTGTGAAGGGGCGGCGCATTCGTGA
>posi8408
TCGTTGATCAGACGCCTAAATCTCC
>posi8409
TGATTCTGCGTCCTGTTCTTCTATGC
>posi8410
TGCACAGACAGCCTCTCCTCTCTTT
>posi8411
TGGATAAGGAGTTGGCTATTTGGG
>posi8412
GATGTACTTATCGGAGCCGACATC
>posi8413
GCTCGATGGTCCCAGCTCTGCCTC
>posi8414
TAGAGCCGGCCTCTAAAGCGTGCACC
>posi8415
CACGGCCTTCCTGACCTTTCACAC
>posi8416
CCGCGAGAGAGTGTGCACTAGGGTC
>posi8417
TCTTGTAGACGCGCCCCCATGGGTC
>posi8418
CTGTCTGATAGTGGTGGCACAATTA
>posi8419
TCGAGCCCGTGTCCAGCACGACGATGG
>posi8420
TATATGCCATGATGTGAGCTTCCCATC
>posi8421
TACTTTGTGAGCTGTGTGAGCGGT
>posi8422
ACCCGTTGGTGTGCTGGAGGAGGCGT
>posi8423
TAAGTGCTGCGGTCTCGAAGGTCTTCGT
>posi8424
TGTCTGCTTCCTGCACCGCTGAAT
>posi8425
TATTGGGATTCGATCTGCCGCG
>posi8426
TGTGAACAGTGGCCACGCACGATTGA
>posi8427
GCTCTCTTGGTCGTCCTCGTCTTC
>posi8428
GCTCGTGGCAACTCTGTGATGGA
>posi8429
TGGAAGGCCCAATCGGATGCAGAGG
>posi8430
CACAAGTTGGAGACGCAGAGCTGTA
>posi8431
TCTGTGCTAACGTGGGCTGTTGC
>posi8432
GACAGCGATATCTGGGGCCTCGCCT
>posi8433
TAGTGACCTTGCGAATAACTGAATCTA
>posi8434
TGGCCTCTACGCCTGCCTCGTCTTGA
>posi8435
CCTGGCCGGGTGTCTTGGGCCTC
>posi8436
TAAGGGTAGGCCGATCTGCGATGGTC
>posi8437
CCAACGACTGGGTGGCACGAGGAC
>posi8438
CCCGATGGAATCCCTGGCAGTGTGC
>posi8439
TACCAGTAGCATATGCCTCTCGCAGC
>posi8440
AAGGGTGGGCAAACGTGGGCAA
>posi8441
CGCACGCCCTGATCAGTCCTTGCGG
>posi8442
GCCATCGCGCCGCCGCCTTGT
>posi8443
TACAGTATAAAAGCCAAACCAATC
>posi8444
CGGGATCAAAAGCACTGCTGCTTGC
>posi8445
TGCTTCACGTTTTCTTGACGACGTGTGAA
>posi8446
TTTATTGGCGAATTTAAAATGGTTGG
>posi8447
TCCAGCGACTCGGTGCTTCCGTCC
>posi8448
AACAGGGCACCATAATCGTTGGATGGT
>posi8449
CCAGAGTAAGTGAAACCGCCATTTCC
>posi8450
TGTGGGGACGCCAAGTGAGCCTGCGG
>posi8451
TCTCTTGGTCGTCCTCGTCTTCTTT
>posi8452
TTGCACCCTCGCTAGCAACGCTCCG
>posi8453
TACTTGCAGGCCCTTGCTGCT
>posi8454
TACAGTATGGGGGTGTCAAAATGCAGAG
>posi8455
TACGAATGATCGCACCACCACCTCGACGG
>posi8456
CGCTCAACCGCAGTCTGGGCCAGGAGGC
>posi8457
TTACGACGAGCCGGGAACGCTGAGG
>posi8458
CACGATGTTGGCCAGGGCGGCTG
>posi8459
CTCTCTGAGCTTCTAATGCGTTGGCCA
>posi8460
TACTACCGACCTGCAGATCCGCT
>posi8461
CGAGGTCTAATCCAGCTCAGCAGCC
>posi8462
TCAAATTCTGGCACTGTGCAGGCGAC
>posi8463
TTCGCTGTGGAAGGCCACGCGCG
>posi8464
TGATCCTGCTGCTGCGGCTGGTCCTT
>posi8465
TCGACCTGGCAGACTGGAATGGAC
>posi8466
TGCTCGCATCGGGACCTGTAGGTGAC
>posi8467
CTTAGAATGTGCCTAACTTCTTGTGT
>posi8468
TGCCCGACCGACTGCCCTACGCCGCAC
>posi8469
TAGAGCTCGAGGAGGAGCGGCCATGC
>posi8470
TCAGTGATCAGCTCGCCATTC
>posi8471
CTCAAGCGACACCACCCTCATGACCTCCC
>posi8472
TAGCGTTGCCGGACTGATTCCTCC
>posi8473
CCGTAGCAGCAGCAGCAGCCCGCCA
>posi8474
GAGGGAATGGGTCAGAGGCTGATGG
>posi8475
CCGCCGTCTATGTAAGCTGCCTCGAGC
>posi8476
TCCCTTACAGAAATAGCCCGTTGTC
>posi8477
TGCATTAGCGACGGGCCTTGTTTTC
>posi8478
TACCAGAGGTGCGTCGAACAGTATGACAG
>posi8479
TGAGCGTTGAAAAGCGCCTTCGGGCAGT
>posi8480
TCCCCGACCGGCGAGGGAAGGCAGC
>posi8481
CCAACGACTGGGTGGCACGAGGACG
>posi8482
AGGGTAGCTGATCCTTGGTGTGCCC
>posi8483
CCAGAGGTGCATCGAACTGGCAGT
>posi8484
CTGGATACCATCGGCTGCGTCGTGC
>posi8485
TGCTTGGACTACCATATG
>posi8486
CAGCCTTTCGCAGCGTCTCAGTGGT
>posi8487
TACCTCTATTACCTCTTTGATACTTGGCA
>posi8488
TGGGGTTGTATCCACGACTTATGT
>posi8489
CAATGTCGATGAGGTACAGTGCCAAC
>posi8490
CATACGGTTACTGGAGTCGACGGA
>posi8491
TGTAGTCGGGGTACCTTAGCA
>posi8492
GCCGCTACGATGAGCTGGTAATGG
>posi8493
CAAGTCTCTGCAGGCGTTCCCCAA
>posi8494
TGTCTATTTGTGAGGTTTTGGCTGA
>posi8495
AGCCAACTGATGGGTGTCCTGCC
>posi8496
TGAGAGCATAGCTCCTGTGCCGTCCTG
>posi8497
CCAACTGGAAGGCAGCGCTCTTGTGA
>posi8498
TCGTGGGAGGCGCTGCGAGATCGG
>posi8499
TACTTGTTCCGCGGTGTCATACC
>posi8500
TAACAATACCGCGCACTGAGCTATGC
>posi8501
TATGGGTGGTCAGCTTTTCGTTATAC
>posi8502
CACTAGCAGGTCTTGGGCTGCCGTG
>posi8503
TCAAGTGTGGGCGTCGGCAGCGTCGC
>posi8504
TAGGCACTGTGTCGAGGGATC
>posi8505
TACCCGCGATATGGGTACCAACCACA
>posi8506
TTGATCTGAGAGGCCACTGCCGCAGCGGG
>posi8507
CCTCCTGCACGCCAGCAGAACCCC
>posi8508
TTAGGCGTTGACGCTGGGCTGGTCC
>posi8509
TTCGGCGGTGGCAACGGGGCAGCAGA
>posi8510
TAAATCGATCTTCGTTGGCGGC
>posi8511
TTTTGAGGTACCCGGTTCGTTTCGC
>posi8512
AGCCACCAAGTCTCTGCAGGCGTT
>posi8513
TCTGTACCTCGGGTTGCGCCTCGGT
>posi8514
TGCTGTCTGAGTGGATGCTGGAG
>posi8515
GAGATCTTGATGCGGCGATGCACT
>posi8516
TGCGGCATCATTTCGGGCCCTATC
>posi8517
AAAGTGGCCCATCGGAGGTAGTC
>posi8518
TAAGGGCAGGCACCATACGCTG
>posi8519
CACAGTGGGTACACATGGAATGGCC
>posi8520
GCGCCTGCGCAAAAAACCTGAGGCGC
>posi8521
TCGGTCCCTCTCCAGCTGTTGTTG
>posi8522
TCCTCGTGCAACGCCTTTTGATTGCGC
>posi8523
TGCAGCACCCTACAAGTCCAGAAAC
>posi8524
TCCTTCCTTTCCTGCCTTGCCCGGTACT
>posi8525
TCGCCCGCTCCGCCAAGTTGGCAG
>posi8526
TAACATCAGACTCAATGCCCTTCAG
>posi8527
TCGGTTGGCTGTACAGGTGGCTCC
>posi8528
TATCGTGAGTGGGCGTGGTCC
>posi8529
TATCAAAAGTGGGTCTGATAGCAGGAGG
>posi8530
TCCGTGTGGTCCAGTCGAGAGCTGC
>posi8531
TGGGTAACGCCTTACCGGTGGATTTCGCGGCAG
>posi8532
TTGCCAGTTTGCCGCACACACCGGCC
>posi8533
TACCCGCGACCAGACTACGTTCGGC
>posi8534
TACTTTGGAGGAGTTGAGACGGGA
>posi8535
CATCTGAAGCATTGCGGCACGTTA
>posi8536
CACTCTTTCGCTCTCCCACACAAAATC
>posi8537
GACGGCCTCGAATGCGACTTGATGG
>posi8538
CGTCAGGCCACCTTTTTATTTCTTCT
>posi8539
CGAATCCTAAGATCTCGCTCCTCCC
>posi8540
TAGGCAGATGTGCCCGAGCGTGGGA
>posi8541
TCCTTTCAATGTCCACCCTTTGCCCAC
>posi8542
CCACCAAGTACCTGGAGTGCCACTG
>posi8543
TCATGGTGATTGGCCTGCCCTCTT
>posi8544
TGACGGTTGGAGCTGCGGATTCCGGAG
>posi8545
TCGGCGGTTATGTCTTTGTTTGATG
>posi8546
TGACTGACTTGATGACCACGAAGC
>posi8547
CCCAAACGAAAAGGGTGATCCA
>posi8548
CAACGCGAGAGGCAGGATGGT
>posi8549
TCAAATCTGTGGTTGTGGGAGTCG
>posi8550
TGAGCATAATGTGGCAGCCGGAGT
>posi8551
TGAGCAGAGAGACGACTTGTGGGCAC
>posi8552
CACTAAGGTCACCGGGTTGAGTAGC
>posi8553
TGGGCTAACGAAATTGGGTGT
>posi8554
TGCACCATCTGCAACGGGCCAGTACG
>posi8555
TCCGCTGCTTTATACCGTTCACGGC
>posi8556
TGTGGCCGAACCAACTACCGCGCGCGCA
>posi8557
GGTCAGTGCCACTCGCTGGGGTCT
>posi8558
TCGTGTTTTCGGGCCCCGTCAGC
>posi8559
TCTGCGGTGCTGCGTGCACTCCGTTGAGGG
>posi8560
TGCATTTAAGCAGCCCGTTTGCGTGTC
>posi8561
AAGGGAGCTGTGCTCTTC
>posi8562
GGAGAGCGAGAGGAGAGAAGAAGAG
>posi8563
TGGTCGATTCCGGGCGTCGTGGCGGT
>posi8564
TTAATTTAGATGGCCTTGATT
>posi8565
CCCAGCGATGCTCCGCAGTGTAGC
>posi8566
TGTCCTTATTGACCACCCTCCCTTTT
>posi8567
TCCCACGGCTGGAGCTGCAGG
>posi8568
TAATATCTTCCTTAATGCCTGTCACCAC
>posi8569
TACCAGTAGTACATCGATGGCATCTG
>posi8570
TGTAGTTAGCTTGCCCAGGATTGCGGG
>posi8571
TGCCCGCGAACTCCTCCGCCTG
>posi8572
CTCGTCGAGGCGTAAGATGATGATG
>posi8573
TGGAAGGCGTTTACGGCCCTTGGGAC
>posi8574
TCGACGCCTTCCATCTTGGAGCAGGC
>posi8575
TCGTCGTCTACCCATGGAATCCCGA
>posi8576
CAGCTGCTACGCTCCGCCGAGCGA
>posi8577
TACTCAGCTATTGTGAGTGGGCGCGG
>posi8578
GATCCCCAATGGGTGTGCTTGGCGT
>posi8579
GCGGGCGGAGCGCGGCAACAGAGG
>posi8580
CAACGACCGGTCGATGCTGCTCAC
>posi8581
TTGGGGTCTCACCCATCGCTTGCTT
>posi8582
TCATCATCCGCCAGATCCTCGCTG
>posi8583
TTAACCGTGATGCCACCCTCTG
>posi8584
TAGCCTGGGGTGATAGAGCACGC
>posi8585
CCTCGCTGCAGTCTCCGATGATTTGCC
>posi8586
TGCAGATAGTGCCATTGATGCCGTCC
>posi8587
TGTTGGCCCCAGGTTGAAATACCGCGA
>posi8588
TGCAGTCCGTGCCTTGTACTCTTGTA
>posi8589
TAAAAATGTGGGCGTTTTGTA
>posi8590
TAACGCCAAAGGTGGTGCAGCGATCCTGG
>posi8591
CCAAATGGCAATCGCGTGAAACGATA
>posi8592
ATCGAAGGGAGCAGTCAGTGGCCTGC
>posi8593
GCAAAGCTGGGAGCAATGGCAAGGC
>posi8594
TGGTCGCCATTTTCGTTTTTTCCAACGG
>posi8595
TCATGCCGACGACCCATGGGGGCG
>posi8596
GAACAAGCGTTGCTTTTGGTCCCTA
>posi8597
CGCAAGCTCGCCTCGCAACACGTGCGGA
>posi8598
TAAGAAAACGAGCAAAAATGGG
>posi8599
GATTCGGGGTCCTCTGTTGCCGCGC
>posi8600
TACACATATTCGGCCACAACATTGAA
>posi8601
TGTGAGGGTGTGAACGACCGGAG
>posi8602
TCCTTGCAGGTTGCTGATCGATGCCCAT
>posi8603
TGCTTCTCCCAGCGTTGGCTGGTCCCT
>posi8604
TCCTGGGACAGCACTGCGCCAATGC
>posi8605
TGCCCACCGCGCTTTCCAATCTCTGAGG
>posi8606
TTCCGCGTCAGGTGTCCCTGCGACAA
>posi8607
TCTGCCAAAGGGCCAGCAAGCTGAGA
>posi8608
CCCAAGTCCGCCACGATGGTTCTCTCC
>posi8609
TCCCGGGAAATGAGCTAGCGGACAAC
>posi8610
CACGCTTACGCTCCCTCGAAGGTTCCCGC
>posi8611
TAGACCTGTTTCTGCTGCTGTTGTT
>posi8612
TGCCTGCCACAGATGCGTGGGTTTCA
>posi8613
TGTGCACTTGCTACAACTGTGGCGGCCA
>posi8614
TGCGCAATCCTGGTGTTCAACGGTGG
>posi8615
TGATATGGTCTTCGTCTGCGATCCTG
>posi8616
TGCCGAACAGGAGGCGCCGTTGA
>posi8617
CTATGGTACGATACGGAAGATGGCCCA
>posi8618
TCAGGGTAGCTGATCCTTGGTGTGCCC
>posi8619
CAGGATTGCTGAGCTGTGCGGTAGCC
>posi8620
GGGCTGACTCTACGTGACGGAACCG
>posi8621
CACGTATGGAGTGCGCCGGACTGAGC
>posi8622
TGCGGTGGCGGTTGCTTTGATGAT
>posi8623
TGAGGAGATCCTGCACCAGCG
>posi8624
TGCGCCGCGGCCGACGCCTGCTG
>posi8625
AGAAGTTGCTGCTCTGGTTGT
>posi8626
TTCCTTGAGGCACTGCTTCCGCTCA
>posi8627
CAACTGGGAACAGGGCGGTGGCA
>posi8628
TACAAGTGTCCGGTTCTTACGTTCGG
>posi8629
TATTACTTCACTTCACAACCTTGGGA
>posi8630
GGAAGGAAGCGCGTCACATTGGCT
>posi8631
CCCAGCGGCACGTCCTTATCGGTATC
>posi8632
GAAAGGAGTCGACCTTAGCCAGGA
>posi8633
TGCAGCGAGGCCAGTTTCAAGTCC
>posi8634
TGTCGGGATTCCTCGTCTTTTGCCGACT
>posi8635
TGTGCTAGAAGGCGATTTTCGGGCCGA
>posi8636
AGAACGATGACGATCCCACGGC
>posi8637
GCTCCTCGTCCTCGTGCCACCCAGT
>posi8638
GAATGCCGGAGTTGTTGGTTA
>posi8639
GTGGTTGGGGCTGCCTGT
>posi8640
AAGGCAATGATTGTTGAGTGCTTC
>posi8641
TCCTCGCTTGGCCCCTGGAGACTCGC
>posi8642
TGCCGCGAGGCGTTTTCTCTGGCCC
>posi8643
TCCTCCGCGCGCTCTGCCAGATGGA
>posi8644
TTCACTACCAAGCCGACCACCCTGC
>posi8645
TTCACACTCAAGATGATCGTGGCC
>posi8646
AAAAGTGCCAAAACCCGGTGGACTGCC
>posi8647
ATGAAGAACGTGGCCTTCGTGAT
>posi8648
CAATCGCCCCGAACTGCCGTTGGG
>posi8649
TCAAGTTCTGTGACGCACGGGA
>posi8650
CGCGTCTATATCTTCTCGCGAATCGAGCC
>posi8651
TGACCGAGATTCGGGGGTTCGCA
>posi8652
CAAGGTACTTTGCTGCGTTCGGC
>posi8653
CCCTGGCTGGCCGGTCATTGATGATGA
>posi8654
TACTGTATGAATGGCTATGCTTGA
>posi8655
GGAGTTTGTAAATTGGGTGAACCTC
>posi8656
GCCGCTATGATGAGCTATGATGAG
>posi8657
TGCCTGCTCTCTCTGAGGCTTCTCCTC
>posi8658
CAGGGGACTGTGAGCGGTGTCT
>posi8659
CCACCAGGGGGCCTACCTCAATGACCAG
>posi8660
TGGGTACTGAAGGAGTGTTGG
>posi8661
CAAGGCTGCTGCTGTCATTG
>posi8662
TCTTTCATATTTTCGGTGTCTTCCTTC
>posi8663
TTAGCGTGTAATTTGGCTGCCTGCGTGCA
>posi8664
TAAAAACGCCGTCTAATACGCTCTA
>posi8665
TGCCCGGCCACTACAGTGACTACAGTAGCTTCCC
>posi8666
CCTTGTCGAATCATGTCTTTCATTTGG
>posi8667
TCCCGGAGTACCTAAGGATAGTCGTTGGC
>posi8668
CTACATCGGAGGATCACCGTGGA
>posi8669
TCATGACGTCATGGACCATCCAGT
>posi8670
TGAGACACAATTTTGCCTTGCTGGCCAC
>posi8671
CACGTTGTGCTCGGTGGAAATTGC
>posi8672
CAAAGCGTAGCCAGGTGGCGCCACCCAG
>posi8673
CAGCCTCTATAGTTTGCTGTGTGGT
>posi8674
TGTCTCGCCGCCGTGAACCTGGAG
>posi8675
TCGTAGTCTCGTCCAATCTGCTG
>posi8676
TAGTTTGTTCACTGTCCGATGGTC
>posi8677
TGTAGCCTTGCTCTGCCGGAGATAG
>posi8678
CTCGAGGCTGCCCAACGAGTTATTCGAC
>posi8679
CACTAAACTGCTGATGTTGTGCCTTGAGG
>posi8680
CCACTGCCAGGATGATGAGTGTTAC
>posi8681
CAGTCCTGGGGATTTGCTAGCCTT
>posi8682
TGCTGCTACGGGTGAATGTGTTGCCG
>posi8683
TCGGATGGGGTTGCCGCTCTCCT
>posi8684
TTACTCTTCGATCGTTTGTCCAGCGA
>posi8685
TTGACGGCCAGGTGGTTGTGGTGGT
>posi8686
TGCGCAGAGTCATGCCAGTACTGGACGAG
>posi8687
ATAACTGTGAGCCATAGGTCC
>posi8688
TCGACTGCCCCATTCTGTAGCCCAG
>posi8689
TGCGCAGAGTGTTGCCAGTACTG
>posi8690
GGATGACTGGAAACGCTTCGTGGGAG
>posi8691
AAATAAAAATATTAGGATTGC
>posi8692
CAGCCCGACCTACTCCTGCAGCGCATCA
>posi8693
TAGTGAACTACAACTAAGGACGAGAG
>posi8694
CAGAGTTGGCAGAACAGATGGGACGAC
>posi8695
TCTGTTATCTGCACAGACAGCCTC
>posi8696
TGTGACTACTGCCTTCTTGCTGGCGT
>posi8697
TATGCTGGCGAACAGGGGGGCTTGGGAGCGGG
>posi8698
TTCGGAAGCTATGCCCTTTGTCTC
>posi8699
TCATCCCCGCCAAGATACGGCTCCTGCACC
>posi8700
TAGTGAGTGTGTCACCGCCTACATGA
>posi8701
TGCAAGACTCGAATGGCGAGGAAGG
>posi8702
TGGCTAGACTCATGCCCAACGTCGGTGGCC
>posi8703
TTCTTGCAGGTTGCTGATCGATGCC
>posi8704
TGAGTACTGCCTCTGGCTCGATGCCCC
>posi8705
TGCTGGTTCCCTTCGTGGCGTCTG
>posi8706
TGAAGCGACTGTGTGGTTCTTACCAG
>posi8707
TGTTGATGGCCAGGTGGTTGGGGT
>posi8708
TCCTACATCAAGTTTCGCCATCGCC
>posi8709
CCGCGACAAGGCGTCGGCTACGTGG
>posi8710
CCAGAGCGAGTCTCCAGGGGCCAAG
>posi8711
CACACTCCGCCACAATCGGGCCCG
>posi8712
TCCAGGCAAGAGGCACACGAGTGGC
>posi8713
CAAGGCCACACCGCGGCAAAGTGCCAA
>posi8714
TGGGAGATGTTTCGAGCACTGGACTA
>posi8715
TGTACCTATAGACTGTATGGTTCCTTGC
>posi8716
TGCAATGAAGTGTGGCCCTAGTGCT
>posi8717
TATGCATGACTGATGGTGTTGTGTT
>posi8718
GAGTCAGCCGCCGACATCCGC
>posi8719
TAACTGCGTGGAACATTTGCGGGCC
>posi8720
GACAGCCTCCACCGGTCCCTCC
>posi8721
TGCAGCAGCGACGAGAGCGAT
>posi8722
CACTGTAAGAGGATGCACTCACCGA
>posi8723
GCTAGCAATAAACGGTACTGCTGC
>posi8724
TCCCGCAATTAGGCTATCTTACCCTC
>posi8725
AAGATGATACGAGGGAGAATTGTGAG
>posi8726
TGCACGCCACGGTCTCATGCACCA
>posi8727
CACAATCTCTGGCCCACCATCTGTGC
>posi8728
CTCTGTCAAATGCCTGCGCGACGTC
>posi8729
CCCTGCTGCTGTGACTGTTGT
>posi8730
TATGCTCCACCTAGCGACAGTCCCGAA
>posi8731
TGTGCTGTGCGTTTGAGAATTGTGGC
>posi8732
TTTGTGTGAAATGTGCCGGCGAACACC
>posi8733
TACTCCTCGAATCCACTCTTTGATC
>posi8734
CCCCTCGCCGTACTGTTTGGCCCCA
>posi8735
TGTTGATGCCCAAGATCCCATCGTA
>posi8736
TGGGTTCCAAATGGATAGCCTTCGTGGA
>posi8737
TGTGCGTTTGGTGCTTGCTGATCGT
>posi8738
TACTTTGTTTGGATGCTTCTCATC
>posi8739
TGGCGGTTCATCCCACCAGGGGCTC
>posi8740
TCAAGTCCGAAGACCGATGAGGGGAAC
>posi8741
TGTAGGTGAGCGGCAAATGTGTTGG
>posi8742
TAGTCGCCTTTTGTGAACACTCCTGATC
>posi8743
CACTGTCCGATGGTCTTAGTCGT
>posi8744
TCTCCGTGGGTACCCTTCTCTGTGCA
>posi8745
TGGGACTTCCTCCGCGATGGCA
>posi8746
TGGATAGGGGACCTTGAACGG
>posi8747
TGCCTCTGGATGATGGCTGATGCTCGT
>posi8748
GATGTGCTTCGTCCTAGAGTGATGA
>posi8749
TACTTTTGTGATGCTTGCCTTGTGGTT
>posi8750
TGGATGTCCTGCTGCCCCATTCC
>posi8751
CCGCGTGTTATGGAGACCATGCCC
>posi8752
CCCCACGCTTACCTACTCGACCGT
>posi8753
TGGCGCCAGCCCTCGGCTCTTCG
>posi8754
CTCGATGGTCGCAGCTCTGCCTC
>posi8755
GTCGAGGCGTCGGAGAATGTGTT
>posi8756
TGCAAGGGGGCAGAGACGCCTAAGCTA
>posi8757
CCCCGCCTTATTGAGGTCCCACGCTCC
>posi8758
TAGGATGCGTGCTACGAGCCGGTGACAT
>posi8759
TCGAGATGCTTCTTTTGGCGCC
>posi8760
GCAGGGGCTGCCTCTGTTGGCCT
>posi8761
TGCCTGTCGACTCGATTGTGTGGGT
>posi8762
TTCCGCCATCCACGAGGAGCTCGGG
>posi8763
TGATAGACTGGTACCTGTGCA
>posi8764
CCACATGAGAGGGGATTGGAGTCTCGC
>posi8765
CACCGCTCGAAATCACTGCACTGGTT
>posi8766
TCCAGACCCTTAGTTCCCATTTCAGA
>posi8767
TGTACCCTTCCCCGGAGTCAGAGTAC
>posi8768
TATAAGGTTGGCCCAAGAACGCTGC
>posi8769
TGCCTTGTGCTACTGGGGATCC
>posi8770
TCTGCCGAAAGGAAAGGGGCCCGC
>posi8771
TGATAATGCTGTGTCCACGCTCC
>posi8772
CAACTCCATTCGGGCCATCAATACGAG
>posi8773
TGGATTCCTCTAATTTTGGCGTATG
>posi8774
TGGTACGATACGGAAGATGGCC
>posi8775
TACAAGCTTTGACGGTGTAGATCTCGT
>posi8776
ACTTGATTCTGCCTCTTGTGC
>posi8777
GATGGTGATGTGGTGTGACGATGG
>posi8778
TGAATTGAGAGCCGGCGTTCGTC
>posi8779
TCCGGTTGCAGCACGGTACTCCTGAGCA
>posi8780
TGTGCACGCTACTGGAGATGTGGGA
>posi8781
GACAGCCTCTCCTCTCTTTCCGCTA
>posi8782
TTTTGCAAACGATGTTGCGAAGGTGT
>posi8783
AGGTGGGGGACACAGTATGGG
>posi8784
TACGAATGATCGCACCACCACCTCGACGGAGC
>posi8785
TCATACTGCTGAACGATGGACGGAAGCCG
>posi8786
TGTTGGGTGTGATGCGCATGGC
>posi8787
TCCTGCCAGAGGCTAATCCTGCTTGGA
>posi8788
TCGCTTAGGAGCATGATGTCTACA
>posi8789
AATACTCCGATGCGCACAAAGAATTGA
>posi8790
CAGCACTGAGGCTATTTGCGTGCC
>posi8791
TTAGTGCTTCTAGGATCCGGTCCC
>posi8792
AACGCCACCGCCCGTCTACATCGAGGAA
>posi8793
TCCTGCATGAATTCCTCTGGGCCGA
>posi8794
TCATGCTGGATGTGAAGCAGGCCTTC
>posi8795
TCCTGCGACTCGGTGCTTCCGTCC
>posi8796
TGAGTCTTCTGTCAAGGTGTACTCCTAGG
>posi8797
TGACATCGATGGAAAGTGCGTGAG
>posi8798
TGTTCCATGTTGCTGGGTTGCGGA
>posi8799
TAACCAATACCTTCTCGCCGACTTCGAA
>posi8800
GACTTGGGCATTCCTATTGATTGTTACAGC
>posi8801
TCGATCATGGCCCCGGTCTCGAAGG
>posi8802
CTCAGTCCATCCCAGCCGCGAACGC
>posi8803
GTAAAGTGGCCGTTCCTGGG
>posi8804
TGGGTACCTGCGCATTTTGTGG
>posi8805
ACTTTCACTTGCCAGATTCGA
>posi8806
TGGAGAGCAGACGTACTCGA
>posi8807
ACCGGAGTCGTTGGAGCATTGGCGC
>posi8808
TGTACCTCGGGTTGCGCCTCGG
>posi8809
GACGTCATGACGATGATCGACCACGC
>posi8810
ACGATCTTCAGCGTGTTAAACCGGTC
>posi8811
TAGGTACCCTCGAAAACAGCCATGGTC
>posi8812
TAGAGCACATAGGGGCCCTACGGAGA
>posi8813
TTATTGAGGTCCCACGCTCCGGC
>posi8814
TTGCCTGGTCTACGGATTGTTGG
>posi8815
TGCAACAGGTGCGAGCCTTATGGGA
>posi8816
TGTGGAGCGTTCTGCCTTTGGGGTT
>posi8817
TGACGACGACGATCGTAAGACGGTGCGATCCAT
>posi8818
ACCACCTCGACGGCGCTCATGTACC
>posi8819
TCACCCCTAAACCCGAACATTGCCGC
>posi8820
TGAGGAAGAAGCCGGCGGATGGTGATC
>posi8821
CGGGAGCCAGTCCAGTGCTACAGATGC
>posi8822
AGCCCAGGCATTGAGGTCACCTCCGAT
>posi8823
CCTCATCGATCTTCCTGGTGTCCCATGC
>posi8824
TGGGTATTTCCCGCTAGTTGGGCGCC
>posi8825
TGTAATTGTTGCCATTTCTGCCGC
>posi8826
CAAGCTAGCCAAATGCAATCCGTCTGC
>posi8827
TCCAAACAACAACAAAAGACGCAAGC
>posi8828
TCGTCTTTTGCCGACTTGGTCATG
>posi8829
GTGGTGAATACCTTGCGGGAAG
>posi8830
CCTACACTGCCAACGACCCGAGCGAC
>posi8831
TCTACTCCACATGCACGAGGTCCTCCCC
>posi8832
CGACGTACATGTGCTGCTGGATGA
>posi8833
CCAGCGAAGATGACGATGACGACGAC
>posi8834
TAGTGCCATTGATGCCGTCCAACC
>posi8835
TCCGCTGGTACCACTAGCTTAGCCAAAAAGGCGCA
>posi8836
ATGGGTAAAACAAAGCGTGTCGTTG
>posi8837
CACGCATCCTGCGGAGGCCTCTTAC
>posi8838
TGACCTTCGGGCTTCGCCCTCTC
>posi8839
TGGTGTTGTTGCTGCTGTTG
>posi8840
TGGTGGCATGGACCAGAGTGGCTGC
>posi8841
TGGGTAATATGGCGGCGCCCGTGA
>posi8842
TAAGATGCTTAAAGGAGCTGGCCT
>posi8843
CGGTACCGCGCTGGACCTTGGATTCGA
>posi8844
CCCTTCATGCTCTGGTGTGGCTGTCC
>posi8845
TCAATTGCCTCTTTGGTGCTTAGACCAGT
>posi8846
CAGCTTGTCCTTGAGTTCCTTGATGGC
>posi8847
TGAACGGAACTTGCTGTGCTGCTGC
>posi8848
GCACAACCTGTGGAACGTCACGCGG
>posi8849
GCTTCGCCCTCTCGCATGGTC
>posi8850
CCGGAGACGAGAACGGCTGCTGAGC
>posi8851
TCAGGGTGACCACACATTTCAAGGTT
>posi8852
TGCGCAGGTATTTTTCTGTCTTGTTGT
>posi8853
CCAAGGAGTCTCCGCTGCGCT
>posi8854
GAAGTTCGGAGTGGACTACTTTGAGA
>posi8855
TGCGTGCAGACTGCGCTCTGCGGTAC
>posi8856
CCCTTAAAGAGAAGCCTATACTTGGGC
>posi8857
TGGTGCAGGAGCCGTATCTTG
>posi8858
AGAGTTTGCTAAGCCACATGAGGG
>posi8859
GGAGGGAGCTGCAACACTTGATAGC
>posi8860
GCCCTGCTGCCCGACCTCCTGGAC
>posi8861
TGGAGGATGGATCCTACGAAACGTGGA
>posi8862
AAAGTCCGTTGAGTGCATGCGTGTAGAA
>posi8863
GACGTCCCGTACTCCTCGCCTGGCCC
>posi8864
CGTGCTGGGCAAACAGCCATGATGGCAG
>posi8865
GCACTGCAGGTACTTGGTGGAGCT
>posi8866
ACAAGCAATAAACGGTACTGCTGCAC
>posi8867
TGTGTCGATGGTACGCTGTATCTC
>posi8868
TCCCGATGCTTCCACTGTGCCTTTCCT
>posi8869
TTGTGCTTGCTCTGCCAGACA
>posi8870
GAGTCGTTCAGGACACCTTGCTGC
>posi8871
TAGGGTCGGTCCTCCGGTAGCTGATGG
>posi8872
TCATAGGGCTGTTGCTGTTGCTTC
>posi8873
CTCAACTTGGCCATTAGACGTGCTGTG
>posi8874
TTGGCTGTTGGGTGATCTACTCTTG
>posi8875
TCCCAGCATATTCATGAGGCCT
>posi8876
TGACAATGCTGAAGCGGCA
>posi8877
GCGGCCGGTGACTACAATGCCAAGCATA
>posi8878
GGCGTTGGCGTGGTGTCCAGCGATGAGAC
>posi8879
TCCACCGTGTGGTTTTGCCAGTTTGCCGC
>posi8880
GCTACCTTCCAACGATGTATGAACGATG
>posi8881
TAACAGCTAACTCGCAGGGAC
>posi8882
TGCTGATGGCGGTTTACGGGATAG
>posi8883
TGTGCAGCACCAACGCGCATCGGAGCCTA
>posi8884
TAAGATATCACTTGTTTGGCCATTAA
>posi8885
CGCGCCCCTGAGGAGGCAAACGCC
>posi8886
TCGCGTTTGGCCGCGAGAGAGTGT
>posi8887
CACCTTCATGGTACTGTATG
>posi8888
CCCTTCGAGATGCTTCTTTTGGCGC
>posi8889
TCTGACGCCTCATCAGCGCTCCTCCC
>posi8890
GAAGCCGCTGGTGGTAGGCTGCTTA
>posi8891
TAATGCCTGACAGAGCGTGCGCTG
>posi8892
TAAAGCTTTGGATGGAGAGTAGGTTC
>posi8893
CCCAATAAGCCATTGCATCTGCCTCA
>posi8894
CCCGCCTTATCGAGGTCCCACGCTCGGGCA
>posi8895
CACCGCACGAAGCAGCGCCC
>posi8896
CATGCCGCCCACGTCCACCAATCCGG
>posi8897
TAGTCCTAATCGTGGCCACTACCGA
>posi8898
CCGCGGTCCACGTCCTTTGGTTCTGC
>posi8899
TAGAAGCGTCCGTGGTTAGATGGAA
>posi8900
TATAAACGGGATAAGTGCATTAGT
>posi8901
CCCAAAGAAGGCGCTGGAGTCCCGC
>posi8902
TGTTTCAAATGCGACGAGCTTGGGCAC
>posi8903
CGAGTGCTCTTCCGCAATTTCTTCCC
>posi8904
TTGATGAAGAGTGTGTCATTTATGG
>posi8905
TGACGCCTAGCCTCGAACGAGGATA
>posi8906
GAGGTATTCAATCCTACCGATGCCGA
>posi8907
TACGTAAATGGTGTTGTGATTTGTAC
>posi8908
TAGTGCCATTGATGCCGTCCAACCCGG
>posi8909
TTCCGTTTAGCGGCTGCTGTTG
>posi8910
TACAAACTCCAGCTCCTTTTGCACCG
>posi8911
CATTGATATTAGCTCAGCCGCCAACTGC
>posi8912
TGCCCGCATCCTAAGCCGGCCTGC
>posi8913
TGTAAAAGGGTGTCTCACTGCGGC
>posi8914
TGGGTACTGCCTCTGGCTCGTTG
>posi8915
TAAAGAGGCCAGACGATTTACCGAT
>posi8916
TGCAACCTGCTGAACAGCGCATTGGCTT
>posi8917
TGCTATCGTCCGCTGCTAAACTGC
>posi8918
TGGTTCCCCTACCGTTTTTTCGTTGGG
>posi8919
TGAAAGTTTCCTCCTGATTTAGGTGATC
>posi8920
TGGGTATGGCTGCATCCCCGTTGC
>posi8921
TGCTTTCGGGAGTGGTATGCTG
>posi8922
CACGAATGGAATGCCACGAAGCAGG
>posi8923
CAAAGGCATAGGGCAAGACAGACTAA
>posi8924
TCCGACCACCAGCAGAGCCGCCAGA
>posi8925
TACCCGTACATGGTGTGCTTAAGACTA
>posi8926
TGATGACTCGGAAGCCTCTCTCG
>posi8927
TCACATCATGAGGGTGAACCTGGAA
>posi8928
TGCCAATCAATCCTGTCCTTTTCAAGC
>posi8929
TTGGTTGGAGTTGCCGCGGCCTC
>posi8930
TTGACCGATGCACAGCTGCAGAGC
>posi8931
TGAACCTGGAGCAGTGCCTTTGCAC
>posi8932
TGCACTCAGCTGCACG
>posi8933
TGGTATTCTAGGCGACCTGTATC
>posi8934
TTGGGCGGACGTCTTGGGCTATGC
>posi8935
TCAAGACGGGACTCTCAACATCAC
>posi8936
TGAGAGTTCGGAAGCTATGCCCTTTG
>posi8937
TGACGAGAGAGTTTGCTAAGCCACATGGG
>posi8938
TACCGGGGCCACTCGTGTTTTGGC
>posi8939
TGTAGCGGTCCATTCCAGTCTGCCA
>posi8940
TGGTGGGTCTGTCATGATTGTTGGT
>posi8941
TACTCTGCTTGGCCCATCGTTA
>posi8942
TATGGTCAACGGTGAGCTCGTCC
>posi8943
TCCACCGTGGACATAAGGGGTCCCCCGA
>posi8944
ACTTGCTGAGAAGCGTGTCGAGCGAA
>posi8945
GAAGAGGAAGCAGATGAAGAGGCGG
>posi8946
TTCATGTAGGGATACGCCTCGACTGGC
>posi8947
CACTCTCGAGCCTGCACACGGG
>posi8948
TAGTTGGGCCGCTGACGAAGTTGATG
>posi8949
TGCCAAAACCCGGTGGACTGCC
>posi8950
TGCCGAGATATGCTGCGAGTTGC
>posi8951
CGCCTATCGCCACACTCCCAAGGGC
>posi8952
TAATATCGGGGATTGGGTACCTATC
>posi8953
TGGAACATCATCTACGATGGGATATTGGGC
>posi8954
TGAAACTCTGTTGCACCCGATGATGA
>posi8955
GGCCGGGTGTCTTGGGCCTCCGA
>posi8956
TCCGCTCGCTTCCCTCGGTTCTTGC
>posi8957
TCCTGCGGTGCTGGCCTTGCGGTCT
>posi8958
TGTCATCGATTGTCCTCTGGAA
>posi8959
TGCTTCCCTGCTGCTCACCCGTTTGA
>posi8960
CGTCCCGTACTCCTCGCCTGGCC
>posi8961
TGCATGTTTGTTGAGAGTGTCTTGTTG
>posi8962
CCTAGCCTGCCCATAGAGACCGTCAC
>posi8963
TCCTCTGGGCCGATAGCTGTGTCGAC
>posi8964
AGGGATGAGATGCCAGCTGAGC
>posi8965
TAGTGCCAAGATGGGAGATATTGAT
>posi8966
TGGGTACTTTTCAGCGATGTTTTTTGCGT
>posi8967
TGTAGATGCGTCGCCATCAAGGTTC
>posi8968
GGCACTCCAGGTACTTGGTGGA
>posi8969
TGTGCTGCCACCGAGCTATGAGATGG
>posi8970
TGTGTTAGATGGGGATGTGCTGGT
>posi8971
CACAGAGGCCAAGTCATTGAGCGCC
>posi8972
TGCTGATAGAGGTGGCCGGTCTG
>posi8973
GCTCGCTATGCCACCACCGCCG
>posi8974
TGCCCGATGTCCGCGAGATTGC
>posi8975
TACGTCTCACCGACAACCCCAAACGCA
>posi8976
TGCTGCCTGGCTCACCGGCTTACGGT
>posi8977
GCTGCGGATGATTCTGACTAGGTAGGC
>posi8978
CCCCACTCAGCTCCTTAGATTCGTC
>posi8979
CACTGGGAGTGGTGCGATTGC
>posi8980
TGCTAGGTGGTCTGGTATACC
>posi8981
TGCCTTTGCCTTGTGCCCACGCTC
>posi8982
TGTACACCTCTGTTGACTGGTTTA
>posi8983
AGTAACTCTGCCGCCTACTTTTGTATACACA
>posi8984
TTCGTAAAACCGTGCTGACACGATG
>posi8985
TAAAATGTGGGAGTTCGATGTGACA
>posi8986
CACGGGAGTCAGCGGTGGCAGTG
>posi8987
TACTTGCAGGCCCTTGCTGCTTT
>posi8988
GCACTGGCCACAAGACGCGGCGCT
>posi8989
TCACGCGACGCGAAGTGGC
>posi8990
TAGGTCAACGACTCCTCGCTGTGGA
>posi8991
GGCCAGGGCAACCAGTTTCGCCTGCGT
>posi8992
TGACGGTGTGGATCTCGTTGTCGC
>posi8993
TCGAGGAAACGGGTGCGAAGGTGGTC
>posi8994
TCCGCATCGATGACATGGTCGTTA
>posi8995
TTGTCCCGGGACCCACCTAATTGTGA
>posi8996
TCCAGTTGCCTCGGGATGATGGCTGAT
>posi8997
TGTAACCAGCCCTACAGATTGTTTGGA
>posi8998
AGAGTTTGCTAAGCCACATGGGGGA
>posi8999
GCGGTAGTCAATTGATCGTACGCCTGA
>posi9000
TGTCCTGCTGCCCCATTCCACTGTC
>posi9001
GCCGGTCCAGTGCTACAGATGCCAGGG
>posi9002
TTAGGTCCTTGGAGTTAAACGGAGT
>posi9003
CGGATTCCATCTGCATGCCGAT
>posi9004
GCACTCGTTGCACGATGAGATGAC
>posi9005
TGGGTAGACCGAGAGAGGGGGTA
>posi9006
TCTTGTCGGTGGGGCGGGCAC
>posi9007
GACGCTGTCAGGTACCCCGTTCAGCCC
>posi9008
TGATTTCCTTGAGGCACTGCTTCCGC
>posi9009
TCCCAGCCATTCTCGCTCAGCCGA
>posi9010
ACATTGCGTGTCTAAGCTGGGAG
>posi9011
TACATAAGAAAGCCGACATCCCGA
>posi9012
TGGCGGCTGCTTTGACGATCACGCCCGG
>posi9013
TAGGCAGATGTGCCTGAGCGTGGGAC
>posi9014
AGAGAGTTTGCTAAGCCACATGGG
>posi9015
TTACTGTTGATCGCTTAAGGGG
>posi9016
TCGACAATGAGACGATAATGGT
>posi9017
TATGGGTACCAACCACAGCCCCCACGA
>posi9018
CGATACTTCCTAATCCGTTAACTAAGCCC
>posi9019
ACGGCGGCGACGAAAGTTGGT
>posi9020
GCCATGAACCTGCTAGATCTCGTA
>posi9021
TGATATGACGCTTGACATGCCACAGAT
>posi9022
TGCTGGTCCCTTACCTTTCGCCAACA
>posi9023
TTACGACAAGTCGAACAAAGCTGCT
>posi9024
TGCACCTGGGTCGTGAAGGATGC
>posi9025
AGCAGACGCAAGTGGACTCGTTGAC
>posi9026
TGGTCGACCGTAGGGTCAGCGTTC
>posi9027
TCGTGTCACGTGCCGTTGGGCCTC
>posi9028
TGACTTTGTCTAACGCCTGTTTGATGTC
>posi9029
TAGAGCTATTCTTTGCGCTCCTGTG
>posi9030
TCTGCAGTGTCTGCCGGCTACGTA
>posi9031
TGGCTACGACAAGTGAAGACTTTCCC
>posi9032
CGCCGTGTCATCTGCATAGGTGG
>posi9033
TGTCCCACTGCTGGAAAAGCTGAAT
>posi9034
TCATCGGAGGTGACCTCAATGCCTGGGC
>posi9035
TGTAGGTGTACTGTTTGTAGGTGTAC
>posi9036
TGGTTAACGCTGAATGTCTGCCGGATC
>posi9037
ATGGCCTCATCGATCTTCCTGGTGTCC
>posi9038
CCAAGGGTAAGCCGAAACGGGTCGCA
>posi9039
CAACAGCACCACCCGGGATTGCCCC
>posi9040
TGCGGCCAAAGGTACTTGGTAGGTGG
>posi9041
TCCACCGAATACCGAGCGTCTTGGC
>posi9042
TATGACTTCGGTGAGCAGGATGTGAGG
>posi9043
TCGCACAATGACTTCGGCTACCTCGC
>posi9044
TAAAAGAACGTGGTTAGGGGTCTG
>posi9045
TGACAGCCGACAACTGTGTGTGT
>posi9046
GGAGTGTGGGAGTGAGAGGG
>posi9047
CAGTATTCGCGATATTCAAATGCAGTTC
>posi9048
TACTGCGTGGTGGCGACGCTCTC
>posi9049
TGACGAGAGAGTTTGCTAAGCC
>posi9050
CACCCAGCCAAGGACTGTACCAGG
>posi9051
TTCCAGCTGCTGAGGGAATGGGTC
>posi9052
TACTGTGCAGGTCGGTCGTCACCA
>posi9053
TAGCAGCGAAGTCTCTGATGAAACACC
>posi9054
GTCCAGTGTGCTCTTTCCTTTCCGG
>posi9055
TGGTGTGCCACCCTTTTTTCGCAGCTC
>posi9056
TCGTCCATGTTTGGGATTGGGTGTCTG
>posi9057
TGCACTGCTTCGCCGACGACGT
>posi9058
GAACGCCCGCATGCCTACC
>posi9059
CACCCTTTGAACGACGCTAGATGG
>posi9060
CCTGGGACTAACGGACTTGGGTGCTGG
>posi9061
CATCGCCGCGCGCACTGGCTCAGCCC
>posi9062
TGCTCAAGATCGAGCCCAGTGTGCG
>posi9063
TTGGAAAGTGCACAACGATATGCAA
>posi9064
TGTAGCCCAGGCATTGAGGTCACCTC
>posi9065
TGAATGCCAGGTGCGTCGATTTGAAGGA
>posi9066
CACCACGTTGGTCAGGGCATTGAGGGAC
>posi9067
TCCAGCGACTCGGTGCTTCCGTCCT
>posi9068
TCTGCTCGGTGCCGTTTCTGGCCTT
>posi9069
TCCTGGCCGGGTGTCTTGGGCCTCC
>posi9070
TCCAATTCAACGTCCCAAGTCATCGG
>posi9071
TCCATTGGTTCTGGTCTTGGTTGCG
>posi9072
TAGTATGTCGATGATGCCTGTGAGT
>posi9073
CAAAGAGCTTGCCAACAATGTCCAA
>posi9074
TACGTTGGAAGGAGTTTGGTGCTAC
>posi9075
CTCAGCGGTATCTACCAGCAAG
>posi9076
TGTTGGTGTGATACGATCTCGAGC
>posi9077
TATGGCCAGCTCATCCTTTAAGGTA
>posi9078
TCAGCAGCTGGATCGAACTCAGGACG
>posi9079
TGTGGAACTCCAGCGTCAGCAGTGT
>posi9080
CCACGAGTGATGATCCTGCTTGC
>posi9081
TCGAGGCGTAAGACGATGTGTTGGTGG
>posi9082
TGGAAGCACCTTACTGCCGAATGTCC
>posi9083
TGGGTGTTGGCCGGGTTTAGGG
>posi9084
TCGTTACTTGATTCTGCCTCTTCTGC
>posi9085
CGAGGTGCAGCGGGATGGCGCT
>posi9086
TCAGTGATCAGCTCGCCATTCAC
>posi9087
CCTACTATGTTAGCCAGGACCCCGGG
>posi9088
GCTCACAACGCCGCTGCGGAGATGCCAG
>posi9089
TTCCACCATGGCACCTTGGCTTTGTGGA
>posi9090
ATGGAGCTCCTGCATGAATTCCTCTGGGC
>posi9091
CCCAAGGGGAGCAACGAATGGCGTAC
>posi9092
TCCCTCGGTTGCCTTCTATTGAGCC
>posi9093
TACGCAACTGGAACCATAATGACCCC
>posi9094
TGCCAGGTCGACCCAGCTTTTTTGT
>posi9095
ACCGGCTGTGCTCATCGATGGTACCCC
>posi9096
CCGCCGCAGTGGGTTGATCGTGTTT
>posi9097
TGGACTCGTTAGGTATGGATGT
>posi9098
CGAATAGTGATTGCGAACCCCC
>posi9099
AGCACATTCACGTCGATCTGATTGA
>posi9100
CTCTGGTGTTGGATGTCCTGCTGCCCCA
>posi9101
TCTGGGGCAGGGGCTGCCTCCGTT
>posi9102
TTACAACGCCCCGGTTGATGACCGC
>posi9103
CCGTTTCGTGATACGCCACAGTGA
>posi9104
GAGGCTACGACAGCATAGGAGCTCC
>posi9105
TCGATGCCACCACTGCCACCGCTGC
>posi9106
TGCGGGGGTTCTGCTGGCCTGCAGCA
>posi9107
TATTGTGAGTGGGCGCGGTCCAT
>posi9108
TGAATTGCTCCGATGTGATAGATCCC
>posi9109
TGGCTGGTCCCGTTGCACTTGTGGTTGT
>posi9110
GGCCGCGCACGACTCAGGTTCCTGGTT
>posi9111
TTTGACGGATCAGCTGCCACTTCC
>posi9112
GAGTCGGCTTGGCCTCTGAACTGG
>posi9113
CATCTTGTTATTCTAGTGTCTTTGGT
>posi9114
TGTTGGTGTGATACGATCTCGAGCT
>posi9115
TACTGTTGTGATGCTTGCCTTGTGG
>posi9116
AGACGACAAATGGACTAAGCCTA
>posi9117
TCTGGCATCACGGCGAAAACAGGTAC
>posi9118
GGAGATCATGCCGACGACCCATGGG
>posi9119
TAATCTCCGAATGTCCTCCGTTCTTC
>posi9120
ACGATGAAGGCTCCTCGGTTTCCCTG
>posi9121
TCGCTGTCTACGCCATCCTGCAG
>posi9122
TTGGGGTGGCTTGACCCGCTGTTGG
>posi9123
TCCTTCTCTGGCTGCTCCGTGG
>posi9124
CACTCACCTGCAATGTTTCCTGAGGC
>posi9125
TGGGCTGGGAGGTCGTTGCGGTGCAG
>posi9126
TCGTGGGCACTTCCACTCGGCTGG
>posi9127
TCGCCCAGCAGGAGCTCACGTTG
>posi9128
GCCACCGTGTGCTTTTCCGTCGGG
>posi9129
TGCGTTGTGATCTTGTTCCTC
>posi9130
CTGGCGAGCTTCGGCAATTGATTTG
>posi9131
TGCAGAGAAATAAGAGGTCCACCTGG
>posi9132
CACTTGCTCCTCCGCTATCCAC
>posi9133
TACTCTGACTCTGTGCTGCTTAGG
>posi9134
GAGACTACGACAGCAGAGGAG
>posi9135
TCTGTCAAATGCCTGCGCGACGTC
>posi9136
TGCCCGCGAACTCCTCCGCCTGCA
>posi9137
TAGGCTTCCTCTGTATGGTGTCTCCCTGA
>posi9138
TGGTATCGCTGAGGGCTCTCCCGTGC
>posi9139
TAGGGCCCGAAATGATGCCGCACG
>posi9140
TGGCCAGGCGCTTGGGCTTCACCTTA
>posi9141
TGGGTACCGCCTTACCGGTGGATTTC
>posi9142
GGTTCCCGCACTTGTTTTTCGGCTG
>posi9143
CCCAGGCTGTGGTCCTCACCAGGCGAC
>posi9144
TGCGACGCTGCTGACGCCTCCAC
>posi9145
TGCAGTCGGGGGGCGTCCGAGAGC
>posi9146
GCCGCTAACGACCGGTCGATGCTGC
>posi9147
ACCACATCTGGACCTCTGGACCCACGC
>posi9148
TGACGAAGATGGGTGAACGTTGCATCAAC
>posi9149
TCCGCGGAGCACTAAATCACCGAT
>posi9150
TCGATGAGGTACAGTGCCAACTGTG
>posi9151
TGCACCTCTGGAACCGTACCTCCGG
>posi9152
TACATAATCTTGTTATGTGCCGCGAA
>posi9153
TGCCGATGACGTGTGCGTCACCTACAG
>posi9154
TGCCCGACCTCCTGGACCTTGCC
>posi9155
TCCAGGATGCCACACTCTGTCGAACGCC
>posi9156
TGGAAATCAAAGTTGCCGCCC
>posi9157
TGCTAACGGGGCCGATTTCCAAGGGTA
>posi9158
CGTGACGAAATACTTGTTGCCGCCTA
>posi9159
TAGGTCTCCCGCACTGGTGTAAGGG
>posi9160
ACCGCGCCTCGCTACGAAACGAGCAAA
>posi9161
TGAACGTGACGGAGAAACTGGTGGAA
>posi9162
AAACCTATCTAGATAGTGCCC
>posi9163
CCTGTGACCCCGAGAATTCCGG
>posi9164
TGCCAATGTTGCCCGATTTGCGGA
>posi9165
TCGGAGGATCACCGTGGAGGAGCCGC
>posi9166
CAGGAACGTGCATCTCCAAGC
>posi9167
TAGGCCTGCTGCGATTGATCTGGA
>posi9168
TCGGCTTGGGCGCCTGGACTTTGGGA
>posi9169
AAACGTGCTGCCTCCAGAATGATCTGG
>posi9170
TCAACTGCGCGCGCGGTAGTTGGTTC
>posi9171
CAGCTCAAACAGCAGGGGGAGATGGT
>posi9172
TGTACACCACGTCAAACTGCCTGCTAAC
>posi9173
CGCACTTTGGCCGACCTATCGTTGATGA
>posi9174
TAGTCGGCAGAGTGCAGCACTC
>posi9175
TAGCTGCTGCACTGGAGGCTGC
>posi9176
CCAACGCACCCGCACCCAAGTACCTAGGA
>posi9177
GCAATCTACACACATTGATGCTCTGC
>posi9178
TCCTGTTGATCATTTGCCCGTGGT
>posi9179
TTCGGCTGCTGCTGTCCTGGGCCTA
>posi9180
CAGAACAACTGATACTGCCCTATA
>posi9181
AGCTCTCGACTGGACCACACGGAGCC
>posi9182
TAGATGTGGCCTGAAGATGATTT
>posi9183
CCCTTGGGGAACACCTGCGGAGAC
>posi9184
TAAAGAAGCCTCTACGCTCCCGT
>posi9185
TGTGTCAATGTTGTTGCCATTTTGAA
>posi9186
TAGTTTTGTTGTGTGTCTAATTTTGTG
>posi9187
TAGGGGACCTTGAACGGCTAAGGAT
>posi9188
TTCGTAAATATCTGGTCGTCTAAG
>posi9189
TGCTGGCGATTTGAAGGGCCTCCTGG
>posi9190
CACCGTTACCGTTCGACACCTGTGCC
>posi9191
TGATTGGATTGGTTTCTATGCCCT
>posi9192
TGGGTGCAACCTGAGGCATCTGGGGAGCAT
>posi9193
TGTTTCTGATTATAGCTACTGCCTGG
>posi9194
TGCGCCCCAAGCCTACATTTCCTCTGGC
>posi9195
TCGGAACGGTGGCCTGGCCTGATGT
>posi9196
GACTATCGGGTGTGAACAAGTTGC
>posi9197
CCCAGTCGAAGCTAGGATTTGGCGGC
>posi9198
TGGGGCAGTTTGCGGTAGTATGAGGTTC
>posi9199
TGACTCGATCGCCCAGCAGGAG
>posi9200
TTAGACCTCGCGCTAGGTGGT
>posi9201
CTGGCCTCCAAGAGCTCGGCGCCAA
>posi9202
AATAGCTCTATCTTGCAGCGGATTGGAC
>posi9203
CCATAACGTATCCCAGCTGCG
>posi9204
TAGATCGGATTGTAAGTCCAAATGGCGCG
>posi9205
CAGCGATGGGTGCAACCTGAGG
>posi9206
TAGGACGGGCCCGATTGTGGCGGA
>posi9207
TACCGCGTGACGAGGAAGATGATAC
>posi9208
TTTGTCCGACGGGTGCCGAGACCTCA
>posi9209
TATCATCAGGCTGCTACCTTCGGGC
>posi9210
CGCTGAGCGACCGCGCCCTGATCTCC
>posi9211
TGGTGTAGCTGGAGACTCCTGCTG
>posi9212
GACAAGTGCCGGTTTGTTTGCT
>posi9213
TTGAAGTCCACGATAGTGCCGAGCA
>posi9214
CCCCGGCTTAGGGCGGTCGCTGTCC
