# Supplementary material for: Accurate Prediction of Transposon-Derived piRNAs by Integrating Various Sequential and Physicochemical Features
Source: PLoS One. 2016 Apr 13;11(4):e0153268. doi: 10.1371/journal.pone.0153268 (PMC4830532; doi:10.1371/journal.pone.0153268)
Supplement: S1 File — (ZIP) [file pone.0153268.s001.zip › S1/Codes/LssteExperiment/step_1_ex_seqmap_out.pl]

#!/usr/bin/perl -w

open $fh, "<", "$ARGV[0]" or die "$!";
<$fh>;


while(<$fh>){
    chomp;
    @tmp = split;
    $va = $tmp[4]."\t".$tmp[0]."\t".$tmp[2];
    push @{$hash{$tmp[3]}}, $va;
}

foreach $key (keys %hash){
    print ">$key\n";
    for $item ( @{$hash{$key}} ) {
        print "$item\n";
    }
}
