# Supplementary material for: Accurate Prediction of Transposon-Derived piRNAs by Integrating Various Sequential and Physicochemical Features
Source: PLoS One. 2016 Apr 13;11(4):e0153268. doi: 10.1371/journal.pone.0153268 (PMC4830532; doi:10.1371/journal.pone.0153268)
Supplement: S1 File — (ZIP) [file pone.0153268.s001.zip › S1/Codes/LssteExperiment/step_2_change_format_for_RNAplex.pl]

#!/usr/bin/perl -w

$/=">";
open IN, "<$ARGV[0]" or die "$!";
<IN>;

while(<IN>){
    chomp;
    @tmp=split(/\n/,$_);
    $seq_name=shift(@tmp);
    
    for(@tmp){
        ($seq,$tar_name,$tar_seq)=(split /\s+/,$_);
        $hash{$tar_name}=$tar_seq;
    }
    open F1,">./temp/$seq_name" or die "$!";
    open F2,">./temp/target_$seq_name" or die "$!";
    print F1 ">$seq_name\n$seq\n";
    
    foreach $key(keys %hash){
        print F2 ">$key\n$hash{$key}\n";
    }
    
    @tmp=();$seq_name="";
    $seq="";$tar_name="";
    $tar_seq="";
    %hash=();

}
