# Supplementary material for: Accurate Prediction of Transposon-Derived piRNAs by Integrating Various Sequential and Physicochemical Features
Source: PLoS One. 2016 Apr 13;11(4):e0153268. doi: 10.1371/journal.pone.0153268 (PMC4830532; doi:10.1371/journal.pone.0153268)
Supplement: S1 File — (ZIP) [file pone.0153268.s001.zip › S1/Codes/LssteExperiment/step_3_RNAplex.pl]

#!/usr/bin/perl -w

opendir DIR,"$ARGV[0]" or die "$!";

@f_n=readdir(DIR);

closedir DIR or die "$!";

for(@f_n){
    if(/^\w+/){
        if(/^target.+/){
            push(@T,$_);
        }else{
            push(@O,$_);
        }
    }else{
        next;
    }
}

for(@O){
    $in=$_;
    for(@T){
        $ta=$_;
        if($ta=~/$in$/){
            $hash{$in}=$ta;
        }
    }
}

foreach $key(keys %hash){
   system("./RNAplex -t ./temp/$hash{$key} -q ./temp/$key >>step_3_out");
}
