# Supplementary material for: Accurate Prediction of Transposon-Derived piRNAs by Integrating Various Sequential and Physicochemical Features
Source: PLoS One. 2016 Apr 13;11(4):e0153268. doi: 10.1371/journal.pone.0153268 (PMC4830532; doi:10.1371/journal.pone.0153268)
Supplement: S1 File — (ZIP) [file pone.0153268.s001.zip › S1/Codes/SpectrumProfileExperiment.py]

# -*- coding: utf-8 -*-
#author: luo

import numpy as np
from numpy import array
from pandas import DataFrame
from itertools import combinations_with_replacement, permutations
import time

from sklearn.cross_validation import KFold
from sklearn.ensemble import RandomForestClassifier

from sklearn.metrics import accuracy_score
from sklearn.metrics import recall_score
from sklearn.metrics import roc_curve
from sklearn.metrics import auc

#input sequences..............................................................................
def getSequences(f):
    seqslst=[]
    while True:
         s=f.readline()
         if not s:
             break
         else:
             if '>' not in s:
                seq=s.split('\n')[0]
                seqslst.append(seq)
    return seqslst


#getting k-spectrum profile..............................................................
def getSpectrumProfileMatrix(instances, piRNAletter, k):
    p=len(piRNAletter)
    kmerdict=getKmerDict(piRNAletter, k)
    features=[]
    for sequence in instances:
        vector=getSpectrumProfileVector(sequence, kmerdict, p, k)
        features.append(vector)
    return array(features)
    

def getKmerDict(piRNAletter,k):
    kmerlst=[]
    partkmers=list(combinations_with_replacement(piRNAletter, k))
    for element in partkmers:
        elelst=set(permutations(element, k))
        strlst=[''.join(ele) for ele in elelst]
        kmerlst+=strlst
    kmerlst=np.sort(kmerlst)
    kmerdict={kmerlst[i]:i for i in range(len(kmerlst))}
    return kmerdict


def getSpectrumProfileVector(sequence, kmerdict, p, k):    
    vector=np.zeros((1,p**k))
    n=len(sequence)
    for i in range(n-k+1):
        subsequence=sequence[i:i+k]
        position=kmerdict.get(subsequence)
        vector[0,position]+=1
    return list(vector[0])


#prediction based on spectrum profile.....................................................

def getCrossValidation(X,y,clf,folds):
    predicted_probability=-np.ones(len(y))
    predicted_label=-np.ones(len(y))
    X=np.array(X)
    y=np.array(y)
    for train_index, test_index in folds:
        X_train = X[train_index]
        X_test  = X[test_index]
        y_train = y[train_index]
        probability_test =(clf.fit(X_train, y_train)).predict_proba(X_test)
        predicted_probability[test_index]=probability_test[:, 1]
        predicted_label[test_index]=(clf.fit(X_train, y_train)).predict(X_test)   

    fpr, tpr, thresholds = roc_curve(y, predicted_probability,pos_label=1)
    auc_score = auc(fpr, tpr)
    accuracy=accuracy_score(y,predicted_label)
    sensitivity=recall_score(y,predicted_label)
    specificity=(accuracy*len(y)-sensitivity*sum(y))/(len(y)-sum(y))
    
    return auc_score, accuracy, sensitivity, specificity

##############################################################################################


if __name__ == '__main__':

    featurename='SpectrumProfile'
    piRNAletter=['A','C','G','T']

    #input sequences
    fp=open("posi_samples.fasta",'r')
    posis=getSequences(fp)
    fn=open("nega_samples.fasta",'r')
    negas=getSequences(fn)   
    instances=array(posis+negas)
    y=array([1]*len(posis)+[0]*len(negas))
    print('The number of positive and negative samples: %d, %d'%(len(posis),len(negas)))
   
    #getting k-spectrum profiles for k=1,2,3,4,5
    for k in range(1,6):
        print('...............................................................................')
        print('Coding for '+str(k)+'-'+featurename+', beginning') 
        tic=time.clock()
        
        X=getSpectrumProfileMatrix(instances, piRNAletter, k)
        print('Dimension of '+str(k)+'-'+featurename+': %d'%len(X[0]))  

        toc=time.clock()
        print('Coding time: %.3f minutes'%((toc-tic)/60.0))
        if k==1:
            all_X=X
        else:
            all_X=np.hstack((all_X, X))
        print('...............................................................................')
   
    #output the spectrum profile
    np.savetxt(featurename+'Feature.txt', all_X)

    #prediction based on spectrum profile  
    print('###############################################################################')
    print('The prediction based on '+featurename+', beginning')
    tic=time.clock()

    clf = RandomForestClassifier(random_state=1,n_estimators=500)
    folds = KFold(len(y),n_folds=10,shuffle=True,random_state=np.random.RandomState(1))
    auc_score, accuracy, sensitivity, specificity = getCrossValidation(all_X, y, clf, folds)
    
    print('results for feature:'+featurename)
    print('****AUC score:%.3f, accuracy:%.3f, sensitivity:%.3f, specificity:%.3f****' %(auc_score,accuracy,sensitivity,specificity))
    
    toc=time.clock()
    print('The prediction time: %.3f minutes'%((toc-tic)/60.0))
    print('###############################################################################\n')

    #output result
    results=DataFrame({'Feature':[featurename],\
                      'AUC':[auc_score],\
                      'ACC':[accuracy],\
                      'SN':[sensitivity],\
                      'SP':[specificity]})   
    results=results[['Feature','AUC','ACC','SN','SP']]
    results.to_csv(featurename+'Results.csv',index=False)
    
