# Supplementary material for: Accurate Prediction of Transposon-Derived piRNAs by Integrating Various Sequential and Physicochemical Features
Source: PLoS One. 2016 Apr 13;11(4):e0153268. doi: 10.1371/journal.pone.0153268 (PMC4830532; doi:10.1371/journal.pone.0153268)
Supplement: S1 File — (ZIP) [file pone.0153268.s001.zip › S1/Codes/nega_samples.fasta]

>nega1
GACCCAGACAAAATAGGGCCGGGAAGGAGG
>nega2
TTCCTGAGGCTCTCGCAAGAAGCAGATATC
>nega3
GGTGCTCAACATCATTGATCATCAGAGAAAT
>nega4
AACAAAGGGGACCACTCTTGGTATAG
>nega5
CACTGTGGTGTCTGAGT
>nega6
TTACAGTGTTTAATAATTGAGTAAAAT
>nega7
CATTGTGGCTCAGGCCGGTTGCGCCTGCCCTC
>nega8
CACTGTGGTCCAACCAATCTCTTCCTATA
>nega9
TTAAAACACTGAAGAAAGAAGAGCAAACT
>nega10
ATATACACATTATTTGAGTCACTGTGAG
>nega11
ATGCATACCAATAAATGAAAGAGTTAAAT
>nega12
CTGTAGTCCCAGCTACTTGTGAGGCTGAGG
>nega13
CATTTCTTCCATCTGGCCAGATGATCTCCA
>nega14
GAAAGCAAGATGTTGGCAGAGCCACGCTC
>nega15
GCATGAGCCACCATGCCTGGCCCAGGTT
>nega16
TTGTTAATTACAGAGCAGTTACATGGAAC
>nega17
CTACAAATTTTCCACAGTGGAT
>nega18
AGACAGCAAGGCCGAGA
>nega19
CTGCTTCGCATTAGACCAATTGAATTGTTA
>nega20
GGACACTGTACTCTGTATCTGAGTAGC
>nega21
GTTCTCATAAGTGGGAGCTA
>nega22
GCTTCCCTACTTTCGAGGTTTTGAGACTCA
>nega23
GGAATTTATGAATCTGT
>nega24
TTTCATTGGGCTGTTGAATAATGATG
>nega25
TCTGATCCACTACAGCTTTCTGAATCCC
>nega26
GAGAGCAAAACAGACACGGCCCTGCCAGTC
>nega27
GCCCACTGCTCACCTCTTGCTGTGCGG
>nega28
GAACTTGTAAAAATTGAGATGCTGTAGAC
>nega29
CAATTTTGCTGTGAACCTAAAATTGCTCT
>nega30
TAGACTCTTATCCAATATGACTGCTCTCC
>nega31
GTTTCTGACAACTTCTGAAGATTGCGCCA
>nega32
ACTTCCCCAGGTCTCCCTGACACTAATGTCA
>nega33
GTCAGATGCTGCTTTCTG
>nega34
TTGGGCAATGACCTAAACACCTTTATCAGT
>nega35
ACTTCACAGTTGGTAACAGCTTG
>nega36
CTCAATTTTCTCACTTGTAAAATGGGATT
>nega37
GCCACCACACCTGGCTAATTTTCGTATTTTT
>nega38
ACATGGGCCCTAAAGGATAGTGTCAAGAAA
>nega39
TAGTCTATGAGCTACAGATGG
>nega40
TGCTTTCTGAAGTTATTATTTCTAGA
>nega41
TTGAGATTTTTGCTACTGAAAGTAAT
>nega42
ACCCCAAGCTGTCTCACCCCGGTGAAA
>nega43
AGGTCATGTGAGCACACAGCATAAAGGCA
>nega44
GGTAGGGCACGAACTTCTG
>nega45
GGCTGCACCGAGCAATGACTGTGCCAC
>nega46
TGCCAGAGAACACAGGTATCAAG
>nega47
TGCTGAATCAACCATCCCTAAACCCTA
>nega48
TAGTAGTAGCAGTGGTCAGACATAGAAAT
>nega49
ATTGGGTGACCACGTGA
>nega50
TTGACTAGTTGGGGTGCAAAAC
>nega51
TCTCTGCAAAAAATACAAAACTTAGCT
>nega52
AAATTGTTCATAGAAGTAACTTGAGCCTG
>nega53
ACAAACTGATGGATACTAATGGCACA
>nega54
CCCCACGTTGGGCGCCA
>nega55
AATGCCTTCACCTGTGCTCTGAATTGCATC
>nega56
CTCTCTAGTCCCAACTGC
>nega57
CTTGGATACCTCTTGATTCACTCTTCTT
>nega58
GTTTGCCTTGGCCTCTGTT
>nega59
CTAGGAAGTTTCATACTTTTCCACATAT
>nega60
AGTTGGTTGAAAGAGTTAAGCTTTGCCT
>nega61
CCTCCGAACTCAGCCTCCTGAGTAGCTTGG
>nega62
GTTGGCCTTTGCCATAGGAAAACAAG
>nega63
AAATATAAAGTGACATTACT
>nega64
ATTGTTAAAAATTTGAAGTGGAGGTTCACCTC
>nega65
CTGACTGTTGGCCAGAGGCTTCCCTTAGCT
>nega66
CTTGGAATGAATCCCATGC
>nega67
CTTTAATAAATCTTGCCGCAGCACAC
>nega68
GTGCTAAATCACTTAGTCCTGGAAACAAC
>nega69
CATGGAGCGTGGCCTTAAGTGGACCT
>nega70
TTTATCAAGACAATGGAAGAATGAACCCA
>nega71
CGGGATGCAGATGCCTGA
>nega72
ATACATTCTTGGGTGGTGA
>nega73
GGCAGGCGCCTGTAGTCCCAGCTACTCAG
>nega74
CCTTCTCCACTCCCACTGCTTCACTTGACTA
>nega75
GGCCAATGATGTAATCAGTTATGCCTA
>nega76
TGCAGTTGAAGATCCGTG
>nega77
GAAATACTTCGATGATGATGATG
>nega78
CCTGTAGGATCTGCAAACCCGGCAAAACCTA
>nega79
TAAAAAAACTAGAGAACTTCAAGAAAAA
>nega80
TCACTGGAGATGAGCCTATGGT
>nega81
AGCACCCCTGTCAGCAGGAAGCAGTTAAGA
>nega82
AATAATTTTTGTGCCAGGCCCAGGGCCCCC
>nega83
CCTATTCTTGATCACAGCCCC
>nega84
ATAATATAACTCTATTGAGAGGACAT
>nega85
GATGCTCTAAGACAGGTACAACAAAGTAT
>nega86
TTTTTGACAGTCTCTACGGAG
>nega87
AAGGTGGCTCATGCCTGTAATCCCAG
>nega88
GGTCAAGTAACCGTCCCC
>nega89
GCTTTGATCTTGGACTTCCCACCCACCAGA
>nega90
AAAGAGCTCTGTACTTGGGGTCACAAAT
>nega91
AACTCCAGGCTTGGATGGTGTTACAGG
>nega92
TGAAATGGTGTCTGACCACTGGCT
>nega93
ATGTGGATCGATGTTTTGGTTTTTTTAATGG
>nega94
GCATGATCTCGGCTCACTGTAACCTCTGCT
>nega95
GGGTGTACGTAGGGGAGAAAAAAGGA
>nega96
TCCCAGCTACTCAGGAGGCTGAGGCAG
>nega97
TATTAGCATTGATTTGTTTATACTTTTAT
>nega98
CTTTGGGAGGCAGAGGCTGGCGGATCACTT
>nega99
CCGGCTAGCTCAGTCGGT
>nega100
TGGTTTTATTCATTTCAGGGAGACATAAGA
>nega101
GTCTCCCCTGGAGGCGTGGG
>nega102
GCCTGAAGAGTAACCAAAAGCATAAACTG
>nega103
ACTGAGGCATACAAGTGGTAAACATCAA
>nega104
CCCTCGACACAAGGGTTTG
>nega105
AGACACTCGTGGAGGCGTC
>nega106
GAATTTTCCAGACCTTCTTGAACTGGACCA
>nega107
CCTTGCATTTGAGCCACAGCAGCTCT
>nega108
GAGCCCTTTAACTGACCTAAATTCAACATA
>nega109
TCTGGGATCTGTGAAGCCTTGTTGCTGCCA
>nega110
GGCTGGTTGCTCTTTGA
>nega111
ATAATCAGTCTACAGGTGTATCCAGCAGCT
>nega112
GTGTGGTGGCTCACGCCCGTAATCCCAGC
>nega113
TGAAAGCAGCTTGCAGTGGGAAGGGGAG
>nega114
TGAGTTGAGGTCTAGCTCTGTTGCCCGG
>nega115
TTATACTATATATTCTGTGACTTGCT
>nega116
AAGTGTCTGTTCATATCCTTTGCCCA
>nega117
AGCTGGTCAGTGACGAGG
>nega118
GAGAGTAATAAAACACAGAGCTGAGA
>nega119
TGGGGATGGAATTTCCAACATGAATCTGGGG
>nega120
AGGAAGAACCATTATCTGGTCTGTC
>nega121
TGGCTACCATGCTGACCATGAAGACCTA
>nega122
CTCAATAACCAATGAGAGAACCAATAAGA
>nega123
TGATCCACTCGCCTCAGCCTCCCAAAGT
>nega124
TCGTGTGTGGCAGAGCCTTAGATTCC
>nega125
CTTTTTATAGAGTCGTTGCAAGGATCA
>nega126
GACCTGCTTCTGGGTCGG
>nega127
TAGAATGGTGGCTGGCAGGATCTGGGGG
>nega128
GGCAGGGGGAGCACTTGAACCCGGGAGGT
>nega129
GTGGTGTTATTTCTGAGGCCTCTGTT
>nega130
TAACACCCCAGAATTCCTCATATCCATTTTA
>nega131
CACAGGTGAAATGGTGT
>nega132
AAAGCCTTGTTGGAATTTACGTTGGAAT
>nega133
CAATCATATCAAGCAAGTGCTACTTCTATC
>nega134
ACTGGTATTTTTATAAGGATTACTTTGA
>nega135
GCAACAGAGCAAGACCCTGTCTCCAAAAAA
>nega136
GCCAAGTGGAATTTAAATGACCTCTTA
>nega137
TCCTGCCTCAGCCTCCCAGGTAGCTGGG
>nega138
TTCTGTCCACCGGCTCACCTCCCTCCTC
>nega139
AGTCTTGCTCTTGTTTCCAGGCTGGGGTAC
>nega140
AAAAATGTCTGGCAGCCCCAGCCCTGGGGA
>nega141
CTTCAAGAGACCCATCTCACATTCAAT
>nega142
TAACTCTCTTGAACCTCAGTTTCCTCATCT
>nega143
GGAGCCATATAGAGGA
>nega144
TCAGCTTTTGGTATCACGGTTTTGCCA
>nega145
AGACACCAAAGCACAGAGGCAAGATGGT
>nega146
TTAAAAATCATGTTCAATAGGATTAC
>nega147
GGGCTTTTTGCTGTAGGCCC
>nega148
CTAGGGCACACATAGCACAGACCAAGAT
>nega149
CTGCGTTCGCGCTTTCCCCT
>nega150
TGAGCATAGCTGCCTTCCAA
>nega151
CAAAAAGGGCAAGCCTGACTT
>nega152
AGTTCGCCGAGGTGGACATGCCTCATTC
>nega153
CCTCAGCCTCCCAAGTAGCTGGGATTACA
>nega154
GCTGACAGCAGCCTCGACCTCCTGGGCTCA
>nega155
AATTTGAGCCAGATCTATATGCTCCATCA
>nega156
GAACTCCTGACCTCAAATGATCCACC
>nega157
TAAAATACAAATTAAATCTGCAATAAAAAA
>nega158
CAGCTCCCCTGACTCCCTATCCAGTGCTC
>nega159
CCCAGAATGGAACCTCAGCTCTGCCA
>nega160
CTAGCTTCAGGGTGTTAAAAAAGTTTCTT
>nega161
AGTGGCTACATTAAACTGAGGTTTAG
>nega162
AAAAAAAAGAAAGACAGAAAGAAAGAAA
>nega163
AAATAAAAGGAAAACAATTTATGATA
>nega164
TAATCCCAGCTACTTGGGAGGCTGACGTGG
>nega165
ATGGAATAAGAATAAATGTTTACTCCCTT
>nega166
CCTCCTGAGTAGCTGAGATTACAGGCGCCC
>nega167
ATTTCAGCCAAAGTGGC
>nega168
CTTGGGGTCCCATGGCTGACACCTGGAACG
>nega169
GCTGATAGAAGAGACACAGAAGTC
>nega170
ATCTACTAATGCAATACTCCAGTCCTCTCT
>nega171
TGAACCGTGTAGGCAAAGACC
>nega172
ATCATCGCACTTGTCCTCGGTGCCCACTT
>nega173
TTGGCCGGCTGGGCTCTTGTGTGGAGG
>nega174
CTATGTATAGAACTCCCTTAAGGATCTCTTG
>nega175
AACATTAAAAAAAAAAAAAAAACCTC
>nega176
CCTTTGCATATAGGCCATCAATATTAACT
>nega177
ATGTTGGCAAAAGTAAGTTCAGAGGA
>nega178
GTGGCTTTCCTAGTGGCCAGCGCTGGT
>nega179
CGAGGTCAGGAGATGGAGACCATCCT
>nega180
ACTGGAGATACAATAATGAACAGGAGAGA
>nega181
CTTCCTCACTGTTTTAACAAGAGACAAGGT
>nega182
TTCACTGTTGTCTTATTTTGAGAAATTG
>nega183
AAAAATACAAAATTTAGCTGGGCATGCTGGCG
>nega184
TATTTTTGAAACTAAGGGTTTGCATT
>nega185
ACATATACACACACATATACATATATG
>nega186
GTTCCTTTTTTTTTTTTCCACCCTGTCGC
>nega187
TCAACCAACTGCCAATCAGAACACCTTTGAA
>nega188
CGGCTAGCTCAGTCGGTA
>nega189
TGGATCACTTAAGCTCAGGAGTTCGAG
>nega190
GTTTTTTAACTCATTTTGCCAGTTTCTGTG
>nega191
TCAGTGGGACCTGGTCATT
>nega192
AATCCCAGCATTTTGGGAGGCCAAGGCTG
>nega193
GAGGCACAAGAATGGCTTGAACCTGGGAG
>nega194
CGGCTAGCTCAGTCGGTA
>nega195
ATTGGATAGATATGTAAAGAGATTTATTAT
>nega196
TCAAGTGATCCGCCCGCCTCAGCCTC
>nega197
TAGGCCAGGGAATGGTATTGACT
>nega198
CCTATCTGCATTTGAGCCCTCAAA
>nega199
GAGAGTCATCCAACCTTCATAGACAG
>nega200
ACCATCAAGCAGATCAAGGAGAAGA
>nega201
GAGGTTCTTTTCTCTTC
>nega202
GTAATGGCAGACGCCCCTCCCCCAACCAAGCT
>nega203
GTACATTTTTACAAACCTTTTGGCAATTTCC
>nega204
GAAGGCTGCCATGCTGCGAGGGAGCAAAG
>nega205
ACCAAGGCCACAGCCAGGTAA
>nega206
GAGCACCTTTAACCATTAGCTGAGGC
>nega207
ATCAAAACAGTAAAAACAACAAGTAA
>nega208
GAATGATGAATCATTAGG
>nega209
GTTAATTCTGAGAGTGGC
>nega210
CTTAGGGATCTGTGACTAAAAAATACCTCC
>nega211
GGAGCCAGGCCCTTTCTGCCTAAGCA
>nega212
AGTCCAGAAGCAGACAGCCCAGGACTCTTAC
>nega213
TTGCCCGAGGTCACCCAGTAGTAGAAGGGC
>nega214
CTAATTAAACATAGAATTATTTTTAATTTT
>nega215
AGCACATTCATTGAGTGCCTGCTCGTA
>nega216
TCTTTTTGTGGAGACTGGATTCCAAGA
>nega217
TGCATGTAATAGGACTCCCAAAAGAAGAAGA
>nega218
TATCCAATTGCTCCAGCACCAACTGG
>nega219
TTAGCTGGTTAAAGCG
>nega220
GTGGTGAAGAGAGTGGGAGCTCCAGTCT
>nega221
TGTAGGCAGACACCTTCTGGCTGTGTACTCA
>nega222
TCCCGGTCAGGGAACC
>nega223
GTCAAGTAACCGTCCCC
>nega224
TCCCCACCAAATTATCCTTAAAAACTCTG
>nega225
AAAAGGACCCAGGATGACCTCATCTCAAG
>nega226
TCCCGGTTAGGGAACCA
>nega227
GATGACTCAGCTGGAGTGA
>nega228
GGCCAGAACACGGTGG
>nega229
GATGGACACTGGGTTATTTCCATGGTGGG
>nega230
CAGGCCAACAGGAGAGCTTCTCTTCTG
>nega231
CAGGTGTTTTGTAATGGAGGAT
>nega232
TTGTTATAAACTCAAATGAAAGGATATTTA
>nega233
TGCTATGCGCCAAGCGTTGTGCTATG
>nega234
GTAGAATCTGCCCTATATTTTAGATCCCTT
>nega235
TCAGAATGGCTATTATTAAAAAGTTAAAAAA
>nega236
AGAACCCAGGTTCCTGAGTCACGACG
>nega237
GCCAGGAAAGCACTGTAGCTC
>nega238
TTGTTCCCCTTCCTGCGTCCATGTGATCCC
>nega239
AGGAAGGAAAGTCCATCCAACACATGCTACT
>nega240
CTGTGACCTTGACAACCAGAAATTCA
>nega241
CACTCCTTATCCTCGGCCTTGCCTCC
>nega242
GAGCAACTCCATCTTGAGGCTAAGACCT
>nega243
CTTTGGCTACTATCTCTTTTATTGAGCAG
>nega244
TAATAATAGTATTTCTTTTATTTGCTTAA
>nega245
GGTTTGGCTCTGTGTGCCCACTCAAATCT
>nega246
AGGTGAGTGGATTAGTACTCCGATTGC
>nega247
TGAAGAGAGCCCTTACCAGGAGCCAAATCT
>nega248
CTAGACCATGAATTCTTTGAGGCCCATATC
>nega249
GACATATATCTTAATCTCCCTTGATACAGA
>nega250
CCCTGAAGAGCCTCGGCTGA
>nega251
CTCCCGGTATGGGAACG
>nega252
TGGACTTTCCAATGGCATGAGTTGGTAA
>nega253
CCCCAAACAGCAAGAGGACAGAAGTC
>nega254
TATAATTCACTATGTACAGAGGCAGCTTTA
>nega255
AAGATCACACAATAAGTGGCAAAATC
>nega256
GAGGAGTGATGAAAATATTTTAAAATTA
>nega257
AGAAGGTTCCAGGTGATTCCAGCTCT
>nega258
CTCTGGTAGAATCAGAGGATGA
>nega259
GCCCTCGACACAAGGGTTTG
>nega260
GACCTGTATTGAAAGTGGATTGTCCA
>nega261
ACGGAAGCCTTCCCAGGGC
>nega262
GGGCAAGTGCATGATCTACAGCT
>nega263
CTGCAGCAAAATTGTGGAAGATAGCA
>nega264
TGTGGGAGGTATACGCAGCATTTTCCAAATT
>nega265
GAACACAGACAAGTGAA
>nega266
TTCGGGCATCTTCAGG
>nega267
GAAGCTGGGCCTGGAGACTGGGGGTCC
>nega268
ATTTTGGGCATGATATGTTTATGGCA
>nega269
ACAGAGTCTTGCTCTGTCGCCCAGGCT
>nega270
GCATAACATATGACAAGGCATGAAGACAT
>nega271
ATAAGCTCTAGTATTGATTACATGCATCTCA
>nega272
ACGTGTGGGCACTCAGGGCGGACAGT
>nega273
GGTCATGCAGCAGAAGACTCGGGGAAGAGCT
>nega274
TCACAAAGCTGATTAACATAAATGAAGGAG
>nega275
AAGAGTGCCAATGAAGTTCAAGCTATGGAT
>nega276
GCTTCCCCTTCACTTTCCGACTTGATCGA
>nega277
AGCTACTCTACAAAATCTTAGAAGGCAG
>nega278
GAGAATCCACGGGGAGCAAGAGCCCA
>nega279
TCAGCAGTAGCAAACTCCGGA
>nega280
GACGATAAAATCTGCCTCTAGGAAGGCCCAG
>nega281
CGGGAGGCTGAGGCAGGAAGATCACT
>nega282
AGAAGAATTTGAATAAAAG
>nega283
GGTGGTTGATTCTGGCTCTTGGCTGGGCT
>nega284
ACCCACCAGAAAGAAGAAACTCCGAACAC
>nega285
GTGCTCCCCTGTGCTGTTACTCCTTCTGCC
>nega286
AATCCTGCTTGCAGGTGACAGATCTTATA
>nega287
GAGTGTCTTCTCGTTCCC
>nega288
CAGTAATGATGAATGCCAACCGCTCT
>nega289
GTGCTAAATGCTCCCTGGGGCATCTCGT
>nega290
GGCCTTGATTCAGATTAGCTGTGGT
>nega291
GCATTCAATTTTGGAATGTGAAGAGATCAT
>nega292
CAGTTCTCACGGCATCAGAGGCCTGGGA
>nega293
GCCATTGAAGGGAAACCTCCAC
>nega294
TGGTCCTCAAAGATAGCCATACTGAAGGAGA
>nega295
GAGCCACTAAGAGCTGTGGA
>nega296
CCAGCAGCCTCAACTGCCACCTACATCCG
>nega297
CCAGGGAAAGGGAGACTCCCTTTGCCGGTCT
>nega298
TCCGCCCTCAGAGGCAATACATGGCAAAT
>nega299
CAGCTCCTTCGGACACTGCCGGCACTGTTTAC
>nega300
CAGTCAATTCTCGCTT
>nega301
CTCTACTCACCACCCTGCT
>nega302
TCGCTGCCCCAATAACTCCCTCTCCCCCACCC
>nega303
TTTGCCTGGGATGATCGTGGTTTAGACCTGT
>nega304
GAGCCTCCTTTCCGCCTGTAAAATGGAGGG
>nega305
TGTATCCCAAAGCCTAGAAGAACCAG
>nega306
AGCAGGGCTATCAGCAGCT
>nega307
GGCATGCGCTTATCCTCCAGACCTCAGTCCAA
>nega308
TGTATGTGGTGTGTGTGTCTGTGTATATTG
>nega309
TGAGAGCTTGGAGGGGG
>nega310
GGTCAGGGGATAGAATATTCAGATTGGAG
>nega311
CAATTTTGTAGATGAAGAAATGGAAATTCAC
>nega312
TTAAAATATGTAAGAAGGCAGCTTTAGG
>nega313
CATGTGACACTGCCAAGCTCCCA
>nega314
AGCGGTACGATCTCAGCTCACTGCAAC
>nega315
TGGTCCCAGCTACTCGGGAGGCTGAGGCAG
>nega316
CGGGCGGATCACGAGGTCAGGAGATGGAG
>nega317
ACTCAAGAAGTTCTCTTCCCTAGGAGGGCAA
>nega318
CCGTGCAGAGATGTGCCTC
>nega319
CACACTGAAGCTATGCCTTAC
>nega320
TGAAGCAGATCGTGCCTGAGGCTACCTTTG
>nega321
GTGGCGCGGTCTCGGCTCACTGCAAG
>nega322
TCTGACATTGGCCAGTGCTAGAAACCACC
>nega323
CAGAATGCAAAATTTTTTGAGTGCTGAC
>nega324
CCTCCAGGAGCTGTCTG
>nega325
GCGCCTGTGATCCCAA
>nega326
ACACCAGGCTAATTTTTGTATTTTTA
>nega327
CTATCAAGGAACATAGTTGC
>nega328
GCACAAGGTAATGGACAGTCACACAGTTCCA
>nega329
AAGATTTCCAAAAATCTGAGGAAAAC
>nega330
CTCTACTAAAAATACAAAAAATTAGCC
>nega331
TGATTAAAAAAAAAAAAAAACAGCTTCA
>nega332
ATTTGATTGCACAGGTACC
>nega333
AATTCTGGAGGCTGGA
>nega334
CCACTGGGAGGGATGAACAACTCCGGACTC
>nega335
GAGGCACAGAGAAACAGGCAGAGACAGAG
>nega336
CTCCTCTAGCACGAGGAGCTGCAAAGCC
>nega337
TCAAAAAAAAAAAAAAAAGAGTTTTTGCAG
>nega338
CATAATGTTGAGTGAAAGAAACCTGATACA
>nega339
CCTGGGCTCAGCCTCAAGACTTTGCC
>nega340
GTGTGTGCAGCTGCCT
>nega341
TCAGCTACAGTGCTGCTGACTGAATGGGAA
>nega342
AGCATCCAGCATCCATGGTTCTCCAGTCTGC
>nega343
CCAGCTTTTGCATCTGTAATGAGCAGTG
>nega344
CTAGAAAGTCACAAATCACTACATAAGGA
>nega345
AGAGAGCCTTGGGCCAGAGTTCCAGGGGCTC
>nega346
AATCCAGTGGAGCCCCCCGACTTCTG
>nega347
ACAGCAATTACCTTTGCACCAACCTGATG
>nega348
CGCCTTCACGAGTGTCTTCTC
>nega349
CGATTTCGACTCACTGAAAGCTCCGCCTC
>nega350
AAAATGAGTTAGGGAGGATTCCCTCTTTTT
>nega351
TTCCTGCAGGAAGAAGGAAGAACCTTGGA
>nega352
TTTTAGTAGAGACGGGGTTTCACCAT
>nega353
TGCAGGAAACAAGATAAAGGTTATCACAA
>nega354
AATAGTTATTACTAATTTACACTCAGT
>nega355
GCAGAGGTGACTGGTTG
>nega356
GAACACAGCAGGGAACAATCAAAAAGTCCC
>nega357
CCTCAATTCTTGCCTCTTCAGAACACAGA
>nega358
TTTGAGATAAGAACTGTCTCAAGGACTTTC
>nega359
CCGGGATAATTTTTGTATTTTTTAGTAGA
>nega360
GTTTTCCCCAGAAGGCCTCCCAGTGTCCTA
>nega361
AGTAGGCAAAAGGACCATGGGTCCCT
>nega362
CAGTCATGGAGAAGGATTTGAGACTGAT
>nega363
AGCTGACTATAAGCGT
>nega364
CATAAGTGGGGCTGGGCACAGTGGCTCAGT
>nega365
TGTGACCAAGAGGAATAAGGTGTGTGGACAC
>nega366
GCTAAGGAGCATATCTCACAACCAGATCA
>nega367
TGGATTCCTAATCATAAAACCAAAAAAG
>nega368
GAGGGAAGTACTTTCT
>nega369
AACCTTTGGGAGAAAAGCC
>nega370
CTTTTCAGCTGCCTTGGGCTAGAAGTGACCG
>nega371
TCCCACTGAGGCTCCAGGCGTGCCAGTGA
>nega372
CTTATTTCACTTAACACAGTGTCCTCCAG
>nega373
AAGGCTCTGTTAGAAATTGCTGATGCACACAC
>nega374
CACAGATCAACAGGATCCCAAGGCAGA
>nega375
GGTTTCACCGTGTTAGCCAGGATGGTCT
>nega376
TTCTGTTGTAATTGATG
>nega377
AGGAATTGAAACATGA
>nega378
TGGAGTCTCGCACTGTTGCCCAGGCTGG
>nega379
TGGAATACTACACAGCAATGACAAATGAT
>nega380
CTTTTGTAATACTGTTTAGCCCCAAT
>nega381
TGCACAGCCCTCGAAAGGGAATGTCAGCTC
>nega382
AGGTACAGCTGTGATGAAGGATGAA
>nega383
TGGAATACTACTCAGCAATACAAAAGGAA
>nega384
TGAAAATATTTTTATAAATTGGTTTTA
>nega385
TGGTGGAAGATCGTTTGAAGGAGGAGAAGAG
>nega386
TGTGCTTTAGCAAAGCGGGATAAGAAAGAAA
>nega387
TCAACCACAGGGCTCAGGCTCACAGCC
>nega388
AGAACGTCTGAATTCCTATATCTGCCTTC
>nega389
CAGTGAGCCAAGATTGCGCCACTGCACTC
>nega390
GTGGATCACCTGACATCAGGAGTTCAAG
>nega391
CTCTGAGCAGGCGGCGCCATGGTCAAGCCA
>nega392
CACACCATTGTGCCCAGCTAATTTTTTTTA
>nega393
TCTATGAGCTACAGATGGAAACCT
>nega394
TTATTTGCATCTTTTAATATATCCTTTGTA
>nega395
TTTTTTTCCCCTTCCATCATTGTGCT
>nega396
GGGGCTGGTCTGTGAAATGCATAGGAGCCCG
>nega397
CCTATGCTACAGGTGAAGAAGGTGAAGCTC
>nega398
TGCTGCAATTTGCTGAAGGTT
>nega399
CTTAATTCGAAGTGTG
>nega400
CAGAAGACACACTACAGAATCTGG
>nega401
CAGACTGCAGAGGCCACCTGGTGACATGAG
>nega402
ACCATTAGGTCTGATGACATGGACAGGG
>nega403
TGCTGTTGGGAGCAGT
>nega404
AGTTGCAGGCCTCAGA
>nega405
TGCCTGTACCATATACCAG
>nega406
GCCGCAGCAACCTCGG
>nega407
AGTAAGCAATTTATTCATACTTATCAA
>nega408
ATTATGGTATACTCACATTATGAGCTATTAC
>nega409
GGTGCTGTATTTACTGTACTTCATGCCAGGA
>nega410
TCGAGCTTGCAATGAGCCAAGATCGCG
>nega411
CTCAAACTTCTGGGCTCAAGTGATCCTCAG
>nega412
TGTCCAAATAAATCCTCTAAAGCCCTCTTCC
>nega413
CCAGAAGACACTCGTG
>nega414
AAATGTACAACTTAAGCAGTTTATAA
>nega415
GTCCATGTACTTTCTATTCTGCACTACTG
>nega416
AACTTGTGCCGGGCACCAAGACGAGAATAA
>nega417
GAGGAGCCCCTCCGCCCGGCAGCCACCCC
>nega418
GTGGACATTTTCCAGTGAAGGCTGAA
>nega419
TGTTACACAGCGAATGCTAACTGATACA
>nega420
GGCACACACGCACAAGTGGCTGGACTTCGT
>nega421
TGGGACTTGTTCAATGTCACACAACCAGAA
>nega422
TTCTTAGAATAATCATATTTCTGTAATATT
>nega423
ATTTGAGATCACTCAACAGTAGAAAGATGT
>nega424
GTCTGGATCCCTTTAAGATACGAAAT
>nega425
ACAGATGGTATGCTAAGC
>nega426
TGATCAGGTTTTCCTCTGAGGT
>nega427
CATTATTACTAGCATAAAAGGTGGCCT
>nega428
GTTAACCACCCAACAAAGGCAGGTCTGTTA
>nega429
AAACATGACTTAGAGAGGTAAAATAACC
>nega430
AGATCTGGAGTTAAACATGTC
>nega431
ATGCTAGATAAGGCCTGGGGACATGTGGAA
>nega432
GGTTCATTGTAGGTTCTCAATAAACGTTTGT
>nega433
TTTGAAATGTTGCAAACTTAGCTACT
>nega434
AGCTGGAACAAGAGGTCAGAGGCCACAGAG
>nega435
GCTGGGGCTTAGGACTTCAATGTAGCTT
>nega436
CGAGGTGCCACCCAAG
>nega437
TGGCCTTACCTATCCCTAACACCCATTTA
>nega438
TCACAGTTTGTTTATGGTTCTACAAACCA
>nega439
AACTCCACAAACTCTGAATTTGCA
>nega440
AAGATCTCCATGCTGTG
>nega441
TGGGCCTTAGGGAGGTAATTAGAGTTAAAT
>nega442
GTGTATATATTATATATACACATATATATGT
>nega443
AATGTATTTGTTTGGGAAGATTGCATTG
>nega444
GCAAAAGCGCCAAGATGCC
>nega445
GCGTGGGAACGAGAAGA
>nega446
GGCCGAGAACCAGGTTTGGCATATTGT
>nega447
CAAATGTAAGAAGAAAAACTATAAAACTC
>nega448
CCAGCTTCTAAGGTGGTTAAATATCT
>nega449
CGGTCTGTGACCCAGGAAATAATCAGCTA
>nega450
GATCTTGGGATTACAGAATTGGATATG
>nega451
GACCTCAGCTGGCAGACAGACAAGCGGC
>nega452
AATTTATAGTGAAATACCCACATGGGGCTGT
>nega453
CGTTTTAGCCAGGATGGTCTCGATATCCT
>nega454
GATGTTTTACAGTTCAGGGAAGTAATCTT
>nega455
GAACCATACACACACACACACACACACAC
>nega456
CACATTCAGTAAGAGACTAAGCTAGGAAAA
>nega457
TCCCAGCACTTTGGGAGGCCGAGGCA
>nega458
CTGCTGTGCCTCTTCATTGCCAG
>nega459
ATTGAATCATGAGGCAGTTTCCCCTATAC
>nega460
TAGCTGTTCTTTTTTTCTTTTACTTTC
>nega461
TGTGCTGTCCTCTACTTGCCCTGTCACCTCC
>nega462
AAGACAAGGATGAAGACCTCCATGATGAGC
>nega463
TTTCTGGGATATTTACACAGCTCGTAT
>nega464
ACAGTGCTGCAGCAACTCTCTGTGCATACA
>nega465
GATCCGCCAGCCTCGGCTTCCCGAGGT
>nega466
TGATCCTGATTTTAATAAAAAAGAGAGA
>nega467
GCGGAGGGAGGAAGGGAAAGAGGAAGG
>nega468
GCATGGGGCCTGTAACCCCTTTGTTTTGG
>nega469
TGGAGGGCAGGAATGGGGAATGCCTGCCC
>nega470
CCAGATAAGAAAACTGAGGCTCTGAGAAGT
>nega471
AGGTCAAATTGACATACTCTAGAAGATTA
>nega472
TGGCTGCACTCACTTCCT
>nega473
CCCCCTTCCAGCTCCCCATCCATCTCA
>nega474
GGAGGCATCAGCAACAGAAGACCAGAAGAA
>nega475
TCAAAGGGAGGTCTGTGGGCCAGCAGCACC
>nega476
GAATCCTTGGCTCCTGCCTACTATGA
>nega477
ACGTAAACAAACTGAAGAAT
>nega478
GCAGTATACAGGCTCCAGTTGGAAAT
>nega479
AAGAAATTTGGAGAGGTC
>nega480
AGCCTCCCAAGTAGCTGGGGTTACAGGC
>nega481
TCTGTCTCAAAAAAAAAAAAAAAAAAAAAA
>nega482
AGAGTGGTTTGCTTTTTTTTTTTTTTT
>nega483
TCTCCAAAAGGGAGCACTTT
>nega484
AAGGAGAGAGACCTCAGAATACACCAATGCT
>nega485
TGGTGGCATCATCAGAAAAGTGGAGCTCCT
>nega486
CCCATTTTTCTCACTGTGAGGCTTGATCTG
>nega487
GCCCTTGTCCTAGGCTGAACATCCCTA
>nega488
CTTTGGGAGGCCAAGGTGGGCAGATAA
>nega489
TATTGGAGAGTCAGGACTTTCACCACC
>nega490
GCCCGCGGCCCTGACGAGGGAAATGCACA
>nega491
GAACCAAGGCCTTAGGAAGTGAGTCCTGCC
>nega492
AAATGCTTCAAATCAGGGTGGTTTTT
>nega493
AGGTCACAGTGTGTTGGA
>nega494
CACTGCAACCTCCGCCTCACGGGTTCAAGCG
>nega495
TGGGATGTGAGGAGCACCTCTG
>nega496
ATAAACATCGTAAAGAACAAACTGAAACCCC
>nega497
CACTTTGGGAGGCTGAGGTGGGTGGATCAG
>nega498
CGTATCCTCATCCCAGGGCTGT
>nega499
GCCCAAGCCTCTCTGACTGACTCCTTCCCAG
>nega500
TTGAGTAGCAGCTGTGTAAAATGAGGCCG
>nega501
AGAAACGGAGGCCCAGAAAGCAGAAATGAT
>nega502
CAGTGTGATCCTTGTTTGTGC
>nega503
TTGCTTTCACCAACTCAGGGAGACAACA
>nega504
CCAGACAAATGAGAAATAAGG
>nega505
AGAAGCAGGAAAATTTCTCTTACTTGGGAGAA
>nega506
AGCAGCGTAGCTGAACATCTTACGGATGGC
>nega507
GTGCTGTGATCTGGTATGTTTCAGTTATCT
>nega508
GCGATGAGAACCTTTC
>nega509
CGCAATCTCGGCTCACTGCAAGCTCC
>nega510
ACCCGGGAGGCAGAGGTTGCAGTGAGTG
>nega511
GCTCAAGTGATCCTCCTGCCTTGGCCTTCC
>nega512
ACACTGCAATGAGCCAG
>nega513
CTTCAGAAGTGCCACTTCACA
>nega514
GGAGCTTGCCATCTAATGGGGGAGACAGGC
>nega515
GATGTCTAGACCTGGGAGGAGCC
>nega516
ATGATGATTATCCTAGGGATACTGGCAAT
>nega517
CTTGAAGGTGGCAGAGGTTGCAGTGAGCCGAG
>nega518
GGGAGAGGGTCACTGGGCTGAGATTGGT
>nega519
TCTCACTATCGCCCGGGCTGGAGTGCAA
>nega520
GATGTGGCCAATGGGTCC
>nega521
AGCAGCGTACTCTCAAA
>nega522
GCTTCCCGGTCAGGGA
>nega523
AGAAAGACTGTCCTTGCCATCCGCACTGC
>nega524
AGGCAACTGAAAACTACTAAGGTTGAAA
>nega525
ATACATGCAGGTCACAGGGGATATGATGGC
>nega526
CAGGAGAATTGCTTGAACCCGGGAGG
>nega527
ACATAGGACCTGTTGAAGGACTTCATGAA
>nega528
AGCAGCCAAGATGATGTCTACAGC
>nega529
ATTGATTTGAGTAATAACTCCATTTACC
>nega530
CAGTCATGTACCCCTGCTTGCTCAATT
>nega531
ACTGCTTGAGTTAAAATCCTGGCCCTACT
>nega532
TCCCCGAGCAGGGTGTATTTTGTCATCCTA
>nega533
CAGCTAGCGACCCAGGCGGGAGCTGATGTT
>nega534
TTGAGCTGGTGGGGAGGCTGGGAATT
>nega535
GATAGCCAGGTGCGGTGACTCATGCCTG
>nega536
GAAGGCCTTTTCCTCCCATGAAGGAT
>nega537
ACCCTTGCAGAGGTGGC
>nega538
CACTTATCTATGCATTTTTATTAATACTCTA
>nega539
AAGTGAGTAGAAGGTTG
>nega540
GTGGCCCATGGGAAGAACTCACACAGCC
>nega541
ATCAGCAAACATTTATTGTGTG
>nega542
AACAAAAAATATCTAGACTAAAAATA
>nega543
ATTATGAGAGATAAAAAATCATTGTCTTAA
>nega544
AACACTGAGCTAGAACCACCCAACTAAGCTG
>nega545
TAAATTTCATTTCTCTGCTCATATATTTAA
>nega546
TGTGTGTGTGTGTTTTTTAAATTTAT
>nega547
CAAGCATATGTGAGATGCCTTCTGGAAATG
>nega548
ATTTATCCAGGAGAAATAAAAACACGTCTA
>nega549
CTAAATGACAAAGCCGAATTTTGAAATACG
>nega550
GGGAGGAGAAGCTAATGGTGCAGTGGAGA
>nega551
GGGAGGAGCTGCTGCTGCTGTTCTAGT
>nega552
GTAGGCAGCCATGTGGCC
>nega553
GCTTTGTTGCAAGGATTGCATTAAAGAAAAC
>nega554
TCAGATTTATGAATTTCTTTATCTTTTA
>nega555
CACATGCACTCCTAGGATGAGGC
>nega556
GAAAGTGATTAAGTCATGATGGCTCTG
>nega557
CTGCAGTTGGAGGCTCCCACTGAGAAGA
>nega558
CTAGGCAAGGCCTGAAATGTGTTAGAAAG
>nega559
AAGGGAGAAACAGGCTGTGGTG
>nega560
ACCAGCTTGGCCAACATGCCAAAACCCCAT
>nega561
CTGGTGAGCTCAGCACAAGCTGCTG
>nega562
AAAAGAAATAACAGGAAGAACAGAAATAT
>nega563
ACAGGCATGAGCCACTGTGCCTGGCCTA
>nega564
AGAATTTAAATGGGGGTAATATGGAGCGC
>nega565
TTTTTCTATTTTCTTTTTTTTTTTTTTTT
>nega566
CCATCGGAAGCTTTGGC
>nega567
TGAAGGATTGTTGAGCTGAAGGCAATGA
>nega568
TTCTAGGCACTGGCGATGCCTCAGTGAGCA
>nega569
GAGCACTACCTTCCTTCAG
>nega570
CTTATTATTATTATTTTTATTCTACAG
>nega571
GCCTGACTGCTGTGAGCTGGGACATCCA
>nega572
GTACTTTGCAAGGTGATACACAAAAGTGA
>nega573
CATTGACGGTGGTGATGGGGAGCCTGG
>nega574
TGTAAATGCACCAATCAGCACTTTGTG
>nega575
TTGTTGCCCAGGCTGGAGTGCAGCAACGTG
>nega576
TGAGTTTGTTTTCTGTAGGGAAAGGTTTT
>nega577
AGCGATTCTTCTGCCTCAGCCTCCCAGG
>nega578
GCTTGTAATCACAGCTACTTGGGAGTCT
>nega579
GAATGTGTTGACTTCAGGA
>nega580
TTGCTATGCTTTCTGTGTATATTGCAAC
>nega581
ATGGAAACTGAGGCACAGAAATCTTTGA
>nega582
CAAGAACCAAATCAGTTGGCAACTTAATC
>nega583
CATTCTGTCCAGCCACCTGTGCCTATC
>nega584
CCCTTCCTTAGCTCTTCACTGTGTTAAGTG
>nega585
CTTCTGCTACCTGGTTTCTCCCTGGTAT
>nega586
CCTGGACCGCAACAATTATACAAACT
>nega587
TGCGAGAGAAAAAGGCTTGGTTCTTCCCC
>nega588
GACGATAGGCAGCTTCC
>nega589
CTTTTCTAAGCCTTTGTTTAACCTTC
>nega590
CCCTTTAGGAAGAGGAGATTAGGACACAG
>nega591
ATTAGAAGGCAGGAATGTGGAGAGAAGAA
>nega592
CCTGTAATCCCAGCTACTTGGGAGGCTGAG
>nega593
GGTCTCTGTGGCCTCAAG
>nega594
GCAGGAGCTGCCTGTA
>nega595
CTAATATCACCATATTAGGGCTTAAACCTA
>nega596
GCTTTGAGACTTGCTTTGACCTATAGGAAG
>nega597
TTATTCCAGAAACTGCTAAAAGGATCA
>nega598
AGGAAGACTCCTGGAGCTGGTGAACTGTGC
>nega599
TACTTTTATTACAAATGCAACTATTTGTA
>nega600
AGGCTTACTCTATTGCCCAGGCAGGCATGCA
>nega601
TATTGCCTAGGCTGGAGTACAATGGTGTGGT
>nega602
AGAGGCAGGAATCATGGAGGCTTCCT
>nega603
GAGAGGTCAGAGTGATACGAAGAGAACT
>nega604
GGTTCACGGAGTGACAAAGC
>nega605
TAATCACATTATGTGCAACTAATGAC
>nega606
GGTGAATTTCAGCCAAAG
>nega607
GCATGGACCAAGGCTCCT
>nega608
GAGGGAGGTTTCACTG
>nega609
AGCATATTCTAAGATAAAATAGTCATA
>nega610
GCACTGCCTTTGTGAGCTGTAACGCTCACC
>nega611
AGGCTTTTGCTTTCTTGAATATGAAGATCAC
>nega612
AGATTTGTGGCAACCCTGTGACTACCAA
>nega613
AAAAAAATTGTGGTAAGTGG
>nega614
TCCAGGCCTAGTGTTT
>nega615
CTTTTTTTTAAAGAATGGTATTTCACA
>nega616
GACAGTTTTACCATGTTGCCCAGGCTGATCTC
>nega617
TAAAAATTAAAAAACAAACAAAAAAAACG
>nega618
GAGGTAATTAGGTTATGAGGGTGGAGACCTC
>nega619
ACTGTTTAGTGCAATTTCCTTAGTTTTT
>nega620
AACGCAGCAAGACTCCGTCTCAAAAAA
>nega621
CACACACACACTTGCACACATGTGCACAG
>nega622
GTGCTCCATTAAATCAGGAACCTTGTTGC
>nega623
GGGAGCATGCAAGTGAACGAGGTGGG
>nega624
TGAAAGATGACAAAGGGCAT
>nega625
AACAAGGAATTGTTCACCTGATGAAAA
>nega626
ATGAACTCCTTGGTCTGCCTG
>nega627
AGGCCTGTCCTATCCAGGGCGGGTGC
>nega628
TTAATACACCGTATCAACAGAATAAAATACA
>nega629
TTTGAAGAATGTCCTGCAATTCTGCCTAA
>nega630
TACATTTAGTGCAGATTGACACACAC
>nega631
CCCTAAGTTTCTGCCGACTAAACTGT
>nega632
ATTGGTTCCAGGAATCTCTTGGACACCAA
>nega633
AAGCAGACCTGCCTGATATGC
>nega634
TGTTCAACGTGACCTTCG
>nega635
TGTTTTATGGCCTAGCATAAGTGTTATTCA
>nega636
GTGCTGAAGAGGTTGTTT
>nega637
CATTTATCAGTTGATACATATTTGAGTGTT
>nega638
CCCGGCTAGCTCAGTC
>nega639
CAGGCTAACCTCAAACTCCTGGATTCGAGT
>nega640
TCAAAGTACCTGTTTGTGGTCTCAGCTGGA
>nega641
TTGAGTGACTGACTTGGACACAAAATTTAA
>nega642
TTCTAACAAGCCTGAGTTTTAGTCCTGG
>nega643
AGTGTTTTCTCTCGCTCTCTCTGTTT
>nega644
TTCAAACAGGTGACAAAACTGAGGCTCAGAG
>nega645
GACTTGGGTGAACCTTGAGTACCTGAGTGA
>nega646
ATATGATTAACTGCTTTTGTTTTACTT
>nega647
TTACACATGCCACGGCA
>nega648
ATTATGTAATGTCAATTTTTATCCTTTGTA
>nega649
AGAGCTGGGACCTCACTCATGCAGAC
>nega650
GGAAACTTACAATTATGGCAAAAGGTGAAG
>nega651
GGCCTTTACAGGAAAAGTTTGCAGACCCCT
>nega652
CAACAAACAACAGTGTATTTTTTCATCCCCC
>nega653
CATGAGATGAGTTTTCCTGTGTAACA
>nega654
TTATTGTAACCTCAAACTCCCGGGCTCA
>nega655
TCAGATCAGACGTGGCG
>nega656
CAACCCCATCCTCCGGAGCCAATTGTGA
>nega657
AGTGTCTGATTTGAAG
>nega658
GCTGGACAGACTCCATTTTAGCCTCTT
>nega659
GTGGTGCCCGCCTGTAGTCCCAGCTACTC
>nega660
GGTTATCGTGAAAATCAAAAGAGATT
>nega661
GCCCTGGGGTTACCCGATCTGACAAAGCC
>nega662
AAGGGTAAAAGGGTGAGTGGGA
>nega663
ACCTGTAAAAAGATGTTCAATGCCTGCTTC
>nega664
AATTCAGAAAAGACCACCATGATCCTTTA
>nega665
TGTTAGTATGTGCAGCTGTAACACAT
>nega666
ACCTTCCCCTCCTGAGTCTCCTCAACACA
>nega667
GCTAGTTGGAGACAGAGTCTCACTGTGTCA
>nega668
TTTCAATAAATATCTGTTGAATGAATTA
>nega669
CGAGAAGGGTGGATCGCCTGAGGTCAGGC
>nega670
AAATTTTATATGTTTGCAAATATATTT
>nega671
CCTCGACACAAGGGTTTG
>nega672
GGTGAGGACTGGAGAGCACCAGCACTGGA
>nega673
TCTGGACTTATCCTGGTGCCACTGAGACTGT
>nega674
CTGGACTATACTTCAAAAACTGAAAGTAATCA
>nega675
GCCAAGCTTCTTGAAAGGCCTGTCTACA
>nega676
TGCTGGGCTTAAGTGATCCTCCTGCCTCAG
>nega677
TTTAAAAAATAAATAAATAAATAAAT
>nega678
AAACCTTGAGGCTGCGGTTGGAGGATCACTT
>nega679
GAGATGTGCCACCCTTGAACCTTGTTACAACG
>nega680
TTCTTTCTGTGAACTGCTTGTTTATG
>nega681
GCACTCTCCATTCTATTCCATTGATTTAT
>nega682
GGATTACAGGCGTGAGCCACCGCGACTGG
>nega683
CATGCCCACCCAGGAGGT
>nega684
ATAACAAAGGCTGCAACTCTTATCAAGTGGC
>nega685
GTATTAATGTATCATAATTGAAATAA
>nega686
AAGATGAATTTTCCTGCAAGGATGAAA
>nega687
TCCTTGGCAAGAGGGGACGTCCATTCAGA
>nega688
CTGCCCCTTCCTCTGGAAGCTCTGTTCCA
>nega689
CACCTACAGAAGGTGTCCCCACTGTACACAT
>nega690
GAAGTGACAAAGCCTATATCC
>nega691
CTCTGAGAGACCCTAAAACAGAGGAGCCAG
>nega692
TAGGTCTCCTACCCCAAGAGAACTTGC
>nega693
GCGCTAATGGAAGTTAGACCTACCCC
>nega694
CGTCTGCACGGATGAGTGGCCAACTCAGGA
>nega695
CTGGGTGTGTAGCTGGT
>nega696
TTGAACAACCTTTGAAATATTTATGCA
>nega697
AGCCTCCCGAGTAGCTGGTACTACAGGCG
>nega698
ACTGACATGGAAACAGGATCTTTCTTCT
>nega699
GGACTCTTAGCGGTGGAT
>nega700
GATTGTAGCCTTTTGGAGTA
>nega701
TTTCTAAAGTTTTCTGATTGATTG
>nega702
GGTCTTGCTATGTTGCTCAGGCTGGC
>nega703
TTGTGGCTCAGGCCGGTTGCGCCTGC
>nega704
CAAAATCCTTCCAGACTTGACCCACTAT
>nega705
CTCAAAAAAAAAAAAAAAAAAAAGACT
>nega706
GTGACTCACGCCTGTAATCCGAGCAC
>nega707
GCTTTAAGGAATCAGAGTTGACCTATAGTG
>nega708
TGCTTCTCACGATCCAGC
>nega709
AGTCCAATCGTCCACCCACCT
>nega710
TTTGTTTGTTTGTTTTGTAGGGACGG
>nega711
GTCAGAGTGATACGAAGAGAACTCAGTCTAC
>nega712
GGCTCATCTTTGAAATAGTGATCAAGC
>nega713
ATACCTAAATGTTTTCTGGTAACTGGGT
>nega714
CTACAAGATGAAGACCGCATGCTAAAA
>nega715
GTAACTCAAGTGATTGAGCAATTAATACAAA
>nega716
CAGCCTGGCCAACATGGCGAAACCCCATCTCT
>nega717
AGAAAAGAGGGCTGAGCAGAGATAGAATT
>nega718
GGTGTGATCTTGGCTCACTGCAACCTCT
>nega719
GTTAGATCCTAGTCTATTGGACACCTA
>nega720
CCAGTGGCCATGCTATAAGGACACTCAAGC
>nega721
ACATCTCAGGTTGACGTG
>nega722
TGAACTTGCTGGGCATGTGAGTGCACCACCT
>nega723
GGGCCACAGCCTCAGATGCAGAAACA
>nega724
CTCCCGAGTAGCTGGGACTACAGGCACGC
>nega725
GTTTGTAGAGATTGGGTCTTGCTTAGTT
>nega726
GCCACTCCATCACCTGC
>nega727
GGCCCTAGAATAGCTAAAAAAAAAAAAAAAA
>nega728
GGTGCCACTCGCTAGCAGTCTCGCCATGA
>nega729
AAAAAAAGCATTGTAAAACTTTTTGT
>nega730
GTATTACTGCTCTTGAAATGCTGAGATG
>nega731
CTCCCACAAGAAGCTGGTGGAGCAGAGTGT
>nega732
CAATTTTCCTACCTCAGCCTCCCAAGTAGC
>nega733
AGTTCTCATCATTTAGCTCCCACTTATAAG
>nega734
GGGGCCTCAGAGAGTGCATCTGTT
>nega735
AATTCTGTAAGACCATGGATGG
>nega736
ACTTCATGAAATCTCATAACTTCAGTTAT
>nega737
TGAAAAATGAATAAGACTTTGTCACTA
>nega738
AAATCAAAGTTTTGACTATTGCATGGAA
>nega739
ACAAAGATCTAAAGCCTCCTTTCAGCAGC
>nega740
TAATAATGTTAATTGGCACTTTCATTT
>nega741
AAAGCAAAAGGGGAAACAGCTTATAAAACCA
>nega742
ATAAACAGCTAAGTGAGTGC
>nega743
AAATACAATCATATAGGGGGTTAGGGCTCC
>nega744
GTGGCCTGGACAGTGAAGGGAGAGAAGT
>nega745
CCATGCAACCAGTGTCT
>nega746
CGGTGAAATACCACTAC
>nega747
GGCCTGAGCTCCACCTCCTGTCAGATCGGTGG
>nega748
TTTTAAAATAAATACTTGTTGGCAATTTGTAT
>nega749
GGATGAGGTGCTACACAAATGAA
>nega750
AAACAGCCCTGCAGACTGAAGCCGGA
>nega751
GGGGCAGACCTGTGTG
>nega752
AATAGATGTTGGTCCAC
>nega753
GTCTTGCTGACCCAGGAGCAGCAGAG
>nega754
CGATGGCCTCCAGGTATACTACCTCAGAGA
>nega755
TGACCTGAAGCAACTGAAGATCCACAAAA
>nega756
TAGTAACAGAATACCTGAAACTGGGTA
>nega757
GCACGGAAGAAAAGGAGAGACTTG
>nega758
AGTGGCTCACGCCTGTAATCCCAGCAC
>nega759
CTCGGTTCCTTGCAGGCTGAGGCCTG
>nega760
TCAGCGTCCTGAGTAGCTGGGACTACAG
>nega761
AAAGAGACTGTCTACCTTGCTA
>nega762
AAAAAAAATAAATAAATAAATAAAAGAAAC
>nega763
CTGTGTTTCAGATGATTA
>nega764
TGTTGAAAGGCCATCCTCCATCTGGAGGC
>nega765
GACAGAGCCAGGATTTGAAACCAGATGA
>nega766
ACTTTCTCCCCACTCCTCACCCCCTGCC
>nega767
CACCCCCTAATCAGCTACACTGGACGTGAC
>nega768
GTGGAGCCTTTGGGAGGTGATTAGATAAT
>nega769
TAAACAAATAACCCTATTTTAAAATCAGC
>nega770
AATGGTTGAACTAATTTTCACCCCCACCA
>nega771
CCAGACTTCAGGAACCCAATGTAGAGTCC
>nega772
GTTCCAGGTCCCAGGTCCCAGTGAGTC
>nega773
CCTTATCTATGCTCCCAATTCCAATTCCT
>nega774
CTAAATTCTATGAAATTAATAAATGGTT
>nega775
ATCATAGTAACAATACTATTAATCGCCCACA
>nega776
GCCTTGGTGGCTGTGTACTAGTTCTGTGA
>nega777
GAGTGTCAATTAATCTTGGTTTGAGT
>nega778
AACAGTGCTTATCATCA
>nega779
ATTTTTTTGAAGGGGTTTTTGTGTCTCTAC
>nega780
AGCTCAGTGGTTAGAGCACTGG
>nega781
TTACAGGCGTGAGCCACCGCGCCCGGCCGG
>nega782
CGGGTGCCTGTAATCCCAGCTACTTCAGAG
>nega783
GGAGTCAGCTGTGCAAAAAAAAAAAAAAA
>nega784
AGGAACAGCAGCTGCCTTCATTTGTA
>nega785
GCTGCGAGACTTGGAAAAATAAGGACTGG
>nega786
CTGTAATCGCGGCACTTTGGGAGGCTGAGG
>nega787
CCACATGGTTATCTCAGTAGATGCAGAAAA
>nega788
TTTGATGTGGCCTCCACTATT
>nega789
TGTCTTTGCCAGTGCAGGCTGGGATGCAA
>nega790
CCCCACGTTGGGCGCCA
>nega791
ACTTGTAGAAAACTAAGAGTAACATAAATAA
>nega792
GAGAGCTCAGCCAAGAATCAGCACAACACT
>nega793
CACCAGTTATATCATCCTGGGCTGTT
>nega794
AGCGAGGGGATGGATTCCACTTT
>nega795
CCCAGCAGAGCCCCCTT
>nega796
TGGCTCAGGCCGGTTGCGCCTGCCCTCGGG
>nega797
TTCAGAGTTCACCTTAACATGAGAAA
>nega798
AAATTCCTGGTGATTTTAGCATCCAT
>nega799
ATTGAGTGAGCGCTTGTGGG
>nega800
TAGTTTATTTGGGATAATTTTGCTTATTTT
>nega801
GGCGCGTGGCTCCTCCCTCCGGGGCCCAGG
>nega802
CTGGAATTAGAGGCTTGAGCTACCATGCC
>nega803
ACCCTCTAGAGGGAAGCACTTTC
>nega804
AAGGTCAGGTACTGCTGTGAAGCAAAATAA
>nega805
AAAGCACAGACTAGTCAATTAATGCAATAGT
>nega806
TCCTGGGTTCAAGCAATTCTCCTGCCTCA
>nega807
GAGAAGAGAATTTAAAAAAAATTAAAATTCTA
>nega808
CATGTGTCAGGAAACTGAAGCTGGCTCA
>nega809
AAAGATGACTTACAGAGTTTGCAACACTAT
>nega810
AGTGGGTATAAACATG
>nega811
CTGGACCACTTCCACCTCTTGGTAGCTGTT
>nega812
CCAAGGTTCTTATTATGCAGATGAAGCCT
>nega813
TGCCAGTGATTGGCTTAGGAATGG
>nega814
TATGAACCAGTTCTTCCCTATATGAGAGTG
>nega815
ACACACTCCTCAAAATCCTTCCAGACTT
>nega816
AATGGTTTAATAATCTTGGTTTTAAAAAGTT
>nega817
CCCTGTTTTGTGATGTAGGATGT
>nega818
AGACCAGGAGTTTGAGGCTACAGTGAGC
>nega819
GTGATAAGTGCTGTGGAACAGGTGAT
>nega820
AAAGCCAAACACTGAATACACATGGA
>nega821
AAGACTGAGCAGACCCTGTGGTACAGTT
>nega822
GGATATATGCAGTCCTTGTCCCAAAGCAG
>nega823
CTTTTGTGCTTCTGCCAAAAGAATACT
>nega824
AGGATTTGGGTCTTTG
>nega825
GGACGGCGCTATGTGCAGGTGAGCTTGTGC
>nega826
TCTATTCCAGTGACAATAAATCACTT
>nega827
GTGTGTTGTGCCATTAAAGATT
>nega828
CACGGAAGTTCGCGCCATTTGCAGAGGGGAG
>nega829
CAAGTGGAAGGTGGGTTGT
>nega830
TGGATATCAAAATATCAAGAACTCCAAGGA
>nega831
TTTGCATTGATGGAAATGTTCTATTTTAGC
>nega832
AGTAACAAGCCCCTAATTTCATGTAG
>nega833
GTGGTACGGTCGTTCCGC
>nega834
GTCTGGATGAGCACTGTACCTGCAGATCAC
>nega835
GCGGAGGTGAAGCATAGTGGGGTTATTC
>nega836
CTGAAATTTTCAATCAGTATGTCTCTC
>nega837
GACCCACGGGATGAAACTCTGC
>nega838
TCTCCTGCCTCAGCCTCCCAAGTAGCTGG
>nega839
AACTACTGAATTCATTCCTCCTATGTAG
>nega840
CAGCAGATCGAGACCATCCTGGCTAACA
>nega841
CTGGACATTACCTGGGGGATGCTGAAGAA
>nega842
GTTCGAGGCCAACCTGGTCCACATGGGTTGA
>nega843
CACAGCACAGCTTTCTCCTCATT
>nega844
GGATGCACAGACTGGCTCTGTG
>nega845
GATGTGGGCGGCAAGCCACCCAGGCACCGAG
>nega846
TGCATCGCATCCTGAAGCTCAGCCTGC
>nega847
TTCACGAGTGTCTTCT
>nega848
AGGAGGACCCTGAATC
>nega849
TCCAGAGGACAGGAGGG
>nega850
AGCTAATTATTACCACATCATGGATCTT
>nega851
TGGCCAGCATATCAAGACCCTGTTTC
>nega852
ATAGCTGGCTCAAATGAAAATGGAAATAAGA
>nega853
CAGTCCTGCTGAGCATCCAGGCCACTTA
>nega854
ACAACACCTTGTGAACACAGAATTCT
>nega855
GATCTGAGATATTCCAG
>nega856
TGTATGGTGTGTATATACCA
>nega857
CTAGCTCAGTCGGTAGAG
>nega858
CCATGACTCGGATCGGGGGACCTCCCTT
>nega859
AAGACAGGCCTCAGAAGAACCCAACC
>nega860
AGAAAGAAGAATCCCCCAAGAATCAAT
>nega861
GACTAAAGGCGCCCGCCACCGCTCCCGGCTAA
>nega862
CTTTGTTATAGCAGCCCTGGGAAACTAGT
>nega863
CTGACCTCGTATCTCATCCTGTTACTTAG
>nega864
TGGGAGAACAAACAAACAAAAATGAATC
>nega865
AGTGTTACAGCTCATAAAGGCAGTGTG
>nega866
CGTGGGTGCTTAATAAATATTCAGGGAGTG
>nega867
CGAAAGAGCTGCTGAGGCC
>nega868
TGTCCTGTCTCCCCATCTCTATCTGCCAA
>nega869
GGAGACAGCGTCTCACCCTGTCGCCCAGGC
>nega870
GGTCTCAAGTCCTTCAT
>nega871
TTTGCCTTCCACCATCATTATAAGTTTCCTG
>nega872
AAAAAATCGAAGAGGAGGACTTTCTCCCTT
>nega873
GCCTAGGTCAGGAGCTCAGAAGT
>nega874
CTTCTCTACTAGACCATACGCTCCTG
>nega875
TGGACAACTCCAGAGGGCACCATTGG
>nega876
GCCGACAGGGTGAGACTCCATCTCAAA
>nega877
GCCATTTCTAGGGTGCTG
>nega878
TACCAGTGACTTTCTTCACAGAATTGGAA
>nega879
GTTTTGGGACCTTCTGAGGTTG
>nega880
GACGTACTTTCCTGCAGGAG
>nega881
GGAGTGAAGTGGCCAGCA
>nega882
GCTGCACAGCCTGAAATTACCTTTATT
>nega883
GCACAATGTTTGATACAACCCAAATGT
>nega884
TCCTGCTGTATTTGGAAACGCA
>nega885
AAAAACTCATAAATCCCTCTCAGAAAAAC
>nega886
AAAATGTCAGGCTGACTTC
>nega887
CATTTTCCAAAGATACCCTTCCCATCAGT
>nega888
CCTGCTAGAGCCTGCAGAATG
>nega889
CTTGGTGTTGGATGAGGCAG
>nega890
AGATGCAGCCCTTACCTTCAGGTCGT
>nega891
TAGATGGATGGATGAAGGGATAAACAGAT
>nega892
CTCTACTGAGAGACATGAGAAAAAACA
>nega893
TACCACCTTGGAAGTGAATCTTCCAGT
>nega894
GGTTGAAAAGCATCATTCAGAAGGAACCAAT
>nega895
GCAGCCGTGCAGAGATGTGCC
>nega896
TTTAAGTTCTTTGTAGATTCTGGATA
>nega897
GGCTTTCCAGATGATGAAGGGGCCTCAAGC
>nega898
TAATTTTAGTAGAGAAGGGGTTTCGCCAAGC
>nega899
GTACATGATATATTTTGATATGGGCA
>nega900
CAGGCCGGTTGCGCCTGCCCTCGGGCC
>nega901
GGTTGCTTGGCATGGG
>nega902
CTTCAGAATTGAACTTCTGGCCACACTTA
>nega903
AAGAGGCTAAGGCAGGAGAATCACTTGAA
>nega904
AACCCCTCAGGACAGCTCTGTAAGGATGGTA
>nega905
TGAATATAAATCTGTACTAGTCAGGGATATT
>nega906
TTTTTTTTTTAAACTTTTTGTTTTGAAATA
>nega907
CCCTTGACACAAGGGTTTGT
>nega908
ATAAATACAATAATAAATCAAACAGAGTGA
>nega909
TAGGACTCTGTGTGCCTGACC
>nega910
AGAAGAAAAAAAAGACAGGATCAAAAG
>nega911
CTACTCGGGAGGCTGGGGCACGAGAATCAC
>nega912
GTCTTATCTATCCAGTCCCTGTACAAGAT
>nega913
AGCCACCCACTCTACAGTAATTTGTTCTAGC
>nega914
CAAGTGTGCATTTTACAAGGAGCAGT
>nega915
AACAACAGCAATTTGGTTCTCAGCAT
>nega916
AGTCCTTTCCCCATTGCTTATTTTTGTCAGC
>nega917
GAGAATGAAGACCTTTATGATGATCTGCTTC
>nega918
GATACTGGCAGTAATGACCTAGGTAGG
>nega919
TACTTTAAAAATTCCAATCATCATGT
>nega920
CCAGGCTTCATGCTGCTCTCTTGCCT
>nega921
GGTCTAAGGCGCTGCG
>nega922
CACCTGGTGTTTGGGGAC
>nega923
GATTTTAGGTGTGAGCCACTCGCCTGGCAGA
>nega924
GTAGCCAATAGAACAAGAAAGGAGTAGAC
>nega925
TTGTTTGTTTTGAGATGGATTCTCTG
>nega926
GACTTGTCTTGCTCTCTCATGGATCTCT
>nega927
ACAGAAAGGGAAACTAA
>nega928
GTCACCTTCCAGAGCTATTCTATAAACATA
>nega929
GGATCCTGACAGACAGCCTGATAGACA
>nega930
AGAATCTGATATAAATAGTACTGTGC
>nega931
CTTTCACCATAATGGCCAGGCTGGTC
>nega932
CATGGGGAGACCCTGTCTCAAAAAAAA
>nega933
TATTGATTTTTGTGTCTGTATACAACCT
>nega934
TTCACTCTGTTGATAGGTTCCTTTGCTCTG
>nega935
TGGACCTATGCCAAAACC
>nega936
TCAAGAACAGTCTGGGCAACATGGCAAAAC
>nega937
CCCTCGACACAAGGGTTTGT
>nega938
AGGTCCCACCCACTCGGGAGGAATGGGAT
>nega939
TCATTTATTAAATGCTGTACCAAAAGTGAAA
>nega940
GGCCTAGGTCAGGAGC
>nega941
ATCAGCATCACCTGGGAGCTGGCTAGAAAG
>nega942
CTATAAATTGCACAGGGTACCTTACAGAG
>nega943
AGTACAAAAACTATAACCCAAGTATTACC
>nega944
GCAGCTATCTTTAGAA
>nega945
GTGGAGAAATGACAGCC
>nega946
AGACTGAACTGGCGTGTGTGC
>nega947
TGGAAGTGGATCCAGCAACCTCAAGAGAGGT
>nega948
AACTGTGTCGTTCTAGTGCCTTTTGGCCTT
>nega949
ATGTGTCTGCTGGGCAATGCTGAG
>nega950
TTGCAGAGGTGGCTGGTTGCTCTT
>nega951
CTGTCCTTGCCCTCACTCTGTGAGGAG
>nega952
TGCTGTAAGCTGAGATATCTCCACTGCAC
>nega953
TGGCTCACATCTGTAATCCCAGCACTTTG
>nega954
TACCATATAGAGAACAGGAGAGTTGATG
>nega955
TGTACCATGTGCATATATTACCTATTC
>nega956
AGATACATTCACTCTGGTCCCAACGCCTCT
>nega957
AAAGTGCTTCCCTTTAGAG
>nega958
GATTTAAGCATCTTCAGATTTTGGTATCCTT
>nega959
TGAATCTGACCAACAATCACAGGAAC
>nega960
GATTCCCATTTCCTCTCATCTTTCCTGGGG
>nega961
AGAGGTGTGACGAGACTCG
>nega962
CTGCCCCTGACTCTAGGGCCGT
>nega963
AGTCTGTGGAATTTTGCTATAGCAGCTCG
>nega964
AAAGAGCAACATCTTTGTGGTCAGGCTT
>nega965
CACCATTTATCGAATAGGGAATCGTTTCCCCA
>nega966
GTCACTGTGATTTTAA
>nega967
CTTCCTGAAACGTGTGAAGG
>nega968
CTGCAAGCTGAGGGAGCCGGCTCCGGCC
>nega969
CTCACTGCAATCTCTCTCTCCTGGGTTCAAG
>nega970
AAGCCACCACATAAAAAGTCAGACCATCTG
>nega971
AGGAGAGAGCCGGGCTCCCCCGGAAGG
>nega972
GTTAGAATGGCAACCATTAAAAAGTCAGGAA
>nega973
TTTTGGTAGAGACAGGGTTTTGCCATGTTGG
>nega974
ACCTACGCACACGAGAACA
>nega975
AGCTTGTCTTTACTCTCCCCTGAGTCACTTC
>nega976
TGGGCTGCTTCCTGCCAGGACCTGG
>nega977
CGACGCTGTGTGAGTTCCCAGGCTGAGGCTG
>nega978
TTGTGTCTTAGTTTGTAACAAAAGAAGTTTAA
>nega979
GGAGGGGACCCGGGAACAGTAGTAGAAG
>nega980
TGGTGAGGTCTGACCTGGTTCTT
>nega981
CCTGCAGTTTACAGACTGCTTATCATAGAAC
>nega982
GAAAATAGAGAAAGCGGTTTCCATTTCTT
>nega983
GCCCAAAATGTAGAAAAAAAGCATACT
>nega984
GGTTCACGCCATTCTCCTGCCTCAGCCTC
>nega985
GGAATCTCTCTATTGCTCTAGTTGTCATGT
>nega986
CCTCAGGTGAGACATCAGCCTTGGCCAT
>nega987
TTAATAGCTTACCAACCAAAAAGAGTCCA
>nega988
AGGCTCACTCTGGTTGCTAAG
>nega989
AGGTGATGAAACTGAGGCTGAGAAAGGA
>nega990
TGGGTTAAAAAGTTCCATTTTTAGCTC
>nega991
AGCGCCATCACGCCCGGCTAATTTTGTATTT
>nega992
AAATACTACGGTCTAGCCTTCG
>nega993
ATCAAATGAAGGTTGGACTGA
>nega994
ATTTGGATTTTCTTCCTTATCTGTCATGT
>nega995
ACAATGCCTCAGGGTTGC
>nega996
AGCTTCCTGAAGCCATTCTTTCATGGGACATC
>nega997
GATGAAATTCCTGCAACTAAGAAAATTCAA
>nega998
GACTTTTGATGTCAGAGGGCCAAAGA
>nega999
CATTGTACAGGGCTAT
>nega1000
CTTGCAGGAAGGTGTGGAGGGGAGAGGCGCG
>nega1001
CTCCTCCCACAGGAGCTTGCTACATGTGC
>nega1002
CACGTTTGGCCAGTGAGGGA
>nega1003
ATCTTTCCCTAAGATCGTCATCCCTTC
>nega1004
CCAGGGCACGAGTTCGAGGCCAGCCTGGTC
>nega1005
CTAAGAAAAATTCCTCTGCCTTGGGATCC
>nega1006
AAATATGCAAATTTATGCTAATAGTA
>nega1007
CGAGCCCCACGTTGGGCG
>nega1008
CCCCTGGAGGCGTGGG
>nega1009
GCATATTAGTAAGTGAAAGAAGCCAATCTG
>nega1010
AGCTCACAGCAGCACCATTTACACAAAAAC
>nega1011
GCAGGGGCCATTGCTCCAGCCTGACTCCAG
>nega1012
CCCGCCTCTGCCTCCACCTCCCCAGG
>nega1013
CAGTCTCACCCTGAGCTGTCCCTGT
>nega1014
ACTCTCACCTAGTTCTTCTGACTCCAA
>nega1015
AGGGCACTTCTTTAGGCATTTCATTAAGG
>nega1016
ATCCACCTCCTGCCTCTAT
>nega1017
AGGAGAATATCTCTCTGCCTATTGCT
>nega1018
AAATACCACAGGCCGGATGGC
>nega1019
ATGTGTCAAGGTCGTGAAAAACAAGAAAA
>nega1020
CATCACAGCTCACTGCAGCTTTGAATTCCT
>nega1021
GGAGGTCTTTTTTTTTTTTTTTTTTTTTT
>nega1022
TGCTATGTTGTCCAGATTGGTCTCGGACTCC
>nega1023
CCACCATATAAAGAAGTCCAGGCTAT
>nega1024
GGAGGCCTGAAAATGGCCCTGAAAGGG
>nega1025
CCAGCACCTAGAGTCATCTTTAGAAATGCA
>nega1026
CCAGGAGTTTGAGATAAGATTGGTCA
>nega1027
ATGAGCAGGACACTGGGTAGGGGCAGGAG
>nega1028
GTGTTGGAGGAAAAAGCCTAACTGAAGA
>nega1029
TGAGGTTGCCTCTGTCCCTGTTTGCCCCAAC
>nega1030
CCTGAGTAGCTGGGACTTGCACCACCATGCC
>nega1031
TCACTCTCGCCCAGAGTGGAGTGCAGTGG
>nega1032
GAAAGCCACACCCCTTAATCTACAGA
>nega1033
CAAATGGAGCCACAGAGA
>nega1034
CCGCCAGCAGCATCTCTTGCTAGAATTT
>nega1035
GACGAATAATTAAGGGGGACCTCTGATCAAC
>nega1036
GCCAGTTAATGATGGGTTGAT
>nega1037
ATTCTTAGATTCTTCAGTCCAGCCCTTCA
>nega1038
CAACCGGGGGTCAGCAGAATTATTTTT
>nega1039
CCGCCCCAGCCTCCCAAAGTGCTGGGATT
>nega1040
TTGCCTATGGGTTGTTGGAA
>nega1041
TGCTACTTATAAGGTACCTAGCGTTGTCAA
>nega1042
CAAATATGGCTTTCAAGCCAGTACAAGGAAG
>nega1043
TGAACGGAAGAAGCCTGCAGCCCTCACCA
>nega1044
TGCTGGTGTGAGTGCTCGCT
>nega1045
ATTGGAAGGAGATTCACAGCAGCACCCC
>nega1046
GGTGAAACCCCGTCTCTACTAAAAATACA
>nega1047
GGCGAGCACACCCCATCGCACGCCCTGCAA
>nega1048
ATGTTGTCCTTACCAAAATTAAAATA
>nega1049
TATGTAGTATTTTATCCCTCACCCCGC
>nega1050
CTCTGCTTCTCTGGCACATGGACTCT
>nega1051
TTATTTCTCCTCACCATTTGGAAAAA
>nega1052
TTAACTCAGACTCAGTTGGAATTTGTG
>nega1053
CTGGGACAGGGCTGGAACCTGGGAGC
>nega1054
ATTTTTATTTTTATTTATTTATTTTTTT
>nega1055
GTGCCTGTCTTTACTTTAGTCTCTTAATC
>nega1056
GGAAGCCACGGAGGAGATTTATGACTACCC
>nega1057
GCCAACAGATCAGGAAATGACTGCCATGG
>nega1058
TCTGGGAGGGGAGCAGGGAGGGAAGAA
>nega1059
AAACTCTGTCTCAAAAAAAAAAAAGG
>nega1060
GTTGAAGATAAGGCAGACAACTGGATT
>nega1061
AGAGACAGTCGGTGTGCAGCAAGAGAAAAG
>nega1062
ATGGGTCGTAAACTCTACGGGCAAAACCTTT
>nega1063
TACTATTAGCCCTCAATTTACAGATAAGAA
>nega1064
TTTTAGGTTTTGATTCTACTTCTGTT
>nega1065
TGTCCTGTTTGTTGTGCTCT
>nega1066
ATAAGAGATGGAGCGTGAGAAAGAGGCA
>nega1067
TTTTCTGCCATGACTGTAAGTTCCCTGA
>nega1068
TAGGTGTAGAAACTGCTTCTTCAGTTATT
>nega1069
CTGGCTCCAAAATCCGGCTCCATGACTGATG
>nega1070
TTTGTGACATCTGTCCAGGTGGACTGA
>nega1071
GAGATTGAAACCATCCTGGCTAACACAGTG
>nega1072
ATGAGCCACTGATACA
>nega1073
CATGGAATAGAGATGAGCCATCCCAGCGG
>nega1074
CCCAGCAAGACCTGCCAGAGGGACCTACAG
>nega1075
TGTTCTCTTGTTTATGCAAACTGGCTG
>nega1076
AACAAGTGAGTAGAAGGTT
>nega1077
TACCTGCTCATATCCACTGCCTGTTT
>nega1078
GAGCCTGGCAGAAGAGGGGAAAGCAATA
>nega1079
AGGCTGATCTCTAACTCCTGGGCTCAAG
>nega1080
ATATTAGACTTCCCATCCTCCAAAAC
>nega1081
ATGTAGCAATTTAAAAGAAAAATCTATTAT
>nega1082
GCCCTGGATTGCGGGCAGCCTGCAGAAGCT
>nega1083
CTGTTTTCACAAAGAAATAAAGGGTCT
>nega1084
TGATTAGGGTTTCTCAC
>nega1085
AAGGGACTAGTAGCTTCTAAAAGAGGCTCC
>nega1086
AACAGGGCAAAAGGAACATACTGGTGAATT
>nega1087
CTGAGGATCTGAAGGAG
>nega1088
GGAACCAGAAAATTAACATTGGCATAATGC
>nega1089
TGGCCTATGTCTATATAGAGTCAAGAT
>nega1090
ATTGCTCTTTCACTGCTTTCAACTGG
>nega1091
AGAAGTGCCACTTCAC
>nega1092
GGTGAAATGCTTCCACACCAGCAGGA
>nega1093
TGCCTCACACTGGCCTG
>nega1094
TAAGGAGCTTGATCAGGAGGGCTGGAA
>nega1095
CACCTGAGGTCAGGAGTTCGAGACCAGCCTG
>nega1096
CTAGGAAATAGATTCTCCAGCCCCAGTCAG
>nega1097
GGATCTGGGGCTTACCAT
>nega1098
GGAGACACACAAGTCC
>nega1099
AAGTTACAACTGTGCCCTCTCCAGCAAAGTC
>nega1100
AGCCACAAGAAAGAAGGTGCCTGGAT
>nega1101
GAATACCACCTTTTGGCAGAGGCAAGA
>nega1102
TATAATGCTTAATAATCCCATTAGGGTAA
>nega1103
CCACAAGAGCACAGGGAGGCTCGGAC
>nega1104
AGCTCTCAGGGAGGCTAAGAGGCGGGAGGA
>nega1105
TGCATTGCAGTTGCATTG
>nega1106
GCAACAAGAGTCCAGTGGCATGCAGGCACA
>nega1107
CAGTTGCAGCAACAGCAGCAGGATCC
>nega1108
TAGTGGGAGAGGGAGCAGAGCAAGGGCTGG
>nega1109
ATTGCCCACCAGGAATTACCTTCCTCCA
>nega1110
TATGACGTGGATCAACCTTGAAAACATGACG
>nega1111
AGTGGAATTGCTAAGTTGAAGGACATA
>nega1112
TCACTGAAAATGGACCACCGGGCCTGGTGC
>nega1113
TTTCATTGTGGTGGTTGTTTTTTGAGACAG
>nega1114
GTCTCCCCACTGCCCAATAATCAGGAATT
>nega1115
GATAATGTTGGGTTCAGG
>nega1116
TAGTGACACAGGAGTTTAACACTCCTACAGT
>nega1117
CTGAACCCAACTTTTGAAGAGGGATGC
>nega1118
GATGATGATTAGTCCTAAGTGCTT
>nega1119
GAGAGTTGACTCACACAACCACAGGG
>nega1120
CACTGATGGGCACGTTCTTCCCAGAACA
>nega1121
CCAATAGCTCCTGAGGAACTGAAGCC
>nega1122
TGCTGTGATGGTGGAGACATCATTACACATT
>nega1123
ACCAGCTGGAGCTGTGGCAGAGGAACAT
>nega1124
GAACAGATGCCGAGTGGGAC
>nega1125
AAGATGAACTCCTTGGTCTGCCT
>nega1126
GGATTTGGAGAACTTGTCATGTTGCTCTA
>nega1127
TGCTTGATGTATGGTGTGTGTTTTATAA
>nega1128
CAACCTCTAATGTAATTGT
>nega1129
AGAGATTAACATTTGAGTCAGTGGGC
>nega1130
AAAGAAGAAGAGATTAAGACACAGACAGAT
>nega1131
CCCCTTTGTGGGAAATGGTGTC
>nega1132
AAGCTGCCAGTTGAAGAA
>nega1133
ATGGCATGCCAATTTGTTTGATCACAGTT
>nega1134
GACCCACTTCCAAGACCACAGAGTTGAA
>nega1135
AAAACCTGTCATGTTACTAAGAGCAG
>nega1136
AGCTTGTCTCAGGCTGTGA
>nega1137
GACAAACACCAGTTACTTGGCTCAATATCCA
>nega1138
AGTGCACTGCAGGTTGAGG
>nega1139
TGTTTTTTTTTTTAATTGTTTTTATATTTA
>nega1140
GGATGTTCACACCTGAGACTGGAGAA
>nega1141
CTGGTTGTTTTGGCTGTTGTGGGTTTCT
>nega1142
GGTGACCAATCTTTTATGAATAGAGAG
>nega1143
CATACTGGAGGCTATGCTTCCCAACCTGC
>nega1144
GGAAGATGAAAAATTCCACCTTCCTGGGGATG
>nega1145
CCAAGAAAGAGGGAGAGACAGGATTTGGAC
>nega1146
CCTCCAATGCCAACCTAGTAAACCTGGATA
>nega1147
TAGCTGGGACTACAGGCACCTGCCAT
>nega1148
AACCACATTCCCACTCCATCCCCCTTTC
>nega1149
ACAGAACAAACAGGGC
>nega1150
TACCAACATGGGATCACGAATCACATCGCC
>nega1151
GAAATATGATGAGATATTAAGAGTGA
>nega1152
CTAGCTCAGTCGGTAG
>nega1153
CACAGGTAGCTACTCTGTGTTCACCTT
>nega1154
GTTTATCGGGGGTGGTGTCTATACAAGTTGC
>nega1155
CCCTTGTGCTCTGGATGTGGGATCTGGA
>nega1156
TAAGACAGAGCTGGACTGGAGTCTGAGGGG
>nega1157
GTTTGCCTGCATACCTCC
>nega1158
GCCCAGGAGTTTGAGACCAGCCCAGACAAT
>nega1159
GCAGGAAAGACACGGTT
>nega1160
TTTGTTTTTTTTTTAGATGGAGTCTTGCT
>nega1161
GCTGGTTTCAAGGCCATAGCTTTAAGA
>nega1162
CTACCCTCTATCTTCACGAGATCCACTGT
>nega1163
AGACCATCGCAGGTGTCATCATGTTTAAGC
>nega1164
CTGTAACACTCACTGCGAGGGTCCGCAGCT
>nega1165
TTCCTGGAATCCAGGCTGGCTTGGTGACTT
>nega1166
CCAACAAAAGCCTGTTCTCTCTAGCCAAAAA
>nega1167
GCACGAGTTCGAGGCCAGCCTGGTCCACATG
>nega1168
TGAATAAATCTCAAGTGTACTGCGATTTGA
>nega1169
CATGGAGAGCAGCCGGGA
>nega1170
GGAGTACAGTGGTGTGATCTCGGCTC
>nega1171
TCCCAACACTTCAGGAGGCAGACGCGG
>nega1172
CCTGTGTGACAGGAGTGAAACTCCATCTCA
>nega1173
TTAAGAGCAAATTACATATTTATTTGTAA
>nega1174
TCCTAGCTTATAAGGGGCCTAAG
>nega1175
GTAGAAGAGAACCTTCTGCTATAAACAGCT
>nega1176
GGTGAGTTCTCCTCTATGTAGGGT
>nega1177
ACAAACCAGATTTTTTTTTCTCTGAGA
>nega1178
TTATTTCATTAAAAATAGAAGCATCA
>nega1179
GCCCAGAGAGGGTGTGAAAGCTCCACACC
>nega1180
AGCCCACAGTCAGCGCTTT
>nega1181
TCTTTCTTTTTTAATACAGGGTCAAGCTGG
>nega1182
CTGATGTTATGCAGAAAATAGAGGTGA
>nega1183
CCAACTCAGCCAATGTGTCAGTTGACCAA
>nega1184
CATGTTGAGATAGGAAGCAAGAAAGAT
>nega1185
GATGAGTATTCTGGGGTGT
>nega1186
AGGGCCTTAAATTTAATATATCCCAAACTG
>nega1187
TGTGCTCAGAAGGGCCC
>nega1188
CTGATCACTCGAGATACATTCCAGAATTCA
>nega1189
TTCATGCCATTGTGCAACCTTCACCACCGCC
>nega1190
GTAGACATTCAAGAAGTGTGAAATGCACA
>nega1191
AAGTAAATAATCCCTACAACAACAAC
>nega1192
GGTCAGGAGTTTGATACCAGCCTGGC
>nega1193
CAGGGAGAAAAGAGCAATTGTTTATGTCC
>nega1194
TGGGGGCTTCCAGGCTATAGGTAAATTTA
>nega1195
TTGTACTAAGAGTAGTTCTAGAGGAACATAAT
>nega1196
TCTTAATTGCCAAAGTTTGTTTTAAGTCTTA
>nega1197
TTCTCTTCTGTGTAAAATGGGGGACCCT
>nega1198
ATCGCACTGCTGCACTCCAGCCTGGGCGA
>nega1199
TATGATTAACATCTACATTTAGTTGACA
>nega1200
AGTGGTGGCGCACGCCTG
>nega1201
AGATTATATCTTAAAA
>nega1202
ACGAACTTCTGAATGGACC
>nega1203
ATAGCCTGCACATCCCATT
>nega1204
AATGAAATTTAGTTTCTATAAAGAAA
>nega1205
ATAAGCTTTAGAATTACTTTTTCTATA
>nega1206
AGGCTGGAGTGTGGTGGCACAATCACAGC
>nega1207
GCATTTAGTGCATTTACATTTAAGGTTAA
>nega1208
GGCTATTATGAATAAAGCTGCTATGAACAT
>nega1209
AGAGAGAAATTGATGACCCT
>nega1210
GAGTCTGGCTACATGTTCATCAAACCCTGTT
>nega1211
AGAAATGCCACATCTGAGTTTG
>nega1212
CAAACCAGTGTGCAGAG
>nega1213
TCTGCAATGAATTAATTTAAATATCAGAT
>nega1214
TAAGTGGAACCAGCCAAT
>nega1215
CAGCTAAAATGTAGTATATTCTAGTATTAA
>nega1216
AGAAGCAAGGAGCAGCAAGTCTAGCAAACA
>nega1217
TTTTTGGAGCTTTATTTAATGTCAGGAGCA
>nega1218
AGGTGAGTGGATCAAGGGCAATATGG
>nega1219
TTGTTTCAAAACAACTTACGTAATCCTCC
>nega1220
AGAGTAGTGGTTCTACCAGCACGCAG
>nega1221
GGGTCCAACGGGGTCTTTTCTGACCATGTT
>nega1222
GTTTTGGCTTCCAGTGAGATGAAAAAGAAT
>nega1223
GATGCTGACTGGACCATCTGGATCACAT
>nega1224
CAACATGGTGAAACCCCATCTCTACTAAA
>nega1225
TTGGGCTTTGGCTCCTACCTAAATCTAGCT
>nega1226
GGGGCTTTGAGAAATACCAAATAAAAT
>nega1227
AACAATGGCGAGCCCCTTTGGGCGCCTCAC
>nega1228
CTTATCCTAGGACTTCTCAGCCTCCA
>nega1229
AGACATGAGTGACTATGACTGCCAAA
>nega1230
ATCTGATGAGACCACAGCCCTGGCTG
>nega1231
ACAGACACTCAGACGCACCACACACACA
>nega1232
AGGGGTGATGTGCTCAC
>nega1233
GGACCAGGGTGTGTTTATT
>nega1234
GAAACCAGATATACAAAGACAAGATC
>nega1235
ACAGTATGCTAACATTTTTGGACAGTAGTT
>nega1236
CTGGCAAGAACAGCCCGTGCGCCACACCTGG
>nega1237
AATTCTCTCTCCTGCCACCCTGAGAAGAG
>nega1238
GAGCAAATTAGGGCCTGAGT
>nega1239
TTCATGCCCCCATTTTACAGACGAGGAA
>nega1240
ATGCAGAACCCCTGTATGCGGATTACTA
>nega1241
TGGGAAATCAGAAAAGATCACAAAGC
>nega1242
TGTATGTGGTGTGTGTGAGTGTGTGT
>nega1243
CTTTGTATTTGGTATTAGGAGGAACTTA
>nega1244
TCTGATGAAATCAAAAAGTCAAGAAG
>nega1245
GCCCAGGCTGGTCTCTAACTCCTGGCCCCAA
>nega1246
GTTCTAATTTTCCAGATGAGGAAGCTGAGACC
>nega1247
GCATGCACCGCGCTAGAGGATACCTCTC
>nega1248
TCCGGCGGCGGGCGCG
>nega1249
TCGGGTGGGGGACGGAGTCTCTCTCCGTCGC
>nega1250
GGTGACCGATGGTCCCTGG
>nega1251
AAATAGCTGTTAACTAGTCTCATAAGGAC
>nega1252
CAGTTTGTTGTGATTTCTGTTCTTTTACATT
>nega1253
GGAAAGGTCTTTCCACTGCC
>nega1254
CAAACCACTCCTTCAACCTTTTTTTA
>nega1255
GCACCCCCTGGGAGCTCGAGACATCTAAGGA
>nega1256
CGGGTGCACATGCTTC
>nega1257
GAGTCGGCCAAAAGAAAAATTTGCACAAG
>nega1258
TGTCGCCCAGGCTGGAGTGCAGTGGC
>nega1259
TCAACTAGGTCCATGGGCACAGGCCC
>nega1260
CAGCATAATCCAGTTTGTATTTTAGAAAGA
>nega1261
CTTGGAAAAGCTGAACAAAATGAGTGA
>nega1262
GCGCTTTACAGGGGTTATCGCACTTAAGCCTC
>nega1263
GGATTACCATCATCGAT
>nega1264
CTCTTGGAGCCCACCTGCCCTGCTGGGAG
>nega1265
CTGCCTTTGATCTGGGTC
>nega1266
GGGTTGGGGTTGGGGCCGGGGCCGGGG
>nega1267
TGAGACAGGAGAACTGCTTGAACTCGGGAGG
>nega1268
CTGTAAACTATATCCTGTCTGTGGCCTGTT
>nega1269
CCTGTACTCGCGTGGGAACGA
>nega1270
CCAATGATGAGTATTCTGGG
>nega1271
GTGAGCCAACAGCCAGCCCCAGCCTG
>nega1272
CCTTCTGTTGAATTTTGAATTTTAATGTGT
>nega1273
CCCGTCTCTACTAAAAATACAAAAAATTAG
>nega1274
CAGTATCCTTCCTTTTTCTTCAAACC
>nega1275
CGGCTAGCTCAGTCGGTA
>nega1276
TCAGGGAAGGAGATGCAGCCCCCACCCCT
>nega1277
CAGGGTTTCACTGTGTTAGCCAGGATGA
>nega1278
GACACAGAGAGACCTCTCTAAAAAATAAA
>nega1279
GGGAACCATGGCTTGGGGAGTGTAAAGAAGG
>nega1280
TACCTAAGTCCTGTCCTTTGGCAAAT
>nega1281
CCTACTGAAGCAAATGGAC
>nega1282
ATACTTGCAAGGATGGGCACAGTTGCAAGG
>nega1283
AGGAGTGCTTGAGCCCAGGAGGTGCAGGCTG
>nega1284
AGGATTTCGAGACCAGCCTGAGCAACATG
>nega1285
AGGAGGAGCCCTTAAATTATCCTGGGAAG
>nega1286
CCTCGGCCTCCCAAAGTGCTGGGATGACAG
>nega1287
GAGATTTTGGGCTGAGACGATGGGTTTTC
>nega1288
CTGCAGGATCTCATTTG
>nega1289
GGACCTTCCGTTTTCTCATCATAAATCCCCA
>nega1290
CAGTGTACAAACTCAAGTATGCAAGAA
>nega1291
AACACACAGCAAGAAACAAAGGGAGAGAT
>nega1292
TCCTGGAACCAATCCCCTACATCTGT
>nega1293
AGGCAAATCAAATGCAAAATATGG
>nega1294
CTTCTGGTGAGGGCCTCAGGAACCTTAC
>nega1295
CATGAGGACCCAAAACC
>nega1296
ATGTTCAACTCATGCGGTGGT
>nega1297
ACTGTGATGTGAATCCTACAGCAAAGTTGA
>nega1298
TGAAAGTGTTGCTGCAGACAGCCCTCAGC
>nega1299
AAGATTTTGTATTCGGGGATGGAAGCTTTT
>nega1300
AGCCTGGAGTGCAATGGTGCAATCTTGGCTC
>nega1301
AGACCAACCCTTTCCCACCGA
>nega1302
TGAGCTGTAACACTTATTGTGAAGGTCTG
>nega1303
GATGGTCTCGATCTCCTGACCTTGTGATC
>nega1304
GCCCTGAAAGTCCCAGATCAAGCCTGC
>nega1305
CTTTTTTTATTTTTTGAGACAGAGTTTTG
>nega1306
AGGAATTGAAGGTGGACCT
>nega1307
CTCAACTGATAAGGGAAGAACACCTCAAG
>nega1308
TGCCTAGAAAATGTTGGGT
>nega1309
AGGCCATATCCCAGAAGCCAAGAAGGCAGA
>nega1310
AGGAAGGGCTGTCTGG
>nega1311
AAATTAGCCGGGCGTGGTGGCAGGCGCCT
>nega1312
CACAGTGTGTGAGATAGGGGTGTGGCTCCG
>nega1313
CATATGTACATGTATATACATATATATATA
>nega1314
ATGGATCCTGCCTTTGA
>nega1315
CTCAGCAGACCATCCAGACACATCCTAAG
>nega1316
GGTCGCTGAGGCAGTG
>nega1317
AGAAAGAGAGTGAACAACTAGAAGATGTGG
>nega1318
GTTCAAGACCAGCCTGGGCAACATAGTGA
>nega1319
GGTGACAAAGTGAGGCTCCGTCTCAAAA
>nega1320
TCAGATGAGGGTCAGGTGGTTGTTAA
>nega1321
TCCCGGTCAGGGAACCAA
>nega1322
AACAGAGACAAGGCTGGA
>nega1323
GGAGGCTGAATGAATCCTGCTCCAGACAC
>nega1324
CCTCCCAACAGGCTGGT
>nega1325
GACATGAGTCTGTCTATGTAACAAAC
>nega1326
ATTGTGGGGTCCCCACACTTCTGGAT
>nega1327
GCGGTGGCATGATCTCGGCTCACTGCAAACT
>nega1328
CTGCTCCAGAGCAAATTGCTGCGGAAAGC
>nega1329
CTGCATACTGTGGCCTCTCA
>nega1330
GAAACTGCACGTCCCCACCAAACCTGCAC
>nega1331
CGGCCTTTTGGCTAAGATCAAGTGTA
>nega1332
TGGCTCCATCACATGTCTGGTGTCTCAAG
>nega1333
GGGAGGCCAAGGCAGGCAGATCACTCAAGCT
>nega1334
TATGCTATTATTATATGATCCAGAAGTTTTG
>nega1335
ATCAAGTAGAATGAACCACATTTATATGTA
>nega1336
CCTGTCAGGCCTCTGAGCCCAAGAAAAGCCA
>nega1337
GGGATGAAACACACTTGGTTGTTATG
>nega1338
CAGGCAACGTCAGCTCATCGACAGCATTT
>nega1339
GCTCCTCTAACAAAGTG
>nega1340
TTCAGAAAACTAACTTTTGATTTCAT
>nega1341
CTGTTCACCACCATGGCTG
>nega1342
GGCTCGTACCTGTGATCCCAACACTTT
>nega1343
ATGTGCTTTTTTTGGTGTTTATGCTGCTC
>nega1344
TAATATTAAAATGACATTAATTAAAATTA
>nega1345
ATTCCCATTCTCCTCCAGGGAAGGGTCTCAGA
>nega1346
TGGCATTATGCTCCCATTGG
>nega1347
TTTTTAATCCATTCCACTATTGATAGACACA
>nega1348
TGGGACAAACCCAAGAGAATCGGAAA
>nega1349
TTGGATCCTTCTAAAATTCTTTGTCATATT
>nega1350
ATGAGTGCGTGTGTCAGG
>nega1351
GCTGCATTATGAATGGATGGTTTGGAGGAA
>nega1352
CAAAGTGCTGGGATTACAGGCATGAGCC
>nega1353
AAGGGCAAGTGCATGATCTACAGCTGT
>nega1354
TGGGTTCGAGCCCCAC
>nega1355
CCAGCTGGCCCCTTTGTGTATCTCCTG
>nega1356
GTTTGCAGATCACATTCCCCATCTGCCCA
>nega1357
ATCAGGAAAATGCAAATCAAAAAACCAC
>nega1358
AGATACCACACGGCGAGAGATGAAGG
>nega1359
AAATTACCTAGTCTGTGGTATTCTGTTATAG
>nega1360
GTGGACAATCAACTCCTCCCCACTTGTC
>nega1361
GTAATAGAGCCTCCACAAAAACTCTACATGA
>nega1362
CACCATGTTGGTCAGGCTGGTCTCAAACTT
>nega1363
CTGCACGGACCTTTCCTTGGCACAGC
>nega1364
ATGAACAATAAGGTGAATGAACAATAAGGAC
>nega1365
TCCACTGCCCCAGCTAAGATCTCCGCTGA
>nega1366
CCAGGTGAAGTCCCTCCTGGGA
>nega1367
GTGACCTTGTCTCCTAGCACTGGCCCCAGGC
>nega1368
GTGGTCTAGTGGTTAG
>nega1369
GAGTTGTCCCGCCTTTCTGAACCAAACCAA
>nega1370
TGGCCTAAGCTAGAACTTCATTTCCATT
>nega1371
GAGCAAGAGTAATCAAGACAGTATGGTACTTC
>nega1372
GGCACCGTGACGCTGCCATATTCCAGGAG
>nega1373
AAAAAAGAAAAAAAAAGATGGCGCTGAAA
>nega1374
CTGTGGTTGGACAACATAATCAGAAT
>nega1375
AATATTATAGACATTCGATACCCTTTATTA
>nega1376
GGCGGAGCTTGCAGTGAGCCAAGATC
>nega1377
GCACTTCAGGAGGCTGAGGTGGGCGGAT
>nega1378
ACTCAGATGGGTCACGTATCTCTGCTCAC
>nega1379
ATGTGTCCTCTGCTAGCTGT
>nega1380
TGGCCGAGTGGTTAAGGCGA
>nega1381
CTATTCATTACTGAGCAAGGAGTATGAAAT
>nega1382
CTGAGTGAAGGGGGACAAATGTAGAAA
>nega1383
TCATAATAATGTGGTTATGTAGGATAA
>nega1384
GTCCAGGCACTATCTCTGTGTTCTTGGCT
>nega1385
GTGGACAGGGGAAGGTTAGGGTTTCAACCA
>nega1386
GCGGGCTCCGCCCGCCCCGAGCTCGG
>nega1387
CCTGAGCTGCTCCTGGAATATAAAGAAAG
>nega1388
CCTAATTACACACCCACATTGAAAGACC
>nega1389
GACCTAGTGGCAGCCACTTGTT
>nega1390
CAAGGAATTAATTGCAAAGATGATGCAAT
>nega1391
ACTATTCATGGACAGAAGTTTCTG
>nega1392
AGAGGTGAGGCTGGACAGGGTGGCAG
>nega1393
GTGCCTTCTGCCCGGTGAGCCTCTCA
>nega1394
GGAAGGCCATGAAGAGAGGGTTCTCACGCT
>nega1395
TGTTTTTTATGTCTTATTTGAGAAATCCTTC
>nega1396
GCCTCTTCTTTGTTCTGC
>nega1397
ACTATTTGGAAGTATCAAAAATATTA
>nega1398
CTGGGTGAGTTTTGCCAACTTTCTTAGCTT
>nega1399
GAGAACAGCCTCTGCAGGGCCTG
>nega1400
ACTGATCTGATGTGGAACC
>nega1401
GCAAATAAGATGCATGCAGGCATTAC
>nega1402
TTTTGACTATTAAAAAAGAGTCTCATATA
>nega1403
TGTGTGAGATGTGCCACCCTTGAACCTTGTT
>nega1404
GCTGGACAAGTTTTTTTTTTTTTTTAC
>nega1405
AGTGGGTGCTTTAGAAACG
>nega1406
ATTACAGGCGTGAGCCACCAAGCCCAGCC
>nega1407
AGTTCCACACATCTCTAGGTCAGGGGCAAAA
>nega1408
CCTGCTTACAATGTAAACATCATGAAGAAA
>nega1409
TCGGATAGTCTGGTCTTCAGACCAGG
>nega1410
AGGTGGTACATCTATGAGTCTGCAAGAAC
>nega1411
CTGAAGGACAAGGAGGAACTTATCCATGGAGG
>nega1412
CTGCAGGTAGGTCTCTAAACTGGCCCC
>nega1413
CCAGTTTAGAGGTGCCA
>nega1414
AAAGTGAAATTCCAAC
>nega1415
CCAACCCTCCCAAGACAGTATTTTATCAT
>nega1416
CATTCTAGCAGGGACTCTGGCCTAGC
>nega1417
TGGCCAGTCTATGGAGAATGTGCAGC
>nega1418
ACAAGAGAAAGCTGTCCCCT
>nega1419
GTTCCTGCACCGAGTG
>nega1420
AGACTGATCCAATTATTACAGCTTCATAG
>nega1421
TATAATTTTCTAACTCAATTGTGTTTTG
>nega1422
GTGGGGCAAAGGCAATCTTATTATATAGT
>nega1423
GAGAATCGCTTGAACCCAGGAGGCGGAGGT
>nega1424
AGCACATACCACACTCCACG
>nega1425
GACAGTGCTGTGGACACGCAGACACAGGGA
>nega1426
ACTCCTCAACCCCCATCAAACTTAGTTTTT
>nega1427
ACGTAAAGTGAGACATGAATACCTTCCTC
>nega1428
TGAGTCTCAAGACATCTGAGGGACCTTTGC
>nega1429
TTACATATATGTAATGAAGTGACTGAGAAAGT
>nega1430
GCCATTTCTAGGGTGCTG
>nega1431
GCTTCCCGGTCAGGGAACC
>nega1432
ACACATCTATAATTATTTATGTGTGTACAA
>nega1433
GTTGATGTTGATACTACTCCTTTCTG
>nega1434
CCTCAGCCTCCCACCACCACACCTGGCTAA
>nega1435
CTCAAGAGAAATGGTGGCAGTTTGGA
>nega1436
GCCTTTGATCTGGGTCTTGTCAAGG
>nega1437
TTAGGGGTGCAAAAATCCAATGGGGAA
>nega1438
GCTAGCAACAAACCTGTACAGCATGTTAC
>nega1439
GGATATGAAGAAAAAT
>nega1440
ATATATACAATCATATAATTACACGTGGGT
>nega1441
AGGTCATCGTCCATATTCTAATAGCAGTTAGA
>nega1442
AGATTCCCAGAAGCTGCTGCAGATCTCTTCC
>nega1443
GGCAGTTGCCATGGACTCCCAGGTTGAAGG
>nega1444
AAAATACAAAGATACAAAAAAGGAAGAA
>nega1445
AGCAAACCACCATGACACATGTTTATCTA
>nega1446
CACCTGGGCAAGGATTC
>nega1447
AAGTATGTAAGATAACAAAAGGTG
>nega1448
CCCTGAATACAAGAGACCCTAATAGTTA
>nega1449
GCACTGTAACTGGAAGGTT
>nega1450
CTGTAATACCAGTGCTACAATTCTCATTTT
>nega1451
TCAGTGGAGAATTAAATGAGATAGTCACAAG
>nega1452
AAATGCTCATTTCCTTTTTA
>nega1453
AGATGATTTTGATGCAGTTGGTCCAC
>nega1454
CACGGCTCCGCTCATGC
>nega1455
AGTTTAACCTCTTGCTATTTCAGTAA
>nega1456
AATAGATTCCTTACCC
>nega1457
TGTTCTCTTCTTCTTTACACCCCTGA
>nega1458
TACTAATGGAAGAATGCCGTTTAACAAC
>nega1459
GGAGAAGAAGACTTAGAGACACAGAC
>nega1460
GGCTTAGGGAACCCTGCTCTGAAGCAC
>nega1461
GAATAAAGCTGCTATCAACATCCACGTGCAA
>nega1462
AGTCAGCTAATGGCTCTATGTAAATGTCAA
>nega1463
GTCTTTTCCATTCAGCATTTCAAATGT
>nega1464
TGGGTTCAAGCAATTCTCCTGTCTCAGCCT
>nega1465
CCGGCTAGCTCAGTCGG
>nega1466
CTGACTGAACATGAAGG
>nega1467
TGTGCTTTGTTAAACAGATGCTTGAAGGC
>nega1468
GCTCATGGCAAAAATTACAAACCATACAA
>nega1469
GATGGCTCTCTCAATGGAGAAACCTGAAAAT
>nega1470
GGGATGCTCCGTCCTGCAGGGATCTAAG
>nega1471
TAATGTGTGCTGCTTTTGAGCCACTAAGCT
>nega1472
GCTCCACCTGGGTGAAGCCAGCTGGGCTC
>nega1473
AAATAGAAAATTATCACGTCTGCAAGTAAA
>nega1474
CAAATTGGGACAGAAAACAAATTTTCT
>nega1475
AGTTTATTATCAATGGGCCCTAAACTGTTA
>nega1476
AAACCCACATGTGGATGTTTATAGCTGCCC
>nega1477
GGAATTTGAGACCAGCTTGGGCAACATAG
>nega1478
TCTCAGTCCTTATCTCAACAGCATAAGACAGA
>nega1479
TTGCCAATCTATTTGTGAACCAGGTTT
>nega1480
CCAAGCACCACTGCCCTGCGATCTCTA
>nega1481
TCAGGAGGCTGCTTTTCCTCCTTGTTTGGGG
>nega1482
GGCTTAGGAATGGCCAC
>nega1483
TCATCTTGCCTCACTGCTGCACAAGCCAC
>nega1484
AAAATTAGCCAGGCATGGTGGCATAT
>nega1485
TAGCTCAGAGGGATGTGAGCA
>nega1486
CTGCTTGGGGATGTCAACAGGCTCCCTGTTTC
>nega1487
TATCCCACCACTGGAGCTGTGGT
>nega1488
CCCAGCTTTGTTCCCAGCCAGCTGCCAGACC
>nega1489
TAAATTCTGGTACATTCATTGAAATGAATGC
>nega1490
ATGCTTCCCAGGGATCAAGGAAGAAA
>nega1491
AAGTGCTGGGTTATAGAGTATGCACA
>nega1492
TCTTGACCCACTAAATTCTATGAAATT
>nega1493
GAATCCTCATCCCTACCCAGCAGTAACAAG
>nega1494
TTGCAGGAGTAAGGTGGTATCTCACTGTG
>nega1495
CGTGCGCCGGCCGGCCG
>nega1496
GAAGAGCCCCAGACTGAGAATTAGAAGTCC
>nega1497
GTGGTGATGAGCTGAGGACTGCAGGCAGCC
>nega1498
CCATGTTGTCCAGGCTGGTCTCAAATGCCTG
>nega1499
CAAATCTCCACAAAAGGCAGCTTTTCA
>nega1500
GGAACACCGTTCAGGGACTGTGCAGACAAG
>nega1501
TGCGTGATGCGAGCATATGTGCTCAT
>nega1502
AAGAAACCTCACGAGTGC
>nega1503
TGTTGCCCAGGCTGGTCTCAAACTCCT
>nega1504
CAATGAAGACCTCATCAGTGGTGATAGATG
>nega1505
CCGGGAGGAATGAACAACTCCGGATGG
>nega1506
AGAAATACATTATTTTATAAAAATAAAAAT
>nega1507
TCCTGACCTAGAGCCGTGTT
>nega1508
TAGTAGCCAAACCCTACTCCTCAGCCCTGT
>nega1509
CCCAGACACTGCCCTTGCGAGC
>nega1510
ACACGTACGCAAAATC
>nega1511
ATAGCTCACTGCAGCCTTGAACTCTT
>nega1512
AGTGACAGAATCCAATGGGA
>nega1513
GGAAGGAGCCGTGTAGGCCTCTGGTGG
>nega1514
CACGGTCAACCCACAACA
>nega1515
GAGTCGTCATTGCCTGC
>nega1516
CTCCTTACTCCCAGAGAAAAGGAAGGAAGA
>nega1517
AGCCAATGAATAAATACTTGAGGTGAGCAA
>nega1518
TGGAATACAGACTGCAATTCCCAGCCTT
>nega1519
TGTGGGCAGAAAACAA
>nega1520
ATATCACATGACTGAATGGC
>nega1521
AGTGGGAGTGTCTTTTAGCATGCTAAT
>nega1522
CACCCCTCCTCTATCACTTTGCGCATG
>nega1523
CAGATGCTTGAAGGCAGCATGCTCCTTAA
>nega1524
CAGATGGACGGTGGAACAGCACAGCAGGGA
>nega1525
CATACACGATCTGTAAATAAATGGACAAGGC
>nega1526
GATCAGCCTGAGCAACATGGAGAAACCCC
>nega1527
GCACATTAGCACTGAGGAGC
>nega1528
TGTTGTGACTGCATCAGAGCCCAACC
>nega1529
GACTTGCTATGTTGCCCAGGCTGGTGTCA
>nega1530
CCAAATGTGACTGAGAGGTG
>nega1531
TCAGTCTCAGCATGTGCTGTGCTAAATT
>nega1532
AGCCCACTCTAGGAGCCCCAGT
>nega1533
AGGCTGAGGCATGCGAATTGCTTGAA
>nega1534
GAGTGTCAGGGAAGGAGGGAGAAATACTCT
>nega1535
ATCTGCTCCTGTACCTATGTGCAATGATCAT
>nega1536
CCTTATCCCCAGGAGGAAGTCCAAAT
>nega1537
TTTGTGCCTTAATCTGGT
>nega1538
TCAGCCTCAGCTTCCACGTCTGTAAATGGGG
>nega1539
AAATCACTTGAACCCTGGAGGCAGAGGTT
>nega1540
CCTCTCTGAATGTCATCTCCTCACTTGTAAA
>nega1541
TAGCAAATTCTTCTCCATTTTATTTA
>nega1542
ATTTCTTGTTAAGTCTTGTCTGATGGTGA
>nega1543
AGAGTCCAGTTTGCAGTTTTGCCAGCAC
>nega1544
TATTTAGACTTAACTAGCTCAAATTTAAA
>nega1545
TGGGAGCAGGGTTGAGCAAGTGGCTCAAGA
>nega1546
AAGAGTAACTTAACCCCTCAGTGCCTCA
>nega1547
CCATACTCATGTACCTACTATGTACCCAGA
>nega1548
TGTAGGAGCTAAACATAAGGATTTGTG
>nega1549
TTTAAATGCGACCCTGATACATTCCT
>nega1550
GTGTTCTCCCTGCATGCATGGCTTTGT
>nega1551
ATGCTGTCAGAGAGTCAGGTAGTGTTCTCT
>nega1552
CCCCTCCCTGACATACTGAAGTGGAATC
>nega1553
TCCCTCTTCTCCTCCCATGTCTGGTAAGTACT
>nega1554
GTCCACACCTCTGGGCCTCTGCTCAGG
>nega1555
AGCTCATGACTCACAATGGCCT
>nega1556
CTACAAGAGATGAGAGTGC
>nega1557
GGAAAAGACAACCATCTATGAGCCAA
>nega1558
TATGCATTTTATATTTATTTTATATTTT
>nega1559
CAAGGAGTTAGAAAGATGTGATGAGA
>nega1560
TAGACTGGAGCCAAATGAAAACAGAA
>nega1561
GTTTTAGTAGAATTGTGTTGGGTTTG
>nega1562
TCCAGGGCACGAGTTCGAGGCCAGCC
>nega1563
AATTTCCTGTGAACAGGAGCCATGGT
>nega1564
ACAAAGACCCTCCCAGCCCCCTTCAGCTG
>nega1565
GTTTTCTAAGAGGCCATCTAAGTACCTCAT
>nega1566
TATTCAGATATGACCAGAAAGTTTTGAGGA
>nega1567
GCGTTGTGGCCGCAGC
>nega1568
AGGTGTGACGAGACTCG
>nega1569
GTTTCTCTGTGTAGAGGAG
>nega1570
TCCCACATGGTCTAGC
>nega1571
TGATCAAACTGCCACAGTGACACACCATG
>nega1572
ATTAGTCAGGTGTGGTG
>nega1573
GAAATTCAGAGTTCATGGTC
>nega1574
GCTCAGACTTGATCCAGATGTACCATCT
>nega1575
CCAGCTTGCAATGCAGTGGCACAATCATG
>nega1576
TGCAACGCTGGAATCAGCTGAATTTATTGA
>nega1577
ACTCACTACAGCCTCAACTTTCTGGCCTC
>nega1578
ACCAAAAGGGAGCAGAGTGTTATGGA
>nega1579
TGTATAGGAATGCTAGTGACTTTTGCACATT
>nega1580
TGGACAGCAATCTCTTCCCCAT
>nega1581
CAGCACTCCTGGTTTGGGGGACTTAGGATTC
>nega1582
TACAGATGAGGGAACTGAGGCTCAGT
>nega1583
AAGCTGGAGGACACCTGAGTACTCTT
>nega1584
TCGTTGTGGGGTTTTTGTTGTTGTTGTTTT
>nega1585
AAATAAAGCAACAGAGGCTTAGAAGGACGA
>nega1586
TCCCAGCACTGTGGATGGCCGAGGCAGGCGG
>nega1587
TACTAGGTGATCAGAAATCCCTGCAAGC
>nega1588
TCCAAGTACTAACCAGGCCTGACCCTGCT
>nega1589
ATTGGTGACAGGAAAGGT
>nega1590
GGAGATGGAGGTTGCACTGAGCCGAGA
>nega1591
TTAAGGACACTTTCTAGAAATTATAAGAGC
>nega1592
GCTTTAAAGTTAAGGA
>nega1593
TTGCCAGTAGTATAATCATGGGCAAGTCACT
>nega1594
CTTCCAGTGTGATCGTTGCAGAAGACGGGT
>nega1595
GTAAAACAGCTTGGATTTTGAGTCCA
>nega1596
TGGACCATTCCCACGCCT
>nega1597
CCTGAAGGAAGAGCACTACGCCTGCCAA
>nega1598
GGATTTTGAAGGATGAACTGAATTTTAT
>nega1599
CCGAGATGGGTGGATCACCTGAGGTCAGAT
>nega1600
GACCCAGAGCAAGAGCTACCTAGCTGAGCC
>nega1601
TTGTATATTAGTTTTCCTTTTAAACCACAT
>nega1602
GACTGCACAGGAAGCATGGAACAGCATC
>nega1603
ACTAAAAATACAAAGAATAGCT
>nega1604
GTTTGAGGCACTGCAGAGGAACCGGCC
>nega1605
CAGAGGCAGAGAGAATCCCCAAGATGA
>nega1606
GTGAGACTTTCTGGCTGTTCCTTT
>nega1607
GGTCTGAGTTAGGCCAGCTGTCCACCCCTGA
>nega1608
TGATGAACTCCGGGGTCTG
>nega1609
ACAGGCATGAGCCACTGTGCCCGGCCCAGA
>nega1610
GTTTTCCTTCAGAGCACTGGCCTCCAATT
>nega1611
GATTTATTGGATATGATGCCAAAAGCACA
>nega1612
AATGCAAACAAAGTACAGCATTAGCCTTAGC
>nega1613
GAGGTCCCTGAAGGGAAGGGTG
>nega1614
GAACATCACGGGACTTCCTTGGCAGCAT
>nega1615
ACAGGGTTTCACTATGTTGCCCAGGCTAG
>nega1616
CCATGACCTAAACACGTCCCACTGGGCCCC
>nega1617
CTGTGATATTCTGCCAGAGTTGCACAATCT
>nega1618
TGCTGGGATTACAGGCGTGAACCATCGTGG
>nega1619
CTCCAGGAAATTAACAGGGAGTTCTCTCT
>nega1620
ATGGAAATATATCACTAAATTGTGCACA
>nega1621
ATTCTGTATATTCATATTCATCTTGTATGTT
>nega1622
AATACTGAATGGGGAAAAGTTCAAAGC
>nega1623
TAAATATTTGTAGAATGCATGAA
>nega1624
GATCTCAATGGAGTCTCACTCTGTCACCCA
>nega1625
TAATCTCCTCAACACCCTTCAAAGCTAC
>nega1626
GTTTCTAGACATTTTCTTATATAAATAATGCT
>nega1627
TCTTATTCCTCACTGAGAAGCT
>nega1628
GATAGTAAACTTATCTT
>nega1629
GCTGAGAATGATAGCAATT
>nega1630
TTCAGCAGGAACAGTT
>nega1631
GCAAGAAGGAAAACGGGTT
>nega1632
TGCAGTGGCATGATCTCAGCTCACTG
>nega1633
GAGACTCGCAGGAGGTCAGGGGCTGC
>nega1634
CTCCAGGCCTCTGCACGCGTGCCTTCTGC
>nega1635
CCTCAACTCTGCCAGCAACCCTAAAAT
>nega1636
CAAGACGGGTGGATCACCTGAAGTCAGGA
>nega1637
ATGCACTTAGGAAAAAAGAAAGACCAC
>nega1638
TAGGCTTGTAGCCCCTTTCTTTTGGCCAA
>nega1639
AACTTCCTCAACTTGATGAATAACATGTTTTT
>nega1640
TGGTGAACCGTGTAGGCAAAGACCCC
>nega1641
TCTGATCTTATGGCCCCTGACCTGGG
>nega1642
ATTCGTGCATTCACAAACCCTGAGCTA
>nega1643
ATTTACAATCCTGCGACAACACACCT
>nega1644
AGACTTTAAGAAATTTGCCAGAAGTCTTA
>nega1645
ACTCTCATCAGATGGGTTTTATTTAAC
>nega1646
TGCTAGATGAAGGAGCTGAGGCTGGAG
>nega1647
TTAAGAGCAGAAAAACTTTCCCCAGAGTT
>nega1648
AGAGAGGAATCCCTGGCTCAAGAGAATGGAG
>nega1649
TTCACCAGCCTGCCTATAAAGTCTGCAGA
>nega1650
TGTAGTTGGCAGCTGGTGCAGTGGCAAGAAG
>nega1651
CGAAGAAGAAGAAGGAGAAGAAGAAG
>nega1652
ACGTTGTATGGATGTACCACTGTTTG
>nega1653
CCGAAGTTGAAACTTACACCATCTGTT
>nega1654
CTGCAGAATGTGGCTTCATC
>nega1655
TAGTGTGATATTTTGAGGTATATAAT
>nega1656
ATCCAGAGTTGAAGACCC
>nega1657
CATTGTTTCACCAATGAGCACCTTCC
>nega1658
GAAAATTAGCCAACATACACAGGATATTC
>nega1659
CCATGTTGGCCATGCTGGTCTCGAACTCC
>nega1660
AAATACAACAAATTGGCTGGGTGTGGTGG
>nega1661
CCTAATGCAGATATGACTGCAGTGACCA
>nega1662
GGACCCGGCTGAAAGTTCAAGCCAGGA
>nega1663
AAATATTTTTAGCATCTACCATATCCAC
>nega1664
GAAAACATGCCAAAAGGCC
>nega1665
CCTGTGGTCAGCCAGAAAC
>nega1666
TGGGCCCTTATTAGAAATGCAGAATCTCAGG
>nega1667
GCGTGGTGGCTTATGCCTGTATTTCCAGCAC
>nega1668
TTTGGATTTTGAGCCTGCAGAACCGAGAG
>nega1669
GCCCTTGAACCCTGCAGAGAG
>nega1670
TAATTTTTGTATTTTTAGAAGACACAGAATT
>nega1671
TTTGGGAGTTTGAGGCAGGAGGCTCATTTG
>nega1672
TGAGAACAGTCTGCGTT
>nega1673
TACACAGGGAGTAAGGGACAGAGCAGGC
>nega1674
AGGCTCTGGTCACATGTAAGACTTGTATT
>nega1675
CTGAGGGAGCCGAGGGAAGTGGGGTCTCAGA
>nega1676
CTCGACACAAGGGTTTG
>nega1677
ATGTGACATTATCATCATCATCATCATCA
>nega1678
CAACTACTTCAGAGACTGAGGCAGGAGGA
>nega1679
CTATTTCCTAAATGGTTCCTGATTTCTC
>nega1680
TTTTTATTTGATCCATGAACTTTTCAAGA
>nega1681
TCTTATTTCCCTGATTTCTACTGACGATGA
>nega1682
ATTTATCTTATATCTAAGACAAAACCT
>nega1683
CGGTTGCGCCTGCCCTCGGGCCCTCAC
>nega1684
GTGGCCAGAGGGTCAGAGGG
>nega1685
TTTCTATAGTGGTTGCACCATTTTATGTTCCC
>nega1686
TCCTGTGTTGGTATTTTGCAAAAGTT
>nega1687
TGGAAATAATAACAAACAGTCTCTCAGACA
>nega1688
ATTACAGATTTCTTTGTTCCTTCTCC
>nega1689
TGCAATACCAGGTCACTCTGTGGTCCAA
>nega1690
TAATATCTATTTCATTTTATAGGTACACCA
>nega1691
GGAATGTCATCAGTTAAGG
>nega1692
ATTCAGTGCATCCTGGTGTTGCCTTCCTT
>nega1693
CCAGGTGTGGCGTTGCACATCTGTAGTTCC
>nega1694
CAGCCTGAGCAACATAGTGAGACTTTGA
>nega1695
TGTGGCAGATGGGAAATCTAAAGTACCTC
>nega1696
GCATCTGGTAAAGGCCTTCTTGCCACACC
>nega1697
ATTGTACAATATGGTTGTATAGTTAATA
>nega1698
ACAGGCGAAGGAGGAT
>nega1699
CCCAGGCTGGAGTGCAATGGTACGAT
>nega1700
CCTGTAAGAACTGCTGAGTCTTGGCCAA
>nega1701
GGCACAATGCACTGCGGAAAGCCGCAGGGAC
>nega1702
TGTGTTTGTGGTGAAGCTGACATAAACAACC
>nega1703
CTCACCAAACACTGAATCCGCAAGTG
>nega1704
AGGCTTCAGAGTGGGTCAGACCTGGGTGCT
>nega1705
TTTCCACATGCAAAAGAATGAAATTAG
>nega1706
TAATTCTGCTGCACTGGACACCACACTTAG
>nega1707
CCATCCCTCCTCCTGCCTTCATTGGGGCAG
>nega1708
TTCTGTCACCCATGCTGGAGTGCAGTAGCAT
>nega1709
TCATTGCTGAGTCGTGTTTTATGACA
>nega1710
CAGATTCAAATCCCTGCTCTGCCTCT
>nega1711
TCCCTCTCTGAACCTAAGCGTCTTCCTGT
>nega1712
TTGCAAGGCTGTAAGGT
>nega1713
ATATATGTGTATGTATATGTGTATTA
>nega1714
AGCTCAGTCGGTAGAG
>nega1715
GTGTTAAATGCAGATCAATATGAAGAT
>nega1716
AATCTCCTGACCTTCTGATCCACCCCCCTCA
>nega1717
TACCAAAGCATGTTTAACTGTAATCCATG
>nega1718
CAGTGGGACACAGGCAGC
>nega1719
ATTTTCATGTATTTGGGATCAAGAGAAA
>nega1720
CACGAGATCAGGAGTTCGAGACCATCCTG
>nega1721
CCCGACCCCTCCACCCGCC
>nega1722
TGCATTTTTGACCACCTGCCATGTGC
>nega1723
AGTGAAACTCCATCTCAAAAAAATTAATTA
>nega1724
AGCTGAATTCTGCCAACAACAAGAATGAGTT
>nega1725
ATCGCTCCCTGCTTCAAGCTGCCAGGGG
>nega1726
TGCCTAGACACCTGGCAGCAAGA
>nega1727
TATGATGGTTCGGACATATGGGTTGTTTCC
>nega1728
CAGGACTGTGAAGCCCCAGGGAATGGC
>nega1729
TCCCAGCTACATGGGAGGCTGAGGCAGG
>nega1730
CAGGAATGTGCCTTTGAAGCCCTAAGCTGC
>nega1731
CCTTCAGAGCCTGTGCTCCACAGTGAAA
>nega1732
CTTCAGTGTCTTAGTC
>nega1733
CTTTGCCTTTCCTACATTTATGAAGGATAA
>nega1734
TGACAAAATTAAAATAAGAGAATATTT
>nega1735
GGAGAGTCTGTGCAGTGGCACCTGCGCGA
>nega1736
GCCCAGGGCCCCCCAGCTCTGTGTAGTC
>nega1737
GAGGTTGCAGAAGGCTGAGATCTCACCACTG
>nega1738
CGCTGCTGACTCCCAGGCTGGAATACTCT
>nega1739
CCTCCCAAGTAGCTGGGATTACAGGCA
>nega1740
CCCACATGGTCTAGCGGTTAG
>nega1741
ATATTGCATAAAACAATTCATCAAAATTG
>nega1742
GCACAGGCCTCAAGTACTC
>nega1743
TGCACCAGGAATCACCTGGGAGGGTT
>nega1744
GGAAAAGCTAAGTAACTTCTCCAAGCTGACGC
>nega1745
GTCTCACCTTGATCAGGCCTCCTTCCA
>nega1746
TCATAAATTACCCAGTCTCGGGAATGT
>nega1747
TAAAATGACTCTCCTAGTGT
>nega1748
GATAGAAGAAAGACCAATATTCAATTGCTT
>nega1749
TTGAGTGTTTTTCCAGCTACCTGCCACT
>nega1750
AAGTAATTGTGGTTTT
>nega1751
TTCACAGGTTCCAGGGATTAGGAGGTGACAT
>nega1752
TTGATTCCAGCCTTCCGC
>nega1753
ACAGACAGGCCTTCATGACA
>nega1754
GCAGCATAACATTTCAGTCAATGGTGCACC
>nega1755
AGCTGAAGCCAAGTAGAGCAGAGACTAGCT
>nega1756
CCATCCCATCCACTGTCAGGGCCTCCCCATC
>nega1757
TGCACATTCTGATTCAGCAGGCCTGAGATT
>nega1758
TGTAAAATATATTTCTTACTCTAGTCACG
>nega1759
AACCATGAACGCGAGGGAGTCTTGCTA
>nega1760
CTGAGAACAGTGGAAGGTTGAGGCCTACAA
>nega1761
GGAGCCCCCCGACTTCTGACACCAGAAACCG
>nega1762
AGTCATGGCTGTCTCT
>nega1763
TATCTCCTCCTACCTACCCTGGAATAATG
>nega1764
GGGGGGACCCCTGCACCTCT
>nega1765
CTGAGAGCCACTTTCACCGCAATAAAATCC
>nega1766
GAGAAGGGTGAGGCAGCACAGGCAGAG
>nega1767
AAAGCAGTCGTGTTCATCC
>nega1768
GTCAACCCACAACACACCTCAC
>nega1769
AAGGTGGCCCATCTGGA
>nega1770
ATTCTAAATTCGGTCTTTTTTACCTCA
>nega1771
TGATGTGAGATTACTAATGTCCTCATTATTT
>nega1772
AAGCAAGGCATGTCGTACT
>nega1773
TCCTGGGTAGATACTTAGGGATAAAA
>nega1774
ACACCGGGCTGGTCACTGC
>nega1775
CCTTATTATATATAATTTTATAATATAATCT
>nega1776
GACATGGGAAAATCATCTAGGGAAGG
>nega1777
GAAGTCCCAAGATCAAGTTTCATTGGGCAG
>nega1778
ACTGTTCAGTTTTTATAACAAATTTATATGTA
>nega1779
GCATGGGCCACCATGCCTGGCCGATGCT
>nega1780
TTCATCCATGTCAACCATGAAAGACA
>nega1781
TGTTCTTGTCGGAAATTTGAGCAGATAATGT
>nega1782
CCCTGTGACTTGCACGTATATGCCCAGATGG
>nega1783
TCCCACCTATGAGTGAGAACATGCGGTG
>nega1784
GCCGCCCCATCCACACTCCCATCGCCTGCC
>nega1785
GACTCAAAGCCTTCGTCATTTAATATG
>nega1786
CCTCCAGAGGATACAGCACCAAGGCGCCA
>nega1787
TCACTGATTGTAGCCTGGTGAGGCCTGT
>nega1788
GGTGCTGTTTATGAAACT
>nega1789
ATGTATGCCCATTATTTTTAACTGTTCA
>nega1790
GCTCAGTGGCAGAGCATTTGA
>nega1791
ATTTTTGTATTTTTGGTAGAGACATGGTTTC
>nega1792
CTCTGGGACAAAACTTCCA
>nega1793
TTTCAAAGCCCAGCACCAAAGAAAGC
>nega1794
AGAATTTGCGCCTGTGTTTTCTTCCCC
>nega1795
CTGCCACGTGGAATTGCTCTTCCTCC
>nega1796
GCCGCAGACTGAAGGCTGCACTGTCAGCTT
>nega1797
AAGGAGGAGATAGAGAACAGAGGATTTGC
>nega1798
GATAAAAGTAAAATGAAATGAAAAGAGGTA
>nega1799
GTTTCCCGGTCAGGGAACC
>nega1800
CCCTCCCAGCTGGCCCATGGGTGACCC
>nega1801
GATGATCTCATCTCAACTAATTCCATCA
>nega1802
AAACATGGTCCAATCTTGGCAATTTC
>nega1803
GTGCATTGTTGATAGATT
>nega1804
TCCTTTCTCTCTCTCCCTCTCTGTCTCTC
>nega1805
AGAAATCAAAAGTGCCATT
>nega1806
GACATATTAGGCTGTCAGTGAACA
>nega1807
AGAGCCACCTAATTCACCAGCATCTGACC
>nega1808
GGGACTCTGCCTTCTAGGA
>nega1809
GACATGTTTAAAGATGAGAAATAAGATGT
>nega1810
TGACCACCTGCAGAAG
>nega1811
TTGTACAACATGGTGACTATAGTTAATAAC
>nega1812
AGGTCGCAGAGGAAGAGGCAGAAGAAGGAC
>nega1813
CATCCCTGGCCTGAAAAAAACAATTTCA
>nega1814
ATTGAAAATCATCTATACGTCCATTACCAG
>nega1815
TCTAACAGTCAGGCCCCTCTGCTGCAAGT
>nega1816
TGGTTATGTAGGATAATGTCTATTTCT
>nega1817
GTAAGAGGGGCAATGACAGCAGTAACCCC
>nega1818
CACATCAGTCACTTGGGGA
>nega1819
ATTCCTTAAAAAGAATCTAAATTGTAA
>nega1820
AGGACTCAGCGGTGCGGAT
>nega1821
CTGACTCCATTTTTACCCACAGACCA
>nega1822
ATCTCTTAAAAAAGAAAGGAAAAAAAA
>nega1823
TTGCTATCAGCATTTTGGGCAAAGCCAT
>nega1824
ATCTGCTATTCAGTTTTTGAAATACAGC
>nega1825
CGGATAACTCAGTGCTTG
>nega1826
AGTACTGACTACGGCCTG
>nega1827
TTAGGAGAGCCGTACATCTCCTCCTG
>nega1828
AGACAAAATCCTGCTTTGGAGAAAAAAAAAA
>nega1829
TTTATGGTGCTTGCCTAC
>nega1830
CAAGGGGGCTGAAGCCTGGTATAGGG
>nega1831
TGGAGTGCAATGGTGTGATCTTGGCTCACT
>nega1832
GTGATGAAAGGGTTCCT
>nega1833
TAGATAACTTGGGAAAT
>nega1834
CAATTCCCGGTCAGGGAACC
>nega1835
GCCTATTGGACTTATACCCCTTTTGACCTGGC
>nega1836
GAGCAGGTCCAGGTGGC
>nega1837
TCTGAGATGAAGGTGAGTGTGCATAA
>nega1838
CTAGTTTGAGAGTCATGCAGCTGAAGAC
>nega1839
GTAGAAATGGGGTTTCACCATGTTAGCCAGG
>nega1840
TCATGATCTTCCGATGCCTGGACACAGAAA
>nega1841
GTGACTCTGAGCAAGTGTTTTTTAACCT
>nega1842
AAGCAGATTCTGATTCAGGGACCAAGATT
>nega1843
ACGTGGTTGCAGAAAGTGAA
>nega1844
CTGCGTCCTTGCTTCCTTTGGAATCTTTAC
>nega1845
TAACTTAATGAACTACCATGTGCCCATC
>nega1846
CTAAAAATGCAAAAATTAGCCGGGCA
>nega1847
AAGAGTTCCCTTTTCTCCACATTCTTTC
>nega1848
GCTATGATCGCGCGTGCGAACAGCCATT
>nega1849
ACATTTTTAATAATTTATTTCTATTTTTTT
>nega1850
CAGCCGCCGTCCTGGTGTCTCCCATCAGAG
>nega1851
ATCCTTATAGCTAACAATAATTATCAC
>nega1852
TAGTTGCAGATGTTTGCCAC
>nega1853
CATGCTAGTTCCAAAAGATACTCCTTAAAA
>nega1854
CAGGCCTGCAGAGAAAGCAGATGGCTC
>nega1855
TCCCAATTGAAATAACTAAAAACTATCTGAA
>nega1856
GCATCAACAGTGCACTGC
>nega1857
TGATTAAATAAATTATGGCACAGTCTCAC
>nega1858
GAGTGTGAAAAAAAAGGAAAAAACTG
>nega1859
AACTATCTAAACAAAAAAGTACCTTCATAA
>nega1860
TGAATTTGAAGCTGGT
>nega1861
CTGCGTCGCTCACGCTGGGAGCTGTAGAC
>nega1862
AGGCAGGTGGATCACAAGGTTGGGAGTTC
>nega1863
GACAGCAGCAGCAGCAGCAGCAGCAGCA
>nega1864
CATGTAGTAGACACAGCTC
>nega1865
TCCTGACCTCAGGTGATCCGCCCCCCCTTG
>nega1866
AAGGCCTAACAACCAGAAAAAAAAGTC
>nega1867
AAAATACAAAAATTAGTCAG
>nega1868
GGTTTTCAGAAGGAGGCTGTGTT
>nega1869
GGCAGGATTGGGGAAACATC
>nega1870
GGGCACCAAAAATCGCAATCATCAAG
>nega1871
CCCTAATGGAGATGAATATATAATAAGGGA
>nega1872
TTCAGGGCTGGGCACGGTGGCTCACACCTG
>nega1873
ACCAAAGTCTTCTCTTTAGACTCAGGCAAAG
>nega1874
AAGTATTTTCACTATTTGGCATGTCTTC
>nega1875
CTCTGTGAGGTGGTTACTATTATTGTCCTC
>nega1876
CTTTTTTCTTTAAAATGAACTTTTTTTC
>nega1877
GACTTGGAGCTAACATGCCAACAAGACCTGCT
>nega1878
AGCCACCGCGCCCAGCCTCTCTTGGCT
>nega1879
CCTCTTGCAATATGGACAG
>nega1880
CATTGTTGATAGATTCCTG
>nega1881
TGGTCAGCAGCCCCAACTCCACCAGC
>nega1882
TCTGTTTCTATTTATTGCTTTTTAAAAGTC
>nega1883
GGAAGCTAGAAGGAAGATCAGGACCCAA
>nega1884
CTCCACCTCCCAGGTTCAAGCGATCC
>nega1885
CTGATAAAATTATATGTTACAAAAAAA
>nega1886
CAAAGCAGGGACTATCATCTTTTTCTTT
>nega1887
AGAATCTAGATGATGAGTATATTATATGATA
>nega1888
CAGATTCAACCTTCTGAGCTCACGAAATC
>nega1889
AAGGTCGCTGAGGCAG
>nega1890
TATGATCTGCACCCCCCTCCTCCCTCTACCT
>nega1891
CGGGCGCACGCAGGGGACTGGCAGGC
>nega1892
GTCGTGGGTTCGAGCCCC
>nega1893
CAACTCATTTTATCAGCAAGCCTTCTGCAA
>nega1894
GCCTCCCACAGGTGCACACCACCATGCCCA
>nega1895
TAAATACTATATTCTAGACACTTTTCTAAGC
>nega1896
CAATCACTAGACACATCTGGT
>nega1897
TGTACAGAGGGGACAATGGTAGCTGA
>nega1898
CCAACAACCTCATCAGCTTGGAAGCAGA
>nega1899
TTGATGAGAGCACTACCTTC
>nega1900
AAGGTACCTGCCGTTGACAGATTTGAGCT
>nega1901
TGTGGCCGCAGCAACCT
>nega1902
AACGTGTTGTGTTTTATGGG
>nega1903
TGACTCACAATGGCCT
>nega1904
TACCCCACCCTACTGAGTCAGAATCACCA
>nega1905
ATAGCTCAGTCGGTAGAG
>nega1906
AAATCGTATAAATCTTTCGCCTTTTACTAA
>nega1907
TTCAACATACAAATTTGG
>nega1908
ACCAGTGAAGGCTGTGAAACAGCAAAGATG
>nega1909
TATGTATTTACCACGTACAACATGAAATTTT
>nega1910
TCCCGGTCAGGGAACCA
>nega1911
ATGGTTAAAAGTTAAAGAAATCTTACAAT
>nega1912
GGTAAGGAGAAAGAAGGTAAAACAAAGAT
>nega1913
TTTTTATTACAAATAATAACCTGTTGTAT
>nega1914
AAGGTTCCCCACATCTACTTGGAAATCTTTGG
>nega1915
CAGCAAGAAGAATCCCTTCTCCTCTTCCTG
>nega1916
CCGCCATGTGAAGAAGAATGTGTTTGCT
>nega1917
AGATTGCACATGTTCAGGGTGGTATG
>nega1918
TATGGAAAAGCAAAACCAGTACTAGCCACTG
>nega1919
CATATACTAAAGCTGGAATGATACAGAGAAG
>nega1920
TTTCACCTTGTTGGCCAGGATGGTCTT
>nega1921
ATAACATTCCAAGAACGTGAGAGTTG
>nega1922
AGCCCCAGCTGTGTCAGGCTGCGTGCTGAG
>nega1923
TGAACTCAGTGTATAGAACTGGAATAAA
>nega1924
TTGCAGAGCACTATGA
>nega1925
CAAGGGGTTGGTGGCCCCAGAATGGAACC
>nega1926
AAAAAATAAAATAAACAAAAACATTAATA
>nega1927
CTGACCTTGTGATCCGCCTGCCTCGGCCT
>nega1928
TTGGCAGGACTTAAAGACCTCCATGC
>nega1929
TGAGAACCCAGAGAGACTCTGG
>nega1930
CTGGCACCAGGGAGAGGCTATTTCCTG
>nega1931
AGGTGATTGGTCTGCCCTCATGAATGGAT
>nega1932
TTTAATTTTAATTTTTCTTTCTTCTG
>nega1933
GATGGTCCTGCAGCAGCCAACCAGTGAACT
>nega1934
GTGTTCAGAAAAAGTTTGCCAACTCCTGC
>nega1935
AGAGTGAGAGCCTGTCTCAAAAAAAAAAAAA
>nega1936
AGAATGAGGAACTGAAATACATGATTA
>nega1937
ACAACCCACCACAATGG
>nega1938
CAAAAATGAGCCGGGTGTGGTGGCGTGTGTC
>nega1939
CCCTTGGAGCCCTGGGCCATCATGTAAGA
>nega1940
ACGTGATGTGAGAAGGATTCAACCTGCT
>nega1941
AAGAAGTGACACGACGGCACAACTCCC
>nega1942
GGCTGCAGTGAGCCATGATTGCGCCAC
>nega1943
AGATGTTGGAATTACTAGGATTTTAA
>nega1944
ACCAATATGTGATGGCACCCCCAGAGGCCC
>nega1945
TGTGTGGGATCCTGGAAAAGAAAAAGGAC
>nega1946
TCTGGCCTCAGAACTGTAAGAGAATAA
>nega1947
TTTGGCCCCATTATGAGCTGCCCAGCCCCCA
>nega1948
GTGGACTGAATGTTTGCATACCCTCCTGAA
>nega1949
CCTGCGGAGGAGACTGACTGCTCTGTTA
>nega1950
CGGGATTACAGGCATGTGCCACCATGC
>nega1951
TTATTTCTCATGATATAGGCAAGAAAAAT
>nega1952
AACAAGCTCTGCTCTAGTCACACACCAGA
>nega1953
CGAAATGCCATCTCCAGCT
>nega1954
TACATTGTGTAATGATTACCAAAATCAAA
>nega1955
TATTAATCCCTTTCTTCTTTTCCTAGGA
>nega1956
TCCAGGAGACTCTGGAG
>nega1957
TTATTCTCACTCATAACCCCAACTGCTGA
>nega1958
TTCATTTTATAAGAAGACGTTGGCTGGGA
>nega1959
CTGTCTTTGCTCAGAAGACACACAGA
>nega1960
GGATGTGGCCCAGGCAGAAGGAAA
>nega1961
AGTGCCTCCTTTTAGA
>nega1962
CATTTATCTTTGCTGTGAAACAAAGTG
>nega1963
AACCCCCTGCCTGAGGTCACCC
>nega1964
GGGAAAACAGGAATTAGGGAGGGGTCATGA
>nega1965
ACCCTGTTGTTTCACAAGAGGGGAAACT
>nega1966
CTCACGCCTGTAATCCCAGCACTTTG
>nega1967
TGGGTAGGTTAAGTACCTTGACTCAGGTGA
>nega1968
TCTGAGATCAAGGTGTCAGCAGGGCTGGT
>nega1969
AACAGGCACAGAGAGGCTAAGAGTCTT
>nega1970
TCCACCATTATGAATTGTTCCTGTCCTGCC
>nega1971
TGCCACTGCACTCCAGTCTGGGTGACAGAG
>nega1972
AGCAGAGCCACATGCTGAATGACTACA
>nega1973
AATCTGCCTGAACCGGGTGTGGG
>nega1974
AAAACATCTTGCTCTGTTGCTCAGGC
>nega1975
CTTCAGGCTTTGAAGCAGGGTAC
>nega1976
TAAGTTATTTTGAAACAATTATCCAGC
>nega1977
AACTACTACCCATCAG
>nega1978
CATGGAGGCAGAGGATCACAGCGGAGCAT
>nega1979
CGGCTCCTCCTCATCCCTGGAGGTTC
>nega1980
AGGAGAGACAGAGTTCTCATCTCTAGACAGAC
>nega1981
TGGCCTATTCTACTGGATTTTCTATG
>nega1982
ACCCACCTGGGCCACTCACCCCGAAG
>nega1983
CTATTGGAGGGTGGAGAGGGAAGGAGAGA
>nega1984
TTGCGGTAATGTAATTTGTGATATTC
>nega1985
GTCTGCAGCTGCACGACCCTCAATCT
>nega1986
GCTTTCTCCCTGCTCTGAGCTCCATACTCC
>nega1987
GAGCAGAGAAGCAGCAAGAGTGTTGAAG
>nega1988
ATTTCTACTCATCCTTCAAGTAACTG
>nega1989
TGCACACGTATGTTTATTGCGGCACTACTC
>nega1990
TTCTTTTCTAAAAAAAAAAAAAAAAA
>nega1991
AATATTGTATAAAATTACCTTCAGGCAGTG
>nega1992
ATCTGGTTGCAGCCTGCAGCCTGGCCATCC
>nega1993
ACATGTTCATAATGGCACTAACGCCCAAG
>nega1994
CAACATGGGTATCTGTAGGAGGCCATTAT
>nega1995
TGGCATGGTGCCACTGCAGCCCAGCT
>nega1996
CTTTCCAAACTTCTTGGTACC
>nega1997
GGGTTCGATTCCCGGG
>nega1998
TCTAATCACACTGAACGGC
>nega1999
CTGTGTGGTTATACCGTGTCTGCGATCA
>nega2000
CATCAAGGCAAAAAAAAAAAAAAAAAT
>nega2001
ATGAGCGTGGATGGAGCGCCTACTGTAT
>nega2002
AGAAGACAAAAAGCAAGTTATGCAAAT
>nega2003
AAGTGGCACCTCCAGCTGAGACCACAAACAG
>nega2004
GAGAAACTTGTTTACCCTCTTAGATACCCTT
>nega2005
GCTCACGCCTGTAATTCCAGCACTTTGGGA
>nega2006
GCCCAGGGATAGAGCTCCAGGTGCTCA
>nega2007
AAGATTTCAGCATACATTTCCTAATATCA
>nega2008
CTTTCTGTCTGCAGTCACTGTCTGTACT
>nega2009
GAGTCTTCCAGGCTAA
>nega2010
CTTTGGGAGGTGATGAGGGTGGAATC
>nega2011
CCATTCCATACTTAATACCAAACAACGTCTT
>nega2012
AATACAAAAATTAGCCGTGTGTGGTGGTGT
>nega2013
GCTAGCTCAGTCGGTAGA
>nega2014
CTTTGTTTTAGACAGTCTTGCTCCGTTGCC
>nega2015
CACGAGGCTTGCCACCATCTTGGAAGCAG
>nega2016
TTCAACCCAGGAGGTGGAGGTTGCAGTGA
>nega2017
CTAGCTCAGTCGGTAGAG
>nega2018
CGGCCTAATTTTTGTATTTTTAGTAGAGA
>nega2019
TTATAAAAAACAAACGTTTATGTGGCTC
>nega2020
AGCAAAGATTGCTGCCTGCTCCTTCCTCT
>nega2021
TTCTCGGGCTGTGCTGGGATGGAGATTAGA
>nega2022
GTGGAGGGAAGAGGATTGCTTGAGGC
>nega2023
GATTCAGTTTTGTTGCTAGTTGTAAA
>nega2024
CTCGCTATGCTGCCAGGACTGGTCTTGAACT
>nega2025
TTGTACTGCCGTCTTCAACTCAAAAT
>nega2026
GGGGAAATGTGGGGAAAAGAAAGAGA
>nega2027
ATGCTGTGACCCTACAAAGGGAAGCACTTTC
>nega2028
TTCTGCCATAATTGTGAGGCCTCCTCAG
>nega2029
TAACTTTCTCCTGATGAGAAGACCAC
>nega2030
CTGGAGTGCAGTGGCGGATCATAACT
>nega2031
CCACACATGGCTGCTGGACACTTGAAATGTT
>nega2032
ACAGAGCAGAACAGTGGCAGAGCCAGGG
>nega2033
CCATCAGCTACAGTCCAAAATTGCTTTTTCTT
>nega2034
TATGGTGTAAGGGCTGAGAGCTT
>nega2035
AAATAAAAATGTGCTCTGAAAGTTTTAT
>nega2036
GCTAGTCCTGACTCAG
>nega2037
AAACCCCATCTCTACTAAAAATACAA
>nega2038
GAGTGTGGATAGAGAAGAGAAGAGTATT
>nega2039
GACTCATGTGATTATGGAGGCTGAGA
>nega2040
CCGGCTAGCTCAGTCGGTAGA
>nega2041
GGCTCAGCCTGTTCCTGGCTCTCTCTCTG
>nega2042
TTAAGGACTCAGCCCTGGTC
>nega2043
CCGGCTAGCTCAGTCGGTAGAGCATGG
>nega2044
TCCCTGTGTTGTCACACTCCGGTGCAG
>nega2045
AGGAAAATTTGATGAAAGTGTGCTTAATTA
>nega2046
CTGACCAACATGGAGAAACCCCGTCT
>nega2047
CTCTTTGGCCGCCGGC
>nega2048
CTTTGCTTTCAGCAAAACTGAAGGGGGGCCTA
>nega2049
TAGCTGTCTGTCTGGG
>nega2050
TACTATCCGACAGGGGTCCGAACGCAGCCC
>nega2051
ACTGTTTTATATTCCCACCAGCAACGTG
>nega2052
TTAAAGTGAGTCTCTTGTAAGCAGGATAT
>nega2053
GGCCTCAGAAGAAACCAGTCTTGCCGACAG
>nega2054
TCCATCAAGATGGAGA
>nega2055
TGCCATTTTCCATTGGATGGACAGTGAGCA
>nega2056
GGATTACAGGTATGAGCCACCATGCCTGGC
>nega2057
CTCACCGTTATTCCCC
>nega2058
GGATATTCGAGGCCCCTGCTTGGATAGCTG
>nega2059
TGACACAGTTACAAAGGAAATGCCATGGAAG
>nega2060
GATGTGAGGAGCACCTCTGC
>nega2061
AGGCTGGAGTGCAATGGTGTGATCTTG
>nega2062
ATCAGCATCCAGCGGCCTTGAGGAAA
>nega2063
TAATTAAAAATTAAAAAAAAAAATAG
>nega2064
TTCTGATCATGCCACTGCACTTCAGCCTG
>nega2065
ATTTATTTAACCATTCTCTAACAGGTTAT
>nega2066
ATTCCATTTGTAAAATTGTAATAATGATAG
>nega2067
CTTGGAGACTGGAGACCTCACACGCGCCAC
>nega2068
GTCATAAGACATTCATTCCAGAGAGAGTCCT
>nega2069
TTGAGTGTTCGCAATTTGTCAGACACAAGCGA
>nega2070
AGTCACCACAGGGCAAAGGT
>nega2071
AACAAAGAATTAGAAGTAACCTAAAGTGC
>nega2072
CTAGCACTTACAGGGGCCTTTGCAAGTGAGG
>nega2073
AATGAACTTGAAAACAGAACACGAATA
>nega2074
ATCCAAGGTCATGCCACTGCACTCCACCCTC
>nega2075
CTGGTGACTTTCCTACTC
>nega2076
CTCCAGCCCAATTTCCTTTCTATCACTG
>nega2077
GAAGTAGCCAAGCAAGGACTATGGAGGGTT
>nega2078
TAGCCCACTGCAGCTTTGCACTCCTG
>nega2079
AATAGCAAGAGCACTAGTCTTAGAATCAGG
>nega2080
TCTCACTTTGTCACCCAGCCTGGAGTCTA
>nega2081
CGTGAAGAGATGAACAG
>nega2082
AATGATTAAAGATTATACACAAAACT
>nega2083
GGATTGGTGGCGGAGTGGATCCAGGGGAATGT
>nega2084
TTTGCCATGGTCTCCATGAACTGATTTTTT
>nega2085
TTTATGATTTATTTATTTTTCTATTTCTTG
>nega2086
GGAGAATGGCATGAACCCGGGAGGCA
>nega2087
CTTTTTATTTGGCAACCAGTCATATGG
>nega2088
GTCAGTGAACATTTGCTGGATG
>nega2089
TAACAAAGTATGATCTCACGTTGATCCTTA
>nega2090
AAGCCTCACAACAGTGAATGAAGCACA
>nega2091
CAGCCCCTTGGTGAGCCGCC
>nega2092
TGAGGTAGCTTATGGGAGCCTGGGTCTTAG
>nega2093
TGTTGGCAAAAGTTTCAACAACCTCTTTT
>nega2094
AGAAACTGGGACCTTTCATCACAAAGC
>nega2095
ACCACACCCAGCTAATTTTTGTATTTTTT
>nega2096
TGAGGGGTTTTGTCTGCAGCTCGTCCTGC
>nega2097
AGCATTCACTCCCTGGTACGTCAGACCTG
>nega2098
CGGCACTTTGGGAGGCTGAGTCAGGAG
>nega2099
TCGCGCTTTCCCCTGA
>nega2100
GTTCTACTGAGCGGTG
>nega2101
AGAGATATCTGCACTCCCATGTTTATCA
>nega2102
TGCTGGCACCCTGATGTCAGACTTCAAGCC
>nega2103
TGGGAGAAAGTGGATGAAAGAAGACTC
>nega2104
ACACTCAAACTGCTGAC
>nega2105
CTTCTCTCAAAACCACTTTAGTGGACCTGTTC
>nega2106
GGCTTCAAGCAGTTCTTCTGCCTCAGCCTCC
>nega2107
TGTAGGTAAATGATAACTTAAAATGT
>nega2108
GACCAACACTCTTCCTCCTCCTCTGCC
>nega2109
GGAGGTAAGAAGCACT
>nega2110
TCTCCATTTACATAGGGCATACACCGAGT
>nega2111
CACAAGAAAACCTCCCCTTGCCAGTTATAG
>nega2112
TGCCAGTGATTGGCTT
>nega2113
CTTCTTCTAAGGACACCGACACCAGTC
>nega2114
CCAATTGATGAAGCGATGTTCTTGCG
>nega2115
CCATACTTGGTTTCAG
>nega2116
TCTGAAACGAGCGGAGG
>nega2117
CAATCGATGACCTGGACTTA
>nega2118
CTACTTTTGAGGTGAAAAGCTAAG
>nega2119
AACCCATTTTAAGATGAGGACACTGAGG
>nega2120
CCCAGGCGGCCCGGGTTC
>nega2121
GGCAGGAGAATCGTTTGAACCCAGGAGGCA
>nega2122
GGCCAACGCCTGAGTT
>nega2123
AGGAATAGCATTGAATCTGGAGG
>nega2124
GCCTGCAGTAGCCTGAAACCAGTTTTATC
>nega2125
GGGAAAGATAAGCCACAATATAAAGAAAAGTG
>nega2126
TGCACTGTAGTTGTATTGTATTGCCACTC
>nega2127
TGCTCTACGACACAGAGCCG
>nega2128
AGTGTGTAATCCTCTGTGCCTCA
>nega2129
CCAAAAATTAGCTGGGCATGGTGGTGTG
>nega2130
ATACATCACTTCCACTTACATTCCAC
>nega2131
TAGACATAATGTAATATATCACATCA
>nega2132
GCACTTCACATAACACC
>nega2133
ATATTTTTTTAAAAAAGAAAAAAGAGGAAA
>nega2134
CAGTCCCTTCTCTCCATCCCAGACATTCT
>nega2135
CCAAGCCATTCGTGAGGGACGCACCC
>nega2136
ATTACAATTCAAAATGAGAT
>nega2137
GAGTCTTTGAAATCGGTGTGTATGTTAC
>nega2138
CCATTGACTGAATCAAGTGCCTTTGTGT
>nega2139
TCCCAGGTTCAAGCGATTCTCCTGCCTCAG
>nega2140
TTCAAAAAAACCAAATGTACTGATACTT
>nega2141
CCAGCGAGACCACGAACCCACCAGAAGGAA
>nega2142
TCTTGGCCTAGAGCATTTCA
>nega2143
GAGCCCAGGCAGTCTGACTGTAAATCCCCA
>nega2144
TTGCCTGCTTGGCCTTCTTCCAAGTG
>nega2145
CCCTGGTTCTGATATATCTAGGCAGTCATTG
>nega2146
AAACCTGTGTTGTTCAAGA
>nega2147
AAGCTTGGTGACACTCTCACCAGAAG
>nega2148
CTGGCTTTGCTCAGAGCCCGGC
>nega2149
ACTATGCACAGTCCCAGGCA
>nega2150
TGTCCAGCTACAGATGAACGGACTTG
>nega2151
TTGAGGCCAGAGCACAGTGACATTGGAGGG
>nega2152
AGAATACAGTTCTGTGCAGTCC
>nega2153
ATAGAGTCATAAACATCTAGGGTCAA
>nega2154
TAAGGAAGAGAGGATGCATTTCCTCGTCTC
>nega2155
CTAAACATATTTGATAGAGTCCTTTGG
>nega2156
GTGTCTTCTCGTTCCC
>nega2157
CTTCATCTCAAAGGAAAAAAAAAAGA
>nega2158
GTGGGTTCGAGTCCCA
>nega2159
CCTTCCCACATTCGAAGGAAGATTAC
>nega2160
TTTCTCATGATTTAATGTCCCAGCAGAGC
>nega2161
CAAAAGTCAGCTATTCCAGGAAACTCTCG
>nega2162
AAGAAAGTCATTGGTAGCTTGATGGGGATG
>nega2163
TTTTTCTTTTTCTTTGAAACGGAGTTTCGCT
>nega2164
TGGTGGAAGAGAATTTTTCTTACTTCCGTG
>nega2165
CACATCATTAAAAATTAAAATTACATTT
>nega2166
AAAATAAATGTTTGTTGAATGAATGAATGG
>nega2167
TGTTTTTGGGGTTCCTCAGTTGCAGT
>nega2168
GATCACACCATTGCACTCCAGCCTGG
>nega2169
TAGAGCAGTCTCTCGTGG
>nega2170
TCAGGCCACTGTGCTGCCATCCA
>nega2171
CACCACCACGCCCGGCTAATTTTGTAT
>nega2172
TTTTCTGTAAACATCGTTAAACCACGAGA
>nega2173
TACCATAAATGGCCAAATTTGAAGGCCTT
>nega2174
AAGCTTATCCACCATGATCAAGTGGG
>nega2175
ATTTGTTGTTATTGCTGTTGATGATAATATC
>nega2176
CTTTTTTACTTTTATATTCATATCCTTTA
>nega2177
TTGCTTGGAGGTCTGCCT
>nega2178
CACGGCTCACTGCAGCCTTGACCTTCCAG
>nega2179
CTTTGACTGTTTTAGCTTGGCAAGAAACC
>nega2180
GATCCTCTACCCTCAGTCAGGCCTTCCGA
>nega2181
CCGCAGCAACCTCGGT
>nega2182
CTCAATCTGTCGCCCAGGCTGGAGTGCAGTGG
>nega2183
ACCTGGATTGTGCCAGAGT
>nega2184
AGTGAGACCATCAACATGTTGTATTTT
>nega2185
CTCATAGTGCAGGTAG
>nega2186
AGGTTATTGTAATTGTTTGGGGGCACTCCGA
>nega2187
ATGACGTTTGAGCCGAGTTTCAGAAGATGA
>nega2188
TTCTGCATTTGGGAAAAGAATAACACA
>nega2189
CATGTGTTCTCATTGTCCAGCTCCCACT
>nega2190
GTAAATGGAAAAACCTCATGC
>nega2191
AAGACTCTTTCTGGTGAATACAGATC
>nega2192
TGCAACCAAGCAAATGAAATATCATTAG
>nega2193
CCAGAGGAAGCAAACCAGGGAACTGTAT
>nega2194
TTGTGAGACCTCCCCAGCCATGTGGAACT
>nega2195
AGGGCACATGTGCACAATGTGCAGGT
>nega2196
ATAAGGATTTTTAGGGG
>nega2197
CATGGAGGTAGTGGCACTTGAGCTGGTA
>nega2198
GCAATTGAGAGCTGCAGAACCTGCAATTAC
>nega2199
CCAAACTTGCACCAAAAAAAAGGTCAT
>nega2200
CTGTCAGCCCCAGAACACTGGCGAGGG
>nega2201
GGCTTGGTTTTGTTACCCAGGCTGGT
>nega2202
TAGACAAGTGCTTCTCACGATC
>nega2203
AGCAAAGCCGAGAAACTT
>nega2204
CAAGTCACCAGAGTCATCTCAGCCAAG
>nega2205
TCACATGGGGGTATAAAAGCCCAGGCCCC
>nega2206
CGTGATCCACTTCTAATTAATGAATAGGAGG
>nega2207
CACCTGTAATCCCAACACATTGAGAGGCTG
>nega2208
TCTAACGTTTAAATCTTTAATCCATCTTGA
>nega2209
TTGTGGCAAGTAGGAGT
>nega2210
GCTTCTAGTATAGCCCTCCTCCAACTTCCCG
>nega2211
TTCTTGATAACAGAAGTTTTAAAATAGCCA
>nega2212
ATGTAACATCTCAAGTTAAAGAGGAACTGC
>nega2213
CTTCTTGTTGCTCTCAACGTGTCTTTCTCC
>nega2214
CCCGGCTAGCTCAGTCG
>nega2215
TAATAACAACATCCAGCCACCAAAGGAT
>nega2216
TGCTGGACAAGCAATTTTGTGTTGTT
>nega2217
TAACAAGGACACCAAG
>nega2218
TCCAGAGAGAGTCCTGCCCCACCTCTGAG
>nega2219
GTGAGTATTATCATCTCCTATACAGAT
>nega2220
CTGATGAAAAGGAACATGGAGAGATGGTTC
>nega2221
CAGCGAGAACATGAACCCACCAGAAGGAA
>nega2222
CTAGCTCAGTCGGTAG
>nega2223
CAGTGGTGCTAAAGCCATCATC
>nega2224
AAACAGTGACCTGGAGACAGTTATTTCACC
>nega2225
CCCAGAGAAGGAAACGGCTCTTCCACTCC
>nega2226
ATCAACTTGACTGGATCACAGTGTGCCCAG
>nega2227
AAGCTCACCCTGATAAT
>nega2228
TCCTGAGAGCCCACAAC
>nega2229
TCTGCGTTGTGGCCGCAG
>nega2230
TGAAAATGCATTTGGGGACTCTTGGGCAGG
>nega2231
CTGATCCTTGGGTCCCCATCTATAAAAGAG
>nega2232
GCCCCTACACTGAGTTCAAGCTTCTCAGACA
>nega2233
ATTTGATGCGAGGAGATGTCTG
>nega2234
TCACATCCAGTGCCACTGGGGCAGGG
>nega2235
GCTCAACTTGATAGTGTCTAC
>nega2236
TTTTTTTTTTGAGACAGTCTTGCTGTATTG
>nega2237
CATGGGCACATTGTCATCAGGTTATCCAAAGT
>nega2238
CCATCATTTATCCTGCCTCAGGTACTCCTT
>nega2239
CCATTGCAATATAAAACAAAGATTTC
>nega2240
CGCCCACCTTGGCCTCCCAAAATACTGGGAT
>nega2241
AAATAAAGTTTTATTAGAAAACAGCAATGT
>nega2242
GGGAGGTGGAGGTTGCAGTGAGCCGAGA
>nega2243
CAGGCCGGTTGCGCCTGCCCTCGGGCCCTCA
>nega2244
CCCAGGAGTTCGAGACTAGCCTGGGC
>nega2245
GTAGAGGATAATGCCTATGCTTACA
>nega2246
TGTTCAGAGTGGAGGTCGAC
>nega2247
CAACTATCCCAGTCTTCCCAGGATTGA
>nega2248
GTGTTGGAAACCAAGT
>nega2249
CAGTGTTTGTTCTGTAATATCTGCCTGCTT
>nega2250
GAAGCAAGTGTACTGATATCCAAGAGCAGG
>nega2251
TACATATATTTTATATAATTTTAAAA
>nega2252
GGGTGCAAGTGGGCTGAGTCAGAGAAAGG
>nega2253
CCAGGCCGAGTTCTAT
>nega2254
TAGGATTTTATTTTCTACACCTTCCATGGA
>nega2255
TGGGTTCGAGCCCCACGT
>nega2256
CAGAGAACAAAGGACTCAGTAAATGGTGC
>nega2257
CAACAGAGAGAGTCTCTTAAAAATTAA
>nega2258
AGAAACCTGCACTCGAGAGCACCTGTTAGAG
>nega2259
TTCCCTCACTATCATGAGAA
>nega2260
AATATGGATACAAAGTATTCCCAAGAAGCCC
>nega2261
GGGATAATCATAGTACCTATTTCATAGA
>nega2262
AACCTGCAGACACTCGTGGA
>nega2263
GGTTCAATATTAATGGATA
>nega2264
CCTCGACCTCCCAAAGTGCTGGGATTAC
>nega2265
TCCCCATCCGTCATAAGGGTCATGGCCAA
>nega2266
CAGCTGGACACAGTTTTGGTTGTCACA
>nega2267
AGTGTGTGTGGATATG
>nega2268
ATGGGGACACCACCACCAC
>nega2269
GCACACAAGGAATCCCAGAAAATGTTGGCT
>nega2270
AACATGTGACTAGCTCCGGCCCAAGGGCTCG
>nega2271
ATTGCAAAGGGGCCTCAAATAGCC
>nega2272
GTGAGAAAAGCGAAAGAGAAGAACAGAATT
>nega2273
GGTACAGCAGCAGTTGT
>nega2274
ACAACAGCTGTGCAAGAGGTCCAGAGATC
>nega2275
CCAGCTCATCTGGGAGAATGAAGCTA
>nega2276
TTAATAAATCTTTGGGTTGTTTTCAC
>nega2277
AGGTCTCAGGTCACACAGGAAGTGATGGCAG
>nega2278
GCTTCCCGGTCAGGGA
>nega2279
TGGCATTGCTCTGAAACTGTC
>nega2280
CTGCTTAAAAAATAAAATGTTTATTTT
>nega2281
CAGCTGACACCACATGGAACAGAGATGAGC
>nega2282
TTCTGTTGCGAAGGCAGCCATCTTTAGTT
>nega2283
CTAGCTCAGTCGGTAGAG
>nega2284
TCTCGATCTCCTGACCTCGTGATCCGC
>nega2285
TTAGGAGAAACCCTGAGCCAAAAACATTGA
>nega2286
TCCTCCTCTTTCCCCTCCTGCTCCTCCTA
>nega2287
AACCACATCTTGAAAGGGCTGAAAGAC
>nega2288
TGGCCTTGTTCAAGGTCACACGCCCAC
>nega2289
TCATCCTTTCTCCTGTAGGCTCCATTTGGAC
>nega2290
CCCACACTGGACTTGAACTCTTGGGCTCAA
>nega2291
GATCCACCCATTGCCACCTGAGG
>nega2292
ACACCACCCCTGGCCATCAAGAAGTCACC
>nega2293
GGATCACGAGGTCAGGACCAGTCTGGCCAAC
>nega2294
ACTTTTTTGGTTCCATATGAACTTTA
>nega2295
CATTACCATCTGAGAAATCCTGGGAC
>nega2296
AACTATGAAAGAAAACTA
>nega2297
ACCACTTCTGACCTACTGGGA
>nega2298
AGAGAATAAATATTGGTTTAATCCAT
>nega2299
AAGGTACCTGCCGTCAGCAGATTTGAGCTT
>nega2300
GACTTACATAGAAGGCCTAACCAGCAC
>nega2301
ACATGGTGAAACCCCGTCTCTAGGAAGAA
>nega2302
CATAGCCTCAAACTCCTGGGCTCAAGTAATT
>nega2303
ACCGAAAACTCGGCGGCCGAG
>nega2304
TCATGCCTATAATCCCAACGCTTTGGGAGG
>nega2305
CCCTAGACGAGTTCCGCAGTCTCTCTGAG
>nega2306
CCTCCCGCTCATTGTCCATTATGTTCCCTT
>nega2307
GCGCCTGCCCTCGGGCCCTCACGGAGGCG
>nega2308
CCTGTTCTATAGCCATGTAA
>nega2309
GGTACGGAACCACCAG
>nega2310
AATTGCCAAAATGGCTGCAAATTACTCCCCT
>nega2311
GCAGAAGTTCCCCTTACTGTGGATTTCAATC
>nega2312
CAGGTGTCCTGGAGACAGGATTCTCA
>nega2313
TGGCATGGTCAGATCTGCACTTAGGAG
>nega2314
GTTTTGACCTGCTCTGTTTCCAACCTTGG
>nega2315
TTGTGCTTGATCTAACCATG
>nega2316
GGTGCTGAAGTGCCTGATGG
>nega2317
TGGCCGCAGCAACCTC
>nega2318
ACACTGCTTCCCCTCCGGCGGGCGAC
>nega2319
CTACTCTTGGAAGTATTTGTGTCTAAATACA
>nega2320
ACAGGGAGTTCCCTCATACCTCACAC
>nega2321
TCAAATGAAATAAGAGGT
>nega2322
CTGGATATTTTTTTCCTTCCTAAGCCACTT
>nega2323
TCCCCGTATTAGCCACAAGCTAGGCAGCAGC
>nega2324
TACATAGAGAGCTCTTACACTCCTACA
>nega2325
ACCTGCTAGTTCTGTGGC
>nega2326
TTTAAAATTCTCAAAAAAATTTATCTTTCT
>nega2327
GCACTTAGAACTTGCAAGCCT
>nega2328
GAACCCTTGCTGTGTTACGAA
>nega2329
GCAGTCTTGCAAGCCTACTCTGAACTGAG
>nega2330
TTGGTGACTCCACCCTGCCAGTTGCTTGGT
>nega2331
GAAACAAAACTCTCCGGATGTACTCA
>nega2332
ATGCAAAAACCCACATGTGGATGTTTAT
>nega2333
GACATCTGCCTCAAGCCTGTTCAATTTAC
>nega2334
GACTACAATGAGAATTTTA
>nega2335
GTTATTGTGATTGTGAATTCTCACGA
>nega2336
TAACTGTGAGCCAAATAGATCTCTTTTCTT
>nega2337
AATTTCTTCTTCTTGTGGAATTAACAAA
>nega2338
TACCCCATTTTACAAAGGAGTAAAGTG
>nega2339
TATGTCTATGTTCATGGAAAATATTG
>nega2340
GATACTTAGTCCCTCTCTGCCAAATGG
>nega2341
CCCCAAAAAGGCTAATATTTGGAAAAG
>nega2342
AAGATCTTGCATGTTGCC
>nega2343
CATTATTAGTTTAGTATTTTACCTGCAAGT
>nega2344
GGATTTTTAGGGGCATT
>nega2345
AGCCATGTAGAGACTGCGGCCAAGAAGCAC
>nega2346
TGCCTGCACACTTAAATTTTTAATTGTTG
>nega2347
TTTGGGAGGCCGAGGCAGGAGGATCACCT
>nega2348
AGTGCAATGGCACAATCTTGACTCAC
>nega2349
GAGTTTGGTGGGGACACAGCCAAACC
>nega2350
AGCGGGTCTCCACCAAGCATTTTAGCAGGG
>nega2351
TGGCTCACGCCTGTAATCCCAGCACATTCA
>nega2352
CATCCTAGCCCAGGTACCAGACATGTCAGT
>nega2353
TTGATCTTTTTAAAAGTTGTTCAGGCATTG
>nega2354
TGTTAACTTGTTTAATAATCAAGCCCTGT
>nega2355
GGTAGCCATCTGGCCTGGGGCTAGTAGC
>nega2356
TTCTTCTGCCTCATCCTCCCAAGTAGCTGG
>nega2357
AATAAATCCATTCTCCCCTGGATGACATTT
>nega2358
AATGCACGAGAATTTGGTCTAAAGAGA
>nega2359
ACACATCCAAGCTTGGAAATGGCACA
>nega2360
GCTCAGTTTCTAACCTCACACAGTGAG
>nega2361
AGCTGTTTCTCAATTTCTGCAACAAGTGCC
>nega2362
CCCCATCTCTACAAAAAAAAATTTTAAAC
>nega2363
ACCGACCCACTGGCACTTCCCCTGGCC
>nega2364
ACAATACAGAGACAGGACAATAGACA
>nega2365
GTGAGTCAATTAAACCTCTTTTCTTTATTAA
>nega2366
ATATATCTGTACTCAAACACTGCAAT
>nega2367
AGCCTCCAACCCTCCAGCCTCAGCCT
>nega2368
GATTCCCCGACGGGGAGGCC
>nega2369
AATAGGGTAGCAAGGGT
>nega2370
CCCTCGACACAAGGGTTTG
>nega2371
GTGGTTTCAGTCCCCTG
>nega2372
AGTGTATTAGTCATATGTACTCACAGACCACG
>nega2373
CAAGGGACCATAAAGGTG
>nega2374
TGGCGGGCGCCCCTCCCCCAGCCTCGCTGCC
>nega2375
ACGCTGACTCCTCCAGTGC
>nega2376
CCGGCTAGCTCAGTCGGT
>nega2377
GCCAAGTCACAGTGTTTAACA
>nega2378
GGTGACCCTGGGAACATTAACTGCCTCACA
>nega2379
AACTCCAGATATATGGGAGTCAGGCT
>nega2380
GTCAAAATTGGTTGTCCATGTATGTGTG
>nega2381
CTGGGGCTGGGTGGGCCTCTGAG
>nega2382
CCAGTTGCTCTACACCCTCACTAGCA
>nega2383
CTGTCTGAAAATGTCT
>nega2384
GAAGTTAAATGGATGCTG
>nega2385
GATCTCTTGCCACTTTCCCCAAAATACC
>nega2386
CAGTCCATCTTCAAGG
>nega2387
GTCCCTTAGGCCTCACCCCTTTCTTAT
>nega2388
TCTTGGCCTGGGCTGC
>nega2389
GATCGCTTGAGCCCAGGCGTTCAAGA
>nega2390
TTTTGACTTAACAGTGTGTTTCAAAG
>nega2391
AGACATCGGACGAGCTCGGA
>nega2392
ACAGATATTGGCTAGCCTCTGTCCTC
>nega2393
GGACAAAAAGAGGTTAAGAGCTCAGC
>nega2394
AAAAGGTTAGGTGACAGGTTATACAA
>nega2395
TCTTCACAGAGAAGACAA
>nega2396
TTGGAACTTCAGTGCAGAGGGTTGAA
>nega2397
GTGAGCGTGTGTCTCTC
>nega2398
AGGCATAGGAGGGACATTCCCATTCCAAA
>nega2399
ATTGGACTGACAACTTTTTCCAACATGGAG
>nega2400
AGGAAGGAAGGAGGGAAGGGGACAGG
>nega2401
GATGAAAAGGAACATGGAGAGATGGTTCTT
>nega2402
GATGTTAGTTGTGGGTATTTCATTTAC
>nega2403
AGGGAGTGAAGTCCTGGGAAGGCAAG
>nega2404
AAAAGGTGTGTTGCTGGCAATATGTGGCCCC
>nega2405
GGGTCTGTGGAACTACTTGGTGGTCATT
>nega2406
CCTTAACCTAATCACCGTACC
>nega2407
CTTTACACCAACAATAGACAAGCAGAGAGT
>nega2408
GTGATCTTGGAATTCTAGCCTCTAGAACTG
>nega2409
TGACCCCTAGTCCAGT
>nega2410
ACAGAGGACGGACGAGCCGAGATGCAGAA
>nega2411
TTTGCACAAAGGACTG
>nega2412
ATACCAGAAAAGTTAATTATTTGATG
>nega2413
GTGCTGATTGCATCCTTGTGAGACTCTGA
>nega2414
AAATATGTTATTCTTACTAGAGTAAATCAA
>nega2415
GAAGTTAATGAAAAAAATATTTAAAGTA
>nega2416
CATCAAAAACTGTGTTGGTGG
>nega2417
AGATGGTCCTAAACTGGGCATATGTTTGGC
>nega2418
CCAGCTGGTTGGTAATCTTAACTTTTAGT
>nega2419
CCTCAGCCCACCAAGTACCTGAGACT
>nega2420
GTGAACATATCACATGGCAAAGAGGAGTTA
>nega2421
TCGCCCGTGGCTTTAA
>nega2422
CCTCCCACCTCAGCCTCCCAAGTAGCTGGG
>nega2423
TTCCCAGATTTACTCATGCCTGTTGC
>nega2424
ATTGTGGTCGCTGTCCT
>nega2425
TTGTAGTTTCATAGTCAAAAACTGGCA
>nega2426
CACAACCACCTAAGAACAGAAGTTGA
>nega2427
ATCTCAGTATTTTGGGAGGCCGAGGTGGGC
>nega2428
GGCGGATGCAGGAGAGGGGCCCAGGCCTCCT
>nega2429
GAAATTACCTTCAAAAG
>nega2430
GATGAACCTATACAAATTGTGTAAAGCAAAT
>nega2431
GACATGGGAGACTTTTCATTTTGTTCTGCA
>nega2432
CTCATGACCCTCACAGGAGC
>nega2433
ACAGGTTGTCTCCTGTG
>nega2434
TAGTTATTAGTTAGCATTTCTTTTAAACTT
>nega2435
TCACATCAGTCACTTGGG
>nega2436
GCTGTCAATGGTAGGAAGG
>nega2437
TCATTAAAAAGTCAGGAAACAACAGGTGCTG
>nega2438
GAGGTTGTATCCAGTTTACAGTAGAA
>nega2439
ATGAAAACAACTGAACTTATAGAGGG
>nega2440
TTTGGTGTTTTGTTTGTTCGTTTTTTTTTTT
>nega2441
CGAGACCCCGTCTCTTTT
>nega2442
AGGATTCAGACTCAGGTCC
>nega2443
TTGGGAAAGGACCTGGAAGTG
>nega2444
CTCTTGGGCATAGGCCAAGCTAGCCATGG
>nega2445
TGGCTCTTGCTAGCTAATTATTGTCAG
>nega2446
TACAGATGAGAACACAGG
>nega2447
CCTGTTATCCCAGCTATTCAGGAGGCTGA
>nega2448
TTGTGTGCATTCAGAAAAAGATATTT
>nega2449
TGTTGTCCTGGCAACCTTGGAG
>nega2450
AAACTAAGATTGCAGGAAGAGCTGTCACA
>nega2451
CCAACAATTCCGGACACAGCATGATCT
>nega2452
TTCAAGATTTTTTTCCTTTGCATTCA
>nega2453
AATACCAATTTACAGGCGGTTGGTTAGAAGC
>nega2454
CTTAACTCAGTTAAAACTGTAAAGTCGA
>nega2455
GCAAGCTCCGCCTCCCAGGTTCACACTA
>nega2456
CTGCACCAGTCCTTCTCATGACAGAAAGGA
>nega2457
TCTTTGAAATGGCAAAGATTTCTGTGGCT
>nega2458
TTGCCTGATTCTAGAGCTCAATGCTGC
>nega2459
ACATTCCCACTCATTAGTCACTTTCATA
>nega2460
TGAGTATATGTGTCTTTTTGGTAGAACAA
>nega2461
CAGTTTAGAGGCAGAACCCAGGAAATGAATG
>nega2462
TAAAGACAGAGTTCTAGACCCAGCCCTT
>nega2463
AATTTAGTTCATTACCCCTAAAAGAAA
>nega2464
TATGAAGGCCAAGCAAAAAGCCTTGGTTC
>nega2465
GCTGGGATTACAGGCACATGCCACCATGCC
>nega2466
GACTGAAAGATGGTAAGTGTTCTCAA
>nega2467
GACAGATGGGAGTTCTAACCCCAGCCC
>nega2468
AGAAAAGTCTTAATTTATTTTTCTTT
>nega2469
GATAGAGAACTCCCCGCAGCGTAAGTGCAGT
>nega2470
GTGCTACCATTGCCCAGCCCTGC
>nega2471
CGATGGCACGGCCTACTGCGTAACTA
>nega2472
GGCCGATCTCAAACTCCTGACCTCATGT
>nega2473
CTTCTTTGGCCTGTTGGCATGCGCTT
>nega2474
TCATCCTGTGACCCCAAAAGTCCATCACAGG
>nega2475
GTTCTGACCTGATCCATTTCT
>nega2476
ATGTTGATAGTTGGATATCAGGAACAGAT
>nega2477
CTTGGCCTGTTTGGAGAATGTCAAGCT
>nega2478
CGTTCATTGGGCAGTTGGTT
>nega2479
CAAGCTCATGACTCACAATGGC
>nega2480
CTAGAATAGCCTTTGCTCTT
>nega2481
AGTGTGACAAATCTTG
>nega2482
ACTGATGAGATCTGGGTTTTGAGGAGATA
>nega2483
CCATACCATATCAGATGGTGAACTGAAGCA
>nega2484
CAGAGAGCCCAAGTCATTTGCCCAAGGTCCC
>nega2485
AACAGTGGAGTGCAGAAAATACAAAA
>nega2486
CCGTGTTAGCCAGGATGATCTCAATCTCCTG
>nega2487
ACTGAGCCTGCCAACCACGCTGTGGC
>nega2488
CTTTTCAGACTCAGCCCTCCTGCAACCA
>nega2489
TGGAGAGTGCCCTGAAATTCTGG
>nega2490
TGAGGGTCACCCTGTAGGCC
>nega2491
CTATTAGTTCTGTGCCTCCAGAGAACCCTG
>nega2492
AACCTCTGGGCTGAAGCCATCCTTCCGC
>nega2493
CCTCCTGCCTCAGCCTCCCGAGTAGCTGG
>nega2494
TATTCATTGTTAGGCAGCTG
>nega2495
GACATGGAAACAGGATCTTTCTTCTCCTAC
>nega2496
TTCTTAGATTTTGTTTTTTAAGGTAATTT
>nega2497
AAGAGCAAAGGTTTTATCATCAGACA
>nega2498
CATGGTACCTATCTTGTCATG
>nega2499
GGCCCCATATGTGCAGGCTTTCTTTACCT
>nega2500
GGGCAGTGCAAGGCAAGTTGCTGACTAGGAC
>nega2501
TTTTATGGGTGAATGGCAAAATCAAACA
>nega2502
CCTAATTACCTCCTGAAGGTCCCACTTCCT
>nega2503
CAGATCAATGACATGGA
>nega2504
GAGCTTTGCCTATTGG
>nega2505
AACAATCAAGTGACCTAT
>nega2506
TGTGGTGGTGGGCACCTGTAGTCCTAGCTA
>nega2507
TTGTGAAAGTCCTTTTCCTGGCTCATCCTGG
>nega2508
GTCATGGAAGCATAGTTGTTAAAATCATC
>nega2509
ATTTTATTTAGTCTACAAGAAATCTGGA
>nega2510
GAGGGTCGTCTTCCCCTAAAAGAAGAGAA
>nega2511
TTCTGGGGTGACTTGCGAGTAGATAACAAAG
>nega2512
CATGGTGTGTGGTGACTACCTCATTGGGCC
>nega2513
CCTAGATCCAGATTGAG
>nega2514
GATCCGCCTGCCTTGGCCTCCCAAAGTGC
>nega2515
TTGCCCAGGCTGGAGTGCAATGGCGT
>nega2516
CATATATGTTCTGCATA
>nega2517
GTTAGCAAGTTTGATTGAAGAGATTT
>nega2518
ACATGTAATCCCAGCACTTTGGGAGGCTGG
>nega2519
CATGAGACTCAACTGG
>nega2520
TGTCGGGGCGGGTGCAGCCGCGGTGCAAA
>nega2521
CAGGCACTTGTGAAGAGTGTGACTGATTGA
>nega2522
TCCAAATTAAAAAAAAAAAAAAAAAAA
>nega2523
TAGAATTGCAAGAAAATAAATTTAAGC
>nega2524
CGGCAGGCTAGTCTGCAT
>nega2525
TAGCAGTTTGAAACCATTT
>nega2526
GCCTAAACGAGGGCTGGT
>nega2527
TTCAGGTGTTCTACACAA
>nega2528
CGAGACTCGCGTGGGAA
>nega2529
TGAGGCATGTGTGTGAAGTATCTGGAA
>nega2530
ATACTGTGTCCGGAATTGGTGGGTTC
>nega2531
CAAATTTGAGCGATTTTCTTATTTGAG
>nega2532
AAGAAGTTATCCAGAGAGAAGAAAATGAT
>nega2533
AGAAGAGAAGACACAGACACAGAGAAA
>nega2534
GGGGCTCACGCCCATAATCCCAGCACTCTG
>nega2535
CCTCTGGCTTCTTCCCAGAAAGCTGCTA
>nega2536
GGGGTGACCGATGGTCCCTGGT
>nega2537
CAGTGAAAATCTGGTGGATAAAACGG
>nega2538
TTTTAACTTGATTACCTCTGTAAAGACTAT
>nega2539
ATGCTTGCAAAAATATATATGTTATTATTG
>nega2540
TGTTGCAGTCGGCGGAGCCTGTGAATGTC
>nega2541
CTCAGGCCGGTTGCGCCTGCCCTCGGGCCC
>nega2542
ATCTGCAAATTGAGATCATTTTGTTTTCTG
>nega2543
CACTGGGAGCCAACCACCATCT
>nega2544
CTGTTGTGAAGATTAAATAAATACATGTAA
>nega2545
TTCTGTCTGAGTAGGTGAGTCCTTTTTTTT
>nega2546
TACCCATTGCTGGTGGCTTGCCATTG
>nega2547
ACAGTTATTTCACTTCTAAATAAATA
>nega2548
CTACTGGCTCATTGAACTCAGCTCAGCTG
>nega2549
GTGCTACCTGGATGGGT
>nega2550
TTCTGCAAAGGAGTTTTATCTCTTCT
>nega2551
ATTCAGAGACGTAGAGTGGCACAGCT
>nega2552
TAAGAAAAGGAAGAAAGAAAAGAAAAAG
>nega2553
GATGGTCCATGCTGTC
>nega2554
TCCCCCACCGGAATGTTCCACAGGGCAGGC
>nega2555
TGGCCTGCTGACGGTCTGACCACCAC
>nega2556
TCACCTGAGGTCAGGAGTTTGATACC
>nega2557
GCTGCACAGGAGGCAGACCCATCCCCTTT
>nega2558
CTGCCCTTCCTCGGCCTCCCAACATG
>nega2559
TGAGCTAAGGAGCTGC
>nega2560
TTAGCGTGTTGAAAGCATGTGT
>nega2561
TGACGGCAGGCAAATGACCTTACCTCTCTGAG
>nega2562
AATGAAGAGTTGGGCAGAGAGAGGGTGTG
>nega2563
AACTATGACCTAGGACCAGGGCCTTCAGG
>nega2564
CTCCTCCCCCAGTCACAGCTCTCAGGC
>nega2565
GAAACTAGTAGAGAGTTCATCCTGGA
>nega2566
GCTGCGATACTAAGATGAGTGA
>nega2567
CTGTGTTAGTTTGCTGAGGATGATGG
>nega2568
GATATTAGAACCCTCACACATTGCTCATGG
>nega2569
AGGGTCTCACTCAGTCACCAGGCAGG
>nega2570
AAAAACTGCAATTACTTTTGCACCAAC
>nega2571
TCGAAGAATTGTCCCATAAAAAAGGACAA
>nega2572
ACAGGTATGAACCACCGCGCCCGGCCAGT
>nega2573
GATCGCACCATTGTACTCCAGTGTGGGCA
>nega2574
TTGTCTTCTGCCATGAGTGGAAACTTCCTGA
>nega2575
ACAGGGCTTCGCCAGCACCCAGCTCCTGCA
>nega2576
TCTCCTGGCTTTAGTCCACTGTGGCTC
>nega2577
TGACCAGAAACAGCCTCA
>nega2578
AGTCCAAGGTCATGTCTACTCTCCAG
>nega2579
GTGCATGCATAATCCCATCCCTACCACT
>nega2580
TAATGCCCTCCAGCTCTATCCATGTCCCTGC
>nega2581
CCCTCAGTTCTTCTCCAGGACCTCTC
>nega2582
AGACGCAGCTCTGATTTCTG
>nega2583
CTTGCTTTCTTGCTTCAGGA
>nega2584
TGCGGACCTACAATGTGCCAAGCATGT
>nega2585
GCAAACCCTATCATCAGGCCCCGTGCGGAGG
>nega2586
TGACCACGTGGAGATGCAGGGAGAGGAT
>nega2587
TGATTCCTACCCAACCTTCATTCTTAAC
>nega2588
CCAGAAAATGCAGTCTTTTCCTTTGGCTTTA
>nega2589
TTCTCCTGCCTCAGCCTCCCAAGTGGCTGA
>nega2590
GGCCAGGCCAGTCTCAATCTCC
>nega2591
ACTGATGTGACAGAGGGTGGAGGCAAGAAC
>nega2592
TACTTGGTCACACAAGGTTATACAGG
>nega2593
TTTGCAGCACCCAGCATTTGTTTCTAACA
>nega2594
GCCAAGACAAGAGATCTCAGAAGAAA
>nega2595
TCACTAATCAATAGAGAAAGACAAAACCACA
>nega2596
ATGGCACGATCTCGGCTCACTGCAACCT
>nega2597
TGACTTAAGATCTGATGCAAATGTTT
>nega2598
AATGCCTATTAGCTGCATGAGGGGAAACAG
>nega2599
TTTTAATTAACCCAAGGATGACATGG
>nega2600
GGAGGCTGAGAAGGAGCAGCCAAGTGTGG
>nega2601
CCTCCTGCCTCAACCTCCAAGTAGCTGGG
>nega2602
ATGCTGTCTTCAAAAGACCCATCTTATATGC
>nega2603
GCCAGTGCCTTGTTCTTGGACTTCCTAGCC
>nega2604
GTTTGTGGATATCATTCCCTTACTTG
>nega2605
TTGTCTCAGGCTGTGAGAATG
>nega2606
GGGCAAAGAAGAGAGTTATAGATCCTAAC
>nega2607
GATGCAGACTGAGGAGGTCATA
>nega2608
TGTTTAGTGTATTTTGAGGCTCTGTTGTG
>nega2609
CAGGGATCACATTCTCAG
>nega2610
GCTCACATACACACACACACATTCATATA
>nega2611
CTTGGGAGGAGAAGCGGCGCATCCTGTGG
>nega2612
CTCAGGCAATCCACCCGCCTCAGCCTCCCA
>nega2613
GAACAGTAGCCAAACCAGAGAG
>nega2614
TTAGCACCCTGGAACCGTGGATGAAAACCC
>nega2615
GGAATCAGCCTGAGAATGAAACCATCACAG
>nega2616
GAGCCATGTGCCTGGCAAAT
>nega2617
CTGCTGCAGAAGACCTCAGCACT
>nega2618
TGCGTTGTGGCCGCAGCAACC
>nega2619
CAACTCCCACTTATGAGTGAGAGCATGC
>nega2620
TCTCAATATTGGACCAGTTTCTTAAA
>nega2621
AGAATTTCTCCAGCTTGGGCATTGGGAGCT
>nega2622
TATTTTTAAGATGCCTTCCAGGCTTAAAG
>nega2623
CCCTGCCCCCAAACCTTTCA
>nega2624
TGGGTTATTTCCATGGTGGGGTAACTA
>nega2625
TATATTCGATTTTAAGGAAATATAAC
>nega2626
TAAAAATAACCAGCTAAAATTTTATC
>nega2627
GGTCTCGATCTCCTGACCTTATGATCCACC
>nega2628
AATGAGGAAGCAGGGGCAAAGAGGGAATGAG
>nega2629
TGATGAAATCACCCAAAATAGCTGGAA
>nega2630
CACAGTAGCCTGCACAG
>nega2631
CGACACTCTGGTTGTTGATGACTGAA
>nega2632
TAGGAATTTCCTGTGAACAGGAGCCA
>nega2633
TTCCTCCAGCACCCCTACTGCAAGGATT
>nega2634
CTTGAACCCGGGAGGCGGAGGTTGCAGT
>nega2635
TGGAGGAACTTATGTTGTG
>nega2636
ATTCCTTACCTACAGAAACTGTGAGATAATA
>nega2637
AGCTACACCCTGTGGGACAAATCTAGGCT
>nega2638
TTCGTTGTCAGTGACT
>nega2639
CTGCCCATGAACATTTGGAGGGTTTCT
>nega2640
CAACCTCCCTAAGTGCTGGAATAATAGGC
>nega2641
TATTAACCTAGATGAGACAATCTAAG
>nega2642
TTCTGGGTCTTGGAACGATTTGAAAATTG
>nega2643
GTCTCAGCTCACTGCAATCTCGTCCTCCC
>nega2644
CACCTACTGGTTTCCAAAG
>nega2645
CCATATGGCCATTTCCCCAATTTTCGAAAC
>nega2646
GTCTTAGCTTCTCTGAGCCTCTGTTTCCTT
>nega2647
TGAAGAAGAATCCTAACCTCAAAGGGTCGTG
>nega2648
AGAGTCCAGGATGAAAG
>nega2649
AGATACAAACCCAGCCCTTCGTGGTTATAA
>nega2650
AAGATCATGTGAAGAAAGAGAGAAGATGG
>nega2651
AAGGGTGCACTTCTATT
>nega2652
ATGGGGAAAGGATTCCCTATTTAATAAATG
>nega2653
AAACAGGAAGGTGAAGAAGAACTTATCCTA
>nega2654
AAAGGCAGCACCTGCTCCTCCCCAAGGCTC
>nega2655
GCCTCCATTTCCTCAGCTGTAAAATGGGAA
>nega2656
ATCCTGGGAGAATCAGGAA
>nega2657
GCCTAGAGCATTTCACCCCT
>nega2658
GGGTTGCTGTGGTATGCTGGGGTTCCGCT
>nega2659
AAAGAATGTACTATATCACATTGAAATTT
>nega2660
AACAGGCAACCATGGAGAAGATTGTATGC
>nega2661
AGGCAGGAGGCATCCGTGAAGGCAAAGATT
>nega2662
TCCCAGAATATAGAAAGAAGAAAACTTCCAA
>nega2663
AAGACTTTGAGGGTGCTGAAAGTCTTTTA
>nega2664
CCTGGGAGGCAGAGGTTGCAATGAGC
>nega2665
CGCCGCTGGTGTAGTG
>nega2666
CCCTCACCAGATGCTGAACCTGCTGA
>nega2667
GTGCTGTTAGTGCAGGTAG
>nega2668
AAAAAGCCTGACATAGAGTAATAAACCCT
>nega2669
AACTGTGGGAGCTGGTGG
>nega2670
ATTGGAAATTCTGGTCACCCTGGACCTG
>nega2671
ATTATACTGGAACAGCTTGTGTCCTTGGTC
>nega2672
TTTTTTAAATTGTGTCACTCACACTAAATTT
>nega2673
TGTGCCACCAGGCCCAGCTAATTTTTATAT
>nega2674
GGACTTGACTGAATCCAGCCTTCCAGCT
>nega2675
GTATATCTTAAATGAATACAACTTTTATTT
>nega2676
AGGTGCAAGACTCCAGG
>nega2677
TACCACCTTTAAGAGCTGTAACACTCACAGT
>nega2678
GACAACTCAAGAAAACTACGCAGGAAGCTG
>nega2679
GAAAAGTACTGTAGAACAATGCCTGACA
>nega2680
CTAACAGATCAGGACGC
>nega2681
CAGCGACTGGACAAGCTGAGGAA
>nega2682
TTGAATATTAAATAGTTTTTAAATTA
>nega2683
TTTTCACCTTGGTGGATTG
>nega2684
GATCTCCCTCCTTCACCGAGTTTGCACT
>nega2685
CAGGCAAATAATTTCAAAGCCTGTAATA
>nega2686
GTTGTATAAAATCAAGGTTTAAGGGAC
>nega2687
AGTCAATTCCACAGAGGATG
>nega2688
GGGAGGCTGAGGCAGAAGGATTGCCTG
>nega2689
GGTGACCAGCTATCCTTTTCCAAGACTGAA
>nega2690
CTATTAGAACCTCAATTTTTAACCTGTG
>nega2691
AGGTGAGCAAACTGACCTTTTTAATG
>nega2692
GTCACCTCAAAGTGTCTACTCTTCCAGTC
>nega2693
GGCTCACTGCAGCCTCAACTTCTTGTCCTCA
>nega2694
TCTCTCTCCAAAACCAAACAGCCTTCATCAAC
>nega2695
AGTTCTGGCGGTCAGAAGTCCAAAATGGG
>nega2696
ACTGGTGCAAGAAATGCTGATATTCTGGTTA
>nega2697
GAACTAGAGCTTGCATTTCCTGACTTCCAGA
>nega2698
GCACGCCCTAGGGCTTCCAGCCTCCTCTTC
>nega2699
ATGATATTTTGATATCCATTATGTGTT
>nega2700
GGATTCAGCTGACTGGCTTCATTTCT
>nega2701
GAACCGACTTGGTCCAA
>nega2702
TTTGAAGTCTTACATTAAATCTTTAATCCT
>nega2703
TTAGTCAAACTCATGGTGCTT
>nega2704
GACTGTGTCACTTCTCTCTT
>nega2705
CCCTTTGTGCAAAGCTGAGGCTTC
>nega2706
TTGAGTGAGAAGAAATGCTAAGAAAGCTCT
>nega2707
TTCTGTTTGGGTTTTTTTTTTTTTTT
>nega2708
CCCGGCTAGCTCAGTCG
>nega2709
TAAGTGCTTTACAGGTATTCTTATTTAATCCT
>nega2710
ACCAAAGGACAGACAGGCTGC
>nega2711
CTAGACCTGGGAGGAGCCCA
>nega2712
TAGACCAAGTAGTTTTAATAGTAAATTTTAT
>nega2713
CAATGCATTGTATCTTCATTTTTTCTT
>nega2714
TTGGGTCTTCATTTCCAAAGCCTCCCATGT
>nega2715
ACAGTGGTGCTCTTGACACAAACC
>nega2716
GAAAGCCTCAACCTGAACCTAATCAT
>nega2717
CGACAGGCAGATCACGAGGTCAGGAG
>nega2718
GCGGAGTCACACTTGAAGCCAGCACAGCAC
>nega2719
AACTTTGGATAAGATCTACGTTTGGG
>nega2720
TATAGATACATACGTACGTGTGTGTGTGT
>nega2721
GCGCTCACAGTGTCATTGTAACGGCAG
>nega2722
TTGTTCTTGGGCCTTCAGGTTTGAACTGGAC
>nega2723
TTAAAAAAAAGAAAAAAAAAAGAAAAAAAA
>nega2724
TGTCAGAGTTGAGCCTTAAGGAATTAGCA
>nega2725
CAGAGTGCTAGGATTACAGGCGTGAGCCAC
>nega2726
CTCCTGGAGGAGTCGGC
>nega2727
GAATATAACAAAGTGTAAAGGTGAAACTG
>nega2728
TTGTTGGCTCTTCTCCCTG
>nega2729
AAAGCCAATGACAGGTTGCTTCTTGACT
>nega2730
GACTCCAGCCCCAGCCACTACAACAGCATG
>nega2731
GTGCTTATCAACTTGGTTGGATTG
>nega2732
GAGTCACTTGAAGAATGAGCAGGAGATGAGG
>nega2733
TACAACAACCGGGTGAGGTGT
>nega2734
GCCGTAGGCAGCCATGGCG
>nega2735
CTGGTTGATCCTGCCAGTAG
>nega2736
ACCTGCAGACGCCTCACTC
>nega2737
TGGTACACATGATGAAGTATTAAGTATCAA
>nega2738
AGCACTTGCGAGTACCAAGCAGTAAGTGTTT
>nega2739
GCAAATGGACGTGGCATCC
>nega2740
AATCACTAAGTGCCAGAC
>nega2741
AGGTAGCGTGATGCCTCCAGCTTTGTTCT
>nega2742
GAAGGAACAGACTCCAGACGCGCCACCTTAA
>nega2743
ACCTAGCTAATCTGTGACTAGATTCCTG
>nega2744
AGTTTTCCAGAGTCCT
>nega2745
AAAGATCCCCACTTTCACCACTTTTATT
>nega2746
ACATTTTGACATGTGTTTTGTTGCCTCTTG
>nega2747
GAATGATGTTAAGTACACGTTTTTCTAGAT
>nega2748
ATTCTATAGATGGGGAAACTGAGGCTTGAG
>nega2749
TGATTCCTCAGTAGAGGTGAGAT
>nega2750
TAAGAGTGAGAAAATGGAGTTTTAGA
>nega2751
GATGACCAGTTTAGCAGTGCC
>nega2752
GATGGCACCATGATCTTGGACTTCCTGCCT
>nega2753
TCTGCCACTGTCCAGAGCTCATGGAAATGC
>nega2754
TCCCAGTCAGGGAACCA
>nega2755
CGCCGGTGAAATACCAC
>nega2756
ATCTTTTCTTCCTTCCTTTATTCTGC
>nega2757
CTGAGTTGTGCTGCCAT
>nega2758
AGCTAATATTTGTAATTTTGTAGAGATGGGG
>nega2759
CATGAAAGGAGAGTTAAGAAATGTGGA
>nega2760
TTGACATTAAAGAAATCTTAATTTTCTGT
>nega2761
CTCCCAAAATGCTGGGATTACAGGCGGGA
>nega2762
AACTAGGTTTCCACCTTAAGGACCTCATTT
>nega2763
TCAATTCAGTTATTGTGTTCTTCAGCTT
>nega2764
TTCCCGGTCAGGGAAC
>nega2765
GGAATGAAGTGGTCAGATGAGAGAGCGCGGC
>nega2766
AAACTCCTGGGTTCAAGCAATCCTCCCA
>nega2767
AAAATTCTGACTTATTTCGTGCGTGGTCTT
>nega2768
CAGTTCTTGGTCCCAGCTCTAACATTAAC
>nega2769
TTAACCTCTTTGAGCATCAGTTTTCCTGAT
>nega2770
CTCCCACCAGAGAGGAGTGGCCGGCCGG
>nega2771
CAGTCAGCAGGAGGCAAAGCCCAGATT
>nega2772
CTGTGGTAGCTTATTGGGT
>nega2773
CACCTCAGTGCTGGAAGTAGGGTGGGGCG
>nega2774
TCTGCCTCCCGGGTTCAAGCAATTCCCTGCC
>nega2775
AGGGAGAGGCTCCTCCGTGCTCCTGAG
>nega2776
CTTCCAAGCAGTTGACCCG
>nega2777
CGCTCTTGTTGCCCAGGCTAGAGTGCAAT
>nega2778
AAGCCTGTTATCACTCGCCTGCTACAGCAT
>nega2779
CCCAAGCCATCTGGCTAGTAGCCCCT
>nega2780
GGGCTCCTGGCTGGCTCGC
>nega2781
CCTCAGACTCTAGCCGAGGT
>nega2782
TATCCAGGGCGGGTGCCCACCTTGGC
>nega2783
TCCCACCTCAGCCTCCCAAAGTGCTGGG
>nega2784
TCCTGCCTCAGCCTCCCGAGTAGCTGAGA
>nega2785
GAAAAGAAAAAAAAAAGCGGGGGGAGAGGA
>nega2786
GTGCAGTGGTGTGATCTCAGTTCACTGCAA
>nega2787
AGTCCCTGGATGACGGTGGCATTCACAGA
>nega2788
GGCGCAGCGGAAGCGTGCTGGG
>nega2789
AACTCAAATCAGCAAATAATAATTAAAA
>nega2790
CATATCCCTGGCTGAGCACTCAGGTGAT
>nega2791
GGGGTGATGTGCTCAC
>nega2792
AATGGGACTTGTTCAATGTCACACAACCA
>nega2793
ATATATAATATGTACACATATATTTTA
>nega2794
GGGTCACCCGAAGGAGGAGCTGGCGCTCT
>nega2795
CAGCCCTCGACACAAGGGTTTG
>nega2796
ACAGAGGTGTGACGAGACTCGC
>nega2797
ATCTGGGCAGATTTGGGA
>nega2798
ATCCCGTCTCCCACAGCCAC
>nega2799
GTGCGTGCCTGTAGTCCCAGCTACTTGGGA
>nega2800
ATGCTCAGAAGCCTACCAGT
>nega2801
TAAATTGTGCATGCATCCCTTATTCC
>nega2802
TACCTCTGTGTTCTTCCTCCCCAAAA
>nega2803
AAAACTTTTTGGGAGTCCTCCAGAATTTTTAA
>nega2804
GGCTTGCCTAGGTAAACAAAGCAGCCAGG
>nega2805
GACACCTCTGGGGACTTACAGATCTACTTG
>nega2806
TATCCTGAGGCAGCTGGGGTTTCCAGGAAGA
>nega2807
GCATTCACGAAGTTCC
>nega2808
TTGCAGTTCCTACCTACACTCAAGGAAGGG
>nega2809
TCAAATGAAACTGGGTGCTAG
>nega2810
GAAGTAACTCTGCCAACACCTTGATCTCAGA
>nega2811
TATTCCATTTTAAGGACATGCTATAATTT
>nega2812
ACACTTGTCATCCCAGCGCTTTGGGA
>nega2813
GCAGAGTTCTCTTGGATGGTTTAGCATTA
>nega2814
GCAGCGTGGAATTGGTG
>nega2815
GGCTACTGTGTCATATAAAATTTATATT
>nega2816
AGTCTTAATATACAAAAAAGTATTAGGAG
>nega2817
AGCATGGCTGGGTGCGGTGG
>nega2818
ACAGGAATGCCAAAGTGTGGAGTGAT
>nega2819
GCAAGCTCCGCCTCCTGGGTTCACGCCATT
>nega2820
TTGAATGTCAGCTCCCCGTTTTCCAGC
>nega2821
TGAAGAAGTAAATGAGACCTCAGAGGCAGCA
>nega2822
ATGAATAGATGTGTGTCC
>nega2823
CCCATGACCCCTGAGGA
>nega2824
ATGCTTTCTTATTATCTGTATATCTTCT
>nega2825
GCGTAGGACCCTCGGAGCCAGGTGCGGGA
>nega2826
CTAGAGGTAGTAGATGTG
>nega2827
AAAAAAAAAAAAGAGAGAGAGAGAGATACAA
>nega2828
CATTTCATTTAATCTTCACAACACTCCTG
>nega2829
ACTCCTTGCAGCCACAGGACCTTTGC
>nega2830
GCCCTCGACACAAGGGTTT
>nega2831
TCAGAGTTCAACAGACCCAA
>nega2832
GAAAACCCGTCTCCAGA
>nega2833
GTCACGCAAGCTGGAGTGCAGTGGTGCCA
>nega2834
TAATCAGCAGCTACATCTGGCTACTGGG
>nega2835
TTTTCATGATCTTTGAACAAGGAGCTCTAAAT
>nega2836
AGAAATCCTGACCTCAGGTGATCTGCC
>nega2837
ACAATTCAAGATGAGACTTGGTTGGGGACA
>nega2838
CAGGGTGAAGTCCCACAAT
>nega2839
GGGTGCTATCACCTTCACCTCAAAGC
>nega2840
AAGGAAAAGGAATAAAAGAAAAAAAA
>nega2841
TCAGAGTCACCTCCTGTGAGCCTATGCA
>nega2842
ACTCTCCACAAAAATCTCCATCCCTTCC
>nega2843
CTCTGTCACCTGGATGAAGTGCAGTGGCAC
>nega2844
CTTCTTTACAGAAGAAGAAATCCTTA
>nega2845
CAACAAAATTAGTAACTATGTGAAGAGAT
>nega2846
ACAAGATAAAATACAAATAACAATCT
>nega2847
GGGGCAGAGCTGAATTCCTTAGCATGG
>nega2848
CAAAACTAAAGACCGATGGACAACATCTA
>nega2849
AAACCAGTGTTCAAAAGGAAAATGCACAC
>nega2850
GCCTTCCGCAGTGTTTGTGTCCCTGGGT
>nega2851
GACTGCATAATTTGTGGTAGTGGGGGACT
>nega2852
ATATTTGTGTGTATATGCAAAATTTTA
>nega2853
AACAAATTGCCAATCAGAAAATCTTTAAA
>nega2854
CGGAGTCAAAGATCTGAGGCCAAATCCTAC
>nega2855
TGCTTGTTCCCTAGTGCAACTCCCATGTGG
>nega2856
AGGCTAAGCCATTGTATATCCCCCGTGA
>nega2857
GTTCCAAGCACTTGCCTTAATAAACA
>nega2858
ACGAGAGGTGGGCTTCGTTCCTGAGA
>nega2859
AGAAGAGGTGCACGCCA
>nega2860
GACCAGCCTGAGCAACATGGTGATTCCTCA
>nega2861
TAATCCCAGCGCTTTGGGAGGCTGAGGT
>nega2862
TAACATTTAAATGTATTATAATTAGGCTGT
>nega2863
CAACTTAGATAAATACCTAGGGAATTATGC
>nega2864
TTGAGGCACGATCTGGT
>nega2865
TAGATCAGGAAGCCTATGTCAACTAT
>nega2866
AAGTAAAACAACGTACTCAAGGTCACACC
>nega2867
ACCAACCAGTGATCTCTGGCTGCTGCTTAGA
>nega2868
TGCCACTGCACTCCAGCCTGGGTGAC
>nega2869
TTCCAGAAACGCCCTCACAGACACCCCG
>nega2870
ACAGGCATGTGTCACCATGCCCGGCTAATTT
>nega2871
TTCTGGCCTTCATCTTTCTCCCATGCTA
>nega2872
GAGAGGCACAGTGACTTGCACCTTGACATGC
>nega2873
GGCAGTGGTGGAGCACCCTGTACAGCAGTTTG
>nega2874
TGGCTCTTATCTGAACCACAATGAATTCAC
>nega2875
ACTTTACCAGGCCAACCCAGCCTCAAGGCTCT
>nega2876
TATCAAGACCCTCTTTTAAAAAAAAAAAA
>nega2877
ACTGGTTTGCTGTTTTGATGT
>nega2878
TTCTGCTTGCATAATGTTTGCTGCTG
>nega2879
CTCAAAAAACAACAACAACAACAACAAACT
>nega2880
GAATTCTAGGCTGGGAATAGTTTTTCTT
>nega2881
CTCTTGTTTTGTGCGTTGTCTTCAATACA
>nega2882
TAAAGAACTCCTCAGAGATGTGGGAC
>nega2883
CTCCCAAAGTGCTGGGATTACAAGCGTG
>nega2884
CCCGGTCAGGGAACCA
>nega2885
TACCAAGATAATTCCCAGTGCTTCATGGT
>nega2886
TGATGGAGACAGCTGGGTGGTGAGTGTCCA
>nega2887
GGGCCGCCACACCTAGCTAGCTAATT
>nega2888
CCCTCGACACAAGGGTTTG
>nega2889
GAGATGAGACCCAGGGAATAGTA
>nega2890
CTGAACAGAAAACCAGGG
>nega2891
GAAATGGACAAAGGACACAAGACAACTCA
>nega2892
AGATGCCGTGTGAAGACTTGAGTTCTGCTG
>nega2893
AACTGTAATAAAGAAACCAAAGAACACC
>nega2894
GGCTCCAGTATTACTCCTGCCTCAGCC
>nega2895
ACCTCCACCTCCCTAGTTCAAGTGATTCTC
>nega2896
TAGCTACTAGAAAACAG
>nega2897
AAATGCCAGATTGATGTC
>nega2898
CACTGCACTCCAGCCTGAGCGACAGAGCAAG
>nega2899
AGTTTATTTAGCTCACAGTTCTGGAAGCT
>nega2900
GTTTATGGGGAAGGAGAATGAGAGAGAAA
>nega2901
CAAAGGTCTGCAGCTTCACTCCTGAGCCAG
>nega2902
GTTCCGAAAACATGCCA
>nega2903
TGTCTGCACTAAGTTTGGCATCAATGTGG
>nega2904
AAAAGATAAATAAAATTGATAGACCATTTG
>nega2905
GCTTCAGGGCAGTGGCCGGGA
>nega2906
CCATCTTTCAAGGTGACTGA
>nega2907
GCATCTGCAATAAAGATTTAATTTCCCAGC
>nega2908
GAGACAAGGTCTTTCTCTCACCCAGG
>nega2909
CATGAGCTCCATAAAGCGGCTCT
>nega2910
TGGGCACCGTTCAGGG
>nega2911
GATGATTGCTGGATGTGTGTGTGTGTGTG
>nega2912
CGGGAGAGATTTACCTTCTCCAGCTTCCAGT
>nega2913
ACTCAGAAGACAGAGTGCCACTTACTGA
>nega2914
ACCTTGGTCCATTTTTTAAGTCTGTGA
>nega2915
CCACAGGTCTGCCTATGGAGTAGCGATTCT
>nega2916
TACGTCATTCTTCCTGGATGCAGGACAA
>nega2917
CTTTGGGAGGCCGAGGCAGGCAGATCACC
>nega2918
TTGGCCCTGTGAAGTAGTCCAGGCAAATAT
>nega2919
ACACCAGTGACAGGTC
>nega2920
ACATACACGTATGAATTTTGGGGGACACC
>nega2921
TTACGCCGTACGCAGTGGCTCACGCCTGTAA
>nega2922
ATCACAGACTCATGCCACCATGCCCGGCC
>nega2923
ATAGTAAATATATTTTTTCCTTATGGTTTTC
>nega2924
TCCTGAACTCTATTTCAGGACTTCTTTTA
>nega2925
AAATAAAACCATGTGTCAATGGTCAAAT
>nega2926
AACTTGCACCTTAGCCTAGAAAAGCCA
>nega2927
GCACTTAGCAAGGTCTCTCATAATATCCTGT
>nega2928
AAACTGCTGAAAACTAAGAAAATACA
>nega2929
AGATGTGCCCTCTTGCTGTTCTCACACTGTA
>nega2930
GGATTACATGGTACAATTGTAGCTCA
>nega2931
AAGAGTCCCTGCCTGGTAATCCATAGAATTC
>nega2932
TAAAACCTTCCTAAGATTGTGGCTTGACG
>nega2933
GGTTGGACAGCAGCTCT
>nega2934
AAAGTCAGACCATCTGCTGGAAGAACCACATG
>nega2935
GGTCTAAGGCGCTGCGTT
>nega2936
CTCAGCACCTAGGTAATC
>nega2937
CATCTTAGAAGAGCTTAAAGTTTTCTTTAT
>nega2938
CGGTGTAGGCTGTGGAGGGGACTGCTG
>nega2939
GCGTGTCGCACAACCAGTGCTTCAAAAGTT
>nega2940
AAATTCCAGAAATAAACTATTCATAA
>nega2941
GGCAGATCACTTGAGCCAGGAGTTCAAGAC
>nega2942
GAACCCAATAGGACAGGGTTCAAGGACCCT
>nega2943
TGTGAGCCACTCCCTCATAGC
>nega2944
ACCATGGAGGGGGCCGGAGGGAAATGCTGC
>nega2945
GCAGTTCCCAGGAATTCGCCCGGTTA
>nega2946
AAAGAAGTGAAAATGGCGCGTGCCTGCCTT
>nega2947
ATTTTAGTGACCATTTGTATATCTTC
>nega2948
GGAAAGGGATGGGATACGAATGCTGGAG
>nega2949
TGAGCCAAGTACTACAAAAAAAAAAAAAAA
>nega2950
GGAGTGCAATGGTGTGATCTTGGCTCAC
>nega2951
TGAATTGTAATCCTTATAATCTCCACA
>nega2952
AGGACAAAGAGTGGGGTTTAAGATAATAA
>nega2953
TTTTGACTTTTGGTGGCCTC
>nega2954
CCACCACACCTGGCTAATTTTTGTATTTTT
>nega2955
TCAAGAAAAAAGAAGAAAACTGTGAA
>nega2956
GAGGCAGGAGAATTGCTCCAGCCCAGG
>nega2957
GACGAGACTCGCGTGGGA
>nega2958
ATTTAAACTGTAGGCCACAG
>nega2959
AGAGGTGAGAGGAAGGAGAGGTTCGAAGTG
>nega2960
AAGGACCTGGCGGTGCTT
>nega2961
AATTTCGAAACTTTTATATAATAGAAT
>nega2962
AAGCATGGACAGTACTG
>nega2963
TTGCTGCATGGCTCCAACGTCCGCCTC
>nega2964
TGTGATTCAGTTCTGACTCAAAAGGAA
>nega2965
AGTATTGAGGTGCTGGATATGTTGACTA
>nega2966
TCCCCAAGTGCTACCA
>nega2967
AGATTCTCTGGTGGCCCCTG
>nega2968
ATTGTGAGCCTAAAACTTGTAAAAAATGAAA
>nega2969
GGTGAAATAGAAATTCTGAACCAGGAGCACA
>nega2970
CCTTGAAGATACAAGACTTGGCCACAAGCA
>nega2971
TGGAAGATCTCCATGC
>nega2972
TTTACAAACAAAATCAGATCATGGCACTCCC
>nega2973
TCATGAGGGCAGAGACCTTATGGCCTAA
>nega2974
GAAGCCAGCTGCCATGTCATCAGCCGC
>nega2975
CCTGAAAAGATCTTTTGACATAGGGG
>nega2976
GCTCCCAGGGGACGCCAATGCTGCGGGCT
>nega2977
ATTCCATCCAACAGCAACAGAATACTCAT
>nega2978
ATTATAGTGTCAGAGATGTCTCGGACCC
>nega2979
TATATTCCTGTTTTTGAGATGAACAG
>nega2980
AAGAGGAAACCAAGTGGTG
>nega2981
CCCACCAGAGAGGAGTGGCCGGCCGGTTTC
>nega2982
TGATGGAGTAATCTACAT
>nega2983
AGCTGTTTGCAGCTCAGCTTGTGGAT
>nega2984
CCAGCTCTGGAGCCAGCACCTGGAGCTG
>nega2985
ATATTGAATAATTGTTGGAAAAAAAC
>nega2986
CATTGGAGATGTTTGAGCCGGGGAGT
>nega2987
AAGCTTGGTAATCTCACTATTTTTAAA
>nega2988
CTGTCATATGCTTGCTTAAAAATTATTGGT
>nega2989
CTGAAGATTAGTGCATAGTCTTTGGT
>nega2990
AGGAGGTGGAAGGGGAAGCAGGAAAGGCAG
>nega2991
TCCCTCTGCCCTCCAGCGTTCTCCCT
>nega2992
TCACCCCACCCCAGCACGGAAGCCAGGCGG
>nega2993
CCTCGTTTCCCGGTCAGGGAAC
>nega2994
CTGGGCTTGAGCAATCCCCTCA
>nega2995
TTCCAGTCTTAGAAATGC
>nega2996
TGTCCAGGTGGTGAATAAGAGAATGCA
>nega2997
GGAAGAGTCACTGTGCACTCTC
>nega2998
CAACTCCCAGGGAGAGTTAGTATTAAGAGG
>nega2999
CTGACCTCGTGATCTGCCCGCCTCGGCCT
>nega3000
GCAAGAGATTTGATGGGGGACAAAGAA
>nega3001
ATTAGCAAATTGAAAGAATTTTAAGAGAC
>nega3002
AACCAAATACTACACGTTCTCACAACTGAAA
>nega3003
ATGGGTCACTAGTCATTGGAGAAGAGC
>nega3004
CCAGTGTTTAGTAATGAGTTAAACATTT
>nega3005
TTATAAAAGAATAAATTTTTCTTGTTTTAA
>nega3006
TAACTTTTATACAGTAACATGAAAAATATTA
>nega3007
TGATATGGTGCCATATGTTGTTAGACA
>nega3008
TGTGTGGTGGGAGGCTGTATTGTGAAAGGCCT
>nega3009
CCCTGATGGTAGCCAA
>nega3010
CTACCTCACTATCCGGGGAGC
>nega3011
GATCTAGGCATCAGTATATTTTTTAAGCT
>nega3012
GAGCTTTGTGGTCAGTCAGAAAACTGCTT
>nega3013
GGGAAGCTGTTATCCACTGTAAGCCCCAG
>nega3014
CAGCCCCTCTATGTTGGACTTCCCAG
>nega3015
ATTTTATGGCTGCATGGCAAAGAATCAG
>nega3016
TCCTCCTTCTGTCTATTGCTGA
>nega3017
TGTGGCTGCAATTGGAGCTGGATGATCTA
>nega3018
GGTTACAGGTGTAAGCCACCACACCA
>nega3019
AGTTGTACAGGGAGTT
>nega3020
GGAAGAACGGGTTCAAACTTGC
>nega3021
GTTTTTCATTGGTCAAAACTTGTCCC
>nega3022
ATTTTTGCTTTTAAGTGTCTGTGGAAT
>nega3023
GCAGGAGGCTGCGGTAAG
>nega3024
CGGCTAGCTCAGTCGGTAGAGC
>nega3025
CACTTGCTATTCAAAAG
>nega3026
CATTTGTAATAGCCAAAAACAACCCACCA
>nega3027
GTGGTCATGTTTCCACAACATCGTGA
>nega3028
AGAGCACCAAAAGCACCAGTGTGCAG
>nega3029
TTTGTCCAGTTCTTTGTTC
>nega3030
GGGTATCTGGAATTGTC
>nega3031
ATACTTACTGAAATCTTTCTATATGTCAGGTG
>nega3032
AATATTGAAATTACCACTTAAAGAGA
>nega3033
TAGACTTAACAGAAAATCTGCAAAAATAGAT
>nega3034
TTTTTTTTTGAGACAGAGTCTTGCTCTGT
>nega3035
ACAGTCTCTACGGAGACT
>nega3036
ACAAGAAGCATGCCCACTTCCAGGCATGCA
>nega3037
TCAGTACCCTGGTGATTTTGATCCAGAGAC
>nega3038
TGGCTGTACTAATTTATATTCTCACCAGC
>nega3039
ATTCAACCGTTGATGGAC
>nega3040
ATTGAGGTTGCAAAGATTACTGAAGGCATA
>nega3041
CATGCCTGTAATCCCAGCTACTCGGGAG
>nega3042
AAAACTCTCAGACTGGCCATGTAAACAAT
>nega3043
CACTGAACAGCTATTAA
>nega3044
GGTGAGGATTAGTATCCAGGCATCTCT
>nega3045
AGCTGGACTTAGATCTT
>nega3046
CTCTTTCCTGATTGGTCCAGCAGAAA
>nega3047
GTTTGGCCAGAAAAACACAGGCTGAATTTTT
>nega3048
TGTGTTTTTCTCCCTATAGAAGATATTTT
>nega3049
AACATCACCTCCACATGGAAGCCTTT
>nega3050
TGTGTGCATGTCAAGTTGG
>nega3051
TGATGATGGAGGGCAGGCAACTCCTTTCT
>nega3052
ATTAGAAAGAAGGATGG
>nega3053
TCAATTTCCTTCAGCTCAAAAATGATCC
>nega3054
ACCGTATTCTTCATTCCTTC
>nega3055
TTATACTTTTTTCTTTTCTTTTTTTTTTT
>nega3056
ATGTGACTATACAACAGGAAGGTAGTT
>nega3057
ACGATACGACAGTGAATACAACATGA
>nega3058
CCGGTACCTCAGATGGAAATGCAGAAATCAC
>nega3059
CATGCGTGTGGTAGCATTTAGCGTCCACC
>nega3060
GGGACTCTCCAAGACTGAAC
>nega3061
TCTATTTTCTACCATAAATTAGTTTTATC
>nega3062
AGTGAGACTCTGTCTCCAAAAACAAAAAAAA
>nega3063
CACACACGTGGCATGATGTTAAGCGG
>nega3064
CACCCAAGTTCAAGGA
>nega3065
TGCCGGGATTCAAAGGCCTGGGTCCAAGTT
>nega3066
CAGCCAAACTCCCTCGATTGGATTGCAGC
>nega3067
GAGTTCGAGGCCAGCCTGGTCCACATGGGT
>nega3068
GAAGATAAGTGAAGGCAACTCATAAGG
>nega3069
AGTGGGCTGGGCTGGGCTGGGCCAAG
>nega3070
AAAATAAATGAGCCAAATCCTACTTT
>nega3071
TGCACTTCTGCTAAACCTATATCCTA
>nega3072
GAGAGCAATGCACTTTTG
>nega3073
GGCTGATGTTTAGCTGAGATGTACTGGTGT
>nega3074
AGCGGCAGAACCTGGACCCAGCCCCTGGCT
>nega3075
TAAAGAAATTTACTTGAACATAAATTT
>nega3076
GTTAAATCTAGGTCTAACC
>nega3077
AACAGCATGGGGAAAACTGTCCCCGT
>nega3078
AGAGGATTTCTTCCCTG
>nega3079
GGTAGAAGAGGGTGTTGGAAA
>nega3080
GTGTCTGGGCTGCAGT
>nega3081
TTGTTAGGTTGCCCAGGCTGGTCTCGAACT
>nega3082
GCTAGAGAGAGAGAGTTCTCAGAAGAAGT
>nega3083
ACCATATTTCTCAGGCTGAGCTCCAACA
>nega3084
GGGTATGTGCAGACCTCTTGCCTTGCCTGAG
>nega3085
TTGATCTTGGCCTTCTCAGTCTCTGGAACG
>nega3086
GTTTAAAGTCTGTTTTATCAGAGACTAGGA
>nega3087
AGACTGGGAGCTGTACGTGGATGGGA
>nega3088
CAACATCACACACTGTTCCCACATCACA
>nega3089
TATGTATTCTGAATAAAGTCCTTCGT
>nega3090
GATCGCATCAAAATTGTG
>nega3091
CCAGTGCGTCTACAGGC
>nega3092
TGGCTAAATTGAGCTAATTAACATATG
>nega3093
CAAGCAATTCTCCTGCCTCAGCCTCC
>nega3094
AGGGGGCCCTGGGCTCACAATTGCAAAAACC
>nega3095
AGTTATATGCTTAAAGGCATGCATCT
>nega3096
GATGTGCAACACAATAGGGCCTTCAAC
>nega3097
GGAAAAGCTTAAATTGTGGTT
>nega3098
CTCTTTTTTTTTTTTTTTTTTGAGGCA
>nega3099
AGAGGAAAACATGGTCCATTCACAGAAAAA
>nega3100
CCCAGAGGCCAGAAGAGGCAAGGGAATATC
>nega3101
AGAACTGACGAATAGGACCTGAAGTACATGCT
>nega3102
GACTCTAGTTACAGGTCTAGAAGAAAACAG
>nega3103
CAAAGGATTCTGGGAAGGAGA
>nega3104
CGCACTCAGCCTCTGGCAATTTGTTAA
>nega3105
TCATTTTTTTAAATTTTGGACTTGTACAG
>nega3106
CTGTTTTGTTTTGCTTTTAAAGCACATCCTT
>nega3107
GCTACATCCTCACCCT
>nega3108
TCTTGGGCCAATTTCTGTCA
>nega3109
GCAGGAAACAAGATAAAGGTTATCACAA
>nega3110
ATATTTTAATATTGATATAATTCATA
>nega3111
ACTGAGCTCATGCAGA
>nega3112
ACACAGTATTTTTAAAAATCAAATTTATGC
>nega3113
GCTGAAATGCTGCTGGGGATACAAAG
>nega3114
AATGGCCAATGATTTAATCAACCATGCC
>nega3115
GTGACACGTGACTAGGATCTCAGCGC
>nega3116
AGTACTTCTGAATTAACCAAAATCACAGTA
>nega3117
ACTCCTGATTCTTCTCAGAT
>nega3118
AGAGGAGCGGACTCCA
>nega3119
TAAGACTTTGGACTGTGGACTTTTGAGT
>nega3120
ACTGTGTTTTTTCTTTCCTTATTGAGA
>nega3121
CAAGATTTCTCCTAATGAAGAACACA
>nega3122
AAGATGCCTGAGGATTCAGTGCCTG
>nega3123
GTGTCAGGCCCTGATCATACAGCAGGAAA
>nega3124
TGTGCATTAAGTCATTCTTTAATTCTT
>nega3125
TTAAGAAGATTAAAGCGGTTGATATTTGTAA
>nega3126
TCCACTGACTCTCAGACTTTTTTTTTTTTTT
>nega3127
CTTGCCTGCTGCCATGTAAGATGGGACG
>nega3128
GCTTTTGACTTTTGGTGGCCT
>nega3129
AGATCCTCCTGCCTCAGCCTCTGAAGT
>nega3130
GATGCGATCTATGAGCT
>nega3131
TCCCATGCTGTGACCCTCTAGAGGAAG
>nega3132
TGGCAGTGCCTGCTTTTCATCTTTGCTGCC
>nega3133
TTTAGGAAACACTAGGGC
>nega3134
GAGGAGAAAATTATCCAGAGGCTTGT
>nega3135
ACCAACCTCGTTCCGGGG
>nega3136
CTTCAGGGTCCATTGG
>nega3137
TTGAGATGGAGTTTCACTCGTGTTGCCCAGG
>nega3138
GAGACACAGAGACAAAGGCAGAGACAGAAAA
>nega3139
GTGGACTCTCATTCTAGG
>nega3140
GCCAACCTCGGCCTCCCGAGGTGCCG
>nega3141
GAAATTTAAGGACTCAGCCCTGGT
>nega3142
TTAAAAAAGAAACAACATTTAATGATATC
>nega3143
CCAGGACTGCTGACATCTGCATCTTG
>nega3144
ACTTGGAGTCAGAAGGC
>nega3145
TGTCACCATATTTCTGGGGGACTACTG
>nega3146
GAACTCCGGGGTCTGAGAG
>nega3147
TATCTCTTATTGTTGTCCTTCCATTCC
>nega3148
GGTCACCCAGAGGACTCAGTCTCTCCCCTAA
>nega3149
AAGGGTAGTTCAGACTCAAAAGTATA
>nega3150
CCACCCCAGAAGAGCG
>nega3151
CCAGGCTGGTCTCAAACTCCTGACCTCATGA
>nega3152
TGGTGTAAAAAAAAAATCAAAATATTAG
>nega3153
AAAATGCAGACTTAAATGTCCGTTTCT
>nega3154
TTTTTTGTTGCATCATCACACAGAGGAAGGT
>nega3155
ATGAGAACAGAAACACGAGCAGGCCAGTTG
>nega3156
TCCAACCAGTGAGAGCTGTATGGGCTAA
>nega3157
AGCATTGGGAAGGCAATATCCAGCTGTCAT
>nega3158
CAGGCATGTGCCAACATGTCCCACTCA
>nega3159
AGACATGGAAAGGAACCACACTATTGGCTC
>nega3160
AGAAACTGAAGTGGAGAGATGGTGAA
>nega3161
TTTTCCATATTGGTTATGATATTTTTAATT
>nega3162
TCTCTGTGAGAACCTGGTCAAGCTCCTGGA
>nega3163
AAGGCAAAGGGCTCACCAGGACCTTAAGGAC
>nega3164
TGCCTTGCATCTGACTGACTGAGT
>nega3165
TGAACCCGGGAGGTGGAGGTTGCAGTGA
>nega3166
ACCTGTCCTGTTCCACCATTCGCTAGC
>nega3167
TGAGTCCAGAGGTTCGAGACCAGCCT
>nega3168
TTAGATTAGGGTGGACCCTAATCCAA
>nega3169
GTGTCCTTTGACAATG
>nega3170
GATCTGGGTGCTCTCCCGACTATAATATAAT
>nega3171
TTGAGCTGGAAATTTATATGTTCAATT
>nega3172
GGTTTATTTGACATTGT
>nega3173
AAAAGCTTAGCTAGGACCTG
>nega3174
ACCAAGATGAATGAAATGGAAACCAA
>nega3175
CCAGAAAGATGCATGTGGTGATGGATTA
>nega3176
ATTGATTCACATCAAAAACATAATATTTTAG
>nega3177
AAAGAGCTGACAATAGTTCACCGGCAAGCA
>nega3178
GAAATGTTCAAAGAGGTACAAGAA
>nega3179
TTGAGTTCTGGAAGCTTAGAAGTCCATGACT
>nega3180
GCACCTGCCAGATGCCAGCCGGAGCTCTTGTA
>nega3181
AGGAGATGGCCTCAGAGC
>nega3182
AAGTTAATCTCTGTTACTGGAGTCATTCAT
>nega3183
AGCACAGTACACAAAAACAAAAACAGAAT
>nega3184
TTTAAGACACAATCGATCTATGAGCCT
>nega3185
CAATCAATGGTGTTGGGATGCCTGGA
>nega3186
AGAACCGGTTTCAACCACCCAGTGCCCC
>nega3187
AGGCAAGTTTCAGAGCAACAGTGAAAGTTT
>nega3188
CTGTCCCCTCTCATCACTTCAGCTGCCTAT
>nega3189
ACCGTCTCTGGTTCTTAACCTTCTGCCT
>nega3190
GCTCCGGCGGCGGGCGC
>nega3191
CTTCTAAGCAATCAACTTCAATTCCT
>nega3192
TGTATAGTTTTTTGTTTTTGTTTTTTTT
>nega3193
TTTTAAAAGTCTGTGGGATTAAGGTTT
>nega3194
CTACTAAAAATACAAAAAAAAAAATTAG
>nega3195
AGAATCTGCATTTTAGACCCCCGGCTGATT
>nega3196
GCCAAGCCATTTCTAGGGTGC
>nega3197
GGGCCCACAGGGTGATGTGT
>nega3198
AGCCTCAAACACCTGGGCTCAAGCAATCC
>nega3199
GATGACTGTCTGCCTG
>nega3200
GAAGTGAAGGGCCTTGC
>nega3201
CCTATTACCTGCGGGTCCAAATGCAGT
>nega3202
GTAATCCCAAAACTTTGGGAGGCCCAGAATA
>nega3203
TGTGGACCCAAAGCCTGAAGTAGCATCTGGT
>nega3204
CTTACACAGGCCTCTGAGGGAGCTTT
>nega3205
ACTCACCAACCATGTTGGA
>nega3206
ACCGGGTGCAGTGGCTCATGCCTGTAAT
>nega3207
CAGAGGATCGTTCCTAACTGCTTACTTG
>nega3208
AAGACTTGATCTTGAACTTCAC
>nega3209
CAGCAGCCTCAACTGCCACCTACATCC
>nega3210
TTTTGTGCCTTCCTGTC
>nega3211
CTGTTCCCCTATCAGGCCGAGACACT
>nega3212
CTAAGTCAGGAGTGGCTTTC
>nega3213
AACCCATATTGGAGCAAGAATGAGATATAA
>nega3214
AAGATGGGCTTTTTTGCCCTG
>nega3215
GGTGCTCCCTGGAGCCGTCA
>nega3216
CCAGATTTGCCACCCATGCTGAGTGCCGT
>nega3217
CCCCTGAAGACCTTCCAGTGGGACAAGATC
>nega3218
GAAACCCCGTCTCTACTAAAAATAACA
>nega3219
GCTTCCTGTGTGTTGAG
>nega3220
CTCAGAAAAAAAAAAGAGCAAGGAGG
>nega3221
AGAAAGAACTGTAACTCCTCTAAACTTC
>nega3222
CTTCCTAAATCTAGGTGAAGGTTTCCAAG
>nega3223
TTCCAGCTGAGACGTGAAGGATAAGT
>nega3224
TGTGATTTTAAGCTTTCATAAT
>nega3225
TGTGTTACTCAGGCTGGAGTGCAGTGGCGTG
>nega3226
TACCCTGTAGATCCGAAT
>nega3227
TGGCCATGTTAGCCATAATATCCTGTGCAG
>nega3228
ATTGGATTGAATGATACAGGGATGGACAG
>nega3229
CAAATCTGTGTACCAC
>nega3230
GACTCAGCGAAATTGTGCCCAGATTCCTGA
>nega3231
TGTATAAATAGTTGTATTTCAGTGCAT
>nega3232
GGAGAAGATGCATCATCGTATGTAGAGG
>nega3233
ACTGGGCCTAAATTCACTGGG
>nega3234
CCAAGGAGAGAGGCTGTACAAGAAACCAACC
>nega3235
AGCAGGCTGCGGAGCCAGCAGCGACAATC
>nega3236
TGCCCTTGAAATGATCAGCTGGA
>nega3237
TCCCTACATACATTATCCCATTTTACACTCA
>nega3238
AAAGGCTCATGTCCACGTTGACTGAGC
>nega3239
CTGGGCTCAAGTGATTCTCCCACCTCAGC
>nega3240
CTGGGATTACAGGCATGAGCCACTGTGC
>nega3241
GCTCTCACCAGATATAAGCACCGTGCTTTTG
>nega3242
ACAGCATATCAAAAAGGTAATACAATAGG
>nega3243
AGGCTACATATATCAGCTAACAGAAC
>nega3244
CTGCAGACACTTGTGGAGGAGT
>nega3245
TTGAGACAGAGTCTCATTCTGTCGCCCAGG
>nega3246
ATGAATGACCTGCAAGGTCTTTTCCCATC
>nega3247
CGAACAACACATTTGATGCCATGCAACTG
>nega3248
AGTAAGAGTAGAATGTCATGGAAGGCAAAT
>nega3249
CAAAACCTCCAGGAGAGAAGCCATTCCT
>nega3250
GGTTGCTAAGCTGCTGTGATGGAATCCTGGA
>nega3251
TTTAGGGTCGGCCCCATGGTCTGAGCCAG
>nega3252
GTGAAGATTATGGATTTCTGCTGCCACAA
>nega3253
ACTTTCACATCAGCTATCTCATTTAAC
>nega3254
TAGGTACCTGCTCACAGAGCCC
>nega3255
TTGAAATTGAAATAAGTTGTATATAA
>nega3256
GTGCTAGTAGGCAAAGGA
>nega3257
CAAACAGTGCTGATGCTTTTGGAAAGCTCA
>nega3258
ACAACCTCAATCTTCTATCCCTCACCC
>nega3259
CCTCAGAAGGAAATAAAC
>nega3260
ATGGGGCGAGACTTTGTCATGTATGTCGCT
>nega3261
TCTGCAGACGCAGGGTG
>nega3262
TGACAAATGTCTGCATCTGTGCCT
>nega3263
GGAGACAAGACAAACGTGTAATTCAA
>nega3264
GGAAGACAGCCCTACTGTCACCTTGAT
>nega3265
ACAATTCTAGCCATCATATTGGAGTTCCA
>nega3266
GTTGGAGTTGCCTAACTTCCAAGAGGGTA
>nega3267
TTAGCCAGGCATGGTGGCGGGTGCCTGT
>nega3268
CCGCAGAACAATGTCCTGTTACCAGAAGCT
>nega3269
CTTCTGTCATTCGGGTCACCTCCGCTG
>nega3270
ACAGAGGAGGCCTCTCAACAAAACAG
>nega3271
GAAGATGGCAAGATTCTCTTAGGTGATCT
>nega3272
CAGGAAGAAGGTCGTAGCCATTTCATTG
>nega3273
CTGTAAGAGAATAATTTTGTGTTATTTCA
>nega3274
TGGAACAAGCAAGGATGG
>nega3275
TCACTTCCCCGGAAGGGCCTTCCACGGCCAC
>nega3276
AAAACATAAGACATAAAGAATCAATCCAAG
>nega3277
CTGTATAGGTGTATTGAGGGTCAGAGAACA
>nega3278
AAGTTCCTCTCACCAGGCAAGGCTGTGGT
>nega3279
AGACTGGAAAAATATCCCAATACCTGGA
>nega3280
TCAAGTTCCTGTTGATGGCAAAATCAGGAC
>nega3281
AGATGAGGAAAAGAAAGAAACAAAAG
>nega3282
GGAGAGGAAGCAGCTGCCTCTGAGGCC
>nega3283
CAGGGGAGAAAGAATTTCAGTTTTCCTT
>nega3284
TCACAGCAAACACCAGAGGCATAGAAAGA
>nega3285
AATGGAACCCCAAATGAGTTCAACTAAC
>nega3286
AGGTGGCTCAGCTTCCACCACTGGCCAGCG
>nega3287
CTGAAAATTCCAGGTGGC
>nega3288
TAGAGGAATTTTGTATAAAAAGAAAA
>nega3289
TGTCATATAGAGTGAGAAGAGAGATCCAAG
>nega3290
TCCTCAACCCTTACTACACATAAGAGAATTC
>nega3291
CAGGCTAGAGTGCAGTGATGCAATCATGG
>nega3292
TGAGCATTTTTTCATGTGTTTTTTGGCTGC
>nega3293
CTTAGCTGGATCCTCTCAGAAGGCTAC
>nega3294
GTTGCCTGCTTAAACAGATAAACAAAAT
>nega3295
CGGTCAAGGGGTGCTATTCAG
>nega3296
CAGTTAGGTCAGGTTATGTGTTGCTTA
>nega3297
CAGATGCTGGACCCCTCATTCACCATGTTTG
>nega3298
GAAGGTACTGTTGTTCCCACTTCACAGGGG
>nega3299
GGTGCCAGAGCAAGACTCTGTCTCAAAAAA
>nega3300
GGGAGTCTCTTGATACTCTGTTGCCT
>nega3301
TAAGGATACTGAGGCACTGTGAGGTTCAC
>nega3302
TACAACCTCCACATCCCAGGCTCAAGTGA
>nega3303
GATGCTTTCTCCAGTTATGGCCCTGACTGG
>nega3304
AGTGAGACTCCATCTCAAAAAAAAAAAAAAA
>nega3305
GGTCACAGAAGAATTGAGCCCCTGTT
>nega3306
TTACACCAAAAATACTATATTAATCTTATT
>nega3307
TGACACCTTCATCTTGAACTTCTAGCCTC
>nega3308
TACTATTTACTGAATGGCTGCAGTAAG
>nega3309
TTAAGGACTCAGCCCTGGT
>nega3310
TTTCCAGCCCTTGGACGTGTTACCTGTCT
>nega3311
CCTCTGCGTCTTTGCTATTGCTTTGCCCT
>nega3312
AAGAAATGAGTTATCAAACCATGAAAAGA
>nega3313
CTCTTGCTGGCCTTGAAGAAGCAGGCTG
>nega3314
CAGCCCTCCCAAGTGAGGCCCAG
>nega3315
TCCTGGTGTTCATGTCTTTGTCTAATTCCT
>nega3316
CTTGGCCTCCCAAAGTGCTGGGATTACAGC
>nega3317
TTTCCATTTTACACATATTTGTATTTTC
>nega3318
TGGGTCGAGAATGTTCCCCAAAAGGATAT
>nega3319
AGTTGTTTGTTCCTCCCGGTGGGTTCGTG
>nega3320
AATCCAACTCTCCAGTTTAGCAAGAT
>nega3321
GGAGAAATCTTTTGCCACATTTGGAGAAA
>nega3322
GAGCCCAGATCACAGCTGTCATG
>nega3323
ACTCCCTCCTGGGAAAACAATGCTCTGGC
>nega3324
CAACCGCCATTGTATTTTCTGTCCTTCTGAA
>nega3325
GTATACATATATCAAAACATCAGGCTGTG
>nega3326
TTGCTGGAGACTGGAGTTCCCTGAGAGGAT
>nega3327
TGACTGGATGGCCCTCTACAGAAAAAGCC
>nega3328
CAGGCTATGCAAGCATGGCACCAGCATCTG
>nega3329
GTGTTAACTGATTTTTTAATGTTACCAGTA
>nega3330
GATCTGAGTTTAAAGGGGCTCTGAGAGAT
>nega3331
GCCTCGGCCTCCCAAAGTTCTGGGATTAC
>nega3332
CTAGGAATGGGAATCCTACTGTGG
>nega3333
GTAACCATGCAAATTCTCAGCCACCCAGA
>nega3334
AAACTCCTATCTTCAAGTGATCCTCCTGCC
>nega3335
ATTAACATGGTGACAGAAGAAGACAA
>nega3336
CAAGGCCTTTGTGCTTACTGTTCTCT
>nega3337
AAACCTGGTGGATTGAAACAGC
>nega3338
CGGTTGCGAGCGCTGT
>nega3339
GTCTCAAACTACCGACCTCAGGTGATCT
>nega3340
GGCAACAAAGGGAGACCCTGTC
>nega3341
AGGTCAGGTTACCCTCAA
>nega3342
AAGGAAGCTTTGTGCTATC
>nega3343
GGAAGAAATTGGCCAA
>nega3344
GGCAAAAACCGCAATTACTTTTGCACCA
>nega3345
AGACCAAGGCCTTGCAGATCAACT
>nega3346
CATTGAAATTAGCTGTTGAATGGCTG
>nega3347
GATGTCTGAAACCCGG
>nega3348
TCAGAGATCTATTTTGATGCACACCAAGTACC
>nega3349
GAAACCTTGAAGTGGATATGGAAGCT
>nega3350
ACCTCAAGTGAGCTCAACTCACGGCTTCT
>nega3351
CCGGCCTCTTCACATCGCGCTCTGGGTAT
>nega3352
ATGTCTGCCTGGTCTGTGATG
>nega3353
TGTATTTTTAATAGAGACGGGGTTTCACC
>nega3354
GAGGAGATATGATGGAAT
>nega3355
GTTTCTGTGAGGGCGTTTTGGGTGAGATTA
>nega3356
TCTCCAAAAAGCTAATTCCATGAGTTCTG
>nega3357
TGGCGGCGGCGGCGGCGGCAGCGGCA
>nega3358
AGGCAAGTCAGTAAGTCCAGTTCAAACCTAA
>nega3359
TTTGTGCTCCAAGAGAAGC
>nega3360
CCTGAGGACCTGAGAGGCGTCCTTCCC
>nega3361
CCCTACACCCTGTAGAACAGAAAGCA
>nega3362
TTGCAGTGATAAAGGAGGTAAATTCA
>nega3363
GAGAATATGCATTTCTAACAAGTACCCTAGG
>nega3364
TTCATGCTCTTCTCAATGTCCTTTCTCCTT
>nega3365
TTTGGTTTATCTGTGTCA
>nega3366
CCCAAATTCACCAGTTCAG
>nega3367
TACCTCTCCAGTGCTAGGCAGGGTCTAT
>nega3368
TTTCTTTCAAATAAGGCAGAGATAAGTTAGG
>nega3369
CCAAAATGTCTTTTATTTCTACTGTT
>nega3370
GCTAGAGTGCAACACAGTCTCAAAAAAA
>nega3371
GGTGGTTTTACAGGAACAACACTAACAAAGT
>nega3372
TATCCACGTAGTTTCATAGATCACTTCTCA
>nega3373
CCCCGTCTTCTAGGAGCTCTGTCACAGGGA
>nega3374
ATTAGATTCTTCCTCACAGCCCTCAG
>nega3375
AATCAGCTTCTTTAGTTTTAAAATGA
>nega3376
CACTTCACTCAGAGGTTTGTCCTGAGG
>nega3377
TAATTAGGAATATATTTATCAAAACTCAT
>nega3378
CTTCATCGTAATTAACCTTAAGTGGT
>nega3379
AAGGAGTACATACACTGCCCCACCAA
>nega3380
TCACTGCAGCCCCAACATCCCCGGCTCAAGC
>nega3381
TTCTGGAGGAAGACACCTGCCATGCCGTGA
>nega3382
TTAACTTTGTCCCATTTTTACAGACACAGAG
>nega3383
ATGACTTTGCATATAGTTGAGCGGTTCT
>nega3384
CCTGGGCATCGCAGCAACACTCCAAAAAAG
>nega3385
TCAGCTGTGTCTGCTCC
>nega3386
ATCTGAAACCAACTGAAATTATTGACTGAA
>nega3387
GATCTCGAGAGGATATCGTCCTGGATAAG
>nega3388
ACCTGCTTCTGGGTCG
>nega3389
GCCAAGATCGTACCACTGCACTCCAGC
>nega3390
GCTGAGGTGGGAGGTAAGTTTGAACCC
>nega3391
GGAAAATGCCCATGGTG
>nega3392
CGGAGATTCTCCTGGGTCAGTCGGGGGGT
>nega3393
AGCGCTTGTCATGCACTGTGGCCATAAT
>nega3394
GATCCAGTGGTTGGTTAGTCTCACGTTCAGT
>nega3395
AGATGACCACAGCCCCAGCTGATATCTTG
>nega3396
TAGGATGGTTTTCATGATGG
>nega3397
GTTTCAGGATGAAGGTCCA
>nega3398
CAGGCTGGTCTTGAACTCCTGACCTCA
>nega3399
TAGGAACATCGAGTGTCCTGTGAATCTGA
>nega3400
TTTGGTGTCATATCTAAGAATCCTTT
>nega3401
GGTTCACGGAGTGACA
>nega3402
GTAACATCATAGCACAACCAATCACCT
>nega3403
AGGAACAGCCGATGAAAGAGATGCAC
>nega3404
AAGATGCTTCTCTTCCTCAAGG
>nega3405
ATGTGCCTTCATGTCCTGAAAGTACT
>nega3406
TGTCTTTAGTAGAGATGCGGTTTCACC
>nega3407
TATCCATAAGAGGGTAGCTGTAATTT
>nega3408
CTGAGGTCAGGAGTTTGAGACCAGCCTGGC
>nega3409
GGTTCTTGGTGTTTTGAACAAAGAAT
>nega3410
AAGAAAATATATGTGTTAAGATGAGC
>nega3411
ACCTGAGCTTGGGACAAAAACAATCT
>nega3412
GCACGCTCCCTCTGCAGAT
>nega3413
GTGATACTTTAGACTGTAAAGCACTA
>nega3414
CAACACGGAACTCCTACT
>nega3415
TCTCCTGCCTCAGCCTCCTGAGTAGCTGGGAT
>nega3416
TGCCACTGCACTCCACCCTGGGTGACAGA
>nega3417
TGAAAACTCAGGGCGTGATGGAG
>nega3418
ACTATTCAGCTTCATGTATGCCTTTACAGCA
>nega3419
ATGTGAGTAACCCGTCTTGGAAGACGATCCA
>nega3420
CTGTAAGGGTAAAGGGGT
>nega3421
ACACCTGGGACTGCGCGAGGAATTTCAGA
>nega3422
GAAGCAGCTCTCAGCCGACGG
>nega3423
ATGTAACTACATTATGGTCATAACAT
>nega3424
GACCTCAAATGGACTGAGCCACACTAC
>nega3425
TTTCCCTCTTTGTTCCTACTTCAGGT
>nega3426
CAGGCTGGCTGGAAGAAGTAGAAGGTGTCAAG
>nega3427
GCCTCACAGTTGTGAGCCACTGTGCCTGGC
>nega3428
TTCTAGCTTCTAGAACTGTGATACAATA
>nega3429
GGCCTGGCCTGGGCTCAGAGGCCTGAC
>nega3430
CTAATCCATATCCATGTGGATAGCTCTTTA
>nega3431
TATTTTCTAACAGGCCCAGGAACATCATGT
>nega3432
ATATTGGATTTCTAAGCTCCAGAACTAAA
>nega3433
CTCACGCCTGTAATCCCAGCATTTTG
>nega3434
ACAGAACTGTGGGGACCAAG
>nega3435
AGTGAGAAAGAGTGCTTTGATCAACTAA
>nega3436
TCAATCACAGATGGAACAATG
>nega3437
AGACCTCGTCTCTACTAAAAATTAAAAATTCG
>nega3438
GCACTCAGCACATCCCCT
>nega3439
AAGTTGGGTTTGCTGACTGGTGGCAGTG
>nega3440
TCCACAGAAGATGAGCC
>nega3441
AGATGGCAGCAGTACAGTCCAGCT
>nega3442
ATATGGTGACCAAAATCTGTTCATCTACTTTT
>nega3443
ATCTGGATGTGAATGAGAAAATACACAACC
>nega3444
TTTATTTATATTGTAGGTCAAATTGTTCTA
>nega3445
CCATCCGAGTCACGGCACC
>nega3446
TAGGAGGATTGATTGAGCTTGGGAGGTCA
>nega3447
CCAATATGTTATAAAAAACTCTTTTTATA
>nega3448
TGACCACTGGCTCCCGGA
>nega3449
CAAGGGCAGAGATTGTCCTCTCTTATTGACT
>nega3450
CTCAGGAAACTTAAAGTCATGGAAGAA
>nega3451
TACATGACAATGTAATAACAATACAAAGAA
>nega3452
GCCCGTGATAAGCTCTTCTGCCTTGAACCC
>nega3453
AGGATCTGCCACACCAAAAC
>nega3454
AGCTTTCCAAGATGTGGTTGAACTGAAGT
>nega3455
AGGGCAGAGGCGTGAATGAGCAACCTGGACA
>nega3456
ACTATGGCAAAACAACAACAACAACGA
>nega3457
CTCAACTGAGTAGCAACTCCATTCTTGAAA
>nega3458
GGATGTGTGTGTGTGCATGTGTTTGAAT
>nega3459
CAGGATCAGCTCCTGCCCT
>nega3460
GAGGAGCTTACTGTCTACT
>nega3461
GATGTGGCTTTGAAGAACTTTGCCAAATACTT
>nega3462
GGGTTATTGTTAAGCTGATT
>nega3463
CATTTGGGAAATTAACTTTTTTCTGTAA
>nega3464
AGGTAGGGCACGAACTTCTGAA
>nega3465
GTTGACTCCTCCGGCTTCAGGGGGCTCCAGG
>nega3466
CTGAGTGTGTCTGCAG
>nega3467
GTTCCAGGGCACGAGTTCGAGGCCAGCCT
>nega3468
AGACCCCACCTGTTAACATTATGATA
>nega3469
ATAAAGATCAGACAAGGTCGTGTATGGGAA
>nega3470
TCGGCCTCCCAAAGTGCTGGGATTACAGG
>nega3471
GTGTGCTCTCCATACCCCAGA
>nega3472
AGAAGAAGGAGAAGGAGAAGGAGCAGCA
>nega3473
TCAGGGAAGGTATCCCA
>nega3474
TAAGTGAGTCAAAACAGGTAAAGTTCTTAGA
>nega3475
AGCAAATAAATGGAAATAGATGCCCT
>nega3476
TCCAAACCTTCCCAGTTGAGAACCATG
>nega3477
GTCAAGACTTCAATTTGTACACTATAT
>nega3478
GGCCGGTTAGCTCAGTT
>nega3479
AAGCTTATGTATTACAGGAAAAGCAA
>nega3480
GATTGCTTTCCTATCTTACATT
>nega3481
ATTGTAATTGCATTGA
>nega3482
CCTTATAGGTGTGATCTCCTGGCTTG
>nega3483
GAAGGAAAGTCATCTTAATCTCTATGAG
>nega3484
ATTATACTATATAATAATATATAATA
>nega3485
GAATTACAGTTGAGAGCCACTGCATCCAGCT
>nega3486
AAGGTTCTTTAGAGTTAGTG
>nega3487
AGTACGAAAAACAGTCAGGC
>nega3488
ATGGTTGTACTGTTAT
>nega3489
TACCTTCAAAAGGAGG
>nega3490
TGATTGGAAGTTCTGATATATGAGTTG
>nega3491
TGCATAGGCCTCATCGAATCAGTGGAAA
>nega3492
GCAGAGTCTGATTCAGTGGGCCTGGAGC
>nega3493
TTGCAGTGAGCCAAGATCGCGCCACTG
>nega3494
GGCACGATCCTGGTTCACTGCACCCT
>nega3495
AAACCAAGACAGCACCATCCTCTAGT
>nega3496
GGAAAGTAGACCCATCTAACCTGGAA
>nega3497
TATCTCTTGTATTTTTTGCTTTAACTATTA
>nega3498
TATTACCATCATAAATGTACATATTT
>nega3499
TGTACTTGAAAAGAATATGTTTTATCTTG
>nega3500
GAATGAGTAATACCCGTCATAGATGTCTCA
>nega3501
GAGATCAAGATGCCTGAGGATTCAGT
>nega3502
AATATAGTATAAGGAGTCCCATGTGCCCTACA
>nega3503
AGCAAGCCCTCTGAGGTTCCACCTGCCT
>nega3504
GTTAGAGATCCAACACATATTTTTTTT
>nega3505
CAGGTTAATGTATGGATTTGATGCAAT
>nega3506
GCTATTGAAATTTAAATCAGTTAAATGTGA
>nega3507
AAGCCATCCTCCCATCTCAACCTCCCGAGT
>nega3508
TGAGGCTGATGCTGAATGCCCTGCTTAAAA
>nega3509
ACTGTAGCACACCAGGCTGCCACGCC
>nega3510
GTATTTTAGTAGAGAAGGGGTTTCACCATG
>nega3511
CCAATTTCACTTATTACTATAATTATATAT
>nega3512
TAAAGTGCTGGGATTACAGGTGTGAGCCA
>nega3513
CTCCTGTCCAAGTGCCTCATTTTACAGGT
>nega3514
GTGGCGTGATCTCGGCTCACTGCAACC
>nega3515
GAGACAAAGTGCCCCCTGAGAG
>nega3516
TGCACAAACTGGCTCCCCTTCGCCTTCCA
>nega3517
GACCCACCCAGCGTCAGCCAGCCAACAGTA
>nega3518
CTCATCAGTAACTGAAGAGCTTGCAGTACCT
>nega3519
GATCCTTCTGCCTCAGCCTCCTGAGTAGCT
>nega3520
TGCACTCCTGGCTACTAGGGAGACTGAGG
>nega3521
CTGAGGCTGGTGTTCTTATCTTCAAACGGG
>nega3522
GAGATCCACCCCTGCCCACCAGAGAACAA
>nega3523
TTCATATGAGAATACAGTTCAAAAGT
>nega3524
TCTAGTTTCTCTTCATATCGCATAA
>nega3525
TTGACTATTATATCATTTTGACAAAA
>nega3526
CCTCTCCACAGAGAAAAGGCCATGTG
>nega3527
CAGAGAGACCAAGAAGAATCCTAACAGACAGG
>nega3528
CCATGATGCAGTAGATTGTGCATGACA
>nega3529
AACACAGTTTTGCCTTTTACAAGCTC
>nega3530
CAGGATGAATGTCACCACCACCTGCCTTT
>nega3531
GTCTAGCATTAGAACCACTT
>nega3532
TCTTGCACTGACAAAGGCC
>nega3533
AACTAGGGGATTCGAAATCTTCCCACAAAGA
>nega3534
TTGAGCTGAACACTAGTCACTGGGTTCCAC
>nega3535
TGCACGCTCTGAGCACA
>nega3536
TTGGAGAAGGTGGGGAGAGAAGATTG
>nega3537
CCATGGAATACTATGCAGCCATAAAA
>nega3538
CCTCCCTCTGACCTGGGTGGGGACTGTAA
>nega3539
GCATTTGTCCTTCCTTGAGGCAAAAAAG
>nega3540
CAGGGAAACAAATGGTTCCTGCCCTCTGAG
>nega3541
AGGAGACGGTGTCAGTGC
>nega3542
TAAGAGTGAAACTCCATCTCAAAAAA
>nega3543
AAATCAAGTCCAAGATCACACAATAA
>nega3544
GCTGTGTCTGGTTCCCATTCATGCTG
>nega3545
GGCAAACTCCGCCTCCCTGGTTCAAGTG
>nega3546
TGAGGTAGACAGGTCTTGACTTGAGAAGA
>nega3547
AACGCGCTTCCCTATA
>nega3548
ACCGAGAATGCACCGGCCCTGCTCTCGCAG
>nega3549
CTTCAGGCAATCCTCCTGCCTTGGCCTCCC
>nega3550
TGCATTCCTGGGGGGAGGTCTATGAACG
>nega3551
AGCACACTTTTTTTTTTTTTTTTTTT
>nega3552
GCCTGAAACTTCATTAGCAATTTTAATTTT
>nega3553
ACGGGGCCAGGAGGCCAGGCGCTTGCCTTA
>nega3554
CCTCAGAATTCCGAGATGATGC
>nega3555
CGGCCCAGGTCGGAAACGGAGCAGGT
>nega3556
CAGAACTGTGAGAATAAATTCTTACTGTTG
>nega3557
AACTGCAGCACTTGATCCTTCCTGAGTCTCC
>nega3558
TTTTGTATTTTTTGTAGAGATGGGGT
>nega3559
AAGCTATGCCAGGAATCCTGCCTGCCCC
>nega3560
CCTTCTCTACTAAAAATAAACAATTAGC
>nega3561
AACACTTCCAAATAAGGAA
>nega3562
GGGTCTAAGAAGTAGGCTCATCTCTCCTTG
>nega3563
CTGCCTGACCATCACCTGATGGTCAT
>nega3564
CAGGAGAATCGCTTGAACCCGAGAGGTGGGA
>nega3565
AAAAGGGGTAGGCTCCCTG
>nega3566
CTGTACTTCTACATACAAATGTACTGTACT
>nega3567
GAAGGGGAAGAGGGAGTGACGCGATGC
>nega3568
GGGTGGCTGCACATAATGGAAAGCACATAA
>nega3569
GAAGTCATGTCTTTTGAAGTAACATGG
>nega3570
AGATTGCTTCCTTTGTACA
>nega3571
CCTCTTTGCTGTTTCCACAGC
>nega3572
AGAGACTGATCACATTTATTCCTGTG
>nega3573
GGTAGGCTGAAGAGGAGCAATAAGAGA
>nega3574
TTGCGTCTATTTGATTCTTCTCTCTTTTCT
>nega3575
CGATGTTCATTCCCAGCACAAAGGAG
>nega3576
AGTAGAGATGGGGTTTCACTATCTGAGAGAA
>nega3577
CCATTGACGGCCAGAAAATTGACTTCCTC
>nega3578
ATGATGAAACCCTGTCTCTACTAAAAA
>nega3579
ATGGGTGACTTAAACAACAGGTATTTAT
>nega3580
CACCGCCGGCAGCCAAAAGAGCCCGG
>nega3581
TCCGGTTGGGCAAATTCCTTCACTACTC
>nega3582
TAGTAGGTTGTATGGTT
>nega3583
GAATCAAGCAGTGAACGTG
>nega3584
TAGATATATATATATATTTTCAAT
>nega3585
ACATAGCAAAACAAAGAAAGAAAAAT
>nega3586
GGGTGGTACAATGGCCATG
>nega3587
CATGAGAAAAAAAAAAGAAAAATTTTTGCT
>nega3588
TCTAGGCTGGTACTGCTG
>nega3589
GCACAATTCCCTTGAGATGCATCCAAACTG
>nega3590
CCACTACTGGCATCTCTCTTTCCCAGCTTG
>nega3591
AAGAAAAAGGCATGAAGATTGGAAAG
>nega3592
AGCCACATAGCCAGCCAAGC
>nega3593
TTTCAATATATGAAATTTGGGTGGGACACA
>nega3594
ATCAAGATTAGAGAATTGAGACCCAC
>nega3595
CCTCAGAACACCTCTGTG
>nega3596
ACAGAATCTCACTCTCGCCCAGAGTGGAG
>nega3597
AACACAAGCACTGCAATGCCGCTACAGTCA
>nega3598
TGTACCGGAGTATTAGT
>nega3599
TGGTCTCCACAATCTTTCATCTTAACCTGA
>nega3600
GTGAAGGTGTAAAACACAAAGTTCACACCC
>nega3601
GGACTTACAGTTCCACATGGCTGGGCA
>nega3602
TTTTTCTGTAAAGGGCGAGACAAATATTTT
>nega3603
TTGTTCTGTTACCCAGGCTCACTGCAA
>nega3604
GCTCACCCTTGGAGACCAGCAACAATGTG
>nega3605
TGGTGAAAACCTGTCTCTACTAAAGATACAA
>nega3606
CTTTGCTAAGGTAACAAAAGTAACTTTGACTT
>nega3607
CAACCTCCGCCTCCCAGGTTCAAGCG
>nega3608
GTTGTGGTTCTGTTGTCCAGCCCACTGT
>nega3609
CTTTAGGACCTGAGAGTGGA
>nega3610
TTCATTTTCTTTGTTTTTTCCCTCCC
>nega3611
GTACAGGTTGGACAGC
>nega3612
GATTACTTGAGGTCAGGAATTTGAGGTGCA
>nega3613
GATTTGGCTGGGTGAGGTGGCTCATGCCT
>nega3614
CTTTTGGCAAGTATCAAATACAAACTAAGG
>nega3615
CATATAATTGGTTGAACCTAATTCACAGTTA
>nega3616
TTTTCTTTGAACTGGAGGATACATTG
>nega3617
GGGGCAGCCAGATGCCAGAGAGAAAATGA
>nega3618
TTGTTGCCATTGCTTTTGGAGTTTTA
>nega3619
TCAGCCCTCGACACAA
>nega3620
AGTGCAATTATCAAATTTAGAAAACTTAAC
>nega3621
TGCACTCAGCACATCCCCT
>nega3622
CGAGCCGACAGATCACTTGAGCCCAGGATTT
>nega3623
CTTACCAGCTGTGCCTCGGTTTCCTTATTTG
>nega3624
AGTGGTATCATGCAAGATTCCCA
>nega3625
GAAGAAGTTGCCCAGAGCTG
>nega3626
GAGCATCGTCTCGCTTGCAG
>nega3627
GCCCAGGCTGGAATACACTGGCACCG
>nega3628
TTCCCTTTCCACATCTTTTCCCTGATCCA
>nega3629
TTTCCTAGCCCCTTGCCCACCAAACTA
>nega3630
TCAAGTCAAAACAAGAAC
>nega3631
CTCAGTATGTTGCCCAGGCTGATCTCAAAC
>nega3632
CGCTTCCCTATAGAGG
>nega3633
GAGTGGAGAATTTCTC
>nega3634
GCCTGGCACACAGGTAACTGTCGGCA
>nega3635
GCTACTATTTTCTCAAAAGTAAAATGTGAGT
>nega3636
TTCTAGGCTGGGAGCTGCTTAAACAAAGAC
>nega3637
CTGCTCAGCAGCACAAA
>nega3638
ACCTAAGTTCCTGCTTCCTCAACTGCAAATG
>nega3639
AGGAGGACGTCCTGAGATTTGCCACAGCC
>nega3640
TAAACTCCTCATGTGCTTGGA
>nega3641
TAAGTGGAAGCTATAAATGATAAGAATTT
>nega3642
TTTCCCCACAGCATCTTGACAGACCAGTGT
>nega3643
CTAAACTAATTCCGATTGGCTAATTCAAA
>nega3644
GTTCCAGAACCTCCTGCAGATACCCAAAT
>nega3645
GAAAGTTCTGATGACATCATTAGAGGCT
>nega3646
ATTCCAGAGAAATGGGTTACTA
>nega3647
CTAGCAGTGTTGCTGTGGGAAAACCATATA
>nega3648
GATGTTCCACTTGTTTCTTCTGTT
>nega3649
TGAAGTGTTAGGGTACAGAAGTTGAGAAACA
>nega3650
AAAAAAAAAAAAAAAGGAAAAGAAAAGAAAT
>nega3651
GAGATGTGAACTGAGGCAG
>nega3652
ATTATTATTTGAGCCTATTTTGTGTCAGGC
>nega3653
TCATCTGTGTCCAAAGGGCC
>nega3654
TGCTACAGAAGATGATCTTGATGAGAAG
>nega3655
CCTGTGTCTTGTTCTGGTCTCAGATGCAT
>nega3656
TTATCTCTTTAAGTTTTGCGGTAATTT
>nega3657
CTGGCTCTTGGGACCCCCATCGCAGGGGCG
>nega3658
ACCACTACATTAGCTGCAAGGCCCCAGG
>nega3659
AGACATGGAGAAATGCAAAAGACCCA
>nega3660
CCTGATGTCTATGTGTGTCCATAATATCTT
>nega3661
GACAGTGACTGGTCCAGGACCA
>nega3662
GATGAAGAAGATGATGATGATAATGGGAAC
>nega3663
TACAAATGGAACCCCAAATGAGCTCAACTAAC
>nega3664
GGGACGTTGGCCCAGAGTGTGGCCCAGT
>nega3665
TGCAATGGCACGATCTCGGCTCACTGCAA
>nega3666
AACTCTGGTCACACTATCTTTAAGAATTGTA
>nega3667
GAGAGATTCTGATTGG
>nega3668
TAGACAAATCCATAATCATAAGGGGAGA
>nega3669
AGCCTAAAGGGAAGGTGAGACAAGGCAGAG
>nega3670
TCTAGCCTGGGTGACAGTAAGACCCTTGT
>nega3671
ATAGCCCAGAGGGCACGTATGGAGTAGA
>nega3672
TTTCTAAAAATGATGTGATTACAAGC
>nega3673
AAATGTTTCTTCCCATTTGTGTAGTTTTTTG
>nega3674
TTGAGCAGAAATTGTATAGGAAAAAATAGG
>nega3675
CCACTTGTTGTGTGCCCACTGTGGGCCCGG
>nega3676
ACCGGACAGTGCTGGA
>nega3677
CACTAGAAATATCCACCCACTGGAGTG
>nega3678
CCCAGTGAGTGGGTCCAGGAATCCCTGCTG
>nega3679
ATTGTTAGTTGAAGGCCCCAGTTCCTC
>nega3680
GGAGCTTGTAGTGAGCCCCCATCGCGCCACT
>nega3681
CAATCAAACCAATGATCAGAAAGACTAGAT
>nega3682
CTCATATTTGGCTGAGAATAAATCTCT
>nega3683
TTCTTAGGCATGGTGCCAAAAACATGAAC
>nega3684
AACAACTTCAAGGCAGTACTACCAAA
>nega3685
AGATTAAGTTTCAACATGAATTTTGTA
>nega3686
TGCCTGCTCCTGAATAAATTAATTATATTAG
>nega3687
GCAACGAGGATAAGAAAATGAATAGG
>nega3688
CCTGCTCTTGGTTCAGGC
>nega3689
CTCAAAAAGACTCCAGTTGGATAGTGA
>nega3690
AAATGTGGCTATTGTGACCACAAAACAGAAT
>nega3691
TGCATGCTTGTAGTCCCAGCTACTCAGGAGG
>nega3692
CTTCTGCCTCAGCCTCCTGAGTAGCTGGG
>nega3693
CAGGTGGCTGGCTGCTCAGTCACAAAGGA
>nega3694
CTCACAGAACTAGGAGATAACAAATGTTTGT
>nega3695
AGTACCTCCTCAAAGAGTTTGTTATGAGAA
>nega3696
CCTTAGTTTTCACATCTCTAAAATGGGACCA
>nega3697
CAACAAGAGTGAAACTCCATCTCACAA
>nega3698
GGCATTTGCAGTGCTGGAGCAAGCCATGGA
>nega3699
AAAGCATGAAAGGAGAGTTAAGAAATGTGGA
>nega3700
CCTTTGGATCTGGGGCTT
>nega3701
AGAGAATAACAAACAAAAAAATAGAACAA
>nega3702
ATCTCCAAAACTACCTATTTTGATTG
>nega3703
AATACTATCAAAAAGGAAAAAAAAATG
>nega3704
GCACAGTGCAGACACAGTGTC
>nega3705
ACAATAATAATAAAATAGAACAACTTTAACA
>nega3706
ACGTCTGTCTTGCTTATGATAGTCCCTA
>nega3707
GTGGCAGCATTGTTTGTAGTCATAGGA
>nega3708
GCGGGAGCCTGTAGTCTCAGTTACTCAGGAG
>nega3709
GCACCTCTTCAGGGTAGCTGT
>nega3710
TATTTTTCCTCATTTAAATGAGCACA
>nega3711
TTTTCTGTTTGATGGATGATTACGTTGC
>nega3712
CTGCTGTTTCACAATTTCTCAGAAAAGGTG
>nega3713
ACCAAAGATTCTCCTAGCACCCCTGTAACTCA
>nega3714
GGTTTTTGAGAAAATAAAAGCTTTGCATT
>nega3715
CTTCCCGGTCAGGGAACCA
>nega3716
GATTCGGCGATCCCGATCCTAATGAGCTCCC
>nega3717
CTAGCACTTAGCAGGTTGTATTATCA
>nega3718
CAGCTCAAGAGCTGGG
>nega3719
GGTTGAGAGTTACACCATCGGCTTCTTTG
>nega3720
CTTTTTTTTCTCCATCTCCTTAAGAC
>nega3721
AACTGGAATCCCTGAGGGTGAAGCCAG
>nega3722
TTGTACATGGTAGGCTTTC
>nega3723
TATTTCTACTAAAAAAATAAAAACGA
>nega3724
TGCACCCACTGTCTGACACTCCCCAGT
>nega3725
GTTGGCTGGGGCTTGGATGATCTAGAATG
>nega3726
GAGCAAAGAAGGTCTGCTGGAGCAGAGA
>nega3727
CAGCTTTTTCATGTGTGAGATGAGATCA
>nega3728
AGAGGTGGCTGGTTGCTCT
>nega3729
GGTTGTCAATTCCCATA
>nega3730
CAAGGATGGCTCAGATAGCATTTGTTG
>nega3731
GCTGTCTTCCATGTGGTGACTTATGTATC
>nega3732
AGCCCCTGGAGCAAAGCCTGGGACAGA
>nega3733
TTCAGCACTTGCTGTAGCAAGGTAATCGTC
>nega3734
CCTACCCAGATGACTTGCCCAGATACTTCT
>nega3735
ACTTTTAAATATGAAAAAAAAAAAAAAAAAA
>nega3736
ATATCACTCTATATTCCCACAGCTTAGCTC
>nega3737
AGCAAAATTTCTTACCTGCAACATAC
>nega3738
TACAGACAAAACGGGAACATTGTTCA
>nega3739
ACAGGTTGTCTCCTGTGTC
>nega3740
CTGGATGAAATGCTAACATGTTGAGAA
>nega3741
TGTGGGGAAAATTCTCATAAGCTACTGAT
>nega3742
CGGCAGGCTAGTCTGCAT
>nega3743
ACAAGAATCACTTGAACCCAGGAGGTGA
>nega3744
CGATGTTTGCACAATCTCCTAATGAAGCAT
>nega3745
GGCGTTATGCTCCATGTATTCTGCAACTTTT
>nega3746
ACCTCTGCTAGAGCAGTGCAGAAGTAA
>nega3747
ATATCATATCTCAACTTAAGTGCAAAGGA
>nega3748
TTCTTCATTTACTTCAGGCCATCTGG
>nega3749
GTATTCAAGTGGCCAACTAACAAATGAAAAA
>nega3750
GCACTCTGCGGAGCACAAAG
>nega3751
ACTGTTGTGGTTTTAGAGTGCATTTCTT
>nega3752
CAAGTATTTTAACGTTATAGTTGGGAGAGTT
>nega3753
AAAAACCGCAATTACTTTTGCACCAACC
>nega3754
TACTGAAGCCCTCGAAATCATCTTTGGAGA
>nega3755
GTGCCCAGAATGTTCAAGGACTCACAGATCT
>nega3756
ACCAGGCCTTGGTGGTG
>nega3757
AATTTTTGGATGCCTGACAAAGGGGCT
>nega3758
GTGATTGAATTTATCAGCTTAAATAACCT
>nega3759
CTGTGATGCCATGCAGAGTCATCTGTTG
>nega3760
AAAAAATAAAAAATATAAAAAATAAAACA
>nega3761
TAAAGAAACATTCAGGTTCTTTAAACCACAT
>nega3762
TCACACCACTGCCCTTCAGCCTGGGT
>nega3763
AAATACTCTAGGATAGGTCATACTTTAG
>nega3764
GCAAGACAAATCTCTCCTCTGCCTTCTCC
>nega3765
TTCCTCACTCTCAATCA
>nega3766
CTTACAGTGCAGGTAGT
>nega3767
TGATGCGTTGCTGCTTG
>nega3768
CTTTCAGTAATGGCTAGAACAACAAAG
>nega3769
TCATGAAAGACTCTGAAACCTTGGGCCCAG
>nega3770
TAATGCTCCGAACAGCCCTGGGAAGTAGGG
>nega3771
AGAATTTCTTTTTTTATCGTTTTCTTT
>nega3772
GACTCCATCTAAAAAAAAAAAAAAAAAAA
>nega3773
TGCTTGAGAGGCTGAGGTGGGAGGATTCATT
>nega3774
CACCACCAGATGCCTGGCTGCACACCC
>nega3775
TATCTTTTTTAAAATGAAGGGGACACATTT
>nega3776
CGCGCGGGCGGGGCCGGGGG
>nega3777
GTTAAACAGCTTTCCTAAAGCCACACAGCG
>nega3778
CGGCTTGTGTTAACCAGC
>nega3779
AACCACCCCCAACTTGGTTGC
>nega3780
ATTACCTGAAAGAGAAAAGAAAGGGGGAAA
>nega3781
ATATTTTCCATAAGATGGCGGTGGAGAAGA
>nega3782
TGTCAGGCTATGCTGCAGTAACAAACAGCC
>nega3783
AAAGGATTCTGCAAAAAAGCTACTAGAACCA
>nega3784
TGGCAAAACCCTGTCTCTCCCAAGAATACA
>nega3785
CTGTGAAAAATACAAAAACTAACCAGGCG
>nega3786
GGTCTGAATGTTGGTGACCTCCCAAAATTT
>nega3787
CCATTGTGGCTCAGGCCGGTTGCGCCTGCCCT
>nega3788
CCTCACCCCAACCTGTGGCTACCACTGTT
>nega3789
AAGCTGCAGAGTGCTTGAGAGATCAC
>nega3790
CTAGTCCTTGGCCAAG
>nega3791
TGGGTGCGAGAGGTCCC
>nega3792
GAGTCTGACTTTTCCTGGCCAGAATTAAGC
>nega3793
GTCTGCTGAGGTTGGAGC
>nega3794
ACATGGCACCTAGTCAGCAGGG
>nega3795
TATTGCATTGGGCATTAAATTTAAAC
>nega3796
GGCAGACAGCAAGCAAGCCAGCTTTTT
>nega3797
GAAAATTAAGCCCTATTCATCCATATGG
>nega3798
CAAAATTGGTAGAAGAAAGGAAATAAT
>nega3799
CATCTGCAAACAGGGACAATTTGACTTCC
>nega3800
CTCCCATTCTGTAGGTTGCCTGTTCACTC
>nega3801
TGTTTGCTTCCCCTTCTGCATAATTGAAAGG
>nega3802
CTAAGTCAGCCCAGCAAGAATGAATCTTAG
>nega3803
GTAAGGGCTGAGAGCTT
>nega3804
CCATCCGAGTCACGGCACC
>nega3805
ATTCCCCGACGGGGAGG
>nega3806
TTAAGGAAGGAATTCAGATAAAACAAATA
>nega3807
CAAGGCAGTGGGTGAAGG
>nega3808
GGGTACCAAAGCCTCCCAGAGCTAGTTCTG
>nega3809
CGGCCTCCCAAAGTGCTGGGATTACA
>nega3810
GTGAAATCCCATCTCTACTAAAATACAAAA
>nega3811
CCACCACCATGCCTGGCTAATTTTTG
>nega3812
AAAAGCTAAGCTAGGG
>nega3813
TCCTGTGTCCATTCTTGTTCCTTTGGGCCC
>nega3814
AGGATGAACTTTGAAAACATGCCAAGT
>nega3815
TCAAGTTTCTGGTTTGG
>nega3816
GGCGTTGCCCGGCCTTTTCCAGACTGAACCA
>nega3817
TGGAAGATTATGACCACTGCTGCCAA
>nega3818
GAGATGGCCCTGTCTGCAGGCTAAGCCGA
>nega3819
GCCCGACAATTTTTTTTTATTTTTAGTAG
>nega3820
AGACTCAGGTCAAGTTCAGACACTGT
>nega3821
CTTTTCAGGAAGATTGATTTGAGTAATAAC
>nega3822
TCAAAAACACTACACACAGCTTTTGAGCC
>nega3823
AGCTCTCATCTGGTGTT
>nega3824
TTGCCCAGGCTGGTCTCGAACTCCTGGTCT
>nega3825
TAATATCCACCATTGTCAATTTTTGTA
>nega3826
ATCTCTGATAAATTTCTGAATTATCTCTAT
>nega3827
ACGAGTGTCTTCTCATTCC
>nega3828
ATTTGCTGCCTGGATCCCCATGGCATC
>nega3829
ATTGCTTCTTGGCCTTCTGGCTAAGATCAT
>nega3830
ACCCGGGAGGCGGAGCTTGCAGTGAGCCGAG
>nega3831
GATTGGGTCCAGGAACAGATTTGATC
>nega3832
AGCAAGAGGTGTGTGG
>nega3833
CAGGTTGGAGTGCAGTGTTGTGATCTC
>nega3834
TGGTCCCTTTGGATCACGTGCTCATCCCTGG
>nega3835
TGAGTAGCTGGGACTACAGGCATGTGCCA
>nega3836
ACACCTTTCCAACACTGTTCATCTCCATCTG
>nega3837
TTTACCTAGGACCAGGCC
>nega3838
ATTAGTGAAGACGAAGTCACACTGGAGTAG
>nega3839
TCCGCCATGAGTGTAAGTTTCCTGAGGTCTC
>nega3840
AGGAGCCCCACTGTGGGG
>nega3841
TGGGCCCACCCTAGTGACCTCATTTACCT
>nega3842
TGACCAACTCCCCTTGCTTACCCCTTCG
>nega3843
GCCACAAGGCAGAAAGAG
>nega3844
TGCGTTGTGGCCGCAG
>nega3845
TTTCAGGCACTTTGGGAAGC
>nega3846
CCATTTGCTAGCTATGTAATCTGGTACAAG
>nega3847
TGGTGGTGAAGTGTCGTGATGCTTAC
>nega3848
ACACTGAAATGAATTAATGCTGAAATGAAT
>nega3849
GTTGCAGCTGGATTAGATGTGCCTCA
>nega3850
TCTACCCTCGTGGCTG
>nega3851
GAAGCGAGTCTCCTTTCCTGCCTAAG
>nega3852
CTAGAAAGCTGATTCACCAGACACCGAATCT
>nega3853
CTGTAAACTGCTGTTTGTGGTTTACTCGTT
>nega3854
ACTCAATCCATATTCTC
>nega3855
CAAAAAAAATAGCCAAGCGTGGTGGCAGGC
>nega3856
AACTAACTTTGGGAGAAACTTAGTTTGTA
>nega3857
CATTCAGTTTTCCTAGTGAAATTCGT
>nega3858
TTTGCTATAAAGGATATTATTGGCACAC
>nega3859
TCTTGGCTCTCTGCAACCTCTGCCTCCCA
>nega3860
ACATCATCTAATTTAATCTTTAAAACAG
>nega3861
CCATGCAAGGGACTTAT
>nega3862
GTCGCTTCTGGGCAGAAGTGGTGAGAT
>nega3863
GGGACTACAGGCACACATCACCATGCCCACCT
>nega3864
CGACTTTTAAGGAACATGA
>nega3865
TGAGGCCGACCTATGAGGCTGA
>nega3866
TGGGTTCGAGCCCCAC
>nega3867
GAGTCTGGCCACTGGGCAGCCAACTCCACATT
>nega3868
AGACCTAGAGAAAAGTTGATGTTACA
>nega3869
GTGCAATGGGAAGCTCTTCTGGAGAGTGAGA
>nega3870
ACAGGAAAAGTACTTTATACC
>nega3871
TTTTGAGCCTCATTTTACACAGTAACAT
>nega3872
CACTTTTCTTCTGCAACAGCAACCAACA
>nega3873
CAGTTAAGCTGAGATCACACCACTGCAC
>nega3874
TGCACCTTCCATGTCTGCCTCTCCTTGGGAG
>nega3875
ATTTCTTGCCACATTCCTATTTTCAGTCC
>nega3876
AACAATGGCTGCTGCATCGCGTAAAGAGAGA
>nega3877
GCAATCAGCTGGCTTCTGCC
>nega3878
CTGAGAAAGAGAAACAGAAAGGACTAGGAAC
>nega3879
AGCATTTCACGTGGTGT
>nega3880
TTCACGTTGAGACAAATGCATACATAACTG
>nega3881
TAGTCACATCTGCAAAGTCTTTGCAT
>nega3882
TCTTCATAGTAGCATGAGAATGAACTAATA
>nega3883
TGAGGATTTTGGCTCTGTAGATACCTCTGG
>nega3884
TACCAAGCTCTTCCTGA
>nega3885
AGAGATCTGCAGTTGGTTGACACTGCAGG
>nega3886
AATGACAGAGACTCATGG
>nega3887
TACCCCAGTGCCTTTGCACTTGCCACCCCC
>nega3888
AAAAGAGGCTATATGGCCAATCACTATTCTT
>nega3889
TAAAAATTAATGAACAGAGTATTGGAGGCA
>nega3890
TTGGTTCCAAGTCTTTGCTATTGTGAATAG
>nega3891
GTGGGGAAATTGCCAGTCTTAAGCAG
>nega3892
TTCAGCGCGTGGTGCA
>nega3893
CAACCCCAAAGCTAGCAAAAGACAAGAAAT
>nega3894
AATTCCCCGACGGGGA
>nega3895
CTTTTTCCTTGCCTTCTAGTACTTACA
>nega3896
ACCAGGGGCACGAACAGTGTTGCCCGC
>nega3897
ATTTTTTGTATTTTTAGTGGAGACCGGGT
>nega3898
AGCCCTCGACACAAGGGTTTGT
>nega3899
TGCATCATGGATTCCCTCGT
>nega3900
TGGACATGGCATTCAGAGAAACAGAG
>nega3901
CAGCCCAGGTTGGGAAGA
>nega3902
AATTCTGTGATGAACATCTTTGTGCACTTT
>nega3903
GAGGAAGTAACTTGCAGAATGCTGAG
>nega3904
GCACAGTTTGAGTGACTTGTCAAGCA
>nega3905
TAATTTCTAAAGAAAAAGGCTTAGTGGACT
>nega3906
GGTCTGGGTTTGTGATGATGATGA
>nega3907
GATCAGTTAGGGTGGGGCAGGAACAAATCA
>nega3908
TGAGGTGAAAATGCTTTTAAATTCGATGAA
>nega3909
TTGTTGTTGTTTGTTTTGTTTAAAGGCA
>nega3910
ATCCTGCCACTGGGAAC
>nega3911
CTGTCTCTACAAAAAACTGTTTTAAAAG
>nega3912
ACATTCATTCAACAAACACTTACTGAGG
>nega3913
GGTGTGGTGGTGCACTCCTGTAATCCCAGCTA
>nega3914
GTGCTTTAAGCTGAGTATTATTACAAAGTA
>nega3915
CCACGTGGTTCCCAGGTTCCAGCCCC
>nega3916
ACATGTGAACCTATGTACTTGCATTT
>nega3917
CTGGCTCCAGAACAACTCTTCTTCATAGTT
>nega3918
ACGTAAAGCCCAGAAA
>nega3919
TTCTCTCCTCATTGGCTCCTGGGAGAAA
>nega3920
GCCCTGATGGTAGCCAATCTTC
>nega3921
TATGCAGTCACCCTGTTGAAGTGTACTGTGT
>nega3922
CACTCCAGCCTGGACAATAGAGCGAGACTC
>nega3923
TGTGGGATTATAATGGAGCTGAAAAATTCC
>nega3924
TGACCTTGGAGTGGCTCTGGCCAGTCTACAA
>nega3925
CGTAATTTATATTTCTTTCTGGACTCAT
>nega3926
TAAGGAATCAAAACAGTGGGTATACCCA
>nega3927
CTAAATCTTCTAACCCATAAACATGATATT
>nega3928
GAAAAAACTCTGGACATGTTCAAACAT
>nega3929
TTATTGAACATCTTTCTCATTTTTCTT
>nega3930
CCGACCTCAGGTGATCCACCCGCCTTGGCA
>nega3931
GGACTACAGGCATGTGCCACCATACT
>nega3932
TGTGACACCTTGGGGACGTGT
>nega3933
TTATTTAGGTATGTATTTTATATTAATGT
>nega3934
AAAGATATGGAGGAATCAGCACATTG
>nega3935
CAAGGTGGGGATTGGAGGAATGAACACAC
>nega3936
TGACCTGCACATATATGTCCAGATGGC
>nega3937
AATCCTCAGCTGGCCCTGGGAGAGGGGAACA
>nega3938
TTGCCAATAAGGCTACTTGTAGGGAA
>nega3939
AAAAAACAACTACAGGCCAATAACCTCA
>nega3940
CCACAGGGTCCAGCCTTATGAGAGTGG
>nega3941
TGTCTAGTCCTTGGCCA
>nega3942
CTTGCACTGGCTGTGTGGCTTTAGGCATG
>nega3943
AATTCTTTGTATTTTTTTAGTAGAGA
>nega3944
AGTCCATTGAGCTTTGTGAGCCA
>nega3945
CCACAAGCTCAAAGAGCAG
>nega3946
GGCCTAGGTAGACAGAGGGGAAGGCTATT
>nega3947
GGTCAGTACAGCCCCAAGATGTCAAGTCA
>nega3948
AAAAATTGGCAGGGTAGGCTAGCAAGCAAGA
>nega3949
AGGGCAGAATCTGCTCAAAGTCAGA
>nega3950
ACAGTATATTGGTTACAAACAAATTATAAGG
>nega3951
TTCTCAGCTGTGGACATAGAACCAGAGA
>nega3952
GAGTTCAAGACCAGCCTGGGCAACATGGC
>nega3953
GCATGTGGCAGTGAAGACGACAATGAC
>nega3954
AAGGGCCTTTCCCCTCAGACCAA
>nega3955
ACCTGTAGTCCCAGCTACTGGGGAGGCTGAG
>nega3956
AGCCCGAATGAAGTGGAGGAGGCCAC
>nega3957
AGAGAGAACTTCAAGATGACGTCATTTTTCTT
>nega3958
GACCCTAAAACTGCTTTAAAAAATAAA
>nega3959
AAGGGATTTTTGCTCAAGATCACATAGCTG
>nega3960
TGTTAAAGATTGAGGGTCATGCAGCTGAAG
>nega3961
AGCTTCCTGTCTGGGTACCCACAAGA
>nega3962
CACCTGCCAAGGGTGAAGAGC
>nega3963
TGACTCAGTGTAAGAAGACAGCTTCAA
>nega3964
TTGGGAGGCTGAGGTGGGCGGATCACGA
>nega3965
AGACATAGAATTACCACATGATCCTGCAA
>nega3966
AAGTCTCCACAGTAAACCTGCTGGAATGAA
>nega3967
CTTGAGCCCGGGAGGCAGAGGTTGCAGTG
>nega3968
ATCTGGCTAATTGTTCTATTTTTAGTA
>nega3969
AGTCTTCATTTAAACA
>nega3970
TATTATATATGTGTATATATTATATATACAC
>nega3971
TTGTTCTTCCTCTATAAGAAGATCTTGGT
>nega3972
ACATGGACACCAAGTATTGGTGGGTGAGTGG
>nega3973
GGTCAAGGTCCTAGCTAC
>nega3974
TTGAGGCAGGATTTGGATATTGCTCTA
>nega3975
TAGACCTTTCAGAAGGAGCGTGGCCCAG
>nega3976
TTGATCTGTTACATTGGTGTGTTTATTTCA
>nega3977
CCCTCTTCTCTCTGCTTCTCTCTGCGTA
>nega3978
TCCCAAAGGTTTCTGGCTGAAACATATTCCG
>nega3979
CCCTCATCAGAGCTGACAACATGTCC
>nega3980
CAGGAAGAAAGTGACCAACCCATGCA
>nega3981
ACCATTACAGGACATTTGGGTAGTTCCTAG
>nega3982
CCCTCCCCTCCCGCTCCTCCCACACTGCAC
>nega3983
GGCCTCCCAAAGTGCTAGGATTACAGGCATA
>nega3984
GGGGGTCTTCCTATGGGA
>nega3985
CCCGGCTAGCTCAGTCG
>nega3986
TGATATTCCCCTGGAGTGG
>nega3987
GAGTAAACCATAGTATT
>nega3988
GGCTTATACCAGTGACCCCTGCCCCCCAGG
>nega3989
TTTGATCTGAAATGACCTTGCGACCTGGAA
>nega3990
TTTTGACAGTCTCTACGGAGAC
>nega3991
AGACAGGGTCTCACTATGTTGTCAAG
>nega3992
GCTGGTGAAGTTGAATAGCTGAACTGTACTT
>nega3993
GGTCAACATGGCAAAACCCTGTCTCTACTA
>nega3994
TTGTGAAGCTACACACCAGCTCTGAAGTGAGA
>nega3995
GAGGGGATGGTCCACACTTTCATTTT
>nega3996
CTGAACTCCTGGCCTCAAGTGATCCGCC
>nega3997
ACACTTCTGTCTTCACAACAGTAAAA
>nega3998
ACGGGGGGAGGCTCTTCAGAGAGAGTGGC
>nega3999
GCCTAGACAGCTCACTTCCCTTTA
>nega4000
GAGCTCAAGTGATCCTCCTGCCTTGGCC
>nega4001
TCTTGAAGGGGACTGCAT
>nega4002
ATTTATCAAGACCTGAGTG
>nega4003
GGGGGAAGCCAGCTGCCACGCTGTAAGGACAC
>nega4004
TCATTTCATTATTTCATTTCATTATTT
>nega4005
CCTTTGAACCCTGAGAGGAGTGCAGAGCT
>nega4006
GTAGGCAGCCATGTGG
>nega4007
GAACCTAATTCTGACCAAAAAGGAGGAAT
>nega4008
TCCATGCCTCATCCTCACACACTGTG
>nega4009
ATGAGCAAACATAGAAGGAGAGAGAG
>nega4010
CAGCTTCAGAAATGTGAAAAATAAAGGT
>nega4011
TGAAAATTTCCTGAATGACAGTTCAAA
>nega4012
GAACCAGTCCATGGTATGTTGTTATAGCAG
>nega4013
AGAAAGTGAAGATCTTTTTTGTTCAT
>nega4014
CAGACCTCTCTCTTAGGCTTCAGCGTAT
>nega4015
GAGTGTGGGCCCAGGA
>nega4016
AACGAACAGTAGCCAAA
>nega4017
TTCTCCTACCACAGGTG
>nega4018
ATTCATATAGTACACTTGTGCTGAAGCATTT
>nega4019
TTGATAGATTCCTGTCGT
>nega4020
GGACCTGGCGGTGCTT
>nega4021
CAGATTGTTATAAATTATGTTAGTCGTA
>nega4022
TGAACTACCACCTTAAATGAGACCCTGAGC
>nega4023
TAATCACCATGGGAGATTTGCAATAGATC
>nega4024
GGCCAGATTCGCGCCCTCCCCTGAGTTCTGG
>nega4025
TAGAGTACTCCTAAGATCTGGTTTTA
>nega4026
AATCCTAGAGAGGCCTGG
>nega4027
GGAAACTTAACAATCGTGGTGGAAGGAGAAGC
>nega4028
TGTAAATAATAAATAGAACATGAGTTGGA
>nega4029
GCTCCTCCTACCTTTAAGTCAACAGGCTAAG
>nega4030
TAATCCAGCACTTTGGGAGGCTGAGGCAGCA
>nega4031
AGCCTCTGTGCATGTGTTA
>nega4032
TCTGGCCAGCATATCAAGACCCTGTTTCTA
>nega4033
AAGTAATGGCAAAAACCACAGTTTCTTTTG
>nega4034
AAAGAGTCTTGGCCTACAGAAAGTTGTGAA
>nega4035
CCACTGTTTGAAGCTTTGA
>nega4036
GTGCTGTGTTATAGCAGCCCTAGGGAA
>nega4037
GCCAAGGTGGGCAGATCACATGAGGCCA
>nega4038
TCCTGCTTCCTCAACTGCAAATGTAGGAATG
>nega4039
TCTCTTAACACGCATGCCCAGGAAGTTG
>nega4040
TTGGATTTATAATCTGTAGACCATTTAAA
>nega4041
TCCCCCCGGGACAGGGCACCCATCACCAT
>nega4042
AATAACTAAGATCTAATAAAGAAACAAA
>nega4043
CCTAAACAATTTGCAACTTAGGA
>nega4044
TTGTTCATAAAGGAGAGCAAAGCAAT
>nega4045
CCAGAAGCTGACTCAGAGCATAAGGAG
>nega4046
GGGAAGGAGACTCTGAAAATTTTGGAGCT
>nega4047
AACTTGACTTTTGGAGCTAATAAAAGCCC
>nega4048
GGCCAGATTTCGCCTGCCTGGCAGTTTAAA
>nega4049
TGCCCGAAGGCCTCAGTTCATCATCACATG
>nega4050
CCCTGTGTAAGCCACTGAAGCCTCTGGCCA
>nega4051
TCCATATGCTGAACGCTGGTTCCCCGGGT
>nega4052
TCTGTCTCAGACACATTTTGGTTTCCATG
>nega4053
ATCTGTCGTGTGCTCTTGCACTAGTGTGCT
>nega4054
AGAGATGGGGTTTCACCATATTGGTGAGGC
>nega4055
GACCAGCTGAAACCCGCCAGAACCAATATGAC
>nega4056
TTAGGCAATCTGGTGGTTCCCTGCTCCCGG
>nega4057
TATAAATTCATATTAAATTGAATATTAAAT
>nega4058
ACGAGGTCAGGAGTTCGAGACCAGCCTAAC
>nega4059
GAACCCAAAATATGGG
>nega4060
ACTGAAGCCCAGAGCGGGAGAGACTGGCTCA
>nega4061
TTAAAGAAAGGGTATTGTTGTTTCATAA
>nega4062
GGTACCTGCCAATCTCCATGGCCTCTGCT
>nega4063
GAGCTTCCTGCAGATTTCTCTGCAGAAATC
>nega4064
GGCTCACTGCAACCTCCACCTCCCTC
>nega4065
TCGAACTGCTGACCTCAGGTGATCCCCCTG
>nega4066
AGCTACCCGGGAGGCTGAGGAGGAAGGATC
>nega4067
GGGAGTCCAGTGTGATCTG
>nega4068
AGACTTTGGGGGACTACTGGAAAGGA
>nega4069
TTCGAGACCAGCCTGGCCAACACGGTG
>nega4070
TCAGATGAAGAAAAGCAGAGAATTTG
>nega4071
ATCTTATGGGACCCTGCCTGGTGAAGGACCCA
>nega4072
AAAGACTGTCTTAATTTGCATACTTAA
>nega4073
TGTATGATCAAGTGGAATTTAAATCACTGG
>nega4074
GTTTCAGCCAATGGACTATGGCCAAAA
>nega4075
TGAGAGGATCACTTGAGCCCAGGAGGTTGA
>nega4076
GTTGCGCCTGCCCTCGGGCCCTCACGGAGG
>nega4077
GTTATGAACCAGGGAATGGGGGCAGCCTCT
>nega4078
CCTGGCCCTGAACGACACCCTGGGGAC
>nega4079
GGTGTGTGAGTGGACACCAGTGAAGTAACG
>nega4080
TAACACACCCATATAATTTTTCAGATTTT
>nega4081
AACGTCTTGGAATCTCCGAAAGTGACAAG
>nega4082
TCTCTTTTCCAGCTACCTTTACTCCCT
>nega4083
GCCCAGGCTGGAGTGCAGTGGCACAATCT
>nega4084
CGCTTTGGGAGGCCGAGGCAGGCAGATC
>nega4085
ATTTCAGCCAAAGTGGC
>nega4086
AGGATGTCCAGGCCACCTGGAGAGGCTAC
>nega4087
ACTCAAGGCAAGATGCAGTAGAGAAATGTA
>nega4088
CTCTGGCTTGGTTCCTTACAAT
>nega4089
CAATGAGAGGGTTGGACAGACGCAGGAT
>nega4090
ACCTGCCTCCCATTCTATTCAAAGCCACC
>nega4091
AGGATTAATTCCTTTAAAATAAATTCA
>nega4092
TTTGACTTTTGCATGAG
>nega4093
CAGACAATTTTCCCCTCTCATCTCTATGAT
>nega4094
ACTTCTGTTTTAGCTTTGGGATG
>nega4095
ATTGACATAGAGTTTGGCTGGGGCAGC
>nega4096
TTCCCTAAGCAGATCCTTCCCCAGTCA
>nega4097
TATAGAAACTAAGAACAGAGCAATGAG
>nega4098
GCTCTGCACTTCCCCTTCCTGCTGCCTTGT
>nega4099
GATATAGTAATGATAAGATACATAATCCTT
>nega4100
TGATCTCTGGTAACTAATAGGTTAAC
>nega4101
CCCGTCCCTCTTTCCATCTGTGTAGC
>nega4102
TGCGTTGTGGCCGCAGC
>nega4103
GCCAGCATGGTGAAGCCCCATCTCTACTG
>nega4104
GAAATATAAAGGAACAGACTACTGATAC
>nega4105
TGCCCTCTCTGGGGTTGGAACA
>nega4106
TGTCTCTCACACCTATATCCTCTTCACT
>nega4107
AATACGGATGATGATTAGTCCTAAG
>nega4108
CCCGGGTTTCGGCACC
>nega4109
GCTGCACCGAGCAATGACTGTGCCACTGCA
>nega4110
CTTGGCACCAGGTGTG
>nega4111
AATATTAAATAAAGCAAGTTTTAAAA
>nega4112
GCATAGTATTCCATGGTGTATATGTATCAC
>nega4113
CAAAGTAAGAACTTTAAAAAACAAAACA
>nega4114
GGTGGTCAGCTCACAATGAATCATAAGCT
>nega4115
TACTGCCACTGAATTGTATACTTGAA
>nega4116
GGCTTCAGCAGTGTGCTC
>nega4117
ACATTCTCAAGGGTGGGGAGAATGATAAAG
>nega4118
AACTATTTAAAGCCTTTGGAAATTGTTTTA
>nega4119
ACGCCTGACCTCAAGTGATCCACCCGCCTC
>nega4120
GAGAACACATAAACACAGAAGAGTTCCA
>nega4121
GAGGAGAGAGAAGGATGGAGAACGGATGGGG
>nega4122
CTACGGATCCAAGCCTGACACAGAGCCT
>nega4123
ACCCAGACTCTGAGATTG
>nega4124
TTGCAGGCCAGGCACAGTGGCTCATGC
>nega4125
ACTCAGCTGGTGGTGAAGCCC
>nega4126
CTTGAATCCAGGAGGTGGAGGTTGCAGTGA
>nega4127
ACCTCAGCACTCGGAATAGCTAGGACT
>nega4128
CGTCTCTACTAAAAATTAAAAATTCGGCT
>nega4129
TGCTTGGGGACCCAGTGAGCTCCGAGGGCC
>nega4130
ACCATATGAATGAGCTTGGAAGCAGATC
>nega4131
ATCGTGGGTAAATCCAGGT
>nega4132
TCTTGGATGGTTTAGCATTATCCCCTTGGCG
>nega4133
CCCAAAGTGCTGGGATTACAGGCGTG
>nega4134
TCTGCATACTGCTCTCCATAGAGGTT
>nega4135
TAATTGTCATACTGTATTATTTATGGAATAA
>nega4136
CCCTCTTAGGCCTAGGGTAACAGCTAC
>nega4137
TCGAAGAAACGGTGGAC
>nega4138
AGCTGCCGTGTCATGAGTGCCCACTGTGGAAA
>nega4139
GAGCCATGACCTACAATCAGGTCAAGAAGC
>nega4140
CTCAGAAATGCAGAAGTTACTTGTAA
>nega4141
CCTGGGCAACAGAGCAAGACTCCGTCTCAA
>nega4142
TTACACAACTGGCAGAGAGGTTAGCAAGTA
>nega4143
AGCCCCTTTGTTATCCTTTCCTCTACA
>nega4144
ATTAGCCGGGCGTGGTGAAGCTGAGTG
>nega4145
GGCATCGGTGCCCTCTCTGGG
>nega4146
TATGTTAGGTTACAGGGCAAAGGGGAATTA
>nega4147
CTGTCTAAGCCTCAACATGCATCGCACATC
>nega4148
AGAAGAGAAAAATGGAATATCAGAGTT
>nega4149
CTTTTAAGGAGGAAGACATTTCACCT
>nega4150
GCTAGAGACGTAGTGATGG
>nega4151
AAGGGTAAAGGGGTAACTGGG
>nega4152
CTGAACCCTTGTGCTT
>nega4153
GACTTGTGCATCAAACATCTCAGTTAATC
>nega4154
GACTGCGTTCGCGCTTTCCCCT
>nega4155
AGAAGTTTTTCCTTTAACTCATGAAAGACT
>nega4156
TAGGAAAATTCTTCATC
>nega4157
CCTTCTTTCCCAGCTGAATCTTCTTGAGA
>nega4158
TATGCCTGAGCGCCTCCACCT
>nega4159
CATACCCTTTCTGCCCAGTTATTTTTCTCC
>nega4160
TTTTTGTAGTTTGCTGACCTAAACCG
>nega4161
TATTTTTGAAGTTTGCATAT
>nega4162
TCTGTTAAGTTATCTTGCTTGTGGTACT
>nega4163
AGGGAATGAGTCAGTGGCTACATAGC
>nega4164
ACCAGAGATGAGCTTTTTTTCATGTTTGTTGG
>nega4165
ACCGCCTCTGAACTCCTGGACCCAGCTA
>nega4166
GTAGGAATTTGCTGGGCGCTCTTGGGAAA
>nega4167
ACCTAAAAAAGGTGTTGGCCCACGAGTG
>nega4168
ATGTAAAAACAATTAACCCTAATCTCAC
>nega4169
GGTGACTGAGAGGTTTATTTT
>nega4170
ATCTTAAAATCTTGGCATTTCTGATG
>nega4171
GATGAACCTGAGTGAACTTTCCTCATTA
>nega4172
CCACTAATTACATGTCAATTTGTTAC
>nega4173
TTCTTTTTGAGACAGAGTCTTGCTCTGTCGC
>nega4174
AAGACCCAAAATGACACT
>nega4175
GTATTTTTAGTAGAGACGAGGCCTCACCAT
>nega4176
ACAATTCATAAGTTTTTAGTCATGCACCGT
>nega4177
TGTCAAATCTCAGGGTGCT
>nega4178
AAATAATTTTAAATATTGCACTAAAAT
>nega4179
TGAGTCACGTGAGGGCA
>nega4180
GGAAAATGCAACATTTGG
>nega4181
GGGTTCGACTCCCGGTGT
>nega4182
TCTCCCTGCGTCTTCTGCC
>nega4183
AAAGAACAGAAGATGATATTCAAGACTGT
>nega4184
TGAGATGGGGTCTTGCTATGTTGCCCA
>nega4185
CTCATTAACAGCTTTCTTACACTAGCTCTC
>nega4186
CGAGTAGCTGGGATTACAGGTGCGCGCCAT
>nega4187
AGCCACTGTGGCTCCGGCCGGTTGCGCTGGC
>nega4188
GTTCCGTGAGATGAGTTCTGAGACGTGCA
>nega4189
GCATAACATTGGGTGAAAGAAGCCATAC
>nega4190
ATCTTTGGTACTGCCCCCT
>nega4191
TCTAGGACAGCTTTGCCATGTGCAGTGAACC
>nega4192
GTTATTGTTATTTTTATGTAGCTAAATAAT
>nega4193
GATTAGGTGGGAAGTCATTGGTGTTAATTT
>nega4194
TATATTTAAAAAGTGAATATAATTTGAG
>nega4195
ATAAGTGGCAAAATCCAAAGTTGAACCCAGTG
>nega4196
AAAGCACTGAGTTTATTTCTAGGCAGCTG
>nega4197
CATATGCTTTGCAAACATTTCTGTCAGC
>nega4198
AACCCCGTCTGTACTAAAAATAAAAAA
>nega4199
GCGCGGGCGGGGCCGGG
>nega4200
TTACCATCTTACATTAGTCTGATACATTG
>nega4201
GTGAATAAGTGGGCTGTCCT
>nega4202
AGCGCACCTGTAATCCCAGCTACTCAGGA
>nega4203
AGTTTTTGCCTTTGTTGCATTTTGTA
>nega4204
TTACCCATGTGGTGAGCATAGTAGTC
>nega4205
TAATTTTCTTATTATTTTTTCCTCTTCC
>nega4206
CTGAGGCTTCTGACTGCAGCCCTGCAGTG
>nega4207
CCATGGCATTTTTGGACCAAGACCTCATG
>nega4208
CTGAACGGAGGGACCGGCTGAAGCCATGG
>nega4209
GAGCGGAGTCCAGCCCCTGGGCGGCCCAAC
>nega4210
ATAGTTAGCCCTAAAAATTATATTGAGCA
>nega4211
GTGCCAGGCATGAGAATGAAGCTGTC
>nega4212
ATGTCATCTGCAAACAGGGACAATTTGACTT
>nega4213
ATTTCCGGTCAGGGAAC
>nega4214
CAAAGGACCTGGCGGTGCTT
>nega4215
GGAAACCTGAATCTGATAAACTGATATT
>nega4216
TATTTGGGATTATGGAGTTTGGAGTGATAT
>nega4217
GTATGTTCCCAAATTAAAAATGGCATCCT
>nega4218
AATTTATGGCCCTAGATATGAAGC
>nega4219
ACAGCATCACTGCGATCTCTGCCTCAGCCC
>nega4220
TGGTTTTTGCTTTTTCAAATTTCTGGCTC
>nega4221
CCTGGTTTAGTCTTGGGAGGGTGTATGTGTC
>nega4222
AAAGTCTTCAGGCATACTACCTGAAGAC
>nega4223
TCCGTGTTTCTGAAACACATGATATT
>nega4224
GGTTTGAGAGCAGACAACCCATCTGA
>nega4225
CAGTCGACAGGATCTGAA
>nega4226
TATTTATTTACTTATTTCCACTATTT
>nega4227
TGGGATTATAGGCGTGAGCCACCGCACCAAGC
>nega4228
CGCTGTGTCATGATCTTCTGC
>nega4229
ATGTGTTCAAAAAGGAAAAAGATCTT
>nega4230
AGACCTTGCTGATAAAACAGCTTGCAGTAA
>nega4231
GGGAAAATGGAACTTGGG
>nega4232
TATTCCTCAAAATTTATGTCTACCAG
>nega4233
CACTTAAATTATTTTTGATCAGTCTCAGCAT
>nega4234
GCGCGCCACCCCACCCAGATGATCTTTTTA
>nega4235
AGCCATGTAACCCCAGC
>nega4236
AGAATTTTGGGAAGCAAAAGGGCCATGAGGG
>nega4237
AGCTGAATCGCTGAGTGT
>nega4238
CTCTCAGGCGCAGGTGCACACTGGGAGCT
>nega4239
CTAAGGGGATGTTTAGCTTGAATTGC
>nega4240
ACCATACAGAGAACCTGG
>nega4241
GAACTGTAACGGTCACCGCGAGGGTCC
>nega4242
AGCTCACTTAGGCGGTATTCACTCAGAGT
>nega4243
TTACTTCATGTCCCCTTCCAGTCAATCCACT
>nega4244
GCATGTGTGGTCCAATATCCT
>nega4245
TAAAATATTCATAAATATTCTCTAGT
>nega4246
ATCAGTGATTTACCCTC
>nega4247
CGCATTTGGAGATGGAAC
>nega4248
ATCTCGGCCTTCCAAAGTGTTGGGATTACA
>nega4249
ACTTTGGGAGGCCAAGGCAGGTAGAATTGC
>nega4250
AGCAGGTTATGGGAGGGGAGGGAAGAGCG
>nega4251
CCCACAGTGCAGCGGCGGGCTGAAGGGCTGG
>nega4252
AGGCTGAGGGAAGAGAACGGCTTGAACCTG
>nega4253
TCTACAGCCCCAGCTGAAACACTCCAACTG
>nega4254
CTGTGCATTGTGGGAGGTTTGCCAGCAGCA
>nega4255
GGTGGCTCACACCTGTAATTCCAGCACT
>nega4256
TGAAGAGTATCCCAGTATGTACCTGTGGAG
>nega4257
CCTTGAAGTGTCCACTTGGTGCATAC
>nega4258
CATATGTTAAAAAAAAATTATTGCTCA
>nega4259
ATGGAGGCTGATGCTACATCCAGGTT
>nega4260
TCACCTGACTCAGGTCTG
>nega4261
TACAATCCTCAATTACCTGCGG
>nega4262
ATACTGCTAATCAGTCCTAGCACTCTTTC
>nega4263
TTAATAATGTGTTTTATTTGAAATCGAGATA
>nega4264
GGCTGGACTGTGCCCCATAG
>nega4265
CTGCACGAGGAAGAGAGGTGATCAAGGCA
>nega4266
TGGGGTTGGTAAAGTTTTTCCATAAAAGGACA
>nega4267
ACCCTAAGACCTGCAAAATCAATAGGAGTATG
>nega4268
AAGTGCTGTGATCAAAGCAAGGAT
>nega4269
GATTCTGTCTCAAAAAAAGGAAAGAAAG
>nega4270
ACCCACACACACACACACACACACAGTGTG
>nega4271
CCTGTCCACAGGATGC
>nega4272
CTTCTACCCTCTGCCTGCC
>nega4273
CTGAGAAGACAATGAGGAGGCTTTCGGG
>nega4274
TCCTGACCTCGTGATCTGCCCGTCTCAGC
>nega4275
CTGTGGCTTCACTCCTGAAGTCAGCAAGAC
>nega4276
CTGTCGTATGACCTGGGACAAGTCCCTGT
>nega4277
TGGCTGAAGCCTTGGGTGATCACCAG
>nega4278
TGTTCCAGAATATCTTTCCAAGGATGT
>nega4279
GTATTTTCACCAGGTAAAGAGCTTTTTATG
>nega4280
TTTTTCTGGTTGTTTTTGTTATTATTGTTT
>nega4281
AAGTGATGTTAAGTCGCTTATGAGATTAGG
>nega4282
TGGAGACACGGTTCCAAGCACTGCTGCAGTA
>nega4283
AGGATCCTTCTGGTTTCAAAAATCCC
>nega4284
TACTAGAAGAAGAAATACTGGACAAAG
>nega4285
CCCAGGCTGGACTTGAACTCCTGGCC
>nega4286
TGGAGACAGTCAAAGGATCAGTAGTTT
>nega4287
GGAGAAATGCTACTGGCATTTAGTGGATGA
>nega4288
AAAAACTAACTCAAAATGGATTATGC
>nega4289
GACCAGCCCAGAAAAGGGCTCCCACAGTGCA
>nega4290
GTCTACACGGGTTCCGG
>nega4291
TACTGACTTCAAGAATGAAGCCGCGGACCC
>nega4292
TTCTCTTCAAGTAATGCCTCCCCAACTAGTAC
>nega4293
TGAGACAGTCTTGCTGTATTGCCCAGGCTG
>nega4294
AACATATGCAAATTAATGTCATAGTAA
>nega4295
CTGGCTATGGTCAAGAGCCTGGAAAGGGC
>nega4296
TGAATATACTCAGCCTCTCCATTGTT
>nega4297
GGTGCGGATGGCCCTGGG
>nega4298
TCTGAATAGAAGACACCAGCCAG
>nega4299
GACTGAGGGTGAGTTGGC
>nega4300
ACTGTTATGGGTTGACTAGGACCCTCAAAAA
>nega4301
TTTCATTACATCTGCATAGCCCCAAGAGTA
>nega4302
ATGAGCTTTGAGTAAATTTTCTATATTGAAG
>nega4303
CGCCTATAATCTCAGCTACTCAGGAGGCTGA
>nega4304
GGTTGTGACCTCTGCTAGAAGCCCTCCCTGG
>nega4305
TTAATCTTAATCCTTAACCACTCTCA
>nega4306
CAGTCTCTACGGAGAC
>nega4307
GTGCTACCAAACATTTCCAAAGTGGCTACAC
>nega4308
GCTGATGTTTTGGGGCT
>nega4309
TACTTGTACCACATATAATAGGCAGGAAGTG
>nega4310
TGTCCTGGCACAAAAAACTGATAAGACTTA
>nega4311
CCAGCACCCTTTGCTGACTCCTTTCTTGGA
>nega4312
ATATCCTGTAAGCCCCCTTCAAGGTGTCC
>nega4313
CCTCCTCCCTTACTGCAGTGTTCCTGTGAAT
>nega4314
TTTTTAAAATTTTACATAAGAATTGC
>nega4315
TCGAGCGTGGTCATTGAGGACAAGTCGAC
>nega4316
CATCGTTTCAGATCTTATTGGTATTAAAAA
>nega4317
GTAATGGGAGATGGGAAATAGGTTAACACA
>nega4318
TCAATGACTGACTCGT
>nega4319
CTACTTTGAAAGACAGTTGGGTAGTTTCT
>nega4320
ATTATTTTCTTAGTGTACGCAACAAG
>nega4321
GAAGCTAGAAGGAAGATCAGGACCCAAAG
>nega4322
CTTTCCAGTCACCGCTGTGTCTAGGTGTGG
>nega4323
ACAACCTAATCTTGGAAGTGATATTT
>nega4324
CCAGAAAAGCTCATTATGGGAGCAATAAA
>nega4325
AAAGAGAGCAGGAACAAAAAGGCTTCA
>nega4326
CTGGGATTTAATCTGTGAGGAGGGAAGGCCAA
>nega4327
TGAAGCCATGAAGCCAGGCATTGACTTCG
>nega4328
AGACCACAATGTTCAG
>nega4329
AAATTTCTGTTCATTATACATTACTT
>nega4330
TTACAGCTCTAATCTCCATCCAGTCATC
>nega4331
GTAAGAAGACAGCTTCAACTCCCTATGAT
>nega4332
GACACAATAGTCTCAGATGT
>nega4333
TTCCCAGGAGGTTAGGCATTCTAAGT
>nega4334
GCTGAAGTGCAGTGGCGTGATCTCGGAT
>nega4335
CCACTGAGTCAGAGCTAGGACCAACATATCA
>nega4336
GCTGGGCTGTGAAGCT
>nega4337
GTCCCATCCTTTCTCCCCTTCCTCAGTTAT
>nega4338
GGATCATCGGTGTCATGCGCTGACCCACAGG
>nega4339
AAAACATACCCAGTCCAGTCCCTGACCTCA
>nega4340
TTTTTGGTAGAGATGGGG
>nega4341
CATCATGGCTCACTGCAGCCTTGAACTCCT
>nega4342
AAGAGCAACTTTCACCGCCTGATACA
>nega4343
CCAAAAACCCATGGCCAATAATGGAGAG
>nega4344
AGGCTGGTATGTCCTCAGTGCCC
>nega4345
AGCTTGAAGCCAGACAGATGGGAGTT
>nega4346
GGTTTGTGGGATTCTCCCTTACTGTCATTTG
>nega4347
GGAGTAGATGTCTTCACCAGATGAGTA
>nega4348
CCAGCTCCTACAGCTCCAC
>nega4349
CACATATTAAGTGCCTGCTGTAGTCAAGCCC
>nega4350
TTTGTGATGTAGGATGTGG
>nega4351
TTGAGGCACGATCTGGT
>nega4352
ACCACACCTGGTTAAATTTTGTATTTTTAG
>nega4353
CCTGTTTGGGGAGGCTGGAGTGCAAT
>nega4354
ACCAGAGTGTCAGCACAGTCAACTTCTGC
>nega4355
GGCCATGAACTCAGCCTGGAGGAA
>nega4356
GATCTGCAGGGACAAATAGAAGATGC
>nega4357
ATATTCTGCAGTTATTCAGTGTAGTGTTC
>nega4358
AGATGAACAGGTAGATAGACAAACAG
>nega4359
GCCTTCCCAGTTTGATACTGGGTGCTAAGCA
>nega4360
CTCCCAAAGTGCTGGGATTACAGGCATG
>nega4361
CACTGGCAAGATCAGAGCTGAACCTG
>nega4362
AGGTGTGAAGTAAAATCTCATGGTGGTTT
>nega4363
TTCTACAACACAGATGAACCGTAAAAATA
>nega4364
AAGTCAAATTATCCTGGATAGCAGATGATAT
>nega4365
ACACCATAAAACCTCATTTACAATAGC
>nega4366
TTTCCTTGATGGGTTT
>nega4367
ATAAATATTAAAACATTACAAATAAAAGT
>nega4368
CACGTTCTGATTTCTGCT
>nega4369
CCCAGCTACTCGGGAGGCTGAGGCGA
>nega4370
ACTATGTGGGCTGGGCTGGTCTCAAACTCC
>nega4371
GCCTTATCAATCCTGACAACAAACTTT
>nega4372
CTCTGGCCCAAGGCTCTCTGACTGAC
>nega4373
TCACAGTTCTGGAGGCTGGGAAGTCC
>nega4374
GCTCTGAGAGGTGGACTGAGGT
>nega4375
CATCAGGGAAAAGGACATACTTTGGAACAAA
>nega4376
AGTGTATTTTGGACAAGAGAAGCAGGTTCT
>nega4377
CCACATCCCAGATGACATTCCTCAGA
>nega4378
GACGGTGTCTCTAGGGAG
>nega4379
TCCCATTTCTACAAAAAACAGCAACAA
>nega4380
CTGCAACTAACCACCTTCTTGTCTGCC
>nega4381
AAAATGAAATAAAAGAAACAAATGAAAT
>nega4382
ACCTGCCTCGGCCTCCCAAAGTGCTGGGA
>nega4383
AAAATGCAAAATTTAGTGGGTATGGTGGTG
>nega4384
TAATTGGACTTAATATCACTATTAGCATGT
>nega4385
GCATTGTAGTGCATTG
>nega4386
TAGGGCAGTGCTTCCTTGGCACTGGGGAT
>nega4387
TTGGAACAGGCTCCGT
>nega4388
GAGAATTCAAATCTCTGTCAGCCCCAG
>nega4389
GGTCACACAGGTAACAAGTCGTTTAAA
>nega4390
ACCTGGGATTAGAGTCACCCACCACCACG
>nega4391
TGAGTCTAGAATTGTGCCTCTACCACAAAA
>nega4392
AATCAGTATTCAATTTAGATTCTTTTGAAGA
>nega4393
CTGTCTTTTTTGATTGTTGCAGAATGT
>nega4394
ACTTCATTATGTGCGATATGGCAAGAGAGA
>nega4395
AAGAGAATTATAGAAAAAATAAAATAAAACA
>nega4396
TGATTTGCATTTCTCTGATGGCCAGT
>nega4397
CATGGGTGAGTGGATTGCCTAGA
>nega4398
GACAGGAGCTGGTATTTATATATTCCAGAT
>nega4399
AAGCACTGTGGTTGAAACCTGCTATTGC
>nega4400
GACTTCTAGAGTTGTGAATCCTTTCCAGA
>nega4401
AGTTAATGATGGGTTGAT
>nega4402
CAAAGGCCCTGAGGTAGAAGCCTCCTTTGCA
>nega4403
TGATAATGGCTTCTGCAGGCCC
>nega4404
CTGCTTCAAACATGAGTGTACAGATAACT
>nega4405
TTTTCTTTTTGCCTCGCAAATCCTGAACT
>nega4406
TTGTGATGCTTCTGTGGTGACCT
>nega4407
TGCTTTGTCCTAGACACATTTAAAGA
>nega4408
AGGATAGAGAAGAAACTAATAAGAGTGTTT
>nega4409
TGCCCAAAATGGCTACCGACCCAGACAAAG
>nega4410
CTGTGCCAGAAACCCTTAAGAAAAAGCGAA
>nega4411
GCAGATGCATTTAATTAAATGAAGATGAGC
>nega4412
GGCTGCTGCCTGATAAGGGCGATGGTTGCTG
>nega4413
CTGCCTGCTGTGCTGGAGTAATACAGT
>nega4414
TCTGTAGTTTTGCGTCTGGCTTCTCTATT
>nega4415
AGCACCTCTGTGAGCAGCCGACGATCCACAG
>nega4416
CCATTGTAACATCATAGCACAACCAATC
>nega4417
TGCGTGATGCCACATACACACACCAA
>nega4418
GCTGAGCATGTGGAGCAGCAGAACTCTCAT
>nega4419
CCGCTGCACTCCAGCCTGGGCGACAGAGCAAG
>nega4420
CAGCCCTCACCTGGAGCATGGCTGGTCCCTC
>nega4421
TGACTTCAAGTGATTGGACTCCCAAAG
>nega4422
AAGTATTTTGAAAAGGAGATTCCAGGAGGT
>nega4423
GCCGGGATTCACCTGTGCAAGTTTCCAGCT
>nega4424
AGCTCAGGGGTTGTTTCTTATGGAATCCA
>nega4425
GCTGTCCAGGTAGGGC
>nega4426
ATGAGAGCACTACCTTCC
>nega4427
GTAAATTTCCTGAGGCCTCCCCAGCCG
>nega4428
GGAAACAACACGTGCTGGAGAGGATG
>nega4429
GAAGCATACAAAGTATTGTTCCTGAG
>nega4430
GAGACAATGCTGTGAGTTTCCAACCTT
>nega4431
TTCTGCAGCCACTCTTTT
>nega4432
ACAAGAAACTGAAGCTGAAGCAGATTCTTCC
>nega4433
TCCGGAAACCCCGTCCGTCCCAGGCAA
>nega4434
CGGAGATCACTATCTTTCATAAAGCAA
>nega4435
TGCTGAATTTTGGCCCCCACTCTTTTCTGGCT
>nega4436
TGTTGTGAGGGTTCAATTGGTATATGT
>nega4437
CACAGTATCTATGTATCTATAATCAGATA
>nega4438
ACAAGTAAACAATACTG
>nega4439
ATGAGCTGTACATTTATGACTGGTACATTTA
>nega4440
AGCAGCGCAGGTGTATTTAGGATTCAG
>nega4441
CGGCTAGCTCAGTCGGTAG
>nega4442
GTAAAAATATGTTGATTGTAATGGTTCCT
>nega4443
ATCAACTTCAGCTGAGGTTGAGACATGGCA
>nega4444
ACTGTGCTGCCATCCAG
>nega4445
ACCAATGAGGTGCTCGCC
>nega4446
CTCTGCCGTCACCTTGATTCTGGGCTTCCAG
>nega4447
GGATGTGAAGAGTAAGGAAGGAGTAGGGGTC
>nega4448
ATTTGGGGAACTAGAATATGAGCTGTATG
>nega4449
GATACAAGAATTCAGCTGTCTTCTGTTAA
>nega4450
AAAATTAGTCGGGCATGGTGGCAGGT
>nega4451
TTTCCAAGACTTGGAAGCAACCAAGATGTCCT
>nega4452
CAAGGGCCAATTTTGAAACAAACCAGGCAG
>nega4453
ACACCACTCACCACACAACAGCAAGTAAGCT
>nega4454
CTTCATCTCTTCTTTGGCATTATGGCTCA
>nega4455
GATGGCCTTGTCCTCA
>nega4456
GCATGGTGGCTCACGCCTGTAATCCCAG
>nega4457
GCTGTCCAACCTGCACTA
>nega4458
CTCTTACTTCCACAGGTGTTGATTCTAAG
>nega4459
CTTTGGGAGGCCAAGGCGGGCAGATCATGA
>nega4460
GGAATGCACCTACATATGTGGCAGGA
>nega4461
AGTTATTTTACATATTTATAACACAGAAA
>nega4462
CAAAAGCCAAAATTGACAAATGGGATCTAATT
>nega4463
TTTACCTGTGCTCTGAGGCCTCCTGGGTG
>nega4464
CAATGAGACTAAGCAAGAGAGGCCAGGAA
>nega4465
TAGTAAAGTCACGACACAAGCAAACAA
>nega4466
AAAGCTGAACTCCCAAGTAGAAT
>nega4467
ACTTCATGACTTCACTGCCAAGAAAA
>nega4468
AACTCCTGAACTCAGGTGATCCGCCCACCTT
>nega4469
GAGCAGTTTTCAAGCCTCTATAGAAGTCAT
>nega4470
GATTAAGGTTATTGAGAGAGTGGGACGCTTA
>nega4471
ATGTTGTGGATTGGCTGTAACTCTGCTCT
>nega4472
CATTGCTGTGGGACACT
>nega4473
AGGCCTGCGCCTGCCTGGCCTAAACCCA
>nega4474
AGTGCTGAGCTCTGGTGCAGGATCCACGT
>nega4475
GTCTAAATTCTGAATTATTTCCTGAC
>nega4476
TGGCAGAAAACTACAAAACATTGATGAAAT
>nega4477
CTCCCAAAGTGCTGGGATTACAGGTGTC
>nega4478
AGTAAATATCATGGCTTGAGGAGAAGTTTA
>nega4479
GTTGCCCAGGCTAGAATGCAGTGGCG
>nega4480
GAGAGTAGACATTTGTTATGAAAAAAGCTC
>nega4481
TTTGAACTATTTATGGCCTTTAATAATTAA
>nega4482
AAACGATGAAGAATTTCAAGATGGTGGCAG
>nega4483
AAAGAAACCTTTCAAATGTAAAAACC
>nega4484
TGAGAATTTATGATTTGTAGGGCATG
>nega4485
ACTCACCCACTCGTTCACAC
>nega4486
TGGTTTTCATGCTGAGTAAAATAGGAAGCCA
>nega4487
GCATTGTACAGAAGAGAAAATGAAGCTTTG
>nega4488
GAGATGAAGTTTCATGCTTGTCATCC
>nega4489
TCGAACTCCCGACCTCCAATGATCCGTCCG
>nega4490
CTTAGGACGAAACCAGCTGAAGCTGGCGA
>nega4491
ATACAGAGAAGATTAGCATGGCCCCTGCGCA
>nega4492
CACAGAAGGAAGAACCCTGATGATCC
>nega4493
GCCCACGACCAGTCTGATTGGTTGTGGGAG
>nega4494
ATTTTGGCCATAAAATATACTCAACATCA
>nega4495
AAAAACACACATGCTGAGAAGGCAATAGAG
>nega4496
CCCACATGGTCTAGCG
>nega4497
CAGAAGCAGAGGTCACAGTGACTTCA
>nega4498
TGCAAGATGGAAAATTGCT
>nega4499
AGTGAATTCACCCCAGACCTGAGTTCCAC
>nega4500
TGCTACGCTGCAGGATC
>nega4501
CTCAGCCAAGGTGTTCCTAGATTCCTGCCTC
>nega4502
AATCCAGAAGACTGACC
>nega4503
ACTAGCCACATGTGGATTTTGAGCCC
>nega4504
CACTGCTTTCTGTCCACCGGCTCACCTCCCTC
>nega4505
GCACCCAAAGACCATCAAGGGAA
>nega4506
GCAATCCTTGAAAACCTAAAAGCCTTAGA
>nega4507
AACCCTGCTAAGCCAAAGTCCCCTCTTTTCT
>nega4508
ATCCCCAGCACCCAGAAGACAATCAATAAA
>nega4509
TACGATGATATGAAAGTGATATACATTTG
>nega4510
AGCAGGTTGGTCAGGAAGGCTGAGGTGG
>nega4511
GAAAACCACGGCACGAGAACTACGTGAC
>nega4512
ATGGGGTTTCACCATGTTGGCCAGGCTGG
>nega4513
AGGCGCGTCCGTGCGAAGAGACCACCAAACAG
>nega4514
TTGGCCAGGATGGTCTCAATCTCTTGACCC
>nega4515
GCAAATAAGTAAGCAAATAAATAAAAATGG
>nega4516
TGGAGCACCAGAAGCCGGAAGAGGCAAGGAA
>nega4517
TCAGCGTCACCTGAAAAGTTGTCAGAAATT
>nega4518
TGATATGGTGTGCTAACCAAATATGTGA
>nega4519
TGCACGGTATCCATCT
>nega4520
AACCTGCAGCCCTCTCCAAATGAGAGCTCAA
>nega4521
ACCAGAGACACAGTCAGAAGCTCCGAGGCTAC
>nega4522
ATTTGTATTATCTCCTTTTTCATTTCTGAT
>nega4523
AAGGATTCAGAGCAGGATTGTTGGAGA
>nega4524
GTGGATGGATTAGTTAGGGTAGGGCAGGA
>nega4525
CCCCGCTCCTGTTATTGCCTCCTTTCTC
>nega4526
GGTCCTGCCTGTGCCC
>nega4527
GGGAAATCAAAAGATTGGATGCCCCTGG
>nega4528
AGAGCCACTGAGTTCA
>nega4529
ACGTGGGCCAATTCCTTTTTTTTTTTT
>nega4530
GAGGAGACAATCTAGCGTG
>nega4531
TGGCCACTAGCCACACTTGGCTACTGAGC
>nega4532
CTCCATCTCTTAGAGCTTTTTCATGTTAGTC
>nega4533
ACCTGCTTCTGGGTCGGG
>nega4534
ACTTAGGATTCAGACTGGGACCTATGCCATT
>nega4535
CAGACGTACAGGGCGGAACATGAAAGT
>nega4536
CGAGGGCACGAGTTCGAGGCCAACCTG
>nega4537
GAAAGGTGCTCACAGATTGG
>nega4538
TTAAGTCACTATAGGTACCAAATGTTAG
>nega4539
ACTTCTGTGCAACAATGAAACAACTCTATA
>nega4540
CACTAATGGGCTGGGTGCTTGGCTAAGTG
>nega4541
AAAAAAGTCTAGGACCTGATGGATTCACAG
>nega4542
CTTAGATCCATAGGCACAGGT
>nega4543
TCCTTGGAGTACCTCAGTTA
>nega4544
GAGTCAGAGGTCACAATCCAAAGCAA
>nega4545
ACCTGCCGTTGGCAGATTTGAGCTTTCT
>nega4546
CTTCCTTTTAGAGGGTT
>nega4547
CCCTCACCAGAACTTGACCATGCTGGCACC
>nega4548
CAGAGAAAGTGAAACTGACCAGATGAGCAA
>nega4549
CTCTGCCTTCCAAAGTGTTGGGATTACAGGCA
>nega4550
ATTAATTCACTCATCTATCCTGGTGG
>nega4551
CCTTGGGAGGCCAAGGCAGG
>nega4552
AAGCACAAATAATAAGCAAAAATGAC
>nega4553
AATATAAGATAAATCAAAGGAAGTCC
>nega4554
TGGAGTGCAGTGGCACGATCTCGGCTCA
>nega4555
CTGTAACTGACTGGGAAGCTTAAAATAACA
>nega4556
AAGCTAAAAGGAAAAGTCAAGCTGGGAAT
>nega4557
GTTGTTACTAAGCAGAATTTAAAACATGTA
>nega4558
GGGCATGATGGCTCATGCCTGTAACCCTA
>nega4559
GTGTCAAAATGACTGT
>nega4560
GGAGAGCCATATGTGGCAAGGAACTGAG
>nega4561
CAGTAATATCTGCACTGGATTAATCTGT
>nega4562
CAGTGGATGAGACTACATTGACTAAAGCCC
>nega4563
CACACAGGAGATGCACAACAAATACTTAC
>nega4564
CTCAGTAAGTGCTAGCTAT
>nega4565
AACCTGGGAGGTAATAAATATTTATGGCTGT
>nega4566
GTGTGTGCAGCTGCCTG
>nega4567
TTTCTGGCTGCTGCTGC
>nega4568
TTTGCACTCGCTCATTTTTCAAATTTCAT
>nega4569
GGTTCTGGAGAGTCCTG
>nega4570
CAGCAAACATTTTTGGAGT
>nega4571
TAAAAAATAAGTATAAGAAGAATGTGTAT
>nega4572
GTTGGGAAAACTGGATAACCATATGTAGAA
>nega4573
AATGGATTAGATCCTACCAGGAAAAGGCTCA
>nega4574
AACCTTGGGACAGACCTTGAACCAAACCA
>nega4575
TCTTCTGGCTCTTGACTGACACTGGTGC
>nega4576
TAAAATGGAGATAAAGTACTTACCTTGT
>nega4577
CTCTTGTTGCCCAGGGTGGAGTGCAA
>nega4578
TGAAGGAAATCTGCGTCCCGCAGAACGC
>nega4579
AATTCAACAATCTGTGAAGAATTTTTGCA
>nega4580
CATATTTAAAATGGCTGAGGTGAAGTCTC
>nega4581
TGGAATCAGCTAACAACCCCATATCAGTT
>nega4582
GGTGCATGCTTCGCTCTATCCCCATCTCAA
>nega4583
CATGAAGATCTCCCCATTTGGAACACAAC
>nega4584
TGAATGCTAATGCTGCAAACTGAGATA
>nega4585
CCACGGTTTCATTCTTGAAGTCAGCGAG
>nega4586
CTCCTCCTGGTGTCTCTGTGTCCAAATCTC
>nega4587
TAGTGACCCAGTGGGTCGCCAAACCCATCCTG
>nega4588
CTCTAGCAGGGACTCCGGCTTTGCAGAGCA
>nega4589
TTGCTTGGAGCAATGG
>nega4590
CAAGGCTATCTCTAACCTCCTAATCTCTCC
>nega4591
GTGACTGAATTGCTGCAATCTCATGATC
>nega4592
TGTTGAGGCTAGTCCCGAACTCCTGAGCTCG
>nega4593
CGCGAGTACAGGTTGGACAG
>nega4594
GACCAGCCTGGCACATGGTGAAACCCTGTCT
>nega4595
ATGCCAACCGTGCCAA
>nega4596
GCACTCAGGATTATTGCCCACACCCCTA
>nega4597
CAAGTTCCACCATGTGAGGATACAGGGAGA
>nega4598
CATGAGAAACGTGGATTACACCCCCTTGTA
>nega4599
ATAATAATAGTAACTACCTCAGGGTTGTTG
>nega4600
GGTTAGCATCAGGGGCTTCACA
>nega4601
TTGTGATTCTGTGCCAAGCAATGCCTGTG
>nega4602
TAGCATAAAACTAGTCACAAACAGTACA
>nega4603
ACAAGTACATGGAAAAGTAAAAATTGATTA
>nega4604
TCTACTTTCTGCTGGGTAGGGGCACCAG
>nega4605
AATTATAAAACTCTGCTGAAAGAAATCAGA
>nega4606
CAACAGAGGGCCACAGAACC
>nega4607
ATGGAACTGGTGGTGGCTGA
>nega4608
CCTTGCAGGATTTCTTTTAGAAAACTAGTAT
>nega4609
GTATGTAATAAGGTAAGGGTGTGAGTTC
>nega4610
ACTGTTTTCTTGGATTCTGTCTTTGACCCCT
>nega4611
GTATACAATGATCAATAGGAGACATGGTC
>nega4612
CAAATAGGTCCATTGCCCTCTGCTCCCAC
>nega4613
CTCTGTGCCCAAGCTGGCAGA
>nega4614
AGGAGTCGGATGCAGGTGC
>nega4615
ACTGGAAATGGATCTTCCCCTTGTGATGACT
>nega4616
TGAAGCTTCTCACATCGTT
>nega4617
TGCTGAATCCTCCACATTCTGAGTGT
>nega4618
CTGCTTATACTTCTACTTCAACCGTAA
>nega4619
CGCCTCCTGGGTTCAAGCGACTCTCCTGCC
>nega4620
TTGGCAGTGTTCACAGAGCCAGCGTGTGG
>nega4621
ATTTTGAAAAAGACCTGTACTTTAAA
>nega4622
GGGTTCGAGCCCCACG
>nega4623
CAGTCCATCTCACACACACACAAAAGA
>nega4624
GGAGGATCACTTGAGGCTAGGAGTCTGAG
>nega4625
ATAGTGAGTGAGTTCTCACGAGATCTG
>nega4626
GTCTCTCATGCCTGTAGAGAGGTTTGG
>nega4627
TTTCAATGAAGTCCATCCAACTTACCGA
>nega4628
TGGTAATCATTCTATTCTCTACTTCAAT
>nega4629
AGACTTTATTCTGCTAGATCCCAAGATAT
>nega4630
TTGTATGCAATAAATATCAGTGCGCCCAGC
>nega4631
TAAAATTAGATTGTCATCCTGGTTGTCC
>nega4632
CAACCTCAAGTGATCCGCCCACCTCGGCC
>nega4633
TTGAGACCAGCCTGGCCAACATGGCGAAA
>nega4634
TGAAGAGCAGTTTGTGTGCTG
>nega4635
CCCTCGACACAAGGGTTTG
>nega4636
TGGGAACTACACTGCCCTCTCCAACTGCC
>nega4637
CTCACTGAAACCTCTGCCTCCTGGGT
>nega4638
TCTTTCTCACTGCATTCATGCTGCAACAA
>nega4639
CCTGCACCTGGTCCCC
>nega4640
GGAACAGAATACAGCTTAAAAATTTGAAA
>nega4641
TGGTTTTTTGTTTTTTTTTTAATGAGAAAA
>nega4642
GATGACATGAGGACCC
>nega4643
TGGTGATCTAAGATAAAAA
>nega4644
GCGTGTGAGAAACCGATGACTG
>nega4645
ACTGACACCTTGAAGAAGTGACCATCT
>nega4646
AACCCATGAGTAGATACTATTAGCAGCCC
>nega4647
GTAGCCGTTGCCGGCTCCAATGCCTGGGTT
>nega4648
GAGATAACCTGTGAGTCCATCAGTAGGGGA
>nega4649
GATCACCTGAGATCAGGAGTTTGAGACCAG
>nega4650
CTCGGAAAAGCTAAGTAACTTCTCCAA
>nega4651
CCAACCTGCTGAATCAAAACAAAGGTTTA
>nega4652
ACCTAGCCCAAATTGCCAACTTGCAGAAT
>nega4653
ACTGATTGGGCTGAGGGGAACACTATAAA
>nega4654
GGTGAAAAGTGAAAGGC
>nega4655
TTTAAAAGTGGAAGAAGGTGGGAGAGG
>nega4656
GAATTCCCAAAACAAGTGTGCTCCCTTCA
>nega4657
TTGGTGATCTGGGTTGCAGATATCCCCTCTG
>nega4658
AGTCCAGTGGGACACAGGCAG
>nega4659
TATCTTCATAAACTGAGAATATACATCACCT
>nega4660
AAGTGTGGTAGAAGCTTGAAGGAAATGTGGA
>nega4661
ATGTAGACTGCTCCAGACTGAGGATGTA
>nega4662
GATTATCCTGGGGATTATCCAGGTGGGCCC
>nega4663
GAGAGATGGCAGGACCTGAGTT
>nega4664
AGAGTATTCTTTTGCATTATCTTTAG
>nega4665
GCTGTGGAAGCTTTGTTGTTTCAGTCTT
>nega4666
TGGGCATGATGGCTCATGCCTGTAACCCT
>nega4667
GAACAGGACTTCCGGCAATTCCAGCC
>nega4668
GCGAGAGCTTCAAAGACCAGCAGACATCCG
>nega4669
GCAAGAGTAAGAGTGTCCACA
>nega4670
TGCAGATGCTGTCTTCTCCCTGTGTTT
>nega4671
GCCACAGTAACTTCAACTTGGAAAATATT
>nega4672
AGACCTCAGAGTGGACGTCCGG
>nega4673
ACTAGAACTCAGGATTAAGAAACTCACCC
>nega4674
CAGACCCAGTGTTGCCT
>nega4675
TACTAAAAATACAAAAATTCGCTGGGTGTG
>nega4676
TGACCAGCACCATGGC
>nega4677
ATAGTGTTTTTATGTGTTATTTAATAT
>nega4678
GATTATACCATGGTTTTATGAGATGT
>nega4679
TCTTCGCAGTTGTAATCAAGGGTTGTTCTT
>nega4680
TCTTTGCTCCAGGAGAAAGATCCACCACG
>nega4681
GTCATGCACCTTTTATTGGGAGAGTTTATC
>nega4682
ACATACTCTCATCAATGTGTGATTTTTTGT
>nega4683
TAGCTCAGTCGGTAGA
>nega4684
TGACAACAGAGGGAGAAATTCAGCCATCC
>nega4685
CAAAGGCTGTAATAATCGTGGGTTTT
>nega4686
CTGAAGTTGCTGTGGACCCATAGGGATT
>nega4687
CAATCAGCATGCTGTGTCTAGCTCAAGAAC
>nega4688
TCTGCCTCAGGCCTCCCTGCCTCCTC
>nega4689
TCAAAGCAGTCCCAATT
>nega4690
AGTGGAGAAGGGCAGTCCCACCGTGTGA
>nega4691
GGAGGCTGTCACACTGTGGTGG
>nega4692
GCAGATGCCTGACAAAGCTGG
>nega4693
TTTTAGTTAAGCACAGAATTATCTGAAAT
>nega4694
CTGGTCTCCACCCACGAGACGCCAGGAGCACC
>nega4695
GTCGGAGTTAGCTCAAGCGGTTACCTCCTCA
>nega4696
GTGTGTGAATGAGTGGGTGAGTTAGTGTGT
>nega4697
TGTAACAGCAACTCCAT
>nega4698
ACTACTTACTGGGAGAAAGTTTTTGTA
>nega4699
TAGCGGGTGTTCTCCCCGTGTGC
>nega4700
CAAGTGAAAATGTGCAAACTCCACGT
>nega4701
GACTTGGAGTCAGAAGGC
>nega4702
TAGTAAGGCTGTAGGCAACAGAGCAGG
>nega4703
TTGCACAAGAATGCTCATAACAGTTATATT
>nega4704
CATGGTGAGACCTTGTCTCTAAAAAATA
>nega4705
GTTTCAACATACACAAATCCATAAAC
>nega4706
GAGTTCAATTGTTTTGATTTTTAGCCCCC
>nega4707
TGACATTGATGCCAAAGT
>nega4708
TCGCCCTGGACTGGATCCGGAAATAGTAAAA
>nega4709
TTGGGTTTGTGCGGCTTTTATGAGCTGTAAC
>nega4710
GGGGACAAAGGATAATAATCACATAAGCA
>nega4711
TATTGCACACTTAATACACTATAGTGTAA
>nega4712
CCAAAGGGCCCAGGGAGGACGCTTTCT
>nega4713
CGGCAAGATATCCAAATAGGAACAGCTCCG
>nega4714
TAATATCAGCATGTTGGGAGGCAGAG
>nega4715
CGCTTCCCGGTTAGGGAACCA
>nega4716
ATAGCCATGCAAAACTGAGACAACACAC
>nega4717
CAACAGCTGGGAGAAGCTGAGTCCCATCAGC
>nega4718
CCAGAGAAGCTGTGCCTCATCTCCA
>nega4719
TGCTTTTTTTTTTTTTTTTTTTTTTAACATC
>nega4720
ACTCAGAGATATTAAAAGTGGAAGAAGAA
>nega4721
GGTGAGGGCTCCACCCTCAGGCCTGTGCC
>nega4722
TAATCACTTCCATGCCGTGATGGAATGCAG
>nega4723
GCCCTCGGACCCTCAGGGAGGCGAGGGTTCG
>nega4724
CTTGTAGTCTCAGCTACTTGGGAGGCTGAA
>nega4725
AAGCTTTATAATAAAAAGAGAGAGAAAGAT
>nega4726
CCTGTCAGTTCTGTTTTCTAAATGCGTTTT
>nega4727
GCACGTGATCTTTGTACCTACTCC
>nega4728
CCTATTGTACTGCCAGACGTA
>nega4729
ATCCGAGCTACTAGGGAGGCTGAGGCA
>nega4730
GGCGGGGCCTGACTGAATTTCCTGCAATA
>nega4731
CGCCACTGCACTCCAACCTGGGCGACA
>nega4732
CGGGGCAAGCCGTCGG
>nega4733
CCTCTAGCCTTGGCCTCCCAAAGTACAAGAA
>nega4734
TTAGTCATAATTACAATTATGTTAAATTG
>nega4735
GCTCCTCTATTGGGTGCATATATACTTA
>nega4736
ACGAGAACAGCATGTGGGAACCACTCCCAT
>nega4737
TGTTCTGCTGAAAGGGTGAGA
>nega4738
TAAAATCCTCTGTAGCCTTCTTATTT
>nega4739
CTAGAAGACTGACTCTTTGC
>nega4740
TTGAGTGCCTGTGTGTTGGGCACTGGCT
>nega4741
GGTTGCTATTATCCCCATGTTACATA
>nega4742
TGGGTTCGAGCCCCACG
>nega4743
GTATGTCCTTTCAGAGGGGGGCAGGTA
>nega4744
TAAGACACCGTCTCTGTCTCTCAGGAACT
>nega4745
AGTCAGCCTCCAGCCTCCAATCAGCTCTG
>nega4746
CCGCCAACCCCTTGATCTCAGACCTCTGG
>nega4747
TCCCACCTTAGCGCCCCCGAGTAGCT
>nega4748
TGCTTTATATTTTGTATATGCACCATACTA
>nega4749
GTGACATGCATCTATTTATATCTCTA
>nega4750
GCCAACGTGGTGAAACCCTGTCTTTACTAA
>nega4751
AGTTTCCAGGCCAGAAGCCATC
>nega4752
AAGGAGCCATGTGCCTGGCAAATCAG
>nega4753
CGATTCTCCTGCCCCAGCCTTCCAAGTAG
>nega4754
GTTTAAGTTATGAAAGATGGTGGCTTTCA
>nega4755
CTGAGGCCTCCCCAGCCGTGCTTCCTGT
>nega4756
CTCCAAGGAGGCTATCCTTGCCCATC
>nega4757
CCTCTTTCTTCATGGAAGATTTCTCCT
>nega4758
TAATGCTTACTCCTGTGAGCCTCCAA
>nega4759
CAGAATGCCACTTAGAAATATAAAGGAAC
>nega4760
ATTCTGGACTATCCAGCCTACAGCAAACC
>nega4761
GCAGCCAGAACAATCTTTCAGCAACAGAAAT
>nega4762
TCACATCTCCCTGCTCCTCTGTTTTTCCA
>nega4763
CTGCAACTATGTGGCTGAGAGTGAGGGA
>nega4764
AATAAAAGGCAAACATGGAGGAACAGA
>nega4765
TAACAGTGCCGTCTCGTTAGGTTCAGTCAC
>nega4766
AATTTGCTTACACTGTGATAACAAAAT
>nega4767
TTCCCCGTCAGGGAACCA
>nega4768
TGAGCCCTTGTCACAGGTCCTGCTTCTGTGG
>nega4769
ACAACGTCTAGGGCTTGAGTG
>nega4770
TTTAAATCTCTGCTAGTGGACACAACCAC
>nega4771
CTTGCCTGGCATGCACAGGCT
>nega4772
CTCTTGGAAAAGCTGCTGCCTCAACAC
>nega4773
AATGGGGTCTTTCCCTGTTTGGTGCCATGA
>nega4774
TCCTCCCCATGTGCCA
>nega4775
TTGATGTTGTCTTAATTGAAAGGCAGA
>nega4776
TCCCACATGGTCTAGCGGT
>nega4777
GAACCACCACGCTGATCAGTCAGCAGCTGT
>nega4778
TACCCTTGCTGTTGTT
>nega4779
TTGTGAGTTTCCTGAGGCCTCCCCAGCCGT
>nega4780
ATGGCCTGAGACCAGGACTGGATGCACC
>nega4781
TCGTGGGTTCGAGCCCCA
>nega4782
TTAATGAAGACAAAGTGGGATTATTATT
>nega4783
GAGTGACACAGCGAGATTATAT
>nega4784
TCATAATCCAGCACCCCACTGGGGGCTC
>nega4785
GCCATGTGAAGACAAGGCAAAGATTGGAGTT
>nega4786
ACCAGAAGACACTCGTG
>nega4787
GGCTTCTCTGGTCATTGTTTGGGAATTAA
>nega4788
CCTCAAGTGACCCTTCCACCCCTGCC
>nega4789
CTTGGCCAAGAAGGGTCCATTCAGCTT
>nega4790
CCCAGGAAAGCAGGGGTTGAGAAGGGA
>nega4791
CAGTCTAATGGGGAAGACAGGATATA
>nega4792
TTCACAATAATATAATAATCACTGGTAAA
>nega4793
GCACACCCTTGCAGAGG
>nega4794
TTGATTGCACAGGTACCACAGC
>nega4795
GTGGCTCAGGCCGGTTGCGCCTGCCCT
>nega4796
AAAGTAACTGCAAATTATTGTCATTCAA
>nega4797
AATGGTAGTTCTACTTTTAGCTCTTTGAG
>nega4798
ATGCCTGTAATCCCAGCATTTTGGGAGGC
>nega4799
TCGAGACCAGCCTGGCCGACGTGGTGAAAC
>nega4800
AAGAACCCATTCTGCAGGTGGAGAAAA
>nega4801
GAAAACAAGGGCAATAAAATAGAAGCTTAC
>nega4802
TCTTTACTGAAAATACAAAAATTAGCCAGGC
>nega4803
GAACTCGTGACTCATGGGCTCAAGCAATCC
>nega4804
TTTTACTAAACTACGGT
>nega4805
CAAAGAAAATCTGACCCAGCTGTGCCCTG
>nega4806
CAGATGGGAAAAACTGAGGC
>nega4807
TCACAGATCAATGACATGGAGA
>nega4808
TCTTCTTTTCTTGGTTAATCTCACTAAT
>nega4809
TGCATTTGTCAGCCTTATAACCATGTGAGC
>nega4810
TTAGGTGTGCCCAGGATATACTGG
>nega4811
AAAAGAAAGCTGGATAAAGTATTTATAG
>nega4812
GTCACCCAGGTGGGAGTGCTGTGGCGCAA
>nega4813
CCACCCACCTCGGCCTCCCAAAGTTTGCAA
>nega4814
ACAGTTAGACATCAGTAACGGCATTGAG
>nega4815
ATGGCCATATGTAGCTGCAAGGCAGGCTGG
>nega4816
TTCACGTAAATGGAGTCCCGTGATAGATG
>nega4817
TCGTTCGTTATGCCTCCTTGCCCCTAGTTT
>nega4818
TGGAAATATTGCCCCATTTCAACAGAAGG
>nega4819
TAACTCCTTCCACACC
>nega4820
GGCCTCATGGAGTCCAAGGAATGGAATCT
>nega4821
AAATGGACGTGGCATCC
>nega4822
ACCACTGATGTCGAGTGTGC
>nega4823
AACAACAGATGCTGGTGAGGCTGTGAAGAAA
>nega4824
AAGATCCAGCGCACACAGCAGGA
>nega4825
TTGGGTTGTGCAGTTCAATCTCCAGGCAAGTA
>nega4826
ATTATAAAAGCAAGAAAGAAACATGGA
>nega4827
AATGACAAAAATACATCAGATATTCA
>nega4828
GGTTGATCCTGCCAGT
>nega4829
TCAAGGTGTATGATATG
>nega4830
ATTTGTTTTCTTGTCTGGGGCCCCATT
>nega4831
TAATCCCAGCTACTCAGGAGGCTGAGGCAG
>nega4832
TCATGTTGCCCAGGATGGTCTCAATTTCCT
>nega4833
ACTTGTCGCCTGCTTTTGTAAATAAAGTTTT
>nega4834
CAAGGAAAGACCATGTGAATACACAGCAAGA
>nega4835
CCACGAAGGGGGTTAAGATGAAGGGAAC
>nega4836
CCCTGGATCAATTGTGTG
>nega4837
GATGGTTGGATGGAGCAATGGATGGATGG
>nega4838
ACGAAAATGAATCTTTCTCCAGTTGAGTTT
>nega4839
CAGACTGGGTGACAGAGCAAGACTGTG
>nega4840
GCTCTGTGCCAGGCACTGTGCTAGATGCC
>nega4841
GGTCTAGTGGTATGATTCTCG
>nega4842
AATCTTGGAAATTGATAAAAACATCC
>nega4843
AGAACTCAACATATGGA
>nega4844
ATACAGTGTGGAGAATAGATGTCTTAA
>nega4845
ATGAGAATTAAAAGTGCTATTATGGATGGA
>nega4846
TGGTGGAAACAGCAAGAGAACTAGAATTAGA
>nega4847
TAGTCCTAAGTGCTTC
>nega4848
GGCAAAGTCTCATTGATCCTTTCAGAC
>nega4849
CTAAATGTGCAGAGTGCCAGCCT
>nega4850
CGCCCTCTGAATAACCATCTCAAAATATG
>nega4851
TGGTATAGCCTACTACACACCTAGGCTATA
>nega4852
AGGTTTGCTGGCAACAAACTTACTTTTC
>nega4853
TTTAGTTTTTGAGCAAGGGGCCCCTTA
>nega4854
GACATTGGTTTAGGCAAAGAGTTCGTTAAC
>nega4855
GCTTCCATATTTCTACAAAGGAAACAATA
>nega4856
AATGAGATAATTCAGGTAAAGCTCTAAA
>nega4857
GGCCTCTGCCCAGGCAGCTCTCTCTGCCC
>nega4858
GGCTCTGACTTACAGAAACTGTGAGC
>nega4859
GGCAGAGTCCTGTGAAGAAAATTTGGA
>nega4860
GGACAGGCGTGTTTATGCAGA
>nega4861
GCGGTGCTATCAGTGAGGAACGGGCC
>nega4862
AAACCCAGCTCTACAAAAAACATGAAA
>nega4863
TTAAACTTTATTTGAAGTTTGC
>nega4864
ATCACACAGAAAGATTGGATGCTGTGAGA
>nega4865
TCCAGGTAGAAGGTGGAGAAATCTGAGGAG
>nega4866
TGCATTGAGATTCAACCCCTAAAAAAA
>nega4867
AACTCCTCCATCTGGGA
>nega4868
AGCATCTTAACCTCTCTAAGCCTCAG
>nega4869
TATTATATCATTTGCTTATTGTATCTGTAT
>nega4870
CCCAACTGTCACCTCATGGTCATCTGACATT
>nega4871
AAGTTTTTTTTTTTTCTCTCTATTGATTGT
>nega4872
GGTTGTTGTAGGGGTTTTAGGTGTTTTTTTTT
>nega4873
CATTGACAGAGTCGGGC
>nega4874
TCAGTTCCTCCCACTGAAGAATCGGAGTATA
>nega4875
CCCAAACAGGCCCCTCTGAGATTTCTCCT
>nega4876
CCTGACCTCAAGTGATCCTCCTGCCTCAGCC
>nega4877
TCTAAGGAAAAAGAGTCTTTGCAGATAT
>nega4878
ACAGAGTGGTCAACCCCAGTCAAGCTTTC
>nega4879
TGCGTCGCTCACGCTGGGAGCTGTAGACC
>nega4880
CACCCTTCTCATGCCCTTGTACCACA
>nega4881
CAGGATCATGTGTTTCAGATTTCACT
>nega4882
TGCTGTCATAGCTGAGGTC
>nega4883
GGAAAGATCTCTAAGATATGGTATTTA
>nega4884
CGAGACGGGGTGTCCTTCGCC
>nega4885
CAGAGGCTTCCCCTTCCCTCAGAATC
>nega4886
GATAGATTCCTGTCGTGCTT
>nega4887
TTGCCAATTTTTGATCTATTTGGCTTT
>nega4888
AAGTCACAGCACTTTAAAATAGTAGA
>nega4889
ACCACACACTCTCAAAGGATTTCTCAGAC
>nega4890
AGATTGAAGGCTGCACTGTCAGCTTGTC
>nega4891
CCCTGGAACTCTGGCCCAAGGCTCTCTGACTG
>nega4892
AGAAGTTCCCCCTGGTGACCAAACCAGTT
>nega4893
GGACTAGGGGCTGCGGAGCCCAG
>nega4894
CCACCAGTAGAATTTTTATGGTCCCTCAGACT
>nega4895
CAAGAACTAAATCTATCCTCCACAAATAA
>nega4896
TTGAAGTTGCTGGTGGCTTTCTG
>nega4897
CCAAAGTTTCTCTGAGGAAGGGGAAATT
>nega4898
GATTCTTCTGCCTCAGCCTCCTGAGTAGCTG
>nega4899
ATCAACAGGATTTGCTGATGGAATGGACCT
>nega4900
AAATGATATTCCAATGTCCAATAAATGT
>nega4901
GCATAGCTATTGTGGGATCACTAGAAAAT
>nega4902
CCAACAGGAGCTGGCTTCAGAGTTGA
>nega4903
TATGCTTAATGTCATGCTAATCCTTC
>nega4904
AATCCTACCATGTCAGCCTTCCCAGT
>nega4905
CTGCTGAGTTTCTTCAAAAAGTGTCAACT
>nega4906
GAGACTCTCTACAAAAAAATTTTTAAA
>nega4907
ATATCATGGGATGGGAG
>nega4908
GGTGCCCAGGCTGGCCTTGAACTTCTG
>nega4909
AAAATACAAAAATTAGCTGGGTGTGGACG
>nega4910
CCCACCCAGTTTTCCCTAATGTTAACATCTT
>nega4911
CGTTGAAAGAGGCAAATGAGAT
>nega4912
GCGATCTCAGCTCACTGCAACCTCTGCCCC
>nega4913
AGTCTCTACGGAGACT
>nega4914
TGCAAAAACCCTGCAAAGAAAACGAAGGA
>nega4915
TCTATTCCATTATATTGATCAATGTGTCTT
>nega4916
CAATCAGATCACACCTCCTTACCCTATGCTT
>nega4917
ACACTCGTGAAGGCGTC
>nega4918
TTTGGCCTGGATTGTTA
>nega4919
TCATATCAGTTCTGGAGAACTGGGTGGATACA
>nega4920
GTGACACGGATCCTGAGAGCACTCCTGGGT
>nega4921
GAACCTATGGGACAGGATGGCATCACTCA
>nega4922
TAATTAAGACTTTCCTTTTGAATGGCC
>nega4923
TAAAGAACCCCTTTTGTTCTTGCAGGAGTC
>nega4924
AGTGAGCTGCCTGAGCCCTCAGGTTTATGTC
>nega4925
GATGCAAGCAGTTTGTGCTGGTACCAGGGCC
>nega4926
TCTCAGTCCCAGGTCTGGGAAAAGAC
>nega4927
AAACTGCTGGTGTTGCCA
>nega4928
CTGCAGACTGGGAAACTAAGATGCAGGGAG
>nega4929
AACAACTGGTGAGACTGGTGTATTTCC
>nega4930
GATAGGATGACAAAGCAGAAGACCAG
>nega4931
AACAGTGATATGGTTTGGCTGTGTCCCC
>nega4932
GATTGGAATATGCTTTTTGTGTTTAAGAA
>nega4933
CGACTTCTGACACCAGAAACCGTCTGTGAG
>nega4934
TGCATATACTGTAGGTAT
>nega4935
ACCAAGTTTTGGGTAAGGGGTTCAACCTCTC
>nega4936
AACCCATCTCTACTAAACATACAAAAA
>nega4937
AGCCATTGTGGCTCAGGCCGGTTGCGC
>nega4938
TTCCTTATTTACTTCAGATCCTTTTGTGTT
>nega4939
CCAAGCTGGTCCAGGCTACAAGTCTC
>nega4940
AGCCTCATGAATGGGATTAATGCCCT
>nega4941
ACCACAGCAGTATTAGTACCTGTGTCTC
>nega4942
TAATTGGGTTGTTAAGTTATAGGAGTTC
>nega4943
CTACTAAAAATACAAAAAATTAGCCG
>nega4944
TCTCGAACTCCTGACCTCAGGTGATCCACCC
>nega4945
CTCCGTGCTGAATATAAATAGTATTTG
>nega4946
GAGCTGGCAGCAACATGCACAAGCTTTAGCAG
>nega4947
GTAATTTTGCTCCCTAGGT
>nega4948
GTATCAGGAGCAGCGTACTCTCA
>nega4949
GGTAGCCAGGTCTTGGAATCT
>nega4950
CTGTCAGACAATGGTTGACACTCAAATAT
>nega4951
ACTGCGCTTTCCTTGCTGCTGTTAACTTTTAT
>nega4952
AAAATATTTAAGGAAAACATTTAGTTC
>nega4953
TCTGTTGTATAGTGTAGCCACCTTAATCA
>nega4954
CGGAGAATCTCACTCTATTGCTCAGGCTG
>nega4955
CTGTCTGGAGAGCAAGGTCA
>nega4956
CAAGTCAAGGAATGCCTGGAGCACCAGAA
>nega4957
GGTCGACATTACCTTTATA
>nega4958
CAATCTCCTGACCTCGTGATCTGCCCGCC
>nega4959
GCCATATGAAAAAGGAGGTGTTTGCTTCC
>nega4960
AGCCTGACACAGAGGACACCC
>nega4961
ATACACACACATGCACACACACATAC
>nega4962
TTGTGGGTGCTGCTCTGG
>nega4963
ATCTCACAAGTTGGTTGTAAGAATCAAATTA
>nega4964
TTATTCAGCCATTAAAAAGGATAAATT
>nega4965
GTTAACTTAGTATAATTGGTTTTCTT
>nega4966
GTGTTTGCCAGGATGGTCTCGATTTCCTG
>nega4967
GCAATTCTCCTGCCTCAGCCTCCAGAGTA
>nega4968
TCCACTGCTACCACTTAGTCCAATTCACCAT
>nega4969
TAAATAAATAAACTTTTTATTTTGGAATA
>nega4970
AAGAAACCATCACAATCCAGAGGAGCCC
>nega4971
GCACCTCTGGGACTCACGACTGATTTTTAA
>nega4972
GCATTTGTAACCTAGAAACCTGGACTGAA
>nega4973
ACAAGGGTGAGCTGGTCA
>nega4974
CTTGGAGGAAATATGCTGCCAAATGAATGAA
>nega4975
GTAGACATGGAAAAAGCAGAGTCAACC
>nega4976
CCCTTCCTTCAAGGGAGGGAACCATAGACTCT
>nega4977
CGGCGCTCCAGCGGTC
>nega4978
AGCCTTATTGAAATCATGGAAG
>nega4979
TCCATGACATCTGCAGCCCCAGATGGG
>nega4980
ATGAGCTGTGACCCTCATTTGTGAAG
>nega4981
GGCAATTTTTTTCTCACTGTGTACAGTACT
>nega4982
ACTGCCCATCTTGCACTGTATATATGTTAT
>nega4983
CCAAATTACACCCTCACTCTCCACTGGTGT
>nega4984
TCGCCAGGCAGAGGGTC
>nega4985
AGCCTGAAGTTCCTTTGTCAGAAATATAC
>nega4986
GATTACAGGCATGAGCCACTGTGCCA
>nega4987
ACAGGAACCTCCCTGTGTTCAGCTATCCAGAA
>nega4988
ACGAAGAATAAAGTCTGTGTTGCAGT
>nega4989
TGATTTACAACTTCTTGGT
>nega4990
CCTTTCTTAATGGTACATAAACTAATAGTACA
>nega4991
GAAGGAGTCTGTAGCTTTAGGGGAAGACA
>nega4992
GACCTGGGGCTGGGTGGGCCTCTG
>nega4993
AATGAATATAAGATTGACTGTAACAAGAGGG
>nega4994
TTCCCGGTCAGGGAACCAA
>nega4995
TATTTTATTTTATTTTTTGAGATGGATTCT
>nega4996
TAAATATCCACTCAGTATTGTTATGTGAGA
>nega4997
CAGGTTGGTCTTGGGTAATGC
>nega4998
GGAAAGACAAAATAAAAA
>nega4999
GGCAAATGTTTCTCAGAAGACTCAGAGCAA
>nega5000
CTGCGGTTGCCGGTTGTTTCCAATAGTTG
>nega5001
TCTACTTGAGAACGAACCAGGTAACCTCCC
>nega5002
GTGCGTGCCACCATGTCTAGGTAATTTTTA
>nega5003
CAGTATCACTCCATCCTGCTGAACTACGGGAG
>nega5004
TTTTTGTGTATTGCATAGGAAAGGGTCCC
>nega5005
CTGAACCTATTGGAAATATACATTTG
>nega5006
AATGGTTTTATAAGGGGCTTTTCCCC
>nega5007
TCATTTTAGAATCCAGGATGAAGGAT
>nega5008
TGATGCTGAGCGCCTCCTTCAGC
>nega5009
CGCGCAGGGAATCCAGGCCTCCTGCC
>nega5010
TTTACCACCTTATTGTGCCTTGTTCATAA
>nega5011
CTCAGTCATAAGAGCT
>nega5012
GGACTTCAGACGCCCGCCATCATGCCCGT
>nega5013
CTCAGAACAGATGGAAGA
>nega5014
CTCTAGACTTCTTGAGTGTAAAAGAC
>nega5015
AGTGGGGAAGGGAAGGGTGGTCTTGTTACTGCC
>nega5016
TGTGTGTGTATATGTGTGTGTGTGGTGT
>nega5017
AGAGGGACTACTCTGCAGGAGCTATGTA
>nega5018
GCCATGCTGAACTCTCCACAGGGCCC
>nega5019
CACCTCAGCCTCCTGAGTAGCTGGGACT
>nega5020
GGGAAAGCCTAAAGGAGACAGC
>nega5021
CAGAGCATGTCACTCCTGGCCCCCAAA
>nega5022
AGGTACCTGCGGTCGTCGGCAGATCTGAA
>nega5023
ACTTTTGCAATACAATTTATTGAAGTCTGGT
>nega5024
GCCCTCCCCAGGGACCTTTCATCTGTTATAT
>nega5025
CATGCTGCACACACAACACACATGCCAC
>nega5026
CAAGGTCACACAGCTTGTATGAGGCAGTG
>nega5027
GGCTTGCTGGCAGGATCCAAGGTGTCCAG
>nega5028
ACGGCTGCCCCTCCTTTCCCCTTCACAGCC
>nega5029
GTGGATTACAGTGGCACAATCTCGGC
>nega5030
ATTGGTCCGAGGCCCTGAACCTAATAA
>nega5031
TACGCTGCTCAGATGCCCCTTTCAAGAAA
>nega5032
AGCTGCCCAGCTGAGCCCATCCAAGAG
>nega5033
GACAGAGGGACTGAGGGACTGTCTCCCTCC
>nega5034
GATGGGAACCCCTTGGGAAAACTGGCCTCAA
>nega5035
TGCTGCTCACTCTTTGGGTCCGCACTGCTTT
>nega5036
GTCAGGAATGACAGGC
>nega5037
TGTGTATGTATGTATTATATATGTGTATA
>nega5038
TCTGACACATAGCAGGCATTCAAGAA
>nega5039
CTCTCTGAGGCCCACAAAAGACCCGTGCTCAG
>nega5040
TGTTTTTGTTGGTGGAATTGATGCTA
>nega5041
TAAGACACAATCGATCTATGAGCCTG
>nega5042
GAAAGAGTCTCACTCTGTAGCCCAAGCTGG
>nega5043
TAAACCCGGGAGGCAGAGGTTGCAGTGA
>nega5044
GAAGACAAAGAGCCTTGCTAAAATTAAG
>nega5045
GTGTGACTAAGCGACTGTACTCAATGT
>nega5046
AAACTCATTGCTCTCCGGGGAAACAA
>nega5047
GCTTCTCTTAGGGTGAGTAACTTGCCTA
>nega5048
TTCTTTCTTTCTTTCTTACTTTCTTTCTT
>nega5049
CTGAGGGAAACGCTGCCTGAGAATGA
>nega5050
GGCATCACTAACCATT
>nega5051
ATATACATACACACATACACATGTATAT
>nega5052
TTTCTGGGTTCTTTAGAGGCTCCCCTGC
>nega5053
CTCTATAAGAAGATCTTGGTTTATCTTGGCTC
>nega5054
CTGGAGAGCTGCCCCTGGAGCCAG
>nega5055
GCACAGAACAACTGTGTGACTAAGCGACT
>nega5056
GGTAGTTATATCTGGAGGGTTGCCTGAGT
>nega5057
TCCTCCTTTTGCCACCTTCGATATTTTC
>nega5058
CTGCAAAAAGTTGTCGATGCT
>nega5059
GCACAGTTTGAATTTGGAGCC
>nega5060
TGTAATCCCAGCACTTTGGGAGGTTGA
>nega5061
CGTGGGCAGCATCCTCCATGTGGACTCAGC
>nega5062
TAGTGAATGGTTCCTTCCT
>nega5063
CTTGAGGGACGCTAGA
>nega5064
TATCTGTACAGATCAAGAAAAAAAGG
>nega5065
TTCTCTCATGGTCCCCAAATGACTGC
>nega5066
AGGATTCCCTCTTTTTCTATTGATTGGAA
>nega5067
CCCTTTGCTCAGCATTTCTCTTTCCTGTCAC
>nega5068
CATGAGTGGTAGCGAGATGCCAGAGCTGAT
>nega5069
TACATTTTAAAATAACTTAAAAGGTGTA
>nega5070
TCAGAACATGTGCCCAAGGTGGCTAAG
>nega5071
TCACTGGAGATGAGCCTATG
>nega5072
TCAGGGTGAGCTGATG
>nega5073
CTTTGAAAAGCATAAAAAAAGACACTAGAA
>nega5074
AAAAGGTCTAACTGATTCTGTCTGCT
>nega5075
CTTTTCTTGGTTGTAGTTCTCAGAATAACT
>nega5076
TAGCTCAGTCGGTAGAG
>nega5077
CAATGAATAAATAAGCTGATGCCTGCTTCT
>nega5078
GGGGGTTTGTCCTGCAGACCCTGACTC
>nega5079
AAAAATAAACTACTATTAATATGACA
>nega5080
CCAGCATGGGCAACAGAGTGAGACTCCATC
>nega5081
GGCTAGCTCAGTCGGT
>nega5082
TTCTGGAGCCAGTGCTAGG
>nega5083
CTAAGAAAGTAATTAACGTCAAATGA
>nega5084
ATCTGTGAACAGGACAGACAGAGTCCCTGA
>nega5085
CCACTGATGCCAAGTGTC
>nega5086
CTAAGCTGGGTGAAGAGACTCTATCT
>nega5087
TAAAAGAGATGAGTGACAGAGCATCTG
>nega5088
AAGCTACATGGTAATAGGCTATGCTTCAA
>nega5089
GCTGTAACCAGTGCTGA
>nega5090
CCACCAGTTCAGACCTCATCTCAGTTTAGTC
>nega5091
GGACAACAATGGGTCTT
>nega5092
CAATTTGATTGCACAGGTACCACAG
>nega5093
GACATGGGAGGAGCCATATTGAGAAAGTAG
>nega5094
GATGGAAGATGGGGGTGACCCTACTGC
>nega5095
TGAGCTCAAGTGATCCGCCTGCCTTGGCC
>nega5096
TTGATCCATGGGCAGCC
>nega5097
CATGGCCCCTGCGTAAGGATGACATGC
>nega5098
CTCAACGAGCAGCTGGGAATG
>nega5099
GGACTCTTAGCGGTGGATC
>nega5100
AAGCCTTCTCCTTTTGAGACTCCTCATCCA
>nega5101
GCACATTTGAACAACCCTGCTGAGTAG
>nega5102
TAAAGGGTGTCACACAGGGCATACCCTT
>nega5103
TGCAGCTTGACCGGGGAAGGTTCTGCTTCCA
>nega5104
TCAATATGCGATGATGT
>nega5105
GTGTATATATTATATATATATATACAT
>nega5106
AGGCACTGAGAAGAATGATTTCAGACCATA
>nega5107
ATCAAACAAAACAAAAACCAAACACC
>nega5108
CTCCTCCCCATGTGCCA
>nega5109
AGTTTATCTTAACTTTACCTGGTTAC
>nega5110
ACATTTAAATTACTCCCTTTTTTGGTTTGTA
>nega5111
ACCTACCATTGCGCTGTG
>nega5112
TGTTGGCAAAGGTCTGTATTG
>nega5113
AGCCAGAGCAGAGTGGAAGGGTTGGG
>nega5114
TAGAAACCCTAGAAGAAAACCTAGGCAAT
>nega5115
CCAAGATGTGCCCTAGA
>nega5116
CAGTCATGGAGATGGATTTGAGACTGATCT
>nega5117
AAATGTTAGCTATTATCACACATCTT
>nega5118
GGGTCAGACTTTTGACAAGGACTGATCG
>nega5119
ATATGGATCAGAGCTGG
>nega5120
CTGAAGTCAGAAAACTCTGGAATGTATT
>nega5121
GTCCAAGAAGAAAGCTCAAATCTGCTGACGG
>nega5122
TAATGCAGGTCCATTTCTGGAACACATGG
>nega5123
GACGAGGTGTTGAGAGAT
>nega5124
CACCAGTCATAGTGGATTAAGGGTCCA
>nega5125
ACAGACAAGAGCCTTGCTC
>nega5126
CCGACACTCCTTGGCTCATGGCCACA
>nega5127
CTTGGGTTCAAGCAATTCTCCTGCCTCCGC
>nega5128
CTGCCAAGGTTTTGCCGA
>nega5129
CGTGCTCTCTGAAACATGTGCTGTGTCCA
>nega5130
TCTGAAGGCAGTGCAGAGGCAGAATTCCC
>nega5131
AAGAGAAAGGGGAAATTGTCTCCAGGG
>nega5132
GCAGGAGAATGGCTTGAACTCGGGTGGGG
>nega5133
TGGGAATCACCTTGGTCCTACACCCAGA
>nega5134
GGCAATTGGTTGTAAGAGTTACTACCTAAA
>nega5135
AGGAAGGAGAAGGCAAAACAAAAGCA
>nega5136
GAGTCTGACCCGAAAGCTCATGCCCTTTAC
>nega5137
GTACCATCATAGCTGC
>nega5138
TGGGCGTCAAAGCATGAGGCAGAGCATAA
>nega5139
TTCTTGTCCAGAATTTTATAACTAGAAAGTG
>nega5140
TCTTCCTTCGCTGTGGTGTCAAGTCC
>nega5141
GACTGACTCCAAATTAATATAGTGTTTAT
>nega5142
AAAAATTGATGAAAAAATGATCTGCA
>nega5143
CCAAGCCCTGCCCAGGTTGTACATCTATG
>nega5144
CTCAGCCTCCCAAAGTGCTGGGATTAC
>nega5145
TCACGAGTGTCTTCTCA
>nega5146
CAAAAATAGCAAAGACACTTGAAGAACCA
>nega5147
ATATGTCCACATCCTAATTCCC
>nega5148
GTTTTGTGACCCAGAATGTGATCCTGG
>nega5149
CTGAGTAGCTAGGACTATAGGCACTTGGC
>nega5150
TGGAGGTAACGTGTTCGTGTCC
>nega5151
AATACAGAAACTCCAGGATATT
>nega5152
TTTCAGAGTGTTTAAGTGCTTGTTTTTGTTT
>nega5153
CATAAAATGAGTTAGGGAGGATTCCCTC
>nega5154
TATTACACCACTGATTGCTTATG
>nega5155
GAGCTCCCAGCAGATGCCAGCACCATTCGC
>nega5156
GGAAGGGTTAGATGTGGGTG
>nega5157
CTTAATCTTTAGGCTTCACCTTCCTTAACTG
>nega5158
TCGTGCAATTGTATAAAA
>nega5159
GAGTCTCTTTTCCTGACCTCATCCTGACTGA
>nega5160
CTGTTGCACAATGAACTTCTCTGCACACAT
>nega5161
ACAACCTTCCTAAAGTCACGCAGCTGGAGG
>nega5162
TGGAGCCAAAATAATGGGTT
>nega5163
AAATTATCAGAACTACAGACCCTCTGGC
>nega5164
AATGGCCAACTATCGGAAC
>nega5165
ATTAAGATGGCAACAAGGGGCCGTGGG
>nega5166
CAGGTCCAGGTGGCATTCGTC
>nega5167
GCTCACTGCAAGCTCCGCCTCCCGGGTTCA
>nega5168
GGCTGCAGGTCCCGAGCCCCGCCCCGCGG
>nega5169
TCCCGCACCAAGTCTGCTT
>nega5170
AAAATTTAAAACTTTTGTGCATTAAAGTTCA
>nega5171
GAAGCAGATAAGCTATAGGCTTGCTTTTC
>nega5172
AGCCTTAAATATATTTTAATTCAATATATT
>nega5173
AGCTCCTCTCAGGTTCC
>nega5174
AGTTATGTTCCATCTCCTTGAAGTCC
>nega5175
AAACAACAGGTGCTGGAAAGGATGTGGA
>nega5176
GTCATTTGGTTTAAATACTGTTTTGT
>nega5177
AAACAAGGTGGCAATGTGG
>nega5178
CACATTTGGCTAATTTCTTTTATTTTTTG
>nega5179
CTTTATTTTAGTTAGCTTAGACTTGTCTCC
>nega5180
CGCCTCGGCCTTCCAAAGTTCTGGGA
>nega5181
CTCTTCTGAAAGACATCGA
>nega5182
TCCAGAACTGGGAGAAATACAATTCTGTCTG
>nega5183
TACAGGAAGCATGGTGCCAGCATCTGCTT
>nega5184
TGTCTGACCACTGGCTCCC
>nega5185
AATTCACAAAGTTATAGTAAAAATTA
>nega5186
AAAATTTGGACACAGACACACACAGAGGG
>nega5187
TGTGCCTGTAGAAGACCTGTCCAGCCTT
>nega5188
CTTCAAGAGGTTCCAGAGGAAGATATTG
>nega5189
TAGGGGAGGAAAAATAATTTTTTTTTTTT
>nega5190
TTGGAAATATACAAAACATACTTTTAAA
>nega5191
AGCCCAGTCCCTGCTTTGAGTCTTCCT
>nega5192
ATATACTGTTGAAATGCAAAGGAAGC
>nega5193
GAGAAACCTGAAAGCAACTTAACCAAGT
>nega5194
CGCAGGAACCATTCTGA
>nega5195
CTTCTCTTTCTTCCCCCAGTGACCTTG
>nega5196
TTGACATAGAATTTTATAGCCAGCTCA
>nega5197
GGACCTTCCTCCACCTTCAAAGCCAGCAGCC
>nega5198
AAAGAAGTGAAGGGCCTTGC
>nega5199
GAGAAACTCTCTAGCACTGGACTGGGCA
>nega5200
ACATACAGACACACAGATACATATAC
>nega5201
TTGAGTCTTTGACCAGCTTTATGCAGCTG
>nega5202
CTGGGTTGTTTAGGGTTCG
>nega5203
TGGAATTCTTGAGAAACTCTAAATCAAAT
>nega5204
AGTTTCTGAAGACTGTGTGGAACCAT
>nega5205
TCAAGGAGCTCACAGTGGTAAGGAGGAAACA
>nega5206
ATGCTCACCCTTGGAGACCAGCAACAATGTG
>nega5207
GTCACTTGACATCGTAGAATCCAAAAGTCC
>nega5208
AGCCTGGGACACTTAGCTGC
>nega5209
ATGAAGAGCTACTTTGG
>nega5210
GCAACAAATGTGCTGCAA
>nega5211
TAAATGTACCCATGAAACTCCAAGGGC
>nega5212
TCTGGCTAGGGAAGTC
>nega5213
TGAGATGGAGTCCCGCTCTGTCACCCA
>nega5214
TCTGTGTCTCATCTCGGGCCTCCCAAGTC
>nega5215
GTCTCAAAAGGCCTTGAGTGTTTTCACT
>nega5216
TGCTTCTCTTTGGTGGGT
>nega5217
AGGCTCAATTCACTATCCAAAATGCTCCCA
>nega5218
GGCATGGCTGCCTGGAATGCTGCGTGGAT
>nega5219
ACCTGGGATCAATGGA
>nega5220
AAAATATTACCTTTTCCCCCTACTCTTT
>nega5221
GGTTGTGTGACATGTGGTCAG
>nega5222
CTCTTGGGCTCAAGCAATCTTCCTGCCTT
>nega5223
GCCCCTGGAACTGGGTACCATCCCAA
>nega5224
TTCCTTCAGGAGGGGA
>nega5225
AGCCACTGGAGATACAATAATGAACAG
>nega5226
CGTTGTGGCCGCAGCA
>nega5227
ACTTCAGACCAGTTATTTAAATTCCCTGAA
>nega5228
GAACTTATATTCTCATGAGTGGAGACA
>nega5229
TCATGAAACAATTAGGTAACATTTTTCTATG
>nega5230
GACATACTGAAGCGGAATCTGCATTTTAGC
>nega5231
GGCGCTCATTAAAACAGCATGTTGCT
>nega5232
GTATCCAACAGAATTTTCTACAATGATG
>nega5233
TGGAATTGAAGTTCAGAACCTTTCATG
>nega5234
AAAGACATCTTGATTGAAACCTCATGAGAG
>nega5235
GATCTGACAACTCACTGGAAAGTTCTTCTCTG
>nega5236
GTCTGCAGTCCGAGATGGC
>nega5237
ATTGCTGACAGATAGAGG
>nega5238
TGCTCTCCAACCCCTGAGTTCAAGTGATT
>nega5239
TGTGCCATGATTGTAAATTTCCTGAGGCC
>nega5240
GTCGTAGTAGTAGTGAGAAAAAGTGATG
>nega5241
GTCGTGAGAACCCCAGTACTTGCGGTGAGG
>nega5242
AGGATAAAAGCCTGAG
>nega5243
ACAAAAGCTTCAGATATGTCCTCTAATCTCC
>nega5244
ATCCTTTACAGCCTTCAGATAGAATGCAG
>nega5245
GCAGCTGCCAGCTGAGGAGTGCCAAGGGTT
>nega5246
TTTTTTTTTAGTAGAGACGGGGTTTCA
>nega5247
GCCTGAGCTCAGGAGTTCAAGACCATCCTGG
>nega5248
GTGTGTGGAAGCACCAAGCATGGTCCTTGGC
>nega5249
AGGTGACGTTGCCTTTCTCCCTAGCTGCCT
>nega5250
TACGAATGATAACATCCGTG
>nega5251
ACTGGATCTGCCAGCACCTTGATCCTGGAC
>nega5252
TCACCCCACAACCACAGA
>nega5253
TCTCCTTCTTTTTTAAATTCTCTTAT
>nega5254
TCTCAACAGCCGAATGGTAT
>nega5255
CCTTGATTAAATGTCTTCTTAGGTATTTT
>nega5256
GGACACTACTCTCAGACTCTCTGAGCCTCAG
>nega5257
ACACTATGCTCATGGACTGGAAGACTCC
>nega5258
AAAAAGTTTTTGTAGAGACAGAGTCTCAC
>nega5259
TATACATTGGTTTGGTCC
>nega5260
ACACTGAGCCTGGTGCCCCG
>nega5261
ACCAATGTATGGTGTGTGAGGGGAAG
>nega5262
GTGTGATCTCGGCTCACTGCAACCTCC
>nega5263
CATTATGGTGGATGTGAGTAAATCTCTGCA
>nega5264
AGATCTCAGGGGACCAGAGCAAGCAAAAG
>nega5265
GTGGTGGCAGGTGGCTCACGCCTGAAA
>nega5266
CAGCCTCTTCAGATGATTTTGTAAAT
>nega5267
AGCCAGGACAGACTTGGAAGCTGCCTGAAC
>nega5268
TACAGGTTACTGTGTATGCAGCAGACTATC
>nega5269
GATGTCCTAGGGCAGGAGAAGAAAAGG
>nega5270
GGAGACCAAGGTGAGGATCCCCA
>nega5271
ACCAACTAAAAAAGCCAGTCTCACATTGTTA
>nega5272
GGAGGCCAAGGAAGGTGAATCACTAGAGG
>nega5273
ACTGTGAGAAATAAAGTCCTGTTGTTTATA
>nega5274
GCTGCTGGGGATTAAACTTTGAACAAA
>nega5275
CTCCTGGACGTTTCAAAGACCCACTTAATA
>nega5276
TTAAGTGTTAGCTCCAACTTCTTTAACAGT
>nega5277
AGAGTCACTGCAGAAGCCTGGATCCT
>nega5278
GGGGAAGAATAAGACAAACATATATCATTA
>nega5279
AAAGTGGACTGTTAGGGTCCTCAGTAGCA
>nega5280
TTGGCATTATCAATCAGCCCAGGAACC
>nega5281
TGAAGGGAAACCTGAAGAAAGGC
>nega5282
TACCTCTTGATTCACTCTTCTTCCTG
>nega5283
GAATCAATGAAGAGCAGAAAG
>nega5284
GTTTCTCCATGTATTGCCCAGGCTGGTCTC
>nega5285
TATGCTGAACGCTGGTTCCTCTGTTCCCCT
>nega5286
TTGTGGCCGCAGCAAC
>nega5287
ATATATACACATGGCACAAAATTTAAAAGG
>nega5288
TCTATCTTGTTTAAGCCACTATTACTACGAG
>nega5289
AGGCTACATGGCATGT
>nega5290
TTGGCAACAGAGTGAAACTCCATTCCCGCC
>nega5291
AATACCCATGGCAACTGGTCTTCCACATA
>nega5292
CTAGCTCAGTCGGTAGA
>nega5293
TTGCTACAATTCACAACTCGTTTGTT
>nega5294
TATAAGTATATATTATATTATATGTA
>nega5295
CTGTCTAATCTTTCATAAG
>nega5296
GCTGCAGGGCCCTCAAACTGGAACATCAGCT
>nega5297
GAAACAGCTTCGGTCTGCAGCTCCCAG
>nega5298
ATGTCAGTTACTGAATCTCCCCGTGCCTCAG
>nega5299
CTGAGGATGGTACAGTAAAATGAAAGAA
>nega5300
AGTATTAATATAATTGTGGATACATTCAT
>nega5301
TTCTCCCAGTGTGCAGGTGGGCCCCTC
>nega5302
CTGCTTTATGCAAAGCACTGGGGATACAAA
>nega5303
TGACTTAGGATCTCTGCA
>nega5304
TGAAGAAGGCTGTTGGGC
>nega5305
AACTAGCCTGGCCAACGTGGCAAAACTCCATC
>nega5306
ACCTGAGCACGTTCTCCTAAAGCCAGG
>nega5307
AGATGGACAAACTCTGTGGGTGCTGTCAAG
>nega5308
AGGAGATGCCTGGGCCATATAATTATTTAAGA
>nega5309
AAGAAAATATAATAGTATGTCTTTACAACACA
>nega5310
CTCTCACCTGCTGCCATGTAAGATGTGCCT
>nega5311
AATGGAGTCTGAATAGAAAGAGCTTGCTG
>nega5312
GATGGTCCCCAACTCCTGTCCTTTTGTGAT
>nega5313
CAGTTGTGCATAGCATCATGGAGATTCTCTA
>nega5314
AAGACTTGAGAACTGGAGGATGGGATCAA
>nega5315
AATCATCCACAACCCC
>nega5316
CCCTTGAGCCCAGGAGAGCAGCCTGG
>nega5317
CTGGCTGGAGTGCAGTGGCTACTTAC
>nega5318
TTTTTTTTTTTCCACAAGGTTTTGCTCTG
>nega5319
GTGTGATCATAGCTCACTGTAACCTTGAAC
>nega5320
TCCATATCCATGTGGATAGCTCTTTACTTA
>nega5321
CTCCTGAGTGTGTTTCCTTGCATTCATGTTA
>nega5322
GTCGGTCACAGATGTCA
>nega5323
GCTTCTTGAAGCCTCCACCTAAAGCA
>nega5324
CCTTATGTTGTAAATGTCAAATATGCA
>nega5325
TCTGAGGTTGACATCTTCTTTGGGAATGA
>nega5326
GCCCCGCAAGGGATAGCAATATTTAAAGCAT
>nega5327
CATCATGGAGATACAGACCTTAAAAATAA
>nega5328
ATGAACCTTGACAACGCTGTGTTAAGT
>nega5329
TATTCTTCTTGGAACTGAATCTAAGT
>nega5330
AGACAAAGACTGGGTGAAAAAAGGAA
>nega5331
TGTCTGCATCCACACCTCTTTTACCATTTC
>nega5332
GGGAAGCCACGGAGGAGATTTATGACTACC
>nega5333
CCCGGGTTCGACTCCCGG
>nega5334
CCAGCTCCATGACCCTCTGATCAGTAAAAC
>nega5335
ATCATTGTGCTCCACAGCCTTGAACT
>nega5336
CCCCAGCTCTGCCAGCTGAGAACACCTG
>nega5337
GCGTTACTGGGCCATGGCGTCTAGGAA
>nega5338
CTGCACTGTTCAATATGGTAGCTTCTAAC
>nega5339
AATCAACCGATGGCTCCACCTGGACCTGCC
>nega5340
GTAGGGCACCTTGGACCTC
>nega5341
TTAAGTTGTCCAGCTTGGCTATTAGGA
>nega5342
TGCCATGATTGTAAATTTCCTGAGGCCTCC
>nega5343
TTTGTAGAGTTAGGGTTTCAACATGTTG
>nega5344
GCAGAGGCATGCAGATCACCTGAGGTCAAA
>nega5345
GAATTTCCTGGCATTTTTCAGCCTGTGACA
>nega5346
AATGTTGAAGTTGTTAT
>nega5347
CAGCCTTTTTGGAGAGAGAGGCAGTTTC
>nega5348
GAACAATGAGAACACACGGACCT
>nega5349
CTCCTATCAATCAAGCACTGTGCTAGGCT
>nega5350
AGAGACTGCATCACCCACAAAGCTGAATGT
>nega5351
ATCATAAACCACTGCATCCTCCATCT
>nega5352
TTAAGCTCAATCAGTCAGAAGCAGCTTTAT
>nega5353
GCAGCCAGGATGGATGCTGGCCTGCCCTCAGG
>nega5354
CTATGTTGCCATGGCTGACCTTGAACTCCTG
>nega5355
CAAAAAGAGAAATGAGCTGTGGCCTGGAAA
>nega5356
TAGGTGATGAGTTCTAATTATTCAATTT
>nega5357
AGCTCACAGTCGCTCCCTCCATCTTC
>nega5358
GCCTGACCAACATGGTGAAACCCCATCTCT
>nega5359
GTCTTGGACTTTATTGTTGCATAACCG
>nega5360
TTCAACTTCACAGAACTTTTTGAAAA
>nega5361
GGGACCCGGAGATTTCAGAGTGGTTGGA
>nega5362
TGTCTGCATGTTGCTGACTTCCAAAT
>nega5363
AATGACAAACAAATGCCGCAGTCAACACGT
>nega5364
GAGCCCAGGAGGTTGAGGCTGCAGTGAGC
>nega5365
TAAATAACATTTTATTACAGTCACCCTCATT
>nega5366
AGACGCCCGTCCCCAG
>nega5367
GTAAAATGGAAATAATAATGCCCAGAGGATG
>nega5368
AAGGAGGGGAAGGAAAGGGAAAGGAAGGAA
>nega5369
AGTAAACTTTCTGAAGACAGGAAGCTTACTG
>nega5370
TGGAGATTCACTACCACTTAATACATTTT
>nega5371
TTCCAAGGTTAGGTCATAAAATAAGACAGC
>nega5372
TCCAGGTATGTGTAAGTACATTCTATGATG
>nega5373
CACACACACACACACACACACACCTG
>nega5374
TTCCATCATCACCATCCTTGGCAGATGGCT
>nega5375
TGGAGATTCAACCAAATCTACCTCATA
>nega5376
GAACGTTATTCATTTCACAAAAGAAA
>nega5377
GCTTCACATTGGGTAAGCCTTCTGACCT
>nega5378
TTTATTTATTTTTGAGATGGAGTCTCGCTCT
>nega5379
CTTTAAGAATGAAAGTCCAGGCTCTTCAA
>nega5380
GATGACATGCAAATTCATAAAGCATTTCAT
>nega5381
GGAATAACAACGAATTTTAGGAAACAAGG
>nega5382
TCACAAAGATCTTTGGA
>nega5383
TCTGTATGCTTTCAACACTTTTAAATTTATTG
>nega5384
TCTGTCCTTAAAAGGAGTGGCCCTGC
>nega5385
ATTACCGGGCTTGGGGTACCACCTAATG
>nega5386
TGAGCCCTAATTCCTTTCCAGTCATTGGA
>nega5387
TAGACCAAGGAGTACATACACTGCCCCACC
>nega5388
CTTATGGCCCCTGACCTGGGAATTGACTCCA
>nega5389
AACACTCAAGACACAGTGAGA
>nega5390
ATTAGCAGTTACTACCCA
>nega5391
TTCGACTAGAGCTGAAGCTGTGCACTCC
>nega5392
GACTTTAATTCCACAACTGCATGCAACTAA
>nega5393
CCGAGTAGCTGGGAGAACAGGTGCCCACCAC
>nega5394
ATCCGAGTCACGGCACC
>nega5395
GCCTGTTGACCAACTCCCCTTGCTTACCC
>nega5396
CAGTGTGCAGTGCCTTTCACAGGGAG
>nega5397
GGGTGTCCTTTGACAATG
>nega5398
CGACCGTCAGAGACAAGAGCAAACAGTGCG
>nega5399
CCCTCGTCACGGGGGTTGCATCACCCACCC
>nega5400
GTTTTCTGCCATTTTCTTTT
>nega5401
GGGACACGGGGGGCACGGTGGTTGTGAG
>nega5402
AACCAGAATGTGACCCCCTGGGCACATTT
>nega5403
CGAAGTCATCCACACC
>nega5404
AGTTAGTCAGTGAAGACTGAGGTA
>nega5405
GACGTGAACGCTGACGGTTTAATTGATGC
>nega5406
ACCTCCTTGAGGACCAAGGCACTCCAGCT
>nega5407
ACGATCCCATTTCCGAACATCTAAACCTGCC
>nega5408
GATAGGAAAAAATTACATCTTTATTT
>nega5409
CTTGCCGACAGAACTGCTGAG
>nega5410
CAGCAGCAAACAAAATAGATCACCCC
>nega5411
TCTCCTGCCTCAGCCTCCCGAGTAGCTGGG
>nega5412
TTTTTTCATTATTTTTATTTACTTTT
>nega5413
AAAATCTTCCCCAAACCTAATTTGGA
>nega5414
GGGCATTGTGGGGCTCTGT
>nega5415
GAGGCTGCCGAGCAGCCTGACTCCAGGGAAA
>nega5416
CAGGTGAAATGGTGTCTGA
>nega5417
GCCCCTCTGCCCGGCCTC
>nega5418
TGTCTTGAACATTTTAAATTACTTCT
>nega5419
TCTCAACTATAATCACTTTCCTAACTT
>nega5420
CCATTAGGGTCCTGCT
>nega5421
CCTAATAATATGTTCACTGGCCAAACTTCC
>nega5422
CCATGTTCGAAGGCCTCG
>nega5423
AACTGGTTGTTTTACCAGGCGTTGAT
>nega5424
ATATAAAAACTAAAATCATAAAATTCTT
>nega5425
GGCAGGCGGAGATGCACCACCCACAT
>nega5426
GCTCTAGCAGGCTCTCCTGCAG
>nega5427
GTTTCATTTGTTGCTTGTGCTTTTCATGTC
>nega5428
CAAGGGCACAATCTTCATACT
>nega5429
AAATATGGGGAACTGCGACATGAAGAA
>nega5430
GTGTGTGCATGTGTGTGCGCGCGCGTGTG
>nega5431
TTGGGAGGCTGAGGCGAGCGAATCACGAGGT
>nega5432
GAAGTGAAAATGGCCGGTCCTTGCCT
>nega5433
AGAAGAAAAGAAATAATAAAAATCAGAG
>nega5434
TTTAATGCCTGGATTGACTTTGTGG
>nega5435
TCCTCGGGGTGACCAGCTAGCCACCT
>nega5436
GTATGTTTTGAGCCTTTGTTAGGCACCAA
>nega5437
ATCTCCACGGTCCCTATGC
>nega5438
AACCATGGAGACAGTGAAAAGGTAGTGGTT
>nega5439
CCCTCCATAGCCATGCACTCTGCATC
>nega5440
CTGAAGCAGCCATCTTGTGACCACAAGCAA
>nega5441
CCAGAAACAGCTTTGACTGGACAAGAGGC
>nega5442
TTGACCTCACAGTTCTGCATGGCTGGGGAA
>nega5443
GAAATCAGTCCCTTCTGGT
>nega5444
AAGCCCAGGACCACATGGTTGCACTGGTGA
>nega5445
GCTAACAAGGTGAAACCCCGTCTCTAC
>nega5446
GAATATAGCATATAGCTATAGATATA
>nega5447
TTCCAACTATGTGGTCAATTTTGGAGTAG
>nega5448
GGTGCTGGGTAAATTAGAGAAAATGAG
>nega5449
ACAAAGCCTGTTTAGTGTTCTCTTCA
>nega5450
AAGGATGTGAAGGAAAG
>nega5451
TGGATGTGGTGGTGTGCACCTGTAGT
>nega5452
CCGCGCAAGGATGACACGCAAATTCGTG
>nega5453
ACTTGAAATATGAGTTGCTGAAACAAGATGGC
>nega5454
GAATGAAGGGTCTGGAGATTGTCATAAGT
>nega5455
GGATAGGAAAATGTATCTGTCCCAGTA
>nega5456
ACCTCTCCGGGACTTATATTTCTCACTCT
>nega5457
CATTAAGTGAATTGTCTGAGGACACACAGC
>nega5458
CTGCAGTGTCCAGGTGCAGTATGGCTGCTAT
>nega5459
ACAGGCAGAACAGTAATACCGACCTTG
>nega5460
GACGTTATGCGTCTTGAGGTC
>nega5461
CTGAGAAGCGTGCTTTC
>nega5462
CTAGGGGTTTCAGGAT
>nega5463
TTTATTTTGGTGCCAGTGTTTTCTGC
>nega5464
CACTCTCATATCTGGGTGAAGGGCATTGCA
>nega5465
TCCTGCCTCATGTCGGCCT
>nega5466
CCCTTCCCTCCTCTCTTTCTTTCCTTCT
>nega5467
GAGAACATGACAAACCAGTGTTCCTGAA
>nega5468
CCCATAGCCCAGACATGGGGACCTCAACAC
>nega5469
TTACATAAATCAGTGAATACAGTATTTCTA
>nega5470
ATGGCTGTTAGCCCCTTTGCACTAAA
>nega5471
CCGGAACTACCTAGCCAAGCAACTCCTGAA
>nega5472
ATGAAAGCTCTCACCAGATATAAGCACCGT
>nega5473
AAGTAGGCCGGGCACGGTGGCTCATGCC
>nega5474
TTTCAGATAGCCTCAAAAA
>nega5475
CCTGATCAGACTCAGGAAAGCG
>nega5476
TCAGATACTTGCTGGAGGTCACACAGCTA
>nega5477
CTTGGGACCACAGCTGCACACCACCATGG
>nega5478
GTCAACTAGATAAGTTAGTGATAGAGATGTT
>nega5479
GAGCCCTGGTCCCTGGCACTAGGTGTGCTT
>nega5480
ACACCTCCAACATAGCAGTATCACATACA
>nega5481
TTTTGCAAAATTATGACTGAGACAGTGAAAG
>nega5482
CAACATTGAATTGTATCCTATCGTTATGGT
>nega5483
AAAGATGATTATCTCCCAATCTTTCTATGTT
>nega5484
GGGAAGTGATTTGGTCAAAGTCACACAGCA
>nega5485
GGGTTCCCTTCCATGGTGTGGAAGCTTAGTT
>nega5486
TGCCAGCACCTGGACCTTGGACATTC
>nega5487
GAGGTTTTTAAAACAGAAGAAGTTTGAGT
>nega5488
ACTTTCACTATATATAGTGGCTCCCA
>nega5489
GGGGAGGTCAGAACGGGCAGTTAGGGT
>nega5490
AGTAGCTGGGATTACAGGCGCCCGCCACC
>nega5491
GATTGCTGGGGGTTGGAGGGGGTGGGGAA
>nega5492
TGGCTGAAGCTGCTACCATCCTCTTGTGGC
>nega5493
GGGAGCTTCCGGGAGGGCGGCTCGCA
>nega5494
ACATACATATGATAGTTGAGAAAGACAC
>nega5495
TTCAATAACATAATAGCAAATAAAATTC
>nega5496
TGTGTGGGACCCCACTGGAAATCGGACT
>nega5497
AGTGGTAGTAGAGGGGCTACTTCTTCCTGCCA
>nega5498
GACCTGCTGAACTATCACATGAGAGAAGAGGC
>nega5499
ACCAAGCTCATGACTCA
>nega5500
AAGTTCTGCAGGCTGTACAAGAGACACGGC
>nega5501
GAACTATGCATGCATAGATCTGACTTGAAA
>nega5502
AAACATACCAGGCACTATGCATGCTCCCT
>nega5503
CTAAGTGAGAGAGCCTGGATTGGCAGTGT
>nega5504
AGTAATTTCTGGAGGGATACTTTGAAAC
>nega5505
AGAAATTCCAATTGTCTTTGCAGATCAC
>nega5506
GGCATATTCACTTCTTTTGTGATTCT
>nega5507
CTCAGCCTCCCAAGAAGCTGGAATTA
>nega5508
ACATCCATGGCAAGCACAGAAACTGA
>nega5509
TTACTTTCGTCATTTATTATTAGCTGTGTGA
>nega5510
AGGGTCTGCAGTCCGAGATGG
>nega5511
AAGAGAGCAATAATTTTTTAGGTTGA
>nega5512
AGCTCTCTTTCCAAAACCAAAATGGCTC
>nega5513
GTGAGTTTTTTTTGTTGTTTTTTTTTTTA
>nega5514
GGCTGAGACGGGAGAATGGT
>nega5515
TGACTCTTCCCCTTTTTCACTCTCCATC
>nega5516
ATGTTGTACACAATAAGTATATAAATATAT
>nega5517
CCTTTGTACTTGCTTTTCTCTCTGTCT
>nega5518
AAGATAGAAATAATCATTCAGGTACCA
>nega5519
GGTTCTCTTCCATGACCCACGGCTTCTAAT
>nega5520
AGGAAGGATTCTTCCCTGGAGCTTTGGAGAG
>nega5521
CGTGAGACCACGAACCCTTCGATTGAGAAGA
>nega5522
AGTGGCTATGGCGTCATTCACAGAACC
>nega5523
TGCGGGAGGCCAAGGTGGGCAGATTGCC
>nega5524
CCTTAACATCTTTTCCTGTTCCGAGATCCTA
>nega5525
ACTCGGGAGGCTGAGGCAGGGGGAGCACTTG
>nega5526
GGCTCTTCGTACATTGG
>nega5527
GCTCTGATGAAGCCGTTTA
>nega5528
TCTTAGGGGTGGGACCCAAGTCTAAACACA
>nega5529
CTAGTTAGACAAGCAATACCGTACATCTG
>nega5530
TAGCATCTCCAATCACAGG
>nega5531
ATGGGTGAAGGCTTTGATGTGGTCCTGT
>nega5532
CTCCCAGAGTGCTGGGTGTGAGCCACCGT
>nega5533
TGTCACATCAAAACATATCATACAAATTTG
>nega5534
GAGATCGAGGCTATCAAGCTACAGATGAT
>nega5535
AGTGCCTGTTGTTTTTTGACTTTTTAATAA
>nega5536
CTGTGCTAAATGCTCCCTGGGGCATCTCG
>nega5537
AGTAGGAGGAGGCGATAGGCCGGGGTCTGC
>nega5538
CACTGCTTCTTACAAGATTAAGATAGCAGA
>nega5539
AATATTAGGATTCTTACCTGATCCTAGCCAA
>nega5540
AGGGAAGGCCCTACATCATCTGC
>nega5541
AGAGTGGAACTGAATTAGAGGACTTCCAGC
>nega5542
AATACCACCATATATCTGTTTGGGAATAA
>nega5543
ACATTTTGATCAGTCAGTGCCTGAGCTTT
>nega5544
CGTACCCAGGTGGACGCCTTCCTCCT
>nega5545
AGTGAACACAAAAACAGGTCCAATAAAAAT
>nega5546
ACTAAAGTGATGAAAACATGTACAGATT
>nega5547
CATGATTGTGAGTTTCCTGAGGCCTC
>nega5548
AAGACAGTATCAAAGTATGTTATCAG
>nega5549
CCTCAGGTGATCCACTGCCTCAGCCTCCC
>nega5550
GGTAGGACCGTATCTGCTATTCAGTTTTT
>nega5551
CAGTTTGTGTGGGTGG
>nega5552
TGATTCCTCAGTAGAGGTGA
>nega5553
GGTTTTCAGGCGGTTGTGCCATGTTAAA
>nega5554
GCGATTCTCCTGCCTCAGCCTCCCCAGTA
>nega5555
ACGGAAGCATGATGGGTA
>nega5556
TGCATCACTCTAACCTCTGCAACCATAG
>nega5557
CCCCAAATCCTGGGATTACAGATGCGAACT
>nega5558
TGCAAGACAGAGAAAGCAAGGAGGGA
>nega5559
CAGCAGAGACTGGCTACGGCAATCACTCAG
>nega5560
AACAATTAACAGAGTGAAAAAGTAACCTGT
>nega5561
AAGAAGGGGAGCCAGCATGTGCAGATAC
>nega5562
TTGTGCATTTTGTCCAGTTCTTT
>nega5563
CTTGACTCGGAAATTGTACTTAAGAA
>nega5564
TACATCTCCATGATAAAGAGAACAGG
>nega5565
GGACAGCAACCTTATGACTCATGTATATTGA
>nega5566
TCGTGGGTTCGAGCCCCACG
>nega5567
TTCACTCTGGTCCTGGGTCTAATTCTTAGC
>nega5568
GTGTATGAGGATAACATGCC
>nega5569
CCGGGATGGCCTTGTCC
>nega5570
AGAAAAAAGAAGACCACTTCAAATACA
>nega5571
GCTAAAAATCAGTAAGAAAAGGATGAT
>nega5572
TTCATCTTTCTAGAATTCATTTTTCAC
>nega5573
TTTTCAAAGACTTTTGCCCTATTTTT
>nega5574
GTGAGCCTGGAGTGCAGTAGTACAGT
>nega5575
CCTGTAACTTGTCTTTTTATTTTTTT
>nega5576
ACGGGGTTTCACCATGTTGGTCAGGCT
>nega5577
CCCACATCCTGCTGATTGGTAGAACCAAGTGG
>nega5578
ATATCCTCATTGTTAACGATGAAGAAACTAA
>nega5579
GCCTTTTTGTTTTATTCTGGCCTTCAAC
>nega5580
TGACTGAATGGCAATTG
>nega5581
GGCTGAGAGTGGAGTCCATTCGGTCAGCT
>nega5582
TTTATGGGACACGTTAATGTTTTAATGTCATT
>nega5583
AGCGTTCACTGAACCTCAACTGCAGGAGC
>nega5584
ACATATACTAAAATTGGAATGATACAG
>nega5585
TAACAGACAACTATGTTTATTCAGACTTA
>nega5586
TCACTAACTGTTGCTGA
>nega5587
ATCTCATACCTTCCAA
>nega5588
GATGTTCATAGCAGCGTTCCATTATA
>nega5589
TTTCCCAGACTCCAGAACTGTTAGAAATAA
>nega5590
CCGCTGGTGGGGATGGGGCCTTCTCTG
>nega5591
TACACTTTAGATGAGGTTACAGATTTAGGA
>nega5592
GAGGAGGAAGAAGTCAGACATAGCCAGACA
>nega5593
TGGTGTAAGGGCTGAGAGC
>nega5594
TATTGCTGGCTGTGCAAGTGGAGAAACAAC
>nega5595
CATTTTCAGGCTCAATTATCTTCACATCTAA
>nega5596
CATCCAGTGATTTTTTTCATGTTGTATTT
>nega5597
ATCCATGAGTGTGATGC
>nega5598
GCCCTTCCAGAGACTCCACTAATGGAC
>nega5599
AACCCTAAGTCAAAGGTCAAATGGGGTACT
>nega5600
TGAGAAATACTGGTTTTTGTGGCAAG
>nega5601
AGTAGCAAAACACAGAGGTCT
>nega5602
ATAATGTGTAAGGAAGGGGTCCAGTTTCAGTT
>nega5603
CAATCCCCACACCTCAGCCCACTCCAAACCC
>nega5604
AGGAATATTTGGGGAGTGGGATAAAG
>nega5605
GGCACAAAAGGCCACATAGTATATGTTCCC
>nega5606
GCCAATGGGAGGACACA
>nega5607
CATCAAGTAGCATCTCAAGGAACACCCT
>nega5608
GTTGTGGCATGAACAATAAATACACTTT
>nega5609
TTACCCAGCCTCATATATTTCTTTATA
>nega5610
AGCAGTGATGGGATATGAAGTCAAACAGTCT
>nega5611
AAGATCAGTGCTTGATTTTGCAGAGCCT
>nega5612
CCATGAACATAAATATGAATAAAAAATGA
>nega5613
TCTCACAACTCTGTGGCTTAAGATTCTC
>nega5614
ATAATATATGATACAGGGTAATTGAG
>nega5615
ATTGTGTGCATTGCATATTTTTAAATGAAC
>nega5616
GTCCAAGACCGGCACTGT
>nega5617
AGGTACTGGGGATATGCAGAGAGCAAG
>nega5618
CTGACAGACCACAGGGTGG
>nega5619
GAGAAAGAACTGATTTGCTTCAAAAG
>nega5620
GTCGCAGTCTCCCCTGGAGGCG
>nega5621
AGCTACTTTGAAACATATGATACATTTGTG
>nega5622
CTCAAAAAAAAATAAAAATTTAAAAATTT
>nega5623
GCTGTGCTGATGGGTCAGA
>nega5624
GACTGGGAAAAAATACTTTTAAAACTTA
>nega5625
TGTATTTTTGTAGAGATGTGGTTTCACCATT
>nega5626
TCACTGATGCGTGTTTTGATTGATTCCATG
>nega5627
AAGATCCACCTACGACCTCAGGTCCT
>nega5628
TTTTTGGTAGAGATGGGGTTTCACCAT
>nega5629
ATACTTAATTTCTGCAA
>nega5630
ACCACTATCCCTGCCTCCTTTCCTTTTTTAA
>nega5631
TAGTTGCCACCAAGGAGCTGCTGA
>nega5632
AGGTTAAGCAGCGATGTCAGCGCTAT
>nega5633
TAAAAAATGTTTTGGTTACTGTAGCCTTG
>nega5634
TCCCTGAGAATAGGAACTGT
>nega5635
GTATTCTGTTTCCACTGAATAGATGCAA
>nega5636
ACTCTGAGTTGACAGGCG
>nega5637
GTGAGCCAATATTGATACATTATTAAGT
>nega5638
TCCAGCTTCTCCTCCTGGGGCCCTCATAATG
>nega5639
ATAGTGAAACCAGGTGAGCTT
>nega5640
AGGATGCAAGGCTTCCAGCTGATGCCCT
>nega5641
AGCTCTGCTGCTCACTGGCAGTGTCACC
>nega5642
CACTTCACATGAGGGCTA
>nega5643
CATGTGAACGTTTGTTATATAGCTAAA
>nega5644
TGTCAGCATGCAGAGG
>nega5645
CACCACCAAACAGCCATGGA
>nega5646
ACGGAGCATGGTGCCAGCATTTGCCT
>nega5647
AGAGCTGGAAGATGACTAGCCCATCTCCCTC
>nega5648
GTAGAGTCAGGGGTGAGGAG
>nega5649
GCGCCGCTGGTGTAGTGGTATCATGCAA
>nega5650
ATAAGACAGCAACACCAGGAAGAAGA
>nega5651
TCCCAGGGAATTCCAGTCTGTTTTCT
>nega5652
TGTGTGAGATGGACAG
>nega5653
TACCTTTCACCTTCTGCCATGATTGTGA
>nega5654
CTGGTGAGAGTGAATCAATGTCGGTCACACG
>nega5655
CCATTAATTACCTGAG
>nega5656
TTTGTGATGGGAGAAATAGTGGGGTG
>nega5657
CCCCCATGATTCAATTACCTCCATCAT
>nega5658
CTTTCATTCAGCCTCATCATAAGCCAAAGGTG
>nega5659
TCTGCAAGCCAAGGAGAGAGACCTCAGGA
>nega5660
GAATCCTTTCCCCATTTCTTGTTTTTA
>nega5661
ATGATCTCATCTCAACTAATTCCATCAGCTAT
>nega5662
AACTCCTGACCTCGTGATCCGCCCACCT
>nega5663
CTACTAAAAATACAAAAATTAGCCGGGC
>nega5664
TATGTCTTCCTCTTAATTTTGCTGTGAAC
>nega5665
TCTGCCACAGCTCGACCTCAGATATCCCT
>nega5666
GATCTATATATCTACTATTAAAAACCATTCAA
>nega5667
TGGGCAGTTCCTCAAAACATTAAATACTG
>nega5668
TCCTTGGGAGAGTCAAAG
>nega5669
CCCAAAGTGCTGGGATTACAGGCGGGAGCCA
>nega5670
ACAGGTTTTCGATATGTTACCCAGGC
>nega5671
CTCCTGGTATCCTGGGTGTCTGA
>nega5672
AACCCCAAACCCCAACCTCCAGAGCATA
>nega5673
GAGTTATTCAGGCCTCCGCCAGCTTCTAGG
>nega5674
ATATTTTTGTATTGATGGTTTCTATTG
>nega5675
GTTTTGTTTTGTTTTGGTTTTGGTTTTTG
>nega5676
GAGCTAACAAGTGTTGGTGAGGGTGTG
>nega5677
ACATACCCTACACAAGTGG
>nega5678
TCCAGAGAACTGCCCTTGCCTGAACAGAGCC
>nega5679
GAACCTGTTTCTCTACTCCTTGCTAAGAATG
>nega5680
GAAAGATGCATCTGAAGGGAATAAAA
>nega5681
TTGGGATGGGAAGACATGGCAAGGCAAG
>nega5682
TCCTCTGAGAGCGGGACAGGATCCTCT
>nega5683
GCCTGCTGTAGTCAAGCCCTGTTGGACACC
>nega5684
ATCTCTACTAAAAATACAAAAATTAGCCG
>nega5685
GTTTATCTTGGATACCTGGGAAGATA
>nega5686
ACACCCAAAATAAGGC
>nega5687
TCTTTTGAGCTACTGACAGCTTAACTCCT
>nega5688
ACAATGCCAGCTGTTGGTAAGAATATAAATTG
>nega5689
CAGCCTTGCCGGCATCTGTTGGTTTTTGA
>nega5690
TTTTGTCTCACGCGTTCGTGTGAAGAGACC
>nega5691
GGTTAGGTAATTTTGGGGACAGCTTAAT
>nega5692
TCTGTGTACGTCATTCTTCCTGGATG
>nega5693
AGGGGAAAACCACCTTCCCACTCCATTCCC
>nega5694
CACACTGGCCCTAGGCTTGGCCACATGTG
>nega5695
ACCAGAAGGAAGAAACTCTGCACACGTCCG
>nega5696
CCACACGATGGTGGATGACGGCCCTGGTTT
>nega5697
CCATTCCCCATTTTACAGCTGGGGAAACTG
>nega5698
AAGTATCGTTTCTGGC
>nega5699
CTGCAAGTTGTTGTTCCATAGTTGACATAG
>nega5700
ATCCTGTCAAAAAATGTTCCTAAATTTTACT
>nega5701
TGGGACCAGAAACACAGGATCTCTATTAA
>nega5702
TGCAGTCACCTGTAATAG
>nega5703
GGGGGCCATGATGGGCATTCAGCGGC
>nega5704
GAAGCAGCAGGTTAACTGGTTGGCAGA
>nega5705
GCCAGAATGTAAGCCCAAATCTGGCCAG
>nega5706
GGAGCCATTGTGGCTCAGGCCGGTTG
>nega5707
TCAACTGGGCTCCCCTTCCAGGTAGTCTC
>nega5708
CAACCTGGTCCACATTGGTTGAAAAAAAAA
>nega5709
TTTATGATACTTATACCTACCTGAAATTA
>nega5710
TATTTTCAAGACGGAGTCTTTCCCTGTTA
>nega5711
CCGCCCAGGCTAGAGTGCAGTGGCGC
>nega5712
GTGCTGGTACCTGCCT
>nega5713
CCTCACAACAAACCTATGAGGTGGTATCAT
>nega5714
GCAATCAGCGAGACTCCGTGGGCGTAGGA
>nega5715
AACCAGTCCAACTTCTCATGTTTCAG
>nega5716
TACCTGAAATCTTGTTGGTC
>nega5717
GCAGTCCGCCCAGCCACTGC
>nega5718
TGTCACAAAAAGACATCTTGAGCCACC
>nega5719
GCATGAGTGGGGCAGGAGAGGGTCCTCCCTCA
>nega5720
TGGTCTAGTGGTTAGG
>nega5721
GAGACAAAGGATCATGGT
>nega5722
CTCAAAATGGATCATAGGCCTTGGGA
>nega5723
ACTCCCACCATGCCCCCAGCCCCACCCAAA
>nega5724
CGGGATAGCTTCTGACGCC
>nega5725
ACAAGATAACTGCAGGACTTGCCACCATGA
>nega5726
CCTGTTGGTGGGCCATGAAATCAATTTGGGG
>nega5727
AGGCTGGTCTTGAACTCCTGACCTCAAGTG
>nega5728
GAAGACGGGTGATTTCTGCATTTCCATCTG
>nega5729
CTTTCGTGCTAAAGCCCATTCCAGAATTT
>nega5730
ATTTACTCTTTAAAGCAATGCTTTGAGGCC
>nega5731
ACTGTGGTAGCTTATT
>nega5732
CAGCACTCTGTAAAATGGACCAATCA
>nega5733
GTCCAGGCTGATGTTGAATTCCTGGGCTCAA
>nega5734
AGGTTCAGGTGATTCTCCTGTCTCAACCT
>nega5735
GGCCCTACCCTATAACCAGAAGGAAGAACT
>nega5736
GGCATGGTGGCAGGCACGTGTAATCCTAGC
>nega5737
GAGGCTCTCAGCTCTGAAGGCTGTGAGACC
>nega5738
CGCCAGATTTCAATCCATAGCCTCAC
>nega5739
GGAAACAAGGATCTACCTGAATAGCTCCG
>nega5740
TTAGTCAGGACAGGCCAGGCTGTATTGTG
>nega5741
CACATCATGGTCTGAAGGCTCTCTCTGCC
>nega5742
CATGCATTCAGCTTCTGTGAAGAACTGGACG
>nega5743
GCAGCAGGAGTTGTAGCGGTCTCCTTCCT
>nega5744
TTCCAGGCCCCGAAGACACATGGTGAAGAAG
>nega5745
TTGCAAACACGAAGCTCTTCCAGAAACGCC
>nega5746
TTGTTTTTTGTTTTTTGTTTTTTGAG
>nega5747
TGGTGCTAGATGTTGACTGAGACTTTAGCT
>nega5748
ACATGCGTTTAACGGCCGC
>nega5749
TCAAGACCAGCCTGGCCAATATGGTGAAAC
>nega5750
CATGTGGGAGGGACCCGGGGGGAGGTAACT
>nega5751
TTTTTTATTGAAAATTATTAACTCTA
>nega5752
AAAAGCCAGGCAGAGGCTGTGGGTGG
>nega5753
TGCAACTTGCCAGGTGCTTTCACTATGC
>nega5754
CCAGAGCCAGGACTAGAACTCAGGTCTCCC
>nega5755
GCTTGTCTCAGGCTGTGAGA
>nega5756
TACTTCAGCTGTCCTTGATT
>nega5757
ATATATATCCCTATGGACATGGCAATATTT
>nega5758
ATATATAATTATATATATTATATATT
>nega5759
AATTCTCCGATTCTGGTGGCTAATAGAGTAG
>nega5760
ATTTGTATATTGTTTGCATGTTAGGTAAC
>nega5761
TGTGTCAAATTCGGGAAAAGAACAAAAT
>nega5762
AGACTCTGAGCCAGAAAACCCAGCAACTT
>nega5763
CCCGCCCTTCTTTTTTTTTTTTTTTGGG
>nega5764
TGATGATGTCCAGACCTGAGAG
>nega5765
GAATTTTTTAATTTCCATCTTGATTTTGTT
>nega5766
GTGGCCAAGACAGTCCCTAAAATGCC
>nega5767
GCCTACAGTGCTTTGAAGG
>nega5768
TAACATGGAAGTGCTTTCT
>nega5769
TAGAGTGACATGGATCAGTCAGT
>nega5770
CCCTTCCCGACTTGATGAAGG
>nega5771
GCCTTTGTTTCTGACAGCAATTATAAA
>nega5772
CGCACACACACACACACACACACACACAC
>nega5773
CCAGGGATGAAGCCCACTTGATCATCG
>nega5774
TAGCAGCACATCATGGT
>nega5775
GAAATGATCTCTAAATGCCAA
>nega5776
AAGAGGGCTTACACACACACACACACACA
>nega5777
CCGGCTAGCTCAGTCG
>nega5778
TTTTAATATATTATGAACTCATGTATTTAAAC
>nega5779
TCCTTCAGATCCCCAACA
>nega5780
GCAAGTGCATGATCTACAGCTG
>nega5781
ACGCACAGTGATAGCAG
>nega5782
CGATGAGATTGTCACTGAGACCCT
>nega5783
AGCCGTGCAGAGATGTGCCTC
>nega5784
TGCTGCATCTATTAACCCATTACCTA
>nega5785
ATGCAAGTGCGGAGGGAC
>nega5786
CTGGAGTGCACTGGCGCGATCTCGGCTC
>nega5787
TTCTAGCTTAATTCATAGCT
>nega5788
TGGGAGGATATCTTGAGCCCAGGAGC
>nega5789
GCCACTTTGCCCCAACCACTTTGACCCAATC
>nega5790
GAGGCACGAGAATCGCTTGAACCTGGGAAG
>nega5791
GGGACGAGTTCCAAGACCCCCAGGGAAT
>nega5792
TTGTGTCTGATGTGGCT
>nega5793
CCTATAAAATTTCCCTCCAGCCACTG
>nega5794
CCCCAGCTCCTGCTCAGGAACCAGTG
>nega5795
CGGCTCCCGGTAGATGCTGAAGGCGGAGTT
>nega5796
TTGCACCCGGATGCCTAGACTCGCCATC
>nega5797
AGGCTGCCAACCATTTTTCTGAAGTGATTA
>nega5798
CTGTCAATAAGCCACAC
>nega5799
TTGTTCTTAGATATGATGCCAAAAAAAAAT
>nega5800
GGTGTGACGAGACTCGCG
>nega5801
GAGCAAGGAGAGCCAGTGC
>nega5802
ACCATGCAGTTTCCAAGCCCAGGCCTTAGGA
>nega5803
CAGTAAAAAGAAATGAAATAGAAAAA
>nega5804
AGTTTTATTCTTTTTGCTCAAGAAAGCTTTG
>nega5805
TGGGAGGCCGAGGTGGGCAGATCACCTGAGG
>nega5806
CAGGGCGAGGCTTATCCATTGCACTCC
>nega5807
ACCAGGGCAGGGGAATGGTGGCCCTGCG
>nega5808
CTTGTTTGCTGATGGAAATGATCCAGAAGAG
>nega5809
ATAGTTTAGTTTTGGAAGGTATAAAAAAT
>nega5810
GGTCAACATAGCGAAACCCCATTCTCT
>nega5811
GGATTGGTGCCATCTGGACAGGTTGAAGA
>nega5812
GTGCAGGATATAATCTTGTGGTGCGCCGTT
>nega5813
TATATAACATCCCATTTAATCATCATAACAAT
>nega5814
TCTAAGAGAACAATGGAATTCATCAGAGAAG
>nega5815
GAAGAAAAATTTGCTTCTTATTAATA
>nega5816
ATCCTCTTAATGAATTGACTCTTTTGTCAT
>nega5817
CAAGGCCTATCTGCCTCTAGATCCTGGCAA
>nega5818
TTAAACTCGTTACTATGGACTTTTTACTCC
>nega5819
GCGTCAATCACGCTGAGAACTGCAGACC
>nega5820
TATTTCACCCTCCCACTTCTAAAAATTTCT
>nega5821
AAATTGATATCCCATTTTTACCACACTAT
>nega5822
CCAGCTTGGCCAACATAATGTACGCTATC
>nega5823
AGATGGCTTAGAATAATGCCTGGCATGTAGC
>nega5824
GTTGTTTCCATCTTTTGGGCATTGTGAAA
>nega5825
TGTGCTATGTGGTCTATGCAGAT
>nega5826
TCAAGAATCTCATCCAGGATACCTCATCACA
>nega5827
TTTGTTGCTAAGGAACTGAAGACTATGTC
>nega5828
AAAGCCAGAATGCGAGCAGTGACCACC
>nega5829
CTTGAAAAGTCATTGATAGAAATCTGTT
>nega5830
ATCTCATCTCCAATTGTAATCCCCACATGTCA
>nega5831
AAGGACTCAGCCCTGGCCA
>nega5832
ATCCCCGTACGGGCCACT
>nega5833
GAAACTTTGTGTCTAGCTCAGGGATTG
>nega5834
ACTGAGGGCCTTGCCAAGAGCCAGCA
>nega5835
TAACTGTTACAATCATAGGAAACTAA
>nega5836
CGGGAGTTCAAGACCAGCCTGACCAACAT
>nega5837
AAAAATCAAGTTTACAACAGATTCAGAG
>nega5838
GTCTCCTTGAGAGTGGAAACTAAGTCTT
>nega5839
CCACTTGCATTTGGAAGA
>nega5840
GGGAACGAGAAGACACTCGT
>nega5841
TCAAACTGGGGCCTGACTTATTGTTTTGTT
>nega5842
CACAGAAAGAAGAGGCCCATCTGTAA
>nega5843
ACTGATTCTTCAAATCAACTCAATCAGAT
>nega5844
GTTCACCAGGCCCTGTGTGACGCGCTGGA
>nega5845
TGATCAGACTCAGGAAAGCGTGA
>nega5846
AAAACATCACTGCAAGATGACGCATGAAACT
>nega5847
TCTGAGACGGAGTCTCAGTTTGTCGCC
>nega5848
CCCCTCTAGTTGCAGCTACTCAGGAGGCT
>nega5849
AAGGGGTCAGTAGGTTGC
>nega5850
TACCCAAACTCCACCCTTCTCCCAAATCAT
>nega5851
GGTTCTGGAGAGTCCTGC
>nega5852
CTGAAACAGGTGGTCTGTAGACCACACTTT
>nega5853
TGGACCAATCAGTACCCTGTAAAATG
>nega5854
TCACATTTAATTCTCAGAAAATCTTATGAG
>nega5855
GAAGAGAAGGATGACTAAATCAGAGAA
>nega5856
ATGTGTCCTAAGCGAGACTG
>nega5857
ATTAAAAAAAAAAATATATATATATGTAT
>nega5858
TCAAAGGAAGAATAACGGAACTTTCCA
>nega5859
TGGAGATGAAGAAAAAAAAGAAACAA
>nega5860
CTTCCACAGCCCTTCTTTGCTTTTATGA
>nega5861
AGAAATGCTGTCAAGAGCCTAAGCCTGG
>nega5862
GCTCCACCACTCAATAAAACCTTACATTCAT
>nega5863
ATGCTTAAACTGCAGCTATTATTTTACTG
>nega5864
AAAATGGTGTCCAATTTACAGCTTG
>nega5865
GTCTTCAAGGAAGAAGGGAGAGAGTG
>nega5866
TGACTCTAACTGTGTTCC
>nega5867
AACTCGACTGCATAATTTGTGGTAGTGGGGG
>nega5868
CGTTGTGGCCGCAGCA
>nega5869
AGAACAGCAGAAAAAGACCTGAACTTCAG
>nega5870
CTTCCCGGTCAAGGAACCA
>nega5871
TGAAAGATGCACAGGTACAG
>nega5872
AGAGGTTGCTGTGAGCCGAGATTGCACCACT
>nega5873
CGGTAGTTTTAAGCACCATTGCCCGTGGTA
>nega5874
GCATGTTGGAATCACCTGGCCATCTTTTT
>nega5875
AATGTTTATGTTCCCCCAGATTTTATATGTTG
>nega5876
TCCCAGGCTGGTCTCAAACTCCTGAGCTC
>nega5877
TATATACATACACACATACACATGTATA
>nega5878
CATAAACACAGAACTTTATTTTCGTAT
>nega5879
GGGGCTGGCGGCATGGAGTCTTGCTC
>nega5880
GCCAGGCATGGTGGTGTGCCAGTGGTCC
>nega5881
GAAGCTGGTGGAAGAGGGTCCCTGAGAA
>nega5882
CACATAAACAAAAACTTTTTGGGAGTCCTCC
>nega5883
AGAGCACCGTGGGAGCGATTTATTGTGC
>nega5884
AGTGAACAGCACTGACCCAGCCTGTC
>nega5885
TGAAGATGTGGCATCTACCTTGAAACAG
>nega5886
AGAAATACCCAGTGAATGAACAAGCTCATCA
>nega5887
ACAGAGTTTGCCAGGTTG
>nega5888
GTGATCTGCCCGCATTGGCCTCCTGAAGT
>nega5889
ACATATACATACACATACATGCACACATAC
>nega5890
CCTCCCATTCCAATTTCCCCTTTTTAAGCCT
>nega5891
CCTGGACAACAGAGTGAGGCTCCGTC
>nega5892
CTCAGGGCAAATCACTTGCCACCCCA
>nega5893
CAGCACAATGATATAAGTAAGGAGAAGTAAG
>nega5894
AAACATTTGCTCAGGGTC
>nega5895
TATATTTAGCTCTCATATTTAGTTTTATG
>nega5896
TGGGACTACAGGTGTGCGCCACTGCGC
>nega5897
GGGCAGATCACTTGAGGTCAGGAGTTTG
>nega5898
CTTGGACTCCCGCAGGC
>nega5899
ATCAATGTACTTTGTAATCTCCCCCACC
>nega5900
GAAGAAGCCAGAGGTAGCGGCCC
>nega5901
AGAAAATGAGATAGTGA
>nega5902
TATCCCCAGCCTGATGGCCTCCTATTTG
>nega5903
GATAGCAAGAGAGGATCTGGAAGA
>nega5904
AAACAGAATAAAGAGGAAGTGACAGAAC
>nega5905
GGGGACTAAGTATTCTATTCTTCATACTT
>nega5906
AAATGGAGTGCTGTTCA
>nega5907
GAGATGATTGGCGAGT
>nega5908
CCGAAAGCTTTACTGTGGGACTGGCATCA
>nega5909
CCCTGTTCGGGCGCCAC
>nega5910
GACAATAAGGGCCTCTGG
>nega5911
TTCTGGCCAGAAGACTTCCTGAGGGGT
>nega5912
CAAGGCAGGAGGATTGCTTGAGCCCAGG
>nega5913
TACTTAGCAGCTGTGTGAATCAAGTGTTCA
>nega5914
GACTCTTAGGCCCTGCCGGGACCTGCTG
>nega5915
GAAGCAGGAGCCCTGTCTGGCTGTACCC
>nega5916
CAAGCATCGCCTTTTG
>nega5917
CTGTCTTTAGGCTGGAGTACAGTGGTGAG
>nega5918
GAGCAGCGTACTCTCAAA
>nega5919
CCTAGGTCCCAGGTAGGAAAGAGACAAATG
>nega5920
AGCCGCTCAATTTGGTC
>nega5921
GAGCACAGGGGCAAGGGC
>nega5922
CTGGAATGGCTGGGATGCAGGACACCAA
>nega5923
GATCAGCTCTCCCGCAACCTGGTGCCGCT
>nega5924
CAGTTTTTGCATTACGTTCTATGGCAAAC
>nega5925
GTTTTCTTCCTGACTTTGCTAGCGTGAGC
>nega5926
TTCCAACTCTGAGTGTGA
>nega5927
TGTGTCAGATTGACTGCAGGG
>nega5928
TATATCCAACTGTCTAGTATACATACCC
>nega5929
AGCCCCGGCTGGTCTTGAGCTCATGAGCTC
>nega5930
TGCTACTCTGTGTGCAAAGC
>nega5931
CAGGAGAATTGCTTGAACCTGGGAGGTGGA
>nega5932
GAGAGAAAAAAAAAAAAAAGGAAGGAGAA
>nega5933
AGAAAGTAAAGTTTATAGAGCTTAGATTA
>nega5934
TTAGAATACAGTTCTGTGCAGTCCCGC
>nega5935
AACTGAGTGATAAAACTTACATCCCCAG
>nega5936
GCCAGCACCTTAATCTTAGACTTCTAGCCC
>nega5937
TCCCCTCCTTCTTCGACTGCTCCTCTCTT
>nega5938
AGTATTTTAAGAAACAAAATCTAAGC
>nega5939
AAATTTGCAAAAAACCCATTCAGGTAATG
>nega5940
AGTCTATTTGTGTTTCCTCTAGGAAT
>nega5941
ACTAGAACCCCTCTCCTCCAAGGGAAGCC
>nega5942
GAGAGTGCCAAAACAACTTATGTCAATTAT
>nega5943
TTATCTTCAGGAAGCAGGATGTGAGAGCTGT
>nega5944
TGGCCAACCATCCCAGTTCACCAGGAACCGAG
>nega5945
TCAAGAAAATTATGCTGAATGAAAATTA
>nega5946
TAATCTCAGCTCACTGCAACCTCTGCCTCC
>nega5947
GGGGCAGGATGTTCAGTCCCACTCAC
>nega5948
AGCCTCAGACCATGCTGTGTCCT
>nega5949
TGGCTGGAGTGCAGTGGCGCCATCTTGGCTCA
>nega5950
CATCACCAATCCCTAATCTCAAGTAAC
>nega5951
TTACACTACGTAGGTTTAATAACTTTTT
>nega5952
CACAAGCGGAGCGGAAGC
>nega5953
ACACGTGTTACTAGGCCTCACACCCA
>nega5954
ACCAGGCAATCTAGTCTTCATTCCAACCT
>nega5955
TGAACCCCTGGGCCACTGAA
>nega5956
ACCTTGACCCCAGACTTCCAGCCTCCAGAA
>nega5957
TATTCCAGTCCATTCCAATCCATTCC
>nega5958
CAACACCACATGGGAGATGGAGTTTA
>nega5959
CTGGCACTCTGATTTTGGATTTCTAGTCTC
>nega5960
ATTCCCCGACGGGGAG
>nega5961
TCTGGTGTTCCTGGGCTCTGC
>nega5962
CCTGCTGAGCACCCTGATCTTCCACTTCACCT
>nega5963
GCTTTGGCTATTCAAAGTTTATTTTAGT
>nega5964
TCCCAAAGTGCTGGGATTACAGGCGTG
>nega5965
GCAAAAGTTCCTCGAGTCAGC
>nega5966
ATTTAGTTCTTCCTGC
>nega5967
ACAGCTCCATCAGAAGTACCAGGGAGGACT
>nega5968
GCCAACATGGTGAAACCCCGTCTCTACTAAAA
>nega5969
ATATATTAACCATTTTCCTTTTTCTC
>nega5970
GATCCTTGATGGGTCCCAGCAAACAC
>nega5971
GGTAACAATCAATACA
>nega5972
CAGCAGAGTGAGCACGAGCTGAAACC
>nega5973
CCCAGAAGGCAGAGGTAGGGGTTTCA
>nega5974
AATGCTCAATATATTTTAGCTATCATTGG
>nega5975
AGTCTCATCTGTTCTATGGCATTCTT
>nega5976
ACACCATGAGTGACACCACGAGTGCCC
>nega5977
ACGCCATTCTCCTGCCTCAGCCTCCTGAG
>nega5978
CACCCAGCGTGGTCTGAGGAATCATGG
>nega5979
CATCCTTTTAGAGTGT
>nega5980
AATGATGATGCCAAACGACAA
>nega5981
GTGACCCTCTAAAGGGAAGCGCTTTCT
>nega5982
CTGTGTCCTATGGAGAAAACCAAAGC
>nega5983
CTGAACACTTAGCTATGGGCAACCAAGTAAC
>nega5984
GGGTCGCTATGTTAGGATCTCTGATCTT
>nega5985
TGGGGCTGTTTGCCAGAACACCTACACATGG
>nega5986
ATTTGTTTACCCTTTCTTGTTTTGTTGGA
>nega5987
CTGCAACCTCCGCCTCCCGGGTTCAAGCGA
>nega5988
AGGTGCAGCTGCAGGGTG
>nega5989
GGTGGCGCATGCCTATAGTTCCAGCTAC
>nega5990
GGTCAGCACAGAACGGGCACCCAGT
>nega5991
ACATCTGCCTGGAGTGCA
>nega5992
ACACACACATGTATGTGTGAAAAGCAGA
>nega5993
GAACGGGCCAGGATGACAATGGCGGCTTTG
>nega5994
CCATGCATCTGGAGACCCAGTTGGTAGCC
>nega5995
TGAGGTGGGAGGATCAATTGAGCCTGGGAGG
>nega5996
GCGTCACACAATATACTCATATAATGAAC
>nega5997
CCAGCACTTTGAGAGCCCAAGGCAGGCAGAG
>nega5998
TTGTAGTTATCCTTGAAGAGGTTCTTCACAT
>nega5999
ACACCAAGAGGCTGACTAAGAGGAGCACA
>nega6000
GGGGCAGGCAAAGGCTGTGGCAGGGAGACC
>nega6001
CCTTCTGCCAACTGGAAGCAGATGGTGA
>nega6002
AGTCAGCAAGGAGGCCCTCACCAGACGCCAGT
>nega6003
TTCTGAATAACGAACCCCATACCACCCTAC
>nega6004
TCTGAAGAAATGATATTGGCCAATAAAT
>nega6005
GCTCTCCTATCTCACAGTTTTCTTTC
>nega6006
CATAGAGCTTTGCATCCAATTCTCATAAC
>nega6007
AATATCCAAAATTAAGT
>nega6008
AATCCTGGTGATCAGAG
>nega6009
CCCTCTGCCTAGGCTGTTCCTGCTGC
>nega6010
TGAACCTGTGAACCCTT
>nega6011
ATCCCAGGGTCGTGGG
>nega6012
AAGGGCCAATTTTGAAACAAACCAGGCAGA
>nega6013
TTCTTCTGCCTTGGGATCCTGTTGATC
>nega6014
TGGTTCTGAGGCCTTCAAACTCAGACT
>nega6015
CTGATGATGTCCTCCTCCAG
>nega6016
TTTTTGCATCTATGTTGGTCTATAGTTT
>nega6017
GGTCTAAGGCGCTGCGT
>nega6018
CCACATGGAACAACAGTCCCTCTTACATT
>nega6019
GAAATCGCACCCGTCA
>nega6020
GTACTGTCCTGTACCCATTTGGAATGTTACA
>nega6021
ACTGCTGCCATGAACTTCTGGGCTCAAG
>nega6022
AGATGGCGCCGATCAACTGGAAATCCCATT
>nega6023
GAGTCAGAGACCTAGTGAGTTC
>nega6024
GCGGGGGCCGGGGGCCGGCGAGGGGA
>nega6025
CAGTTCTTTGCTTTCAGCAAAACTGAAGGGG
>nega6026
CCGGAATACACATAGG
>nega6027
AAGATGACTCCTGAAATAAGACAGTGATCA
>nega6028
TTTCTTCCACTTGTTCCACGCTTAGATG
>nega6029
AGAAGGCAGCTGTCTACAAGCCAGGAAGAG
>nega6030
CCCGTAATCCCAGCACTTTGGGAGGCCAAG
>nega6031
CAGTACTGCAATGAACATGGGAGTGTAAACA
>nega6032
CTCAGCCTCCTGAGCATCTTGGACCACAGG
>nega6033
TTCACATTGTTGTGCAATCATCACCACTA
>nega6034
GGTCTGCAGGTTCATTTCTGAGCCAGCGAGA
>nega6035
CAAAGATTTTTATTTTTTTTTTGAGATGGAG
>nega6036
CTACGTATTGACACGGCGCTACCACGGGTGG
>nega6037
ATTTATATTGTCTTAGCTGTGTTAGGTGGC
>nega6038
CTTAACTAGCTCAAATTTAAATAGCCAC
>nega6039
ACTGAGGGGTGAAGAGTTTAAGTCGTCTG
>nega6040
AAAAGCGGTTTTTCATTCCCATTTTGCAGAT
>nega6041
TGAAGCCAGACAGATGGGAGTTCTAACC
>nega6042
AGGACTTGGGGTTGGAGGAACAGGCA
>nega6043
TCCACACCTGCAGGCTTAACAACACGT
>nega6044
ACGGGGTCTTGCTCTGTCATCCAGGC
>nega6045
AATTAAATTGACAACCCAATTCAAA
>nega6046
ATGTCTCTGGATTGTGACATTAGGTCAA
>nega6047
TGACACCAAGCCAGATGGTTATCAAAA
>nega6048
CGGAGCCATTGTGGCTCCGGCCGATT
>nega6049
TCATAGTCTTCTTGATCACACTTGAAT
>nega6050
CTGGTTGCTCTTTGAGCC
>nega6051
AAGGCACCCTTCTGAGTAG
>nega6052
CATTCTCCAGCCCATGGTGTAGGTGGTGG
>nega6053
GGCAGCATGATCCCCTTCTTGGAAATGCA
>nega6054
CCCAGCACACTGACTCAAATGTTTATCTC
>nega6055
TCCTTGATGAACAAAAGCGGCCCCAG
>nega6056
AAGACTAGAAACTCTGCCTTTATGTCTTTA
>nega6057
TATAATTTCAATTAATATTGCATTTT
>nega6058
TTCCTGCTGCTCACTGA
>nega6059
TATCTTCATAATCAAAAAAAAAAAAAAAA
>nega6060
TCCACCCATGAATACTGAGCTTC
>nega6061
TATGACTGTTAAGTTTCCTGAGGCCT
>nega6062
ATTTCCCATATATATCCCCTGTCCCCCAAT
>nega6063
TGGGTGGGAAAATCCAGAGAAAGCAACTT
>nega6064
AGCCTGAGGTGCAGTGCTGCATCTCTG
>nega6065
TCACTCCTATGTGGCTGGCAGGAATGTAAA
>nega6066
TCGGCCTGAGCCATAGGTGTGGGC
>nega6067
CTCTGCATTGTACAGTGAAAGCAGTCATAG
>nega6068
GAAGGTGGTGCAGCAAAACTGTATGGC
>nega6069
TATTCAAATTCACCCCTCTGCTCACT
>nega6070
GATGGTGTTTAAAGGAAAAACA
>nega6071
ATAGGGAAAATCTCTGTACCCTCTTCTCAAT
>nega6072
GATAAGATAAACTCGTTGGTTATGGTCTC
>nega6073
TGAAAGAAACATGATAGAATGAATA
>nega6074
CCAGGCCTGCAGTCTTC
>nega6075
ATGTCATCTGTCTTGGTGTGTATTCTGTG
>nega6076
CACTGCACTCCAGCCTGGGTGACAGAGCG
>nega6077
TTCTGGCTGTGCCTCTTAC
>nega6078
CCTAGGAGCCAGGAATTCCACTTCCA
>nega6079
GAGTTCCAGATCTGGGCTGTCATGGAA
>nega6080
GCATATGGGAATTCAATGTATGATCAAGTGG
>nega6081
CTTATATTTCTCACTCTTAAGTGACA
>nega6082
AGTCCTGGCTGTGTTTCTTGCTACCGGCGT
>nega6083
CCCCGACGGGGAGGCC
>nega6084
TGAGCGAAATAAATCTCTTTTCTTCAT
>nega6085
GTAATTTATGAAGAAAAAGAGGTTTAATG
>nega6086
TGTAATCCCAGCTACCCTGGAGGCTTAAGCAG
>nega6087
CAGTTTCTGGGGAAGCGA
>nega6088
CTCCAAATCTTTCCTTTA
>nega6089
AGACACACTGTGGTGTCTGA
>nega6090
CACCTTCACGTCACACAGGAGGGACACTGGTC
>nega6091
GACAGTCTCTACGGAGACTGA
>nega6092
AGGTAGATAGGACCACT
>nega6093
AAGATCGGATCTTCTGAGAACCTCAGAGA
>nega6094
TGTGTAGATGCATGGATACTGTGTAA
>nega6095
GGACATTTATTAGTTCCCCAAATTAA
>nega6096
TGTTTCTTAATAGCAA
>nega6097
GGGTTCAAGGGATTCTCCTGCCTCAGCCT
>nega6098
ATTTATCAAAGGTCAGGGCCACCTTT
>nega6099
CTGTGACATGTAGATTGCTAAACCCATCT
>nega6100
TGCCGCCATCTTTTGAGTGT
>nega6101
CCTCACCTGGCCAAGGTGGGCCACAAG
>nega6102
TTTGGTGGTCTCTTCATACAGACGCGC
>nega6103
ACCTGTTGCTGACTACAAGAG
>nega6104
CCCACATTCCCCTCGCCCTCCCACAT
>nega6105
GCAGCCATGTGGCCTGATAGT
>nega6106
TGCCTGGCCATAATTATATATATATG
>nega6107
CCTGAAACAATTATTCAAACTCTGCATCT
>nega6108
ACAGCAGATATGCCAGTGAAGGATTATGAC
>nega6109
TAAGAATGCACATTATACTGCAGTTCTT
>nega6110
GCGGGATTCCCTTGAGGAGGGGGAGCTG
>nega6111
ACTTCCTTACAGCTTGGTGCA
>nega6112
CAGAATAAAAAATACAGTAGAGCAATATCA
>nega6113
GTATCGTTTCTGGCTGCTGC
>nega6114
GGCCATCACAGCGGTGCACGCC
>nega6115
CTTACTACACATAAAAAAATTCATACTGGA
>nega6116
TGCTCTGCAGATACTGACCCGTTTTGCATCTA
>nega6117
ATTCATATGGTTAATCATCA
>nega6118
CTCTGCCTTCCAGGTTCAAGCGATTCCCCTG
>nega6119
GCCCTGGATTTGGGCCATCCTGATAGGTGT
>nega6120
CAAATCATCAAACAATCAATTTGCAACCACC
>nega6121
GCCATGTGCCTGCCCTGA
>nega6122
ACGTTCCATGGGAACTTGGGCCATGAGA
>nega6123
TGGGTTCGAGCCCCACGT
>nega6124
TGCACAGTCCCAGGCA
>nega6125
TATCACCTAATGCAAGTTACAGGACAG
>nega6126
ATTTTTAGCAAAGATGGGGTTTCTCCATG
>nega6127
TTCTCTTTTCTCCCACACCATTTTCTT
>nega6128
ACTACAATATAGCTGCTAAGTGCTGTGT
>nega6129
AGTATAAGACACATATGAAGCCTAG
>nega6130
AGCACTTTGGGAGGCCGAGGTGGGCAGAT
>nega6131
GGTGGTAACAGAGATC
>nega6132
CAACAGTAAAAATAAAACAAACTGAAAAT
>nega6133
AATATTTATTGATCACCTACTATGTGCG
>nega6134
ATGCTGAGCAAGGCTTTGCCCCTATATCCCT
>nega6135
AGCCTAGTTCCTCATCTGTAAGATGGA
>nega6136
CTAGCTACTAGAAAACAGAC
>nega6137
GCCTGAGGATAAAGCAAGCATGCAGAC
>nega6138
CATATTGATGCCGAAC
>nega6139
TGAGTAGCTTGGACTCCAGGCATACA
>nega6140
TATGAACACAGAGTCTGCATAAGGAAAG
>nega6141
AGAGACGGGGTTTCACCATGTTGGCCAGTA
>nega6142
CATTCTTAACTCTGTCTCAGCCCCTGAGAAC
>nega6143
ACAGCCACTATGGAGAACAGTATGAAGGTT
>nega6144
AATTGACACTGCATTGTGGC
>nega6145
ACTAAATCCAGGTGAAATGC
>nega6146
GTATACACATAAAATATTTTTGGAAAGAT
>nega6147
GACATCAGCCTCAGAATAATAATAGCCC
>nega6148
TTAATCCTCACAACTCTGTAAAATAAGTAT
>nega6149
GAAAAAGTTATTTAAATTTCATTTCA
>nega6150
TCTTACCAGAGGCCATTGGG
>nega6151
TCTCTAGTTCATTCTT
>nega6152
GTACATTCTATGATGTTCACACAATGACA
>nega6153
CCACCAATGATAACTAACATCATAAA
>nega6154
TGCCTGGAACATCCTTGTTCTC
>nega6155
CAGGTGAAATGGTGTCTGACCA
>nega6156
TGAGGGCCTTGAGGAAGAATCTGTTCCAGG
>nega6157
TTGATTATGGTAATTAGCACATAGTAATT
>nega6158
GGCTAAAGCACAGTAGTTGCAACATAGCTCA
>nega6159
ATCCGAGTCACGGCAC
>nega6160
TTGAACATCTAGTAGTGTGCTTATTT
>nega6161
TTCTAGGTGTAACTTTAGGTGATA
>nega6162
ATGGGAATAATAGACACTGTGGACTACTT
>nega6163
CATGCAAATAGCCCAGTTGTACA
>nega6164
CGTTCGCGCTTTCCCC
>nega6165
GAAATCACCCAAAATAGCTGGAATTACCGG
>nega6166
TTCCATTGGTAGACCCTAACAGGAAGCCAG
>nega6167
GTGAGGACACACAGACTTG
>nega6168
TTTATTCCTATAATTTTTGTTTTATTGAT
>nega6169
GAGAGTTGCTGCTGCGATGTCATCAGA
>nega6170
CAGAGGCGGCTCCCTCCCACGGTAGGC
>nega6171
AGTGGGTAATTTCTGTTTGATTCACT
>nega6172
TGACCTCAGGTGATCCGCCCACCTCGG
>nega6173
AAGTAGCTGGAACTACAGGTGCCCACCACCA
>nega6174
GCTGCAAGAGATTTGATGGGGGACAAAGA
>nega6175
CTCTATGAATTCTGAGAAGTCAGAAA
>nega6176
GACCCTCAGATGCTGTGAGAGGTCACACA
>nega6177
TGTTTACATAGATAAATTTTTTAAAA
>nega6178
TGCAGAGGTGCTGAGGATTGAATGAG
>nega6179
AAACGATGAAGATGCTCCAGAGGAAGTGAC
>nega6180
GACCCTCAGCAACTTGTGG
>nega6181
TGAGGGCATGGGTAATCAACTTTCTAA
>nega6182
GACTGCGTTCGCGCTTT
>nega6183
CCAAGTAGCTGGGACTACAGGGACACACCA
>nega6184
CTGGCTATATCAAATAAAAGTGTCAAGAGTG
>nega6185
AACGGGAGAGAGAAAGGGAAGAAAGAG
>nega6186
TGAAACCCGTCTCTACTAAAAACACAAA
>nega6187
TTTGAAGGGCCATTCTAGCTCCAGAA
>nega6188
CTGGGCCGACATGGTCTGCTT
>nega6189
ACTGCCTGTTTTTGTAAATAAAGCTTT
>nega6190
ATAAACAGCCAGACAACCTTGGCACCACCA
>nega6191
CACCATCATGACTCAAGGCAAAGGAGGAGC
>nega6192
CCTAGCAACTTATTAGAAATGCAAAATC
>nega6193
TGAGCACCTGGATCTAACTGTGCCTGAAGC
>nega6194
AAATGAGCATGTAGACAAAGGT
>nega6195
CCAAGTGTTTGAAGATTTTTTTTTTCTGT
>nega6196
CAAGCATGATTACTTCAAGATGTGTT
>nega6197
CCTATTGGTCTCAGGTGA
>nega6198
GTGGTGGCAGGTGCCTGTAATCCCAGCTACT
>nega6199
CCCTAGAGTCTATGGAGT
>nega6200
CAAACAGGCTTTGCCAGATCCCCCAGTT
>nega6201
GCATAATCAGTGATTCG
>nega6202
GAAAGGCTTCTGGCAGGAGATAAAGCCTGAG
>nega6203
TAGAGGGCTGCAAAGCTGAGCAGTGGAGAA
>nega6204
GCTGTACAAGAAGCATGGCACCAGCATCTG
>nega6205
CCTCAGAAAATCTTCCAGACTG
>nega6206
CACGGATGCATTTTGCACCTTGCTGAATTA
>nega6207
AATCTCTGTATGGTATGCCACAAATTTGAT
>nega6208
CTGAGTTGGAGATGAACTTTGGCGAACTC
>nega6209
AATAAGGTCACAGAGAGATGAAGATA
>nega6210
GCACCCAGTCAACTTGGCAGCTGACCACC
>nega6211
GAAAGTCACCCCAGGGTATGACCTAATTCAG
>nega6212
TATATGGTAAAGAGGAAAAAGGAAAT
>nega6213
GAAAAAATATATATATATACACATATATTTG
>nega6214
TGTGTGCACATAACCTCAC
>nega6215
TAAACATGAAGCCTGAGACAAGATCTCT
>nega6216
CCTGCCTCCCAGCCTTCTCTCCAGGC
>nega6217
AGCTATCAGAGTTTTGTTTTGGAAATGTT
>nega6218
TACAGGAACAACACTAACAAAGTCCTCTGGA
>nega6219
CTGATCTCTGTAGTCAATGCCTTCCTC
>nega6220
CATGAACACACAGTGTGACCAAAATCA
>nega6221
ATACTTGTTGGCTCAGTGATTGGCTTTCTG
>nega6222
CAAGAGGAAACCAGCCTGAGAATGAAGAGCCA
>nega6223
GCTAGTGATCCTAGCTACTCCGGGGGCTGA
>nega6224
GAAGGAAGGAAAACATAGAAATTGAG
>nega6225
GAACATACCATGTGCCAGGTACTCAGCTA
>nega6226
AGAGTTGGGCTTGAAATTCCAAGGTCGATT
>nega6227
ACACACCCATAATAATGTTTCAGTGAACA
>nega6228
TCTGGAGTGAGATTGAAGGGACAGTTTATTT
>nega6229
ACTATATTTGCATAAAGCG
>nega6230
AGCTATCCTTCCCAGTCCCTGGTCCC
>nega6231
GCGCGATCTCGGCTCACTACAACCTCTGCC
>nega6232
TGACCTCACGTGATCTGGCCACCTTGGCCT
>nega6233
TGGAACTGCTGGAGGTCATCTTTGCTGCATG
>nega6234
TGGTAGCTTGATGGGGATGGCATTGAATCT
>nega6235
TGGGATTACAGACATGCACCACTATGC
>nega6236
GACTGCCCAATTCACGAATCGTTCATTTG
>nega6237
CACTGAGAAGTGTCACTGGA
>nega6238
CCTTGGCCTACTCAACATGAAGATGA
>nega6239
TGCAGGGAGAAAGACAGAAGATATACATGTT
>nega6240
TATTATACAGTCAACC
>nega6241
AATTTATGGATTGCCTCATTGCCTCCTGTGA
>nega6242
GACCTACCCCCCGAGTGGTTTGCCAGGGG
>nega6243
TGCTGCATGGCTCCAACGTCCGCCTCTCCC
>nega6244
CAGGTTTGACTACAAGGAG
>nega6245
CTCGACACAAGGGTTT
>nega6246
ACCCTGCTTGTTGGCAGC
>nega6247
AATACATAAATATAATATATTATATATA
>nega6248
TCATTCGCTCAGTTGTGCTTATCTGGTGGTG
>nega6249
TTTCCTCTTCAGAACTAATGCATTTATC
>nega6250
GTTTGTGAATGAATGGG
>nega6251
TGCAAAGATCCAGAGAAGCTGTGCTCAG
>nega6252
CGCCATTCCTGCTGTGCAAGCTTGGGGA
>nega6253
ATAACCATAAAAATAGCCACCCTTTTAT
>nega6254
CCAGCAAAGGGAAAGATGCTAAAGCA
>nega6255
CCCCAGGAGAAAAAGGAGAGAGATTTGGA
>nega6256
TCAGCGCGTGGTGCATGTG
>nega6257
AAAACATAAGAGAAGCCAGGAAAATGCAAGT
>nega6258
CAACAGAGAGAGAAAGAGATTGAAAAT
>nega6259
CTGTAATGGACAGTAGGATA
>nega6260
GTTGGGCTACTTCATGAGACACTGCATGG
>nega6261
GAAGCTCTTTCCAAACTTCT
>nega6262
TCCTCCTGTGCTTGGACATCAGACTCCAG
>nega6263
AGCAGACTATCTGTTCATAATCAGTTTTCA
>nega6264
GGTAGGAATGGATGATGATGCTGC
>nega6265
CATTTTCTCTCAGGCTATTGGTTTCCTTCTG
>nega6266
GCTTTCAGAGGGACTTGCGG
>nega6267
TATATATATACACATGCATATACATACACAT
>nega6268
ATAGGTATATCCCCAAGAGAACTGAAAACA
>nega6269
CCTGCTCCAGGATGCCCCGTGTTACTG
>nega6270
AGCTTTTATTTGAAATAAAAGTTTATC
>nega6271
CAGCCTAGCCACATTAACACACAAAA
>nega6272
TCCAGCAATCCCACTACTGGGTAATGGGA
>nega6273
TATATTGGTGAGTTCTACCAAACATGTAAT
>nega6274
AAAAAGGGACAGACTTAGCTGTCCCTTTGTCC
>nega6275
AGCTTGCAATGGAACTGAGG
>nega6276
GCAGTGCTAATGCGATG
>nega6277
ATAATAAATGTCTGGCCAGG
>nega6278
ATAGAAGATCAAATCAGCCACAACATTCCC
>nega6279
TATTGTATTTTATGGGGGAAAATTTAAAAA
>nega6280
GTAACACTGAAGGGAGAAACAGACAACTTA
>nega6281
GGAAATGCAGAAATCACCCGTCTTCTGCG
>nega6282
TGCGGAAGATCCACAGGGTGGC
>nega6283
AGAGACTGGGTAACTTATAAAGAGCAA
>nega6284
GTTGCCATGCTAATAC
>nega6285
TCATCAGCTCTGCTTGAGTACTCCCAGTG
>nega6286
TGGGATTACAGGCGCGTGCCACACCCG
>nega6287
TCAATGACATTCTGGACTCTATGCCTGAGCC
>nega6288
AGGCATGATAACGACTCTCATAT
>nega6289
GGAAGACAAGGATCTTCTTT
>nega6290
GAAATGCCAGAGTAAA
>nega6291
TCAGGCCAGGACAGTTACCTGG
>nega6292
AATGGAGCAAATCAGTCACCAGCTCGTC
>nega6293
CACACATACCCCCTCCTTCCCTTCCCACT
>nega6294
GTACCTTTCTCTGTGCATCAATACAG
>nega6295
AATCCGTCTCTGTCTGCCCATCAGTCTCC
>nega6296
GGGAGATACCATGATCACGAAGGTGG
>nega6297
GAAACATCTTTTCAAATCTTTTCCTCA
>nega6298
AATCTCTCTCTGCCCCACATTCAAATTTGT
>nega6299
TGATTTCAGAAAAGCGGACGTAAGTGCTG
>nega6300
GGTCAATGTGTTTACAACACAGACATCCCCAG
>nega6301
AAGCCCCTGTCCCTGCTCCTTGGTTG
>nega6302
AGGGCTGATTCGAGAGATGCTTTGAGAG
>nega6303
ACGGACGGCAAGGATTTCCAGCCACCACCAG
>nega6304
TCACCTCAGTGTGCTCAGCTGTCAAA
>nega6305
ACACACACACACACACACACACACACGCA
>nega6306
TTGGGAGGACAATGTGGGTGGATCACGAGG
>nega6307
GGCCAGGTCCAAAAAAAAAAAAAAGGAAT
>nega6308
CTAGCTCAGTCGGTAG
>nega6309
AAGAAAACTACAAAAGTTTTATAGAT
>nega6310
GAATTCAGTTTGAATCTA
>nega6311
CAGTATTTCTTGTTGCTTTTAATCAGT
>nega6312
TTCCCTCACAGCCCCAGAAGGAACCC
>nega6313
TCACTTTCAGTCTACAACAACCCCGACATA
>nega6314
TGTCACAATCTTTGTGCTGGTACAGATTTC
>nega6315
CCAAGGTGAAGTTTTCAACCAGGCCGACCAAC
>nega6316
ATAGCAGGATGCCTGGTGC
>nega6317
CGGGTATTTATTGAGCA
>nega6318
AAAAAGAATATATATCTATCTGATTT
>nega6319
GGTGCATTCACTCAACA
>nega6320
ATTGAATCAAAATTATAGGAAGGAAGGTTC
>nega6321
ATGTATCACATTTATATGTTATCAAGCACA
>nega6322
GCCCAGGGATTGTGTTTA
>nega6323
TGCTGTGTCTTTAGAACAGTGCCTGGCACA
>nega6324
GGGTGTTTGAAATCAGG
>nega6325
TACTAAAAAATACAAAAATTAGCTGGG
>nega6326
ACTGAGCGATGAAATTCTGGTTACAAATTGC
>nega6327
GTTTTGTTACCCAGGCTGGTTTCAAGGCCA
>nega6328
AATATGTACACTTAACCACTCAACTTACC
>nega6329
TGTGGAATGAACTGGTCTGTG
>nega6330
CATGACTAATACCTGACTGCACCTTCGGGG
>nega6331
CTGAACTGAAGAAACGACTCCTTCCTGCTG
>nega6332
ACAGTCTCTACGGAGACT
>nega6333
TCCACAGGCAGAGATTGGA
>nega6334
CTATGGTTGCACAACAGACTTCTTTGA
>nega6335
GAGGGTTTTATTAATCAAGTGAATAGAATGAT
>nega6336
AATGCTGGAGGGAGAAGACAGCAAACACAA
>nega6337
AGTGACTGTTGTTAGTATAGCTTCAGTA
>nega6338
TCAGGTCGCAGTCTCCCCTG
>nega6339
GACGGGGTTTTGAACTCCTGGTCTCCAAC
>nega6340
CTCCGGTAGATTGCAAATGACCTGCTTTC
>nega6341
GGCCATGGTATCCTGACCGT
>nega6342
AAAAAAACTGGCCAGGTATGGTGGTGCATG
>nega6343
CCCACAAGAAGACGGCCACCTGCAAACAG
>nega6344
TTCCTGGCAGCCCTGTCTTACAGCTACT
>nega6345
TCTCCCTTGGGAAGGGGATGCATTTAT
>nega6346
GAGACTTGTACTGGGCTGCAACTTTGTTCT
>nega6347
TGTCTTATGGGCTACACTGGCT
>nega6348
GCCATAGGTGTGGGCC
>nega6349
AGCCACTGCCAGACCATGGCCAGCCA
>nega6350
GCACAGCTCAGACACCCATCTTCAAGGC
>nega6351
GAATAAATCTTTCGCCTTTTACTAAT
>nega6352
ATAGAAATGGTTAAGCATTTGAAGAGATGC
>nega6353
CCTCCTCCCTCCTGAAGCTATAGTCA
>nega6354
TTGCTAATTAGCATTTTTTTTTTTTTTTT
>nega6355
CAGTCTCTACGGAGACTG
>nega6356
TCCTAGCACTTTGGGAGGCTGAGGCGGGTGG
>nega6357
ATTTGGCACACTATGTCTCGTCTGCG
>nega6358
TTCTATTCTAGTTTTATTAAAACTTTATA
>nega6359
CAGACACTCGTGGAGGCGTC
>nega6360
GTTGTTCTTTTAAGTAGCATGTGTCACTC
>nega6361
AGCCCCATCTCTACTGAAAATACAAA
>nega6362
AGGCTGGAGTGTAGTGGTGCAATCTCAGC
>nega6363
AATTGAGTTCAAGGAAAGCTTAAGAAGACAA
>nega6364
CAACACTTTATGTATTTCATCCTCATGAC
>nega6365
GGACTTGGGCTCCTCTTAACATTGGCAGGC
>nega6366
CACGCTAAAATCGATGACTCGCTTCT
>nega6367
ACAGCTTGCGCTTGCCGGGGAGTCCTGCT
>nega6368
ATTATAGGTGTGAGCCACTGCGCCTGGCCC
>nega6369
TTCAACAGGGACCATCCCTCAGAACACC
>nega6370
GGGACTGGATTCCACCGTTTGTAGGGAGCA
>nega6371
AAGGGACCATCCTCCAAGGAATGTGGGTGG
>nega6372
CTGCAGTCAGTAAATATTTTTTTGTG
>nega6373
GGTTTGCTGAGGGCCCTGGCACCGTGCTCA
>nega6374
ATTGACAAAGAAATGGGTTATCTCCAG
>nega6375
AGACCGGGGTTCAATTCCCCGAC
>nega6376
GAGCTGCAAGACATCCTGGAAT
>nega6377
TATCACTGGACTCAAGTTGATAACCAGTGTA
>nega6378
GATGCCCTTGGTGAGAGGGGAGCTCCC
>nega6379
TTTGCATGTCTGACACCCATGACTCCACC
>nega6380
ACACCTGTAATCACAGCACTTTGGGA
>nega6381
GTGATATTGGACTTTCCAGCCTCCAGATT
>nega6382
GGCTCTAAGGAATAACCTGTGTTCCTGCCT
>nega6383
GAGAGCAAGGTATATGGGAAGGGACACAA
>nega6384
GTGGGGGCTCTGTTCCCAGGCCTCCC
>nega6385
CTCGGGAGGCTGAGGCAGGAGAATCACTTG
>nega6386
AGGATTGTGGAGACCATGTTTTGTTG
>nega6387
TTTGTCAGGCCTCTGAACCCAAGCCA
>nega6388
GCAAAACTCTGCCTCAAAATAAATAAATAA
>nega6389
AACATTTGACCAGTTGAGCTTTCAAA
>nega6390
TGACTGTAATCCCAGCAGGAAGCTAGG
>nega6391
TACATATATGTTTTTTAAAGCACCCAGTCT
>nega6392
CCCTTTCGTATATATGTATCCTATTGT
>nega6393
TGCTCAACCTCCTACCATGTACAGGACGTC
>nega6394
CCAATTGATAAGGGGACATGGCCCAT
>nega6395
GGATGGGTCATTCATGTGGCATTAAGGAT
>nega6396
GACCTTCTTTGCTGCCAGTTA
>nega6397
GTGTGATGTAAAGTAGG
>nega6398
TCAGAGCCCTGTGCATTCAGCCAGCAGGA
>nega6399
GCCCTCGGACCCTCAGAGAGGCGAGGG
>nega6400
CTGGCTTCACTTCCGAGACCAGCGAGAC
>nega6401
GGGAGTTCTCATCAAGCCTT
>nega6402
TTACAGTTGTTCAACCAG
>nega6403
GGAGAGAATGAGGGTGATCTATAAAAGGAG
>nega6404
TAAAGGAGAGCAAAGCAATATTTCTAACT
>nega6405
CTGAAACCCCGTCTCTACTAAAAATACA
>nega6406
AGGGTAGATCTGAGCTAC
>nega6407
TTCATTTCCTTAAACACACCAAGCCT
>nega6408
TACCAGAGGTGCTGTAG
>nega6409
AGCTAAAGGAAACCATGGACAGAGAACAAAA
>nega6410
AAATTGGAAGTCAAGCTCAGCCTCAAC
>nega6411
AGCAGTATTAAATATTTTATCATCTGTAAA
>nega6412
TTGCCTTTATTTTAACATAATTAATTTAA
>nega6413
CTAAGACTGCACAAAGCAGCAAGACCT
>nega6414
GTCTCCCGTCACGCCTTGATGGGACCGTCTA
>nega6415
CTTCTCTCTTTTATGGGAAAGCTTAC
>nega6416
TTCTCACAGAGTTATTGTG
>nega6417
GGGCCGAAGCAGCTCACCAGGAACTCTT
>nega6418
ATCTTGTTAGGTGTCTGTTGCAGCCA
>nega6419
GTTGCGCCTGCCCTCGGGCCCTCACGGAGGC
>nega6420
AAAGCCAAGATCTGAAACTGGACAGTTGGG
>nega6421
ATGGACATTACACTGAATCGATGGATC
>nega6422
GTCTGTCTGGACAGCCA
>nega6423
TTGGTGTAAAGATCTTTCACCTCCTTGG
>nega6424
TAGCGCGTCAAAGGCAA
>nega6425
TGTATTTCTGTGGGATCGGTGGTGATATCC
>nega6426
ACAGGAATGACTTCACCCATCCTGCTTC
>nega6427
ACTTTTCTGACTCTGCGGCCAGGTGTTTGT
>nega6428
AAAGAAAAACAAGTGCTTAGACCAAATAT
>nega6429
CTACATACAGGGGAATCTTTCTCTCTTTCT
>nega6430
CAGAAGGAAAATGTGGGTTTGGAGCTT
>nega6431
GCCTGTGGAAAGCTCATGTTTCCTGGAC
>nega6432
TGGAGGCTCCGATGGAGACTGTTCTTTGC
>nega6433
TTGCAATCAACACTGTTGCACAATGAACTT
>nega6434
TCCAGGCTTTGACAAGCCAGCCCTAC
>nega6435
AAAATTCGAAAGGCAAAATCCTAGTAACT
>nega6436
GTTCCAGGGCAAGGAAACTGTTTTATAAGA
>nega6437
GCAGTGGATATCTTCCGCCTCCCCAG
>nega6438
TGGAGATGTTGCTGGACAATGGCTGCCCCT
>nega6439
GGGTTGCAAACTGGCAT
>nega6440
GCAGTTAGAGGTAATCCGCAAGCTGCA
>nega6441
GTGGGACTTAAATCACACCCAAAATTCCAGCT
>nega6442
ACAGCAAATGCAAATACACATAGAAATCAG
>nega6443
ATGCTAATCACCACACACACACACGC
>nega6444
ATGTCACTGGTGAGGGACTTCAGGCAGAGA
>nega6445
CAACTGATCATGTACAGGGAGAAGTGATTAA
>nega6446
ACCCTGTCTCAAGAATAACAAACAGATAAA
>nega6447
AGCCGAGGCCAGAATTCAGTTTGAATC
>nega6448
GATCACGAGGTCAGGAGTTCGAGACC
>nega6449
TGCTAATGTGGAGATAATTA
>nega6450
AAAATTCATGTATACTAAGACCTCAGAATG
>nega6451
CTCCCAGGTTCAAGCGATTCTCCTCCC
>nega6452
GTTTCTTTGCTTGTAATATGTTATTTTTA
>nega6453
CACTTGTGTTTCTTTCTTGTTTTACCAACCA
>nega6454
GGGGGGCTATATTTCATTCTACCTCTAAGGAA
>nega6455
GGCTGCCAGGGCTGCTAGCAGGCTGTCAC
>nega6456
GTGGCTCAGGCCGGTTGCGCCTGCCCTCGG
>nega6457
AACAAGGGCAATAAAATAGAAGCTTACCAC
>nega6458
GAGATCCGATCCCAGCTCAGTCATTTCCAGC
>nega6459
CTCGTGCCACTGATAGC
>nega6460
GTAGTTTCAAACCACAGGACAATTTCTGT
>nega6461
ATCAAGATTCCATGGGTG
>nega6462
AGTTATTTGCTTTAAGCCAACTTGAAGTGA
>nega6463
TGAGATGAAGAGCCATTAGCCTATGAGCAGAG
>nega6464
ATGGTGTCAGTCACCTGA
>nega6465
TACCTTCAAGTGATAGTACACCACCTCAC
>nega6466
CTCTCCTGACCTAGGAAAAGAGACAGATGAA
>nega6467
CTAACAAGATAACTGACTTGTACAGAGTCAC
>nega6468
GAGGAGAGGAATCACAGACAGCCCAGTG
>nega6469
TGCAGCTGAGGTTTAT
>nega6470
TCCGATCTCAGAGTCCATGCACATAA
>nega6471
ATCCTAATCCCCGAGGTGATTGTATTAGGA
>nega6472
CTTACAGGACAGGAGGACTCCAATTGTGA
>nega6473
AAGTGAAGGACTTTTTGAAGAAGCGACATTT
>nega6474
GTAGAACCCCTCCAACTGATTCAATGTGAT
>nega6475
GTGAGTGGAGCTTAGATTAAGTGGTC
>nega6476
CAGAAATACTATTTCTTCCTCTTGCCCT
>nega6477
CCATCTGTAAGGAAGCACCCTTCTAT
>nega6478
ACCTATATACCCTGCATTTAGATTTACC
>nega6479
AGACATGCTGTCACCCAGGCTTGGTGGT
>nega6480
ATCCTTCAACCCTTGGAAGCCACTGATCT
>nega6481
TCAACCACAGCAGACTGTGAGGTGGAAG
>nega6482
ATAACTAACCTATTCCTGTGATAACAGCAG
>nega6483
TACAGTCACACTTCCCCTGCTCTGAAGAA
>nega6484
TTCTGGCGGCTTCCCACCTAGGAGCCATGG
>nega6485
GTGGAAGCAGTGGAGGTGAGGAGAGCTGGT
>nega6486
AACCACTGCTCAATGAAATAAAAGAGGATACA
>nega6487
GATGGTTGCCGTGTCTGTGTAGAAAGAGGT
>nega6488
ACTGGGGCTCTGAATGGCATATTAACGCG
>nega6489
GGGCAGCCTTTGTGCCTGGAGCTGCTGCTA
>nega6490
TAAAACACCAAGGGTGA
>nega6491
CTGAAGTATTTTGATGGA
>nega6492
CTCCCTGCGTCTTCTGCC
>nega6493
ACGGCACTCCAGCCTGGGAGACAGAGC
>nega6494
CTCAGCCTCCCATAGTGCTGCGATCA
>nega6495
AAATAAAAATAAAAGGTATAGTATAAT
>nega6496
ATAAGGGGCCTAAGTGCAGG
>nega6497
GTCAGTCATGGAGACATACAAAGCCTGTG
>nega6498
CTGAGTCCTGTAGACAACAACAAATG
>nega6499
GGGAGGTGGAGCTTGCAGTGAGCCAAGA
>nega6500
TGGTTTTATGCAGTTTGTGGATTTTTTAT
>nega6501
GCAAAAGGAAGGTGTCGGCAAGATCG
>nega6502
GATTTGTGTGACTCCAAAACCCAAGTATTTGG
>nega6503
AAAATCCTTTACAGACAAACAAATGC
>nega6504
GGAAATGGGGCGAGACTTTGTCATGTATGT
>nega6505
AACTTTCTCATTTATAGATAAGGAACTTGA
>nega6506
AACACTGCCAATTATAATTGGCATTGAT
>nega6507
CAATCTAAAAACAAAACAAAATGAAAT
>nega6508
CCCCTTTCCAGCAAAAAAAAAAAAAAAAAA
>nega6509
AAAAATACAAAAAATTAGCCGGGCGTGGTGG
>nega6510
GAAAGATCTCTTGAAGGTTGCTC
>nega6511
TGGCTGTTTTTTCAAATTCTTAATTCTC
>nega6512
AGCAGCCAGTGCCACACAG
>nega6513
AGAAAAGAGCAAACAGAAGTTATTCACAT
>nega6514
ACTTGAACACTTCTTTTCTTTTCTTT
>nega6515
GGTGGAGGTTGCAGTGAGGTGAGATCGTG
>nega6516
GTTTCCATTTCCTTGATCTATTAGATTTA
>nega6517
ACCGAGTTGAAGGCTACAAGAACTGAGA
>nega6518
TGCCGAGTAGTCAGATTATGTTTCTGGA
>nega6519
TGGATCTCAGCACTTGGATAAATATTTGA
>nega6520
AGCTGCCGAAACTGCCGGCTGT
>nega6521
TCCTGGTTTGTCTTTTTGTGACTCCTCCC
>nega6522
CTGTTGGTCACAGGTGAAATGGTG
>nega6523
CCTGACATTGATGCGAA
>nega6524
CAAGACCAGCATGGACAACCTGGTGAAACCT
>nega6525
ACTAGGGTAAAAGGTTTTTGTGTTTTTTTT
>nega6526
CTCCAGTGTCCACAGGG
>nega6527
CTTCTGAAGTCTGGCCGTCTCCAGTCAGATT
>nega6528
CGTTTCCCAAACTACTTTTCTTTTTGTCAAT
>nega6529
CATTTTGAACCTTACTTTTGAGG
>nega6530
TACTGGTCAAGGTGTATGATATGCCAT
>nega6531
CATCCTCCTTACCCTGCGCCCCCTCG
>nega6532
AGACTCAGTTTCTTTTTCTATTAAATGGA
>nega6533
TGCTAGCAGTTCCACCAATGAAAGAGG
>nega6534
GTATTGTAAACGCACCAATCAGCGCCCTGT
>nega6535
GGAGGTTGCAGTGAGCCGAGATCACAC
>nega6536
AGATTTTTGTAACACCCTGGGGAGTTT
>nega6537
TCCACAGTAACACTTCCT
>nega6538
AGAGAGGTAGGAAGATAGAAG
>nega6539
GGCCGAGGCAGGTGCATCACCTGAGGT
>nega6540
GTGGAAACCAATTGCATGGATCAA
>nega6541
CCTGCCACACTCAGTCCCCCACCACACT
>nega6542
ATAGAACAAATGAGTGACCTGAGATATTAC
>nega6543
CCAAGCTGGTCTTGAATTCCTGACCT
>nega6544
TCTGGTTCAGGATGTTCTGGGCTCAT
>nega6545
GTTGTGGCCGCAGCAACC
>nega6546
GTATCCTGAGCATTTC
>nega6547
GTGGGTCTCAAACTTGACTGCAACAAATGG
>nega6548
CACACCATTTGTTTTAAAGTAAACAACAACA
>nega6549
CTGCTCTGTCCTTAGTCATCCTTAGACACCT
>nega6550
GGATTTAGGCCTGGAATTTCCCTCCA
>nega6551
CACCTCATGACTGTGTGAGTCAATACT
>nega6552
CCAACACCTTGATCTTGGACTTTCAGCAT
>nega6553
CAACTCCTGGGTGTAAGTCATTCTCCC
>nega6554
TGCCCCAGCTGTGACGACTAAAATGCCTCC
>nega6555
GCTGGGAGCTGTAGACCGGAGCTGTTC
>nega6556
CTTCTACAAGCCAAGGAGAGAGGCCTCAGA
>nega6557
CAACTTCTTAGAGGGA
>nega6558
GGGATCCACAGTCTACGAAACCCCACAGC
>nega6559
CAAAGGTCTGCAGCTTCACTGCTGAGC
>nega6560
AGACCTAGTGAGTTCCTTGGAC
>nega6561
ACGCATGACGGGTGCAATGGTGAACCG
>nega6562
GGCTTAGGGACGCTGGTGCCAGAGGA
>nega6563
GCTGGATCTGCTGTGC
>nega6564
ACAGTGCAAGCTGTTGGTGGA
>nega6565
CGTTCCCCCTGCTTAAAATAAAGTTG
>nega6566
TACAGGTGCTACCACACCCAGTAATTTTT
>nega6567
GAGAAGCAATCACGCCACCC
>nega6568
TGTGGTGGCTCATGCCTGTTATCCCAGCAC
>nega6569
AAGAAAGACCTGAGGCAGGTG
>nega6570
TTCATCTTGCATCCTGTAGCCTGGCTTAA
>nega6571
ATATGGCCATGTGACTGAGCTCTGGCAATA
>nega6572
GGGCTCCTAAGTCTAGTGGGGACTTGGAGA
>nega6573
CCTCGACACAAGGGTTTG
>nega6574
GCCTCCCAGTTTCAAGTGATTCTCCTG
>nega6575
TGCTAAAGCCATCATC
>nega6576
GGCTAGCTCAGTCGGTA
>nega6577
GGAAGGATATTTCAGACCAGCTTCTGTAT
>nega6578
AGTGACTTTTCTGTTCTGTAAATCAGGCT
>nega6579
AGAGTTCTTGGCTGCAGCCCTGATTGAAAGA
>nega6580
AAAGTTGAATCACCTGAGGATCTTTT
>nega6581
CCTGTCAAGAGAAGCTATGCTGTACCCT
>nega6582
CAGACTGGGGATGTCATCTACTTG
>nega6583
AGAAACTAATACAAATGATCACCTTATAGA
>nega6584
AAACCATAGGGGGAAACACCAGTAATTA
>nega6585
CAATGGTGGAATGGATTAAGAAAATGTGGT
>nega6586
TAAAATTTTAATTTTTGCATAGTGAG
>nega6587
AGTGTGCCGGACCAGTCAAAGAATCCTGCGT
>nega6588
CTCGGCTCCCTGCAACCTCTGCCTCCC
>nega6589
CTTTCCTGAAGCTACAAGGAAATGAAATC
>nega6590
ACGGGTGGGCCTTGTCT
>nega6591
AGCATGGCATGGTACTGGAACACTATGTC
>nega6592
GTTCAGCCTGAAGCCAGGCCAGACAAGGA
>nega6593
GAAACAGTAAATGAATGGTCC
>nega6594
TATCAGGACCCTGGCAGCTTCTTTCTGCC
>nega6595
TTTATTTTTGGTTTTGGATGAGGAAAGT
>nega6596
AAAGCGAGACCCTGTCTCTACAAAAAA
>nega6597
GCAGCACCGGTTCCTTTCTGGGTCTCC
>nega6598
GTCTTGAATGTTTCTTAATTTACTTCCTCAT
>nega6599
GCCCTCGACACAAGGGT
>nega6600
CTGTTTTTTTATTAAAAAAAAAAAAAAAGG
>nega6601
ATTATTTTTGATCAGTCTCAGCATGGTCTAA
>nega6602
GCAAACAACCTCTTCTTT
>nega6603
CCTTGTTCTCCTCACTAGCAGTAGGAAAGTA
>nega6604
AAACACTCTGCTACAGAACAAGTGTCTT
>nega6605
GGCCGAGTATGCCCTGTGCTT
>nega6606
CATTATTACCTTGCTTAAAGAAACAC
>nega6607
CTGGACCAACACAAAGAGAAGAGGAA
>nega6608
AGTTTGGTTGCCATGGGGATGGGAAAGGA
>nega6609
TCACTTGATGTTGTCTTAATTGAAAGGCAGA
>nega6610
CCTGACCTCGAGCAGACTTCCCACCTCAGCAT
>nega6611
TGAACATTGAGATGAGTGCAGCCTCAGGCA
>nega6612
GGTTGGTCAGGATGTGA
>nega6613
CGCACAGCCCTGCACTTCAGCTGTGT
>nega6614
GATTCTTCCAGTACACCAAGGCAAGA
>nega6615
ATTTGCATTTCTCTGATGGCCAGTGATGATGA
>nega6616
GGCAATTATCAGAATACATATGCACATGGCT
>nega6617
CATCCCCACAGAATTTTCTAAGAGGTAGAC
>nega6618
GTGTCCTAAGGTGAGCT
>nega6619
GTTCAAGATCAAAGTGCCAGCAGATTC
>nega6620
CACCCCGTGCCCCAGACAAGTTGACAC
>nega6621
TAGGTTGGCCAGCATAGGAATTTTAGATTTC
>nega6622
AGAATGTTTAGCTGCATCCTGGCCTCTG
>nega6623
AGACGCCAGGGCCTTTGCCCCTGTCC
>nega6624
CACGAGTTTACTTACAGACACCA
>nega6625
ATACAAGGGCTTGGTTTTGTTACCCA
>nega6626
GCACACTGTCAGTGCTCCC
>nega6627
TTTGAGTTGATGGTCTGT
>nega6628
CAGGAATCTCTTGGACACCAACTCCGTGG
>nega6629
CTTAGAGGAGAATGTATATCTTTATAATA
>nega6630
GCCTTCCCAGTAAAAAAAAAAAAAAAA
>nega6631
GTTCTAGCCTGAGCTTTTTTCC
>nega6632
TTTTTTTTTTTCTGACAGGGTCTCACTTTG
>nega6633
TCAACACCACAGCCTGGGCGGCTTAAAC
>nega6634
TGTTAATATTTTCCCTTTATCACCACTTT
>nega6635
GTGATTAAATTATGGGTTTTGAGATGGG
>nega6636
TCTCGAGTCAGAGATTGGAGTTGTTCGCTC
>nega6637
CAGAGTTCGTGCCAGT
>nega6638
ACCACCATCTGCTAAGTGTGCT
>nega6639
CCTTTACCATCTGAGTGTTGGCTGTTAACA
>nega6640
GAAAGGTGGAAGAACACAGCTGGTTTACCTG
>nega6641
CATAGTCACTCATGCATG
>nega6642
ACCATACTCCAAACTCTCTCTTTTCCAG
>nega6643
TTCTCGCTAAGAAGACAGAGGAAGCAATCC
>nega6644
AATATGGCAGATGAAGCAA
>nega6645
GTGTCACCACGCTTGGCTCATTTTTTGT
>nega6646
GCGAAACTCCATCTCAAAAAAAAAAAA
>nega6647
GTTCAGGGACTGGGGAAGAAGGGAAAAAAGCA
>nega6648
CAGAGTGTGGATGGTAGA
>nega6649
TCCATCTCAAAAAAATAAATAAATAAAAA
>nega6650
AGGAAACCAACCCTGCCAGCATCTTGATCTT
>nega6651
TCTTTTTGATGCTTTGACTGTCCAAACTT
>nega6652
AGTGTTTTTAACCACTGTATTATATTGTTT
>nega6653
CACTAAGCACTGGCTCTGCACCAGGAGTGT
>nega6654
CATAATTTGTGTGCAATATCTGTTGTGGC
>nega6655
ATGTGACAAATCACTTTGCATGCTTTC
>nega6656
GATGAAAAGAAGAGCAGAAAAGTGGCAG
>nega6657
AGTGGCTCGCCATATTGCCAAGGCTGGCC
>nega6658
ATTGTTCCTGGCTCAGTGAAGGGGACCTCA
>nega6659
CCCACTCACTGAAGTAATACAAAGTGCTA
>nega6660
GGCCAACAGTTAGCAAGAAAGCAGAGACC
>nega6661
TGAAACTTGCTATTTGGTGGCTTCGTCTG
>nega6662
CACTGCTGTATACAGAATGGAGA
>nega6663
ATCCCAGAAGACTGAGCAGGAAGGGCCGC
>nega6664
TGATTTGCTCTTCCTTGCCTTCCACCAT
>nega6665
ATGTGTGTTTAAAGCTTTTTAGTAAAACG
>nega6666
CCATGATTGTGAGGCTTCCCCAGCCATGTG
>nega6667
CCATCACACCCGGCTAAATTTTTATA
>nega6668
TTGACACTTCTGTGAGTAG
>nega6669
CCAAACCATCCTGGCGCAAACTAGTCTTTCA
>nega6670
TGCAGGCAGATGCTGAAACCATGAATA
>nega6671
CCCCAGTGAATGAAGCTTTGATAACAGTG
>nega6672
TTCCAGCCTCCAGAATTATAAGGAAATAA
>nega6673
GAGCCACCTCCATGCCTGGCTAATTTTTTT
>nega6674
GTGCGTAACGTTTGAT
>nega6675
AGCTGTCATTCAGAGCCTCTAACAAGA
>nega6676
CATGCATTATACTATTTTAACTTAAT
>nega6677
ATTTATAAAGAAAAAGAGGTTTAGGCCAG
>nega6678
TGCCAGTGATTGGCTTAGGAATGGCC
>nega6679
AAAGATATTTGCATGAGGAGGTGCTGTGAATA
>nega6680
TTTAATTCTTTCTCTTGCCTTATTTTTTCT
>nega6681
CGCAAGCCATTTTCTAACTCTACATTC
>nega6682
TAACACTTTGTTGATAATGTTATTCTGA
>nega6683
ACTTTGGGAGGCCGAGACAGGTGGATCACG
>nega6684
ATGCCTTTCCCTTTTTCCTCTTCTCA
>nega6685
CTTTGTTACCACTTGACATGGATGGGAA
>nega6686
TACAGGAAGCAGGAGGACAGTGCAACATGT
>nega6687
CGACTGAAGAAAGCCTT
>nega6688
AGCCATCTGAGGTTGACATCTTCTTTG
>nega6689
TGGTGTTGGTGAATTTG
>nega6690
TGCTGATATAGTCCCC
>nega6691
AATTAGAGACTTTTTAGAAGAGAGAGCAG
>nega6692
AAGCACAATGTGGCAGTGCCATAGTC
>nega6693
GCCGGGCACGCTGGCAGGCGCCTGTAATCC
>nega6694
GCAAGCCAGTGAGGTTGGAGCTGTTTCTCTG
>nega6695
GCCCAGGATCCATGTGGCAG
>nega6696
CTTGGTCTCGCTGACTTCAAGAATGAAGCCT
>nega6697
AGCAAGAAGCCTGTGTGGTCT
>nega6698
CACAAGGAACTGAATTCTGCCAACAAC
>nega6699
ACACTGTGTCTCCAACTGC
>nega6700
TCTGCAAAGGAGGGCAAAGCAGCTTCAGGA
>nega6701
TCGAGCTCATCTGCGGC
>nega6702
TTCAGCCTCCTGAGTAGCTGGGATTAGAGG
>nega6703
CCAAGAGAAGGAACCA
>nega6704
TGCTGATCTGACAGGAGGCAGAG
>nega6705
CTTCATCCCAACTCCCTTCTATTCCCCCCAC
>nega6706
GTTTTCTCAACTGTAAAATGAATGATCCAAC
>nega6707
AGGAAGGTGCCGTCAAGACAAACGAGG
>nega6708
GCAGCGAGCTATGATTACACCACTGCACTCC
>nega6709
CTTAGAATGGGACCTTACTTGGAAATAGA
>nega6710
ATAGAATTTTGGACCTGGATCACCTG
>nega6711
TTCCTGAGTGGAGTTAAA
>nega6712
CTCCACAGGCACAGCTCC
>nega6713
ATAAAGACACAAGACAAAGAGATAAAGGG
>nega6714
AATGTGTTAATTTGAGGACTTTAGCT
>nega6715
CAATATGCATTTTCAACAAGTATTTTTGAAT
>nega6716
AGGCTTACCAAAAGACAAAAAACACA
>nega6717
CAGTGTGGCTCCAGGTGCCGCCCACTCTTGAC
>nega6718
AGGTTTTGTATTGGGTTCAACCTACAGGCC
>nega6719
ACCTGAACAGCTCCAACTGTGGCAGCCA
>nega6720
ACTACATCTTAAAAATGG
>nega6721
TGCTGTCAAGGCTTCTGATCAACATGAGA
>nega6722
AACAAAACAAAACAAAAAGCAGGAAAT
>nega6723
AGAAAGAGAGAAGAGAAGGAACGTCTGAA
>nega6724
ACTCAGGGATATCTTGAAAGCCACTGT
>nega6725
TACCAGGAGCAACCCATGCCCCCCTCCGCAA
>nega6726
GATATCATTCCCTAGGGTCAGAGTTGGG
>nega6727
GAAAGTCATTGGTAGCTTGATGGGGAT
>nega6728
GCATCGTAGCATCTAGATTCCTGTC
>nega6729
AGGAGCTGTGTCCTAGTGGC
>nega6730
AAGAAGCTCTGAGCAGGTGCCCTCCCTCTA
>nega6731
TGAATCCAGAAATGATGCCCTCCAGAACTT
>nega6732
CCCAGCTACTCGGGAGGCTGAGGCAAGA
>nega6733
GTCCTTGGCACAGACTTATAAAAGAA
>nega6734
CACAGGAGAAACACCACG
>nega6735
GCCCTCGACACAAGGGT
>nega6736
AAAAAACTTTTACTTTTGAATAGTTTCAG
>nega6737
ATCAGAGGGTTCCCCTCTGCTGA
>nega6738
GTACAGACGGAGTTTCTCCGTGTTGG
>nega6739
GGACCTATCTGTAGACTACAC
>nega6740
CAGCGGTGACCTAGAA
>nega6741
ATTGCAATGTATGCCTGCCTCTTTCACTAGA
>nega6742
ATTAAACCTTGTGTTGGA
>nega6743
ACTTCCCCTCTCTGAATTTCAGTGTCCTCA
>nega6744
CGACCTCCTGACCTCAGGGGATCTGCCCGC
>nega6745
GCTGCGTGGGTATCTGAGTAAGAACATTCC
>nega6746
ATTGTACATCTGGTAGAACTCAGCTATGAA
>nega6747
GGCCAGGGGGACTCCTTCGTGAGACCGGCCC
>nega6748
GTGTGACGAGACTCGCGTGG
>nega6749
AATTCACAGCAAACTAGAGATATTTCCTGTAA
>nega6750
CCTAGCCTCAAAGTGGTGGTATTAGGAGGTG
>nega6751
GGGACCTTTCATCACAAAGCTAAACAAGCAC
>nega6752
CTGAAAGCCAAGGCTTGAGAACTACGT
>nega6753
TGGCACAGGCCTGTGGTTCCAACTACTT
>nega6754
CAGGTTTGTTTTGCCTGTTTTTTGAACTTTA
>nega6755
TGCACTGCAGGTTGAG
>nega6756
GGGAGGAGGGATAGGAGGGAGAGGAGGA
>nega6757
AAACTTCATCATCTTGACCTATAGGT
>nega6758
CTTCCTTCCTTCATTCCTTCCTCCCT
>nega6759
ATGATGGTTTCCAGCTTCATCCATGT
>nega6760
CACCACTGCACTCCAGCCTGGGTGACA
>nega6761
ATTCCCTACTTAGTGCA
>nega6762
AGCTACCAGAAAAAAAAAAAAAAATT
>nega6763
GAGTGGCTTCCTGCCTTACTGTGAG
>nega6764
GGAAAATGAATGATGAGGAAAAACTT
>nega6765
GAGCTGAGATGGCGCCGTTGTAAACC
>nega6766
GAAAGGTATGTTAAGTCCTCACCTCCTGTACC
>nega6767
TCATAAGACCCTAATTCCAGAGGGCC
>nega6768
CCTGTAATCCCAGCACTTTGGGAGGCCAACG
>nega6769
CACAAAGGCGGGATGGAAGCCAGTGGA
>nega6770
CAACCTCATCCCCCACCTCAGCCCCA
>nega6771
GAATCATACAATAGGTGGTTTTTAGTG
>nega6772
TGAAAATGGAGACAAAATTCAAATAACA
>nega6773
TACTGATAATTTAAACAGAAGATAAC
>nega6774
TGGGCAGATGAAATTGGG
>nega6775
AGTTAGCTGTTTATTGCTTTCCTGCT
>nega6776
GGCACAGAAGGGGAGAAGGTCCTTGTG
>nega6777
TGCAACAGCAGAACTAGAATTCGACCTC
>nega6778
GGTTAACATAATTTTTAATCCTTCAT
>nega6779
TCTCAGTGTGCTTGGTATTATAGGCATGTGC
>nega6780
TTCATCACTCCAGAAGAAACTACGTACCCA
>nega6781
CCTCTGACCTTCTATTTGTTCTTCAGAGAGA
>nega6782
GAAGCTGTCCTGCCAGATTC
>nega6783
CAAATCATAAAGGATTTTATAATCTAAA
>nega6784
TGTTGCCCAGGCTGGAGCACAATCTC
>nega6785
GACTCCATGTTCTTGGCCATGCTAG
>nega6786
AACAGGAAATGTATCTACAGGAAGAA
>nega6787
AGACCAAAGGAACAACACATTAGTCAG
>nega6788
GATATGGCAAGAGCTCAGAAGAGTAC
>nega6789
AAAAAAAAAAAAAGGTGGGGGGAAACCTTGA
>nega6790
TGAACCACAGTTTTACTTATCTGAAAA
>nega6791
TATACAGTGGATTCTGATTGGCCAGACCTAG
>nega6792
TGATAGGTACCCATCC
>nega6793
CAATATATCTGAACTTCAGTTCTCTACCTT
>nega6794
AAGAATGGAACTCCCTATAACTTGCGGC
>nega6795
TTTTCCAGGAAACGGCATCGCTGCCCATC
>nega6796
TAGGAGCTGTGACACTCACCGCGGAGGT
>nega6797
AGTCCAAGTCCAAAATCTTTATCCTCTG
>nega6798
AGGTTCGCATTTTAATGGCAATCCTTGAAA
>nega6799
TATTGAATGGCTAATGCAGGTGG
>nega6800
GACCAGGTTTTGCCATGTTGCCCAGGCTGG
>nega6801
TGGGAGGCCAAGGCGGGACCATCCCTTGA
>nega6802
CCAGCCACCCCCACCAGTGTTCTCGGGCTGG
>nega6803
CTTGATTACAAATTGTAATACTCATACTCACA
>nega6804
AAATACACTAAATACTTAAAGGATTGAAAT
>nega6805
TGACAGTCTCTACGGAG
>nega6806
ACAGTTTTGGTTGTCACGACTAGGCTG
>nega6807
ACCATGTTGGCCAGGCTGGTCTCGAACT
>nega6808
AGGGGGCAGTTAGATTCCCCAGCTTCCT
>nega6809
GGGCCGCAGGGCCAGTCCTCAGGTTGGT
>nega6810
TTGCTGGTCACTGCAACCTCTGCCTCCT
>nega6811
CAGTCAGGCTGGTGACCTGGA
>nega6812
GGGTGTAAAGAAATTTCCAA
>nega6813
GCCAGGCCCTCCACTCCTCATTTTAGGCTC
>nega6814
GGGATATTCTTTGTTTTGAATTTACT
>nega6815
AACTATAAGAAAATTATGACAGTGGCA
>nega6816
GGATTTCTAAGTTAATGCTGAAATGAGTTAA
>nega6817
AGCCATTCATCCATTACAGTTCAGGTTTC
>nega6818
GTGTGTGCATGTGTGTGAGCACATTTGT
>nega6819
AACGCTCCTGCACACCCTTCTCGCAAC
>nega6820
TAGGATACAAAGTGATATTATGATTTATGA
>nega6821
ATGTGTCCCCCAAAATTCACATGTTG
>nega6822
GTGTAAATACCCTGAAAATAGCTGAT
>nega6823
GCGAGAGGAGCAGCAGCAGCAGCAGCAGC
>nega6824
GTGAAGGCCTCAGGAAGCTTCCACTCACT
>nega6825
GTATTGGTCATTCAGAC
>nega6826
CTCCTGATTTTTCCAGAGAAACTGGAAAT
>nega6827
ATCCAGAAATGTGAGCCACATTTTGAGGA
>nega6828
GGGCTTGAAGCTGTCCT
>nega6829
GCGCTTCCCTTTAGAGC
>nega6830
CAGCTTAAGCCAGAGTC
>nega6831
AACTAACATCATAAAAAGATACATGG
>nega6832
TGAGAACTGAAGGAAGATGAGTACTAGTGA
>nega6833
AGCAAAAATCTCAATTACTTTTGCACCA
>nega6834
TCATACCACAGGAAACAC
>nega6835
GCACGGCCACGCTGATTGCCGAGGAGGCTGGG
>nega6836
TTTCCAGGCCAGAAGCCATCCCT
>nega6837
AAACACTCCTCCCTTCTCGGCCTCCA
>nega6838
TGTGTTACGAAACTTTC
>nega6839
GTGAATATTCAGCTGCTACTGATCAGCT
>nega6840
GCATACACTTCCTGGACTATCATTTC
>nega6841
GTAAGCTAAATATTTATTGAATGAGTCA
>nega6842
AAGAACATACAGACACAGAGCAGACAGGCC
>nega6843
AGACATTGCCAGATGTC
>nega6844
ATAATGTTCTCCGGGTTCACCCAGGTTTTGG
>nega6845
AATAAATAAATAAATAAAACATTTATATTT
>nega6846
GTGGTTCATCTGGAATCTGTTGGTGT
>nega6847
TCACAGAACATAGAACCAAGAAAGTA
>nega6848
TTGTTTCCATAAATCTGTGCTTTTTTTT
>nega6849
CATCTTAGTGTGACTAAAAGAGGGAGAT
>nega6850
TGTACAGGTTTGTTATATAGGTAAACT
>nega6851
ATTTTTGTTATTATTTTGTAAAGATAGGGT
>nega6852
AGAATAGTGGTTACATCCTTGGGATGTA
>nega6853
CTCAGTGGTGTTCCGCGGTGTGGAGGGGCCA
>nega6854
CCCTCTCCTGGGTTCCCAAATTTTGTTTA
>nega6855
AACCAGGTGTGGAGCAGAGTGGCCCTTGC
>nega6856
CTAGCTGCAAATTAAGCTAACAGAACAG
>nega6857
TCAATTTTTCACCAGAGAATAAGTTGTG
>nega6858
CTGTATTTTATTCCCCTCAGAGATAACAAA
>nega6859
ATAAAATGGAATATTTAAGTGAAAGAT
>nega6860
AGTTCAGAAACAGTAA
>nega6861
GTGAACAGAGCAAGGAGCAGAGTAGA
>nega6862
GCTGCCAAATCCAGGACTCCCTGGCATACA
>nega6863
TCCTTTGAAGCCATGAAGCCAGGCATT
>nega6864
GACGCGCCACCTTAAGAGCTGTAACATT
>nega6865
TATTTATGAAAGCAGTGGGTGGAAAAAAAAA
>nega6866
GCCTTGAAAACTTTTTATAGTGTATAT
>nega6867
AAAGAAGAAGAAAAAGAAAAAGAAGAG
>nega6868
CTTCCAGGGTGTCAATG
>nega6869
AAATTCATGTAGCCAAAACCTAAATCAAGA
>nega6870
GGAGAGATTGTGCCTGTGGTTCATTAGGAA
>nega6871
CTGAAATGCTCCAATTAGCATTTTCTTTGAGC
>nega6872
TAGGGAAATGATGCTTTCCATAAATACAT
>nega6873
GTTCTTGATGCTGTGGTAACAGCAAGA
>nega6874
GGGCTCTCCTGCTATTCAGAAAGTTACAACTG
>nega6875
GACTGGATGGTGGGGTG
>nega6876
AAATGGATACTTTGCAGAGCCCT
>nega6877
CACCCCAACACTATGCTCTTCTGTAAAA
>nega6878
CCTAAACTTTTAAAAGGGACAAAAGA
>nega6879
CTACAGTGGTGCTTTTCACACTGTTTATG
>nega6880
AATGAGAAACTGCAAAACACTAAACAGAAA
>nega6881
GAAAATCCTCATCTCTAAGATGATGGT
>nega6882
CTTTTTTTTTCTTAATGGACAAGAGA
>nega6883
CGTCCTCAGGACATGGAAGAGGGGCATTCCA
>nega6884
CAAGCTTAACATGCCCACTG
>nega6885
AAGGCAGAAGAGCAAGGATTCAGCCTGGG
>nega6886
AGCCTCCTGAGTAGCTGGGATTACAGGCAGC
>nega6887
TTGGAGATGAACTTTGGCGAACTCTCCT
>nega6888
CATGATGGTCTTAATGCCCACGCTGGAAGGT
>nega6889
GGCACATTGATGGGGCTCAATGAATATG
>nega6890
CTATCATATTGTTTTAACTAAGACAA
>nega6891
CAGAAGCTCTATATGCGTA
>nega6892
AACTGTGTGGGTTAAGACTTGGCCATGG
>nega6893
CCCCTTTGCTTCTTCTACCCCTGTAT
>nega6894
GTGCTTGTCACAGGAGAGGCACTCAACA
>nega6895
ATTACTGGCTCAATGTAATGGCTCCATCT
>nega6896
CTTGTGCCCCTTGGGTGGCACCAGCAGGT
>nega6897
AGACCTTGATCGCCGTGCTTCCTCAAGATA
>nega6898
ATCAAAGCAGAGTGGC
>nega6899
GAGGAAGGATAAGCATATGGTACAAC
>nega6900
AGAAGACCACAACCAAAGAAGCAAATGGACA
>nega6901
CCCACCTTCCAGATGACCACAGATGCAAG
>nega6902
TAAGTCTGCAAAATCAGCTGGACCACC
>nega6903
CACCCAGATGGTAGCCA
>nega6904
TCTTTGAACTTCAGGTTTTCATCTGTA
>nega6905
GCACTACAGTCTCAGAAACTTAGGAA
>nega6906
AGGGTTGCTCTAGAGCCAGAACTTTGA
>nega6907
CCCCGTCGGCGCGGACGCTTGTCGAGAAT
>nega6908
AATGACAGGCAGGTAGC
>nega6909
AACGCAATACAAATTGGACAAAAAAT
>nega6910
AAAGCTGACAAAGAGAATAAATCAAG
>nega6911
AACTCGATTGCTCTGCGTGCGGAATCG
>nega6912
TGCTCTTGTTGATGCTAACT
>nega6913
GTGATGGGGTGACCGAT
>nega6914
ATGAAAGCAACATTAATCTTTTTGTACATG
>nega6915
TGCTTGAACTCGGGAGGCAGAGGTTGCA
>nega6916
TGCTGCGTAACGGGGCAAGCAGGCATT
>nega6917
TTACGCTGCAGACTGC
>nega6918
AGAAAGTGTACAATAAATGCAGTGCGCTT
>nega6919
CAGGTGTGGTGGCACATGT
>nega6920
CCGCCCTGGAGGCCCTGGTTCAGAAC
>nega6921
CTTTTGGTCTTGAGTCCTAGATAAGATGCAA
>nega6922
ATTCTCCCATTTGAATATGCTCTATTTC
>nega6923
ATTCCCTGTGGAGTTTGGAAGGAGAGGCAT
>nega6924
GATTGTGCCATTGCACTCCAGCCTGGGCA
>nega6925
TAAAATACATGAATAAATAAATAAAATATTT
>nega6926
CCCCATCTAATGGGTTCACTGGCACACAGACC
>nega6927
CTTTGGGAGGGTGAGTTGGGTGGATCACCT
>nega6928
CCAGGCAGCCTGGCTTCAAAGCCCAG
>nega6929
GAACGAGAAGACACTC
>nega6930
GTGTGGCCTGTGGGCAC
>nega6931
TATTTTTTGAACTTTTATTTTAGAATCA
>nega6932
CTGCCTGCCTCGGCCTCCCAAAGTGCTGCGAT
>nega6933
ATGCTTCTCTCAATAGATGCAGAAAA
>nega6934
GTTGTTGTTGTTTACAGAAAGGAAAACT
>nega6935
TTTTCCTCTTGGCTCAGATATCCCAGACT
>nega6936
ACCAGGCTGGCCAACATGGTGAAACCCCAT
>nega6937
GCCAAACTATCCTTACAAAACCCTAGCCTCC
>nega6938
TGTTAGCCAGGATGGTTTCGATCTCCTGA
>nega6939
CCCAGCTCGCCACAACCTCTGCCTCCCG
>nega6940
GGTAGCTGGGATTACAGGCGCACGCGACCA
>nega6941
GGACCCCTCTTGTAATGAGGTC
>nega6942
CCCTTACTTGTTTTACTCACCACTGCATCCC
>nega6943
ACTCCAGCATGGACAACAGAGCGAGACTC
>nega6944
AACACAAGTGTCCAGAGCAGTTGCTACTTT
>nega6945
GGGCCTTGGGCAAGATCGCCTCCTCC
>nega6946
GTTTATAGTCCTCTGTAAACAGGAAGTGTC
>nega6947
CGCCAGGAGTGGTCCTGGGAAGGAGACTCT
>nega6948
GAAAGAAAAGGAAGAGGCAG
>nega6949
CCACATAGCCAGCCAAGCCAG
>nega6950
CACTGCAATTACTTTTGCTCCAACTTAATAC
>nega6951
TCATCATGCGCTGATGCTCACAGAATGACA
>nega6952
TTCCTGAAGAACACTCCCCCAGTAAATCACG
>nega6953
GATGAGAGCACTACCTTCCTTCAG
>nega6954
TAGTTATTTTGGTAAATAAAAAAAAA
>nega6955
CCGGCTAGCTCAGTCGGT
>nega6956
TCAGCCTCCCAAGTAGCTGGGAATACAGAC
>nega6957
TAATTATTCCCAGGCAATAGACATAAACTGA
>nega6958
TTACTCTCATCTATAAAACAGAAGAAATAAGC
>nega6959
GTGCTGAGCGCTCGTCACCTGGAGGGACTT
>nega6960
TTTGCTCTGCCTCTTGGGGCAAGCTC
>nega6961
AAAGGCAAACAAGGACTCTGTATAAA
>nega6962
AGAATTCCAAGAGGTAGGTGCTATTA
>nega6963
GCTTCCCCACTGAGCACCTTGTGACCC
>nega6964
AGTTTCGGGAGCCATGTGCCAGGAACC
>nega6965
GGTGGGCAGATCACTTGAGGTCAGGA
>nega6966
AACAAAGAGCAGTGGTTCCAGTTCAGTCCT
>nega6967
ATGCACGTAAACATCTCAGAACAATGCCT
>nega6968
ATAATATTAGGGGTGGTCTGTTG
>nega6969
CCACCACAGAGGACATCTG
>nega6970
ACGGGGCCAAGTCTTGCTGTTCTTGTGAT
>nega6971
ATTTCTATGTTACTATAGGAAAAGAAA
>nega6972
ATTGGTGTGGAGGTGGGCATATCACTCA
>nega6973
AACACAGTGCTTTTGCCACTAAT
>nega6974
CATGTTGCCCAGTCTGGTCTCAAACTTCTGA
>nega6975
CACATCCCAGCTAAATTAGGGTTCTCATA
>nega6976
GGTGTTGATGGTAGTAGATGTTCTTCAGTG
>nega6977
TGGCCTGGCTATTATTAAAAACAAGA
>nega6978
CACTGCACGCTAGCCTGGGCCACAGAGTG
>nega6979
AAAAGGTCATGGTCACCATTTGGTGGTCTG
>nega6980
ATCACCCAATGGCTAG
>nega6981
TCTGGAGAGAGATGGACA
>nega6982
GATGGAATAATCATATCTTCCCTACAGAGT
>nega6983
TCCGAGTCACGGCACC
>nega6984
GTGGATTCCAGAGGGGTGACAGCAAAAC
>nega6985
AGGCTGGGGTCACAGGCACTGGAAGGCAT
>nega6986
CCTGTAGTTCCAGCTACTTGGGAGGC
>nega6987
ATCTGTATCTGCTTGGAGCCC
>nega6988
CAGGCTTGCACCACCACACCCGGCTAATTTT
>nega6989
GCCCAGTGAGGAGGAATCTAGAGAAGCAG
>nega6990
GCCGGGCAGGTACCTGGGT
>nega6991
CCTGTATTCAATCTCCTGTGGCATTATA
>nega6992
AGGAGCAGGGGAGAATGCATGTTCCTGG
>nega6993
CTCTCACCAAAGACTGGAAAAATATCCCA
>nega6994
GTCGACGTGTGCGTGCAATG
>nega6995
AAATGCAGTGTTTCCCAAGACCTGG
>nega6996
AAGCATCAGAAGAGAACTTCCAAAGAT
>nega6997
AGCTTCTATCAACTATGGGGAAGGAAGGGCC
>nega6998
CAGAGCTTGCGGTGAGCAGAGATCACA
>nega6999
ATGGGTAGAAACCATGGGTGTGGCTGA
>nega7000
AGCCTCCCAAGTAGCTGGGACCACAGGTGC
>nega7001
TCCCAGTCTAGCGTTGGAA
>nega7002
AACATTCTCCAGAGGA
>nega7003
TGAAGATGAGATTGGAGAAGGAGCAAAGAG
>nega7004
ATTCCTGGTCAGGGAACC
>nega7005
CCAAGGCACAGAGGTTAAACAACGTGTC
>nega7006
AGCTAATCCTCAATTTGGTCCACTGTCCAAG
>nega7007
CTTTCCATGCATCCACCTC
>nega7008
TTTATCACCCAGGCTGGAGTGCAGTGGGACG
>nega7009
GCATGGAGAAGATGGC
>nega7010
TCAGCCTCCCAAGTAGCTGGGATTACAGGCCT
>nega7011
GGAACGATAATAACTGCCTTCCAGTGTTAG
>nega7012
CCATTTGGGAGAGAGGAAGGCCACGTAGAG
>nega7013
TGCTTGCTCCTGTGGACCTTATTTTCTAA
>nega7014
TAAATTGTTGTTTAAGCCACCCAGTCT
>nega7015
TGGCCATCTTGGTGCCATCCTTGTGGTAA
>nega7016
TGCTTACAATAATGGCCTCCAACTCCC
>nega7017
ATGGTTCCTCATCACATC
>nega7018
TCCTAGAAGGAAGAAATTATGTCCTT
>nega7019
GCTCTGATCATGAAACTGTACTTCAGCCTCT
>nega7020
GCATGGCGGTGTGCACCTGTAGTGCCAGC
>nega7021
ATTGTAAGTTTCCTGAGGCTTTCCCAGCCA
>nega7022
ATGTGTCAAGGGCTGGGCCAGGTGGAGATA
>nega7023
GCGTCTAATGGTGGCCGCCCAAAAGATAC
>nega7024
TTTTGTGGCATTCCTGCACTGGGATCG
>nega7025
CTCCTTTATGGTGACACCTTCCTGGAGGAG
>nega7026
CTTGTTCCATCTGTTTCCATTTTGTCAT
>nega7027
CAACCTCCGCCTCCTGGGTTCAAGCAATTC
>nega7028
TAATACCCTCCTCACAAGGTTGTTGCAAG
>nega7029
ATAAAAATGTATTTTCACAAATCTGCAGGAAG
>nega7030
TGCTGCACCTATCAACCCATCGCCAAGGACA
>nega7031
CAAGTAGCTGGGATTACAGGCCTTCAGT
>nega7032
ACTCCACCATCCTCAGCCCACTCCACC
>nega7033
TATGCATACACACATATATACATGTATAT
>nega7034
TTGTAAGATGACTGCTGCAATTCTCGGCATC
>nega7035
TTGGGGCCCAAAAAGTTGCTTTTTGACCCAC
>nega7036
TCGAAGAGCAAACAGG
>nega7037
GTGCGCCCTTAGGCACCAGGTCCTGT
>nega7038
AGATGGGGTGGCCTATCCT
>nega7039
AGCTGTCTCATCCCTTCTGCTGTGTGAG
>nega7040
GAGATGGGGATTCTCCATGTTGGCCAGGCTC
>nega7041
CTCCTCGGTATGCGGCGCAGAGACACTTTTTG
>nega7042
ACTCAGACTGGCTCTCCTTGCTCTTCAGC
>nega7043
ACTGCAACCTCTGCCTCCCGGGTTCAAGC
>nega7044
GGGACACCCATCTTCTCCTGCCCTTGA
>nega7045
CCAGTGACCTTGGGCAGACCAAAGCT
>nega7046
GTTTAAACTCAGGACATGTTATTTAGCCTCT
>nega7047
AAGAGACCTCCCCAGGAAGGGGGGCC
>nega7048
GGTCAACCCACAACACAC
>nega7049
TTGTTGTGCAACCTCCAGCACCATTT
>nega7050
TTCATATATTTTATACAGTTTGTATT
>nega7051
CATGGCAACCTCTGCCTCCTGGGTTCAAGC
>nega7052
CTGCATCTCAAAGTGCTGGGATTACAGGGGT
>nega7053
TATTATAACCCATCAGATGTTGTTATCCC
>nega7054
AGGGACAAAACCCAAATATTTATTTT
>nega7055
CATGCCACGGGCCAGACCTTAACATTCCTTT
>nega7056
CCAGAGCTGATCCACTGGCGTG
>nega7057
TTTCAGTTCTTTTGGGTGTATACCCAGAA
>nega7058
ACCTCAGCCTCCCAAAGTGCTGGGATTACA
>nega7059
CTCAGTGGAGAACCCTGGCAAGAGGC
>nega7060
GTGATGAAAAGTGGGTATAAA
>nega7061
GAATCTCTTGAACCCAGGAGTTGAGTCTACA
>nega7062
AATGCCCCTAAAAATCCTTAT
>nega7063
TCTTCCCCATGTCAAGCTTATCTTCCAGTGG
>nega7064
ATCCTCAGGGCTGGGTTCCAGGCCTGCT
>nega7065
TATTAGTGTTAGGCACCGTTCTAGATGATGG
>nega7066
GCTGGATACGAATATGCTGTACATTGTTT
>nega7067
TTCTGATGCACAGACACTGTG
>nega7068
CTTCATCCCAGAGGAGCACCCGCCAGATG
>nega7069
TTAGTACAGTCCCCTCTATCCCTTGAGT
>nega7070
GAGCAAGGACTAGAGTTCCTGACCTCC
>nega7071
AATGGAAGACCTAAATTCAAACATAT
>nega7072
ATAACTGTAAACACTCTAGCTCCCTT
>nega7073
GGCGATCCACCCGCCTCAACCTCCCA
>nega7074
TGAGCTGAGATCGCGCCACTGCACTCCAG
>nega7075
GAACGCTGTGGAAGGGACATTCTGGGGCTTC
>nega7076
CAATTAATTTTAGTTCAATGCTTCAAACG
>nega7077
CTGTGCAAGAATGACATGCAAATTTGTGA
>nega7078
AGGATTGCTGGCAACACCAGAAGCCAAGA
>nega7079
GCTTAGTATTCCTAGA
>nega7080
CCAGATTCATTTGTTAGAACTTAAGCCCC
>nega7081
CTTATAGGAGCATTATTCACACTAGCCAA
>nega7082
TTGATAAGTGAGAAGAGGAAAGCCCA
>nega7083
GCTGGGATTGCAGGCATGTGCCACAACCTT
>nega7084
AGGGCCCGGGGGTCCTGACGGGTACAGGAT
>nega7085
AATAAATCCTAGGCTTCTGTTGCTCCTTGC
>nega7086
CAAAAACATAGACAGTAGCCAGGGAGTGGT
>nega7087
GCCGAATGCTGAATAAATGG
>nega7088
TTATAAATGTTATTTACAGCTAAGTAACT
>nega7089
CAGAGTAAGCAAGGTGGTT
>nega7090
ACACCTACCAGGATGAGACAACTCTACTCA
>nega7091
TGGGTTCAAGCGATTCTCGTGCCTCAGACC
>nega7092
AGAGCAGAGCAAAGAGTG
>nega7093
GGCTTTAAGCAGCTCTATACTCTCATGCTGT
>nega7094
GGAGCTTAGCTGGCTCATC
>nega7095
GGGCAGGTCCAACTTGGCATTTCTTGGCTGTA
>nega7096
TTCCCTTATTTGTAGTGTTAAACTAATAAT
>nega7097
ATAATAATAAACAACTATGTTGCTGGTTT
>nega7098
TCCCTGGTCTCTCTTCTGGCTTCTGGTAGCC
>nega7099
TGTGGGCTACATAAATGATAC
>nega7100
AAACAAAGATCTTGTTTTCATACAAA
>nega7101
GCTTCAGGGCAGTGGC
>nega7102
TCTGACACTGCCTCTTACAAGGAGGTGACT
>nega7103
CCACAAAAAAGGGGACCAGGGATGATT
>nega7104
CGAGAAGCAGGAAGCAGCAACCCTCCCAG
>nega7105
TAATCCCAGCACTTTGGGAGGCTGAG
>nega7106
TGGTTGGTAAACAGTCCTGATCCTAGGCC
>nega7107
TTGAGATCATGGCACAGCCAGAAGTCT
>nega7108
CATTGGCTTACTACCTGGACTTCTCCACA
>nega7109
TAATACTTTTTGTGTGGATCTGTGAAAT
>nega7110
AGGCGCGGTGGCTCACGCCTGTAATCCC
>nega7111
GATTATTTAAGTTCCTTATAGCTGCCA
>nega7112
TGGAGTGCAGTGGCGTGATCTCAGCTCGC
>nega7113
CGCAGGAGATCAGAGTCTTGCTGAGTTGAG
>nega7114
ATGTCAAGAGGAAAGGTTGGACAACTTATT
>nega7115
CACTCATGTAGGAGTC
>nega7116
ATTTTCACTCTTGTTGCTAAGGCTGGAG
>nega7117
GAACGAAGGAGGCATCAGAAGCTGAGCCAC
>nega7118
AGAAGACACTCCTGGAGGAGTC
>nega7119
GCCTTCTGCTCTTCTGTTGTGTGGTGACCCT
>nega7120
CAGACTACAATATAGCTGCTAAGTGCTG
>nega7121
GGAAACTCAATTCCAGGGT
>nega7122
AGGATTCAGACTACAATATAGCTGCTAAG
>nega7123
AGCACTTTGGGAGGCCGAGGCTGGTGGATC
>nega7124
AAAATTCAAGCAATTCTCCTGCCTCAGCCT
>nega7125
ATCTCTCCCCTTCCTCCTCCTCAGCG
>nega7126
CCAGTGCAGCCATCTGAATTCCATTTTG
>nega7127
GGCTATTTTTTTTTATTTTTTGTAGAG
>nega7128
GTGCCCTGGGAGCTGTCAT
>nega7129
GGAGTGACCGACCAGCCTTTAGTGACACCC
>nega7130
CTGCCTCAGCCTCCCGAGTATCTGGGAT
>nega7131
TTTGTTTTGTGTTTTATTTATATATT
>nega7132
CTGGAATGATCAACTAA
>nega7133
ATGATTCTCGCTTTGGG
>nega7134
CTTGATCACAGCCCCCAACT
>nega7135
CTGTGAGGATGAACAGG
>nega7136
AGCATATTGGGTGCAGT
>nega7137
GCTTTTCCAGGTGTTTCATAGCAGGA
>nega7138
CACTTCCCTTTAGAGTGT
>nega7139
TGGATATATGTTGGTGACTT
>nega7140
AGAGCTAAGGCTTACAATGGTTA
>nega7141
ATAAAAGAAATTAATAGAATGGAAAGTGA
>nega7142
GTTTGTCTATTTCTCCTCAAGTTCTGTC
>nega7143
CCGTGAGAAAGATCCACCTATGACCTCAG
>nega7144
CAGGCACAGAGGCTCTTGCCTAAAATCCCATT
>nega7145
TGAGATGAAGATCAGCATGCAGGACTT
>nega7146
TTCTTCCCTTAGGGTGGGCTGCCCGCC
>nega7147
CCCCAGAGGGCCTAGCAGAGAGTATGC
>nega7148
TACATGCATCTGTTTGAGTCCTTG
>nega7149
GTCTTGAATTTTTATTCTGGAAAGTT
>nega7150
TCAATGTGGCTCACCCACATGGCCAGGAGT
>nega7151
ACCATGTGACCAGCCATGGCCAATGGGCTC
>nega7152
ACCCCTGCCCACCCCGCAGGAACCCT
>nega7153
CAGGGCAAATCTCCCTTGCATTCTATTC
>nega7154
TGGATCACTTGAGATGAGGAGTTCGAAACCA
>nega7155
TCCCAGGAGCTAGCAGGCAGTTCTTG
>nega7156
ACTTCTGCTTGTGGGGCAGCTGCAATACAT
>nega7157
CCTTTGTAGGGACATGGATGAAATTGGAAA
>nega7158
TTCACCTCTATTACTTCAGTTAACTCTCA
>nega7159
AGACAAAGTTGGAAAACTAGATAGAAA
>nega7160
CTCAGTCCGTGGGATTCTATTAGCAGTCGGGA
>nega7161
TTGTTTTATATATAATTCCCAAGATT
>nega7162
TGACTTGTTCTGTGGAA
>nega7163
CAACATTTGGGAGGGTGAGGCAGGCAGAT
>nega7164
CCACGGCTGACCTTGAACTCCTGCACTC
>nega7165
GAGGGCAGTGGCGCAATCTCGGCTCACTGCA
>nega7166
CATTAATTTAAAAATAGTTTTGGTAT
>nega7167
ACAACAAGTCAGCAGCACCCATTCCCTAGCC
>nega7168
GCTCGGCAGCGGATCCTTTAGGCCCCATC
>nega7169
CAGGTGACCCACCTATGAGCTCCTAATA
>nega7170
ACAGCTTGGAGTAGAACCCGAGTTTCTAT
>nega7171
CTGCAGTCTTCTGTGCA
>nega7172
AATGATTTTATTTTTCAAGTCTTAAA
>nega7173
GTCGGAGCTATTTTCTCCGCTACTTACTAG
>nega7174
GCATTGGAAAGCCTCAGAAGCAGCCTC
>nega7175
GGTCCCCAGATTCTTGACATCATCACAAGA
>nega7176
ACTTCCCTTTAGAGTGT
>nega7177
GGAGCTCAGCATCCCTGT
>nega7178
ATCCACTCTTGCCCCTCACACAGCAC
>nega7179
TTGTGTTATGTAATGG
>nega7180
CTGAGCTCCCAGGTCACTGGTGTCC
>nega7181
GGACACCTGAATTATCTGTGTGGCTGAG
>nega7182
TCAAACTCCTGAGCGTAAGTGATCCAAGCAC
>nega7183
AGTAGTAAGACATGGACA
>nega7184
GAACTGTTCATTCGGGAAAATTGCAAACAAC
>nega7185
CCCTTGCTGACACATGTGTCCTCTGGGTCC
>nega7186
TAAAGGCATACCAGAGACTGGGTAGTTTATAA
>nega7187
GTCAAATCAGAGGCCACAG
>nega7188
GTGGTATCCTGTGTGTACACAGTTCTTCTTC
>nega7189
CATATTTATTTACTTATTTATTTATTTATT
>nega7190
GAATTTTCAAAGCTGTAAGAAAGAGGT
>nega7191
CGGCTAATTTTTGTATTTTTAGTAAA
>nega7192
TCAGTGCGGATGGGCAGG
>nega7193
CGAGCCTCAGTTTCCCCATCTTCCGAA
>nega7194
ATTTAACCATCTGCCTCTATTTTAGT
>nega7195
TTCCTTATTTTCCAGCACTAGACATTCTAA
>nega7196
GGTAGATTGCTGGAGTCCAGGAATTTGAGG
>nega7197
CCTTGTCTCTCATCCAG
>nega7198
TATTGTGAAAATTAAATGAGTTAGCATGTG
>nega7199
ATGACTGTGGAACTGTCCC
>nega7200
TGAAGAAAAGACGGGAGAGTGTAGTCAAAGA
>nega7201
AGGAGCATTGTGATCTGACCAAGGAGAAA
>nega7202
CCTGCATGTGTGCCCAG
>nega7203
CCAATATTCTGGCTCCCTGTCCAATGCTT
>nega7204
AGGGTTGAAGCTGAAATTTTAATCTA
>nega7205
TCATATTCAAACTGTTTAAAAAAAAAG
>nega7206
TACATTTCATCTATTCATTTCAAAAT
>nega7207
GATGGTCTCAATCTCCTGACCTCGTGA
>nega7208
CCAGGCTGGTCTCAAATTCCTTCTCAAGTG
>nega7209
ACAACTTTAAGTTAAAGATAATGATAA
>nega7210
CCAGCAGATCCTCGTCAGC
>nega7211
GGCCAGATTTTCTTCATATATTTCAACTAAA
>nega7212
GCCCTCGACACAAGGGTT
>nega7213
CAGTACCTGGAACAGTCAAGCCCTCAATAAAT
>nega7214
TCTTTGGTCAGGTCACTTCATCTGATTGCC
>nega7215
TTTGTTAATTAAAAAAACACCTTTAAGA
>nega7216
ACCACAAAACAAAAAAAAAAAAAAAAAAAA
>nega7217
AGGGCTTATGTCATAGTTAGCTCTAA
>nega7218
GGTCACAGAAGGAGCTGGTGT
>nega7219
AGCCGCCTACACATTGATTTCAGCTG
>nega7220
CTGTAGTAGTTGCTCCTTCCTGCAGGTGGAT
>nega7221
TCACAAATTTGCTTACTTTTGTGAAA
>nega7222
AAATAAAACTGTCACAGTACTCTGAAAA
>nega7223
TAATCAAATTTCTAGCAGGCTTTTTG
>nega7224
TGAATGGTGTCCCGCAAATTCACAGGTTG
>nega7225
GGTTCCTATTTTGATTAATAAAGATGTGTTT
>nega7226
CGACCCTGCTTAGTTTCCAAGATCAGA
>nega7227
AAACAGAATTTGCTAATTTTGAATTCACAA
>nega7228
AATTTCAGCCAAAGTGGC
>nega7229
AGAAAGAAGAGTTGAAGATAATGTTG
>nega7230
AATGGGCATATGAATAACCTGGTGGTTTTG
>nega7231
TCTGTGTCTCACATAGTGGAAGAGGTGAG
>nega7232
AAATACACTCCCAACAGTGCCATGACAGTT
>nega7233
CAGGAGTTCAAGACCAGCCTGGCCAGCAT
>nega7234
GCATCCCTGCAGGGGACTGCAGC
>nega7235
AGTGGCTCACGCCTATAATCCCAGCACTT
>nega7236
GCCACTACAGGGACTGAGACCAGAGCC
>nega7237
AAGCAGCCGTGCAGAGATG
>nega7238
ACACACGTGCGCCACCATGGCCAG
>nega7239
GAGGCTGCAGAGCAGCAAAGATTGCT
>nega7240
GACGAGGAAACAAAGGCCCAAAGAAGAGT
>nega7241
TCCATTTTTAAAATCTGTATTGTTTGCTTTC
>nega7242
ACTTATGAGTGGGAACATGTGGTGTT
>nega7243
TATGGATGTGGGGTGTCTAACATACACAGC
>nega7244
CATTAGAATTATTTATTTGCTTTTGA
>nega7245
GTTGCCTTCCCAAAACACTGCATCCTGTC
>nega7246
AACACTCACCACAAGGGTCCGCGGCTTCATTC
>nega7247
CTCTCTCACTGATTAC
>nega7248
GAAATAAATGATTTGTACTTAAATGTTTGC
>nega7249
AGAATGTAATTACCTACATTGGATCTTT
>nega7250
CTGTTAGAAATTGCTGATGCACACACT
>nega7251
GCTGGGGCCCTGGGAGAGGTCAGCAGA
>nega7252
AGCCCACTCTAGGAGCCCCAGT
>nega7253
AAACGTGGGACCATTCAGTTGCAGGAAAA
>nega7254
GAAAAGTGAAAGGCAA
>nega7255
GGTACTGCAGACATGTTACCACCATG
>nega7256
AGGCACCCAGGCCAGTTTCCGTACATGGAC
>nega7257
TACAAACGTCCAAGTCCCTCCTTTGAAATG
>nega7258
CCATGCCCAGCTAATTTTGTATTTTTT
>nega7259
CATATCAACAGCAGGATGTCATCCTTATA
>nega7260
CACACTGCACTCCAGCCTGGGTGATAGAG
>nega7261
CAAGTTCACGTTGTCCAA
>nega7262
TGCTCTGTGGCTGAGCAAGTCACTTCACCAT
>nega7263
TGTGCACCAGGAAATGGGCCCTCACAAG
>nega7264
ATAAAGGGGCTAAGGA
>nega7265
TTTAAGCCATATCGGACTGAGTCTTTAAA
>nega7266
ACAACAGCAGTACCGGCCTCTCCCCAGGTCT
>nega7267
GTGACCGATGGTCCCTGG
>nega7268
AGCAACCCATATGGCCATGTCCAGCATCAGA
>nega7269
TTCCACTAACATGTTGTGCTAGTTAA
>nega7270
CAAAAAGTGATCATTTAAATAAGTATT
>nega7271
ACCAGACGTGGCAATGCTGCAGAGGAAG
>nega7272
ACCAGCTGAATATAAGAGGAAGTGTGTGT
>nega7273
TGAGTTCTAACAATAATTTATAAATTGTAA
>nega7274
GTAGCTGCCTGTGCTTGGGCTTGGTGTGAG
>nega7275
CAAGTAGCTAGGATTACAGGTGAAGA
>nega7276
TGACTGACTGGCTATCTCTGTACTCAG
>nega7277
CTCCAGCCTGGGCGCAGAGCAAGACTCC
>nega7278
AGAATCTGGTTAGAGATGGCTAGACT
>nega7279
GCAGAACCACCCTGCTGACTCCTGACTGA
>nega7280
AACCTTCAGCTGCTGG
>nega7281
TCCGCTCAGAAAGTGCTCTTCACACT
>nega7282
TGGCATGCATAGACCCAAGCTTGAGG
>nega7283
TCTTGGCTCACTGCAATCTCCGCCTC
>nega7284
AAGTCACACTGGAGTAGGCTGGGCCCTAA
>nega7285
ATAAGCAGTTGCGTGATATGC
>nega7286
GAGACTCTGTCTCAAAAATAAATAAG
>nega7287
GAATCTCCTCTGTGAAGTTTTAAATTAATT
>nega7288
ACTCTGTCGCCTGACCTGCGATCACTGCTGA
>nega7289
TGGCCTCAGGCCCCCTGAGTAGCTGGGAC
>nega7290
TGAGCTCATGAGTTCGAGACCAGCCT
>nega7291
ATTTTCTTTATCCAGTCTATCATTGAT
>nega7292
ATTTCTGGGCATATCTATGAGGGTGTTT
>nega7293
CTTCCTGATGGGTTAGGATAGACCCC
>nega7294
TGGGTGCGAGAGGTCCCG
>nega7295
TGACAGTGCAGATAGTGGTCCT
>nega7296
GAGATCCCTACACATCTTGTCATATAAGTCT
>nega7297
TCAGCCCTCGACACAA
>nega7298
ATGGACCAATCAGCAGGACGTGGGCAGGGA
>nega7299
AGTCTCACTATGTTGCTCAGGCTGGTCT
>nega7300
GTGATGTTTGGAGCTGCAGCAGCCGCCCTA
>nega7301
CATTTTGGATGGTCACTTAACCTAAGTC
>nega7302
ATCTTCCCGCCTCGGCCTCCCAGAGTGCTG
>nega7303
GAGATGGGGTTTCACCATGTTGGCCAGACCA
>nega7304
CCTGGTTCTGGACATTAAGCTGTGAG
>nega7305
CGGTTGCGCCTGCCCTCGGGCCCTCACGGA
>nega7306
GCTATCAAATACATTG
>nega7307
AACTGTAGCACACCAG
>nega7308
TTTGAAACTTAGGAGATTTCATATAGAAC
>nega7309
CCAGGCACAGTGGCTCATGCCTGTAATCCCA
>nega7310
AATCATATACAGAAGAATGAACTAAA
>nega7311
TCACAGTCTGGAAGTCTGCTCACAGTC
>nega7312
AAAGGGTTTTCCTACCCTTCACATCTGC
>nega7313
TTTAAATGTGTAAAGTTCAGAAGGCT
>nega7314
TAGAAAACAAAAAACAAAACAACAAAAA
>nega7315
CTACCAATTTTAAAGAGGAGGAAACTGAAG
>nega7316
CAGTAGCTGAGATTGCAGGCACATGCCAC
>nega7317
GCAGCTACAAGATGAGACC
>nega7318
ATGAAAGCCACACCATGGAGGCAGCCAG
>nega7319
AAGAACTGAAGAGGCCAGGCTCCTCCCCATT
>nega7320
CAGTTCCAGGTGAAGACACCACTGGCC
>nega7321
AAGAACCCACCAATTCCAGACACATTTTGGC
>nega7322
ACCCTGCAGAGTGTTCCAC
>nega7323
TAGGCTAAGGATAAAAAGAGGAAAGAC
>nega7324
TTTGACTTGGACTCAATCTGCTCCTAA
>nega7325
TCTTCCCATTTTGGCCTGCCAAAGTGCTGG
>nega7326
CCACAAGAAACCACACTG
>nega7327
CAACCTCACGGTCTAATGGACGCGGCACAGT
>nega7328
AGATGTTGAAATTAAATTAGATGAAG
>nega7329
CTGATACTTTGCTTTTAGCCCCATCAG
>nega7330
TAACCCTCTCCTGGTCTTTCTAAGAA
>nega7331
ACTTGATGGGCAGATCCTCCTGGCCTGTG
>nega7332
TTCATCTGTGTTGCTCTAAATGACACTGC
>nega7333
CACTTGTCTCGGTCTGA
>nega7334
TCTTCTGAATGGACAAAGGGAGAATATGGG
>nega7335
GAAAAGCCAAAGCAATCCTAAGCAAAAAG
>nega7336
GTCGAGCAGATCCACCCTGTCTATACTACC
>nega7337
TAGGAATAAATCTTCATGACCTTGGATTA
>nega7338
AGCCATGGATGAAAGATG
>nega7339
GACCCTTTACCTTCCCTTCTTCAAACACTCC
>nega7340
TTATGGTGAGAAGATGGTCTCTGAGGAAG
>nega7341
AACAGCAGCAACAGCAACAGCAGCAG
>nega7342
AACTTAGTGATGGCAAACTTATCAATATA
>nega7343
CTCGGCGCAGACTTTTTTCTC
>nega7344
GTACTTTGTAATCTCCCCCACCCTTAAGA
>nega7345
GTGGCTGGAATACGAGACATAA
>nega7346
GGCAGATTTGAGCTTTCTTCTTGGAC
>nega7347
CGCAAATTCGTGAAGCGTTCCATATTTT
>nega7348
AAATGAAATTAAAGTACTAAGCCATT
>nega7349
TTTTTAGATTTTTTGTT
>nega7350
TGCCCTGGGCAAAGTTATGGGGGTGGAAAC
>nega7351
GACTCCAGCTCAGCCGATGCCTTGATGCA
>nega7352
AATGCATGTCTTCCTACTAGATTGTAAGC
>nega7353
GGAAGGCCCCCATGGAGTCTCAACACG
>nega7354
TTAGAGGAACAGAAACTTGGTAAAGA
>nega7355
TGAATGTCCATAGCAGCATTATTCACAGTA
>nega7356
TGAAGAAACAGGCACACTGAGGTCAAGGAA
>nega7357
TCTTGGTCTCACTTTACC
>nega7358
CTGTTTTTCCAGGAGAGAGGGTAGTGCTTC
>nega7359
GTGCCTGCTTTGTAGTAGGCATTCAAATACT
>nega7360
TGTCCCTACCACGTGT
>nega7361
TCTCGGAGCTGCTGTCCAACCTG
>nega7362
AACTGCTGGGAATACAGGCATGAGCCA
>nega7363
GTAAATAATAGGGTCTGTTGCGGGTT
>nega7364
TCCTGTCTGCATTGAACAGC
>nega7365
CTTTGGGAGGCCAAGGTGGGAGCACTG
>nega7366
TGTCATTTTTATAGCTGTACACACTGATA
>nega7367
AAACAGCCTTGTACCCTGGTCTTCTCAA
>nega7368
CTTTGCAGCACTGTCTG
>nega7369
AAGAGAGGACACAAACAAATGGAAAAACAT
>nega7370
ACTTGCGTGGGAACGAGA
>nega7371
AACACTTGAGCCCAGCGGTTTGAGGCTACAG
>nega7372
TGAGGGGCTTAGTACCTGGGCCAGCAGCT
>nega7373
GCTGCTAACAGTCCCC
>nega7374
TTCGGTCTTGTTTCCCAGGCTGGAGTGCA
>nega7375
CCTGATTGGTCCAGCAGAAATCTTGGTATT
>nega7376
GTGCTAGCTATTATTATTG
>nega7377
CCCGGCTAGCTCAGTCGG
>nega7378
AAAACCAGTACCAGCCACTGCAAAAACACAC
>nega7379
GCTCAATGGCGTAGAGATCAGAGAACATATT
>nega7380
GAGCTCAGAATCAAGAAATAAATAATAGGG
>nega7381
GTGGCCGCAGCAACCT
>nega7382
AGAGGCAGAAGAAGGACCAGAACCCA
>nega7383
GAACCCTTGGATTGAGAAAAAACCTT
>nega7384
ATGGATATGCAGTCACGGGCAGCCCAC
>nega7385
ACACTGAGTCCTGACAAACACTGCAAGA
>nega7386
CATACACCTGGAAGAA
>nega7387
AATACTGTACTCGTTTACCCCTCCTGAGGAC
>nega7388
CCCAAAACTTACTCAAGTCAGA
>nega7389
CCAATCACGTTGAAGTCCAGCTTCCACTAGCT
>nega7390
AAAGGATCTCTTAGGTCAGGTTTTTTAAAGT
>nega7391
CTCCAACTCTAACCCATTATAGCATGGAT
>nega7392
ATGGTGCTGGGAAAACTGGCTAGCCA
>nega7393
CATGGCAAGATCCAGTTAGATTACACTTCCT
>nega7394
AGGACGTGGCACTGCG
>nega7395
GGCCTAGCTTTAGAGTCCAC
>nega7396
GCCCATCTCAACGGCTAGGA
>nega7397
TCACACAAGACAACTGTGGATTGAGGTGA
>nega7398
TAGAAGGAACCTGAATCACTGAATCAT
>nega7399
AATTTCCCCTTTTTAAGCCTTTCTCC
>nega7400
ATGGTTGTACTGTTATA
>nega7401
TGTAATCCCCACACTTTGGGAGGCCGAGG
>nega7402
GGTTTGCTAGAGCTGGC
>nega7403
TGTGTGTGTGTGTGTATTCATCTGCA
>nega7404
GACTCTTACCACACAG
>nega7405
ATTAATAACAAGAAATTAATGGTGAA
