# Supplementary material for: Accurate Prediction of Transposon-Derived piRNAs by Integrating Various Sequential and Physicochemical Features
Source: PLoS One. 2016 Apr 13;11(4):e0153268. doi: 10.1371/journal.pone.0153268 (PMC4830532; doi:10.1371/journal.pone.0153268)
Supplement: S1 File — (ZIP) [file pone.0153268.s001.zip › S1/Codes/posi_samples.fasta]

>posi1
TAGTGAGTTATCGAACTTGAGGGCAT
>posi2
TAGTGAGTGGAGGCTATGTGGTTTTGTC
>posi3
TAGTGAGTGCGTGACCTGGAACAATCAC
>posi4
TAGTGAGGGTGTTCCCATGAGATCTGATGT
>posi5
TAGTGAGACAGCAACCAGGGCAGCCAA
>posi6
TAGTGACCACCTACTATGAGGAGTCCGGCC
>posi7
TAGTGAAGAAAAAGCATCAGGGTTGG
>posi8
TAGTGAACACTAAATGGTAGTCAGGATGC
>posi9
TAGTCTGATGTGACTGCTACGTAGTACCCA
>posi10
TAGTCCTAGATGGCCCTTGCTAAATTGCATC
>posi11
TAGTCCGGTGGGCTCCTCTAACAAAGTGCA
>posi12
TAGTCCCAGCTACTTGGGAGGCTGAGGCA
>posi13
TAGTCCCACATACCTCAGAACCAGTTT
>posi14
TAGTCCATTAGGGTATTATGAGGATTC
>posi15
TAGTCATCCTTGGGTGTCCTTTGACAATGT
>posi16
TAGTCATCCTTGGGTGTCCTTTGACAATGC
>posi17
TAGTCAGTGAGACTGAGATGGTGTTG
>posi18
TAGTCAGTCGTTGAAATGCACTGGCCTGG
>posi19
TAGTCAGGGTTCTCTAGAGCGACAGAGCTA
>posi20
TAGTCAGGATTCACGAGTCCAGGGACCAAG
>posi21
TAGTCAGCTGGTGGTAGGTCAGGTGAATA
>posi22
TAGTCACCAGAAAGACCAAACCTTGATAAGCA
>posi23
TAGTCACATGGGTCTAGTCAGTCGTTGAAA
>posi24
TAGTATTTGCATATAACCTACCCACATCCTC
>posi25
TAGTATGTTTAGCAGCATCCTTGGCATC
>posi26
TAGTATCTGAACAGTTAAATAATACAGGA
>posi27
TAGTATATTCCAGGCAGTGTGCTAGATACT
>posi28
TAGTAGCTGTGCTAACTTGGGCAATT
>posi29
TAGTAGAACTGGGACTAGAACGAGAGCCT
>posi30
TAGTAGAACTGGGACTAGAACGAGAGC
>posi31
TAGTACATATTTGGTGGAATGAACTTC
>posi32
TAGTAAGATTGATCTGTGTGCAAAATTAGT
>posi33
TAGGTTGTCTTCATATGGCTGGCGATC
>posi34
TAGGTTGGTGCAAAAGTAATCACGGT
>posi35
TAGGTTGCATAATACTTCATTGGGTGT
>posi36
TAGGTTAAGGTCAGGATTAGCTAAGG
>posi37
TAGGTGTTGTTTGACAAGGCTGTTGGCGC
>posi38
TAGGTGTGCCATGCAAGTTGTTGGTGGATC
>posi39
TAGGTGTGCCATGCAAGTTGTTGGTGGA
>posi40
TAGGTGTACAGTGCAAGCTGTTAGTGTA
>posi41
TAGGTGTAATAATAGACTGAATTGTCCCTTC
>posi42
TAGGTGGTAGCTAAGGTCATGGGCTT
>posi43
TAGGTGGGATTACAGGTATGTGCCATCATGC
>posi44
TAGGTGGGAATTGAACAATGAGATCA
>posi45
TAGGTGGCAAAACTCCGAGGCTCAGAGA
>posi46
TAGGTGCTTGCTACACACGTATGGAATGAA
>posi47
TAGGTGCTTGCTACACACGTATGGAATGA
>posi48
TAGGTGCAAGGGACTGTAGACTTGTCTC
>posi49
TAGGTGATGTCTGTCTGCAGTGGGAAGCC
>posi50
TAGGTGAATTGAACAAGGATAGGATGG
>posi51
TAGGTCTTCAGCAAGACTTGGTTCCTGGT
>posi52
TAGGTCTCACGAGATCTGATGGGTTATC
>posi53
TAGGTCCAAGGAAATGAGCCTGGTAGAGGAA
>posi54
TAGGTCAGGTGAATATGGCAGATGAAGCA
>posi55
TAGGTATTCGAGGGTACAAACCCATGGC
>posi56
TAGGTATGCATGTGCCATGTTGGTTTGCT
>posi57
TAGGTATAGGCATAGGTATGGATAGATGT
>posi58
TAGGTATACGTGTGCCATGGTGGTCTGCT
>posi59
TAGGTATACATGTGCCATGGTGCTTTCCTG
>posi60
TAGGTAGTGCCCTAGTGGGGTCTCTGTGT
>posi61
TAGGTAGTGCCCTAGTGGGGTCTCTGTG
>posi62
TAGGTAGCCAAAGCAGAGAGAGAAGGCAGC
>posi63
TAGGTACTCAGAAGTGACTATGGTGAGA
>posi64
TAGGGTGTTGCAAACTTCAATGGTTA
>posi65
TAGGGTGTTCTGTATACATCTGCTGC
>posi66
TAGGGTGTTAGCAAGGCACAGTCTCTGAC
>posi67
TAGGGTGTGATTGTTAATGGAAGCTGTGG
>posi68
TAGGGTGTCTGCAAGCTGAGGAGCAA
>posi69
TAGGGTGCACTGTGATCCAATGTGACTG
>posi70
TAGGGGTGATGGTGAGTGGTACCACTTC
>posi71
TAGGGGTCCCTGTGATGACAGTAAGCTCA
>posi72
TAGGGGACTAGACATGTTCAAGATGGT
>posi73
TAGGGCTGCTGTGAAAGATGACCACAA
>posi74
TAGGGCCTAATGGGAATACACTTCCATATTT
>posi75
TAGGGCCTAATGGGAATACACTTCCATATT
>posi76
TAGGGCAATACCTAGTGAGCTGTTGA
>posi77
TAGGGAGTGGTGAGGACTCTTAAAGTGCA
>posi78
TAGGGAATGCCTCATTACTCACTGGGCCC
>posi79
TAGGGAAGCAAGTGACGGTTGAGCCAT
>posi80
TAGGGAAATTGGCTGATGTGATTATGGA
>posi81
TAGGGAAATGTTTACAGTCATCTGGTTC
>posi82
TAGGCTTTGTACCTGGGTGATGAAATAATC
>posi83
TAGGCTTGCCAACTTGTTGAATGAGAT
>posi84
TAGGCTTGCCAACTTGTTGAATGAGA
>posi85
TAGGCTTAGTACCTGGTGACAAAATAATCT
>posi86
TAGGCTTAGTACCTGGGTAATGAAATAGTC
>posi87
TAGGCTTAGTACCTGGATGATGAAGTGGTC
>posi88
TAGGCTGTCTGCAAGCTTGAGGAGCAGAG
>posi89
TAGGCTGTCAGTGAACATTTGCTGGATGGA
>posi90
TAGGCTGATGTTTTGGGGCTGGATTTAGGC
>posi91
TAGGCTGAACAGGTAGCCAGGTGGAGA
>posi92
TAGGCTATGACCTAATGCTTGCTTGGA
>posi93
TAGGCTATCCACCTACCACAGAAAGC
>posi94
TAGGCTAAGCTATGCTGTTTGGTACGCTA
>posi95
TAGGCCCCGGGCTTAAGAGATGAGTGAACT
>posi96
TAGGCCAGTTAAGAGACCAGTGGGCTA
>posi97
TAGGCCAGATTGGGAAGACTTTTCTCAGC
>posi98
TAGGCAGTGGGCAAGGAGTGGTTACA
>posi99
TAGGCAGTGCCCTGGTGAGGACTCTGTGT
>posi100
TAGGCAGCAGCATCTGTGGTTCACCAA
>posi101
TAGGCAGCAAACAACACGAGGAAGCAGGTGT
>posi102
TAGGCAGAAGAGACTGTAGCCTGATC
>posi103
TAGGCAGAAGACAATATGAGAGGTGGTCTC
>posi104
TAGGCACTTGGCCTCCGAGCTCTGCATCCT
>posi105
TAGGCACAGGTCCGGGGATGGAACTCTAG
>posi106
TAGGCACAGGATGGGGTCATGGTAGGCCTT
>posi107
TAGGCAAGATCCCTACCCTCATGGAACC
>posi108
TAGGCAAGAAGGAAGGGAGAAGACACAAGC
>posi109
TAGGATTCCTCTGATGGTAATGGACCTTGT
>posi110
TAGGATGTGTGACAATACTGAGCTTC
>posi111
TAGGATGTGGAAACTGCCATCCTTGGTGAGTC
>posi112
TAGGATGTGGAAACTGCCATCCTTGGTGAGT
>posi113
TAGGATGTGGAAACTGCCATCCTTGGTGAGA
>posi114
TAGGATGGTTTTCATGATGGTTCAGATC
>posi115
TAGGATGGTTTTCATGATGGTTCAGAT
>posi116
TAGGATGCAGTAGATATGATGTTGTG
>posi117
TAGGATGAGTAATGGTGAAGGCAAAGGCT
>posi118
TAGGATGAACAATGGTCCCAGTATGCCCAGT
>posi119
TAGGATGAACAAGTAGTTGATGGAGGT
>posi120
TAGGATAGGAATTTGGGCAAGGTAAA
>posi121
TAGGATAATGTCTATTACCATCCCAGCATGC
>posi122
TAGGAGTCCTTACACAGGTCCAAGGGATGAGC
>posi123
TAGGAGGTCCTGGAGACACGTGCTCATT
>posi124
TAGGAGGTCCTGGAGACACGTGCTCATGGT
>posi125
TAGGAGGAGCAGCTACTAGTCTAGGGCT
>posi126
TAGGAGGACCCCAAAGTGTCCAGGTGGCA
>posi127
TAGGAGATGGCCTCAGAGCAAGGACTTCCA
>posi128
TAGGAGATGGCCTCAGAGCAACGACTTCCA
>posi129
TAGGAGATCAAACTAGCCACAACATTCCC
>posi130
TAGGAGACTCACCTAACACATAAGGACTC
>posi131
TAGGACTGAGTCAAATGTTAGTCTGGTC
>posi132
TAGGACTCAATGCCATGTTGGATGCAAGT
>posi133
TAGGACGAACCCAGGCACTTAGCCTTGCAGG
>posi134
TAGGACCAGAGATGGAGAATGACAGC
>posi135
TAGGACAAACCCCCTGCCTGAGGTCACCCA
>posi136
TAGGAATTTCCTGTGAACAGGAGCCATGGT
>posi137
TAGGAATCGACAGGGCTGGACTGGATC
>posi138
TAGGAATATAGCAGCAAGAAGAAGGACAGT
>posi139
TAGGAAGTGTCCCAGTCTGATGTAACTGC
>posi140
TAGGAAGTCGGCCTGAAACAGCCTTAAGTTC
>posi141
TAGGAAGGCCTAGATCTAGGAGAGAGT
>posi142
TAGGAAGAGCCAGCTCTGCAGCCCAC
>posi143
TAGGAAGAATCAACACCCATCTTGCAGGAC
>posi144
TAGGAACTGTTGGGTGCCGAGTCACT
>posi145
TAGGAAAGACTGGAGGTCCTAGTGCC
>posi146
TAGGAAAAGCGTGAGGTCCTAAGGGC
>posi147
TAGGAAAAAGGATGGCTTAATGGTCCTAAC
>posi148
TAGGAAAAAGAGACCGTAGCCTTGAC
>posi149
TAGCTGTTAAAAGGGAATGCCCGCTCAA
>posi150
TAGCTGTGTGATCTCAAGCAGTGAGAGC
>posi151
TAGCTGTGTCCTCATGTGGCCGAAGGGGA
>posi152
TAGCTGTGGTTCAAGACTGCCTGTGTGGCAC
>posi153
TAGCTGTAAAGTGAGTGCCTTGGTCAG
>posi154
TAGCTGACAGCACATGCCACCAGGCCT
>posi155
TAGCTGAAAGAACTGCTGACAAAGCATC
>posi156
TAGCTCTGATGGAGATTTACAGAAAGGGA
>posi157
TAGCTCTATTAGAAGCCGTGGGTCATGGA
>posi158
TAGCTCAGAAGCAACGGAATGAGGATTGT
>posi159
TAGCTCAGAAGCAACGGAATGAGGATTGGT
>posi160
TAGCTCAAGTGCCATGTCCTCTGAAGT
>posi161
TAGCTATGGGCACCAAATGGTCAATCTTC
>posi162
TAGCTACTCCCCGCTTCATAAGTGTCGCGT
>posi163
TAGCTACTCCCCGCTTCATAAGTGTCGC
>posi164
TAGCTAATCAAGGGTACTAGGTGTCTA
>posi165
TAGCTAACCCACTCCCGAGATAATATTAATG
>posi166
TAGCGGTGTGCAAGGCTTCCAAGAGCCATGT
>posi167
TAGCGGTGTGCAAGGCTTCCAAGAGCCATGA
>posi168
TAGCGGTCCCTGGGGAGTTGTGGGTC
>posi169
TAGCGAGTTAAGAAAACGCCACACTTTGA
>posi170
TAGCCTGGGAACTGTGGAAGCGGCTG
>posi171
TAGCCTGGCCAACATGATGAAACCCCTGTC
>posi172
TAGCCTGGAAACTCCACAAGAGCAAGAAT
>posi173
TAGCCTCGATGGTCTTTACAATTTGGC
>posi174
TAGCCTCCCAGGGGAGAAGGTTCTAGTAGG
>posi175
TAGCCTCATGCATCTCAAGGGAATCACTTC
>posi176
TAGCCTATTAGCAACCTAAATTCCACCGGCA
>posi177
TAGCCTATCAGGTTCAGTTTAAATTGTA
>posi178
TAGCCGTGTCTAGGGGTGAATGTTTACAGC
>posi179
TAGCCGTGAACAACAGATCGAATCCTGCT
>posi180
TAGCCCTTATTCAAAATGGAGTCGCTCTG
>posi181
TAGCCCTGCAACCACTCATCTCTCCGGC
>posi182
TAGCCCAGTGACATAACAATTGTAACGTT
>posi183
TAGCCCAGAAGTGATAACAATAAAGGAA
>posi184
TAGCCCACAGGAGATTTACAATAGACAC
>posi185
TAGCCCAATTAGGAGTGGCAATGGTTGT
>posi186
TAGCCAGTTTAGTCTTTCCATGTTCTGTCT
>posi187
TAGCCAGGTCAGCCTTGGTGAGTGGAA
>posi188
TAGCCAGGTCAGCCATGGTGAGTGGA
>posi189
TAGCCAGGATCAGAGGATGTCTGGTCATTA
>posi190
TAGCCAGGAATATTATAGGTATTGGGTT
>posi191
TAGCCAGCACATGACTCCGTTAGCGGTC
>posi192
TAGCCAGAAAGGTTATGATGTCCCATCTCC
>posi193
TAGCCACCAAGTCTAGTCACTTGAAC
>posi194
TAGCCACAGACCATGCCCTTTTCTACCCAGA
>posi195
TAGCCAAGTTGGTGCTGTGGAAGGCC
>posi196
TAGCCAAGGAAAGGGGTGACAGATGGC
>posi197
TAGCCAAGACAATGTGGGGAAAAGCCTT
>posi198
TAGCCAAAGATCTCTGCTCAGTGCTC
>posi199
TAGCATTTATTGCGTGCTTATCATGTGCCA
>posi200
TAGCATGGGACCTGACATATTAGGCTGTCA
>posi201
TAGCATGGGACCTGACATATTAGGCTGTC
>posi202
TAGCATGACTTGACCGGGATTGGACA
>posi203
TAGCATATTTGAGTCTGTGACCGTGGT
>posi204
TAGCAGTTACTACCCATTTCCAACCCCAGCC
>posi205
TAGCAGGTGCTGTGGATGCTGCTGGT
>posi206
TAGCAGGCAAGAGAGAGCACGTGCAGGGGA
>posi207
TAGCAGCTACAGTATTGGACGGTGCA
>posi208
TAGCAGCTAAACAAGCACTGGCCTCAAGAT
>posi209
TAGCAGCTAAACAAGCACTGGCCTCAAGA
>posi210
TAGCAGCCAAGGAAAAGGGAAACATG
>posi211
TAGCAGATATGATGTCTGGCAAAGGCTC
>posi212
TAGCAGAGCCATAGAGTTAGGGCCACTGC
>posi213
TAGCAGACCTGACCTTCAGGACCAGCC
>posi214
TAGCACCGCTGGGTTGGGGTCTCCATGAC
>posi215
TAGCACAGGAATGTCCAACCTTTTGGCT
>posi216
TAGCAATGTGCATGTCATTGATGGCCTT
>posi217
TAGCAATGGTTATTAACCAGGTTGAAATGGC
>posi218
TAGCAATAGAGCAAATAACATGGGAAC
>posi219
TAGCAAGTTTTATAGCATCTGAGTCGC
>posi220
TAGCAAGTGGTGTATTGTGAGTCTTC
>posi221
TAGCAAGTCCAATGCAGAAGGTGAGTGAT
>posi222
TAGCAAGGCACAGTCTCTGACTTTGCAGGG
>posi223
TAGCAACCAAGCTGGTCCTTGCCCAC
>posi224
TAGCAACATGGAGAGCTCTTCATCGTCTGC
>posi225
TAGCAACAAGGTGGTATCTCTTCTCGGAT
>posi226
TAGCAAATCTAGGTCTACATCATCAT
>posi227
TAGCAAACCTAGATGACGGATTGATA
>posi228
TAGCAAACCAATCCAAAGCTAAGGGGC
>posi229
TAGCAAAATGCATCTAGGATCCACCCACA
>posi230
TAGATTTGAATTCCAGCTATGTGACATTGGG
>posi231
TAGATTGATGAACAGACATCTGCAAT
>posi232
TAGATTGAGGAAAGGCCTAGAAAGGGAAGGT
>posi233
TAGATGTGGGACAAGGATTTAAAAAG
>posi234
TAGATGTGCTATGTCCTTATAATAAAGGTCAA
>posi235
TAGATGTATAAAAGCAATGCCTGGTGT
>posi236
TAGATGGTTCACATCACAGGACTCTGTGC
>posi237
TAGATGGTGAGGCACATTCCCACCCATTATC
>posi238
TAGATGGGATAATCATCACGCCTTCCTTAT
>posi239
TAGATGCTAGTCACATGGGTCTAGTCAGTC
>posi240
TAGATCTTCAGATATTTGGTGGGCACCCA
>posi241
TAGATCTCCATATTCAGATCTGTGAATGAC
>posi242
TAGATCCCTGCCTTATCCCAAGGACA
>posi243
TAGATAGGTGGCTGGATGAATTTTTCAGTC
>posi244
TAGATAGCTGGTAGTCCAGGAGTGCTGC
>posi245
TAGATACAGAGTGTCGATTGGTGCATTCAC
>posi246
TAGATACAGAGTGCTGATTGGTGTATT
>posi247
TAGATAAGGAGTGGGAGCTTTAGAGGCAA
>posi248
TAGATAAGCAAGCTGGGAGCTTGCACAAGT
>posi249
TAGATAACCCTGATGGCTATGTTGAGGT
>posi250
TAGAGTGCCGATTGGTGTATTTACAATCCCT
>posi251
TAGAGTGCCGATTGGTGTATTTACAATCC
>posi252
TAGAGTCTCATAAGGAGCATGTGACCTAGA
>posi253
TAGAGGTTGTCCATGAGGGCTCCACCCCTAC
>posi254
TAGAGGTTAAGTGCTTGTCTAAGATCAT
>posi255
TAGAGGTCTTTCCTGATGGTCTTGAA
>posi256
TAGAGGTCATCGTGAAGGTACATTTGTCA
>posi257
TAGAGGATTCTATGGCAGGACCAGAAC
>posi258
TAGAGGATGAGAAGGAGCTGACCTTGC
>posi259
TAGAGGAGTATAAGCTGGGGATGGTGAAGA
>posi260
TAGAGGACACCGTACTCTGTGCAATAAGC
>posi261
TAGAGATGTTGGTCAGGTAAAAAGAGTTC
>posi262
TAGAGATGGAAAGTAGTTCAATGGTGAGC
>posi263
TAGAGAGGGTAGAGGAAAGCCTGAGT
>posi264
TAGAGAGGCTGACGGTGACAGCTTGGGCCAT
>posi265
TAGAGACTTGGTGCCCTGAGTTCCAGCC
>posi266
TAGAGAATTTAGCTCCTGAAGCCGAGATC
>posi267
TAGAGAAGCTGTGTTGTGTTGGTTATC
>posi268
TAGAGAAAGCCCTCTGTCCTTGCAATA
>posi269
TAGAGAAACTAGGCCCTTGGTGATGTC
>posi270
TAGACTTGCTGAATGGTTGTGACCAAA
>posi271
TAGACTGCGTTGAATTTCCTAACTTT
>posi272
TAGACTCTGTTAGGGTCCATAGGTGGCTGT
>posi273
TAGACTCTGTTAGGGTCCATAGGTGGCTGA
>posi274
TAGACTATATGATGGTAGGCCACAAA
>posi275
TAGACGAGGATGGCCATATGGTGGAA
>posi276
TAGACCTAATTTATGCCATGGATACTA
>posi277
TAGACCGGAGCTGTTCCTGTTCGGCCATC
>posi278
TAGACCAGGAGGCCTGGATCTGCAGCTGCAGC
>posi279
TAGACCAGGAGGCCTGGATCTGCAGCTGCA
>posi280
TAGACCAATAACAGGATCTGAAGTTGTGG
>posi281
TAGACCAACTGTTCCTGAGGGTAAGCGTCC
>posi282
TAGACATGGGATGCCATGAACTGGTCC
>posi283
TAGACATGCCAGTCAAATCTTAGCTGTGT
>posi284
TAGACAGAAGCGGAATGGTGGTTGCCAGG
>posi285
TAGACACAGGGTGTTGATTGGTGTGTTTA
>posi286
TAGACACAGGGTGCTGATTGGTGTGTT
>posi287
TAGACACAGGGTGCTGATTGGTGTGTA
>posi288
TAGACACAGGATAGGGGCATGGTAGGCCAGT
>posi289
TAGACACAGGATAGGGGCATGGTAGGCCA
>posi290
TAGACACAGCACTTCAGCCCGGGCAAC
>posi291
TAGACACAGAGCGCTGATTGGTGGGTTTAA
>posi292
TAGACACAGAGCGCTGATTGGTGGGTTTA
>posi293
TAGACACAGAGCGCTGATTGGTGGGTT
>posi294
TAGACAAGGTAAAGAATTAAGTGCTGT
>posi295
TAGACAAAAAGGGTCGAGAGGCAGGGCA
>posi296
TAGAATTAGGTTGTCAATTCCCATAGAAAA
>posi297
TAGAATCGTGCTCAGAAATAAAAGGAA
>posi298
TAGAATACGGATGATGATTAGTCCTAAGTGC
>posi299
TAGAAGTGATTAAGTTTAGTGAGGAAG
>posi300
TAGAAGTCAAGATGTTTTTGGAAATCTGAGC
>posi301
TAGAAGTAGGTAGCACAATGGTGGGT
>posi302
TAGAAGGTGCTCAGGAAACACTGGTGGG
>posi303
TAGAAGGTGAGATCTGGAGTTAAACATGTC
>posi304
TAGAAGGGTGCGCCCTTACAGATGGAAC
>posi305
TAGAAGGGAAGCTCCATGCAGGGTTGTGTC
>posi306
TAGAAGGGAAGCTCCATGCAGGGTTGTGGT
>posi307
TAGAAGGGAAGCTCCATGCAGGGTTGTGCT
>posi308
TAGAAGGGAAGATGACGTGCCCAAGGT
>posi309
TAGAAGGCACAGAGAAGGCAAATTGAG
>posi310
TAGAAGGAGCCATGTGCCTGGCAAATCAGCA
>posi311
TAGAAGGAGCCATGTGCCTGGCAAATCAGC
>posi312
TAGAAGGAACTGCATGAGCAATGCCTCAGTGC
>posi313
TAGAAGCCTTGGGAAGCCTTTGAATGAAGGGT
>posi314
TAGAAGCATTCTGAGGGTCTATGGGTGAGT
>posi315
TAGAAGCAAGATGGAATCAGTTAGATC
>posi316
TAGAAGAGGGTGTTGGAAACCAAGTC
>posi317
TAGAAGAGAGTAGCAAGGGTGTGGAT
>posi318
TAGAAGAGAGATATCTGTTCTTGCCATATC
>posi319
TAGAAGAAAAGACGTATGGTTCTGGGAGC
>posi320
TAGAAGAAAACAGCTTTACTGAGGTGGC
>posi321
TAGAACTCCTAATGTCAAGCTATCCTA
>posi322
TAGAACATGCCTGAATAGATCTAGTT
>posi323
TAGAACAGTTCTGTATCCTGATTGTG
>posi324
TAGAACAGCTCAGAGGAGGCCTAGAGTG
>posi325
TAGAACAGCAACACTGGTTCCTCCGTG
>posi326
TAGAACAAAGTCCACGCCTCAGGTCC
>posi327
TAGAAATTATACTGAGGTAGAAGGTC
>posi328
TAGAAATCACCAGCATCCCATGTCCCA
>posi329
TAGAAAGAAAATGCTTGCATATGTGGTC
>posi330
TAGAAACTGCCTCATGGTAGCCTCCCAGGT
>posi331
TAGAAACTGCCTCATGGTAGCCTCCCAGG
>posi332
TAGAAACTGCCTCATGGTAGCCTCCCAG
>posi333
TAGAAACATGGTAGATGTTAATTCAT
>posi334
TAGAAACACCTGAGACGGGTGATCAGC
>posi335
TAGAAACACCAATTCCAGGATCCCCTA
>posi336
TAGAAAAGTTTGAGAAGGATTGGTGTTC
>posi337
TAGAAAAGTAGTACTGGCTTAGGGGTC
>posi338
TAGAAAACACGGCTTATTGTAGATGC
>posi339
TACTTTTAAGCCAGATTGATGATGATGTC
>posi340
TACTTTGGGAGGCTGAGGCGGGTGGAT
>posi341
TACTTTCTGCAGAAAGGGTGCCGCTCGCTA
>posi342
TACTTTAACTGGAGGACTGCAACGAC
>posi343
TACTTGGTGGCAGGAGAGAGTGCAGAGGT
>posi344
TACTTGGTGGCAGGAGAGAGTGCAGAGGAA
>posi345
TACTTGGTGGCAGGAGAGAGTGCAGAGGA
>posi346
TACTTGCTAAGGTAGCTCCGGTGAGT
>posi347
TACTTGAGAGGCTGAGGCAGGAGGATCGCT
>posi348
TACTTCTTTCTACACAGACACAGTGACAATC
>posi349
TACTTCATGAATGGTTTGATGTTACGCC
>posi350
TACTTCATCCTCTCCATTTACATAGGGCA
>posi351
TACTTCAGGCCATCTGGATGTATACGTG
>posi352
TACTTCAAGGTCTCCCTCGGCTCTAGCTTT
>posi353
TACTTATTGGGTACAATGCTCACTACCTGG
>posi354
TACTTAATGTAAATGGGTCCAGGTGCTA
>posi355
TACTTAATCACCAGCTGCTCCAGAGGTC
>posi356
TACTGTGTGCAGCCGGGACTTGTTTC
>posi357
TACTGTGGTCCTGAAGCATGCTGTTCCTGT
>posi358
TACTGTGCATGTACATGGAGCCATCTACC
>posi359
TACTGTCTACTGGCAAAAAGTGCCGA
>posi360
TACTGTCAGGACTGCTGTGAGCCTCAAATA
>posi361
TACTGTCACCAAAGGGGCTGAGTCCTCAGT
>posi362
TACTGTATGCCAAAGCTTATGCCGAG
>posi363
TACTGTAGGTTCACGGAGTGACAAAGCTGT
>posi364
TACTGTACTGAAAGTGAACATGGTTGTGT
>posi365
TACTGGTCCAAGCATTAGGTCATAGCCTGT
>posi366
TACTGGTCAAGGTGTATGATATGCCATTC
>posi367
TACTGGTCAAGGTGTATGATATGCCA
>posi368
TACTGGGATTGCAGGCATGAGCCACCGTG
>posi369
TACTGGCTTGTTCTCATGATGGAAGC
>posi370
TACTGGCAAAGTTCAAAGTGTTGGCAAGGC
>posi371
TACTGGCAAAGTTCAAAGTGTTGGCAAGGA
>posi372
TACTGGCAAAGTTCAAAGTGTTGGCAAGG
>posi373
TACTGGAGACCAACCCTTTCCCACCGAGGA
>posi374
TACTGGAAGAATCAGATCACATGTGGGC
>posi375
TACTGCTGACTAGCGGGAAAACTAGGAC
>posi376
TACTGCGCTTTTCCCATGGTCTTAGCA
>posi377
TACTGCCACAGTGGTGATTAAGGTTC
>posi378
TACTGCAGTAGGCATTGAGCAGGGAGGG
>posi379
TACTGCAGATGGGGTGCTAAGGGAGGGC
>posi380
TACTGAGTGTTTACTATATGCCAGGCACTGT
>posi381
TACTGAGTGCTTACTATATGCCAGGCACTGT
>posi382
TACTGAGTGCTTACTATATGCCAGGCACTG
>posi383
TACTGAGGCCTTAGTAGGTGGTTTTCC
>posi384
TACTGACAATGCCATCTGTCCTTAGAGTG
>posi385
TACTGAATTGGACAGCACAGCCTTAA
>posi386
TACTGAATGATGTCAGGGTTCTTCTGG
>posi387
TACTGAACGCGAATCTCCGGTGGAGGG
>posi388
TACTCTTTGCTGATGGATGCGGATGA
>posi389
TACTCTAGCCAGGGAATTTGCCTAGTGGA
>posi390
TACTCGGGAGGCTAAGGCAGGGGAATCGC
>posi391
TACTCCTAGAGTACTTGCCAAGGTAGC
>posi392
TACTCCACAGCATGGGAGAGGGCCTGAGC
>posi393
TACTCATTATGGGCCAGGTACAGAGATGA
>posi394
TACTCATGAATGGGATTAGTGTACTTATG
>posi395
TACTCAGGTAAATTGCTTGATGAGATGG
>posi396
TACTCAGGATGCTGAGGCAGGAGAATGGCGT
>posi397
TACTCAGGAGTTTGAGGTGAGAGCATTGC
>posi398
TACTCAGGAGGCTGAGGCAGGAGAATGGC
>posi399
TACTCAGGAGGCTGAGACAGGAGAATTGC
>posi400
TACTCAGGAAGCTGAGGCAAGAGAATCG
>posi401
TACTCAAGTTCTGGTCAATGAGAAGTAGC
>posi402
TACTCAAGTGAGGGGATTATATGGGA
>posi403
TACTCAAGCCTTAGCAATGGTGGATGCCC
>posi404
TACTCAAACAGTTGTGATGGAGGCCAGTGT
>posi405
TACTCAAACAGTTGTGATGGAGGCCAGTGA
>posi406
TACTCAAACAGTTGTGATGGAGGCCAGTG
>posi407
TACTATTGGTGCTTGGTCTTCTGGAA
>posi408
TACTATGTCCCAGGAACTGTGCCAGATGC
>posi409
TACTATGGAATGAGACCACCACTTCTCC
>posi410
TACTATGCAGCCATAAAAAAATGATGAGTTC
>posi411
TACTAGACAGTGCGTCATGCCACTCTGTA
>posi412
TACTAGAACGTGTCAGAAGCGAAGGT
>posi413
TACTAGAAATACAAAAACTAGCTGGGTGTGT
>posi414
TACTACCTGATTGGTTGGGTGTGACCTA
>posi415
TACTACCTGATTGGTCGGGTGTGAGC
>posi416
TACTACAGGGCACAGTGGCTCATGCCTG
>posi417
TACTAAGGCAGGTAGTCCCAATATGTGGC
>posi418
TACTAAGAAGATATACAAATGGCTAGT
>posi419
TACGTGCAAATCACAGGGCATATGATGATGTT
>posi420
TACGTGCAAATCACAGGGCATATGATGATGT
>posi421
TACGTGCAAATCACAGGGCATATGATGATGGC
>posi422
TACGTAGGTCTTGTGGAAGCTCAGGC
>posi423
TACGGTGTGCTTCCTGTGTATTAGGCAC
>posi424
TACGGATGATGATTAGTCCTAAGTGCTTCCC
>posi425
TACGGATGATGATTAGTCCTAAGTGCTTCC
>posi426
TACGGATGATGATTAGTCCTAAGTGCTT
>posi427
TACGGAGACGAATATACTGTGGGCCCAAGC
>posi428
TACGCGGTACCCGGATGGCCTCTCTCC
>posi429
TACGCCTTTTTAAAATCTCTGCCAATTA
>posi430
TACGCCCACGGAGACTCACTGATTGC
>posi431
TACGCCAATGATACCCATGGAAGCCTTTTGT
>posi432
TACGATTAGTCTAACGGTTGCAGTGCT
>posi433
TACGACTATATACAGCACCTTCCTCGGTGTA
>posi434
TACGAATGGGGAACACAAGGCCAAGAGAGG
>posi435
TACGAAGCCACCATGAGGACGAAAGAG
>posi436
TACGAACTTCAAAGAGGAACCAGGAGTAC
>posi437
TACCTTTAACACTCACTGCGAAGGTCTGC
>posi438
TACCTTGTGCAGGGTGGCGTTATACAA
>posi439
TACCTTGTAAAGTACTTGATGTCTGTGACCC
>posi440
TACCTTGGAAGTAGTGAAGTTGCCTTAT
>posi441
TACCTTCTTTAGGCACCCGGGCTCAC
>posi442
TACCTTATGGGAAACAAAGGGATGGGCTAA
>posi443
TACCTGTGGCCCCGGTGGGGGATCTACTG
>posi444
TACCTGGATCTTTTTTGAGGTTATACTGC
>posi445
TACCTGCCTCCAAAACTGCTGGTGTTGCCA
>posi446
TACCTGCCTCCAAAACTGCTGGTGTTGCC
>posi447
TACCTGCCATTCTGTGACAGTTGCCT
>posi448
TACCTGCAAACCTTGAGTGCTCAATGC
>posi449
TACCTGACCAATAGACAGGGAGTTGTGTC
>posi450
TACCTGAAAGTAATGGGTAGAATGGAACCAA
>posi451
TACCTGAAAATGTGGAAACGACTTTGGAAC
>posi452
TACCTCTGGGCCAGTTCTCTCTAGTC
>posi453
TACCTATGTAACAAACCTGCACATTCTGC
>posi454
TACCTATGTAACAAACCTGCACATCCTGC
>posi455
TACCTATGTAACAAAACTGCATGTTGTGC
>posi456
TACCTAGGTGATGGGATGATCTGTGC
>posi457
TACCTACAAAAACAGGCAGTGGGCCA
>posi458
TACCGTGTGCCAGACCCTTCACTGGGC
>posi459
TACCGCTGTGTGAGGGTGCCCAAGTC
>posi460
TACCGCCATCGCAGACCCACTGTTGAC
>posi461
TACCGAGGGAAGGCCAAGTAAAAAGGAAGT
>posi462
TACCGAATGCTTGGGAGAATGTTCTGGAG
>posi463
TACCCTGTGGTGTAAAGATGTTGCTG
>posi464
TACCCTGTGCTCCTTTGTGCAGTTGAGGAA
>posi465
TACCCTGAATGTGGTGGTATTTGGAGG
>posi466
TACCCTCTATCCCACCACTGGAGCTGTGGTC
>posi467
TACCCTACTGCTGTGCCCAGTTTCTATCGGC
>posi468
TACCCGTGTGCATGTCTTTCTTCACTGGT
>posi469
TACCCCTAGGCGAGCTGCTACAAGGTTCC
>posi470
TACCCCATGGTGTATGGTGTGTATATACCAC
>posi471
TACCCCATAGACAGAGCAGCCGTGAG
>posi472
TACCCCAATCCGGTATGACCGCATGT
>posi473
TACCCATGGAAGGAACGTTTAGATGAGC
>posi474
TACCCATGGAAGCCTTTTGTTTGGGCCAGTT
>posi475
TACCCATGGAAGCCTTTTGTTTGGGCCA
>posi476
TACCCATCAGGACAAGACCTCACATGAC
>posi477
TACCCAGTCTGGATAGCCTACAACGCTT
>posi478
TACCCAGAGTGTCTGTGATGGTCCTGTA
>posi479
TACCCACAGGTGTGTTGACTCAAAGC
>posi480
TACCCACAACAGTTACGGAGGCAAGGG
>posi481
TACCCAAAGTGTCTGTGATGGTCCTGTAGT
>posi482
TACCATGGGTAAGCCACTGAGACTTGGGGC
>posi483
TACCATGGATAGCCCAGTGCAATTGAGAGGC
>posi484
TACCATGCTGTTTTGGTTGCTGTGGCCTA
>posi485
TACCATCTTGGCTCACTGCAACCTCCGCCT
>posi486
TACCATCAAGACATGGAGACCGGTAGTGGC
>posi487
TACCATCAAGACATGGAGACCGGTAGT
>posi488
TACCATCAACACATTTTTGCCAGCAAGACC
>posi489
TACCATAAGGTTCTTTAGAGTTAGTGGAGC
>posi490
TACCAGTTTGATTACAGGTGTATTGA
>posi491
TACCAGTGATTGGCTTAGGAATGGCCACGG
>posi492
TACCAGTCCCTGCTTTGCTGTTTGCCC
>posi493
TACCAGGGTGGAGGGCATTCCATATCATGGT
>posi494
TACCAGCTGTGGGAACGTGGACAAAGTGT
>posi495
TACCAGCCTTTGCTGAGGTTGATCTA
>posi496
TACCAGCCAAGGTATCCTTTTCAAGGATAGCA
>posi497
TACCAGATACGAGGAGATGTGTTCATTTGC
>posi498
TACCAGAAGTTGGGAAAGAGGGGAAATGC
>posi499
TACCAGAAGAATCGGATCACACCTGGGC
>posi500
TACCACAGTAGACAGACCTTGAAGGTACC
>posi501
TACCACACTTGTCTCGTTTGATTCCTACC
>posi502
TACCACACAGGAACAGGAAAGGCCAGGCT
>posi503
TACCAATGATGAGATTGGAGGGTGTCTGAAT
>posi504
TACCAATGATGAGATTGGAGGGTGTCT
>posi505
TACCAAGTCCTGTGCTCAGAAGGGCCCCATT
>posi506
TACCAAGGTGCAAAGCTACTTGCAGCAGC
>posi507
TACCAAGAGCCTGAGAAACTGCTTGG
>posi508
TACCAAGAGCATGGGCTACTCATCTCAGT
>posi509
TACCAAGAACCTTGATGCCCAAAGCCA
>posi510
TACCAACTGTGGGCTCACGGAATGCCTT
>posi511
TACCAAAACACAACAGGCTGAATGACCAAA
>posi512
TACATTGTGCCTGTTTGCCTGAATTTGGA
>posi513
TACATTGTGAGCCCACTCAACCAGTTC
>posi514
TACATTGGTTTGGCCCAAAAAGGTGGGC
>posi515
TACATTCTGAGGTGCTGGGTGGACATGAAT
>posi516
TACATTCGCATAGTCCAAAACTCAGAAGGTA
>posi517
TACATTCCCCTTGTATGCGCTGTGTC
>posi518
TACATGTTTGTTCAATATACATGTGTCAGGGC
>posi519
TACATGCTACAACACGGATACACCTCC
>posi520
TACATGAGGTGAGCATGAAGTGGCCGATGT
>posi521
TACATCTTCTGCAGTGAAAGCTTTGCTC
>posi522
TACATCTAACTGCTATTAGAATATGGACGA
>posi523
TACATCCACACGATGGAATACCATGGGATC
>posi524
TACATAGGTAAACGTGTGCCATGGTGGTT
>posi525
TACATAACAGGAAGTAACATTGAGGGA
>posi526
TACAGTGATTGTAAGATGCCATCAACTC
>posi527
TACAGTGACTTTGCACCCAACGGTACCT
>posi528
TACAGTAGACTCTGTTAGGGTCCATAGGT
>posi529
TACAGGTGTAAATGCAAACTGCTTCCAAC
>posi530
TACAGGGAGGACCCCTCTTGTAATGAGGTC
>posi531
TACAGGCGCACACCACGGTGTCTGGCTAA
>posi532
TACAGGATGGAACATGAAGGCGGACT
>posi533
TACAGGAGGCATGCCCTAAGATGTCTGC
>posi534
TACAGGACCAACAGGTTCACATGCTTGCTGT
>posi535
TACAGGAAAATTTCCATGGCATTGGGTAGG
>posi536
TACAGCTTTGATTGGGCAAGAGGCTGATTT
>posi537
TACAGCACACTGATGGGTCTTGACTC
>posi538
TACAGCAATGGAAGCAGATGTTTTGGTCAA
>posi539
TACAGCAATGGAAGCAGATGCTTTGGTCGA
>posi540
TACAGCAATGGAAGCAGATGCTTTGGTCAA
>posi541
TACAGCAATGGAAGCAGATGCTTTGGTC
>posi542
TACAGCAAGACAGCATCATCTATGAGTCA
>posi543
TACAGATGCCCAGAAAGATCCAGTGA
>posi544
TACAGAGTGGTCCAGAGCAGCCAGCTGGGA
>posi545
TACAGAGCACACATAAGTGTCTGCCGTGA
>posi546
TACAGAGAGATTTGAGCCCATCCCAA
>posi547
TACAGACTCATAATCCTACTTAGGCTGA
>posi548
TACAGAAGGGTGCATCTCACGGATGGA
>posi549
TACAGAAGAAGAAACTGTTGCCTGGTGAGA
>posi550
TACAGAAAATGGTACGAACTAAGTGT
>posi551
TACAGAAAAGTCTCAACAGCCGAATGGTATT
>posi552
TACACTGTGAGAGCTTAAAGCCCTGATCT
>posi553
TACACTGGGAAGGGTGAGACTGAGGT
>posi554
TACACTGAGGCAGTGCCCATCTTAGA
>posi555
TACACTCCTCCCATCCACGAAGCCCC
>posi556
TACACTCATGGCACATCCACAGAATGGGGT
>posi557
TACACTATGCGTATTATTTGAGGGTTGGC
>posi558
TACACTAACGATAGCTCTTGGTTGCCCGGTC
>posi559
TACACTAACACTAACGACAACTGATGAGA
>posi560
TACACGTTGATGGGAGTGTAAATTAGTTCA
>posi561
TACACGGTGGCCACTGAAGCTTTTGTCTCTT
>posi562
TACACGGTGGCCACTGAAGCTTTTGTCTCT
>posi563
TACACCCAAAGACTGAACTGGCGTGTGTGC
>posi564
TACACCAGGGCTTTTCTGTTGATTGACGGT
>posi565
TACACCAAGGAAACTGGCCCTGAGTT
>posi566
TACACATTTATGTCCCTTGCTCCTGTGAAGT
>posi567
TACACAGGTATACAGGTACTATGGTGGT
>posi568
TACACAGAATATGAGACCAGTTTCCAAGGGC
>posi569
TACACAATGGCAAAGGAGTGTGGGCA
>posi570
TACACAACTCGTGAGCCTCCATGCCCAGCC
>posi571
TACACAAAATGTAGCTCTGAGCTGGGCAGC
>posi572
TACAATTCAGATTACAATTCAAAATGAGATT
>posi573
TACAATTCAAGATGAGATGTGGGCGGGG
>posi574
TACAATGGTGAGAGCATAATGTCAATG
>posi575
TACAATCCAGTCACCTCCCACCAAGTCCCTCC
>posi576
TACAATAGTCCACAGCACATCCCAGTTGCTT
>posi577
TACAAGGGCTGTTATGAAAACCCACA
>posi578
TACAAGGAGAGAGGACCCAAACAGGGTTGC
>posi579
TACAAGCGCCTCACCTTAGCATTCAAGGC
>posi580
TACAAGCCCTGTGTTTAAAGGTAGGTGCGGTC
>posi581
TACAAGCCAAGTGTTGCCAAGATTGC
>posi582
TACAAGATGAGAGGGCTGGACCAGATGGA
>posi583
TACAAGAGTGCATCGCCTGCAGTAGC
>posi584
TACAACTGGTTAAATGGTAGAAATGAGATT
>posi585
TACAACTGCATGATACAGCTTCCAAACCTAAC
>posi586
TACAACTGCATGATACAGCTTCCAAACCTA
>posi587
TACAACCTCCACCTCCCAGCCACCTGCCTA
>posi588
TACAAATTTGGGAGACACTGACATTTAGGCC
>posi589
TACAAATCCCAAGCCAAAAGTCAGGTGTGCC
>posi590
TACAAAGCTCAAAACCAGTCAGCTCAATT
>posi591
TACAAAGCGGGAAACGGGCTCAGAGA
>posi592
TACAAAGAGAAGACTGACTGGTAGTGA
>posi593
TACAAAGAACATCACATTCAGCCAGAACAA
>posi594
TACAAACTAGACTCAGCCTCTTTGTGT
>posi595
TACAAACTAGACTCAGCCTCTTTGTGC
>posi596
TACAAAAATTAGCTGGGTGTGGTGTT
>posi597
TACAAAAATCAGTTGGTGTGGTGTCA
>posi598
TAATTTTGCAGGATAATTCCTTGGATGC
>posi599
TAATTTTATTGACCAAGTGCAGGACACATC
>posi600
TAATTTGGGCCTTAGAACTCAGTGAAGGA
>posi601
TAATTTCCTTTGGAAGCTGGATGGGAC
>posi602
TAATTGGTAAAGAAGCTGCAGTCACTTGT
>posi603
TAATTGCCATTAGAATACGGATGATGATT
>posi604
TAATTGCCATTAGAATACGGATGATG
>posi605
TAATTGAGTTGATTAACACAGGCCAC
>posi606
TAATTCTCGGGCTTCCCATGGCCATTGATCTC
>posi607
TAATTCTAGGGGTTTCAGGATGAAGGTCCAT
>posi608
TAATTCCATATGTGTGCTTCTGTCAGGTT
>posi609
TAATTCCACATGGGTTTTGATAGGGAC
>posi610
TAATTCAATACGACTCGTGTCCTTACAGGA
>posi611
TAATTATGGTACTGCCTCACAAGGACC
>posi612
TAATGTTGCAACTACAGGAGTGGTGTTTT
>posi613
TAATGTTGCAACTACAGGAGTGGTGTT
>posi614
TAATGTTGCAACTACAAGAGCAGTAAGTT
>posi615
TAATGTTATCCCCTACCCTCCAGTGA
>posi616
TAATGTGTATGAGGTGCCATCTCGTG
>posi617
TAATGTGGTATGTACCCATGAAGCAGGGAA
>posi618
TAATGTATCAGGTACCCTGTTGAGTGCTA
>posi619
TAATGTAGAATCAATGGGAGTCCTGAGCTT
>posi620
TAATGTAGAATCAATGGGAGTCCTGAGCT
>posi621
TAATGGTGTGCGACCCACGGGATGAAACTC
>posi622
TAATGGTGTGCGACCCACGGGATGAAACGC
>posi623
TAATGGTCTCTAATTCACATTGGATCGTGGG
>posi624
TAATGGTAAAAGTCCCTGTCTAACAGGA
>posi625
TAATGGGGGTACCCTGCCTGCTTCACGAGT
>posi626
TAATGGGACCATCTAAGATCAAGCTGCTGA
>posi627
TAATGGATAAATAAATTGTGTATTTCTACA
>posi628
TAATGGACCAGTGCGATTGATATAGA
>posi629
TAATGGAAATACGGAAACACTGTTGCC
>posi630
TAATGCTGGTCAATGGTTGTATCTAAA
>posi631
TAATGCCTCCAGATGACTGCCTATTT
>posi632
TAATGCCAGCAAAGGATGGTTTGATA
>posi633
TAATGAGGTGTGATTTGATTGGATCTTGC
>posi634
TAATGAGATGGTAAGGGGTGCATGAT
>posi635
TAATGAAGGCCAGGCTGACAAGATCTCAGA
>posi636
TAATCTTGTTTTAAGGTCAGCTGATGAGC
>posi637
TAATCTTGCCTGTTGTTGTACCTCAGC
>posi638
TAATCTCATTACAAAGTGGGCTAAGGAC
>posi639
TAATCGAGAGGTGAGATTGGATGGTTTTA
>posi640
TAATCCTCACAACCACCATAGGAGACAGT
>posi641
TAATCCTAGGGGTTTCAGGATGAAGGTCCGT
>posi642
TAATCCTAGGGGTTTCAGGATGAAGGTCCAT
>posi643
TAATCCTAGGGGTTTCAGGATGAAGGTCCA
>posi644
TAATCCTAGGGGTTTCAGGATGAAGGTCC
>posi645
TAATCCTAGGGGTTTCAGGATGAAGGT
>posi646
TAATCCTAAATGGGTCCTATTAAGAATTCC
>posi647
TAATCCCTAATGTTGAAGCGGGTGAC
>posi648
TAATCCCCTTTACCTTGAGTTGATAGC
>posi649
TAATCCCAGCACTTTGGGAGACTGTGGCCAGC
>posi650
TAATCCCAACAGGTGGGTGTCACTGTT
>posi651
TAATCCAGTGTGACTGGTGTCCATCTAAGA
>posi652
TAATCCAACTACTTGGGAGGGTGAGGC
>posi653
TAATCATGGGACTGCCGGTGGCCATCTTT
>posi654
TAATCAGCTGGGTGCATAGGTAGACT
>posi655
TAATCACCAAAACAATGGGAAAAATGTC
>posi656
TAATCAAAATTGGAACCATTACCATCAAC
>posi657
TAATATTGTTGAGGTGTTACTTTTCCCC
>posi658
TAATATCCTGGTTACTTCTCGTGCCT
>posi659
TAATAGTGCTTATCAACTTGGTTGGATTGA
>posi660
TAATAGTGCTGCAGTAAACTTGGGTGTGCA
>posi661
TAATAGAGGAGGATGTGCTTGTGTTGGA
>posi662
TAATAGAATGAAGGGATGTATTAGGCT
>posi663
TAATACCACCTTACATCCACTCAGGGATGAA
>posi664
TAATACAATTTTGTTGACCAAAGCAGGTGG
>posi665
TAAGTTGGTCTGGTGTCTGGAATGAGAC
>posi666
TAAGTTGCCATTGTTAGCTGAGGCTGT
>posi667
TAAGTGTGCTACATGCCTAATGCTTTCCATGT
>posi668
TAAGTGTGCTACATGCCTAATGCTTTCCATG
>posi669
TAAGTGGAAGTAGCTCTCAGCAGATG
>posi670
TAAGTGCCACATTTTGAAACCATCAGCTCTC
>posi671
TAAGTCTGTTTGTGGTGCTGTAACAAAATA
>posi672
TAAGTCAGAATCAGGATTTGAACCTAGCC
>posi673
TAAGTAGGGACCACCTGAGGTGAGATC
>posi674
TAAGTAGAGAATGCTTAACTATGGGCC
>posi675
TAAGTAAGCATTGCTTTCAACTTAAAGGAA
>posi676
TAAGTAAAATCCACTGTGCAGCTCAGT
>posi677
TAAGGTTACATTCTGAGGTGCTGGGTGT
>posi678
TAAGGTTACATTCTGAGGTGCTGGGTGGT
>posi679
TAAGGTTACATTCTGAGGTGCTGGGTGGAC
>posi680
TAAGGTTACATTCTGAGGTGCTGGGTGGA
>posi681
TAAGGTTACATTCTGAGGTGCTGGGTGG
>posi682
TAAGGTGGTCAGCCAGTAATTGAATTACA
>posi683
TAAGGTCTAATACAGCTGGTGACTTT
>posi684
TAAGGTACAATGATGGTACAGGCATTGTGTA
>posi685
TAAGGGTTGGACAGATGCTAAATGTGC
>posi686
TAAGGGGGCCCTAAGATCTAGCCAAC
>posi687
TAAGGGACTATAACCAGAAAAGAGAGGA
>posi688
TAAGGGACAGAGTGCAGGGTTTGACCTT
>posi689
TAAGGCCATTTTCCTCCAGATTCTGAGGATC
>posi690
TAAGGCATTTGCCAGGTGACACAGGTGC
>posi691
TAAGGCAATTAAGAGGTTACTGTTGGC
>posi692
TAAGGCAATGACCCCTTCTTTGAGGAGC
>posi693
TAAGGATTGCTACTCTTTGATGTGTCC
>posi694
TAAGGATGTTGGACTGAATCTATTGC
>posi695
TAAGGAGTGTGAGTCATCTCCAATGATTGA
>posi696
TAAGGAGGCGGTGTCTGATTTATGTAGGGC
>posi697
TAAGGAGCATGTGACCTAGATCCCTTGAA
>posi698
TAAGGACAAGACTACAGCTTGTGTCC
>posi699
TAAGGAATTCTGTAAGACCATGGATGGTAGT
>posi700
TAAGGAAGGGGCATAAGCTATGAGCTGGA
>posi701
TAAGGAAGAGGAATAGGCTATGACCTAATGC
>posi702
TAAGCTTGGAATTGAGTTTGGGACTAAAA
>posi703
TAAGCTTCGTGTAAAACATGGTAGAGCC
>posi704
TAAGCTCTTGGACGAGGTTCACTGGT
>posi705
TAAGCTCCCTGAGAATAGGAACTGTGCTGC
>posi706
TAAGCTATATAGAAAGTTAACTGAGGCAA
>posi707
TAAGCGGAACCTAGATCCATTCCTCCTCAC
>posi708
TAAGCCGGACCAGGTGTGAGGAGGGGA
>posi709
TAAGCCCTAACCCTGAGATTCTGATTCCCC
>posi710
TAAGCCAGATTGATGATGATGTCTATCACA
>posi711
TAAGCCAAGTTTGGTGAGGTTGCAAAGA
>posi712
TAAGCATAAAGGGATAGTTGTGGCAGCCT
>posi713
TAAGCAGTACCCTGAGGAGGACACTGAACGT
>posi714
TAAGCAGCAAAGCTGGAATTCGGGCCC
>posi715
TAAGCAGATGCAGGATACTGGCTCTGGAGA
>posi716
TAAGCACTTGACACAGTGCCTGGCTGC
>posi717
TAAGCACATTCCTTTCCCTTCAAGTCCACT
>posi718
TAAGCACATTCCTTTCCCTTCAAGTCCAC
>posi719
TAAGCACATGCCACGTGGAGATGCTA
>posi720
TAAGCACAGAGGAAAGGTCATGGGAG
>posi721
TAAGATTAAGAACGGTCACCTGGTGGGGTC
>posi722
TAAGATGTGATCCGAGTCCCACAAAGGAGC
>posi723
TAAGATCTTGATTGGTGTACCAGTAGTGGT
>posi724
TAAGATCCAGTGGCTTGAAATTCTTGC
>posi725
TAAGATCATCTTCCATAGGGTGGCAGCAA
>posi726
TAAGATATGAGCCCAATACAGTGTAGC
>posi727
TAAGATAGGGAAGCTAAAAGCAGACTCGGG
>posi728
TAAGATAGAAATAATCATTCAGGTACCACA
>posi729
TAAGATACCTATCTAAAGCCAGGATGC
>posi730
TAAGAGGACACCCGAGGATGACTGAA
>posi731
TAAGAGCCATTTCAAATTGTGTGTGAGAG
>posi732
TAAGAGCCAGATGGAACATGCACATGC
>posi733
TAAGAGATGGACAAAGTCCTAGGGTGACA
>posi734
TAAGAGATGCCTGAGGAAACCTGTTT
>posi735
TAAGAGAGGGGCTTACTCTTTTGATGGC
>posi736
TAAGACTGTTTCGCGCTGATTTCCTAGA
>posi737
TAAGACTCTGTCTCTGGTGTGCTTCTGAGG
>posi738
TAAGACTCTGTCTCTGGTGTGCTTCTGAAA
>posi739
TAAGACCAAAATGATGTTCATGGTGAT
>posi740
TAAGACATGGTCCTTACTCTTGAGAGGTTTT
>posi741
TAAGACATGGTCCTTACTCTTGAGAGGTTT
>posi742
TAAGACATGGTCCTTACTCTTGAGAGGTTC
>posi743
TAAGACATGGTCCTTACTCTTGAGAGGTTA
>posi744
TAAGACATGGTCCTTACTCTTGAGAGGTT
>posi745
TAAGACATGGTCCTTACTCTTGAGAGGTA
>posi746
TAAGACATGGTCCTTACTCTTGAGAGGT
>posi747
TAAGACATGGTCCTTACTCTTGAGAGG
>posi748
TAAGACATGGTCCTTACTCTTGAGAG
>posi749
TAAGAATTCTGACCGCACTAAGCATGC
>posi750
TAAGAATCTCAGACCATTTCCAGAGC
>posi751
TAAGAACAGGTTCTTGTGCTGACGTCC
>posi752
TAAGAAACTGCCTCATGGTAGCCTCCCAGG
>posi753
TAAGAAAATGGAGGCACAATGAGACGAAGT
>posi754
TAAGAAAAGGATGATCAGTGTGAGAGGAA
>posi755
TAACTTTGTGCCATGAACATGCTTGACTGT
>posi756
TAACTTAAAGAGTTGACTTGAGCCAGGGT
>posi757
TAACTGGATCTCCCTGGTGTTTTTACCTCC
>posi758
TAACTGCTATTAGAATATGGACGATGACCTG
>posi759
TAACTGCTATTAGAATATGGACGATGACC
>posi760
TAACTGCCAAACTTCACTGTCATACAATGGT
>posi761
TAACTGCCAAACTTCACTGTCATACAATGG
>posi762
TAACTGATTTAGGTGACCCAATGTTC
>posi763
TAACTGACTGAGACCACCAACAGGGGTC
>posi764
TAACTGAAGGCTCAAGGAATCCTCCTGC
>posi765
TAACTGAACTTAAAAGAAAAGCCAGGGA
>posi766
TAACTCATGAAAAGGTTGTTGCTGTTGGT
>posi767
TAACTATTGGATGGCATTTCTGGACC
>posi768
TAACTACGCAGGACTGACCCACCAAGGGAGC
>posi769
TAACTACGCAGGACTGACCCACCAAGGGA
>posi770
TAACTAAAGACAAAATCTGGTTTGGCATGC
>posi771
TAACTAAAAGGGGCCAAGGTACAGCT
>posi772
TAACGTTGTAAGGGTCCTACACTATGGGT
>posi773
TAACGTAGAATCAGTGGAAGGCTTGAGCT
>posi774
TAACGGGTATGTCCACGCAGTACTGGC
>posi775
TAACGAGTGTGTAGGCACCTTCTAAGTGCTC
>posi776
TAACGAGTAAATCTCAGGTCACTACCCCA
>posi777
TAACCTGCCAGATAATCTCCATGTTTGCTGC
>posi778
TAACCTGATGCATCCACCCTACTGCTGTGTC
>posi779
TAACCTGAGGACAAAGACTACATTGCTAGC
>posi780
TAACCTACCAGATAATCTCCATGTTTGC
>posi781
TAACCCTGAGTGGACACAGCGCATGTTTC
>posi782
TAACCCTGAGATTCTGATTCCCCAGATCT
>posi783
TAACCCTCATCAATGGGATTAGTGTCCAGAG
>posi784
TAACCCTAGCTGGGGAAGGTGACCGCA
>posi785
TAACCCCAATGGACTCTACTCAATATGC
>posi786
TAACCCATGGTTTCTGCAGACAGGTACTCT
>posi787
TAACCCAGTGCGCTAGAGGAATTAAAGAC
>posi788
TAACCCAGGCCACTTGGACTCCAAAGTTA
>posi789
TAACCCAATGGGATTGGTGTCCTTGTTA
>posi790
TAACCATGTAACTAATGCCTGGGGCTGC
>posi791
TAACCAGCTGGGTGGATGGTGGTTCC
>posi792
TAACCACTTGACCAAGGCAGGCCTTCTC
>posi793
TAACCAATGGGCAAAGGTGATGGAATGTCACC
>posi794
TAACCAATGGAATCCTCTAGGGGGTAA
>posi795
TAACCAAGTAGTGATTCTGATTGCAGCTGC
>posi796
TAACATTTGTATGTGAAGCCTTAATCCCC
>posi797
TAACATTTCGAGTTGGTCTGGTGGAGT
>posi798
TAACATGGTGCGAAAGTCTGCAGCTT
>posi799
TAACATGCTCATCTACGTGCACAGCC
>posi800
TAACATGCCCAGCATTACTCAGCTAAGTA
>posi801
TAACATGCATGTTTTGGGGCTTTGGGCTA
>posi802
TAACAGCAAGCCAGTCATTAGCATTGATAGA
>posi803
TAACAGACCCTACTGTGTGATGTTCCC
>posi804
TAACACTGACCATGGAGGTCTGCAGCTTC
>posi805
TAACACTGAAGGCGGGTTTCCCAAGTGT
>posi806
TAACACAGTGGATGCTTGAGAGCTTGGAC
>posi807
TAACACAGGTCTTTGAGTAAACTTTGCTTC
>posi808
TAACACAGGAACAGAAAACCAATCACTGC
>posi809
TAACACACATGGAGCTGTCATCGCCTGTG
>posi810
TAACACAAGCAGGTGAAGCTGTGGGACC
>posi811
TAACAAGTGTGTGATGATTTACTAAGGC
>posi812
TAACAAGCCAGGTGCGGTGTCTCATGTC
>posi813
TAACAAATGTGGGAAAGTTTGGAACTTC
>posi814
TAACAAAGTGGTGACTCCAATTGCAGC
>posi815
TAACAAAAGTGAGTATCCGTGGGACC
>posi816
TAAATTGGTCTCCATTATTACCTGGTC
>posi817
TAAATGTTGGCCGGCTGAGAAATAAAGAGT
>posi818
TAAATGTGGAAAATCTGCAGCCTGATGA
>posi819
TAAATGTCACCTACTGACCTCAGAGTT
>posi820
TAAATGTAATCCAGCATATAAACAGAGCCA
>posi821
TAAATGGGGAGCCCTTACACTCATGGC
>posi822
TAAATGGAATTGATGAGTGTTTTATG
>posi823
TAAATGGAACATGCGAGTAAGGGCGGAA
>posi824
TAAATGATGAGAACACATGGACATGAAG
>posi825
TAAATCTTGCAACTGCACACTCTTCTGGTCA
>posi826
TAAATCTATCATGAGGTGATAGACGCAGG
>posi827
TAAATCCCAAGTAAGGTACCTGCCGTCGGC
>posi828
TAAATAAGGTGACACATGAGGAATGGCAA
>posi829
TAAATAAAGGACAGGCTATTCACGAG
>posi830
TAAAGTTAGAGGAATGAAACTTTTGGGCTGC
>posi831
TAAAGTGAATGGTTAAACAGAATGCGG
>posi832
TAAAGTCTGAGTCTCAAGCCTTTTAAGC
>posi833
TAAAGGTTGACTAATCTAATAACATGGGC
>posi834
TAAAGGTGTTTATAGCAGCACAAATGAGC
>posi835
TAAAGGTAGCCCCTTGATGGCCTTGAAC
>posi836
TAAAGGGTGATGAAAGGGAGTCCTCTC
>posi837
TAAAGGGTAGGGAATGCCTCATTACTCACTGT
>posi838
TAAAGGGCATAAACTGACATTCTAAGGT
>posi839
TAAAGGGATAGTTGTGGCAGCCTGGCAGT
>posi840
TAAAGGCTCACTCTGGTTGCTAAGTTACAAA
>posi841
TAAAGGATTGTGGAGACCATGTTTTGTTGT
>posi842
TAAAGGATTGTGGAGACCAAGTTTGATTGG
>posi843
TAAAGGAAACCTCCAAGTGATGGGCATAC
>posi844
TAAAGCCAACTGCTATAGGACTGGCAAC
>posi845
TAAAGCATTCAACATGGTGTCAGGCA
>posi846
TAAAGCAAAGGTGTTTAATTGGCTCATGGT
>posi847
TAAAGATTCCCTAAGGAGGTTACTGA
>posi848
TAAAGATCGGAGTTTTCCAGAGTCCTGTGC
>posi849
TAAAGAGTTGACTTGAGCCAGGGTGAGGACA
>posi850
TAAAGAGTTGACTTGAGCCAGGGTGAGGA
>posi851
TAAAGAGCCAGATGGTCAGGATGATG
>posi852
TAAAGAGCCAAGGTCCCGCTATGTTGCCC
>posi853
TAAAGACACGGGTGTCAGGCTTTCTGGG
>posi854
TAAAGACAATAGGTGGAAAGTGTCTAGCA
>posi855
TAAACTGTCATGGAGCTGGTAGGAGTGTC
>posi856
TAAACTGGGGAGAATAAGCTAATGGG
>posi857
TAAACTGATATCCAATTTGCTAATAGCCTA
>posi858
TAAACTCTTTGGTTTGGACAAGGCAGC
>posi859
TAAACTCTGTTGTCATCTGCCTCTGGATCC
>posi860
TAAACTCAAATGCCTGCAGGAGCTGGATGGA
>posi861
TAAACGTACACCTACTGAATGGATTCA
>posi862
TAAACGAAGAGATGAGGGGCATGGAG
>posi863
TAAACCTTGAGTCAACACAGCACGTCTCTGC
>posi864
TAAACCGTCAGATCTCATGAGAATTCCCTCA
>posi865
TAAACCAGGCTGGTATTGGTGGAGGTA
>posi866
TAAACCAGCAGTTGGATTTAAAGCCTTGAT
>posi867
TAAACCAGCAGTGTAAACAGGAGTAGGGC
>posi868
TAAACCAAGCACAGGGCCTGTCTAAG
>posi869
TAAACAGGTGTGGTACAGTTTTCCTTTGA
>posi870
TAAACAGAAAGTGTCCTAGTCTGATGTGA
>posi871
TAAACACCCAGCAATAGGGGACTGGTTC
>posi872
TAAACACAGGGTGCTGACTGGTGTGTTT
>posi873
TAAACAAGTGAACACAGGTCTCTGGTTTT
>posi874
TAAAATGTATAAAAGCAAGCTGTGGGCCAG
>posi875
TAAAATGTAGCAGGTGAACAAAAGCAAT
>posi876
TAAAATCTGGGTACACAACACAGGAA
>posi877
TAAAATATCTTTTCTGGCCACAGTGGG
>posi878
TAAAATAACTACGCAGGACTGACCCACCAA
>posi879
TAAAAGTGGGGCCAAGTTGAAGGTGA
>posi880
TAAAAGGTTAAATGTCCCCACAGGTAGC
>posi881
TAAAAGGGCTAGAGCTAGGTTCAATGTAC
>posi882
TAAAAGGCTTTGCTGAGTTGTGGACC
>posi883
TAAAAGGCGGAGCCAGGTGTACAGAGTGGA
>posi884
TAAAAGCTGAAATTTTGAACCTGGTCTGC
>posi885
TAAAACGCAGGCCACTGGGCCACACCCC
>posi886
TAAAACCTCTAATGTGCAAAACCAAGACCAA
>posi887
TAAAACCCATCTGATGAGATTTATGGCTTA
>posi888
TAAAACCACAGGTAGTACTGAATCCT
>posi889
TAAAACATGCAGTGCAAATTCAGGCT
>posi890
TAAAACAGGGTGAGTTCTCCTCTATGTAGGGT
>posi891
TAAAACAGGGTGAGTTCTCCTCTATGTAGG
>posi892
TAAAACACAGATAAAACAGCTCGGGCACAGA
>posi893
TAAAAATGTAAAGAAAGGGATTCAAGCTA
>posi894
TAAAAATACAAAAATTAGTCAGGTGTGGTGA
>posi895
TAAAAAGGTGGCTGGAGCCAAAGGCA
>posi896
TAAAAAGATGACAGAAGGATGGACAGTG
>posi897
TAAAAACACGGGGAACAACCTGAGTGCCTG
>posi898
TAAAAAAATGATGAGTTCATGTCCTTTGTA
>posi899
GTTTTGAGTGGTGTCCAGAACAGGAG
>posi900
GTTTTAGCAAAGAGAATGGCAGCATTTTGT
>posi901
GTTTGTGTGAACAACAGTGTCTGCCAAAAT
>posi902
GTTTGGAAAATTTGCAGCCTGATGATGTGA
>posi903
GTTTGAGCTGGACCTCGAAAGATGGC
>posi904
GTTGTCAAGATGGTTGAAGTGGTAGTT
>posi905
GTTGGGTGTGATGGCACAATCCTGTGT
>posi906
GTTGCAGGCAGAGAGAATGGAAGATGAA
>posi907
GTTGATGAAATGCCAGAGTAAAAGGGGTAGC
>posi908
GTTGAATGAAGAGTACAGATGTGTGCAGC
>posi909
GTTAACACGAGCCGCCTATAGATGGC
>posi910
GTGTTTTGTATTGAAGTCCAATGGAGC
>posi911
GTGTTATCCAGAGCCTAGAAACACAAA
>posi912
GTGTGTCTTTCGGTATGGTTCTGTCATA
>posi913
GTGTGAGATATGGGGATACAACCATGA
>posi914
GTGTCTGATTCATCTCTGTGCTCCCAGAA
>posi915
GTGTCTCCAAGTCCTGAGTCTACTGG
>posi916
GTGTCATGTCTTGGTGAGCCTGTGTTTCATT
>posi917
GTGTATGGTGAGAGATGAGTCTACTT
>posi918
GTGGTGTCACGGAGTTTCTTCCTTCCAGT
>posi919
GTGGTGATGACGCTTAACGAGCATGCTGCC
>posi920
GTGGTAGATAGCGATGATGTTTGGAA
>posi921
GTGGTAAGAGCATCAAAGCCTAATTGGGC
>posi922
GTGGGGTCCTCTTCCTGGTGAGTAGA
>posi923
GTGGCTGGAATACGAGACATAATGGTTGG
>posi924
GTGGCTGATGTGACTGAGTGAACGTTTGTTA
>posi925
GTGGCACGGTGTGAAACTTCATCTGCAGC
>posi926
GTGGATGCAGAACCCATGAGTACAGAGC
>posi927
GTGGATCAGACCAGCAGCAGACTGCCAGTGT
>posi928
GTGGATCAGACCAGCAGCAGACTGCCAGTG
>posi929
GTGGATACGTGCAAGGTCGCTGAGGCAGT
>posi930
GTGGAGCCGAGGCCAGAATTCAGTTTGAATC
>posi931
GTGGAATGAACTTTTAGGCAGCAAAGC
>posi932
GTGGAAGAAGTAACTGTAAATGTGGC
>posi933
GTGGAAAGCTGAGTAACTGCTGAGTAGGTGT
>posi934
GTGCTTTGATACGCAGGATTGCTTGAGC
>posi935
GTGCTCAGTAAGTTCATGTCAAACGAGTG
>posi936
GTGCTCAGTAAATATTTGTGAAATGAATGA
>posi937
GTGCATCTCACGGATGGAGCAATGGCAAGAGC
>posi938
GTGCACAGAAGTCAAGAATTGAGGTTTG
>posi939
GTGCAATTAACTGATAAGGTCCTGTGGCA
>posi940
GTGATCTTTGTTGGACCCTTATCAGT
>posi941
GTGAGTGTTACAGTTCTTAAAGGTGGCGTGT
>posi942
GTGAGGTGTCAGTCTGCCTTTACTGGGT
>posi943
GTGAGCTGTTGGTGGGTCTATGAATCTG
>posi944
GTGAGCCAAACTGCAGTGATTGTTGTCTC
>posi945
GTGACTTGATTCTTCAATGCCCCGCTGCTC
>posi946
GTGACTGCTTAATGAGTACAAAGCCTC
>posi947
GTGACAGAGCCTTTCACCTTTGGGGTCAGC
>posi948
GTGAAATGCAAATCTCCACGGTCCCTATGC
>posi949
GTGAAATGAGGGAGTTGCATTAGATGCTC
>posi950
GTCTGTTTTGACAGGGCGCTGATTGGTGTGT
>posi951
GTCTGTAGTGTCTACATGGCTGCAGCAAGA
>posi952
GTCTGGAGTAGGGTGGCATGATCTTGA
>posi953
GTCTATCCTGAGAACCCTCCCTATGCCA
>posi954
GTCGATTGCAGGAGAGCTGGACCTAGA
>posi955
GTCCAGCACCTGTGTGTCTATCTGCTAGG
>posi956
GTCCACAAAACAGGCCACAACCAAGGTCA
>posi957
GTCAGGTGAATATGGCAGATGAAGCAATGC
>posi958
GTCAGCTCAGTTAGACCCCTGCCTTATC
>posi959
GTCAGCAGTTTCACTGATATGCAGGACCTGA
>posi960
GTCACAGTGCTGCAGAGATATTGTTTATGGCC
>posi961
GTCAAGATGCCTGAGGATTCAGTGCCTGT
>posi962
GTATTTAGACACACAGGATTTGGGCTTCCC
>posi963
GTAGTGAGGATATGAGGGTTGGGAGAAAGT
>posi964
GTAGGGCCCAAAAGATTGGTCGGACCAGA
>posi965
GTAGCTGGTGTGTCCGGAATTGGTGGGT
>posi966
GTAGCTAGAATACAGCAGGTGCTCCA
>posi967
GTAGCTAAAACAGGTGTGTAGATATA
>posi968
GTAGCAGCCCTGCAGTTGTAGTGTCCTC
>posi969
GTAGAGATGAGGTCTTACTATGTTGCCA
>posi970
GTAGACTGGATGCTTCTGTTGAGGAGA
>posi971
GTAGACTCTGTTAGGGTCCATAGGTGGCTGT
>posi972
GTACTTTATGCAAATAATTGGGCCAAGTA
>posi973
GTACTTTACTGGTCAAGGTGTATGATATGC
>posi974
GTACTTGAGATTAGGGAGTGGTGATGACA
>posi975
GTACTGGTTACTGGGTGCACTTGCTTTGT
>posi976
GTAAAGAGAATTTAGGGGCTACACTTTC
>posi977
GGTTTGGACACTGAGTGCCACCACGTGAC
>posi978
GGTTCCATGGTGTAATGGTTAGCACTCTG
>posi979
GGTGTGAGTGACCCGATTTTCCAGGT
>posi980
GGTGGTGGTGGTGGCGGTGGTGGTGGT
>posi981
GGTGGATCCAAATGAATGTGCTCATAA
>posi982
GGTGGAGGTGGAGGTGGAGGTGGAGGT
>posi983
GGTGCAGGATCCACTCTAGTACAAAAGCTGT
>posi984
GGTGATGACTCAGCTCTGCCATTGCTGC
>posi985
GGTCTTTTCCAGAATGGCCTAGGAATGGGA
>posi986
GGTCTTGCTACGTTTCCCAGACTGGTCT
>posi987
GGTCATGACAAATGGCTGGAATCAGGA
>posi988
GGTCAGAGAACACAAGGTTTGCCACCAT
>posi989
GGTCAAAGTAGTAAGACATGGACAGGTAAA
>posi990
GGTATGTAGAGTTGCCAAATTCATAG
>posi991
GGTACTGGTTACTGGGTGCACTTGCTT
>posi992
GGTACTATAGATGTTTAAGTAGGGTC
>posi993
GGTAAGTCCTCTCTATAGGCTGGTTGTC
>posi994
GGGTGTGTTCCTGCTGCAGTTAACTA
>posi995
GGGTGTGTCTAGGAATGTCGTCCATGA
>posi996
GGGTGTCAAGTACTCTGTTGTGTGCTTT
>posi997
GGGTGGTCTCGGCTAGTGTCGATCTCCTGT
>posi998
GGGTCGTGAAGTTGTAGCTGTCTGTCTGGGAA
>posi999
GGGTAGGGAATGCCTCATTACTCACTGGGCCC
>posi1000
GGGGTGGAAGAACAAAAGGGATGAATGC
>posi1001
GGGGTCGAAAGGGCAAGTGCATGATCTAC
>posi1002
GGGGTAAGGTCACCGATCAACAGGATCCCA
>posi1003
GGGGGTATAGCTCAGTGGTAGAGCATTTGA
>posi1004
GGGGGTATAGCTCAGTGGTAGAGCATTTG
>posi1005
GGGGGTATAGCTCAGTGGTAGAGCATTT
>posi1006
GGGGCTGGAGACCGGCCCGGCCAACACAGC
>posi1007
GGGGCGTATCACCATCTGAGTCTGGCTGC
>posi1008
GGGGATAATAGCACTACCTACCAAGTGCT
>posi1009
GGGGATAATAGCACTACCTACCAAGTGC
>posi1010
GGGGAGTGGGGGTAAGGGGAGGGATA
>posi1011
GGGGAAGCAAGGCATGTCGTACTTGGTGT
>posi1012
GGGGAAGCAAGGCATGTCGTACTTGGTGGC
>posi1013
GGGGAAGCAAGGCATGTCGTACTTGGTGG
>posi1014
GGGCATTGGAGGGACAATTTGGAAGGG
>posi1015
GGGCACGAGTTCGAGGCCAGCCTGGTCCAT
>posi1016
GGGATTGCTAGCAAGGTACCTGCTGA
>posi1017
GGGATTACAGGCCTGAGCCACTGTGCCCAAA
>posi1018
GGGATGAGACTTTGCCGTCTTGGGTGTGG
>posi1019
GGGAGGCTGAGACGGGAGAATGGTGTGAAC
>posi1020
GGGAGCTCTTTGGGGGCAAGTACTGTTCCT
>posi1021
GGGACTTGTATCTTTAATTGCCTGGGCTTG
>posi1022
GGGACAGCTGGTTGTTGCCACAAGGT
>posi1023
GGGAAGCCCAAGATGAAAGCAGATACTGTT
>posi1024
GGGAAGCAAGGCATGTCGTACTTGGTGGCA
>posi1025
GGGAAGCAAGGCATGTCGTACTTGGTGGC
>posi1026
GGGAAGAGTAAAGGAGACATTGTCTTGC
>posi1027
GGGAAATGTTGCCTGGCTGTGTGCTAA
>posi1028
GGGAAAGCACGTGACCTCTCTGGGCC
>posi1029
GGGAAAAGAGCATGGATGAAGGTGGA
>posi1030
GGCTTGATCAGTGCAGTCCAGCAGTT
>posi1031
GGCTTGAGGGATAGGGATGCCAGACT
>posi1032
GGCTTCGTGTGTGACTGATGAGGAATC
>posi1033
GGCTTCAGATGCGTGCAGGGTGATGTGA
>posi1034
GGCTTATATGGACACTAGGTGAGTTA
>posi1035
GGCTTAGCGGGTGTTCTCCCCGTGTGC
>posi1036
GGCTGTGTCATGGGCCATGGTCATTCATAT
>posi1037
GGCTGGTCTCGAACTCCTGACCTCAGGT
>posi1038
GGCTGGAGTGCCGGGGTGTGATCTCGG
>posi1039
GGCTGATTCAGGCAACTTATGTGTCC
>posi1040
GGCTAAAGTGTCTAAGGTTTCTGGAA
>posi1041
GGCCTAGGGAGTTTCTTCAGAACCCCAGTA
>posi1042
GGCCTAGGAATGGGAATCCTACTGTGGTA
>posi1043
GGCCGGTTAGCTCAGTTGGTTAGAGC
>posi1044
GGCCGGTTAGCTCAGTTGGTCAGAGC
>posi1045
GGCCGGTTAGCTCAGTTGGTAAGAGCTTGGT
>posi1046
GGCCGGTTAGCTCAGTTGGTAAGAGC
>posi1047
GGCCCTGGGACCTAGGAGAGAAGAATA
>posi1048
GGCCCAGGCCTGCTGTAGCAACATGGAGAGC
>posi1049
GGCCCAAGGAAAGACATTCCAGGAGGCAG
>posi1050
GGCCATTTCAGTCTGCTGGTCCTACGGCAT
>posi1051
GGCCATTTCAGTCTGCTGGTCCTACGGC
>posi1052
GGCCATCCCAGAAGGCTTCGTGTGTGAC
>posi1053
GGCCATCCAGATGTATACGTGTAGGTCACA
>posi1054
GGCCAGATGGTACAGCCTGTTGCTCC
>posi1055
GGCCAGACAATGGGAGCAGACAGCCCAGAGC
>posi1056
GGCCAATCACTGTGGCAACAAGTATTGCCAGG
>posi1057
GGCCAAGGTCCTAGAGTGAGTTGGTTCAGT
>posi1058
GGCCAAGGTCCTAGAGTGAGTTGGTTCAGA
>posi1059
GGCCAAGCTGGTAGCCAGAATATGAA
>posi1060
GGCCAAGATGGGCTGCCAAGAGTTGC
>posi1061
GGCCAAGACAATAGGGAAGAGGCCTTG
>posi1062
GGCCAACGCAAGTATGGAGGCTGTGAAGGC
>posi1063
GGCCAAATGTAAAGCAGCCGTGTTCATCCA
>posi1064
GGCCAAAGTTTAGAGTCAGGTGCACCCCCGC
>posi1065
GGCCAAAGTTTAGAGTCAGGTGCACCCCC
>posi1066
GGCATTGATTGGATGCAAGGTCTCCACACT
>posi1067
GGCATGTCGTACTTGGTGGCAGGAGAGAGT
>posi1068
GGCATGTACACTGATCTGATGTGGAACCA
>posi1069
GGCATGTACACTGATCTGATGTGGAACC
>posi1070
GGCATGGTGCCAGGCACTCAGTAAACAAC
>posi1071
GGCATGGGTCCAGGAAGGGAATGGGC
>posi1072
GGCATGAGCATCTTTGTCGGGGCATTGTT
>posi1073
GGCATAAGCAAAAGAACAGCAGGTGCAGC
>posi1074
GGCAGGTAAGGATGGTAAGCCATACA
>posi1075
GGCAGCAGGAGTGGCTGCTGGAGCAGC
>posi1076
GGCAGCAGAATGGTTCACAGTTCTAGA
>posi1077
GGCAGAAAGTATCCTGGTGTGTTTGGT
>posi1078
GGCAGAAACTGCTGGATGCTGAGAGGA
>posi1079
GGCACTTCTGATTTGCCATGCAGGGAA
>posi1080
GGCACATGTGGATACGTGCAAGGTCGCTGA
>posi1081
GGCACATGTGGATACGTGCAAGGTCGC
>posi1082
GGCACAGGTCCGGGGATGGAACTCTAGCCA
>posi1083
GGCACAGGTCCGGGGATGGAACTCTAGC
>posi1084
GGCACAAGATGGAAGGGACCTGGGTCCTGGT
>posi1085
GGCAATGGATGGCGGGTGACATGGAATTC
>posi1086
GGCAAGGAGAAGCCGATACCCAAAAC
>posi1087
GGCAAGAGCACATGTGAGAGAGGTGAGCA
>posi1088
GGCAACAGAGTGGGTCTAGCTTCTATGC
>posi1089
GGCAAACGTAATCTGTGGGGTTAGATTCC
>posi1090
GGATTTACAATCGACAGGGGTCCGAACGCAGC
>posi1091
GGATTACAGAGGGGAGCTCAGAAGGCCA
>posi1092
GGATGTGAGTCAAGAGTGCTGATTGG
>posi1093
GGATGTATACGTGCAAATCACAGGGCATA
>posi1094
GGATGTATACGTGCAAATCACAGGGCAT
>posi1095
GGATGCTATGAAGATTGTTGAAATGACT
>posi1096
GGATGAGGTGCTACACAAATGAAAGATGGTA
>posi1097
GGATCTATTCTATGGAAAAGAGTGCATA
>posi1098
GGATCAGAGAGCTGCTGACCTAATGATGAAT
>posi1099
GGATATGGAAATGAGAGGACGGACAAGC
>posi1100
GGAGTTGCACTGATAGCCTAGACTGAC
>posi1101
GGAGTTCATCTTCTCAGAGCTGCTGT
>posi1102
GGAGTGAACAGTTCTGTCTTGCTGGT
>posi1103
GGAGTCATGTGTCACAGGAGCTCGAGA
>posi1104
GGAGATGACATTCACTTGATTGGCAAAAGG
>posi1105
GGAGAGTTGACTCACACAACCACAGGGTGA
>posi1106
GGAGAGCCCAAAGGAGATGTAGTCGAGGA
>posi1107
GGAGAAGGCCAGTGTGCTCAGAGTGCTATT
>posi1108
GGAGAAGCAGGCACTTCACATGGTAAA
>posi1109
GGACTTACTTGCCCAAGGGCCACAGCTGC
>posi1110
GGACTGAATGAAAGGGTCTATGATAA
>posi1111
GGACCTTGAAATGATGCCGTTTCGGTGGAGTG
>posi1112
GGACATGTCTGTGAGCCACTCCCTCATAGC
>posi1113
GGACAGTTCATGCCCGATGAGAAGTGCAG
>posi1114
GGAATTGTCAGGAGGGCTGCAGACCAGAA
>posi1115
GGAATGGGAATCCTACTGTGGTAGCTTATT
>posi1116
GGAATAACAAAGTGTAGATGGCAGCACATC
>posi1117
GGAAGGAGCTCTAACCCACTTTACTCCCAA
>posi1118
GGAAGCTACATGCCGCCTACCGACCTC
>posi1119
GGAACCTACAAATTTTCCACAGTGGATGCAC
>posi1120
GGAACAGGTGGTGTTTGGTTACATGAACAAGT
>posi1121
GGAACAGGTGGTGTTTGGTTACATGAACAA
>posi1122
GGAACAGGTGGTGTTTGGTTACATGAACA
>posi1123
GGAAATAGATGGTAAATGTTCCCTTTCA
>posi1124
GGAAAGTGTTTGATAGAGGAACCTTTA
>posi1125
GGAAAGCTGAGTAACTGCTGAGTAGGTGCAA
>posi1126
GGAAACTTACAATCATGGCAGAAGGCAAA
>posi1127
GGAAAAGGTGGCCCATCTGGATGGATACA
>posi1128
GCTTGGAAGATGGGTGCAGGTTCTAT
>posi1129
GCTTAGAGATGGAAAGTAGTTCAATGGT
>posi1130
GCTGTGCCTGAATTCCAACGGGAGGAA
>posi1131
GCTGTCTATAGGCGGCTTGTGTTAACCAGC
>posi1132
GCTGGTCTTGAATTCCTGACCTCAGGTGAT
>posi1133
GCTGGGTTTGGACACTGAGTGCCACCACGTGC
>posi1134
GCTGGGATTACAAGTGCCCACCACCATGC
>posi1135
GCTGGGAGTATGAAGATATCAGGAAG
>posi1136
GCTGGGAGGAAAATGCCCATGGTGATC
>posi1137
GCTGCTTAACCTGGCCTAGAACTTGCTGC
>posi1138
GCTGCAAAACCTTTCTTAAAGTTCTGTAA
>posi1139
GCTGATTGTACAGTCCCAGGGCGTTGAGT
>posi1140
GCTGAGGAAGAGTGGACGGACGGATGGCA
>posi1141
GCTGAGAAGTCCGAGATCAAGATGCCT
>posi1142
GCTCTTTCATCTCTATGTCCCACGTGTC
>posi1143
GCTCTCCCACCATTGAGGGTTTCTACCTGC
>posi1144
GCTCCTGGTCTTCAGCTATATAAACGTCCT
>posi1145
GCTCCTGGTCTTCAGCTATATAAACGTCC
>posi1146
GCTCCATGCAGGGTTGTGGTCATTCTCGC
>posi1147
GCTCATTTCACTCAGCTCGCCTCCTGC
>posi1148
GCTCAAGGGATCCTTCCTCGTTGGCCA
>posi1149
GCTCAAAGCAGGGAGTAAGGTGTGATTGCA
>posi1150
GCTATGAAGAACTATGTGGGGCTGGGTAA
>posi1151
GCTAGTGGGAGTGTCTTTTAGCATGC
>posi1152
GCTAGACACAGGGTGCTGATTGGTGTGTT
>posi1153
GCTAGACACAGGGTGCTGATTGGTGTGT
>posi1154
GCTAAGGGGAGAAGTGCTGGTACAGT
>posi1155
GCGTTTGGCATATGCTGGTTGGATGGA
>posi1156
GCGTTGGTATAGTGGTGAGCATAGCTGC
>posi1157
GCGTCTGGGAAGATGCCTGTTACCAGGT
>posi1158
GCGCTGAAAGGAGAAGGACCCCGATG
>posi1159
GCGCTCAGCACATTTGATAATGGAATGGC
>posi1160
GCGCTCAGCACATTTGATAATGGAATGG
>posi1161
GCGCCATGTTTGTCTGTGAGTGTTGGTGT
>posi1162
GCGCAAAAGAAAAAGATACGAAGAGGT
>posi1163
GCGAGATAAAGGTAACATGCGAGTAAGG
>posi1164
GCCTTGCAAGGTATAGACAGCCTGCTCACA
>posi1165
GCCTTCGAACCTGTGCATACTTCTTCCTC
>posi1166
GCCTTAGTGGGCACACGTGCTAGCCGGGA
>posi1167
GCCTGGGTAGCTCAGTCGGTAGAGCATCAGAC
>posi1168
GCCTGGGTAGCTCAGTCGGTAGAGCATCAGA
>posi1169
GCCTGGGTAGCTCAGTCGGTAGAGCATCAG
>posi1170
GCCTGGGTAGCTCAGTCGGTAGAGCA
>posi1171
GCCTGGCCAACATGGCAAAACGTCGTGTCTAA
>posi1172
GCCTGGATAGCTCAGTTGGTAGAGCATCAGA
>posi1173
GCCTGGATAGCTCAGTTGGTAGAGCATCA
>posi1174
GCCTGCTTGGTGCTCTGCACCCCTGA
>posi1175
GCCTGCTTCAGGGACGGAGCCATTACA
>posi1176
GCCTGCCCACTGAGGTGAAGTTTCAGGAA
>posi1177
GCCTCAGAAAGACCCTAGGACCTGTAGCC
>posi1178
GCCGTGTCTAGGGGTGAATGTTTACAGCT
>posi1179
GCCCTTTGTGCAAAGCTGAGGCTTCAGGGA
>posi1180
GCCCTGTGAAGAGGTGTCTTCTGCCATAAT
>posi1181
GCCCTGTGAAGAGGTGTCTTCTGCCA
>posi1182
GCCCGGCTAGCTCAGTCGGTAGAGCATGAGAC
>posi1183
GCCCGGCTAGCTCAGTCGGTAGAGCATGAGA
>posi1184
GCCCGGCTAGCTCAGTCGGTAGAGCATGAG
>posi1185
GCCCGGCTAGCTCAGTCGGTAGAGCATGA
>posi1186
GCCCCGGGCTTAAGAGATGAGTGAAC
>posi1187
GCCCATGTGTAACCTCCATCCCTGCCAC
>posi1188
GCCCAGGGAGTGGAGAGAGTCGCCTACAGC
>posi1189
GCCCAATAACGAGATGCAGGTGAACTGGGG
>posi1190
GCCCAATAACGAGATGCAGGTGAACTGGG
>posi1191
GCCATTTCTGGACCTGCTTGAGAACTCGCT
>posi1192
GCCATTCTTATGCCTTTGCATCCTCATAGC
>posi1193
GCCATTAGAATACGGATGATGATTAGTCCT
>posi1194
GCCATGTGACTTTCTTCAGTTAGTGG
>posi1195
GCCATGGTGACGTCCGGTAGCCTACTTGTC
>posi1196
GCCATGATTGAAAGCTTCCTGAAGCCTC
>posi1197
GCCATCTGCCCTGGTGGAATGCCTCGTCAAG
>posi1198
GCCAGTGATTGGCTTAGGAATGGCCACGG
>posi1199
GCCACGAGAGTACACCGAACGAAGGAGACA
>posi1200
GCCACAGGTGCAGAGCTGCCCAAGGCCTT
>posi1201
GCCACACTGTGTTGATCCACTCATGC
>posi1202
GCCAATTCCAGTCCAAAGCTTTGTTTGCCAAG
>posi1203
GCCAATTCCAGTCCAAAGCTTTATTTGCCAAG
>posi1204
GCCAATGGAAACCGGACACAGCAGTAG
>posi1205
GCCAATGACACGAGCTCACTGTCAGAGT
>posi1206
GCCAAGGACATTCTCGAGTCACCCAGGAA
>posi1207
GCCAAGACAATGGGAAAGAGGCCTCGAA
>posi1208
GCCAACAGCATGCTGGGTAACACTGTA
>posi1209
GCCAAAGCAATTCTTTTCCAGTAGCTGGGAGC
>posi1210
GCATTTCAGAGATGTTTGCAGCAGCCC
>posi1211
GCATTGGTGGTTCAGTGGTAGAATTCTCAC
>posi1212
GCATTGGTGGTATAGTGGTGAGCATAGC
>posi1213
GCATTGGTGGTATAGTGGTGAGCATA
>posi1214
GCATTGGTGGTATAGTGGTAAGCATAGC
>posi1215
GCATTGGTATAGTGGTATCATGCAAGA
>posi1216
GCATTCCTAATGAGATCCCAGGTGACA
>posi1217
GCATTCATTCGGCAATTACATATGGAGCCTT
>posi1218
GCATTCAGTAAATATGTGTTGGGTGAAGGT
>posi1219
GCATTCAGTAAATATGTGTTGGGTGAAGGG
>posi1220
GCATTCAGTAAATATGTGTTGGGTGAAGG
>posi1221
GCATTCAAGGCTTGTCTAGTCTGCCCAAA
>posi1222
GCATGTGTGAAAGAAAAGAAGGAGGTC
>posi1223
GCATGTAAGATGTGCCTTTCACCTTCTGCC
>posi1224
GCATGGACAACAGAGGTCCTTATCCAGGGGA
>posi1225
GCATGAGCGATCTATGCCTTAAGGACATGT
>posi1226
GCATCTCTTTATGTTGCCCAGGTTGGC
>posi1227
GCATATCACGTGGTGAGAGTGTGAGC
>posi1228
GCAGTTGATAAATTCTATCAGGGTTGG
>posi1229
GCAGTGTCTAGGGGTGAATGTTTAAAGT
>posi1230
GCAGTGTCTAGGGGTGAATGTTTAAAGCTA
>posi1231
GCAGTGTCTAGGGGTGAATGTTTAAAGCT
>posi1232
GCAGTGTCCTGTGGATTTAGCAAGGCTGT
>posi1233
GCAGTGTCCTGTGGATTTAGCAAGGCTGCT
>posi1234
GCAGTGTCCTGTGGATTTAGCAAGGCTGC
>posi1235
GCAGTGAACATTGGGCATATGAAGGTGTTT
>posi1236
GCAGTAAAGAAGCCGCTAAAACCCAACAA
>posi1237
GCAGGACGAGCCGCAGACAAAACTCCTGAC
>posi1238
GCAGCCGAAGGGAATTCTCCCCTGTTTCTGC
>posi1239
GCAGCATGTCTGACTTCAGGACCAGAAGGC
>posi1240
GCAGCATCTAGGGTTGAGTGTTTACAGC
>posi1241
GCAGCAGGTTAAAGACTGAACGGTTAGTGT
>posi1242
GCAGATAAACAAGTGAACACAGGTCTCTG
>posi1243
GCAGACTGCCAGTGACTGTGACCATGACC
>posi1244
GCAGACTACAGAGATGCTCAGGTCTCGTGC
>posi1245
GCAGAAGGAAAATGTCAGGTGGGAGCC
>posi1246
GCAGAAGGAAAATATGGGGTTGGAACTC
>posi1247
GCAGAACCTTATCCGTGGATCAGTTTGGC
>posi1248
GCACTTTGGGAGGCCGAGTCCTACGG
>posi1249
GCACTTGAGTTCAGGAGTTCAAGACCAGCC
>posi1250
GCACTTATCAATCAGCCAAATCTCATGAA
>posi1251
GCACTTAAAGTGGCGGTGTTTGTCCGAGA
>posi1252
GCACTCAAGTCCTGTCTCAGGCTTTGCTTT
>posi1253
GCACTAGTCTAGAGACTTGGGAGCCTCCAT
>posi1254
GCACCTACTAAGTGCTAAGCATTATCTTGG
>posi1255
GCACCCCTAGACACTGCCATGGCATCGAAGC
>posi1256
GCACCATTGAGCAGTGAGTGAACGAGACTC
>posi1257
GCACATTGAAGGTCATGAGATGCCTGA
>posi1258
GCACAATCTAAGCTGACCCGATTGGCTACT
>posi1259
GCAATGTGTGGAGACATTTTGGGTTGTCA
>posi1260
GCAATGTCTGGAGGCAGTTTTGGTTGTCAC
>posi1261
GCAATGCCTGGCTTCAAAGCTTCAAA
>posi1262
GCAAGTGGAAACCGGACACAACAGTAGGA
>posi1263
GCAAGGTATAGACAGCCTGCTCACATGGGCC
>posi1264
GCAACTTGCACCTTAGCCTAGAAAAGCCAC
>posi1265
GCAACACTTTCAGACTTGGATCCTGC
>posi1266
GCAACAAGTAAGACTGATTGCTGGTCAAGT
>posi1267
GCAAATGTTTATGAGTGATGACCATGTGC
>posi1268
GCAAATGTCACGCACAGTGATAGCAGGAGC
>posi1269
GCAAATCACTGGTGTAAGTCCAAGAGTCC
>posi1270
GCAAATCACAGGGCATATGATGATGGCT
>posi1271
GCAAAGTTCAAAGTGTTGGCAAGGCTGTG
>posi1272
GCAAAGTGCCGAACCTCTCTGTGTCC
>posi1273
GCAAAGGGTGGAGGGTGGGAGGAGGGA
>posi1274
GCAAAGAGTAGGGTAAGGATGGATAC
>posi1275
GCAAACATGAAGTGCATGTAGCGTGTCT
>posi1276
GCAAAATGAGAATATGTTAGGCCTGGC
>posi1277
GCAAAAAGTAGGGTAAGGACGAACAGAC
>posi1278
GATTTTGGTGCACCCATTACCTAAGAAGTGT
>posi1279
GATTTATTGAGCACATACCACACTCCACGC
>posi1280
GATTGGTGTTGGGAAAGGACCTGGAAGTG
>posi1281
GATTGGTGTGTTTACAAACCTTGAGCTCTA
>posi1282
GATTGGACAGGCTCCTTGATTGCCAC
>posi1283
GATTGAGACCATCCTGGCCAACATGGTGT
>posi1284
GATTGAATCATGGTGGTGGTTACTGC
>posi1285
GATTCCACATAGGAATGAGATCATGTGGTA
>posi1286
GATTAGTTGTCCTCGCACAAATTGCT
>posi1287
GATTAAGTTAAAATGATGCCGTTAGAGT
>posi1288
GATGTTGATGATGATGATGAATGGGA
>posi1289
GATGTGATGAAACTAACAAGGGCCCTGAC
>posi1290
GATGTCAGCCAGGTTGGTGTCTTCTGA
>posi1291
GATGTATACGTGCAAATCACAGGGCATATGT
>posi1292
GATGTATACGTGCAAATCACAGGGCATATG
>posi1293
GATGTAGGTGTTTAGGGCCATCAACTT
>posi1294
GATGTACCCCTTCCTGTGTCCATGTGATC
>posi1295
GATGGTTTTATAAGTGTCTGACAGTTCC
>posi1296
GATGATGGAAGATGGGGGTGACCCTACTGT
>posi1297
GATGAATCAGACATGGATCCTGCCTTTGA
>posi1298
GATGAAGGCCTTTATGATGATCCACTTC
>posi1299
GATGAACAGTAGGCCGGATGGAGACT
>posi1300
GATCTTCAGATGTTTGGTGGGCACCC
>posi1301
GATCGAGAAATGGTTCACTGTTGTTGC
>posi1302
GATCCTCACTGAAGGCCTACTATGCAC
>posi1303
GATCCGTGAATCAAGGGTGGAAATGGA
>posi1304
GATCATAGCTCACTGCAGCCTCGACTTCC
>posi1305
GATCAGTGTTTAGAACAGTGCCCCATGCA
>posi1306
GATCAGGCATTGGCTGAAACAAATGGT
>posi1307
GATCAGAATAAGGTCCTGGGGCAACTAA
>posi1308
GATCACTTGAGTCTAAGAGGTTGAGGT
>posi1309
GATCACAGCTCACTGCAACCTCGACCTCC
>posi1310
GATCAAAGACCTAAATGTAGCCACTGAA
>posi1311
GATAAGGTTTTAGGTGTCTTGATGGCAT
>posi1312
GAGTTTGAGACCAGCCTGGCCAACATGGT
>posi1313
GAGTTCAAGAACAGCCTGGCCAGGATGGT
>posi1314
GAGTGTTCTGTGATGATGGAAATGGTC
>posi1315
GAGTGGCGCTAACATCCTAAGTTTTG
>posi1316
GAGTCAGCAAAGGATGATGGGATTTTCATT
>posi1317
GAGTATTCGAGGTTAAGTGCTTGCCTAA
>posi1318
GAGTAAGCATCTTTGACTGATGACAGGTC
>posi1319
GAGGTTGCTGGAGCCTGTTTGATGAGAGCA
>posi1320
GAGGTGTTGTGGTGGGCTCTGCCCAGTA
>posi1321
GAGGTGTTATGAGCACCAAGTGGCCTA
>posi1322
GAGGTGTAGGGGTCTTGCACAGACCAGGGA
>posi1323
GAGGTCATGTAGGGGCCTTCACAGATGGGA
>posi1324
GAGGTCAGGAGATCGAGACCGTCCTGGCTA
>posi1325
GAGGTAGGCAAGCTTCTATGTAAACTGC
>posi1326
GAGGGTGAATACCTAGTTTGTTTGGTGGG
>posi1327
GAGGGCTTTGTAGAGTTATTAAATTGGC
>posi1328
GAGGCTGAAGCTGGATAGGGAGGTCGG
>posi1329
GAGGCCAGAATTCAGTTTGAATCTAAGGAG
>posi1330
GAGGCCACGAGGGGTTTTATGCGCCGAGC
>posi1331
GAGGCCAACAGCTGCTTGATGCTGAGAA
>posi1332
GAGGCATTTAACGTGAGCCACGTGTTGAGC
>posi1333
GAGGATTGCTTGAGCATGGAAGGCCGAAG
>posi1334
GAGGATTCCATTGGTTACTTGAGGTAC
>posi1335
GAGGATGTGACGGTGAGTAAAACTCAGT
>posi1336
GAGGAGGTGGAGGAGGCGGAGGAGGGA
>posi1337
GAGGAGCTACCTACTCCAGGGCCTCTT
>posi1338
GAGGAGCTACCCTTTCTGGCAGGAGC
>posi1339
GAGGAGCCATAAGGGAGATGGATTGTCCCC
>posi1340
GAGGAGATAATCTCCAGGATGCCTGTGAAG
>posi1341
GAGGAAGGAAAGATAAACCAGGACCTAA
>posi1342
GAGGAAACTGCCACTTATAAACCGTCAGATC
>posi1343
GAGGAAACCAAGTGGTGGATGGAATTGTC
>posi1344
GAGGAAAATGCCCATGGTGATCTGAGATA
>posi1345
GAGGAAAATGCCCATGGTGATCTGAGA
>posi1346
GAGCTGAAGAGCTTGGAGTCTAATGTTTGT
>posi1347
GAGCTGAAGAGCTTGGAGTCTAATGTTTGAG
>posi1348
GAGCTAGATACAGAGTGCCGACTGGTGTAT
>posi1349
GAGCTAGACACAGGGTGCTGATTGGTAA
>posi1350
GAGCTAATGTGTGCCGCTCTCATGGA
>posi1351
GAGCGAGGTGAGAAGCTAGATGACTT
>posi1352
GAGCCTGTTTGATGAGAGCACTACCTTCCTTC
>posi1353
GAGCCTGCCAAACATTTCCCATTCAGGA
>posi1354
GAGCCATGTGCCTGGCAAATCAGCAAATGGC
>posi1355
GAGCCAGGGCGGTCAAGGCTGCAGTGA
>posi1356
GAGCCAATGAACACATATGGTGTATGGA
>posi1357
GAGCAGTGGAGCCGAGGCCAGAATTCAGT
>posi1358
GAGCAGAGATTGCACCATGAGCCATTGCAC
>posi1359
GAGCAGAGAGGCCACGTGATATGTCT
>posi1360
GAGCACTGCAAGGGAATGATTGCGCTATT
>posi1361
GAGCAATCGATTTGGCAGCAGACACCAGC
>posi1362
GAGCAAGCTGATGGAATGGTTAATGTTG
>posi1363
GAGCAACACAATCTGCCGGTCCCAAAAG
>posi1364
GAGCAAATTAGGGACTGAGTCATGGCAGT
>posi1365
GAGATGGAAAGTAGTTCAATGGTGAGC
>posi1366
GAGATGCACAAGCCTGGGTCAAGAGA
>posi1367
GAGATCAAGATGCCTGAGGATTCAGTGTC
>posi1368
GAGATCAAGATGCCTGAGGATTCAGTGCCTT
>posi1369
GAGATCAAGATGCCTGAGGATTCAGTGCCTGT
>posi1370
GAGATCAAGATGCCTGAGGATTCAGTGCCTG
>posi1371
GAGATCAAGATGCCTGAGGATTCAGTGCCT
>posi1372
GAGATCAAGATGCCTGAGGATTCAGTGCC
>posi1373
GAGATATACCGATCGTTGTCTACCCACA
>posi1374
GAGAGTGTATAGTCATGGGTTCTGCC
>posi1375
GAGAGTGCAGGTGCATAGGTCTTAGG
>posi1376
GAGAGGATAAGAAACTGCCTCATGGTAGCCTC
>posi1377
GAGAGATTCAGAGATGGAACACACCA
>posi1378
GAGAGAAACATAAATCTGGCTTACGTGC
>posi1379
GAGAGAAAATTTGGTTGGCTGAAGTGTG
>posi1380
GAGACTGAGAGTTGGTGCTGGTGGTT
>posi1381
GAGACTAGGAACGAACCGCCCTTGCCTA
>posi1382
GAGACCAGCCTGACCAACATGGTGGAACCC
>posi1383
GAGACAGAAGGTAGGTTTGTGGTTGCTGG
>posi1384
GAGAAGTGTCACTGGAGGAAGAGCTCTGA
>posi1385
GAGAAATAAAGGGACAGAGCTCAAAAGAGA
>posi1386
GAGAAAGACCAATATCTTTCCACAGGGC
>posi1387
GAGAAACTATGTGGTTGTATGGAGTA
>posi1388
GAGAAAACGGATCAAGTGGGCTAACGCAA
>posi1389
GACTTTGCAGGACAATTTCGAGATATGGC
>posi1390
GACTTAGAGATGGAAAGTAGTTCAATGGT
>posi1391
GACTTAGAGATGGAAAGTAGTTCAATGGG
>posi1392
GACTTAGAGATGCAAAGTACTTGAATGGT
>posi1393
GACTGTAAGAATGTCTGTGCTGTATGC
>posi1394
GACTGGAACTACGTCTTCAGCTCTGC
>posi1395
GACTCTTATCCTCTGTGACTACTCTCCTACC
>posi1396
GACTCGCTTCTTCAGTGCCTTGCTGCTCC
>posi1397
GACTCAGATGGATTCCAGAAGAAGCA
>posi1398
GACTAGAAGGCCTTGGGCGTGTGTGTCCCTA
>posi1399
GACTAACTGGATATAGGGAAAGAGTGTTA
>posi1400
GACGAGGACAGAATTGATGAGCCTGA
>posi1401
GACCTTACATTCTGTTTGTCTCGATTGGC
>posi1402
GACCTGGGACACTTGAGCTTGATGGCGGGA
>posi1403
GACCGTTGTATCCGTGGGTCCCTGTTC
>posi1404
GACCCATTCCTTAGGGCAGTGCCTCTAGC
>posi1405
GACCATCAGGTGAGGGCAGTGTTAGG
>posi1406
GACCAGGGATGATAATGGGCCAAGAACCAA
>posi1407
GACCAGCTGACGTGGTAATTTCACAGGTA
>posi1408
GACCAGCCTGGCCAACATGGTGAAACCCCGCC
>posi1409
GACCAGATTGAAGAGTGGCTAAAACAGT
>posi1410
GACCAGACTCAGGGGTAGCCTTTTCAAACT
>posi1411
GACCAGACTCAGGGGTAGCCTTTTCAAA
>posi1412
GACCAGACTCAGGGGTAGCCTTCTCAAACT
>posi1413
GACCACGGGACCATGCATGTGCAAAG
>posi1414
GACCAATGATGAGTATTCTGGGGTGTCTGAA
>posi1415
GACCAATGATGAGTATTCTGGGGTGTCTGA
>posi1416
GACCAATGATGAGTATTCCGGGGTGTCTGAA
>posi1417
GACCAATGATGAGATTGGAGGGTGTCTGAAT
>posi1418
GACCAATGATGAGATTGGAGGGTGTCTGAA
>posi1419
GACCAATGATGAGACAGTGTTTATGAAC
>posi1420
GACCAATGATGAGACAGTGTTTATGAAA
>posi1421
GACCAATGATGAGACAGTGTTTATGAA
>posi1422
GACCAAAGAGGCATGGTGATCGGTAA
>posi1423
GACATGTTCATGATGGTCTTAATGCCC
>posi1424
GACATGCATAGAGGGAAGACCAGGTGAAGA
>posi1425
GACAGGTCACAGTCAAAATGCAGTGA
>posi1426
GACAGGACTTGATCACTGAGTTGATGTGGA
>posi1427
GACAGATTCATGGGTTTTTGAGCAGC
>posi1428
GACAGATGGAACAACATGTGCAAAGTC
>posi1429
GACAGAGAAAACAAGGTGGTGAACTA
>posi1430
GACACTTGCTATTCAAAAGACTCTAGGCTG
>posi1431
GACACTGGCGTTACCACTTGACCAAGG
>posi1432
GACACGCCTGTGCTCTGGATGTGAGATGTC
>posi1433
GACACCAGGAAGTGATTGTGGGGCTTT
>posi1434
GACACACAGGACCTGGTGCTGGATGG
>posi1435
GACAATGAGATGTTGCTGTCCCGGGAGTGT
>posi1436
GACAAGGACATGAGACAGTGGTGATGGC
>posi1437
GACAAAGTGTGTAATCCTCTGTGCCTCAGT
>posi1438
GACAAAGAGATAAAGAGAAAGCAGCTGGGCCC
>posi1439
GAATTTCAAGACCCTGACAGCAGAGC
>posi1440
GAATTGATGCCTCAGGTCAGGTTGAAA
>posi1441
GAATTAGTGTCTGATGTTGGATGTTCC
>posi1442
GAATGGTGGCTCCAGGGACTGAGGGA
>posi1443
GAATGCCTTATCCACCATCATGGTAATTC
>posi1444
GAATGAGATAGTGGTAATGGATGCACAAC
>posi1445
GAATCTGAAAGTTAAAGGGTGCTGTTC
>posi1446
GAATCAGACATGGATCCTGCCTTTGAGGAGC
>posi1447
GAATCAGACATGGATCCTGCCTTTGAGGA
>posi1448
GAATCAGACATGGATCCTGCCTTTGAGG
>posi1449
GAATCAGACATGGATCCTGCCTTTGAG
>posi1450
GAATACGGATGATGATTAGTCCTAAGTGC
>posi1451
GAATAATGCTGTTAGGAACACGGGTA
>posi1452
GAAGTTTCAGGAAGTTCATGACGTTTGCAGC
>posi1453
GAAGTGAAACAACCAGTTCCTGCCTTAACTGA
>posi1454
GAAGTCCGAAATCAAGATGCCTGAGGATTC
>posi1455
GAAGGTGATATTCCCCTGGAGTGGGGCTGC
>posi1456
GAAGGTACTATGACTGGACGTGCACGTAA
>posi1457
GAAGGGAACTGAGCCTGGTGGCCACT
>posi1458
GAAGGCAGTGTTGCTGTGTTCCTTCTGGATC
>posi1459
GAAGCTTCTGAAACCAGGCTGCCTGA
>posi1460
GAAGCCAATGTACAGTTCGGACTGTG
>posi1461
GAAGAGAGCTTGGCACACTGTCAGTGCTCCC
>posi1462
GAAGAGAACAAGAACCTCTGCCTGGTA
>posi1463
GAAGAATTGTCTTGGGCCACACATGAA
>posi1464
GAAGAATCGGATCACACCTGGGCTTGGAGA
>posi1465
GAAGAAGTGAGTCACACCCCTGTTGC
>posi1466
GAAGAAGAAACTGTTGCCTGGTGAGAGA
>posi1467
GAAGAACTTGGAATCTAGTGTTCGCGGGC
>posi1468
GAACTATGCCAAGATAGGTAATGGATGA
>posi1469
GAACGAGTACCAGCAGGGGAAATGCCA
>posi1470
GAACCTTCAATGAGTGTCCAGTGGGAGGTC
>posi1471
GAACATGGTTTGACCACACAATGGAA
>posi1472
GAACATGGGAGTGCAGATATCTCTTCACC
>posi1473
GAACATGACAGGGATCTTCACAGTGC
>posi1474
GAACAGGTGGTGTTTGGTTACATGAACAA
>posi1475
GAACAAGGGCCAAACCACCTCATCGTGGGAA
>posi1476
GAACAACATCAGTTCCTCCCCGAGTCT
>posi1477
GAAATAGACTATCTGTCTGGCAGGTT
>posi1478
GAAAGTACTAATAGTCCCTGATATGCAGAAA
>posi1479
GAAAGGTACTATGACTGGACGTGCACGTA
>posi1480
GAAACTTACAATCATGGCAGAAGGCAAAGGG
>posi1481
GAAACTGGTGTATCCTTATCACGGTGTT
>posi1482
GAAACTGCTAAAGGATGTCCTCATCA
>posi1483
GAAACCTCTGTCGCCAGTGGTGCGTTTGCCT
>posi1484
GAAACCTCTGTCGCCAGTGGTGCGTTTGCC
>posi1485
GAAACAGAACCTGAGATGGCCACAGCCCC
>posi1486
CTTGTGTTAACCAGGTCAATGAGTACCTCAA
>posi1487
CTTGTGGATTCTTGCTGTATGCATGC
>posi1488
CTTGTGATGGTATCGTAGGTAATCTGT
>posi1489
CTTGGGAAACATAGATTTGAAATCTTTTC
>posi1490
CTTGGAGTTTGATGGTTCTAGGCATGAGA
>posi1491
CTTGCGTCAGGATTAAAGGCTCTCGTGCCC
>posi1492
CTTGATTTCGGGTGATGGTACTTCATTAGC
>posi1493
CTTGATTGGATTGAAGGACGCAAAGTA
>posi1494
CTTGAGTGTTCACAACTGAAACCCCAGTGGGC
>posi1495
CTTGAGGGTGATGACTTACTGAGTATC
>posi1496
CTTGAGACCAGGAGAGGTCAAGGCTGC
>posi1497
CTTCCTCCATCTTAAAAGCCAGCTTCTGCAA
>posi1498
CTTCCCAGAAGATGAGTGCATGAGAGG
>posi1499
CTTCAGAATGTGATGGTTTGGAGATAGGGCC
>posi1500
TTTTGGTGGAGATGGGGATTCGCTGT
>posi1501
TTTTGGAATTTCCTTGGGGCATGGTT
>posi1502
TTTTCTGCAACTAGATGGTCCCATCGTGAA
>posi1503
TTTTATGGCCAGCTTTCAGGGGAGAAAGGT
>posi1504
TTTTAGTAGAGATGGGGTCTCTCTCTGTTGC
>posi1505
TTTGTGTCCCTGTGTACTTGAGATTAGGGA
>posi1506
TTTGTGCAGTTGAGGAAAAGGTGGCCCATC
>posi1507
TTTGTCTGAGGAGATAAACCATGCGC
>posi1508
TTTGTCAAGTACTTTACTGGTCAAGGTGT
>posi1509
TTTGGTGGTGGTGTTATCAGTCTGAGT
>posi1510
TTTGGTGATCATTCCTCTTCGGTGAT
>posi1511
TTTGGGTCTCGGTTATAAGCGAGAAAATGC
>posi1512
TTTGGCTTGCACTGTCACGTTGGATCC
>posi1513
TTTGGCTGCCTAATTATTGTATTTTTTT
>posi1514
TTTGCTGATGGGGACATTGAGGCTCGTGT
>posi1515
TTTGCTGATGGGGACATTGAGGCTCGTGG
>posi1516
TTTGCTGATGGGGACACTGAGGATCATGG
>posi1517
TTTGCGGTTCACCAATATATGATGTTC
>posi1518
TTTGCCATCCATAGGCAGCTGTGTTAGCCAGC
>posi1519
TTTGCCATCCATAGGCAGCTGTGTTAGCCA
>posi1520
TTTGCAGGGAAAACACTTCAGCATGGT
>posi1521
TTTGCAGGCTTGCAAGATCCAGGATCCC
>posi1522
TTTGCAACTCATCAGATTGTTTGCACAGG
>posi1523
TTTGATTAATGTCTCCCTCGCCTCCAAGAC
>posi1524
TTTGATTAATGTCTCCCTCGCCTCCAAGA
>posi1525
TTTGATGACGTACTGAATAAACAGTG
>posi1526
TTTGATGAAAAGTGGGTATAAACATGACTGC
>posi1527
TTTGAGTGTCTGCAATGGCAAGTGACTGT
>posi1528
TTTGAGGTGAGTCTCGAAGAGCAAACAGGA
>posi1529
TTTGAGGGTGATGATGGATTCTGTGT
>posi1530
TTTGAGGAGCTTACTGTCTACTGGCA
>posi1531
TTTGAGCTGGACCTCGAAAGATGGCAGGGG
>posi1532
TTTGAGCTGGACCTCGAAAGATGGCAGGGA
>posi1533
TTTGAGCTGGACCTCGAAAGATGGCAGGG
>posi1534
TTTGAGCTGGACCTCGAAAGATGGCA
>posi1535
TTTGAGCCATATAAATCTATTACCTA
>posi1536
TTTGAGATGAAGTTTCATGCTTGTCATCCA
>posi1537
TTTGAGACCAGCCTGGCCAACGTGGTGAA
>posi1538
TTTGACCCCACTGGTCCTCTTTCTTGCC
>posi1539
TTTGAATGACTCGGGGAAGCACAGCTGGT
>posi1540
TTTGAAGTTTGATTTGCAGCCTGCCC
>posi1541
TTTGAAGCGTTGGTTGTGTGACATGTGGTC
>posi1542
TTTGAAGCACGTGATCTTTGTACCTACTCCC
>posi1543
TTTGAAGATGGGAGTCTCACACTGTTGCC
>posi1544
TTTGAAAGGATGTCTGCCTAGGAGTGGAG
>posi1545
TTTCTTGTCGGGCTGATCTGGTTGTGATGT
>posi1546
TTTCTTGAAAGCAGTGTCTACATCCACTGT
>posi1547
TTTCTTGAAAGCAGTGTCTACATCCA
>posi1548
TTTCTTGAAAGAAGAGTCCAGACTTGCTGTC
>posi1549
TTTCTGTGCCTTGCTTATATCACTTAGCAT
>posi1550
TTTCTGAGAGTTTGTGTGGCACTGGTAAA
>posi1551
TTTCTCGCAGAGGGGGATTTGGTAGTGTC
>posi1552
TTTCGGGTGATGGTACTTCATTAGCTGCCT
>posi1553
TTTCGGGTGATGGTACTTCATTAGCTGCC
>posi1554
TTTCGGGTGATGGTACTTCATTAGCTGA
>posi1555
TTTCGGGTGATGGTACTTCATTAGCT
>posi1556
TTTCCGCTGATGACTTATGATGGTCTGTTT
>posi1557
TTTCCGCTGATGACTTATGATGGTCTGTT
>posi1558
TTTCCGCAGAGGTCTTTAAAACAGGGTGAGT
>posi1559
TTTCCCCTATTGGCTGGGGTTGGACTGC
>posi1560
TTTCCAAGATCACTCTGGCCCACCACACA
>posi1561
TTTCAGTAAACCCACAACCTTCAGCATGGGC
>posi1562
TTTCAGATAGAGAGCACTGTGGGTGGCTGA
>posi1563
TTTCAGATAGAGACAACTGTGGGTGGCTGA
>posi1564
TTTCACTTCTTTTGTGGATCTTCAGTTGC
>posi1565
TTTCAAGTGATTCTCCTGTCTCAGCCTCC
>posi1566
TTTCAAGCTTTAAATTGATCTGGTATTGC
>posi1567
TTTCAAGAAGTTTGGCTGTCAAGGAA
>posi1568
TTTCAACTTGACTGGTCTACGGTGTGTC
>posi1569
TTTATTGTTAATGCCCCCAAACTGGAAA
>posi1570
TTTATAGACACAGGATAGGGGCATGGTA
>posi1571
TTTAGCTGAATATATTAAGGCTTGTGAT
>posi1572
TTTAGCAGGGTAGATGATGAAAAGAC
>posi1573
TTTACCATGTTGGTCAGGCTGATCTCAA
>posi1574
TTTAATGTTGCAACTACAGGAGTGGTGTT
>posi1575
TTTAACATGCATGTTTTGGGGCTTTGGGC
>posi1576
TTTAACACAGATGTAAGGTGGAGAGTGCT
>posi1577
TTTAAATAAGATGGTAAGTAATTGGA
>posi1578
TTTAAAGCGTGCAGAACCATGAGCCA
>posi1579
TTTAAAGAGCCAAGGTCCCGCTATGTTGCCC
>posi1580
TTGTTTACCTGCTCAAGCCTCAGCAGT
>posi1581
TTGTTGTGGGGCCACCCTGTGCATGGTAGA
>posi1582
TTGTTGGATTGAAGGATGCCTAGATAGC
>posi1583
TTGTTCTAGTTTGAGGGTCGTGGAGC
>posi1584
TTGTTATGCCACAGTCAGATTGGAAAGT
>posi1585
TTGTTATGACGGCCTAGGAAACTAATA
>posi1586
TTGTTATAGTGCCATGGGTAACCCAT
>posi1587
TTGTTAATATCCCATTGGCCAGTGCA
>posi1588
TTGTGTTTTTTGTTGGTGCATTCTCGGG
>posi1589
TTGTGTTTTACCCTGTGAGAAGGACA
>posi1590
TTGTGTGTTGTGCCATTAAAGATTGTTGTC
>posi1591
TTGTGTGTCTGCATACTTGATTGCCT
>posi1592
TTGTGTGCTTTTGAGGACTAGGGTGTTAGC
>posi1593
TTGTGTCAGGGATCTGAGATCTTACA
>posi1594
TTGTGGGTCGTGATCAGGATGGAAGAAC
>posi1595
TTGTGGGCTACATAAATGATACACCTGGTC
>posi1596
TTGTGGCTTAGGAACGCCTTTAAGTGGTT
>posi1597
TTGTGGCTGGAATACGAGACATAATGGTTGT
>posi1598
TTGTGGCTGGAATACGAGACATAATGGTTGG
>posi1599
TTGTGGCAAAATTGTGACAGCAGCAA
>posi1600
TTGTGGATGATAAGCAAATTGTAGTA
>posi1601
TTGTGGAGGAAGCAAGTGCTGGCTGCCTC
>posi1602
TTGTGGAATGAACTGGTCTGTGTACCCCTC
>posi1603
TTGTGAGGGTGATTAGTTTGGCTAGT
>posi1604
TTGTCTTGTCCACAGTTTAAATGGAATCCC
>posi1605
TTGTCTGCAAACCTAAATTTTCATGGCTGT
>posi1606
TTGTCTCGTTTGATTCCTACCTCTTTAAAC
>posi1607
TTGTCACCAGTTGCTCATGTACCTCTTT
>posi1608
TTGTCAATCAAGTGACTGTCACCACCTCA
>posi1609
TTGTCAAGTACTTTACTGGTCAAGGTGTAT
>posi1610
TTGTCAAGTACTTTACTGGTCAAGGTGTA
>posi1611
TTGTATCCCATATGAGTGCTTACCAA
>posi1612
TTGTAGTGAATGGTTCCTTCCTGAGCC
>posi1613
TTGTACCTGGTGCTAAGTGAGTCAGT
>posi1614
TTGTACACTGACTTGGCCTCTGGTTGTTTCAA
>posi1615
TTGTAATTGACACTACTACCTACAATAGTCC
>posi1616
TTGTAAGTGGGAGGTACGCTATGGGTACAC
>posi1617
TTGGTTGTGTGACATGTGGTCAGGCGTTG
>posi1618
TTGGTTGCTCATGCTTTTGGTGTTGCATC
>posi1619
TTGGTTGAGTTTGTCTGAAGACCTGGGATC
>posi1620
TTGGTTGAGTGCTGTTGGCCCCAGTGCTGC
>posi1621
TTGGTTCAGAAAGGTGAGACAACTCAAAGT
>posi1622
TTGGTTACATGAACAAGTTCTTTAGTGGT
>posi1623
TTGGTGTCTTACGGCTACAAAGCGTCCAC
>posi1624
TTGGTGTACCTAGAGAGGAAATGTAAGTT
>posi1625
TTGGTGTAACCCAGATTGCTGTGCTTC
>posi1626
TTGGTGGCAGGAGAGAGTGCAGAGGAAA
>posi1627
TTGGTGGAAACAGAACGTTTGACTATGGGT
>posi1628
TTGGTGCGTTTACTAACCTTTAGGGAGT
>posi1629
TTGGTGCACCTGACTGCCTAGGTCTC
>posi1630
TTGGTGATGGGAGTGAGACCTTGTCTC
>posi1631
TTGGTGAGCACTCACATGGGATACAAA
>posi1632
TTGGTGAACAGGAAATGTTGCTGCCTGAAC
>posi1633
TTGGTCTTGGGTAATGCAACCATAGGGCAGGT
>posi1634
TTGGTCTCTAATAATTTCAGACAATGGTACCC
>posi1635
TTGGTCAGTTTTTTACCATTACAAACTAGA
>posi1636
TTGGTCAAGGTCCTAGCTACTAGAAA
>posi1637
TTGGTAGCCACAACACTGATGATTCTC
>posi1638
TTGGTAAGCTATTGATTATTGCCACAA
>posi1639
TTGGGTTTGAAATGCCTCATGGTGGCTTCTT
>posi1640
TTGGGTGGGGACACAGAGCCAAACCTGTGA
>posi1641
TTGGGTAGGTTAAGTACCTTGACTCAGGTGT
>posi1642
TTGGGTAGATACACCTGTTCCAAATGGAAGT
>posi1643
TTGGGTACATAGTTTAACCTCTTAGGATGCT
>posi1644
TTGGGTACATAGTTTAACCTCTTAGGATGC
>posi1645
TTGGGTAATGCAACCATAGGGCAGGAAA
>posi1646
TTGGGGCTGCAATAAGCCATGATTGTGCCGC
>posi1647
TTGGGCCATCCTATATCCTCATCTCTATGA
>posi1648
TTGGGCAGTCGATGGGACTGGGCGCC
>posi1649
TTGGGCAATATAGTGAGACCCTGTCTCTGC
>posi1650
TTGGGATTTTCTATACGACAGGGGTCCGA
>posi1651
TTGGGAGATATACCTAATGCTAGATGATGA
>posi1652
TTGGGAATGGATGAGGTGCTACACAAATGA
>posi1653
TTGGCTTTGGGAAGTGCTTTGAAGCTTC
>posi1654
TTGGCTTGTTGGCATCTCCTATGGGAT
>posi1655
TTGGCTTCGTTGACACTACCCTCCTCTGGTT
>posi1656
TTGGCTTACAGGAAGCCATGCCCATAGGA
>posi1657
TTGGCTGCATAGATGTCTTCTTTTGAGAAGT
>posi1658
TTGGCGATCAAACAGGTGGTGAGAATGTGT
>posi1659
TTGGCGATCAAACAGGTGGTGAGAATGTG
>posi1660
TTGGCCTGTGTTCGAATTCTGTCTCTGCCA
>posi1661
TTGGCCTGAGTGGTCGGAGAAGAGTCA
>posi1662
TTGGCCCTGAGGCTTACATTCTACTGGA
>posi1663
TTGGCCCATAGACCAGGAGGCCTGGGACTGC
>posi1664
TTGGCCATCGGGAAGTGCAGCGGTCCCA
>posi1665
TTGGCCAATCAGATGGTGCTTTCTTCAGGCC
>posi1666
TTGGCCAAAACTCATTGATTAGCACAAGT
>posi1667
TTGGCATGTGATCAAAAGTGGGTGTCAAA
>posi1668
TTGGCATGTGATCAAAAGTGGGTGTCAA
>posi1669
TTGGCATCAATATGGTGACCTCTCGGGAGC
>posi1670
TTGGCAGGCTCCCATAGGTGAATCACAGT
>posi1671
TTGGCAAGTTCGACCAGCTTCTTTGTGCCTC
>posi1672
TTGGCAACACCTTGACAGACACACCCAGA
>posi1673
TTGGATTCCTGTCAACGGTGCAGAAGA
>posi1674
TTGGATGGAACTGTCTGATTCAGAGCT
>posi1675
TTGGATGATGGGCCAGGGATTTGTGACT
>posi1676
TTGGATCACACATGGGCTTGGAGAATCACT
>posi1677
TTGGATCACACATGGGCTTGGAGAATCAC
>posi1678
TTGGATCACACATGGGCTTGGAGAATCA
>posi1679
TTGGAGTGTAGTGCACCTCATTGTGGGTC
>posi1680
TTGGAGTGGCCCAGGATTCAACCCTGC
>posi1681
TTGGAGTCATACACCTAGGTTGGAATCCTAGT
>posi1682
TTGGAGGTTGGCCCTGATGGGAGGTAC
>posi1683
TTGGAGGTGCAGCACGCTTATATGGACA
>posi1684
TTGGAGGCTGGTATGTCCTCAGTGCCCAGA
>posi1685
TTGGAGCTCAGAGAGGGTGAACTTGTCAA
>posi1686
TTGGAGCTAGAGAGTAGAAGCATGGTC
>posi1687
TTGGACTGTGTGTCAGGAAGATGGACTGC
>posi1688
TTGGACTGCTTCTGTGTCTCTTTAGGTGT
>posi1689
TTGGACTAAAGCACAAGTGCCACTCCAGT
>posi1690
TTGGACCACAAGCAGGTACCACCATACCCCA
>posi1691
TTGGACAGGCTGAATATCCTTCAGGAC
>posi1692
TTGGAATTGAGTTTGGGTCAAAATAAC
>posi1693
TTGGAATCTAGTGTTCGCGGGCAGGAAGC
>posi1694
TTGGAAGACGTGGTGCTGTTGAAACGGT
>posi1695
TTGGAAATGGCGTCACGCAAAACCTGCCTC
>posi1696
TTGGAAAGTCAGTCATGATATACAGGGTC
>posi1697
TTGCTTTAGAGGAATTAGAAAGAAGGATGGC
>posi1698
TTGCTTGGGAACAGCGTGACTATGGCC
>posi1699
TTGCTGTTTCCACCACATCTGTAGAGA
>posi1700
TTGCTGTGGAAAGACTTCACGTCTTGCCGAA
>posi1701
TTGCTGTGCTGTGAAGCCACTCTGTC
>posi1702
TTGCTGTGAATTGCATGCTGTTGGGAA
>posi1703
TTGCTGTGAATTGCATGCTGTTGGGA
>posi1704
TTGCTGGCAAGATGGCCGAATAGGAACAGC
>posi1705
TTGCTGCCTGATCATTCCTCTGGAAGTT
>posi1706
TTGCTGATAAAACAGGTTGCAGTGATGGCC
>posi1707
TTGCTCTGGAGGAACTTATGTTGTGGAAA
>posi1708
TTGCTCACAAACGGCTCGAGTGATGGA
>posi1709
TTGCTATGAAAGAGACACACTTCCTGGGA
>posi1710
TTGCTAGACTGGAAGCTCTCAGAGGGC
>posi1711
TTGCTAATGGTTTAGCTGGATGATCAGG
>posi1712
TTGCGTCAGGATTAAAGGCTCTCGTGCCCCA
>posi1713
TTGCGCAAGGCGACACAGTGAATGAGC
>posi1714
TTGCCTTTGATAAGGAAAGTGGTGGG
>posi1715
TTGCCTTTCACAGGAGCGATGGGCAA
>posi1716
TTGCCTTGCAAGGTATAGAAACCTGTACAT
>posi1717
TTGCCTGTACAATCATTATACCTTGGA
>posi1718
TTGCCTGGGTATCACCAGTGGAGGCTGC
>posi1719
TTGCCTGATTGTGTCTTCATTCCCTAAACT
>posi1720
TTGCCTCTGAGGCTCACATTTCACTTTCCCA
>posi1721
TTGCCTCAGCACCTAGGTAATCCTCCGCCCG
>posi1722
TTGCCTAAATTAGATATGGATTAGACTC
>posi1723
TTGCCGTCTGTAGGCAGCTTGTGTTAACCA
>posi1724
TTGCCGACAATTGGAACAAGAGCCTGAGT
>posi1725
TTGCCCCAAATTGCATAGTAATGGATGGAA
>posi1726
TTGCCCAAGACATCTCACATGACCAA
>posi1727
TTGCCATTAGAATACGGATGATGATTAGT
>posi1728
TTGCCATGCACCGTGACATATTCACAGGTT
>posi1729
TTGCCATGCACCGTGACATATTCACAGGT
>posi1730
TTGCCATGATGAGGTTGGATAATGGGT
>posi1731
TTGCCAGTGATTGGCTTAGGAATGGCCACGT
>posi1732
TTGCCACGAGAGTACACCGAACGAAGGAGA
>posi1733
TTGCCAATGGGATATGGGATGCTGGT
>posi1734
TTGCATGAGGTGTAACACCGCGAAGGTC
>posi1735
TTGCAGGTAAAGGATGGCCAGCATGC
>posi1736
TTGCAGGGTGGAAGCCTTCACCAGTGG
>posi1737
TTGCAGGGAAAACACTTCAGCATGGTGCAGT
>posi1738
TTGCAGGACAATTTCGAGATATGGCAAGGA
>posi1739
TTGCAGGAACGTGGGTGGAGCTGGAG
>posi1740
TTGCAGGAAAACAAGCTTAAGACGCCCAC
>posi1741
TTGCAGGAAAACAAGCTTAACATGCCCACT
>posi1742
TTGCAGGAAAACAAGCTTAACATGCCCAC
>posi1743
TTGCAGGAAAACAAGCTTAACACGCCCAC
>posi1744
TTGCAGCAGAGATGGGAGTTTCGTGATCAC
>posi1745
TTGCAGAGAGCCTATAAATGGACGTGCAA
>posi1746
TTGCAGAATGGTGACCAAACAAAGGT
>posi1747
TTGCACTTTAGCTAACCTGGGTGACA
>posi1748
TTGCACTGTGTCATACATCCTCTTGGTC
>posi1749
TTGCACATTAGCAGTTACTACCCATTTCCAA
>posi1750
TTGCAATAAGGCAGAGGGTCTAATTG
>posi1751
TTGCAAGATGGAATGCAGAGTGTGAC
>posi1752
TTGATTAATGTCTCCCTCGCCTCCAAGT
>posi1753
TTGATTAATGTCTCCCTCGCCTCCAAGA
>posi1754
TTGATGGACATTTGGGTTGGTTCCAAGTC
>posi1755
TTGATGGACATTGGGTTGCTTCGAGAT
>posi1756
TTGATGGAACGTGAAGGAATCGGCATG
>posi1757
TTGATGGAAATGGGCACTATTCTTGGCCT
>posi1758
TTGATGCCGAACTCAGTGCGGACACCCCGTC
>posi1759
TTGATCATGCAAATGGATTTGAATGTG
>posi1760
TTGATCACGATAACCCTGAAAATCAGCGC
>posi1761
TTGATCACCACTATTTAATGTCAGGATC
>posi1762
TTGAGTTGATTAACACAGGCCACCTGCA
>posi1763
TTGAGTGGAAGCAGCTCTCAGCTGAT
>posi1764
TTGAGTGCTTACTGAGTGCCACCTCCTC
>posi1765
TTGAGTGCTAAAACCAGGACTGTCCTGGGC
>posi1766
TTGAGTGAGAATCAGTGGTGACCTGAC
>posi1767
TTGAGGTTTGGGAACCTGTGCCTAGATT
>posi1768
TTGAGGTCCATTCTAGCCGCTGTACCCC
>posi1769
TTGAGGCTCAGGTGGGCATCATGGTC
>posi1770
TTGAGGCGGGAGGACTGCTTGAGGCCAGG
>posi1771
TTGAGGCAGTGAGCCAATGAACCCTAA
>posi1772
TTGAGGAGCTTACTGTCTACTGGCAAA
>posi1773
TTGAGGAACTGAAACGACAGGAGGGCGA
>posi1774
TTGAGCAGGGAGGGAGACAGGGGAGGGA
>posi1775
TTGAGAGTGTTAGGACCTGCTCTAGGGTGT
>posi1776
TTGAGAGTCCAGGATGAAAGCCATACAAGC
>posi1777
TTGAGAAATCGGATGGTTGCTGTGTCTGTGTA
>posi1778
TTGAGAAATCGGATGGTTGCCGTGTCTGTGTA
>posi1779
TTGAGAAATAGGATGGTTGCTGTGTC
>posi1780
TTGACTCACACAATCACAAGATGAAGTC
>posi1781
TTGACTAAGGAATTCATTTCACTGCA
>posi1782
TTGACGGTGTTGCTTCAGAGAGGAGT
>posi1783
TTGACCTTGCGCAAGTTACTCACTCTCTCT
>posi1784
TTGACCTTAATCATAAGGGATGGTAAC
>posi1785
TTGACCTGGGTGGTGCCAGCTGATCCCC
>posi1786
TTGACCTGGATGTTTGTAAAAGTGTAC
>posi1787
TTGACAGGGCCTAAGTGACATACCCAGAGTC
>posi1788
TTGACACTACTACCTACAATAGTCCACAGCA
>posi1789
TTGACAATGTCTGGGTCATTTTGGTTGTC
>posi1790
TTGAATTGTAATCCCCAATGCTGTAGGTGG
>posi1791
TTGAATGTGTCAACCAAATTTCGTGTA
>posi1792
TTGAATGGTATTGCCTAGGTTTTCTTCTA
>posi1793
TTGAATGCTCACAACTTGATTATGCCA
>posi1794
TTGAATGACACACAGGAGCCAGTAATGGGT
>posi1795
TTGAATGAATTGGGCTACAAAGCATTGCTTCA
>posi1796
TTGAATCGGTTTGAAGCCCGAGAGCGTGC
>posi1797
TTGAATACACCTACCAAACGTCATAGCT
>posi1798
TTGAAGTGTTAAGAATAGATGGGATTG
>posi1799
TTGAAGTGAGGACTCAAGAACGCAGT
>posi1800
TTGAAGTCTTCTACAGGCTAGATGTGCTAT
>posi1801
TTGAAGTCTTCTACAGGCTAGATGTGCTA
>posi1802
TTGAAGGTGGAAGGGTATGGTAGGATGGGT
>posi1803
TTGAAGGCCATCCCCGAAGGCTTTGTGTGT
>posi1804
TTGAAGGAGACTACACAACTATGCAAAGC
>posi1805
TTGAAGCGTTGGTTGTGTGACATGTGGTC
>posi1806
TTGAAGCCACTTAAAGACAGAAAGGA
>posi1807
TTGAAGCATATGGAACATATTCTGCTACTT
>posi1808
TTGAAGATTGTCTTGGTGGCCTTCAACTGT
>posi1809
TTGAAGAGACAGCAGGCATGTCTTACATGGT
>posi1810
TTGAAGAATCGACTGGGACTCGTCCT
>posi1811
TTGAACTTACTGTAGGTTCACGGAGTGAC
>posi1812
TTGAACCCAGGAAGAAGCCTAGCTGC
>posi1813
TTGAACAGAGGAGTGCCTTGATTGAT
>posi1814
TTGAACACCTCGGGTGATCTGCTGGACTC
>posi1815
TTGAACAATTGATTAAGGACTCTGGCT
>posi1816
TTGAACAATATGAAATCAGTGCACCTTGA
>posi1817
TTGAAAGTCAGTCATGATATACAGGGTC
>posi1818
TTGAAAGGCAGTCTAGGTTGCAAGGACTACA
>posi1819
TTGAAAAGGTCTTCTCTGAGTTCCTGTGGC
>posi1820
TTCTTTCCTGAGCAAAGCCGAGAAACTTCT
>posi1821
TTCTTGTTCTGAAGTGTCTACTCTTT
>posi1822
TTCTTGCCTATTAAACTTCCCGCTCC
>posi1823
TTCTTCCTGGCCTCTGTGCAGCCTCC
>posi1824
TTCTTCATAGTGTTGATGGTCTTTAC
>posi1825
TTCTTCAGCCTGCAACAATGTGTCAAC
>posi1826
TTCTTAACATGCTCCAGTTGGTGAATGCCT
>posi1827
TTCTGTGAGGAGGTGATGCCAAAGCGGA
>posi1828
TTCTGTGACAGCAGCCTGAGATGGAC
>posi1829
TTCTGTACCCCAGTTTCCTCAAGTGC
>posi1830
TTCTGTACCATACTGTCCTGTACTTC
>posi1831
TTCTGGTGTGCATTGAGCTGTGATTT
>posi1832
TTCTGGGTCGGGGTTTCGTACGTAGCA
>posi1833
TTCTGGCTGATTCGTGGTCTCACTGGCCTC
>posi1834
TTCTGCTGCAGGGAAGCCTGGTCCCGCCTA
>posi1835
TTCTGCTCAATACTCTGCGATGGCTCCCATGC
>posi1836
TTCTGCTCAAAGGGCTGAAGTTATGGCTGT
>posi1837
TTCTGCCTTCAGAGTTAACCTCTTCA
>posi1838
TTCTGCCTTCAGACTCCTTGATTTTTAGTGC
>posi1839
TTCTGCAACTCAAGATTCAGGAGAGC
>posi1840
TTCTGATGATTCAGATGATTCTGATGT
>posi1841
TTCTGAGCAGTAGTTCTCAACGATGGGTT
>posi1842
TTCTGAGCAGAAGGAACAGTATGTGCTAAA
>posi1843
TTCTGAAATGACAGAGAACTCAACATATGGA
>posi1844
TTCTCTTTGTTGGGTATCTCTCTTGCTTCC
>posi1845
TTCTCTTCTAACTACAAGCAGCCAGAAAGAGC
>posi1846
TTCTCGCAGAGGGGGATTTGGTAGTGTC
>posi1847
TTCTCCTGAGCCGCCACTGCAGTTTCTGT
>posi1848
TTCTCATGCACGGGAGAGACCAGGTGGA
>posi1849
TTCTCACTGGGTCTTCTGTTTGAAAGGAG
>posi1850
TTCTCAAGGTTAGCTCCCTTAACTCACGGA
>posi1851
TTCTATGTTGCCCAGGCTGGTCTTGA
>posi1852
TTCTATGGAAAAGAGTGCATAAAATTGGC
>posi1853
TTCTATATACAGTAGAAAGTTCTTGAAAGC
>posi1854
TTCTAGTGTTCTCACTTGCCATGAAAGT
>posi1855
TTCTAGGTAGAAGGAACTGCATGAGC
>posi1856
TTCTAGGGCAAACAGCCACCAAGAGGCA
>posi1857
TTCTAGAATTGTTCCTGGCACAGAGTAGG
>posi1858
TTCTACTTCTAGATCCCTGAGGAATCACCAC
>posi1859
TTCTACTTACCACAGGGCCTTTGCACACGC
>posi1860
TTCTACAGATCCTGAACAAGCCCCCAAAA
>posi1861
TTCTACACAGACACAGCAACTATCTGATTTC
>posi1862
TTCTAAGTGATTGACAAGGTGAAGCAAGTC
>posi1863
TTCTAAGTCACAGGATGAGAAGGATGTTGGC
>posi1864
TTCTAAGGTGACTCACTCTAATGGTTGGGA
>posi1865
TTCTAAGCTATATGGCTATGTATAAGTGC
>posi1866
TTCGTGTCTGACTGATGAGGAATCAAGCAGT
>posi1867
TTCGGCTTCAGATGCGTGCAGGGTGATGT
>posi1868
TTCGCTCTACTCAGACCTTCAACAGAT
>posi1869
TTCGCATGGTGAGAGGAACAAACAAGC
>posi1870
TTCGAGACTAGTCTGGGCAATATGGTA
>posi1871
TTCGAGACCAACTTGGCCAACATGATGA
>posi1872
TTCGAAATCCAACAGGTGCAAAGGCGCAT
>posi1873
TTCCTTTCTTGCCTCGACTTGTTCCCGAAGT
>posi1874
TTCCTTTCTTGCCTCGACTTGTTCCCGAAG
>posi1875
TTCCTTGAGGAAGTGGCAACTGAGCT
>posi1876
TTCCTTGAAACTTTGCATGTGCCATTCCC
>posi1877
TTCCTTATGTCCAGCACCTGTGTGTCTATC
>posi1878
TTCCTTAGAATACAGTTCTGTGCAGTCCC
>posi1879
TTCCTGGTTTGGTGCAGCCTGCATATACTC
>posi1880
TTCCTGGCATGGTTTCCTTCGTGACC
>posi1881
TTCCTCTTGGAGGTGCTGAGGATTAAATGA
>posi1882
TTCCTCGCTTTGTTTGTGCATTTTGTCCA
>posi1883
TTCCTAGAGTTGCCCATGTGTCTGCCT
>posi1884
TTCCTACTATCCCTGACTGGTTAGTGT
>posi1885
TTCCTACCCAAGTGGCCTCCAGCTGT
>posi1886
TTCCGGCAGAATAGTACTCCACTGTGC
>posi1887
TTCCGACGAGCATAGTCCTAGAGTGT
>posi1888
TTCCCTGGTGGTCTAGTGGTTAGGATTCGGC
>posi1889
TTCCCTGGGCTTGTTTATGCCATGAAGCAT
>posi1890
TTCCCTGCAAAAAGTTGTCGATGCTTGAGGA
>posi1891
TTCCCTCACTATCATGAGAACAGCATGGG
>posi1892
TTCCCTATTAGAAACAGAGTGTTGTGGGCGT
>posi1893
TTCCCTATTAGAAACAGAGTGTTGTGGGCGG
>posi1894
TTCCCTATTAGAAACAGAGTGTTGTGGGCG
>posi1895
TTCCCTATTAGAAACAGAGTGTTGTGGGC
>posi1896
TTCCCTATTAGAAACAGAGTGTTGTGGGA
>posi1897
TTCCCTATTAGAAACAGAGTGTTGTGGAC
>posi1898
TTCCCGTTTTGTAGATGAGGAAGTCAGGGC
>posi1899
TTCCCCAGGCAAACTCTGCCGTCATTCTGCC
>posi1900
TTCCCATGTGAGCAGAAGAGGTGCACGCCA
>posi1901
TTCCCATGTCATGCTTTAAGACCCAGGA
>posi1902
TTCCCATGGGCTTTGGGATGAGGGCTT
>posi1903
TTCCCATGCACGGGAGAGACCAGGTGGAG
>posi1904
TTCCCAGTCAGGATGTTTGAGTGTGTC
>posi1905
TTCCCAGGTGTAGGAATATGATAGGTC
>posi1906
TTCCCAGATTTACTCATGCCTGTTGCCTGA
>posi1907
TTCCCAATACTGGGACTGTGCTTGGTC
>posi1908
TTCCATCTAATAGGAATGCCAGTTTGCCT
>posi1909
TTCCATATGTGTGCTTCTGTCAGGTTGGC
>posi1910
TTCCATACTGAGGGTGTGAGCTGTTGGTGT
>posi1911
TTCCATAAAAGTGTGAGGTGTGTGGCCC
>posi1912
TTCCAGTGAAAACTCAGGGCGTGATGGAGT
>posi1913
TTCCAGTGAAAACTCAGGGCGTGATGGAGAA
>posi1914
TTCCAGTGAAAACTCAGGGCGTGATGGAAA
>posi1915
TTCCAGTGAAAACTCAGGGCGTGATGGA
>posi1916
TTCCAGTCTTTCCTTGTTTTGATTTTCC
>posi1917
TTCCAGTAAACAGGTGGCACTCTGATCTCT
>posi1918
TTCCAGGACATCATGTGGAATTGGTCTCTC
>posi1919
TTCCAGATGATGGGTGTACTATTAATT
>posi1920
TTCCACTTGACCATGCTCCAAGCACCTGGGT
>posi1921
TTCCACTTGACCATGCTCCAAGCACCTGGG
>posi1922
TTCCACTGTATGACCAAGGCCTGGGA
>posi1923
TTCCACATGGAATGGATCCCCAGCCCTA
>posi1924
TTCCAAGTGGCCATAAGACCTCCCAGATGTT
>posi1925
TTCCAAGTAATAGACCAACTGTTCCTGAGG
>posi1926
TTCCAAGGATTTCAGGAGTTGTATGC
>posi1927
TTCCAAGATGATTGAGGTTTCTGCTGAGT
>posi1928
TTCCAAGATGATTGAGGTTTCTGCTGAG
>posi1929
TTCCAAACCTAACTGTCCCACATAAAAGGGC
>posi1930
TTCATTTCACAGATGGGAAAAACTGAGGCC
>posi1931
TTCATTGTTTCAGAATTGCCCCGGGA
>posi1932
TTCATTCATGGAGTAAGTCTTTTGTGATGC
>posi1933
TTCATTCAAACTTTGAAGCGTTGGTTGTGT
>posi1934
TTCATGATGGTTCAGATCCCCACTGAGGTC
>posi1935
TTCATCTTGGAGCATGTGCACTGAAGAC
>posi1936
TTCATCTGTAAAGTGGAATGATAATAGGAC
>posi1937
TTCATCTGCAATGCAGAAAGGGTGGAGGTT
>posi1938
TTCATCCACAGATGAAGGGATACAGAAAC
>posi1939
TTCATCAGGAACTGGGTCTGTAGGTAC
>posi1940
TTCATAGGATTGTTGTGAAATTTAGGTGAGT
>posi1941
TTCATAGGATTGTTGTGAAATTTAGGTGA
>posi1942
TTCATAGCAGGGATATAGGATGGAAAAGA
>posi1943
TTCATAGCAGCATGATAATGGACTAATAC
>posi1944
TTCATACCATTGTCTACCTGTGATTCC
>posi1945
TTCATAACCTGACGCGTCCACCCTACTGC
>posi1946
TTCAGTTTGAATCTAAGGAGCCTCTTA
>posi1947
TTCAGTGGACAGCACAATGAATGTTTGCA
>posi1948
TTCAGGTGATACCTTGGGCAATGAGA
>posi1949
TTCAGGTACAGCTGTGATGAAGGATGAA
>posi1950
TTCAGGCCATCTGGATGTATACGTGCAAA
>posi1951
TTCAGGATACACTTTAGAGGAGTATAAGCT
>posi1952
TTCAGGACCAGAAGGCCAAAACATCTGTCAGC
>posi1953
TTCAGCTGTCAGCAGAGAGGTGACCC
>posi1954
TTCAGCCTTTCCTGAGATGGCAAACAGGAGA
>posi1955
TTCAGCCTGATCCAACTAAATGTTCTT
>posi1956
TTCAGCCTAAACGTTTTGCCAGGAACACT
>posi1957
TTCAGCAGGAAGTAGCCAGAAAGAGTCGT
>posi1958
TTCAGCACAGGAGAAAGATGGAGGCCGGAA
>posi1959
TTCAGATTTTCGGAAGGTAACTTGGCGC
>posi1960
TTCAGATGCGTGCAGGGTGATGTGTGGT
>posi1961
TTCAGAGACTCCCAGAGGAGAAAGAGTGT
>posi1962
TTCAGAAAGTCTGTCTGGTTTCAGGGCAT
>posi1963
TTCACTTTGTCCTGTTGTTACCCTGGTTC
>posi1964
TTCACTTCTTTTGTGGATCTTCAGTTGCT
>posi1965
TTCACTTAACGAGTGTGTAGGCACCTTCTA
>posi1966
TTCACTGAGAAGTGTCACTGGAGGAAGAGC
>posi1967
TTCACTCATTCATTCATTTGTCCATC
>posi1968
TTCACTACACGCCAACCAGAGTGGTC
>posi1969
TTCACGACCCTGTGTCATAGCCTCATCCATC
>posi1970
TTCACCAGGATTCAGAATGCTGTAGTGGAA
>posi1971
TTCACCAGGATTCAGAATGCTGTAGTGGA
>posi1972
TTCACCAGGATTCAGAATGCTGTAGTG
>posi1973
TTCACCAAAGATGAAACCTACAAAACC
>posi1974
TTCACAGTCTAGTGAGGTTGACAGGCATG
>posi1975
TTCACAGGGTGCAAGCTCCAAACTTTGGCAGC
>posi1976
TTCACAGAGTGGTGTCTCACTAGAGGC
>posi1977
TTCACAGAGAGCCAAGCTGGGGACATGGA
>posi1978
TTCACAGAAAGGTACCAATTTGGTGGC
>posi1979
TTCACACTGCATCTTCTCCTACCACAGGTGT
>posi1980
TTCACAAGGGGAAACCAAGTGGTGGATGGA
>posi1981
TTCACAAGAGGAAACCAAGTGGTGGATGGAA
>posi1982
TTCACAAGAGGAAACCAAGTGGTGGATGGA
>posi1983
TTCACAAGAGGAAACCAAGTGGTGGATGG
>posi1984
TTCACAAGAGGAAACCAAGTGGTGGATGC
>posi1985
TTCACAAGAGGAAACCAAGTGGTGGAT
>posi1986
TTCACAAGAGGAAACCAAGTGGTGGA
>posi1987
TTCACAAAAGGAAGTCAAACAATACCACCT
>posi1988
TTCAATTTGCACTGTACAGGTGGGTCCGC
>posi1989
TTCAATTGATCCCTACATATGGTTACT
>posi1990
TTCAAGTGCACAGTTTGACTTTTGACTTGG
>posi1991
TTCAAGGTTACTGTGAGCTTGATTGCACCA
>posi1992
TTCAAGGTCCGTTCATGTTGCAGCATGT
>posi1993
TTCAAGGGTAAGCCTGTTGATGCCTGAGT
>posi1994
TTCAAGGCATTTATAAACTGAATGGGAC
>posi1995
TTCAAGGAAGCAGTGAGTTACGACTGTGC
>posi1996
TTCAAGCCCTTCAAGGACTCCCCACTGCCAAT
>posi1997
TTCAAGATGAGATTTGAGTGGGGACACAGC
>posi1998
TTCAAGACGTCAAGAAGCTGGACACCCTCCA
>posi1999
TTCAAGACGTCAAGAAGCTGGACACCCTCC
>posi2000
TTCAAGACCAGCCTGGTCAGCATGGTGAA
>posi2001
TTCAACTGTGAGTGACGGTGAATCAAGCT
>posi2002
TTCAACTAGAATGCAGAGTCCACAAAGTC
>posi2003
TTCAACATACAAATTTGGGAGACACTGAC
>posi2004
TTCAAATTCGTGTATTGTAAGTGAAGTGCA
>posi2005
TTCAAATGCTTCGAAATCCAACAGGTGCAA
>posi2006
TTCAAAGAGGAACCAGGAGTACGGGAGGA
>posi2007
TTCAAACTTTGAAGCGTTGGTTGTGTGAC
>posi2008
TTCAAACCAGCCCAGCAAAGTATCCA
>posi2009
TTCAAAATGAGATTTGGGTGGGGACATAGT
>posi2010
TTATTGGTGGTCAAACAAAGAAACAGGTGG
>posi2011
TTATTGAGTGGAAGCAGCTCTCAGCCGACGT
>posi2012
TTATTACTCACTGGGCCCTCCTGCAGCTCC
>posi2013
TTATGTGCTACCTAAAGGCCAAAGAGCCCTA
>posi2014
TTATGTCCAGCACCTGTGTGTCTATCTGCT
>posi2015
TTATGGATTGGCTAGTTTTGAGCCAGC
>posi2016
TTATGCTCGGGTGCGCTCCCACACTGTGGAGT
>posi2017
TTATGCAAGGAAAGAATTTAGTGCCAAAGA
>posi2018
TTATGATGCCACAAGGGTAGAAGCTA
>posi2019
TTATGAGCTGTAAGGCTGATTGCGAAGGT
>posi2020
TTATCTCATTTAATTCTGAGCACCTCTGCGA
>posi2021
TTATAGCCTGATCATTGTCCCTCCCTCTGTA
>posi2022
TTATAAAGTGTTAGGACAGCTCAGAGGAGG
>posi2023
TTAGTTCTTCTAGGTTTGGAATAGGTGGT
>posi2024
TTAGTGATTATCTCTAGAGCAGCCTT
>posi2025
TTAGTAGAGACGGGGTTTCGCCATGTTGCA
>posi2026
TTAGGTTGGTGCAAAAGTAATTTTGGGTTC
>posi2027
TTAGGTGTTTGCAATAAATCCTGGTA
>posi2028
TTAGGGGACTAGACATGTTCAAGATGGT
>posi2029
TTAGCTTCATGTTGTCAGGTTGATCC
>posi2030
TTAGCCATAAAGTGAGTGCCTTGGTCA
>posi2031
TTAGCAATGAATTGAGGCCTAGTAGC
>posi2032
TTAGCAAAGAATGTCACTGCATGATGCCC
>posi2033
CTTCAACATACAAATTTGGGAGACACTGACA
>posi2034
CTTCAACATACAAATTTGGGAGACACTGAC
>posi2035
CTTATCTGTAAAATGAGGATAATAGTGC
>posi2036
CTTAGGCGAATGCTATACTGTACGTA
>posi2037
CTTAGAGATGGAAAGTAGTTCAATGG
>posi2038
CTGTTGTTTAAGCCACCTAGTTGATGGT
>posi2039
CTGTTGGAAAAATGGTGCTGATAGACTT
>posi2040
CTGTGGATTTCCTGTGAACTGGTTGTT
>posi2041
CTGTGCTTTTTCCACAGAACTGTGCAACC
>posi2042
CTGTGAATAGCACTGTTGTGAACATTGGT
>posi2043
CTGTGAAGGGAAAACGGCCTACTCAA
>posi2044
CTGTACACTTGAGGAAGCTTGGGCTCAGA
>posi2045
CTGTAACCTACAAATGACGTGCTGAGA
>posi2046
CTGGTTGACAATTGGTTGAGTTTGTCTGA
>posi2047
CTGGTGAAGATACTGCGAACATTCTT
>posi2048
CTGGGTTTAGAACATGGGCTTCTTGTT
>posi2049
CTGGGTGGTCTGTTGGATACAGTGGTC
>posi2050
CTGGGTGACATCTGCTGACTAAATCTTC
>posi2051
CTGGGGCTGGAAGTGGGTCATGACTGC
>posi2052
CTGGGCAAAGTCAGCTTCTAAATTGAC
>posi2053
CTGGGAGGAAAATGCCCATGGTGATCTGAGA
>posi2054
CTGGGAAGAATTGAGACCAGAAACTTTGGCC
>posi2055
CTGGCTGGAAGTGCAAAGTCAAGGTGTTGGC
>posi2056
CTGGATGATGGGGTGGTCCCCCCATGC
>posi2057
CTGGACAAACACCACCGCTTTAAGTTCTAG
>posi2058
CTGGAATCTAACCCCACAGATTACGTTTGCCT
>posi2059
CTGGAAGAGACAAACTTAACAAGGAGGT
>posi2060
CTGGAACCTTTACACACTGATGATGA
>posi2061
CTGCTTACTATTGCCACAAGTAGCTGA
>posi2062
CTGCTGTACCTTAGAATCATCAGGGGAGC
>posi2063
CTGCTCTCAAGAAACTCACTATCTGGTC
>posi2064
CTGCCAGTGATTGGCTTAGGAATGGCCACGT
>posi2065
CTGCCAGTGATTGGCTTAGGAATGGCCACGG
>posi2066
CTGCCAGTGATTGGCTTAGGAATGGCCACGA
>posi2067
CTGCCAGTGATTGGCTTAGGAATGGCCAC
>posi2068
CTGCCAGTGATTGGCTTAGGAATGGCCA
>posi2069
CTGCATCCCAGCCACTCCAGCCATCGCTGA
>posi2070
CTGCATAGTATTCCATGGTGTATATGTGC
>posi2071
CTGCAGAAAGGGTGCCGCTCGCTAGCAGTC
>posi2072
CTGCACTGTAGCCTGGGTGACCAGAGTGA
>posi2073
CTGCAAATACGTCAGATGTGTGAGGC
>posi2074
CTGATGCCGAGCCACAGCTGGACTGT
>posi2075
CTGATGAGATTTATGGCTTATAGGGCATGA
>posi2076
CTGATCAGCCTCCTTCTTTGCCTCCTGATC
>posi2077
CTGATAGTGAGTTCTTATGAGATCTGGTTGTA
>posi2078
CTGAGTAGCTTCTAAATCTTTTGTAGA
>posi2079
CTGAGGTATTTTCAGGATAGCCTCAGC
>posi2080
CTGAGGAGAGCAACTGACAGGATGGA
>posi2081
CTGAGAAGTCCGAGATCAAGATGCCTGAGT
>posi2082
CTGACCTCAAGTGATCCACCTGCCTCAGCC
>posi2083
CTGACCAACTGGCCACTAAATTGGGAGT
>posi2084
CTGACAATTGGTTGGGTTTATCTGGAGAC
>posi2085
CTGACAATCACGGTGGAAATTGAAGAGACA
>posi2086
CTGACAACGACTCTATGGGGGCATCAGCATA
>posi2087
CTGAAGCGTTGGTTGTGTGACATGTGGTC
>posi2088
CTGAAGACTTGATCTTGAACTTCACCATCTC
>posi2089
CTGAACTTGAGGGTGATGACTTACTGA
>posi2090
CTGAACCTCGCAATTGTTCAGACTGTGTGGC
>posi2091
CTGAACCAAATAGGAGTAACCATGGCC
>posi2092
CTGAAAGCCAGTGGTGCAACCCCATC
>posi2093
CTGAAAGACAAAACCGCCTGCAGTTTT
>posi2094
CTGAAAAGAAATGAGCAGTCGGGCCA
>posi2095
CTCTTCATCGTCTGCTTCATCTGATC
>posi2096
CTCTAGCTGTGTCCTCATGTGGCCGAAGGGT
>posi2097
CTCGGGGTGATCAACAAGCTACCTGGTGGC
>posi2098
CTCGATTTCTCACCGGGCCTTAGCTGC
>posi2099
CTCGAACTCCTGACCTCAGGTGATCTGCCT
>posi2100
CTCCTGGGTGTCAAGTACTCTGTTGTGTGC
>posi2101
CTCCTGAAGTCAGCGAGACCACGAACCC
>posi2102
CTCCTATCTCAGAATGGAACGAACATAGGATC
>posi2103
CTCCGGTTGATGTGCTACCTGGGCTTA
>posi2104
CTCCCTGTGAACTGGGAAAGGGCCATC
>posi2105
CTCCCTGAGGACCTGAGAGGCGTCCTTCCCC
>posi2106
CTCCCAAAGTGCTGAGATTACAGGGTGTGAGC
>posi2107
CTCCATTGGCTGGAGCTGGAACTCACA
>posi2108
CTCCAGGTGACCGTATGTGGATCCAGGA
>posi2109
CTCCAGGAGAAGACCACCTTCCCACT
>posi2110
CTCATTCCTTAGGGCAGTGCCTCTAGCTGT
>posi2111
CTCATGACTGGTGAGGTTGGGTGCCCTTGT
>posi2112
CTCAGAATGTGACCGCATTTGGAGATGGAA
>posi2113
CTCACTCTACTAGTTCACTGGAGAGCTGGT
>posi2114
CTCACCTGTCGAATGGGTACATTCGGGAAC
>posi2115
CTCAAAAGTAGGGAAGCCGATGGTGCGGCC
>posi2116
CTAGGTGAAATTGAGTTACAGTGACAGC
>posi2117
CTAGGGATCTTAATTGAGTTCCGATGTGGTGA
>posi2118
CTAGGGAGCTGAGATGGCTTAGACAG
>posi2119
CTAGCTGAAGTTTGAGTCCACTGTTC
>posi2120
CTAGAAGACTTGTAATGTTCCCAACAC
>posi2121
CTACTCAGGAGGTTGAGGCAGGAGAATTG
>posi2122
CTACCTGCCTCCAAAACTGCTGGTGTTGCCT
>posi2123
CTACATCTGATTGGTGTACCTGAAAGTGA
>posi2124
CTAATGTAATTGGTACTACTGCCTTGATT
>posi2125
CTAATGCTAAATGATGAGTTAGTGGG
>posi2126
CTAAGGAAAAGAGGACACGGCCTCAG
>posi2127
CTAAGCTATATGGCTATGTATAAGTGCGCA
>posi2128
CTAAGACTGTTTCGCGCTGATTTCCTAGA
>posi2129
CGTTAGCACTACCGTTACTACCCGTAAGCAA
>posi2130
CGTGCAGCTTAGTTTCTTCGACGGAAAACA
>posi2131
CGTGAAGGTACATTTGTCAAGGCAGGAGGT
>posi2132
CGTCAGTTTTCTGATATTTCTAGAAGGTC
>posi2133
CGTAGGCAGGAAACCCGGGTCCAAAGT
>posi2134
CGTACAGAAATGTTTATGGTGGGCTTGT
>posi2135
CGGTTCAATAGTACAGTGGTTCTGGAGC
>posi2136
CGGTGAGAATGCAAAACGGTGCGGCTGC
>posi2137
CGGTCACTTGCCAGAACTATTGGATGAA
>posi2138
CGGTACTATTCTGATTGCTGACCTAGA
>posi2139
CGGGTTTGGACACTGAGTGCCACCACGTG
>posi2140
CGGGCCAGGGCTACTCGGAAGCATCTAG
>posi2141
CGGGATTGTAGATTCTGTGGTTAATG
>posi2142
CGGGAGCCTGCAGCAGGCACATCTGACC
>posi2143
CGGCTAGCTCAGTCGGTAGAGCATGAGACT
>posi2144
CGGCTACCTAAGAGGGAAGGGCCCCCTGTGC
>posi2145
CGGCCAACACAGGGGAACCCCGTCTCCACC
>posi2146
CGGCATTGTGTAGTCCATGGTATCCACAA
>posi2147
CGGCAGAGGTGAGACAGAATGCTGAGAGA
>posi2148
CGGAGAACAAGCCGATCTCACAGGGCT
>posi2149
CGGACATGGGCATGGAAGGACGGTTGCCA
>posi2150
CGGAACAAAGCTGGATGGAGAATGACTTT
>posi2151
CGCTGGCTCAGGAGTGAAGCTGCAGAC
>posi2152
CGCTCGCTAGCAGTCTTGCCACAAGAGCACA
>posi2153
CGCTCAGCACATTTGATAATGGAATGGC
>posi2154
CGCCGTCTTAAGAGTTGTAACACACA
>posi2155
CGCCATGTTAGCCAGGCTAGTCTTGAAGTCC
>posi2156
CGCCAAAGGATAGAACCGTCAGGGGCC
>posi2157
CGCATACTGGAGTAAGGTGGGCCCTTCAC
>posi2158
CGCAGGTTATTCCTAATGTAACCTCATCGGTC
>posi2159
CGCAGAGTTTGAAGGGAAGCCACTGC
>posi2160
CGCAGACCCACTGTTGACTTTCACCCC
>posi2161
CGCACTAAGTTCAGCATCAGTATGGT
>posi2162
CGATGGTTCAGGGTACACTACAGAGGAG
>posi2163
CGATCTCAGCAAGAGGAATGCGGTAG
>posi2164
CGATATGTGGTCAGTGCTCCAGCAGGC
>posi2165
CGAGATTGGTTGTCTAAGGTGTATTG
>posi2166
CGAGACCAACATGGCCAGAACTGTCTA
>posi2167
CGACTGTGATGAATCCAAGGTGTGATACCTGC
>posi2168
CGACAAGTTAATATTATGTCCAAGAGCTGC
>posi2169
CGAAAGCATCACCTGCATGCACTGTCTTTA
>posi2170
CGAAAAGAGTCAGCAAAGGATGATGGGATT
>posi2171
CCTTTGGCCTTGCCTATGGGTTGTTGGT
>posi2172
CCTTTGGATAATACTGAGGTATGGCCTTGGC
>posi2173
CCTTTGAGGAGCTTACTGTCTACTGGCAA
>posi2174
CCTTGGTGTACTGGAAGAATCAGATC
>posi2175
CCTTGATGTCTGCTCTGGCCATGCTT
>posi2176
CCTTCTGATGTTCAGATGTGTTCGGAGTTTC
>posi2177
CCTTAGGCCATGACGGTCCTTGGATTTGCTC
>posi2178
CCTTAATACATGGCTGAAGGAAGCTCTA
>posi2179
CCTGTGCTGTCCTGCCTCAGATGCAGA
>posi2180
CCTGTCATGTCTTAGGCTGCTTAATCAT
>posi2181
CCTGTAAAATGGTGGATTTGGACTATGTGA
>posi2182
CCTGGTTCCAGATGGTTCTACACAATAT
>posi2183
CCTGGGTGTCAAGTACTCTGTTGTGTGCTTTA
>posi2184
CCTGGGCTTTTATGGACCTCAGAGGGGAA
>posi2185
CCTGGGCTTTGATCTCCGCATCTGAAA
>posi2186
CCTGGGCAACATAGCGAGACCTCGTCTC
>posi2187
CCTGGGATGCCAGGATTGACTGTCCAGTT
>posi2188
CCTGGGATCAATGGAAAGGAATGTTCAGG
>posi2189
CCTGCGAGTCAGCCCTTGATGTCCTGCTC
>posi2190
CCTGCCTGTCTGTACGTGTGTACTGGT
>posi2191
CCTGCAAAAAGTTGTCGATGCTTGAGGAA
>posi2192
CCTGCAAAAAGTTGTCGATGCTTGAGGA
>posi2193
CCTGAGTATGGGAAGTCAAGGGTGCAGTGA
>posi2194
CCTGAGCTCTATGTTGGACCCTTTCAGC
>posi2195
CCTGAACTTTGGGCCTAGCTGTGTAC
>posi2196
CCTCTGCTAAGTGTGCTACATGCCTAAT
>posi2197
CCTCGAACTCCTGACCTCAGGTGATCCACC
>posi2198
CCTCCTCGCAGGGCATATGATGGGATATGA
>posi2199
CCTCCCAAAGTGCTGGGATTACAGGCGTGAG
>posi2200
CCTCATGTGATCTGGTTGTCTAACAGG
>posi2201
CCTCAGCACCTAGGTAATCCTCCGCCCACT
>posi2202
CCTCAGACGGCGGGAGATCGTGCAGC
>posi2203
CCTCAGAATGTCACTGTGCTTTGATGTGGCC
>posi2204
CCTATTTTAAGGTTTTGATGTTGACA
>posi2205
CCTATGCTAACAGTGTGATTTATGGT
>posi2206
CCTAGGTGATGCACTTGGGTGGGCAC
>posi2207
CCTAGGGAAACCTAACATTCAAGCCA
>posi2208
CCTAGGAGAAAATGGTTTATGGGCGA
>posi2209
CCTACAGCACCAGCCCAGGAAGCCAACGAA
>posi2210
CCTAACGGCGTCTTCACTTGGCTTTCAGG
>posi2211
CCTAAACTCCTCGTGTGTGTCTGTGTTC
>posi2212
CCGTGGCCAAGATCTCTGAGATAGGAAGTG
>posi2213
CCGGCTAGCTCAGTCGGTAGAGCATGAGA
>posi2214
CCGGCCCGGACACGGACAGGATTGACAGAT
>posi2215
CCGATAAGCAGAGGTCCATGGGTGGTT
>posi2216
CCGAAGGCTTCGTGTGTGACTGATGAGT
>posi2217
CCGAAAAGAGTCAGCAAAGGATGATGGGA
>posi2218
CCCTGGTAGTCTAGTGGTTAGGATTCGG
>posi2219
CCCTGGGTCCTCCAGAGTTTGTGTCAGGGA
>posi2220
CCCTCAGTGAATCACAAATCATGTGGCC
>posi2221
CCCTCAACTGTAAGGCTAGGATAATGCCCAC
>posi2222
CCCTATCTTAGTGCACCTGAAGGGAA
>posi2223
CCCTAGGAACACATTCTCTTTCTCAGG
>posi2224
CCCTAGAGAAAAGCACCTACGTTGGACA
>posi2225
CCCTAACACAAGCAGGTGAAGCTGTGGGAC
>posi2226
CCCGTGATGAGATGGTTCTGGCCCTTGTTCC
>posi2227
CCCGGGTGACGGTGAGATGAGCTGAGATC
>posi2228
CCCGGCCCGGACACGGACAGGATTGACAGATT
>posi2229
CCCGCAGGAATGTGGGTGGATCCTAGATGCAT
>posi2230
CCCGCAGGAATGTGGGTGGATCCTAGATG
>posi2231
CCCCTCATGGTTGTTGGACTCTGCCT
>posi2232
CCCCTAGCCAAGGGAAGCCACGAGGGA
>posi2233
CCCCGTACTCAAGTTCTGGTCAATGAGAAG
>posi2234
CCCCCCTCGCAAGGCATGTGATGCAGGTG
>posi2235
CCCCCCACTGCTAAATTTGACTGGTT
>posi2236
CCCCCCACTGCTAAATTTGACTGGCTA
>posi2237
CCCCAGGTGATGCCAGTGAGGGGCCTG
>posi2238
CCCCAGGAAAGCAGGACTTGCTGCTAAGGG
>posi2239
CCCCACTGCTGCTGACTCTAACTGTGTTCC
>posi2240
TTAGATGAGCCAGATACAGTATAGATCCCCC
>posi2241
TTAGAGTGGGTGCCCAAGGGATAAATGGT
>posi2242
TTAGAGGTCATCGTGAAGGTACATTTGTCA
>posi2243
TTAGAGATGGAAAGTAGTTCAATGGTGAGC
>posi2244
TTAGAGATGCAAAGTACTTGAATGGTGACC
>posi2245
TTAGACCCATAGGCACAGGTCCGGGGATGG
>posi2246
TTAGAATACGGATGATGATTAGTCCTAAGT
>posi2247
TTAGAATACAGTTCTGTGCAGTCCCGCCCA
>posi2248
TTAGAAGTCCAAATCAGGTGGTGGTA
>posi2249
TTACTTAATGTAAATGGGTCCAGGTGCTGT
>posi2250
TTACTGTGCGGTGGGCATAACTGGTCTGT
>posi2251
TTACTGGTCAAGGTGTATGATATGCCATTC
>posi2252
TTACTGAGTCCACATCTGTCTTCAGACG
>posi2253
TTACTCTATTTGTATGTGTGTCAGCTT
>posi2254
TTACTCACCTCTTCCTTTTCTTTCCAGTGA
>posi2255
TTACCAGAGAGGGTGAAATGGTCTGGGAG
>posi2256
TTACATGTGTTTTCTGGATGAGCCTTT
>posi2257
TTACAGCTCATAAAAGCATCGTGGACCCAA
>posi2258
TTACAGATGCCCAGAAAGATCCAGTGACTT
>posi2259
TTACAGAGTGCTGATTGGTGTGTTTACAAA
>posi2260
TTACAGAGGTCAGAGAAGAGAAGAGA
>posi2261
TTACAGAGAAACGCCACACCCTGAGA
>posi2262
TTACACTAACTCTGAAGGGCTATACTCTC
>posi2263
TTACACAACTCGTGAGCCTCCATGCCCAGC
>posi2264
TTACAATTCAAGATGAGATGTGGGCGGGG
>posi2265
TTACAAGCTGTGGTGGCTATGGTGAA
>posi2266
TTAATCTATAACTAAGGTCTGAGTCCTGA
>posi2267
TTAATCCTCACATTTATGAATACAGGAATTA
>posi2268
TTAATCCTAGGGGTTTCAGGATGAAGGTCC
>posi2269
TTAATCCTAGGGGTTTCAGGATGAAGGTC
>posi2270
TTAATATGCAAATGTAGGGTGCCATGATA
>posi2271
TTAAGTTAAAATGAGGTGATTAGGGT
>posi2272
TTAAGTCCCACACAACCATGTTCACTT
>posi2273
TTAAGCTGGAGTGCAGTGGTACCATCTTG
>posi2274
TTAAGCCTTACGGGAGACTCTGCCCTCA
>posi2275
TTAACTTTAGCCCATTTGTTCACACCCA
>posi2276
TTAACAGTCTGGTCACGACTCTGCAGGG
>posi2277
TTAACAGTCAGGATTAATGGAATTCATGC
>posi2278
TTAACAGATGGGGAAACAAAGGCCTAGAGGG
>posi2279
TTAACACTTATTGAGTGCTTATTGTGTGCC
>posi2280
TTAACAATCCCAGGTGATGTGTGTGCA
>posi2281
TTAACAATCATGGCAGAAGGACCTCTTCAC
>posi2282
TTAAAGGAGAGCACACCATTCCAGTGA
>posi2283
TTAAAGATGCTTGATAAATTATTAGG
>posi2284
TTAAAGAGCCAAGGTCCCGCTATGTTGCCC
>posi2285
TTAAAGACTCTGAATAGAAGACACCAGCCAGC
>posi2286
TTAAAGAATAAGCTATGTTCTAATGGCCAC
>posi2287
TTAAACATTGTGGTCATCATTGAGATAGG
>posi2288
TTAAACAGGGTGAGAAGCCTCCTGGCC
>posi2289
TTAAAATGAAAATGAGAAAGTGCAGG
>posi2290
TTAAAAGAGAGGGTGGCTACATAAGCAT
>posi2291
TGTTTTATGGGTTCCTACATTGATTC
>posi2292
TGTTTTACTGCCATAGGTTTGGGTCC
>posi2293
TGTTTGTTCCTTCTGGCTGATTCGTGGTC
>posi2294
TGTTTGTGCATTTTGTCCAGTTCTTTGTTC
>posi2295
TGTTTGTGCATTTTGTCCAGTTCTTTGT
>posi2296
TGTTTGGTTCCACATTGCTTTTGTGAG
>posi2297
TGTTTGGGAGCCAATGATTGGAATCAAA
>posi2298
TGTTTGCAGACATTGGACAACTGGTC
>posi2299
TGTTTGATGAGAGCACTACCTTCCTTCAGGAG
>posi2300
TGTTTGATGAGAGCACTACCTTCCTTCAGGA
>posi2301
TGTTTGATGAGAGCACTACCTTCCTTCAGG
>posi2302
TGTTTGATGAGAGCACTACCTTCCTTCAGAA
>posi2303
TGTTTCGACTTCCCCAATGGTGCTGCCTCT
>posi2304
TGTTTCCCATGACCTGTGGGCTCTGC
>posi2305
TGTTTATTTGCCTCGCTTTCACGTTGTCC
>posi2306
TGTTTATTTCCTGCCACTACTAGTTGCTC
>posi2307
TGTTTATGCGTAGTGGCAGCAGTAGC
>posi2308
TGTTTATGCCATGAAAGTTGAATTTCAACC
>posi2309
TGTTTATCAAGACAATATGTGCACCACTGA
>posi2310
TGTTTATCAAGACAATATGTGCACCAC
>posi2311
TGTTTACTGCCATGTTAGCAATTTGATG
>posi2312
TGTTGTTTTGCCTGGAACCAGCTTCC
>posi2313
TGTTGTGTTATGGAGATGGTTTCATTC
>posi2314
TGTTGTGGTGTGACCTAGATATGGTATTT
>posi2315
TGTTGTGCAGACGAATCTCTCAGCAGAGTT
>posi2316
TGTTGTATGGAAGGGATTCCTGCATGGGC
>posi2317
TGTTGGTGATCCTGACTCAGTGCAGGC
>posi2318
TGTTGGTGACCGACGATTTGGCCTTGAA
>posi2319
TGTTGGTACATGGCTTGAAATGAAGCAAGC
>posi2320
TGTTGGGCTTTGCCTTTCTTTGTTGCCTCA
>posi2321
TGTTGGGAACGGGTGCTCGGTGTTGCAGAA
>posi2322
TGTTGGGAAACAGCAAATTGAAGCCA
>posi2323
TGTTGGATTTGGTTAACTCGAAAGGCT
>posi2324
TGTTGGAGTCAGCAAATGCGTTTTGAGG
>posi2325
TGTTGGAGCCATGGCAATGATGTAAA
>posi2326
TGTTGGAAATGCAGAGTCTCAGACAGCAGT
>posi2327
TGTTGCTGAAACTATGAGGTTGTCCT
>posi2328
TGTTGCTCAAACAACCACACGTGTTCC
>posi2329
TGTTGCCTGTAGCAGGGATAACCCCTCATA
>posi2330
TGTTGCCCGCACTGTGTCCAAGTGTTCTC
>posi2331
TGTTGCCCAGGCTGTTCTCGATTTTGTGG
>posi2332
TGTTGCCCAGGCTGGAGTGCAGTAGCGCGA
>posi2333
TGTTGCCCAACCCCCTCATGCACGGAAT
>posi2334
TGTTGCCAAACATAGTCAATTCATGAA
>posi2335
TGTTGCATAAGGTGGCCGCTGGCACAAACT
>posi2336
TGTTGATGTCTCATGGCTGTGTGGGT
>posi2337
TGTTGATGTCATCCACTTATGTCAGCCT
>posi2338
TGTTGATGGCTGTTGACTGATCAGGG
>posi2339
TGTTGATCGGTGACCTTACCCCCAACC
>posi2340
TGTTGAGTGTAAACCTAGGAATGAATCGC
>posi2341
TGTTGAGTAATTTCTCATGCTACGACCTC
>posi2342
TGTTGAATGAATGAATTTATAAGATGC
>posi2343
TGTTGAAGTAGATGTCTTCTTGGTGGGTT
>posi2344
TGTTGAAAAGTTGGAACTTTTGTGGGA
>posi2345
TGTTGAAAAACCTAGGATTACTTAATGC
>posi2346
TGTTCTTTCTTTCTAGGGCCTCAGCCTAAAT
>posi2347
TGTTCTCATGCACGGGAGAGACCAGGTGT
>posi2348
TGTTCTCATGCACGGGAGAGACCAGGTGG
>posi2349
TGTTCTCATGCACGAGAGTGACCAGGTGG
>posi2350
TGTTCCTGGACCAAACTGAGGGTCGGGCTGC
>posi2351
TGTTCCTGCATGGCTAAGTGCCTGGGTTCA
>posi2352
TGTTCCTAGACCAAAACGAGGATCAGGCTGC
>posi2353
TGTTCCCTGTTGGGCCAGTTGCCCCC
>posi2354
TGTTCCCATGCACGGGAGAGACCAGGTGGA
>posi2355
TGTTCATTCCTGGGCAGAGGCCAAAC
>posi2356
TGTTCAGGTTAAGGTAAAGGATCGTGGAGT
>posi2357
TGTTCAGCATTTGGGGCCATACTGCCT
>posi2358
TGTTCAGATCGAATTACCGGTGCATGC
>posi2359
TGTTCACTTGTTTGTCTGCTGACCTTCC
>posi2360
TGTTCACAGGATCTCTGGGGTGTCAATTT
>posi2361
TGTTCACACGTACAAGAAAGATCAAAGAC
>posi2362
TGTTATTGAGTGGAAGCAGCTCTCAGCTGA
>posi2363
TGTTATGAACAAGGTGGATCTCAGTCAT
>posi2364
TGTTAGTCTGATGGGCTTCCCTTTGTGGG
>posi2365
TGTTAGGGTCCATAGGTGGCTGTGTTAGTC
>posi2366
TGTTAGGGTCCATAGGTGGCTGTGTTAGT
>posi2367
TGTTAGCCAGGATGGTCTCGATCTCCTGA
>posi2368
TGTTAGCAGGTTGTCCAGTGTTGGGTTCTC
>posi2369
TGTTAGCAATAATGTGAACCTGTGATCAAGC
>posi2370
TGTTAGAACAGCTCAGAGGAGGCCTAGAGT
>posi2371
TGTTACAAGGAAAGGATGTTGAACAA
>posi2372
TGTTAAGCCAGCAGGTGCATAAAGCA
>posi2373
TGTTAAGATACAGAACTGTGGGGACCAAGT
>posi2374
TGTGTTTGGTATGATGATAGATCTTT
>posi2375
TGTGTTTGCCTTGGTTGCCTGTGTGT
>posi2376
TGTGTTTCCAGAACCTAAAATAGTGCTT
>posi2377
TGTGTTGTGCCATGTTTCCTAGTCTA
>posi2378
TGTGTTCGCCAACCCGGAAGCTCTCC
>posi2379
TGTGTTCCTTTCAACATCCAGCTGCCCGTGT
>posi2380
TGTGTTCCTCGTTTGGGTGACAGGATC
>posi2381
TGTGTTACAGTAGACTCTGTTAGGGTCCAT
>posi2382
TGTGTTAACCAGGTCAATGAGTACCTCA
>posi2383
TGTGTGTTTGCGCAATATGAAATCTGAGCAC
>posi2384
TGTGTGTTGCCCAGGTGCACACAGGTGG
>posi2385
TGTGTGTGTTAAGGACAGCAATCATTAGA
>posi2386
TGTGTGTGTCCTCATTTGCAGAAGTC
>posi2387
TGTGTGTGCGTGCATGCGTGTCCGTGTGT
>posi2388
TGTGTGTGCACATGTGAGTGTGAGTGTGT
>posi2389
TGTGTGTCTATCTGCTAGGGTCTTGGAGAA
>posi2390
TGTGTGTCTATCTGCTAGGGTCTTGGAGA
>posi2391
TGTGTGTCTATCTGCTAGGGTCTTGGAAA
>posi2392
TGTGTGTCCGTGAGCTAAATTTTCCTGGT
>posi2393
TGTGTGTAAACATTGGCTAAAATTAAAGA
>posi2394
TGTGTGCTTTTGAGGACTAGGGTGTTAGC
>posi2395
TGTGTGCTTTGATGTGTCCTTATTGT
>posi2396
TGTGTGCTTACCTGTAGCTTAGCTCCC
>posi2397
TGTGTGCTGGCCTTGGATTCAGCCCC
>posi2398
TGTGTGCTAATGAGTTGACTGATGGCTAGC
>posi2399
TGTGTGACTGATGAGGAATCAAGCAGTGT
>posi2400
TGTGTGACTGAGGAAATGACCTCTGGAT
>posi2401
TGTGTGACATTTGGCAAATCCATGAG
>posi2402
TGTGTGACATTGGGACAAGTTACTTAACTTC
>posi2403
TGTGTGAACAACAGTGTCTGCCAAAATGGC
>posi2404
TGTGTCTTTATAGCAGCATGATTTATGGTC
>posi2405
TGTGTCTTAAGTCCTGCAACTGCTCTAGTC
>posi2406
TGTGTCTCTGCCAAACCTCACATTGAAAT
>posi2407
TGTGTCGCTGCACTACAGACAGTCTCC
>posi2408
TGTGTCCTCACTTCACTACTTAACTAAATTC
>posi2409
TGTGTCATGTTAGTGAAAAGCTGAAA
>posi2410
TGTGTCACAGGAGAGACCAGGTGGAGGTGT
>posi2411
TGTGTCACAGGAGAGACCAGGTGGAGGTGA
>posi2412
TGTGTAGAATAAATAGGTTATGTGAGCA
>posi2413
TGTGTAAGGACTCCTAGAACTATTCCT
>posi2414
TGTGTAACATCTGTTTGCCATAACTAAT
>posi2415
TGTGTAAATTGCCAAGCGCTGTGTCA
>posi2416
TGTGGTTTGATGGAAAAGAACGAGGCTTC
>posi2417
TGTGGTGGTAACTTTGGATGCTGTCA
>posi2418
TGTGGTGGCCTAGGGAGTTTCTTCAGA
>posi2419
TGTGGTGCGAAATGTTTTATGGACAGA
>posi2420
TGTGGTGAGCTAGCATGTCTTTGATATTA
>posi2421
TGTGGTCTTTTGTGACTGACTCATTTAGC
>posi2422
TGTGGTCTGACCAGCGCCAAGGAGCAC
>posi2423
TGTGGTCCCTTTAAATGATATGGAAGG
>posi2424
TGTGGTCAGGCGTTGTTGTGGAGAAGAA
>posi2425
TGTGGTCACTTGCCAGAACTATTGGATGAAT
>posi2426
TGTGGTACCCCCTGCCTGGCCTGTGT
>posi2427
TGTGGGTTCAAGCCACTGTGTGGGAGG
>posi2428
TGTGGGTGTTTTCCAGCACGGAAAAGTCGA
>posi2429
TGTGGGTGTGTGGGATAGAGACCCTC
>posi2430
TGTGGGTATGCACAGGGGCAGTGAGGGC
>posi2431
TGTGGGTAAATGGTAAGTGAGTGGTTGTC
>posi2432
TGTGGGGACTGTGCAGACAAGGTATGAA
>posi2433
TGTGGGCTTGCATGGTGGCCATTAAAGCCTC
>posi2434
TGTGGGCCGTGGTTTCAGGTGTGACCCA
>posi2435
TGTGGGCAAAGTAAACTGAAAACCTTC
>posi2436
TGTGGCTGTGTCTAGTACAACTTTTA
>posi2437
TGTGGCTCAAGACGGAATGTAAATTT
>posi2438
TGTGGCTATTGAAAGATTGAAATGTGGT
>posi2439
TGTGGCTAATAATATAAGGCCTAGGTGT
>posi2440
TGTGGCCTTGATTCAGATTAGCTGTGGTTC
>posi2441
TGTGGCCGAAGGGGACAAGGGAGGTTGC
>posi2442
TGTGGCCGAAGGGGACAAGGGAGGTTAA
>posi2443
TGTGGCCAAGCAAGGTACCTGATGAGC
>posi2444
TGTGGCATTCGTTAGCCAATGGTGTCCTT
>posi2445
TGTGGATTTAGCAAGGCTGCTGGTGAGCTC
>posi2446
TGTGGATTTAGCAAGGCTGCTGGTGAGCTAT
>posi2447
TGTGGATTTAGCAAGGCTGCTGGTGAGC
>posi2448
TGTGGATTTAGCAAGGCTGCTAGTGAGCTC
>posi2449
TGTGGATGCTAAGAAGAGTGTTGCTA
>posi2450
TGTGGAGTGTGCTTTCAGTTTCAGTA
>posi2451
TGTGGAGGTCCTGAGAACATGTGCTCA
>posi2452
TGTGGAGCATCCCTGCAGGGGACTGCAGCC
>posi2453
TGTGGACCCTCAGCATAGCACAGCTGCTC
>posi2454
TGTGGACACTTCTCTATGTGACAGGC
>posi2455
TGTGGAATTGTAATCCTGAATGTTGC
>posi2456
TGTGGAAGACAGTATGGTGATTCCTCAAGGA
>posi2457
TGTGGAACTTATGGGTGTAGGTATGG
>posi2458
TGTGCTTGATGCTGTCTTCATGATAGT
>posi2459
TGTGCTTCCTGGGTAACGCAATGCCCCACA
>posi2460
TGTGCTGTGTCCACTCAGGGTTAAATGGA
>posi2461
TGTGCTGTGCTGTGTGGTGCTTTGTC
>posi2462
TGTGCTGAGTTTCTAGGATTGAATGA
>posi2463
TGTGCTGAGAGATCCGCTGCTCTCAGAGCCA
>posi2464
TGTGCTGACCCTGCAGGGGCAGAGGTG
>posi2465
TGTGCTCTAGATATGTAATGCAAAGTC
>posi2466
TGTGCTCCTTTGTGCAGTTGAGGAAAAGG
>posi2467
TGTGCTATGATTGTGCCAGTGAATAGCCA
>posi2468
TGTGCTATGATTGTGCCACTGCAGTCTAGTC
>posi2469
TGTGCTATGATTGTGCCACTGCAGTCTAGT
>posi2470
TGTGCTATGATTGTGCCACTGCAGTCTA
>posi2471
TGTGCTATGATTGTGCCACTGCAGTC
>posi2472
TGTGCTATGACACCACTGCCTTCCAACC
>posi2473
TGTGCTAGCAATGAGCGAGGCTGCGTGG
>posi2474
TGTGCTACATGCCTAATGCTTTCCATGTA
>posi2475
TGTGCTAAAGAACATACAGACACAGAGC
>posi2476
TGTGCTAAAGAACATACAGACACAGAG
>posi2477
TGTGCGGAAAACAGATTGTAGGGGCAC
>posi2478
TGTGCCATGCATTACTGGTGTCTCTCTA
>posi2479
TGTGCCAGGAACAACGGTAATTGTGGGA
>posi2480
TGTGCATTTTTCTGTGTGTTTGTTCTACT
>posi2481
TGTGCATTGATGTTGGTGGTTGCTGTGAT
>posi2482
TGTGCATGTCTTTCTTCACTGGTGGTGCTC
>posi2483
TGTGCATGTCTTTCTTCACTGGTGGT
>posi2484
TGTGCATGGCGCATACGAAGTGCCTGGTA
>posi2485
TGTGCATCGTGAACTATAACAAGTGGAA
>posi2486
TGTGCAGTTTCAGCCTCCTGGTTGGACAGTA
>posi2487
TGTGCAGTTAACGCAATCATCACAGGGTC
>posi2488
TGTGCAGTTAACGCAATCACCACAGGGTCC
>posi2489
TGTGCAGTTAACACAATTATCACAGGGTCC
>posi2490
TGTGCAGTCACAGATCAATGGCATGGAGAC
>posi2491
TGTGCAGTCACAGATCAATGATATGGAGAC
>posi2492
TGTGCAGTCACAGATCAATGACATGGAGACA
>posi2493
TGTGCAGTCACAGATCAATGACATGGAGAC
>posi2494
TGTGCAGTCACAGATCAATGACATGGAGA
>posi2495
TGTGCAGTCACAGATCAATGACATGGA
>posi2496
TGTGCAGCTTAGTTTCTTCGACGGAAAACA
>posi2497
TGTGCAGCTTAGTTTCTTCGACGGAAAAC
>posi2498
TGTGCAGCCTTTGATTGCCAGTTGGTGAA
>posi2499
TGTGCAGCCTGGTTCCTAATAGGTCATGGT
>posi2500
TGTGCAGAGGGCTATGAGGCCATTTTCCTCC
>posi2501
TGTGCAGACGAATCTCTCAGCAGAGTTCA
>posi2502
TGTGCAGAACTGTCAGTAAGTGAGGCTC
>posi2503
TGTGCAGAACCTATACTGAACCTATACTGAAC
>posi2504
TGTGCACTTGCAGGCCCAACACCATGTG
>posi2505
TGTGCACTGGATGTGAAAACCTCTTCTTCC
>posi2506
TGTGCACACTCACATGGTGAACTTTTGC
>posi2507
TGTGCACAAACAATATAATTGTAAAA
>posi2508
TGTGATTGTGGGAGTTGACAAATACGA
>posi2509
TGTGATTGCACCACTGCACTCCAGCCTGGT
>posi2510
TGTGATTGATGCCATGATGGATGAGG
>posi2511
TGTGATGTGCAACGTTGGTGTGTGGT
>posi2512
TGTGATGGCTTTATGAGATGATAAATGC
>posi2513
TGTGATGCAGGTGTGACTTGATTCTTCAA
>posi2514
TGTGATGAGGATGTTTGGGACTATGAT
>posi2515
TGTGATGACCCTTTTCCTGGCTTAAAGG
>posi2516
TGTGATGACAGTAAGCTCACCCTGATAATC
>posi2517
TGTGATGACAAAGAAGGTGGAAGGGGA
>posi2518
TGTGATGAATTTCCCAGGTGTTCTTGC
>posi2519
TGTGATGAAAAGTGGGTATAAACATGACTGT
>posi2520
TGTGATCTGGTTGTCTAACAGGGTGTGG
>posi2521
TGTGATCATATCTTACTGCAATCTTGAGCCT
>posi2522
TGTGATCAAAAGTGGGTGTCAAAATGACT
>posi2523
TGTGATATACAGCAACAGAGCCTGAGGT
>posi2524
TGTGAGTTCCAGTGTGAGTCGAGGACC
>posi2525
TGTGAGTGACGGTGAATCAAGCTGTGGAC
>posi2526
TGTGAGGTGTGCATTGGATTGATCCAG
>posi2527
TGTGAGGGATCAGTGTTTAGAACAGTGC
>posi2528
TGTGAGGGAATCCACTGAAGTTGTGCT
>posi2529
TGTGAGGAATCTGTCTATATTGGTGCT
>posi2530
TGTGAGCTCGTGAGGTCAAGCCTGCA
>posi2531
TGTGAGCCCTTTAGGGATATGATGGT
>posi2532
TGTGAGCACACAGCGAAAAGGCAGCCGAGT
>posi2533
TGTGAGCAAAGACCGTGAGGCTGGAGGC
>posi2534
TGTGAGATTGAATGGATACTGGCCTC
>posi2535
TGTGAGATGGAGCAAGATGAAGGCCACATGT
>posi2536
TGTGAGATATGGGGATACAACCATGAGGA
>posi2537
TGTGAGAAGCCCAAGTCACATGGACAAGC
>posi2538
TGTGACTTGCACGTATACATCCAGATGGC
>posi2539
TGTGACTGTGTGTGCTTCGAACATCCC
>posi2540
TGTGACTGGTCTAGGCCACATTGAGCC
>posi2541
TGTGACTGAGGAGCTTCCTTGATTGGCTGC
>posi2542
TGTGACTACTCCATAGGTACAGGCTAGA
>posi2543
TGTGACTAAAAGGGGCCAAGGTACAGC
>posi2544
TGTGACGGTTTAGCATTTTCTTTGAAGTA
>posi2545
TGTGACGCGCCTTAGTGGGCACACGTGCTA
>posi2546
TGTGACCTTTGCCATCCTGCACAGATGGGA
>posi2547
TGTGACCTCGTGCTGGTGACTTACCCTTTC
>posi2548
TGTGACCTAGGATGAAGAAAACAGTG
>posi2549
TGTGACCGCATTTGGAGATGGAACCCTTA
>posi2550
TGTGACCGCATTTGGAGATGGAACCC
>posi2551
TGTGACCATTGAAGCACAGCACCACAGGGA
>posi2552
TGTGACCAACCACAGAAGACCTCCTGA
>posi2553
TGTGACATGTGGTCAGGCGTTGTTGTGGA
>posi2554
TGTGACATGTGGTCAGGCGTTGTTGTGG
>posi2555
TGTGACATGTGGTCAGGCGTTGTTGTG
>posi2556
TGTGACATGATACTTGAGTAGTTCCAGCTA
>posi2557
TGTGACATGAGTTTACCTATAAAATAAAC
>posi2558
TGTGAATATCTAATATTGCCTGCCTGTC
>posi2559
TGTGAATAGGATCACGGGGTCTGGCCTGGT
>posi2560
TGTGAATAGGATCACGGGGTCTGGCCTGG
>posi2561
TGTGAATAGAGATGCAACAAGCCCCAGA
>posi2562
TGTGAAGAGGGCTGTCCTGTGTGTTGTA
>posi2563
TGTGAAGAGACCAACAAACAGGCTTTGTGT
>posi2564
TGTGAACTTTATGGGGCCATTTTTGC
>posi2565
TGTGAACAGGAGCCATGGTTACATTT
>posi2566
TGTGAAATGGATTGAGCTACTCCTGCTTT
>posi2567
TGTGAAATGGATTGAGCTACTCCTGCTTCA
>posi2568
TGTGAAATGGATTGAGCTACTCCTGCTTC
>posi2569
TGTGAAATGGATTGAGCTACTCCTGCTT
>posi2570
TGTGAAATGCCTATTCGGGCCATTGGTCCAA
>posi2571
TGTGAAATGCCTATTCGGGCCATTGGTCCA
>posi2572
TGTGAAAGCAGAAGTAAAATATGTTACTT
>posi2573
TGTGAAACTGAACTTGAGGGTGATGAC
>posi2574
TGTCTTTGGTTGCGCTCAAGAAGGCA
>posi2575
TGTCTTTGGGTGAGGATAAGCCAGTA
>posi2576
TGTCTTGAGGTCATTGACATTGATTG
>posi2577
TGTCTTGACTACTAGCTGTATGAGCTT
>posi2578
TGTCTTGAACTCTTGATTTCGGGTGATGGT
>posi2579
TGTCTTAAGATTCAGAAACTTTCCAAGAC
>posi2580
TGTCTGTGCCCAGCTGTGTTATCTGTGT
>posi2581
TGTCTGTGCCCAGCTGTGTTATCTGTG
>posi2582
TGTCTGGTGAGAGCCCATAGATGATGCC
>posi2583
TGTCTGGTAGTTAGGTGATGTCTGTCTGCA
>posi2584
TGTCTGCTGTTCACTCTAAGATGTCC
>posi2585
TGTCTGATTCCTCTCTTTGTCCTCTGA
>posi2586
TGTCTGATTCATCTCTGTGCTCCCAGAAT
>posi2587
TGTCTGATTCAATAACCTGTATTCTGAGCAC
>posi2588
TGTCTGATTCAATAACCTGTATTCTGAGCA
>posi2589
TGTCTGATATCCTACCCTCAGGGTGCTG
>posi2590
TGTCTCAGAGGTGTTAAGGCTCAAGG
>posi2591
TGTCTCAGAGGAGTACCCGGCCGTGTG
>posi2592
TGTCTCAGAGGAGTACCCGGCCGTGG
>posi2593
TGTCTAGCTTCTGTCTGAACACCTATGA
>posi2594
TGTCTAGCTGAACTCAACCAGTGGGA
>posi2595
TGTCTAGCTCAGGGTTTGTGAATGCACC
>posi2596
TGTCTAATGGCAAGAGTACACTGAGT
>posi2597
TGTCGTACTTGGTGGCAGGAGAGAGTGT
>posi2598
TGTCGTACTTGGTGGCAGGAGAGAGTGC
>posi2599
TGTCGTACTTGGTGGCAGGAGAGAGTG
>posi2600
TGTCGCCAGTGGTGCGTTTGCCTGAGTTTT
>posi2601
TGTCGCCAGTGGTGCGTTTGCCTGAGTTCTTA
>posi2602
TGTCGCCAGTGGTGCGTTTGCCTGAGTTC
>posi2603
TGTCGCCAGTGGTGCGTTTGCCTGAGTT
>posi2604
TGTCCTTGTTGACTGTCGAGCCACCCTTGGT
>posi2605
TGTCCTTCGAGGCTATCTCCATATTTC
>posi2606
TGTCCTGTTAGGTGTTGTTTCACTGCAGTT
>posi2607
TGTCCTCATCTGTGAAATGAGGGAGTTGC
>posi2608
TGTCCTCATAAGGAGAGGGAGATTTGAGC
>posi2609
TGTCCTCACAGCCATAGAGGTGGTGACTGC
>posi2610
TGTCCTCAACTAGGTCCATGGGCACAA
>posi2611
TGTCCTATATAAGTGTTTGCTGTTACT
>posi2612
TGTCCGTAAGGAAGTGGAGTCTGTTG
>posi2613
TGTCCCCTCCAAGATTAAGGTTGACA
>posi2614
TGTCCCATGCACTCCAGCCTGGATGACGGAGC
>posi2615
TGTCCATCGATATTGTTGTTTCCACCCT
>posi2616
TGTCCAGCACCTGTGTGTCTATCTGCTAGT
>posi2617
TGTCCAGCACCTGTGTGTCTATCTGCTAGGT
>posi2618
TGTCCAGACATTGCCAGATGTCCACTGGGA
>posi2619
TGTCCACTTGGAGTTTGATGGTTCTAGGCA
>posi2620
TGTCCACTCAGGGTTAAATGGATTAAGGG
>posi2621
TGTCCACACTTAGGTCCATAGGCACAGGTCA
>posi2622
TGTCCACACTTAGGTCCATAGGCACAGGTC
>posi2623
TGTCCACACTTAGATCCATAGGCACAGGTC
>posi2624
TGTCCACACAAAAGGTTCTCCAAGTCCCCC
>posi2625
TGTCCAAGCCTCTAGGCACCACTGCA
>posi2626
TGTCATGTCTGTAATGCTCAACAATTTA
>posi2627
TGTCATGGCCACCTACAGATAACACCACCTGT
>posi2628
TGTCATGCCACCTTTGAATGGTTCCTTT
>posi2629
TGTCATCACCATGTGACCTGAACTGCC
>posi2630
TGTCATATTCCCAGCAGACCTGGATGAGA
>posi2631
TGTCAGTTGATGGACATTGGGTTGTTTCC
>posi2632
TGTCAGTGTGTTCCTTTCAACATCCAGCTGC
>posi2633
TGTCAGTGGGTCTACCATTCTGGGGTC
>posi2634
TGTCAGTGGATCAACCATTCTGGAGTCTGG
>posi2635
TGTCAGTGCTGGCAGCTGATTAAATGGTGTT
>posi2636
TGTCAGTGCTCCCTAAAGAAGTTAAATGGA
>posi2637
TGTCAGTATCTCCAGCAGTGCCTGGCGTGT
>posi2638
TGTCAGGTTAGGAAAAGGCATGGTGGA
>posi2639
TGTCAGGTGTGGCATTATTGGGTTACT
>posi2640
TGTCAGGCACCATGCTGATCAGGAGG
>posi2641
TGTCACAGGAGAGACCAGGTGGAGGTGA
>posi2642
TGTCACAAACAGGTGGCAGGAGGCAGC
>posi2643
TGTCAATGGTAGGAAGGAAAGATGATGTT
>posi2644
TGTCAATGGTAGGAAGGAAAGATGATGT
>posi2645
TGTCAATGGAGTGGTTTGACTAGGTGAT
>posi2646
TGTCAAGTGTTCAGTGGCACATGTCGC
>posi2647
TGTCAAGTGTAGGAACGCTTTGCCTAGCCC
>posi2648
TGTCAAGTACTTTACTGGTCAAGGTGTAT
>posi2649
TGTCAAGTACTTTACTGGTCAAGGTGTA
>posi2650
TGTCAAGGGTCATTGTGAAGATTAGATGTGT
>posi2651
TGTCAAGACTTGGCAATTGCTTGGGT
>posi2652
TGTCAACATGAATTTGGGGGGACACA
>posi2653
TGTATTTTATTCTTGAAAAATGCTGAG
>posi2654
TGTATTGCCTTGCAAGGTATAGAAACCTGTA
>posi2655
TGTATGGCATGCTGGGATGTGCCAGG
>posi2656
TGTATGGAAATGCCTGGGTGACCAGAAA
>posi2657
TGTATGCTGATGAGTTCCACATGGTC
>posi2658
TGTATCTCCTTCAGTTCTGCTCTGATC
>posi2659
TGTATATATGAGGTTCCAAAATAGGC
>posi2660
TGTATAGCCTTGTCTCGGATGAGACTTTA
>posi2661
TGTATACGTGCAAATCACAGGGCATATGATG
>posi2662
TGTATAAGTGCGCATTCTTCTAAAGACATAA
>posi2663
TGTATAAGTGCGCATTCTTCTAAAGACAT
>posi2664
TGTATAACAAGTGTGGCACCTCTTTC
>posi2665
TGTAGTTGCCTTACAAATGGATGGATC
>posi2666
TGTAGTTGCAGCACGCTTATATGGACACTA
>posi2667
TGTAGTGCGCTATGCCGATCGGGTGTCC
>posi2668
TGTAGTGCAGCAGTTGTCCACTTCTGG
>posi2669
TGTAGTATATTCCAGGCAGTGTGCTAGAT
>posi2670
TGTAGTAGCATGATCACGGCTCACTGTAGC
>posi2671
TGTAGGTTCACGGAGTGACAAAGCTGTTTC
>posi2672
TGTAGGTGCACAGTGCAAGCTGTTGGTGGA
>posi2673
TGTAGGGGAATGCACTAGTTACTGGGAGC
>posi2674
TGTAGCTAGAGCTTTGCTAATATAGCATGGG
>posi2675
TGTAGCCTGGGAAATGACTGACCTGA
>posi2676
TGTAGCCCAGAGAAGCTGTCACTGGTTC
>posi2677
TGTAGCAAGGAATGTGGTGGCACGGT
>posi2678
TGTAGACCACACTGGAAGGAAGCCCTA
>posi2679
TGTAGAACTGGTAGGGCAGTATGGAA
>posi2680
TGTACTGGAAGAATCAGATCACATGTGGGCT
>posi2681
TGTACTGAAAGTGAACATGGTTGTGTGGG
>posi2682
TGTACTAAGAAAGATTCTTCTGCCTTGGGA
>posi2683
TGTACGGCTGCTGCAATTTGCTGAAGGTTC
>posi2684
TGTACCTGGTGCTGGGAAAGAGTTGA
>posi2685
TGTACCAGAAGAATCGGATCACACCTGGGC
>posi2686
TGTACATGTGGTTGACAAAGAAAAGGGAA
>posi2687
TGTACATGTGGTAACAAAGTAAAGGGAAGA
>posi2688
TGTACAGTAAGGAGCAGACAAGATGGCACCGA
>posi2689
TGTACAGTAAGGAGCAGACAAGATGGCACCG
>posi2690
TGTACAGTAAGGAGCAGACAAGATGGCACC
>posi2691
TGTACAGTAAGGAGCAGACAAGATGGCAC
>posi2692
TGTACAGGTGGGTCCACTAGATGCTGTGG
>posi2693
TGTACAGGGAAGTGATGTTGGAGAAC
>posi2694
TGTACAGGCAGAAGTCTACTGCAGGGGCA
>posi2695
TGTACAAGGTACTTGTGTACAAGAGT
>posi2696
TGTAATGTTGAAGTTGTTATCGATAGGGCA
>posi2697
TGTAATGGTTTCACCAGGATTCAGAATGCT
>posi2698
TGTAATGGTTTCACCAGGATTCAGAATGC
>posi2699
TGTAATGGTTTCACAAGTGCATGTGTATA
>posi2700
TGTAATGCTGAGAAAGGTAAAAACACCTTCAA
>posi2701
TGTAATGATCAATGTCCTATGTCCCT
>posi2702
TGTAATCCCAGCACTTTGGGAGGCCTAGAG
>posi2703
TGTAATCCCAGCACTTTGGGAGGCCGAGG
>posi2704
TGTAATCCCAACACTTTGGGAGGCTGAGGTGT
>posi2705
TGTAATAGAGATGTTCCTGTGGTTAGGTGT
>posi2706
TGTAAGGTTCACTTCACACTATCCACCAAT
>posi2707
TGTAAGGGGTAAAACCTTTTGCTTGGTTC
>posi2708
TGTAAGGCTAGGATAATGCCCACTTAGAAGT
>posi2709
TGTAAGCCCCATAATCCCCATAATCCTCAT
>posi2710
TGTAAGATGTACATTGGTTTGGTCCA
>posi2711
TGTAAGATGACCAGAGTTGCTTAGATGA
>posi2712
TGTAAGACAAAGGGTGCTTTGCTGGC
>posi2713
TGTAACTGCTACATGGTACCCAGATGGCCTC
>posi2714
TGTAACGTTGTAAGGGTCCTACACTATGGGT
>posi2715
TGTAACGGTTGTTGTGAAAGTCTGTA
>posi2716
TGTAACACTGACCACAAATGTCTGCAGC
>posi2717
TGTAAATGTACACCATGGAATACGACACAGC
>posi2718
TGTAAACACTCAACCCTAGATGCTGCCA
>posi2719
TGTAAACACTCAACCCTAGATGCTGCC
>posi2720
TGTAAACAAACCTATTGTACTGCCAGACGTA
>posi2721
TGTAAAATGGAGATAAAGTACTTACCTTGTC
>posi2722
TGTAAAATGCACTAATCAGCACTCTGT
>posi2723
TGTAAAATGAGGATGGTAACCCTGAAC
>posi2724
TGGTTTTTGGACAGGTAAAATGGGGGAA
>posi2725
TGGTTTTCATGATGGTTCAGATCCCC
>posi2726
TGGTTTGGTGCAGCCTGCATATACTGTAGGT
>posi2727
TGGTTTGGTGCAGCCTGCATATACTGTAGGA
>posi2728
TGGTTTGCAACAAGATGAACTTCAGTGC
>posi2729
TGGTTTCACCAGGATTCAGAATGCTGTAG
>posi2730
TGGTTTATTGGCCATTGCAACAAAGGGTAAAC
>posi2731
TGGTTTAGAGTACCACACTTGGAGAGC
>posi2732
TGGTTTACCGGAAATTCTAGGGGTAGCACC
>posi2733
TGGTTTACATTTGCAGAGGTCAACAGGT
>posi2734
TGGTTGTTGGACTCTGCCTTTGCCTGTTGTG
>posi2735
TGGTTGTTGGACTCTGCCTTTGCCTGTTG
>posi2736
TGGTTGTGTGGGACTTAAGTGCCGTTGC
>posi2737
TGGTTGTGGTAGTGGGTTTTCCACCTA
>posi2738
TGGTTGTCCTGTGGAGTGTTCAGCTCTCAGC
>posi2739
TGGTTGTCCTGTGGAGTGTTCAGCTCTCA
>posi2740
TGGTTGCCCCTTATCTGGATGAAGGA
>posi2741
TGGTTGCAGACTTGTAGAGGTACTACC
>posi2742
TGGTTGCACATTCTGAAAGACAGAGA
>posi2743
TGGTTGATGTGGACATTATGACACTTTGTC
>posi2744
TGGTTCTGTGGCAAGGGATTTGCATC
>posi2745
TGGTTCCTGAAGCGATTTCTGCTCTGC
>posi2746
TGGTTCAGGGTACACTACAGAGGAGTA
>posi2747
TGGTTCAGAAAGGTGAGACAACTCAAAGT
>posi2748
TGGTTCAAGTCCATTGAGCTTTGTGAGCCAC
>posi2749
TGGTTCAAGACTGCCTGTGTGGCACATGT
>posi2750
TGGTTATGTTGCAACATAAGAATTTGGGC
>posi2751
TGGTTATCCAAGGGGCAGTGCTGAGC
>posi2752
TGGTTAGGCTAAACTGGTGCATACTGGC
>posi2753
TGGTTAGCCAAGGTGTGAATGCAAAGG
>posi2754
TGGTTAATCTTCTTGACGCTGATCTCC
>posi2755
TGGTGTTTTGTCCTTCCTGGAATGGATAC
>posi2756
TGGTGTTTCCTCAGCACTGGATTCAGGCT
>posi2757
TGGTGTTGGTGGGCTTTAACCAGCTT
>posi2758
TGGTGTTGGTGACTGAGCTCTGACTTT
>posi2759
TGGTGTTCTGTTACACAGTAGAGTAAGT
>posi2760
TGGTGTTCTGTGTTCCATAGATTCTGAA
>posi2761
TGGTGTTATGGTAATGCTAGTCTCATAGA
>posi2762
TGGTGTTAATCCTGCAAGTGTGCAGAGTGA
>posi2763
TGGTGTGTTGCAATGCCCTGAAGGTA
>posi2764
TGGTGTGTGTGGGAGATTCTTCCAGAT
>posi2765
TGGTGTGGATTTTGAGGGAATTCAAAGTA
>posi2766
TGGTGTGATGCTACTGTAATGTAATA
>posi2767
TGGTGTGATCTCGGCTCACTGCAACCTCCT
>posi2768
TGGTGTGACCCTGTTGGAAAACTGGCA
>posi2769
TGGTGTGACATGATACTTGAGTAGTTCCAT
>posi2770
TGGTGTGACATGATACTTGAGTAGTTCCA
>posi2771
TGGTGTGACATGATACTTGAGTAGTTCC
>posi2772
TGGTGTGAATGTACAGTGGCACAAATGCT
>posi2773
TGGTGTGAACCTGGGAGGCAGAGCATGC
>posi2774
TGGTGTCTTAAGTCCTGCAACTGCTCTAGTC
>posi2775
TGGTGTCGGGCGCCTGTGATCCCAGC
>posi2776
TGGTGTCATGCTGCCAAAAGATATGG
>posi2777
TGGTGTCATCTGCCTTGCTGAACTGGG
>posi2778
TGGTGTCATCTAGTCGAGTCCTCTCA
>posi2779
TGGTGTATCAGGTGGACAAATTGACTGA
>posi2780
TGGTGTACTGGAAGAATCAGATCACATGT
>posi2781
TGGTGTACATGCATCTGTTTGAGTCCTTGC
>posi2782
TGGTGTAAGAAAGGCCTCACTTTGAATC
>posi2783
TGGTGTAAACTGCAAGAGTGTGTATGC
>posi2784
TGGTGGTCTGGGAGGATCACAGGATGTCA
>posi2785
TGGTGGTATTGTGGTAGACCTTTATT
>posi2786
TGGTGGTAGGTCAGGTGAATATGGCAGAT
>posi2787
TGGTGGGAGATGCCACGTGGCTGGGCTGA
>posi2788
TGGTGGGACTGTGAAATGTTACAGCA
>posi2789
TGGTGGCTTCTTGTTCCTCATGACTGGTGT
>posi2790
TGGTGGCTTCTTGTTCCTCATGACTGGT
>posi2791
TGGTGGCGTGTGCCTGTGGTCCCGGCTGC
>posi2792
TGGTGGCGGGCGCCTGTGGTCCCAGC
>posi2793
TGGTGGCGCATGCCTGTAATCCCAGCTACTC
>posi2794
TGGTGGCCTTCAACTGTGAGTGACGGTGA
>posi2795
TGGTGGCCTAGACTAAATCCAGGTGAAATGCC
>posi2796
TGGTGGCCAAGTTAGGTTTATTTATAGCATT
>posi2797
TGGTGGCAGCATTGTCCAAGTTGATGCT
>posi2798
TGGTGGCAAGCCTTTTGTTGTCTGACCTGGGT
>posi2799
TGGTGGATGATTAGACCTGAGGGTGGT
>posi2800
TGGTGGATCCAAATGAATGTGCTCATAAAT
>posi2801
TGGTGGATCCAAATGAATGTGCTCATAAA
>posi2802
TGGTGGATATTCAAGTCGTCTGGTCTTT
>posi2803
TGGTGGACTAGAAGCAGCTACTGTGCC
>posi2804
TGGTGGAATCTAGGATCTAATCAGGTT
>posi2805
TGGTGGAAGAAGTGGAATCAAAAGGTT
>posi2806
TGGTGGAAACTGAAAGCTTGACTGTGG
>posi2807
TGGTGCTGTTCTCATGATGGTGAGTTTC
>posi2808
TGGTGCTGAGTCCAGGTGGAGGGAAG
>posi2809
TGGTGCGTTTGCCTGAGTTCTTGTCCTAC
>posi2810
TGGTGCGCCGTTTCTTAAGCCGGTCTGA
>posi2811
TGGTGCATTTTACAGAGCGTTGATTGGT
>posi2812
TGGTGCATGCCTGTGGTCTCAGCTACTCA
>posi2813
TGGTGCATCTGGAGGTGTTCATTCCTCCCAG
>posi2814
TGGTGCAGTGGAATCTAGAATTTAGAGTA
>posi2815
TGGTGCAGTCTGGCACTGATGGCTGTT
>posi2816
TGGTGCAGGGGAACGCAATGACTGGT
>posi2817
TGGTGCAGCCTGCATATACTGTAGGTATT
>posi2818
TGGTGCAGCCTGCATATACTGTAGGTATAT
>posi2819
TGGTGCAGCCTGCATATACTGTAGGTATAGT
>posi2820
TGGTGATTTCTAGGAAGTGACCTCACA
>posi2821
TGGTGATTAGATTCCTAAGATCATAGC
>posi2822
TGGTGATGTGAGTCGGACAGTCTGACC
>posi2823
TGGTGATGATTCTTAACGAGCATGCTG
>posi2824
TGGTGATGACCAAGGTGTGCAGGTGTGG
>posi2825
TGGTGATGACCAAGGTGTGCAGGTGTGCTA
>posi2826
TGGTGATGACCAAGGTGTGCAGGTGTGC
>posi2827
TGGTGATCACATCGCTAACTTCCGGCGTTA
>posi2828
TGGTGATACAGAGAAGGACAGGGTTAC
>posi2829
TGGTGAGTTCTCGTGATGGTTTTGGA
>posi2830
TGGTGAGTGCAGAAACTAGGGAAGGC
>posi2831
TGGTGAGTATGCCTTCAGCGCTCCATTGT
>posi2832
TGGTGAGGGACAGAGTCAGGATTTGAATC
>posi2833
TGGTGAGGACTCACAAAAGAGGTGCT
>posi2834
TGGTGAGGACCCATTCCTTAGGGCAGTGC
>posi2835
TGGTGAGCTCAGCACAAGCTGCTGCTGTGGT
>posi2836
TGGTGAGCGCAACTGTTCCTATCAGCA
>posi2837
TGGTGAGAGCACACCTGAACAAAGGAAAA
>posi2838
TGGTGAGACTCCTACAATACGACAGACAC
>posi2839
TGGTGAGAACCCTATGAGGGAGTGAAG
>posi2840
TGGTGACTTTGACTTTGACTTTGACT
>posi2841
TGGTGACTTTAGCAAAGTAACTTAGGTC
>posi2842
TGGTGACTTGTTCTGTGGAACACACAGTGT
>posi2843
TGGTGACTTGTTCTGTGGAACACACAGTG
>posi2844
TGGTGACTTGTTCTGTGGAACACACAGT
>posi2845
TGGTGACTTGATGACCCATGGTCAAATGT
>posi2846
TGGTGACTGACACATGTCTGTAATCCC
>posi2847
TGGTGACGTCCGGTAGCCTACTTGTCTTAT
>posi2848
TGGTGACGTCCGGTAGCCTACTTGTC
>posi2849
TGGTGACCCAGGGAGGAGAGGTCTTGT
>posi2850
TGGTGACATGCAGTTTGAGCTACTGCCT
>posi2851
TGGTGACAGATCGCTGGATTCTAATAGC
>posi2852
TGGTGAATTATTTGAGCACTAGGCCTGGCT
>posi2853
TGGTGAATGGCATTCGGAGTTTGTCACAACA
>posi2854
TGGTGAAGTGACAAGTACAATTAAAGGT
>posi2855
TGGTGAAGGCAGTGTTGCTGTGTTCCTTCA
>posi2856
TGGTGAAGGAAATTAAACCTTGTGTTGGAGC
>posi2857
TGGTGAAGGAAATTAAACCTTGTGTTGGAG
>posi2858
TGGTGAAGCATGTCCAGGTTCTTGGCATC
>posi2859
TGGTGAAGAGAACTGGTTGCACATTCTGAA
>posi2860
TGGTGAAGAGAACTGGTTGCACATTCTGA
>posi2861
TGGTGAACCGTGTAGGCAAAGACCCC
>posi2862
TGGTGAACATCAATGTGAAAATCCTCA
>posi2863
TGGTGAACAGGAAATGTTGCTGCCTGA
>posi2864
TGGTGAACAGCAAATGTTGCTGCCTGATC
>posi2865
TGGTGAAATTTGAGACGATCGAGGCC
>posi2866
TGGTGAAATGGCGTCAGGATGCGTCAGAA
>posi2867
TGGTGAAATGGCGTCAGGATGCGTCAGA
>posi2868
TGGTGAAATGAAGTAGGCAGCAAAGC
>posi2869
TGGTGAAATGAACTTCTAGGCAGCAA
>posi2870
TGGTGAAACCATGGACAAAGGACCCATGC
>posi2871
TGGTCTTTGATGATGGTGATGTACAGA
>posi2872
TGGTCTTTCTCTACTCACCCTGGTAGCCA
>posi2873
TGGTCTTGAACTCCTGGCCTCGGGTGATAT
>posi2874
TGGTCTTAGATTGTGGTGTGGCAGGGCA
>posi2875
TGGTCTTAGATTGTGGTGTGGCAGGGC
>posi2876
TGGTCTTAACAAAGGTAGTGGCAGAGC
>posi2877
TGGTCTGTGATTCACTTTTGATGATGTC
>posi2878
TGGTCTGGAACTTCTGAGTTCAAGCGGTCC
>posi2879
TGGTCTGATACAGGAAAATTTCCATGGCA
>posi2880
TGGTCTGAACTACTCAGGAGGCTATGGTGGT
>posi2881
TGGTCTCGAACTCCTGACCTCAGGTGATCT
>posi2882
TGGTCTCGAACTCCTGACCTCAGGTGATCCA
>posi2883
TGGTCTCGAACTCCTGACCTCAGGTGATCC
>posi2884
TGGTCTCGAACTCCTGACCTCAGGTGATC
>posi2885
TGGTCTCGAACTCCTGACCTCAGGTA
>posi2886
TGGTCTCGAACACCTGACCTCAAGTGATCCA
>posi2887
TGGTCTCCACAACCTCTTATAACCCA
>posi2888
TGGTCTCATGGCCAGTGAATGGCAGGG
>posi2889
TGGTCTCAAACTCCTGGGCTCAAGTGATC
>posi2890
TGGTCTCAAACTCCTGACTTCAGGTGATCCA
>posi2891
TGGTCTCAAACTCCTGACTTCAGGTGATC
>posi2892
TGGTCTCAAACTCCTGACCTCAGGTGATCT
>posi2893
TGGTCGGACCAGATGTGCCATTTACATGA
>posi2894
TGGTCCTTGATGATGTAGATGACGTA
>posi2895
TGGTCCTGCCTGCAAAGAGTTTGTCTCCCTT
>posi2896
TGGTCCTGAAGTCAGACATGCTGCTGACC
>posi2897
TGGTCCTCAATGGTTAAATGTACCTGG
>posi2898
TGGTCCAGCGGTAGCAAAAGGTGTCA
>posi2899
TGGTCCACCATGTGCTGCGAACTTTGC
>posi2900
TGGTCCACAGCAGGTCAAGAAATGCCATT
>posi2901
TGGTCAGTTTACAGAGATTGTGCATTCATG
>posi2902
TGGTCAGTCCAGGGTGAATATGCCAGGAGG
>posi2903
TGGTCAGTCCAGGGTGAATATGCCAGGAG
>posi2904
TGGTCAGGTGCTAGATGGAGTCTTAGC
>posi2905
TGGTCAGCACAGAACGGGCACCCAGTGAGC
>posi2906
TGGTCACTCAGTTTGTCCAGGGTTGT
>posi2907
TGGTCACCGTGTCTGTTCTGATTGGTCGGT
>posi2908
TGGTCAATGAGAAGTAGCAGATTCCAGG
>posi2909
TGGTCAACAAGAGTGAAACTCCGTCAAAA
>posi2910
TGGTCAAAGCTGATTGAGATTGAATGG
>posi2911
TGGTCAAACACGATTTCTGGGCATATC
>posi2912
TGGTATTGTATGGTGTCACTATGATG
>posi2913
TGGTATTGTAATGAATGGTTCCTTCCTGAGG
>posi2914
TGGTATTGAAAATCATTGCCTATGATTGC
>posi2915
TGGTATTACCATGATGTTGTTGGGCT
>posi2916
TGGTATTACAGGACACCATGCCCGGCA
>posi2917
TGGTATGTCAAGGAAAGGTGCTTCATTC
>posi2918
TGGTATGGAAATGAATGATTCCTTCCTAGG
>posi2919
TGGTATGCCTTGAACACATTTGTTGAAT
>posi2920
TGGTATGATTGGGATGCTTCCTGAGT
>posi2921
TGGTATGATCATAGCTGACTGCAGCCTCAAA
>posi2922
TGGTATGAGGTGACTGAGGTGATATT
>posi2923
TGGTATCATTTTGAACATTGGAAAGGCCTA
>posi2924
TGGTATATTACTCCCTTCTCACGCTGCTA
>posi2925
TGGTATAAGAGGTTCCTTAGAGTCAAA
>posi2926
TGGTAGTTGTATTGTCGTTTCAGAAAC
>posi2927
TGGTAGTGTCTACCTGTGATCCCAGC
>posi2928
TGGTAGTAGAACTGGGACTAGAACGAGA
>posi2929
TGGTAGGTGGAGAGGCCCAATGTAGCCT
>posi2930
TGGTAGGTGCTCAACCTGTGATGGCAAC
>posi2931
TGGTAGGCCAGGTTGGTCTTGGGTAATGCA
>posi2932
TGGTAGGCCAGGTTGGTCTTGGGTAATGC
>posi2933
TGGTAGGCCAGGTTGGTCTTGGGTAATG
>posi2934
TGGTAGGAGAAAGAAGTGCCAAACAAAG
>posi2935
TGGTAGGACTTACTGCCCAAGAGGATG
>posi2936
TGGTAGGAAGGAAAGATGATGTTGCAGAG
>posi2937
TGGTAGGAAGGAAAGATGATGTTGCA
>posi2938
TGGTAGCTGATTACTAAAGGTGATGG
>posi2939
TGGTAGCCTCCCAGGGGAGAAGGTTCTAGT
>posi2940
TGGTAGCCTCCCAGGGGAGAAGGTTCTA
>posi2941
TGGTAGAATTCAGCAGTGCAGACACCCA
>posi2942
TGGTAGAACCTAGGTAGTAACTGAAC
>posi2943
TGGTACTTGCAGCCACTTCGATGAATC
>posi2944
TGGTACTTCATTAGCTGCCCAAAGTGTTGGT
>posi2945
TGGTACTGGTATAAAAATAGACAAATA
>posi2946
TGGTACTATTCTGATTGCTGACCTAGATGT
>posi2947
TGGTACTATTCTGATTGCTGACCTAGATGC
>posi2948
TGGTACTATTCTGATTGCTGACCTAGAT
>posi2949
TGGTACTATTCTGATTGCTGACCTAGA
>posi2950
TGGTACGTTCAGTGTCTGGCAAGGGCGGC
>posi2951
TGGTACGTGTGTGTCACAGCTCAAGC
>posi2952
TGGTACCAGCCACTGCAAAAACATACC
>posi2953
TGGTACATGGCTTGAAATGAAGCAAGCTGT
>posi2954
TGGTACATGGCTTGAAATGAAGCAAGCTGC
>posi2955
TGGTAATGGATGACAGAAGTGAACAGGG
>posi2956
TGGTAAGGGAAGATTGCCTCAAGTGAGCAA
>posi2957
TGGTAAGACAGTGCCTGACCTCAAGAAGC
>posi2958
TGGTAACATTTTGCTAAGTTGTACTATAGG
>posi2959
TGGTAACAGTGTGCAAAGCTCTAGGGTGA
>posi2960
TGGTAACAAAGTAAAGGGAAGATGGAGTC
>posi2961
TGGTAACAAAGAACGAGATGGTTGGCCGGC
>posi2962
TGGTAAATAAATCAAGTGCCCCTGAGT
>posi2963
TGGTAAACCGACAACCTTCCAGCATGG
>posi2964
TGGTAAAACCCGCCTCTACTGAAAGTA
>posi2965
TGGTAAAAAGATTATAGGGTGGAGGA
>posi2966
TGGGTTTGGACACTGAGTGCCACCACGTG
>posi2967
TGGGTTTGAAATGCCTCATGGTGGCTTCTT
>posi2968
TGGGTTTGAAATGCCTCATGGTGGCTTCT
>posi2969
TGGGTTTCATGGCTGTGGATATGGGACT
>posi2970
TGGGTTCTCCAGAAATCAAAGCCTGATGCA
>posi2971
TGGGTTCTCCAGAAATCAAAGCCTGATGC
>posi2972
TGGGTTCTAGTTCAGTCTTTAGTAGTCTGT
>posi2973
TGGGTTCAACTGCCTTTTCTACCACTT
>posi2974
TGGGTTATGACAAATGTCTGCATCTGTGCCT
>posi2975
TGGGTGTTTCTCGCAGAGGGGGATTTGGC
>posi2976
TGGGTGTTGGGTTTGAAATGCCTCATGGT
>posi2977
TGGGTGTTGGGTTTGAAATGCCTCATGG
>posi2978
TGGGTGTTGGGAGAAGCAGCAGGAAG
>posi2979
TGGGTGTGGTAGGGCACCTATAGTCCC
>posi2980
TGGGTGTGAGGGGCCTTTCCTGCCCTATTCAT
>posi2981
TGGGTGTGAGATGCTTTTATGAGCTGT
>posi2982
TGGGTGTCCTTTGACAATGCATCCCCTGC
>posi2983
TGGGTGTCAGAGTGAGACCTTGTCTCTAAAA
>posi2984
TGGGTGTCAGAGTGAGACCTTGTCTCTAAA
>posi2985
TGGGTGTCAGAGCCAAAACCAAAGTGCTGGC
>posi2986
TGGGTGTCAAGTACTCTGTTGTGTGCTTTT
>posi2987
TGGGTGTCAAGTACTCTGTTGTGTGCTTT
>posi2988
TGGGTGTCAAGTACTCTGTTGTGTGCTT
>posi2989
TGGGTGTCAAAATGACTGTGGAACTGTCCC
>posi2990
TGGGTGTCAAAATGACTGTGGAACTGTCC
>posi2991
TGGGTGTACCAGAAGAATCGGATCACA
>posi2992
TGGGTGGTGCCGGCTGATCCATTAAGTAC
>posi2993
TGGGTGGGGACACAGAGCCAAACCTGTGTT
>posi2994
TGGGTGGGGACACAGAGCCAAACCTGTGA
>posi2995
TGGGTGGGCCTAAACAATTTGCAACTTAGGT
>posi2996
TGGGTGGCTTTAGCCATAGGAATGGAC
>posi2997
TGGGTGCGACCTTTTGCTACTAGCTA
>posi2998
TGGGTGCAGGATCCACTCTAGTACAAAAGCT
>posi2999
TGGGTGCAGAGTCACAGTAGCTTGGT
>posi3000
TGGGTGATGAGTGCACCAAAATCTCAGAAA
>posi3001
TGGGTGAGCTGATTCTCTTCAAAGGC
>posi3002
TGGGTGACAGAGTGAGACCATCTCCAAAAA
>posi3003
TGGGTGAATTCCTCCTCTCTGCCTTGTG
>posi3004
TGGGTCTTTGAGGAATTGCCACTGTCTTC
>posi3005
TGGGTCTGAGAGTTGATTTCATTATAAT
>posi3006
TGGGTCTAGTCAGTCGTTGAAATGCACTGGC
>posi3007
TGGGTCTAGTCAGTCGTTGAAATGCACTGG
>posi3008
TGGGTCTAGTCAGTCGTTGAAATGCACTG
>posi3009
TGGGTCTAGTCAGTCGTTGAAATGCACT
>posi3010
TGGGTCCTAGTTTCAACTCTGCCGTC
>posi3011
TGGGTCCCATGTCCCTGGTTTTGCATC
>posi3012
TGGGTCCCATGGGATTGTGTATGTGCAAC
>posi3013
TGGGTCCCATGGGATTGTGTATGTGCAA
>posi3014
TGGGTCCCAGAGTGAACCGCTGGTGTTC
>posi3015
TGGGTCCAGGTGCTGGGGTGATTACCCTTA
>posi3016
TGGGTCCAGAAGAGGTATTATGAGACCTT
>posi3017
TGGGTCCACGCTGCTTTTATGAGCTGTT
>posi3018
TGGGTCCACATTGCCTTTATGAGCTGT
>posi3019
TGGGTCATGAGGTCTCTGCCCTTATGAAA
>posi3020
TGGGTCAGGATAGATCGATTTCCCATAT
>posi3021
TGGGTCACTGCCTCAGAAGGTGCAAGC
>posi3022
TGGGTCACCAATAAAACTCGATTAGGTTC
>posi3023
TGGGTCAAGGGCGGAATTAGTTAGGTTTC
>posi3024
TGGGTATAAACCTGAACGAGTTGAGGGA
>posi3025
TGGGTATAAACATGACTGCAGAACTCCTCC
>posi3026
TGGGTATAAACATGACTGCAGAACTCCTC
>posi3027
TGGGTAGTTGGTCTAGGTGAATTTTC
>posi3028
TGGGTAGTTACCTGCTTGGATAATGCC
>posi3029
TGGGTAGGAGTCTGCCCTCTCTGGGCCT
>posi3030
TGGGTAGGACTCAATGCCATGTTGGATGCAA
>posi3031
TGGGTAGGACTCAATGCCATGTTGGATGCA
>posi3032
TGGGTAGGACTCAATGCCATGTTGGATGC
>posi3033
TGGGTACTGGTTACTGGGTGCACTTGCTTT
>posi3034
TGGGTACTGGTTACTGGGTGCACTTGC
>posi3035
TGGGTACGCGTTGCACCTATTGGTGTACCTA
>posi3036
TGGGTACCTGGCCCCACAGATGATCGC
>posi3037
TGGGTACATAGTTTAACCTCTTAGGATGCTC
>posi3038
TGGGTAATGCAACCATAGGGCAGGAAAACA
>posi3039
TGGGTAAAGAAGGCTGGGGTCCCTGGCGAA
>posi3040
TGGGGTTTGTGGACGTACACGGTGGCCAC
>posi3041
TGGGGTTTGTGAGCCTGCAATATGGCTAT
>posi3042
TGGGGTTTCATCATGTTGGCCAGGATGGT
>posi3043
TGGGGTGTGTAAACTCCATATTGGAGACTGC
>posi3044
TGGGGTGCAGTTGATTTCATCTCCCCTACAA
>posi3045
TGGGGTGAGCCAAGATCGTGCCACTGC
>posi3046
TGGGGTCCTGCACAGATGGGACGTGGCTT
>posi3047
TGGGGGTGGTGACCCCTGCCTTTGGCCAA
>posi3048
TGGGGGTGGATCCCTGACACAGGGCTTGATGC
>posi3049
TGGGGGTAAGGTCATAGATCAACAGCATCCC
>posi3050
TGGGGGGGCCCAAGTCCTTCTGATCGAGG
>posi3051
TGGGGGGAGTGTGTTCCTTCTTTCTTGCCTA
>posi3052
TGGGGGATGCATACACGGGTAATTAGAAC
>posi3053
TGGGGGAGTGTGTTCCTTCTTTCTTGCCTT
>posi3054
TGGGGGAGTGTGTTCCTTCTTTCTTGCCA
>posi3055
TGGGGGAAAGAAAGCCTGTAGGATGCTC
>posi3056
TGGGGCTTCCGGAGCTGTAAACACTCAACCC
>posi3057
TGGGGCTTCCGGAGCTGTAAACACTCAACC
>posi3058
TGGGGCTTCCGGAGCTGTAAACACTCAA
>posi3059
TGGGGCTTATTTCATCCCTACAGCTTTGACC
>posi3060
TGGGGCTTAGCGGGTGTTCTCCCCGTGTGT
>posi3061
TGGGGCTTAGCGGGTGTTCTCCCCGTGTGC
>posi3062
TGGGGCTAAGAAACTTGCTCATAGGCTGGC
>posi3063
TGGGGCCCTGAATGACCAGGTGGAGC
>posi3064
TGGGGCAGAGTCCTCACGAACGGTTTAGC
>posi3065
TGGGGCAAGACCGTCCACGTAAGATGGGA
>posi3066
TGGGGCAACGATGTGGCTTCAACAAC
>posi3067
TGGGGCAAATCCTCGAGCTTGATGTGT
>posi3068
TGGGGATGGTTAGGTGCTACCAGCATCTGGTT
>posi3069
TGGGGATGAACAAAGGGTTGACTTATTGGT
>posi3070
TGGGGATAGTACAAGATGCCGCCCAGCG
>posi3071
TGGGGAGGTTAATTCTCAGTGTGGCC
>posi3072
TGGGGAGAATATTACCAAGCACCTTCCTA
>posi3073
TGGGGAGAACGGCAGTCAGATTCCTCCCA
>posi3074
TGGGGACGGTGAGTGCTAGTAATGTGGACC
>posi3075
TGGGGAAGTTTAAGTTAAACAGGTATC
>posi3076
TGGGGAAGGGGTCAACGAAATAGGCAT
>posi3077
TGGGGAACATAGTGTGACCTTGTTGC
>posi3078
TGGGGAACAGGTGGTGTTTGGTTACATGA
>posi3079
TGGGGAACAGGTGGTATTTGCTTACATGA
>posi3080
TGGGGAAACGATCTGGCTTCAACAACAGT
>posi3081
TGGGGAAACGAAGGTCTAGTTTGCAGG
>posi3082
TGGGGAAACAAAGGCCTAGAGGGCTAGGGAG
>posi3083
TGGGCTTTTATGGACCTCAGAGGGGAAAA
>posi3084
TGGGCTTGTGGTCTCACTGGTTTCAGGAGT
>posi3085
TGGGCTTGTCTTCCTTTTCCACACTGCCA
>posi3086
TGGGCTTGGAGAATCACTTGGGTTTCAC
>posi3087
TGGGCTTAGATTGTGGTGTGGCAGGGCAGA
>posi3088
TGGGCTGTCAGTGAACATTTGCTGGATGGA
>posi3089
TGGGCTGTAACCATTAAGACTGAAGATTGA
>posi3090
TGGGCTGGTGGAAGTACACGCAAGACACACC
>posi3091
TGGGCTGGCACAGGTTGATTTGTAGC
>posi3092
TGGGCTGCTGGACTAGGGATACTTGTATT
>posi3093
TGGGCTGAGACTGTTGGGTTTTCTCGAT
>posi3094
TGGGCTCTGCAGATGGACCTCTCTCC
>posi3095
TGGGCTCATGTGGATGATGACGGTGTC
>posi3096
TGGGCTCAGAATAGAGGAAGGGCAGG
>posi3097
TGGGCTACTATACAAAGAGCAGAAGGTC
>posi3098
TGGGCTAAATGAACCCTGCCTGTCCTGGT
>posi3099
TGGGCTAAAGCCACGGTGTCAGCAGGGCT
>posi3100
TGGGCTAAAATAAAGGGATGGGTTGGG
>posi3101
TGGGCGTATACGTGCAAGTCACAGGGGAT
>posi3102
TGGGCGGTGGTTCCTTCACCAATGGT
>posi3103
TGGGCGACTATTTGAAGGGCATGATT
>posi3104
TGGGCCTGAGGTGGCCGTGGCCATGA
>posi3105
TGGGCCTAGTCTTTTTGTTCTGCAGGACAC
>posi3106
TGGGCCCTTTCTGTTGACAACTGCTGACTGC
>posi3107
TGGGCCCTATAAACCCATTCTTTGGCAGC
>posi3108
TGGGCCATTTGATTGTCCTCTTTTGTGAAAT
>posi3109
TGGGCCATGCGGTGAGTGTTATAGCTCTA
>posi3110
TGGGCCAGGTACAGAGATGAGAAGTGGGT
>posi3111
TGGGCCAGAGTCCCAGGAGCTCTTGGAGTGT
>posi3112
TGGGCCAAATTGAAGGAATAGGTTGATC
>posi3113
TGGGCCAAATGCATTCAGTCAGTCGG
>posi3114
TGGGCATGTGTTACAGTAGACTCTGTTAGGG
>posi3115
TGGGCATGTGTTACAGTAGACTCTGTTAGG
>posi3116
TGGGCATGTGTTACAGTAGACTCTGTTAG
>posi3117
TGGGCATGTACACTGATCTGATGTGGAACC
>posi3118
TGGGCATGTACACTGATCTGATGTGGAAC
>posi3119
TGGGCATGTACACTGATCTGATGTGGAA
>posi3120
TGGGCATGTACACTGATCTGATGTGG
>posi3121
TGGGCATCTGTTGTAGGGGCAAGAGTGA
>posi3122
TGGGCATCCTAATAAGGAAAGGAGAGGA
>posi3123
TGGGCATATGAAGGTGTTTGCTTCAATCC
>posi3124
TGGGCATAAGACAATATGAGGGGTGGTCTC
>posi3125
TGGGCAGTTATTTATAGCAGTGGCAA
>posi3126
TGGGCAGCACAGGTTTCATTATTGAGATGT
>posi3127
TGGGCAGCAAAGCTCAAGAGGTGTCCT
>posi3128
TGGGCAGCAAAGCTCAAGAGGTGTCC
>posi3129
TGGGCACTGTCAAATGGTTCAACGTCCGGAA
>posi3130
TGGGCACCATTGAGCACTGAGTTAACGA
>posi3131
TGGGCACACGTGCTAGCCGGGATGGT
>posi3132
TGGGCACAATTTTATACCCTTGCTGTTGTTC
>posi3133
TGGGCACAAAACCTTGCCTATGTCTTGAGC
>posi3134
TGGGCAATTTATAAAGAAAAAAGAGGTT
>posi3135
TGGGCAATGTAGTGAAATGCTACCGCGAC
>posi3136
TGGGCAAGTTCGACCAGCTTCTTTGTGCCTTC
>posi3137
TGGGCAAGTTCGACCAGCTTCTTTGTGCCTT
>posi3138
TGGGCAAGTTCGACCAGCTTCTTTGTGCCT
>posi3139
TGGGCAAGTTCGACCAGCTTCTTTGTGCC
>posi3140
TGGGCAAGGTACCTGAATACAGCGAGC
>posi3141
TGGGCAAGGCAGCCAGACAGGCAGTGA
>posi3142
TGGGCAAGACAGTTCTTTTCTGTCCATGT
>posi3143
TGGGCAAGAAGCACCCTGTAGGGTCCTGGC
>posi3144
TGGGCAACGAAGTCTGGCAGAGTCAAAT
>posi3145
TGGGCAACATAGTTAGACCTTGTCTCTAT
>posi3146
TGGGCAACAAAGGGAGACCCTGTCTCTCTA
>posi3147
TGGGCAAATTCACACAGATGGAGAGTA
>posi3148
TGGGATTTGAACCCTGGTGTCGTGGCTCT
>posi3149
TGGGATTGACAATTGCTACAGCTGTTTTGT
>posi3150
TGGGATTCTAGGTCAATAGGCAGCAAACA
>posi3151
TGGGATTATGGGCGTGAGCTACTGTGCCGT
>posi3152
TGGGATTACAGGCGTAAGCCACAGTGCC
>posi3153
TGGGATTACAGGCATGAGCCACCGCGCCT
>posi3154
TGGGATTACACGCGTGAGCCGCCATGCCC
>posi3155
TGGGATTACACAACTCGTGAGCCTCCATGCC
>posi3156
TGGGATTACACAACTCGTGAGCCTCCATGC
>posi3157
TGGGATTACACAACTCGTGAGCCTCC
>posi3158
TGGGATTACAAGTGTGAGCCACCGTGCCTT
>posi3159
TGGGATTAATGGAAAGGAAGGTTCATGT
>posi3160
TGGGATGTTTATTCAACTTGGTTGATGGCC
>posi3161
TGGGATGTCAAAGCACGAGGGTCACTTG
>posi3162
TGGGATGGTTTTACAGGCTTCAGGAG
>posi3163
TGGGATGGTCCACATAAAACGAATAACATT
>posi3164
TGGGATGGCGATTTTTGGAATTTTAGA
>posi3165
TGGGATGCCAGGATTGACTGTCCAGT
>posi3166
TGGGATGATGTCGTGCGAACATGAAGGC
>posi3167
TGGGATGAGCCGAGATGGCGCCACTGCA
>posi3168
TGGGATGACTGAGCATCTCTGTGCCA
>posi3169
TGGGATGACCCATGGTATGCTTTTTGT
>posi3170
TGGGATGAAACCAGAAATCAATAGCAGGA
>posi3171
TGGGATCTCAGTAATGCTTTGCAGTGC
>posi3172
TGGGATCTAGAGCCCAGGTGTGTTTCCTAA
>posi3173
TGGGATCGAAGCAGTAATGAAAAGTCTC
>posi3174
TGGGATCAGGTCCTCTAACTCTGGAGCTC
>posi3175
TGGGATCACAGGCACTCACCACCACGCCTGGC
>posi3176
TGGGATCACACGGGGGCTTGGAGAACGA
>posi3177
TGGGATCAATGGAAAGGAATGTTCAGGTT
>posi3178
TGGGATCAATAGGAAGCACATGTTCAGGT
>posi3179
TGGGATATTCTCTTCAGGGTGACGAG
>posi3180
TGGGATATGACTCGCTTCTTCAGTGCCT
>posi3181
TGGGATATAATCTCCTGTTGTGCTGTTT
>posi3182
TGGGATATAATCTCCTGGTGTGCCATTTGC
>posi3183
TGGGATAGTAACTCCCAAGTAAGGTACCTGC
>posi3184
TGGGATACGAATGCTGGAGAAGAACCCAGCC
>posi3185
TGGGAGTTTCGTGATCACAGGGTGTTGAGC
>posi3186
TGGGAGTTGTTTTCACAGTGGCTTGC
>posi3187
TGGGAGTTGATCTGGAGGGCTGGAATTCAA
>posi3188
TGGGAGTTCGAGGCTTCAATGAGCCCA
>posi3189
TGGGAGTGTCAGGCCATGGAAATGATAGT
>posi3190
TGGGAGTGTAACGTTGTAAGGGTCCTACAC
>posi3191
TGGGAGTGAAATCAGTGTTTAGGACTAC
>posi3192
TGGGAGGTGGAGCTTGCAGTGAGCCT
>posi3193
TGGGAGGTACGCTATGGGTACACAAAGGC
>posi3194
TGGGAGGGCAGCCTTCCCTTGGTGTTT
>posi3195
TGGGAGGCGGAGGTTGCAGTGAGCCGAGA
>posi3196
TGGGAGGATGTTTGTATCCACTTAGTGTC
>posi3197
TGGGAGGATCACAGGATGTCAAGGCCTTGC
>posi3198
TGGGAGGATCACAGGATGTCAAGGCCTTG
>posi3199
TGGGAGGATCACAGGATGTCAAGGCCTT
>posi3200
TGGGAGGATAAACCTGTGTGTTTGAAGCC
>posi3201
TGGGAGGAAAATGCCCATGGTGATCTGAGA
>posi3202
TGGGAGGAAAATGCCCATGGTGATCTG
>posi3203
TGGGAGGAAAATGCCCATGGTGATCTA
>posi3204
TGGGAGCTTGCATTTCCTCCTTGTAGGAAGAC
>posi3205
TGGGAGCTGAACGATGAAAACACATGGAC
>posi3206
TGGGAGCCTTCATAAAGAAATAAACACTC
>posi3207
TGGGAGCCTGGGTCTTAGAACTGACCCCTGT
>posi3208
TGGGAGCCTATGCCATTTATTGGTAATC
>posi3209
TGGGAGCCAAAAGAAGATTGAATGGCAT
>posi3210
TGGGAGCATTTGGGTTTCATGGCTGTGGA
>posi3211
TGGGAGCAGCATGAGAAAGACTCACCTCC
>posi3212
TGGGAGATGATCAAGGAAAAAGATGTGAGC
>posi3213
TGGGAGATGAGGTTTCAGGAACAGACCCT
>posi3214
TGGGAGATAGAGGCTGCAGTGAGCTGAGA
>posi3215
TGGGAGAGGTCGAATAAAGAAGGAGCA
>posi3216
TGGGAGAGCAAGGAGCCAGCAAGTCTAGA
>posi3217
TGGGAGACGGAGACTCAACTCTAGACCAGA
>posi3218
TGGGAGAATACATACGTTGCTGGCGGG
>posi3219
TGGGACCTTCTGAGGTTGAGGCAATGTGA
>posi3220
TGGGACCTGACATATTAGGCTGTCAGTGA
>posi3221
TGGGACCCACACCAGGTAGAGTTTACTAGA
>posi3222
TGGGACAGTTTCTAGCCCCCTAGGTGATGC
>posi3223
TGGGACAGAAGAGTTTGAACTGGATGGA
>posi3224
TGGGACACATTGGAAGAATTGTCTTGGGC
>posi3225
TGGGAATTCTAACACGTGTCTGAGAGGG
>posi3226
TGGGAATGGTGATTGTGTCTACCTCAAG
>posi3227
TGGGAATGGATGAGGTGCTACACAAATGA
>posi3228
TGGGAATGCAAAATGGTACCCACTTTGGAA
>posi3229
TGGGAATGATTCTGATGATGATGATG
>posi3230
TGGGAATGATCTCCTCTAGGTGTGGCT
>posi3231
TGGGAATGAGTCTCCCTGCTTCTTGGCTC
>posi3232
TGGGAATGAAATGCCTTGGAGGTCCTGA
>posi3233
TGGGAATCCTACTGTGGTAGCTTATTGGGT
>posi3234
TGGGAATCAGGTCACTGCAGTAGGTA
>posi3235
TGGGAATACCCTAGTCCCCTTGAGTTGTCCT
>posi3236
TGGGAATACCCTAGTCCCCTTGAGTTGTCC
>posi3237
TGGGAAGTTCGAATTCGGTGCAGAACCCA
>posi3238
TGGGAAGTGCTTTGAAGCTTCTCGGTCCAGC
>posi3239
TGGGAAGTGCTTTGAAGCTTCTCGGTCC
>posi3240
TGGGAAGTGAGGAGCGTCTCCGCCCGGC
>posi3241
TGGGAAGTCTGCTATGGAAATCTGCTTACC
>posi3242
TGGGAAGTCCAAGATGAAAGCAGATACTGTT
>posi3243
TGGGAAGTCCAAGATCATGAGCATCTGGT
>posi3244
TGGGAAGTCCAAGATCATGAGCATCTGG
>posi3245
TGGGAAGTCAAGGGTGCAGTGAGCCAAGA
>posi3246
TGGGAAGTATAGTCCCATGTGCCTAGGAAG
>posi3247
TGGGAAGGAGGAGGACAAGCAGAGCTGGG
>posi3248
TGGGAAGCCGAAGTAGCAGTGAGCCGA
>posi3249
TGGGAAGCCAACAACCTTCAGCATGGGCGTC
>posi3250
TGGGAAGCAGCTACATTCAGGACTGCTGGT
>posi3251
TGGGAAGCACTTGACTAGTAGCCTGGCA
>posi3252
TGGGAAGAGAGAGCAAGGAGCTGGAGGG
>posi3253
TGGGAACTCGATTTTGGGAAATGCCA
>posi3254
TGGGAACTCACACATTACCAGGAGGACAGC
>posi3255
TGGGAACGGTAACAGATCATATTCCAATT
>posi3256
TGGGAACGCACTCGGTTGATGGTACCCAA
>posi3257
TGGGAACCAAGCAATCTGAAGGGAGCTTCAGC
>posi3258
TGGGAACAAGCCCTAAGCCTGTCATAAATA
>posi3259
TGGGAAATTTGGTATGTCACTCTGCTGTC
>posi3260
TGGGAAATCCTGTCATCCACAGCCATGTGT
>posi3261
TGGGAAATCCTGTCATCCACAGCCATGTG
>posi3262
TGGGAAAGGTCTTCTATGTTGTTGAACAT
>posi3263
TGGGAAAGCCACAGGCACTGACCACCAGCCA
>posi3264
TGGGAAAGCATTTAGCGTCATGCCTGGCGA
>posi3265
TGGGAAACTGTTTCTGCCTTGATGAT
>posi3266
TGGGAAAATTCTGGTGGGTATTTGGACC
>posi3267
TGGGAAAACACAGGATCCACGGAAATGGGC
>posi3268
TGGCTTGTTTGAATAAATTCATGGGC
>posi3269
TGGCTTGTAGGGTTTCTGCCGAGAGA
>posi3270
TGGCTTGGAAGAGAATCTGTGCACTT
>posi3271
TGGCTTGCAGACGCTGCAGAAGCAGGA
>posi3272
TGGCTTCGATCCGATTCGAGTTGGTGGCATT
>posi3273
TGGCTTCCATTGTCTTTGTGTGTGTGTGT
>posi3274
TGGCTTCCAGATTTGTGAGACAATAAGC
>posi3275
TGGCTTCATGGGAAACCTACATCTAA
>posi3276
TGGCTTCAGGTCTCACATAGTGCAGT
>posi3277
TGGCTTAGTTCCTCTGGTGCCATGGTT
>posi3278
TGGCTTAAAGGCGGTCACCTTCTTGCTA
>posi3279
TGGCTGTTGATGCAATTGCTTTTGGTGT
>posi3280
TGGCTGTCTGCAACAAGTAAGACTGATTGC
>posi3281
TGGCTGTCAAAATCACATGTGGTGTG
>posi3282
TGGCTGTAGATGGAATGGAGTAACTGCT
>posi3283
TGGCTGGTTATATGTGTATTATGCAAAG
>posi3284
TGGCTGGGCATGTACACTGATCTGATGTGT
>posi3285
TGGCTGGGCATGTACACTGATCTGATGT
>posi3286
TGGCTGGAGGCAAGATATGCTGGTGGCAA
>posi3287
TGGCTGCGATTTTCAGGGAACAAGGGAGA
>posi3288
TGGCTGCAGCTGAGTGTGACCCATGGGA
>posi3289
TGGCTGCAGAAAAGCGGATATTGGTGAA
>posi3290
TGGCTGCAACAATGGAGATTCTCTACAGA
>posi3291
TGGCTGAGGCAGGAGGATCACTTGAATC
>posi3292
TGGCTGAGAAGTGCTAGGAATAGTGGC
>posi3293
TGGCTGACTCTAAGGTTAAGGTGGTC
>posi3294
TGGCTGACATGGTCCAGAAGATTCTCCCCT
>posi3295
TGGCTGAACCAAGTTGGGTTTATTAACGTGT
>posi3296
TGGCTGAAATGTAAGCACGGAAAATGC
>posi3297
TGGCTCTCATCAGTGTTGAATTTACCTTT
>posi3298
TGGCTCGTTACAGAACAGGTGTGCTGAC
>posi3299
TGGCTCCTTTACAGATGAGAACACAGGTCC
>posi3300
TGGCTCCTGCTGATGTTTCTGTGCAC
>posi3301
TGGCTCCCTGATAGGTGGATCTCTTGAGAAA
>posi3302
TGGCTCATGATAGATCTTCAGATGTTTGGT
>posi3303
TGGCTCATACTATGTGGAAACTGCCAA
>posi3304
TGGCTCACTGCAACCTCCTCTTCCCAAGC
>posi3305
TGGCTCACTAATCACTGTATACACAGCA
>posi3306
TGGCTCAAGAACTGACACAGGAGGTGT
>posi3307
TGGCTCAACTCAAGCTACGAGCGTTCTGCA
>posi3308
TGGCTATTCACAGGTGCGGTCATAGCAATC
>posi3309
TGGCTATGTCACCCAAGCGGGAGTGCAAT
>posi3310
TGGCTATAATCACATCCACTAACATCCT
>posi3311
TGGCTAGAAGTTGTTGGTTTACTGGA
>posi3312
TGGCTACCACACTGGACAGCACAGGTCTAA
>posi3313
TGGCTACATATACAGCAGGCTTTTGTTGT
>posi3314
TGGCTAACTTCAGCCCTGAGGGCCTGAGAAA
>posi3315
TGGCTAACTAGAATAAACAGTGTAGAGA
>posi3316
TGGCTAACCTACCAGATAATTTCCATGTTTGC
>posi3317
TGGCTAACCTACCAGATAATCTCCATGTTT
>posi3318
TGGCTAACCTACCAGATAATCTCCATGTT
>posi3319
TGGCTAACCTACCAGATAATCTCCAT
>posi3320
TGGCTAAAAGGAAGCCAGGTGCTAAT
>posi3321
TGGCTAAAAATCAGTAAGAAAAGGATGATC
>posi3322
TGGCGGTCTTCTCCTTGGGTCTTCAC
>posi3323
TGGCGGTCTGCAAATAATTGAAGCCTCGGA
>posi3324
TGGCGGGATGAGGCGGAGTTTGGCAG
>posi3325
TGGCGGATCACTCGCGATTAGGAGCTTA
>posi3326
TGGCGGATCACTCGCGATTAGGAGCTGG
>posi3327
TGGCGAGGTTCGCATGGGGAGGCACAGC
>posi3328
TGGCGACTGGCCAAGGAGAAGCACCCTCT
>posi3329
TGGCCTTTTTGATGCAGGAGTGATGAAA
>posi3330
TGGCCTTTGCTGTAAAGGGATCGGGTGG
>posi3331
TGGCCTTGGGCAGGTAAAGAACCACA
>posi3332
TGGCCTTGCAAGGTATAGACAGCCTGCTC
>posi3333
TGGCCTTGATTCAGATTAGCTGTGGTTCAAT
>posi3334
TGGCCTTGATTCAGATTAGCTGTGGTTCAA
>posi3335
TGGCCTTGATTCAGATTAGCTGTGGTTCA
>posi3336
TGGCCTTGATTCAGATTAGCTGTGGTTC
>posi3337
TGGCCTTGATTCAGATTAGCTGTGGTT
>posi3338
TGGCCTTGATTCAGATTAGCTGTGGT
>posi3339
TGGCCTTGATGGTGTAGTGCATGGAC
>posi3340
TGGCCTTGAAGACCCAGTTCATGTGGTTCTA
>posi3341
TGGCCTTGAAGACCCAGTTCATGTGGTTC
>posi3342
TGGCCTGTTCCTGCCTTAACTGATGATGA
>posi3343
TGGCCTGTTACTGGGCTTTGGTGGAAACTGAA
>posi3344
TGGCCTGCACATATATGTCCAGATGGCC
>posi3345
TGGCCTGAGCCTCCCCAAGGGTTGCCACC
>posi3346
TGGCCTCTTTCTCGATCTTCAGGGGTC
>posi3347
TGGCCTCTCCTCTTCCTGTATGGAAA
>posi3348
TGGCCTCCTGAGGTGCTGGGATTGCAGA
>posi3349
TGGCCTCACTGATGGGCACGTTCTTCCCAGT
>posi3350
TGGCCTCACTGATGGGCACGTTCTTCCCAGA
>posi3351
TGGCCTATATCGCTAGGAGAGAACTGC
>posi3352
TGGCCTATAGTGGGAACTCAGTAAAT
>posi3353
TGGCCTAGTCTTTTTGTTCTGCAGGACAC
>posi3354
TGGCCTAGGAATGGGAATCCTACTGTGGTA
>posi3355
TGGCCTAGGAATGGGAATCCTACTGTGGT
>posi3356
TGGCCGTTCTGAGAATGTCTGTCCTATGC
>posi3357
TGGCCGGTTTTGGGCCAGTTTATGGCCAGA
>posi3358
TGGCCGATGGGAAGCAGGACTAGATTC
>posi3359
TGGCCCTCAGGCAAGCGGACTTTGGAGGC
>posi3360
TGGCCCGTTCTTGATGGTCGCTGTCTCTTC
>posi3361
TGGCCCCTTACCCTTCCAGAGATGAAGCCC
>posi3362
TGGCCATGTTGGTCAGGCTGGTCTCGAACT
>posi3363
TGGCCATGACTCAGTGTCCTCTCCTGT
>posi3364
TGGCCATGACCAACATGTCACAATGCTGCA
>posi3365
TGGCCATCCAGTCCTTGACATGGTAA
>posi3366
TGGCCATCATGAACATGTCACAGTGCTGC
>posi3367
TGGCCATCATGAACATGTCACAGTGCTG
>posi3368
TGGCCAGTGATTGGCTTAGGAATGGCCACGG
>posi3369
TGGCCAGGACTTGATGGTAACTGACAGCTT
>posi3370
TGGCCAGCAAAGGCGGTCTAGATGAAGC
>posi3371
TGGCCAGAAAGCATGCTCGAAGATGCTCAGT
>posi3372
TGGCCAGAAAGCATGCTCGAAGATGCTCA
>posi3373
TGGCCACTTTTCTATAGGGCTGCTGTG
>posi3374
TGGCCACTTGGAACTACTGTCGAGTTTAA
>posi3375
TGGCCACCTGACTTGGAAGAGTTGAAGC
>posi3376
TGGCCACCCAGGATTCCCCACATAAAGCC
>posi3377
TGGCCACCCAGACTGCTTCTCAGTCCC
>posi3378
TGGCCACATCCCTATTAACAGAGGCAGC
>posi3379
TGGCCAATGCTATGAAGTACTACGACTGGT
>posi3380
TGGCCAAGGATGTTGCTAAATACCCTACAAT
>posi3381
TGGCCAAGGAGAAGCACCCTCTGCACAGAA
>posi3382
TGGCCAAGCTAGAAGAGTCCTTAGAAACCA
>posi3383
TGGCCAACATGGTGAAACCCCGTTTAA
>posi3384
TGGCCAAATAAAGTGTGGTATATCCTAA
>posi3385
TGGCCAAAGTTTAGAGTCAGGTGCACC
>posi3386
TGGCCAAACTCCATAAAATAGTTGAAGAGA
>posi3387
TGGCATTTGTGTGAAAATGCAGTGTGCA
>posi3388
TGGCATTTGTCTGGTTGTACTTTCTGT
>posi3389
TGGCATTGTGAACATGTTTGAAGCCATGG
>posi3390
TGGCATTGGAGGTAACTTACTTAAGGTTACTC
>posi3391
TGGCATTGCTGCGCACAGGCTCTGGTGAA
>posi3392
TGGCATTGCTCTGAAACTGTCGTCTACCATT
>posi3393
TGGCATTAGTGCGTCCAGATGGGTCA
>posi3394
TGGCATGGAACTGACACATAGTTGGC
>posi3395
TGGCATGCCCGAGCGAGGGCTCAGTGT
>posi3396
TGGCATGCAGGTTTCATGTGGATGTCA
>posi3397
TGGCATGATGGTGGGCATTTGTAGTCCCAAA
>posi3398
TGGCATCTGCTATGGTTTGAATGTGT
>posi3399
TGGCATCAGATCCCACAAGTTGAGGGC
>posi3400
TGGCATACTACACAGATCACTCTGGGCTC
>posi3401
TGGCATACTACACAGATCACTCTGGGC
>posi3402
TGGCATACAATAAGTGCTTATGTGTGA
>posi3403
TGGCATAATGGTGTTTTGCTCAATAA
>posi3404
TGGCATAACAAACTGCTATGAACTTGGTGT
>posi3405
TGGCAGTCTTGTCTCAGAAGAGACTTTGGGC
>posi3406
TGGCAGTCTATGACCAGGAAGAGGTTC
>posi3407
TGGCAGTCCAGAGAGAAGACATGAGTTCCC
>posi3408
TGGCAGTAACTTAGTGTCATGGCAGC
>posi3409
TGGCAGGTAGGCACATGTAGGTGGAAGA
>posi3410
TGGCAGGTAAGACAGCACTTGTGGAG
>posi3411
TGGCAGGGTCATAGGACAATAGTGGGGA
>posi3412
TGGCAGGGTCATAGGACAATAGTGGA
>posi3413
TGGCAGGATGTCCTTGGTTTCTCTGC
>posi3414
TGGCAGCTGATGAGTGTGCCCACCGGATGT
>posi3415
TGGCAGCTGAGGGGTGTGGGCTGAGAT
>posi3416
TGGCAGCAAAATACAATGTCATATGACCAA
>posi3417
TGGCAGATCCCTGGTGAGGGCTCCATCAA
>posi3418
TGGCAGATACAAGGATTTTGAGATGAGC
>posi3419
TGGCAGATAAGGATGCTTTTTCAGCC
>posi3420
TGGCAGAGACAACAGGAGATGGAACTGC
>posi3421
TGGCAGAGAACGGAAGATGGAGCCACCAT
>posi3422
TGGCAGAATTCAACAATGCCTCAGGGTTGC
>posi3423
TGGCAGAAGACTAGGTGGAAATGGCA
>posi3424
TGGCACTTGAAAGCCGTGTGACCTTGGT
>posi3425
TGGCACTGGCAATGCACATACTTACTAGA
>posi3426
TGGCACTGGAAGGGACCTCAGGAATCAAA
>posi3427
TGGCACTCGTAGAGCCTTAGGCATGATA
>posi3428
TGGCACATCCACAGAATGGGGTGCAGTGC
>posi3429
TGGCACAGGATGGGGTCATGGTAGGCCAA
>posi3430
TGGCACAAGATGATGAACGCCAGGGCATA
>posi3431
TGGCAATTACGTAATGTCCTAAATCCT
>posi3432
TGGCAATGTTAGGGTGCCCTCTGATTTTTGC
>posi3433
TGGCAATGTGTGGAGACATTTTGGGTTGTC
>posi3434
TGGCAATGTCTGGAGGCAGTTTTGGTTGTC
>posi3435
TGGCAATGCGGATCTTAGCTACCGGAA
>posi3436
TGGCAATGAGTGGTACCAATTAAAATT
>posi3437
TGGCAAGTCATCTCTGCAGCTGGTGGTC
>posi3438
TGGCAAGCACTGTTCTAGGCCCTGGGTA
>posi3439
TGGCAACTGGAAGGAGCTGCGAGATGTGA
>posi3440
TGGCAACACTAATACACTTTCTGTCTC
>posi3441
TGGCAAATGGATGTTGCGTGCTCGCA
>posi3442
TGGCAAATCACTGGTGTAAGTCCAAGAGTC
>posi3443
TGGCAAATAGGTAGAAGAAAAGACGTATGT
>posi3444
TGGCAAAGTTCAAAGTGTTGGCAAGGC
>posi3445
TGGCAAAGAGAAGGTTGGCTGTGGGACTT
>posi3446
TGGCAAAGAGAAGGTTGGCTGTGGGAC
>posi3447
TGGCAAAACCCAGAGGAACAATGGAA
>posi3448
TGGATTTATGCATTCAACCGTTGATGGACATT
>posi3449
TGGATTGTAAACATGCACTGGCACTGGTGT
>posi3450
TGGATTGGGAAAGCTTACACAATGCC
>posi3451
TGGATTGCCTTGCAAGGTATAGACAGCCTGC
>posi3452
TGGATTGATTGCAAAATGGGCTAAGTGGC
>posi3453
TGGATTCTGTGGGGCCCATGGTCAGG
>posi3454
TGGATTCAGAGTCTACCCCAATCCGGTATGA
>posi3455
TGGATTCAACACCTGGCCAGTGTTGCGGTGA
>posi3456
TGGATTAAGGGCGGTACAAGATGTGCTTT
>posi3457
TGGATGTTCTCAGACAAGCAGCCTTACC
>posi3458
TGGATGTTCAGTGGTGTCTGGGCACTGA
>posi3459
TGGATGTTAGGAATATAGCAGCAAGAAGAA
>posi3460
TGGATGTCTAGGAAAGAAGCTTTTCCA
>posi3461
TGGATGTCCTAGAATTTAACCCAGTTC
>posi3462
TGGATGTATACGTGCAAGTCACAGGGGATG
>posi3463
TGGATGTATACGTGCAAATCACAGGGCATA
>posi3464
TGGATGTATACGTGCAAATCACAGGGCAT
>posi3465
TGGATGTATACGTGCAAATCACAGGGCA
>posi3466
TGGATGTATACGTGCAAATCACAGGGC
>posi3467
TGGATGTATACGTGCAAATCACAGGG
>posi3468
TGGATGGTCTAATTTGATTAGTGATG
>posi3469
TGGATGCTTCCTGCCCCTGAACGTCAGACTCC
>posi3470
TGGATGCTGCATTTGCCACCTGCATTCC
>posi3471
TGGATGCTGAAATTCGAATTGCTGAGT
>posi3472
TGGATGATCTGAGATCAGGAGTTCGAGAC
>posi3473
TGGATGAGGTGCTACACAAATGAAAGATGGT
>posi3474
TGGATGAGGTGCTACACAAATGAAAGA
>posi3475
TGGATGACTGCAAGACAGGTAGATCTC
>posi3476
TGGATGACTGAAGGCAGGCCTGGATAATATC
>posi3477
TGGATGACTGAAGGCAGGCCTGGATAATA
>posi3478
TGGATGAATCCTACACTGTCGGCAAGGTC
>posi3479
TGGATGAAGGGAATGTGCCCCTAACGC
>posi3480
TGGATCTCACCTAAGCCGCATGGGGCG
>posi3481
TGGATCTATTCTATGGAAAAGAGTGCATAAAA
>posi3482
TGGATCTATTCTATGGAAAAGAGTGCATAAA
>posi3483
TGGATCTATTCTATGGAAAAGAGTGCATAA
>posi3484
TGGATCTATTCTATGGAAAAGAGTGCATA
>posi3485
TGGATCTATTCTATGGAAAAGAGTGCA
>posi3486
TGGATCTATTCTATGGAAAAGAGTGC
>posi3487
TGGATCTACAAGCATAAGGCATCATGC
>posi3488
TGGATATTTTGTGGATGAGAAAACTTGGGC
>posi3489
TGGATATGGAAAGCTTACACAATGCCT
>posi3490
TGGATATGATGACTGATTACCTGAGA
>posi3491
TGGATATATGCATATGCCTGTGATGCC
>posi3492
TGGATAGTGGATGGTAACAGACAGGT
>posi3493
TGGATACGTGCAAGGTCGCTGAGGCATG
>posi3494
TGGATACGTGCAAGGTCGCTGAGGCAT
>posi3495
TGGATACGTGCAAGGTCGCTGAGGCAGT
>posi3496
TGGATACGTGCAAGGTCGCTGAGGCAG
>posi3497
TGGATACGTGCAAGGTCGCTGAGGCAAT
>posi3498
TGGATACGTGCAAGGTCGCTGAGGCA
>posi3499
TGGATAAGTCCTCTCTATAGGCTGGTTGTC
>posi3500
TGGATAACTGTGCTCTGTTGGACTCA
>posi3501
TGGATAACTGGTATAGCCACAACTGTGAGC
>posi3502
TGGATAACACGTTTCCTTCAGGCAAGGCA
>posi3503
TGGATAAAGAGTCAAGACCCGTCAGTGTGC
>posi3504
TGGAGTTTGTTACTTCTGATGCTCGGATGT
>posi3505
TGGAGTTTCACACTCATCTTACAGGTGTTA
>posi3506
TGGAGTTGTTCGTTCCTCCCAGTGGGTTTG
>posi3507
TGGAGTTCAGTGCATGAGGCTGAAAGT
>posi3508
TGGAGTTATGTTCCTAGGAGGATTATGGC
>posi3509
TGGAGTGTGCTTTCAGTTTCAGTAAGTCCT
>posi3510
TGGAGTGTGCTTTCAGTTTCAGTAAGTCCAA
>posi3511
TGGAGTGTGCTTTCAGTTTCAGTAAGTCC
>posi3512
TGGAGTGTCTACTGAGTGCCAAGGTC
>posi3513
TGGAGTGGAAAGACCCATGCACTCAGGTC
>posi3514
TGGAGTGATGTGATTAGATCCAGTTC
>posi3515
TGGAGTGATGTAAGCGCCACTGTGGCCTC
>posi3516
TGGAGTGAGAGTAAGGTGTTGGCTGG
>posi3517
TGGAGTAACAGAACGGGAACTTGTGTC
>posi3518
TGGAGGTGTACAAGCAGAGGAATATTGTT
>posi3519
TGGAGGTGCAGCACGCTTATATGGAC
>posi3520
TGGAGGTGACTGGATGGTGGGGTGGTCCCCC
>posi3521
TGGAGGTGAAATGAGTGAAGTAAGGCAGG
>posi3522
TGGAGGCCATTATCCTTAGCAAACTAAGT
>posi3523
TGGAGGCCATTATCCTTAGCAAACTAAGACA
>posi3524
TGGAGGCCATTATCCTTAGCAAACTAAGAC
>posi3525
TGGAGGCCATTATCCTTAGCAAACTAAGA
>posi3526
TGGAGGCAAGGTAGCTTCTTGAAGGC
>posi3527
TGGAGGATGCGGTATTCTGATTGTCTGGT
>posi3528
TGGAGGATGACTGCCAGGGAATTCGTC
>posi3529
TGGAGGAGGTGCAAGCTCGCAAGGGTC
>posi3530
TGGAGGAAGTTTCTCATTAATGGTTTAGC
>posi3531
TGGAGGAAGGAGGCCACAAACCTAGAAGC
>posi3532
TGGAGGAAAGTGATTGATCTGCCGGAGAC
>posi3533
TGGAGCTTAAAGATTGAGTGAATACCGTC
>posi3534
TGGAGCTATCAAGCCAGTAGCAACTCTGCAGT
>posi3535
TGGAGCCTTTCCACACAGATCATGATGAG
>posi3536
TGGAGCCTGTTTGATGAGAGCACTACCTTCC
>posi3537
TGGAGCCTGTTTGATGAGAGCACTACCTTC
>posi3538
TGGAGCCTGTTTGATGAGAGCACTACC
>posi3539
TGGAGCCGAGGCCAGAATTCAGTTTGAATC
>posi3540
TGGAGCAGTGACAAATTTTGGGGGTGGT
>posi3541
TGGAGATGGTCCAAGTTGCTGTGTGC
>posi3542
TGGAGATGAAGTGCAAAGAAATAAAGTGA
>posi3543
TGGAGAGGAAGTCCACAGCAGCAGGC
>posi3544
TGGAGAGCAAATGTGCCAAGAAAGTCAGC
>posi3545
TGGAGACAGGGACAGTACTTTTTGAGAT
>posi3546
TGGAGACACGAGGTAAAATTGGTCTTGGA
>posi3547
TGGAGAATGAAGCATAAGTGCCTGCTGTA
>posi3548
TGGAGAACCTGATACATGGTCAGTCT
>posi3549
TGGAGAACAAAGAAAGGGAGGGGGTTACG
>posi3550
TGGAGAAATCAAAAGTGCCATTTTCTGGCTA
>posi3551
TGGAGAAAGTGTGACTTAGCTTGGCC
>posi3552
TGGAGAAAGTGGAACCCTCACACAGGGC
>posi3553
TGGAGAAAAGTGTCTGGCTATGTTGC
>posi3554
TGGACTTTACCTCATGTGCTTTTTCCCT
>posi3555
TGGACTTGCCTTTGTGTTATTTTCCT
>posi3556
TGGACTTGAACCACACGTCCCCAAGGTGT
>posi3557
TGGACTTAGGCGAATGCTATACTGTACGTA
>posi3558
TGGACTTACCAGCTGTGGGAACGTGGACA
>posi3559
TGGACTTACAGTTCTGCATGTTTGGGGATGC
>posi3560
TGGACTGAAAATGGCTTGAGATGTTG
>posi3561
TGGACTATAATTTGTTGGCAGTCATGCTC
>posi3562
TGGACTACTTGGTGCACTCCCGGGAGTTGA
>posi3563
TGGACGTACACGGTGGCCACTGAAGCTTT
>posi3564
TGGACGGACGGATGGCCAGATGAATCAAAACT
>posi3565
TGGACGATGAGTCTTACGATCTCTCC
>posi3566
TGGACGATGACCTGTCTTAGCTGCTTCCCGC
>posi3567
TGGACCTTGAGGACAGTCGTCCAGGAC
>posi3568
TGGACCTTGAGGACAGTCATCCAGGACAGGA
>posi3569
TGGACCTGATGTTCTGCTGAAAGGGTGAGA
>posi3570
TGGACCTCAGAGGGGAAAAAGTGTCTGCTGT
>posi3571
TGGACCCTGCATTTGAAGTCAGACAGGC
>posi3572
TGGACCAAAATCTGTGCTTGCTAAAACAGAGC
>posi3573
TGGACATCACTGGGCCTAAATTCACTGGGC
>posi3574
TGGACATCACTGGGCCTAAATTCACTGGG
>posi3575
TGGACATAAAGCCTGCATTTGCTATTAAGCC
>posi3576
TGGACAGTGACCACCAGGCTTAGAAGGTC
>posi3577
TGGACAGGTGTCACTGAGTTTGGTCC
>posi3578
TGGACAGGGCTAGGGTGTAAAAGAGC
>posi3579
TGGACAGACTCGTGGTGTCTCCTGGT
>posi3580
TGGACAGAACAGTGGGGCCCTGGGCCTGG
>posi3581
TGGACACTGAGTGCCACCACGTGACACTGA
>posi3582
TGGACACTATATTCTATACCCTTACCCT
>posi3583
TGGACACATACAGAAGAACAACACATACTGA
>posi3584
TGGACACAGGCACGTATGAGGGAAGACAA
>posi3585
TGGACACAGACATGCATGCAAGGAAGGCC
>posi3586
TGGACACAAGTGGGTCCTCGAGTGCTGGT
>posi3587
TGGACAATAAGGTCAAGACTGAGGTGGT
>posi3588
TGGACAATAAACCTGAGAGGGCCTTC
>posi3589
TGGACAAGTCTCAACAGAGAGCATGGGTGA
>posi3590
TGGACAAGGAGTGTGACCATTGAAGCACAGC
>posi3591
TGGACAACTTGGCAAAACCCTGTCTTT
>posi3592
TGGACAAATGGGATTTGAGTGAAAGTGAC
>posi3593
TGGAATTTGGGAACTATCTGTGAATAC
>posi3594
TGGAATTGTGACAGCATCTTGTAAGT
>posi3595
TGGAATTGCAAAGGGGCCTCAAATAGCCAAC
>posi3596
TGGAATTGAGTTGATGCCACTGTGAAC
>posi3597
TGGAATTCTGGGGTTTGTGGGCTTGCATG
>posi3598
TGGAATTACACACGTGCGCCACCATGGCCAGC
>posi3599
TGGAATGTCTTTCCTTGGGCCTGCTTCTGA
>posi3600
TGGAATGTCATGGGAACCTGTAAGTC
>posi3601
TGGAATGTCATCAGTTAAGGCGGTAACAGGC
>posi3602
TGGAATGGACACGTTGAAACTCTATT
>posi3603
TGGAATGGAAACATTTATCCAATGCGTGTAC
>posi3604
TGGAATGCTGAGTTGGTCATGATTCC
>posi3605
TGGAATGCCTATTAGCTGCATGAGGGGA
>posi3606
TGGAATGAGAGACAGGTGGCCTGGGCTC
>posi3607
TGGAATCCTAGTTGTACACTTTTCTGTGTG
>posi3608
TGGAATCCTAGTTGTACACTTTTCTGTGT
>posi3609
TGGAATACAACTGCATGATACAGCTTCCAAA
>posi3610
TGGAATACAACTGCATGATACAGCTTCCA
>posi3611
TGGAAGTTGACAGCGACTACTCAAGA
>posi3612
TGGAAGTTGAAAACGACCTAAGTGCT
>posi3613
TGGAAGTGCAAAGTCAAGGTGTTGGCAGG
>posi3614
TGGAAGTCACATGCCACCTTGTCATTCC
>posi3615
TGGAAGTAAGGAAGAGTATACATGGAA
>posi3616
TGGAAGGTGATTTAACCATGGATGGGA
>posi3617
TGGAAGGTGATTATGTCATGAATACAGA
>posi3618
TGGAAGGGTGCCACGGACAAAAACGGTCGA
>posi3619
TGGAAGGAGAAATGGCCAGATGTGCATGG
>posi3620
TGGAAGGACCAGAAGTTCCCTAAGGCGC
>posi3621
TGGAAGGACAGACTCTTCTGAAGTGGCTC
>posi3622
TGGAAGCTGAGGTAGCTTATGGGAGCCTGT
>posi3623
TGGAAGCAGTATATGTCTGGCAGTGC
>posi3624
TGGAAGCAGCTTTGTAACTAGGTAATGGGT
>posi3625
TGGAAGCAAGAAAGTGCCAGATGGAC
>posi3626
TGGAAGCAAAACAGATGACTAAGGCC
>posi3627
TGGAAGAGGCAACATGAGTCCCCGCT
>posi3628
TGGAAGACAAGTGCTTCCCTGATGAGCTGT
>posi3629
TGGAAGAATCAGATCACATGTGGGCTTGGA
>posi3630
TGGAAGAATCAGATCACATGTGGGCTTGG
>posi3631
TGGAAGAATATAAATGATGGTGTGGATGTC
>posi3632
TGGAAGAAATTGGCCAAAATGAAAGGGTGT
>posi3633
TGGAACTGTGCAACCCACAGATGGGAAGGTC
>posi3634
TGGAACTGGAGACCTGGGGAGGAGCC
>posi3635
TGGAACTGATAGTGTGACTTCTGAGA
>posi3636
TGGAACTGACACATAGTTGGCACTGGCAA
>posi3637
TGGAACTGAAAACTCAGAGGAGGCATC
>posi3638
TGGAACTCTAGCCACAGACCATGCCCTTTTC
>posi3639
TGGAACTCTAGCCACAGACCATGCCCTTT
>posi3640
TGGAACTCTAGCCACAGACCATGCCC
>posi3641
TGGAACTAGATGGATGTGGCTGCGAC
>posi3642
TGGAACCTACAAGTATGCCATGTTACC
>posi3643
TGGAACATCTGCAGCCTGGCCAAGTGGTC
>posi3644
TGGAACACACAAGGAAACAGTCTCTGCC
>posi3645
TGGAAATGTGGCCAGTGTGAATGAAGATT
>posi3646
TGGAAATGGTTTTAGCAGATGCAGCTA
>posi3647
TGGAAATGACATGCCATCCCTTCTGC
>posi3648
TGGAAATGAATGATTCCTTCCTAGGGCCAAC
>posi3649
TGGAAATATGGACTTACACTTGGCTGA
>posi3650
TGGAAATAACGCTGCCCATGCCCAGACCAA
>posi3651
TGGAAAGTTATGCACTAAGCACAAGTC
>posi3652
TGGAAAGTCTCAGTTCCCGGTATCATTCAGGA
>posi3653
TGGAAAGTCAGTCATGATATACAGGGTCA
>posi3654
TGGAAAGTACACTACCAGGTGCACTGC
>posi3655
TGGAAAGGGATGGGATACGAATGCTGGAGT
>posi3656
TGGAAAGGAGCCTTGGATTTTATTCT
>posi3657
TGGAAAGGAATGTTCAGGTTAAGGTAAAGG
>posi3658
TGGAAAGAGAAATGGCCAGATGTGTGAT
>posi3659
TGGAAAGAAAATGAGAGTGACCTCTGTCC
>posi3660
TGGAAACCTCTAAAACTTGCTGTTCGTGTC
>posi3661
TGGAAAATGCAACATTTGGGTGAGAAGGAG
>posi3662
TGGAAAATGCAACATTTGGGTGAGAAGGA
>posi3663
TGGAAAAGCTACGAGGCACACAACGCCAGC
>posi3664
TGGAAAAGCTACGAGGCACACAACACCA
>posi3665
TGGAAAAGCCACAGATACTCAATGCCAGT
>posi3666
TGCTTTTGCTCATGGTTCCACTCTGCCTA
>posi3667
TGCTTTTGATGATGAATTTTGCTGCTGC
>posi3668
TGCTTTTCCTTTGCTCAGGTGTGCTC
>posi3669
TGCTTTGTTAAACAGATGCTTGAAGGCAGC
>posi3670
TGCTTTGTTAAACAGATGCTTGAAGGCAG
>posi3671
TGCTTTGAGATGGTTTTGCTCTTATG
>posi3672
TGCTTTAAGTTGGATAGCTGTCTTTACAAA
>posi3673
TGCTTGTGTGTTCTTCCGCCAATGTG
>posi3674
TGCTTGGTCCTTTACCCCACTGTGGTC
>posi3675
TGCTTGGTCATGATGTGAAATGCAAT
>posi3676
TGCTTGGACAGTATCACTGAGCTGCC
>posi3677
TGCTTGGAAAGGTAGGCTACTGGCTGG
>posi3678
TGCTTGCAGACTTGTAGAGGTACCAC
>posi3679
TGCTTGAGCCAGGGAGGGCAAGGCTGC
>posi3680
TGCTTGAATGTGTTGGAAAGGTGATG
>posi3681
TGCTTCTTTCTTTTTGTTCATGATCTT
>posi3682
TGCTTCTGCTATCTTGCTGACACACGCTGC
>posi3683
TGCTTCGGTGATCTGCCTGCTTTGGTCTC
>posi3684
TGCTTCCTGTACAGCTTACAGAACCA
>posi3685
TGCTTCCAGGAACACAGACAAGTGAAGGGC
>posi3686
TGCTTCAGGCCATCTGGATGTATACGTGC
>posi3687
TGCTTCAGGACAATGGGGAACATGGT
>posi3688
TGCTTCACGTAGCTGTATCGAGGCACGGAA
>posi3689
TGCTTAGTGGTACACAAACATAAATTGTGGC
>posi3690
TGCTTAGTGGCCTAGCTCTCCTCCGACTGC
>posi3691
TGCTTAGGTTGATGACGTGTCTTTGC
>posi3692
TGCTTACTTAAGAGCCAAGATGACTGC
>posi3693
TGCTTAAATCCAGCTACCTTGCTCCCTGACC
>posi3694
TGCTGTTTTCATGCACGGGAGAGACCAGG
>posi3695
TGCTGTTTGGGTGTTTATGGAGGCAT
>posi3696
TGCTGTTTGATGCCTCCTCACTGTCC
>posi3697
TGCTGTTGTAAATAGTGCTATGATGAACGT
>posi3698
TGCTGTTCTCATGCACGAGAGTGACCAGGTG
>posi3699
TGCTGTTCTCATGCACGAGAGTGACCAGGT
>posi3700
TGCTGTTCCCATGCACGGGAGAGACCAGGT
>posi3701
TGCTGTTCCCATGCACGGGAGAGACCAGG
>posi3702
TGCTGTTAGGTTGGTGCAAACGTAAT
>posi3703
TGCTGTGTGTGCACTGCTGTTCTAGC
>posi3704
TGCTGTGTCGTTGCCCTATAGGCTAGG
>posi3705
TGCTGTGGGAGCCCAAACTGCAAACTG
>posi3706
TGCTGTGGATCAAATGCTATCAAATAGCA
>posi3707
TGCTGTGGAAAGACTTCACGTCTTGCCGAA
>posi3708
TGCTGTGCCTGGATGTGCACATAGGCCAG
>posi3709
TGCTGTGCCCAGTTTCTATCGGCTGGA
>posi3710
TGCTGTGCAGTCACAGATCAATGACATGGA
>posi3711
TGCTGTGCAGCCTGGTTCCTAATAGGTC
>posi3712
TGCTGTCTAGCAGGCTACATCCTCACCCTC
>posi3713
TGCTGTCGGTTTGGCCAGATGGAAGA
>posi3714
TGCTGTCAAAGTTGAATGAATTGGGC
>posi3715
TGCTGTATCAGTTGCACACCTGGAGG
>posi3716
TGCTGTAGGTGCTCAATAAATGTCAGT
>posi3717
TGCTGTAGAAAGATCAGTCTGCCACTG
>posi3718
TGCTGTACTTGTGCCTGTGGAGTTCCATT
>posi3719
TGCTGTACTGGGGACCTAGAGTCTGAAT
>posi3720
TGCTGTAATGGGAATTTGAGCCACTGG
>posi3721
TGCTGGTTGAGGGCAAGGGAACAATG
>posi3722
TGCTGGTGCTTGTCAGAAGCTGGTATC
>posi3723
TGCTGGTGCATGGGGTTTTAGCCAGG
>posi3724
TGCTGGTGAGCTCAGCACAAGCTGCTGCTGT
>posi3725
TGCTGGTGAAGAGCTGCTGCGCGGTG
>posi3726
TGCTGGTGAAAATGCAAAGTGATGCAGC
>posi3727
TGCTGGGATGACAGGCATGAGCCACTGCGC
>posi3728
TGCTGGGAGCCGCAGTCGTACTGACT
>posi3729
TGCTGGGACATGGATGGAGCTGGAGGCC
>posi3730
TGCTGGCCTGTGGGGAATCATTCTCTTTC
>posi3731
TGCTGGCCGATCTAGGATGACCTTAGC
>posi3732
TGCTGGAGGCCTGAGCAGTGTCCTGTGGATT
>posi3733
TGCTGGAGGCCTGAGCAGTGTCCTGTGGA
>posi3734
TGCTGGAGCCTGTTTGATGAGAGCACTATT
>posi3735
TGCTGGAGCCTGTTTGATGAGAGCACTAT
>posi3736
TGCTGGAGCCTGTTTGATGAGAGCACTACCT
>posi3737
TGCTGGAGCCTGTTTGATGAGAGCACTACC
>posi3738
TGCTGGAGCCTGTTTGATGAGAGCACTAC
>posi3739
TGCTGGAGCCTGTTTGATGAGAGCACTA
>posi3740
TGCTGGAGCCTGTTTGATGAGAGCAC
>posi3741
TGCTGGAATTGGTACAGTCCAGAGGGATC
>posi3742
TGCTGGAAGATAAGCACAAGGGCGAGGAC
>posi3743
TGCTGCTGTCTGTGCTGCTGCTTCAA
>posi3744
TGCTGCTGATACCCAGGCAAACAGGGTCTGGT
>posi3745
TGCTGCTATAAACATGCCTGTGCAAGTATT
>posi3746
TGCTGCGCACAGGCTCTGGTGAAATGGT
>posi3747
TGCTGCGCACAGGCTCTGGTGAAATGG
>posi3748
TGCTGCGATACTAAGATGAGTGAGACATAGC
>posi3749
TGCTGCCATGCGTTCTCCACATTGCTGTC
>posi3750
TGCTGCCAAATGAGCCATGAACTGGGCTGT
>posi3751
TGCTGATTTCTCTGTGTTCCTCTGAGC
>posi3752
TGCTGATTGGTGTGTTTACAAACCTCGAGC
>posi3753
TGCTGATTGGTGCATTTACAAACCTTGAGC
>posi3754
TGCTGATTGGTCCACAGGTGGGCTTGGA
>posi3755
TGCTGATTGATCCATGGGCAGCCACGGGTT
>posi3756
TGCTGATTGATCCATGGGCAGCCACGGGTA
>posi3757
TGCTGATTGATCCATGGGCAGCCACGGGT
>posi3758
TGCTGATGTGAAAACATTTGCTCAGGGTCA
>posi3759
TGCTGATGGGGACACTGAGGATCATGGA
>posi3760
TGCTGATGAGATTGCAGTAAGGTGCACTGGT
>posi3761
TGCTGAGTGCCAAATTTGCCAGCAGCA
>posi3762
TGCTGAGTCCATGTGTAACCTCCATCCC
>posi3763
TGCTGAGTCATGCAGGTTGTCAGGGA
>posi3764
TGCTGAGTCAGGGTGGCCTAGATGGT
>posi3765
TGCTGAGGCTTATTATGTTGGTCACCACGGC
>posi3766
TGCTGAGATGGAGAAGACCGGGGGCA
>posi3767
TGCTGAGAATGATAGCAATTAGAAGGGTTGT
>posi3768
TGCTGAGAAGTGACCAGAAGGCAGGAGT
>posi3769
TGCTGAGAACAGTGGCCCCTTGCAAGC
>posi3770
TGCTGAGAAACTGCTGGAGTGCCAAGGTT
>posi3771
TGCTGACTGGTCTTAGCTACTTCCTGC
>posi3772
TGCTGACGGTGCATGCAACCTGCTTT
>posi3773
TGCTGACCTAATGATGAATGCTGAGTGTTG
>posi3774
TGCTGACCTAATGATGAATGCTGAGTGTGT
>posi3775
TGCTGACCTAATGATGAATGCTGAGTGT
>posi3776
TGCTGACAGAACTGCTGGATTTGGTTC
>posi3777
TGCTGACACACGCTGCTGGTGCAAGT
>posi3778
TGCTGACACACCAGTCTGGAGGCCAAGA
>posi3779
TGCTCTTGGGAAAATGGTGTTGATAGACT
>posi3780
TGCTCTTGGAGTCTTTGAGCAGGCTGGC
>posi3781
TGCTCTTCCTTCGCTGTGGTGTCAAGTCCC
>posi3782
TGCTCTTATGCTGATGTAGGATGCCCTGTG
>posi3783
TGCTCTGTCGCCCAGACTAGATTGCAGT
>posi3784
TGCTCTGTCATTCAGTGTGTTATGGT
>posi3785
TGCTCTGGTGATGGGTGCACCAAAATCT
>posi3786
TGCTCTGGATTAGGCTTTGGCTTTAGGG
>posi3787
TGCTCTCTGCTCCAGTCATCCTGAGG
>posi3788
TGCTCTCCCACCATTGAGGGTTTCTACCTGC
>posi3789
TGCTCTCCATGCCTCATCCTCACACACTGTGT
>posi3790
TGCTCGGTGTGCTGCACCCACTGTCCTGC
>posi3791
TGCTCGATGTCTGGAAACCCTGCCCC
>posi3792
TGCTCCTCCAGCCCAAGTCCTGGAATGA
>posi3793
TGCTCCTAGAGTACTTGCCAAGGTAGC
>posi3794
TGCTCCATAAATGGTGACCTAATGAAT
>posi3795
TGCTCCAGCAAAGAAATTAAGGGATGGAA
>posi3796
TGCTCCAAGCACCTGGGATGCCAGGATTGA
>posi3797
TGCTCCAAGCACCTGGGATGCCAGGATT
>posi3798
TGCTCATTGTGATCCAGGGACTATGCTGG
>posi3799
TGCTCATTAAAGAAACCAAGTCAGGTTGC
>posi3800
TGCTCATCCAGCAGTGACGATTTTGCATGGT
>posi3801
TGCTCATAGAGGTCACCTAATGGAATGAAA
>posi3802
TGCTCAGTGATCTACCCACTATAACCTCC
>posi3803
TGCTCAGGGTATGCACTCCATGGTTTGC
>posi3804
TGCTCAGGATGTGCTTAGGAAGGGCC
>posi3805
TGCTCAGCTGATCTGCATGACAAGCCTT
>posi3806
TGCTCACTCTTTAGGTCCACACTGCT
>posi3807
TGCTCACTAAATCTAGTAACCAGGTTCGTTTC
>posi3808
TGCTCACATGGGCCTCAGAACCGTCTATCCTT
>posi3809
TGCTCACACTTTGGGTCCACACTGCCT
>posi3810
TGCTCACACAAAGCCTGTTGGGTGGTCTC
>posi3811
TGCTCACACAAAGCCTGGTTAGGTGGTCTC
>posi3812
TGCTCAATCACAGATGGAACAATGGTGAGA
>posi3813
TGCTCAAGGTAACACAGCTGATAAATGGT
>posi3814
TGCTCAAACCACAAACAATAGCAGGAGC
>posi3815
TGCTATTTCTCATGGCCCAATAACGAGATGC
>posi3816
TGCTATTGTTTGTGGCTTAGGAACGCCTT
>posi3817
TGCTATTGTTTGTAGTTTAAGAATGCCTT
>posi3818
TGCTATTGCCATGGAAACACCAAGGG
>posi3819
TGCTATTCGTTTCCCCAGATTGTTGTG
>posi3820
TGCTATGTTGCTCAGGCAGATCTCTAGA
>posi3821
TGCTATGTGAGATAATATACTTATAGA
>posi3822
TGCTATGTCTTAGCAAAGAGACTGGTGG
>posi3823
TGCTATGTCCTCACGTGGCAGTGAGAAGAA
>posi3824
TGCTATGGAAATCTGCTTACCTCTGCTTA
>posi3825
TGCTATGGAAATCTGCTTACCTCTGCTT
>posi3826
TGCTATGGAAATCTGCTTACCTCTGC
>posi3827
TGCTATGATTGTGCCACTGCAGTCTAGTC
>posi3828
TGCTATGATTGTGCCACTGCAGTCTA
>posi3829
TGCTATGAAGAACTATGTGGGGCTGGGTAA
>posi3830
TGCTATGAAGAACTATGTGGGGCTGGGTA
>posi3831
TGCTATGAAAGAGACACACTTCCTGG
>posi3832
TGCTATAGGCGTTAAGTCCCCTACAATGAA
>posi3833
TGCTATACTGTACGTAGACACATAACCCCA
>posi3834
TGCTATAACAAAGAGACCCCAAATGACAGC
>posi3835
TGCTAGTGATACCTCCAGGTGTGGGA
>posi3836
TGCTAGTGAAATGGGTGATTCGCATGCTG
>posi3837
TGCTAGTAACAGCTACGTGGAAGGGG
>posi3838
TGCTAGGGTCTTGGAGAATGAGTGCCAGA
>posi3839
TGCTAGGATGAATCAGCCATGGCGCC
>posi3840
TGCTAGGACTTTTTATTGGGTTTGGT
>posi3841
TGCTAGCTGAGCACTAGTTCCTGGAGTGA
>posi3842
TGCTAGCAATCAGCGAGATTCCGTGGGC
>posi3843
TGCTAGATGATGAGCTTAAGGGCAACAA
>posi3844
TGCTAGAGGAAGCCAAAGCCAAGGAC
>posi3845
TGCTAGAAGGAACGGACAACTCCAGCT
>posi3846
TGCTACTTGAGATAATAGGGAGCATGTTC
>posi3847
TGCTACTCTTGACATGCTGGTTACAGGGTA
>posi3848
TGCTACGTTGTTACTGTGTGGAGCAC
>posi3849
TGCTACCTTCCAGATTTCCCACACAC
>posi3850
TGCTACCACTTGAAGGAGGAGATAGC
>posi3851
TGCTACATGTGATGCAAAGCTCATCCCCAA
>posi3852
TGCTACATGGTACCCAGATGGCCTCTCTC
>posi3853
TGCTACAACAAACTACCAGTATGTCAGGGC
>posi3854
TGCTACAAAATGAAGGCCTCCGTAGT
>posi3855
TGCTAAGTGTGCTACATGCCTAATGCTTTCC
>posi3856
TGCTAAGTGTGCTACATGCCTAATGCTTAA
>posi3857
TGCTAAGTGTGCTACATGCCTAATGCTTA
>posi3858
TGCTAAGTGTGCCACATACCTAATGTTTCCA
>posi3859
TGCTAAGTGCTGTGATCAAAGCAAGGATTC
>posi3860
TGCTAAGTGAAATCAGTTAGTCCTAAGTGA
>posi3861
TGCTAAGCTACGTGGTGCAGGTTGCAGCA
>posi3862
TGCTAAGCTACGTGGTGCAGGTTGCAGC
>posi3863
TGCTAAGCTACGTGGTGCAGGTTGCA
>posi3864
TGCTAACGATAGCTGATGAGCTTAAAA
>posi3865
TGCTAACAATCCCATTTAATCCTCACAACCA
>posi3866
TGCTAAATGGGGAGCCCTTACACTCATGGC
>posi3867
TGCTAAATGAGTCTTGCACAAACCACACAGC
>posi3868
TGCTAAACCATTCACCAAGGATCCGTCCCC
>posi3869
TGCTAAACAAAGGGTGGATTACTCATGCCT
>posi3870
TGCGTGTCTTCGTTGGCACCAGGTGT
>posi3871
TGCGTGACCTAAGAAATGACTTCAAGTT
>posi3872
TGCGTGACCAAAACCATGGAGTAGAGC
>posi3873
TGCGTACCTTCTGGAGAGATCAGCCA
>posi3874
TGCGGTGTGAGCTTGGTGTTTTGTCTCA
>posi3875
TGCGGTGGCTCATGTCTGTAATCCCAGCAT
>posi3876
TGCGGTGAGCCGAGATCACGCCATTGCC
>posi3877
TGCGGTCTCTCTGCCTTCGGACTCCTCTTT
>posi3878
TGCGGAGCCGAAGCTGGACTGTACTGC
>posi3879
TGCGGAGATGTCCTGCAGGTGGTTGG
>posi3880
TGCGCACAGTGAGTGGCTCAAGCCTG
>posi3881
TGCGATGGGTTGGAGGAACTACTGTG
>posi3882
TGCGAGGGTTCCAGTTTCTCCACATCTCCAC
>posi3883
TGCGAGCCAGGTGTGGGATATAATCTC
>posi3884
TGCGAAGTACTTGAATGGTGACCAGTGG
>posi3885
TGCGAAGACGAGGAATAGAAATGGGGGGT
>posi3886
TGCCTTTTCATTTCAACTCAGAAGTGATTC
>posi3887
TGCCTTTGCTGGTGAGTGGCGATTAGGC
>posi3888
TGCCTTTGCTGATCTGACAGGAGGCAGAGC
>posi3889
TGCCTTTGAGTGTCTGCAATGGCAAGTGA
>posi3890
TGCCTTTGAGGAGCTTACTGTCTACTGGCA
>posi3891
TGCCTTTGAGGAGCTTACTGTCTACTGG
>posi3892
TGCCTTTGAGGAGCTTACTGTCTACT
>posi3893
TGCCTTTAGCAAGGTGAAGAGGTCTGCCC
>posi3894
TGCCTTTAAAGGAGGCGGATGCCACTGTGT
>posi3895
TGCCTTTAAAGGAGGCGGATGCCACTGTG
>posi3896
TGCCTTGTGGGGAATGTTTCCCATCT
>posi3897
TGCCTTGTGAAGAAGGTGCTTGCTTC
>posi3898
TGCCTTGGTCTACTCCTGCTATGTAG
>posi3899
TGCCTTGCAAGGTATAGACAGCCTGCTCAT
>posi3900
TGCCTTGCAAGGTATAGACAGCCTGCTC
>posi3901
TGCCTTGCAAGGTATAGAAACCTGTACA
>posi3902
TGCCTTGAGCAAGTCACTGAAGTTGTCTGG
>posi3903
TGCCTTGAAAGCACACCAAACGAAGGAAAGCA
>posi3904
TGCCTTGAAAGAAAGGACCCAGTCCTG
>posi3905
TGCCTTCTTATCACGCTGAGTTTGACCACT
>posi3906
TGCCTTCTTATCACGCTGAGTTTGACCAC
>posi3907
TGCCTTCTAGATCACTTCTCACAATGTCCC
>posi3908
TGCCTTCGAACCTGTGCATACTTCTTCCTC
>posi3909
TGCCTTCCTCTTGTCTCAACTGCAAA
>posi3910
TGCCTTCAGGATAAAGTCCACACTCCTTAGT
>posi3911
TGCCTTATTTAGACTATGCAGGTGGAG
>posi3912
TGCCTGTGGCTTTTCCATACTTGGGGCGTG
>posi3913
TGCCTGTCGGTGTGCGCCTCTCAATGTCTT
>posi3914
TGCCTGTCCTGGTTTTGTGCCTGACTCTT
>posi3915
TGCCTGTCCACTTGGAGTTTGATGGTTCTT
>posi3916
TGCCTGTCCACTTGGAGTTTGATGGTTCTA
>posi3917
TGCCTGTCCACTTGGAGTTTGATGGTTCT
>posi3918
TGCCTGTCAGTGTGTTCCTTTCAACATCC
>posi3919
TGCCTGTAGTGTGGCAGCTACTCAGG
>posi3920
TGCCTGTAGTGGAACAAAGTTGGGATTGTTT
>posi3921
TGCCTGTACACTATGTAAACATCATACCTGA
>posi3922
TGCCTGTAATCCCAGCTACTCAGGAGGCTG
>posi3923
TGCCTGTAATCCCAGCACTTTGGGAGGCCG
>posi3924
TGCCTGTAATCCCAGCACTTTGGGAGGCC
>posi3925
TGCCTGGTAAGGGCTTTTGGGTGTCGA
>posi3926
TGCCTGGCACTTGGAAGCTTCCGGGG
>posi3927
TGCCTGGATGGTTGGTTGTGTTGAAC
>posi3928
TGCCTGGAAAACGGGTTGGAGATCAC
>posi3929
TGCCTGCCCTTGAGGCCGAGAGTGGT
>posi3930
TGCCTGCAGTTGCAGAAAGGTCTATGAAAAC
>posi3931
TGCCTGCAAATCTCTGAAGAGTTGTC
>posi3932
TGCCTGCAAATAGTGAAAGCCTGAAA
>posi3933
TGCCTGATGTCATGTAAGACATGCCTTC
>posi3934
TGCCTGATGATCTGAGATGGAACGGT
>posi3935
TGCCTGAGGATTCAGTGCCTGGTGAGGACC
>posi3936
TGCCTGAGGAGAGTGGTCAACGTTTAATAGA
>posi3937
TGCCTGACAGAAGCTTTGGTGGATCA
>posi3938
TGCCTGAATTTGGATTCCTCAGACCTGTT
>posi3939
TGCCTGAATGAGCTTCTACAAATGCAA
>posi3940
TGCCTGAATAGAACCAAGAGCCGTCGCTC
>posi3941
TGCCTGAAAATACACACAGTGCTGTTGC
>posi3942
TGCCTGAAAACTAGTTTTACCACTGGAC
>posi3943
TGCCTGAAAACTAGTTTTACCACTGGA
>posi3944
TGCCTCTCCCTGGAAGCATGCTGTTC
>posi3945
TGCCTCGTGCAAAGTCTCTGCTCCTCTC
>posi3946
TGCCTCCCGGATTCAAGTGATTCTCCTGCCT
>posi3947
TGCCTCCCCTCTTTGTCCCTGGATGTC
>posi3948
TGCCTCATGGTAGCCTCCCAGGGGAGA
>posi3949
TGCCTCAGAGTGACTGAATGCTGGTC
>posi3950
TGCCTATTGTACCTTGAAGGAAAAGA
>posi3951
TGCCTATTAAACTTCCCGCTCCTTAAAAC
>posi3952
TGCCTATGTGGTGTTTGGCAAAACATG
>posi3953
TGCCTATGGCTCTACTGACTGAAAAGGAA
>posi3954
TGCCTATGCTCAGAAGCCTACCAGTG
>posi3955
TGCCTAGTGTGTTTGAATCAGCTGGA
>posi3956
TGCCTAGATTAAGGGTGGGTCTGCCTTTC
>posi3957
TGCCTAGATAGCTGCCTTTGATAGCCTT
>posi3958
TGCCTAGACCTGCTGCCACCTGATGGA
>posi3959
TGCCTACACATAGATAATCAAGGGCAA
>posi3960
TGCCTAATGCTTGCTTGGACCAGTATAA
>posi3961
TGCCTAATGATGAATGCTGAGTGTGCCGC
>posi3962
TGCCTAAGTAATTTCTTCTTAACTCTGG
>posi3963
TGCCTAAGATGATTGAGTTCCCGAGG
>posi3964
TGCCTAAAGTGGCATTATTGACTGCTGGT
>posi3965
TGCCTAAAATTAGTCCCATGTATCCTGTT
>posi3966
TGCCGTGTGTGTGTGGTTGTTTGCGTGA
>posi3967
TGCCGTGTCTGAAGAGGAACTGTTTCCTT
>posi3968
TGCCGTGGGGTGTCCCAGCAGAAGGTC
>posi3969
TGCCGTCATTCTGCCAGTTGGTGGCCTGC
>posi3970
TGCCGTCATTCTGCCAGTTGGTGGCCT
>posi3971
TGCCGTCACTACCTGTAAACAATGAGGCCAT
>posi3972
TGCCGAGTACAGTTTCAACCCAGGGCA
>posi3973
TGCCGAGGCTTCCTGTGTTGGCCGTGC
>posi3974
TGCCCTTTGTCTTCAGCTACCAAGGTA
>posi3975
TGCCCTTTGTCCAAAGTGCTCTGTCCCA
>posi3976
TGCCCTTATGAAAGGATCGATCCACTC
>posi3977
TGCCCTGTAAGCAGCTGTGGCCAGACTGGGT
>posi3978
TGCCCTGCAAAGTCTCTTGTGGGAAAAAT
>posi3979
TGCCCTCTGCCCTTTGCCCTATGTCC
>posi3980
TGCCCTCACATGGCAGGAACAGTGTAAGC
>posi3981
TGCCCTATCCTACTGTGGCTGAGCTGGT
>posi3982
TGCCCTAAGGTTGCTGGATAAGTATT
>posi3983
TGCCCTAAAGAGGTACTGATCAGTGCCC
>posi3984
TGCCCGGAGAGGAGAAATGTGGCAGTCT
>posi3985
TGCCCGATGAGTTGAGGTGGAACAGT
>posi3986
TGCCCGATGAGAAGTGCAGATAATCCTAGAAT
>posi3987
TGCCCGATGAGAAGTGCAGATAATCCTAGAA
>posi3988
TGCCCGATGAGAAGTGCAGATAATCCTAGA
>posi3989
TGCCCGATGAGAAGTGCAGATAATCCTA
>posi3990
TGCCCGATGAGAAGTGCAGATAATCCT
>posi3991
TGCCCGATGAGAAGTGCAGATAATCC
>posi3992
TGCCCCTTTGTTCAGGTGTGCTCTCATGGC
>posi3993
TGCCCCTTGACATTCTGGTGTGATTG
>posi3994
TGCCCCAACTGATCAGTCGACCTTATGACA
>posi3995
TGCCCATGGTTCCCGGAGCAAGGGACTACGGA
>posi3996
TGCCCATGATTGAAGATGGCCATCCCACA
>posi3997
TGCCCAGTGCTCAGTCAAAGCCCAAGGT
>posi3998
TGCCCAGTGAGGGTCCTTTCAACTCAGGCCT
>posi3999
TGCCCAGGTGAACGCCAAGCAAGGTCCTAAA
>posi4000
TGCCCAGGCTGGAGTGCAGTGCTGCG
>posi4001
TGCCCACAAATAGGATGGTTTTCATGATGA
>posi4002
TGCCCACAAATAGGATGGTTTTCATGATG
>posi4003
TGCCCACAAATAGGATGGTTTTCATGAT
>posi4004
TGCCCAATGCTAATCACTCATGCTCTGA
>posi4005
TGCCCAAGGCCACACAGCTGGTAACAGGGA
>posi4006
TGCCCAAGATGAACATGTGGTATAGACA
>posi4007
TGCCCAACTGGCTGCCAACGTGGCTGTGC
>posi4008
TGCCATTTTCTCACAGAGGCCTTTGGAG
>posi4009
TGCCATTTGCAGAGATCATGGATTTTTGGT
>posi4010
TGCCATTTCCAACAGCCTGGATGAACCTGC
>posi4011
TGCCATTTACATGAAGAAGCTGGCCACC
>posi4012
TGCCATTGTAGTGAATGGTTCCTTCCTGAGC
>posi4013
TGCCATTGTAGTGAATGGTTCCTTCCTGAG
>posi4014
TGCCATTGTAGTGAATGGTTCCTTCCTGAAA
>posi4015
TGCCATTGCACCATCTTTAATCTGGA
>posi4016
TGCCATTAGAATACGGATGATGATTAGTCC
>posi4017
TGCCATTAGAATACGGATGATGATTAGTC
>posi4018
TGCCATTAATTACCTGAGAAGCGTGCTTTCC
>posi4019
TGCCATTAATTACCTGAGAAGCGTGCTTTC
>posi4020
TGCCATTAAAGACTTCAGTGTGCAGC
>posi4021
TGCCATGTTGGCCAGGGTGGTCTCGAACT
>posi4022
TGCCATGTTGGCCAGGCCAGTCTCAATCTCC
>posi4023
TGCCATGTTGGATGCAAGTGCGGAGGGACT
>posi4024
TGCCATGTGCTTGATGCTGTGTAGGA
>posi4025
TGCCATGTGCGTGTTACTTTGTTAGAGGA
>posi4026
TGCCATGGTGTCACGGGAAGCTGCAGTA
>posi4027
TGCCATGGGATCAGTCCTCAGCAAGTGA
>posi4028
TGCCATGGGAGATGACCAGACACTGGGTC
>posi4029
TGCCATGGATAAACCAAGTGTGATCAGGG
>posi4030
TGCCATGGAAAGGAGCAGTAATTCCTGCA
>posi4031
TGCCATGCACCGTGACATATTCACAGGT
>posi4032
TGCCATGACGAAATACCACAGGCCGGATGGT
>posi4033
TGCCATGACAAAATACCCCAGACCAGGC
>posi4034
TGCCATGAAGCATGGCCTTCTTCCTTGAGT
>posi4035
TGCCATCTTCCGCTAGGTGCTCACTGC
>posi4036
TGCCATCGAATTCCAACCCTGGAGCT
>posi4037
TGCCATCCAAGTATCAGGTCCTGGAA
>posi4038
TGCCATCACCAGCTCAGGCAGTGCTGC
>posi4039
TGCCATCAAGAAGTTGTTTTATTCAG
>posi4040
TGCCATAGGATTGTTGTGAGATTTAAGTG
>posi4041
TGCCATAGATAGTGATTCCTTTGAAGGAT
>posi4042
TGCCATACATTATGCCATGCTGGGTTTC
>posi4043
TGCCAGTTGGTGGCCTGCTGGGATGCTGGT
>posi4044
TGCCAGTGATTGGCTTGGGAATGGCCACGG
>posi4045
TGCCAGTGATTGGCTTAGGAATGGTCACGG
>posi4046
TGCCAGTGATTGGCTTAGGAATGGCCACGTT
>posi4047
TGCCAGTGATTGGCTTAGGAATGGCCACGTA
>posi4048
TGCCAGTGATTGGCTTAGGAATGGCCACGT
>posi4049
TGCCAGTGATTGGCTTAGGAATGGCCACGGTT
>posi4050
TGCCAGTGATTGGCTTAGGAATGGCCACGGTA
>posi4051
TGCCAGTGATTGGCTTAGGAATGGCCACGGT
>posi4052
TGCCAGTGATTGGCTTAGGAATGGCCACGGGT
>posi4053
TGCCAGTGATTGGCTTAGGAATGGCCACGGGA
>posi4054
TGCCAGTGATTGGCTTAGGAATGGCCACGGG
>posi4055
TGCCAGTGATTGGCTTAGGAATGGCCACGGC
>posi4056
TGCCAGTGATTGGCTTAGGAATGGCCACGGA
>posi4057
TGCCAGTGATTGGCTTAGGAATGGCCACGG
>posi4058
TGCCAGTGATTGGCTTAGGAATGGCCACGC
>posi4059
TGCCAGTGATTGGCTTAGGAATGGCCACGAT
>posi4060
TGCCAGTGATTGGCTTAGGAATGGCCACGAA
>posi4061
TGCCAGTGATTGGCTTAGGAATGGCCACGA
>posi4062
TGCCAGTGATTGGCTTAGGAATGGCCACG
>posi4063
TGCCAGTGATTGGCTTAGGAATGGCCACAA
>posi4064
TGCCAGTGATTGGCTTAGGAATGGCCAC
>posi4065
TGCCAGTGATTGGCTTAGGAATGGCCA
>posi4066
TGCCAGTGATTGGCTTAGGAATGGCC
>posi4067
TGCCAGTGATCGGCTTAGGAATGGCCACGGT
>posi4068
TGCCAGTGACTGTGACCATGACCTTT
>posi4069
TGCCAGTCCCACACCACGGGCGTGCA
>posi4070
TGCCAGTCCAAGATCAGAATGCCAGG
>posi4071
TGCCAGGTGTGCTAAACTTGTAAAGGTC
>posi4072
TGCCAGGTGCTTGCCACTGGTCCTGGC
>posi4073
TGCCAGGTGATGGGAATAAGTAGAAT
>posi4074
TGCCAGGGATTGGCTTAGGAATGGCCACGGG
>posi4075
TGCCAGGGAGTTAACGACACCTTTAGGAGC
>posi4076
TGCCAGGCGTGCTGAAATTGTCTGTTCTC
>posi4077
TGCCAGGAGGGAGGTTGACCCGCCAGGTCC
>posi4078
TGCCAGCCTCATGTCTCATCCTGTGACTA
>posi4079
TGCCAGCAGGGTTGGTTTCTGGTGAGGGCT
>posi4080
TGCCAGCAGGGTTGGTTCCTTCTGGAGGAGC
>posi4081
TGCCAGCAAGACCAAGTTTATTCCTGTAGT
>posi4082
TGCCAGCAAAGAACACAAGGCAGTGTGGAGC
>posi4083
TGCCAGAATTCCTGGATGCCAGCAATCC
>posi4084
TGCCAGAATGGTTGAGTGCTGGTGAGGG
>posi4085
TGCCACTTCTATCACTGAGAGGTACAGGC
>posi4086
TGCCACTTATAAACCGTCAGATCTCATGAGT
>posi4087
TGCCACTTATAAACCGTCAGATCTCATGAGA
>posi4088
TGCCACTTATAAACCGTCAGATCTCATGAG
>posi4089
TGCCACTTATAAACCGTCAGATCTCATGA
>posi4090
TGCCACTTAAACTGGGTTTCAGAGGA
>posi4091
TGCCACTGTTGCCACTTTGAAATTTTT
>posi4092
TGCCACTGTGGAGCAAACACAGCTGTGGGC
>posi4093
TGCCACTGCACTCCAGCCCTAGTGATAGA
>posi4094
TGCCACTAGCACTGCAGCACTGTGTCTCC
>posi4095
TGCCACGGACAACTTCAGACTTACTGAAGTA
>posi4096
TGCCACGCACGATTCACATTTTACAGATGA
>posi4097
TGCCACGCAAGGGATGAGTGAGAAAATGGT
>posi4098
TGCCACGCAAGGGATGAGTGAGAAAATGG
>posi4099
TGCCACGAGAATAAAGGAGCAGCCTCCATA
>posi4100
TGCCACGAGAATAAAGGAGCAGCCTCC
>posi4101
TGCCACCTCTGGAGTTCAGCCCAGTG
>posi4102
TGCCACCGGACTGGATGTGCTGATACCAC
>posi4103
TGCCACCACGGTAGTTAGGTTTTCACTCA
>posi4104
TGCCACAGTCAGATTGGAAAGTCAGTCATT
>posi4105
TGCCACAGTCAGATTGGAAAGTCAGTCATGT
>posi4106
TGCCACAGTACGGAATGTTGAAAGGC
>posi4107
TGCCACAGGGTCAGAGCCCAAAATGC
>posi4108
TGCCACAGGGCATGTATGTGAGAAGGGTCT
>posi4109
TGCCACAGAGGAAATTTTACCAAGGAGGTGA
>posi4110
TGCCACAGAAACTCTGAGCCCATTGGC
>posi4111
TGCCACAACTTGTCCTGCAGGCTCCCC
>posi4112
TGCCACAAAGAGTGTGTTTGGTCAGT
>posi4113
TGCCACAAAATCAGGATAGGGCTCTT
>posi4114
TGCCAATTCAGAAGAATAAGTGAGAA
>posi4115
TGCCAATGTGTCCTACCTGTTCCAGG
>posi4116
TGCCAATGGGACATGGGATGCTGGTGATT
>posi4117
TGCCAATGCTGAGACTTGAGTAAGTGGT
>posi4118
TGCCAATGCATCCATTGCCCCCACTGGC
>posi4119
TGCCAATATAGGAGATTTGGGACCCACACCC
>posi4120
TGCCAAGTAGCTGGATTACAGGCACGTGC
>posi4121
TGCCAAGTACTGTCCTAAGAGATGGGACTATA
>posi4122
TGCCAAGGTTAAGAATGCGCCCATGAGGT
>posi4123
TGCCAAGGTTAAGAATGCGCCCATGAGGCAGC
>posi4124
TGCCAAGGTTAAGAATGCGCCCATGAGGCA
>posi4125
TGCCAAGATAGGTAACAGATGAGGAA
>posi4126
TGCCAAGATAAACTGTAGCCAGAGCGGCCCC
>posi4127
TGCCAAGAAATGGGCCCTTGTTGCTACT
>posi4128
TGCCAAGAAACGGGATCTCTTCTCCA
>posi4129
TGCCAACGAGATTTTCACAGACACGGCA
>posi4130
TGCCAACCCCGAGACAGCCTCCCTTC
>posi4131
TGCCAACAGAATAAAGTCTTATCTCTTTAGC
>posi4132
TGCCAAATGTTTGAGAAATGCTGCTTGGAGC
>posi4133
TGCCAAATGAGCTGCCTCAACAAATA
>posi4134
TGCCAAAGGTCAGCTAGGAAGCAATTC
>posi4135
TGCCAAAGGAGATCAATGGACTGGGA
>posi4136
TGCCAAAGAGGAAAGTGACCTTCCAA
>posi4137
TGCCAAACTTCACTGTCATACAATGGGCCCC
>posi4138
TGCCAAACTTAGTGCGGGCACCCGGTCGGC
>posi4139
TGCCAAACTGTGTGCTCTAGGACGAGCCATTC
>posi4140
TGCCAAACTGTGTGCTCTAGGACGAGCCATT
>posi4141
TGCCAAAATAAACGGATGGGCTCTGGCTA
>posi4142
TGCATTTGTGGATCCATGTTGAGGGCATC
>posi4143
TGCATTTGCATGTTAAAAGGCTAGGGTA
>posi4144
TGCATTTCTCTGTGTCATGAAAATTCTTCA
>posi4145
TGCATTTAGCTGCCTGTGACATCCAGT
>posi4146
TGCATTGTCCAGATGGGTCCTAAGTC
>posi4147
TGCATTGAAAATGGCAATGGAATGAAATC
>posi4148
TGCATTCTTTAACTCATGGCCCCTCCCTCC
>posi4149
TGCATTCGTATCAGGAAGCTGCTGATCA
>posi4150
TGCATTCGGGGCTTAAAACCTAGATGACGGGT
>posi4151
TGCATTCATTGTGCTATTTGTTGCCT
>posi4152
TGCATTCATGTGAGTGGCAGTGGCCTT
>posi4153
TGCATTCAACCGTTGATGGACATTTGGGTC
>posi4154
TGCATTAACAAATCACCCCACGAGCTGGATGC
>posi4155
TGCATGTTTGCAAGGCATTTCCAAGCCCACA
>posi4156
TGCATGTTGTTAAGGTGACCATGGGATC
>posi4157
TGCATGTTCGCATAAGTGGGAGCTAAATGA
>posi4158
TGCATGTGTTCACTCAAGACCCTGGAGC
>posi4159
TGCATGTGATGAAAAGTGGGTATAAGCATGA
>posi4160
TGCATGTGATGAAAAGTGGGTATAAACATGTA
>posi4161
TGCATGTAATCCCAGCACTTTGGGAGGCCG
>posi4162
TGCATGTAACTAGTTGCCAGCATTCTAAA
>posi4163
TGCATGCTGCACAGCCAATCACTGCCG
>posi4164
TGCATGCCTCACCTGCAGACGCCTCACTCT
>posi4165
TGCATGATCTACAGCTGTGAAAGTTTAGCA
>posi4166
TGCATGATACAGCTTTCAAACCTAACTGTC
>posi4167
TGCATGATACAGCTTCCAAACCTAACTGTCC
>posi4168
TGCATGAGTTTACCTATAAAATAAACCTGC
>posi4169
TGCATGAGCAATGCCTCAGTGCTGAGAAGGT
>posi4170
TGCATGAGCAATGCCTCAGTGCTGAGAAGG
>posi4171
TGCATGACTAAGCCGCTAGTCCATGC
>posi4172
TGCATGACAGAGTGAGGCCCTGTCTCCAAA
>posi4173
TGCATGAACAGTGTACTCTAGTTGGT
>posi4174
TGCATGAAATGAGAAATGGCCAGATATGCGA
>posi4175
TGCATCTTGGATGTTGGGAATAATGCTC
>posi4176
TGCATCTGAGGGTCCTGACTGTTAGAA
>posi4177
TGCATCTCATGAGGTGTTTGTGAAGA
>posi4178
TGCATCCAGAAAGGAGAAAACGGCTGC
>posi4179
TGCATCAGGTACAAAAAGAAAGATGTCAGC
>posi4180
TGCATATTCAGAGAGCTGTGCAGCCA
>posi4181
TGCATATTAGGCTGTCAGTGAACATTTGC
>posi4182
TGCATATTAGGCTGTCAGTGAACATTTG
>posi4183
TGCATATCAAAGGTTGATGGCCTGACTGT
>posi4184
TGCATATATGATGGTGGTCATCCAGT
>posi4185
TGCATAGGTTCCTGGCACTCCCATCCTCTG
>posi4186
TGCATAGATGGGAAAACATGAACTTATAAA
>posi4187
TGCATAGACCAGTCAGCTTCTGGGTGTG
>posi4188
TGCATACATGATCTCCAGCACACCCC
>posi4189
TGCATACAGCAAAGGCCTATTATCCA
>posi4190
TGCATAAGTAACGAGAAGCTGAATGTTAAT
>posi4191
TGCATAAGTAAAGAGGAGCTGAATGTT
>posi4192
TGCATAAGAGCAGGTTTGTTGGTATT
>posi4193
TGCATAACTGAAGCTGAAGAAGAGCGGT
>posi4194
TGCATAACACTTTGTCTGTGTTTCAGATG
>posi4195
TGCATAAAATGGAGGCCAGTGCTAAT
>posi4196
TGCATAAAATCCTGTGTGCCTGGGTC
>posi4197
TGCATAAAACAGTCTTTGCTTTTGGGAG
>posi4198
TGCAGTTTGGTAACCTGAACCATTCAGGCTC
>posi4199
TGCAGTTTCTGTTTACTCCCATCCCTGCC
>posi4200
TGCAGTTTCCACGTCCTGATGATGTC
>posi4201
TGCAGTTTCACTCCTGAAATCAGTGT
>posi4202
TGCAGTTGTGTGATCACCCAACAGTCCC
>posi4203
TGCAGTTGATTTCATCTCCCCTACAAATGGAA
>posi4204
TGCAGTTGATTTCATCTCCCCTACAAATGGA
>posi4205
TGCAGTTGAGGAAAAGGTGGCCCATCTGGAT
>posi4206
TGCAGTTGAGGAAAAGGTGGCCCATCTGG
>posi4207
TGCAGTTGAGATAAGGACTGAGATACGCCC
>posi4208
TGCAGTTAACGCAATCATCACAGGGTCCTG
>posi4209
TGCAGTGTCCTCCTCCGAGCTGTGGGT
>posi4210
TGCAGTGTAGTGTTGCCGAACAACTACTG
>posi4211
TGCAGTGCCCTCTGCAGTGACCTCCGTATA
>posi4212
TGCAGTGCAAGCCACACAGAATATTGAATGTT
>posi4213
TGCAGTGATGATGGTGGTGTAAACAA
>posi4214
TGCAGTGAGCCTTGGTCATGCCACTACTGA
>posi4215
TGCAGTGACTCAAGATCGTGCCACTGAA
>posi4216
TGCAGTGAAATAGCCTATAACTTGAAAA
>posi4217
TGCAGTCTGACTGGATTCATGCCTGC
>posi4218
TGCAGTCTAGTGAGGTTGACAGGCATGC
>posi4219
TGCAGTATTATGGTGGGAGTGACTCGATT
>posi4220
TGCAGTATCGCCACATTTGACAATGCC
>posi4221
TGCAGTAGCTTGATCATGGTTCATTGC
>posi4222
TGCAGTAACCAGTCCAGGAAGCCAAACAACCT
>posi4223
TGCAGTAACCAGTCCAGGAAGCCAAA
>posi4224
TGCAGGTGTTCTTGCTCTCAGCTCAGA
>posi4225
TGCAGGGTTGTGGTCATTCTCGACCATG
>posi4226
TGCAGGGGGCCATGGAGAAGCTGCAG
>posi4227
TGCAGGGGCAGGGCTGTCATGGAGAAC
>posi4228
TGCAGGGGCAATCACAGAGCTGTAACACT
>posi4229
TGCAGGATTAGTACTACCAAAGTCGCC
>posi4230
TGCAGGAGTAATGTGGTATCTCATTGTGGT
>posi4231
TGCAGGAGTAAGGTGGTATTGTTTTGTG
>posi4232
TGCAGGAGTAAGGTGGTATCACATTGTGGTT
>posi4233
TGCAGGAGCACTGCAAGGGAATGATTGC
>posi4234
TGCAGGACTAGGTGAATGTCCATGTG
>posi4235
TGCAGGACACAGCCTAGCATAGGGACTTG
>posi4236
TGCAGGACAAAGACAATCTGGCTAGGGA
>posi4237
TGCAGGAACAATGGCGAGCCTCTAGCCCGA
>posi4238
TGCAGGAACAATGGCCAGCCTTTAGCCTGA
>posi4239
TGCAGGAAAGCCTTATTGAAATCATGGAAGC
>posi4240
TGCAGGAAAACAAGCTTAACATGCCCACTGA
>posi4241
TGCAGCTTTGTTGCTGTGTGACCTTAGC
>posi4242
TGCAGCTTGAGATGTGAGAATGGACA
>posi4243
TGCAGCCTTTGATTGCCAGTTGGTGATCC
>posi4244
TGCAGCCTGAGAGTTTGGCAATCTCT
>posi4245
TGCAGCCGTGGGCCATGTGAATAGGATCACT
>posi4246
TGCAGCCAACAGATGGATGAAAAAAATGCTC
>posi4247
TGCAGCATTGAGGATGACAAGAGGTCA
>posi4248
TGCAGCAGTATGAATTTTGTCAGGAGCTA
>posi4249
TGCAGCAGGAGTACACAAGTGAAGGG
>posi4250
TGCAGCAGCAGTGTGACTTGCTCAAGGTC
>posi4251
TGCAGCAGAGATGGGAGTTTCGTGATCACA
>posi4252
TGCAGATGGGTTATCTACCTGACGGGTGCTT
>posi4253
TGCAGATGGAAGATGATACGGATCTT
>posi4254
TGCAGATGCTTCCAGGCTGGTGGATA
>posi4255
TGCAGATGATAACCTAACTGGATGTGTACA
>posi4256
TGCAGATCTAGTGGCATGTCACCCCTGA
>posi4257
TGCAGATCATGGATGATGGTAGTAGA
>posi4258
TGCAGATATAATTAAGATGAGGTCCTTC
>posi4259
TGCAGAGGAAACTGCCACTTATAAACCGTC
>posi4260
TGCAGAGATTCTGAGAGAGAACGTAGG
>posi4261
TGCAGACTCCTTGAGCAGTGTGCTGTG
>posi4262
TGCAGACTATCTACCTGCATTGGCTGTC
>posi4263
TGCAGACGGGCATGTCGTGGGGAGCGTTT
>posi4264
TGCAGACCAGACTCAGGGGTAGTCTTTTCAA
>posi4265
TGCAGACCACCAGCCCCCAGCGTGCA
>posi4266
TGCAGACATGGAAATGACCATCATGAA
>posi4267
TGCAGACACGATCAGGGCTTTGTGTGGAA
>posi4268
TGCAGAATGAACAAACCTATGTAATCTA
>posi4269
TGCAGAATCCTGTAATGCCTATGAAA
>posi4270
TGCAGAAGGTTGCCCTTAGTGGAGAA
>posi4271
TGCAGAACCTTATCCGTGGATCAGTTTGGC
>posi4272
TGCAGAAAGGTCTATGAAAACACACAACTC
>posi4273
TGCAGAAAGGGTGCTCAATCACAGATGGA
>posi4274
TGCAGAAAAGGGCATCCTTAAGGTCCA
>posi4275
TGCACTTCAGGAAACTTGCAATCACGGC
>posi4276
TGCACTGGTTTTGGGACCTTCTGAGGTTGT
>posi4277
TGCACTGGCCTGGAAATTTATGACACGTGT
>posi4278
TGCACTGGCCTGGAAATTTATGACACGTG
>posi4279
TGCACTGAAATTGCTTCATGGTCCTTC
>posi4280
TGCACTCCAGCCTGGGTGACAGAGTGTC
>posi4281
TGCACTCCAGCCTGGGCAACAAGAGTGT
>posi4282
TGCACGGAAGAAAAGGAGAGACTTGGCTGA
>posi4283
TGCACCTTGTGACCCTCTCCCCTGCGAAC
>posi4284
TGCACCTTAGGTATCAGGAGACCTACAGTG
>posi4285
TGCACCTAGAGTTCCACCCTGCTCATG
>posi4286
TGCACCTAAATGGAAGCCTTTGAGCAGA
>posi4287
TGCACCCTCATTGTGGAAAAGCTGCAGGTA
>posi4288
TGCACCCAGCGTAGGGCCTGAAACAGAGT
>posi4289
TGCACCATTGCACTCCAGCCTGGGCAA
>posi4290
TGCACATTTTCTGTCTGGTTGATGTGGACA
>posi4291
TGCACATTTTCTGTCTGGTTGATGTGGA
>posi4292
TGCACATTAGCAGTTACTACCCATTTCCAAC
>posi4293
TGCACATGTGAGTGATTGGACTGGGC
>posi4294
TGCACATGAACCGAATTCTGCCCGACGTC
>posi4295
TGCACATATATGTCCAGATGGCCTGCA
>posi4296
TGCACAGTCATCTCTTGGAGCCAGTG
>posi4297
TGCACAGGTTAAAACAAGACGCCCATTAAA
>posi4298
TGCACAGGAGCAGACCAGTTACACAGTAA
>posi4299
TGCACAGGACCCCAGAGAGGAAAAAGTGA
>posi4300
TGCACAGAAAGGCTACAAGGTGCGGTC
>posi4301
TGCACACAATCTTGGGTGACAGATTGAGAC
>posi4302
TGCAATTCAGGCATGTCTTGTGACCTTTGC
>posi4303
TGCAATTCAGGCAGAAGGAAAGGGATC
>posi4304
TGCAATGTGCTATGATTAATGCAGTGAT
>posi4305
TGCAATGGTTAGGCAAGAGATGATGAGC
>posi4306
TGCAATGGTGCGATCTCGGCTCACTGCA
>posi4307
TGCAATGGTGCAATCTCGGCTCACTAACCTC
>posi4308
TGCAATGGTGAACCGTGTAGGCAAAGACCCCT
>posi4309
TGCAATGGTGAACCGTGTAGGCAAAGACCC
>posi4310
TGCAATGGGAGCAGGGTCCTGTCCCCACGGT
>posi4311
TGCAATGGCATGATCTCGGCTCACTGC
>posi4312
TGCAATGATGATAAGCATGGCCTGCCT
>posi4313
TGCAATGATAACGCTTAGCAGGCTGC
>posi4314
TGCAATCTTGGGGAGGTCACCTCTGC
>posi4315
TGCAATCGCAGGCACTGGGCAGGCTGAGGC
>posi4316
TGCAATCCGATTGCAGGTGCTATAGT
>posi4317
TGCAATCATTGCTCATTGAAGCCTCAAC
>posi4318
TGCAATCACGGCAGAAGGTGAAAGGGAAGT
>posi4319
TGCAATCACCGTTCACTAGACTCGAC
>posi4320
TGCAATAAGGCAGAGGGTCTAATTGAGT
>posi4321
TGCAATAAGGCAGAGGGTCTAATTGA
>posi4322
TGCAATAAGATTACGTTGGGGCAACCA
>posi4323
TGCAATAAATCTTGCTAATGCTTACTC
>posi4324
TGCAATAAACATGGGAGTGCAGCTGTCTC
>posi4325
TGCAAGTTTTACTTGAGATAATGGCTGAC
>posi4326
TGCAAGTTTGGCTTTGGGAAGTGCTTTGA
>posi4327
TGCAAGTGTGGCATGGATTTGATCCT
>posi4328
TGCAAGTGATGGGGAGCAGCTGTAAA
>posi4329
TGCAAGGTTTTATTAAGTGGAAGTAGCTCT
>posi4330
TGCAAGGTTTTATTAAGTGGAAGTAGCTC
>posi4331
TGCAAGGTTTATGGTTGTACTAAACATGA
>posi4332
TGCAAGGTTGCCTCAACATACACGTC
>posi4333
TGCAAGGTATAGACAGCCTGCTCACATGGGCC
>posi4334
TGCAAGGTATAGACAGCCTGCTCACATGGGC
>posi4335
TGCAAGGTATAGAAACCTGTACATATCGGCC
>posi4336
TGCAAGGTATAGAAACCTGTACATATCGGC
>posi4337
TGCAAGGGGCTCAGCACCACAGGGTC
>posi4338
TGCAAGGACTTAGCTAGAAAGATGCCTGC
>posi4339
TGCAAGCTGCTCTGCCACTTGGGCCA
>posi4340
TGCAAGCTGCTCTGACACTTGGGCCA
>posi4341
TGCAAGCTGAGGAGCAAGGAGAGCCAGTGC
>posi4342
TGCAAGCCTAGCTGCCGAAACTGCCGGCTGT
>posi4343
TGCAAGATCCAGGTGCTGGTACGTTCAGT
>posi4344
TGCAAGAGCTTCTTAGCAGTTCCTGGTCTGA
>posi4345
TGCAAGAGAATAGTGCAAAAGGCTGGTC
>posi4346
TGCAAGACGTGCCTTTAAAGGAGGCGGATGC
>posi4347
TGCAAGACCTGCCTTTCGCCTTCTGCC
>posi4348
TGCAACTTTAGAACGTCTCTATCACTCCA
>posi4349
TGCAACTGGTGTTTGCAGTGGGGGCA
>posi4350
TGCAACTGCCTTCTGACTGGTCTCCTTGC
>posi4351
TGCAACTAGATGGTCCCATCGTGAAGAGAT
>posi4352
TGCAACTACAGGAGTGGTGTTTTTCAGCTA
>posi4353
TGCAACCTCCCTGCCTGATTCTCCTGCCTCA
>posi4354
TGCAACCCCTAGGATTAAGGGTCCCCA
>posi4355
TGCAACCACATCTGGTACAGCAGGTGCA
>posi4356
TGCAACCAATTGCCAGTTAGGAAATC
>posi4357
TGCAACCAATCAGACATTTGCACAGGAATGT
>posi4358
TGCAACACCAACCTTCCATACTGATGTC
>posi4359
TGCAACACAGGCAGTGACCAGAAACAAAG
>posi4360
TGCAACAAGTAAGACTGATTGCTGGTCAAGT
>posi4361
TGCAACAAATCACTACAAACTCCACGG
>posi4362
TGCAACAAAGGGTAAACGCACCTCATGAG
>posi4363
TGCAACAAAATGCCTAGAAAATGTTGGGTGCA
>posi4364
TGCAAATGTACTTTTTGCCTATGGGTGTC
>posi4365
TGCAAATGCATGGTGCCATAGATGTTCTAC
>posi4366
TGCAAATGACCTGCTTTCTTTCGGATCCC
>posi4367
TGCAAATGAACCTGATGGGGAACCTGGGC
>posi4368
TGCAAATAACCAATTAGGTCAGGGGTCCATC
>posi4369
TGCAAAGTGTTATTGAGTGGAAGCAGCTC
>posi4370
TGCAAAGTGGGAATCGGGGATAACAG
>posi4371
TGCAAAGTACTTGAATGGTGACCAGTGGA
>posi4372
TGCAAAGTACTTGAATGGTGACCAGTGG
>posi4373
TGCAAAGGCCTAGGGAGATTGGAAGGC
>posi4374
TGCAAAGGCCCTGAGATGGGAATGTGA
>posi4375
TGCAAAGGATACAGATGAAGAGATGCA
>posi4376
TGCAAAGCCTAATGGTGCTATGAGAGT
>posi4377
TGCAAAGAGCTACAGGCTAGATGGGA
>posi4378
TGCAAACTGTTGTTCCTGGGTATGTC
>posi4379
TGCAAACTGTGCAGTGGTGATGGAATT
>posi4380
TGCAAACTCCATTCAGCAGTGCGGTG
>posi4381
TGCAAACTAGGGTACCCTCTTCCACT
>posi4382
TGCAAACAAACAGTGCAATCAGTGATGC
>posi4383
TGCAAAATGAAGAGAACCTGCCTGCC
>posi4384
TGCAAAAAGTTGTCGATGCTTGAGGAAGT
>posi4385
TGATTTTGGGAAAGGCCATGAAGGGC
>posi4386
TGATTTGGGTTTGAAGTCTGGTCTTGGCTGC
>posi4387
TGATTTGGAGCTGTATGATGGAATGACTGG
>posi4388
TGATTTGCCTAAACTGCCACAGTTTGTC
>posi4389
TGATTTGCCAGCAGCAGAGACCAACACT
>posi4390
TGATTTGATGAAGGTCCTGAACGAGC
>posi4391
TGATTTCTGATATTTTGGCGCACCTA
>posi4392
TGATTTCGGGCCAGGCTATATTGCCTC
>posi4393
TGATTTCAGAAGCCTTTTCCTGAGAGTC
>posi4394
TGATTTAGCTGGTATCTGCAGAAAGCAGCA
>posi4395
TGATTTAGCTGGTATCTGCAGAAAGCAGC
>posi4396
TGATTGTGGATGGTCAACAAATATTT
>posi4397
TGATTGTGATGATGACAATGATGATG
>posi4398
TGATTGTCCTTTACACCTAGACTCACGTGT
>posi4399
TGATTGTCCTCTTTTGTGAAATGCCTA
>posi4400
TGATTGTAAGACCCTGCTTTGAACTC
>posi4401
TGATTGGTGTTGGGAAAGGACCTGGAAGTGA
>posi4402
TGATTGGTGTTGGGAAAGGACCTGGAAGT
>posi4403
TGATTGGTGTGTTTACAAACCTTGAGCTCT
>posi4404
TGATTGGTGCGTTTACAATCCCTGAGT
>posi4405
TGATTGGTGAGTTGACTGTGGTAGGT
>posi4406
TGATTGGTCTCCTCAAACGTGCAAGCTGTT
>posi4407
TGATTGGTCGGTGCCTGTACCATATACCAGT
>posi4408
TGATTGGTCCGTTTTGACAGGGTGCTGA
>posi4409
TGATTGGTCCACAGGTGGGCTTGGAGA
>posi4410
TGATTGGCCTTAGCAGAGAACGTGGCTGCA
>posi4411
TGATTGGCAAAAGGGATGGTCAGGGCCTGT
>posi4412
TGATTGCTGTAGGAGATCTAGACTGGGGAA
>posi4413
TGATTGCTGTAGGAGATCTAGACTGGGGA
>posi4414
TGATTGCTCTTGCTTTTGGTGTCAGC
>posi4415
TGATTGCCAGTTGGTGATCCAACTTCAT
>posi4416
TGATTGATTCTTGTGTCCTTAGTGCT
>posi4417
TGATTGATTATGCAAGCGTGGGCTACC
>posi4418
TGATTGATAATGGTTGACCTTGGGCAAGT
>posi4419
TGATTGATAAGGTCATGTAAGCCACGTGTC
>posi4420
TGATTGACAAGGTGAAGCAAGTCACGTGA
>posi4421
TGATTGAACCAATCTGTGAGCCCTATGGAAAT
>posi4422
TGATTGAACCAATCTGTGAGCCCTATGGAA
>posi4423
TGATTCTGATGCGTGTCCAAGTTGTA
>posi4424
TGATTCGTTCCTCTTTTTGGGTCCTTCACTT
>posi4425
TGATTCCATGTCTCACATCCAGGACA
>posi4426
TGATTCAGTGGAACTGGGATGGGCTC
>posi4427
TGATTATTGATAGATGGTACAGTAAAGG
>posi4428
TGATTAGATTGTGCCCAACAGATGAGAAGG
>posi4429
TGATTAGATTGTGCCCAACAGATGAGAAG
>posi4430
TGATTAAGCAGATGGTGATAAGCACTC
>posi4431
TGATGTTTGGATGTGTCTGAGTTTCTTCC
>posi4432
TGATGTTCTAGATTGAGGGTCATGCAGCTG
>posi4433
TGATGTGTCTTTCTCAGAGTCTTACATC
>posi4434
TGATGTGTCTTGGAGTTGCTCTTCTC
>posi4435
TGATGTGATTTGGTCAAATGGACAATGAGC
>posi4436
TGATGTGAGATGGTATCTTATTGTGGTTA
>posi4437
CCCCAACTGATCAGTCGACCTTATGACATT
>posi4438
CCCATGCCCAGTGTGGGTTCTGCCTAC
>posi4439
CCCATGCACACTTGGCTATTCAGGGA
>posi4440
CCCATCTGCTGATGAGAGATTTGGTGTCGT
>posi4441
CCCAGGTGTGTTTCCTAAGGACCAGGTCTGC
>posi4442
CCCAGGTATGCATGACCATTGAGGGC
>posi4443
CCCAGGATTCCTCGGATGGTAACGGAC
>posi4444
CCCAGGAGAAAAGAGGTATGGTATGTGT
>posi4445
CCCAGGAATTCGACTATGATTGGGCCA
>posi4446
CCCAGGAAATAAGTGACATGGTGTGG
>posi4447
CCCAGCTGTACCAACCAATCAGAACTAAGCA
>posi4448
CCCAGAGTGCACTGGTGGAATCTCAGC
>posi4449
CCCAGAGAGGCGCCCGTCAGATGCCA
>posi4450
CCCAGAATCAAAGAGCAAATTAGGGCCTGAGT
>posi4451
CCCAGAAATAAGGTCTTGCCAGCTAT
>posi4452
CCCACTAATGGTGTGCGACCCACGGGATGT
>posi4453
CCCACTAATGGTGTGCGACCCACGGGATGA
>posi4454
CCCACGTTGAGGAAGGAGGGCTTTGAGG
>posi4455
CCCACCACTGGAGCTGTGGTCTCCAAGCCT
>posi4456
CCCACAGCAGTGTCTAGGGGTGAATGTTTT
>posi4457
CCCACACCGTCCCTTGCAAGGTGACAGGCC
>posi4458
CCCACAATGTTAATGCAGAGTGTCAAACTGC
>posi4459
CCCACAAGTTGAGGGCTCAGTCTCCAAGA
>posi4460
CCCAATGGTAACAGTGTGCAAAGCTCTAGGG
>posi4461
CCCAATGCTGCGATACTAAGATGAGTGAG
>posi4462
CCCAATGCTGCGATACTAAGATGAGTGA
>posi4463
CCCAAGTGGGAGAGGCCCCTAAGCCTCTGAGC
>posi4464
CCCAAGTGATAGGACTGCAGGTGTATGCCA
>posi4465
CCCAAGGTCACACAGCCAGTAACCTGC
>posi4466
CCCAAGGAGATTCACATTTGAGTCAGTGG
>posi4467
CCCAACCTGGAGTTCTAGAGTGCAGT
>posi4468
CCATTTTACAGGGAGCTGATTGGTCCGTT
>posi4469
CCATTTTACAGAGTGCAGATTGGTTCA
>posi4470
CCATTTCTACCATCTGAATGTTGTGTTC
>posi4471
CCATTGTCCTCTATGGGTCCCTAATT
>posi4472
CCATGTCTGATTCAATAACCTGTATTCTGAG
>posi4473
CCATGGACCTCTGCTTATCGAATTAGT
>posi4474
CCATGAAGAAACTGAGCAAGATGGCAGGC
>posi4475
CCATCTGCTAAGTGTGCTACATGCCTAATGCT
>posi4476
CCATCTGCTAAGTGTGCTACATGCCTAATGC
>posi4477
CCATCTGCTAAGTGTGCTACATGCCTAATG
>posi4478
CCATCTGCTAAGTGTGCTACATGCCTAAT
>posi4479
CCATCGTTGGATGAATGGATACAGAA
>posi4480
CCATCGTGCATCACTCTCCCTTCTGCCT
>posi4481
CCATCGAGAACGGGCCATGATGACGAT
>posi4482
CCATCATGGTCCTACCAATATGTGATGGC
>posi4483
CCATCATATATCCTCGTTTATGGCTCT
>posi4484
CCATACTGAGGGTGCGGGCTGTTGGT
>posi4485
CCAGTGTGGTAAGTGCTGAGATTCGGT
>posi4486
CCAGTGGTGCGTTTGCCTGAGTTCTTT
>posi4487
CCAGGTGATGCTAAGCTGGACTCTGGA
>posi4488
CCAGGCTAGAGTACGGAGAAGGGATC
>posi4489
CCAGGAAAGCATGCATTTCTAGGGCCA
>posi4490
CCAGCTCCTGGCCGCGAGTGATCCGC
>posi4491
CCAGCAGGGTTGGTTCCTTCTGGAGGA
>posi4492
CCAGATGGCTTGGGAAAATAGGATAGC
>posi4493
CCAGAGAGAAAGGCCAGGTCACCTACAAA
>posi4494
CCAGACAAGGCTTACAGGTTAGTTCAGG
>posi4495
CCACTTGTGTCTGTGCCCACTAGGGTCT
>posi4496
CCACTGATAATGAGAAACAGGCCCCTTCTA
>posi4497
CCACTCAATAAAACCTTGCACCCATCCTCC
>posi4498
CCACGTTTCAAAGGTGTCAGACCACGCAAA
>posi4499
CCACGGCAAAACTCTTGATGGGCTTTTTGT
>posi4500
CCACGGAAAGCTTCAGACAACATCAGGGC
>posi4501
CCACCATCTGCTAAGTGTGCTACATGCCTA
>posi4502
CCACCACCATCATCAACATCATCATCATC
>posi4503
CCACCAATGATAGACTAAATCAAGAAAACGTG
>posi4504
CCACCAAGCAGGCGTGTACTTGGGTGA
>posi4505
CCACCAAAAAAGTACGAAAAACAGTCAGGCGT
>posi4506
CCACCAAAAAAGTACGAAAAACAGTCAGGCG
>posi4507
CCACAGTCTAGTGAGGTTGACAGGCATGC
>posi4508
CCACAGGGTCAGAGCCCAAAATGCTGC
>posi4509
CCACAGATGTTGACTGCCTGAGCCGCTGT
>posi4510
CCACAGACCAGTGTGTGCGCTATGGC
>posi4511
CCACAAAATGTTAGTATTGCAGGTGT
>posi4512
CCAAGGTGGCCACTTTCAGGAGGTAC
>posi4513
CCAAGGGAAGCCACGAGGGACTGTGCC
>posi4514
CCAAGGAACATACCATGGTGAAGACTGGC
>posi4515
CCAAGACTTAGAGATGGAAAGTAGTTCAATG
>posi4516
CCAAGACTTAGAGATGGAAAGTAGTTCAAT
>posi4517
CCAAGACTTAGAGATGGAAAGTAGTTCAA
>posi4518
CCAAGACTTAGAGATGGAAAGTAGTTCA
>posi4519
CCAACCACCATCTGCTAAGTGTGCTACATGCT
>posi4520
CCAACCACCATCTGCTAAGTGTGCTACATGCC
>posi4521
CCAACCACCATCTGCTAAGTGTGCTACATGC
>posi4522
CCAACAGGGATTGTGGTCAAACTTAGG
>posi4523
CCAACAATGGAAACAGCAACAGGTGA
>posi4524
CCAACAAACTTGTCTGTGGTGGCCTAGGG
>posi4525
CCAAACTGAGGGTCGGGCTGCTATTTCTC
>posi4526
CATTGAGCACTGAGTGAACGAGACTCC
>posi4527
CATTCTAGCAAAAGCAGGGGCCATTACACAC
>posi4528
CATTACTCTATTAATGAGGGCAGATC
>posi4529
CATGTTCAAGCAAGAAGCCGGTTGTGTGGA
>posi4530
CATGTAAGATGTGCCTCTCACCTTCTGC
>posi4531
CATGGTGACACGTGCGGCTGCTTGGT
>posi4532
CATGGGCAAAACACTTGAATGGAAAC
>posi4533
CATGGGATTAGATGGAAAAGAAGTGGATT
>posi4534
CATGGGATGCTTCCATAATACTGTGAGA
>posi4535
CATGGCCCAATAACGAGATGCAGGTGAAC
>posi4536
CATGCTATAACATGGATGAACGCTGAAGT
>posi4537
CATGATGTGAACGGCATACTCACTGC
>posi4538
CATGATGAACGAGGGATCCAGTGTCTCCC
>posi4539
CATGAGGATAAAGGCAGAGATGAGAGC
>posi4540
CATGACGCCTGATACTTACTTGAAGTC
>posi4541
CATCTGTTAATCGAGAGGTGAGATTGGATGG
>posi4542
CATCTGCTAAGTGTGCTACATGCCTAATGC
>posi4543
CATCGGTTAAGAGTTGAATGGGAGTC
>posi4544
CATCCTGGTCCCATTAAATCCTCTTAAT
>posi4545
CATCATAGTAACTGTCTCCCATGGTGGTT
>posi4546
CATCACACCCGAGTCAAGAAAGTGCCA
>posi4547
CATCAATGTAATCGACCAGTGTGGTATC
>posi4548
CATCAAGGAACGCCACTGACTGTTGCC
>posi4549
CATATGGTAATTCTTAGGTTTTTGAGGTACT
>posi4550
CATAGGTGCTTGCTACACACGTATGGAATGA
>posi4551
CATAGGTGCTTGCTACACACGTATGGAA
>posi4552
CATAGCATGGTTGCTCTGATTATGGTTT
>posi4553
CAGTGGCATTAAATACATTCATACTGTGA
>posi4554
CAGTGGAGCCGAGGCCAGAATTCAGTTTGT
>posi4555
CAGTGCCTAAGTGTTCCCTTTTTCTCCAC
>posi4556
CAGTGAGTTGAGTTCATTGATCGGAAGC
>posi4557
CAGTCAAATTCCTCCCAGAGGTCTGTCTAA
>posi4558
CAGTATGGAAAAGCTACGAGGCACACAAC
>posi4559
CAGTAGACTCTGTTAGGGTCCATAGGTGG
>posi4560
CAGGTGAGTGATCTTGGACAAAGTCC
>posi4561
CAGGTGAATATGGCAGATGAAGCAATGCTT
>posi4562
CAGGTGAATATGGCAGATGAAGCAATGCT
>posi4563
CAGGTGAATATGGCAGATGAAGCAATGC
>posi4564
CAGGTGAAATAAACAGCCATGTTGCTC
>posi4565
CAGGGCTGTAGTCTTCAAAAGGCTTTACTGGG
>posi4566
CAGGGATGCTGGTTCCTGTGTGACTG
>posi4567
CAGGCTCTGGTGAAATGGCGTCAGGATGC
>posi4568
CAGGCTCATAGGTAGAAGGGACTTGCCTTG
>posi4569
CAGGCCCAGGCTGCCTCCCACGACATCAC
>posi4570
CAGGCCACCTGCAGACGGCAAAACTGAA
>posi4571
CAGGCACTAGTGCTGGGAGATCTTTTCCA
>posi4572
CAGGATTGGAGGTGCTCTCTGGAGTGTCA
>posi4573
CAGGAGTTCAAGACCAGCCTGGCCAACGTA
>posi4574
CAGGAGTGAAACTGCAAACCTTCATGGGGA
>posi4575
CAGGAGCTCCAAATGTGACTGAGAGGTGG
>posi4576
CAGGAGCACTGCAAGGGAATGATTGCGC
>posi4577
CAGGAGCACTGCAAGGGAATGATTGC
>posi4578
CAGGACTGTGAGACAGTGAGATTCTGT
>posi4579
CAGGACGAGTTTTCCTGAGGCCTTTCTCCCC
>posi4580
CAGGAAGTCCTGATGACATGTGCCCG
>posi4581
CAGGAAAGCCTTATTGAAATCATGGAAGCT
>posi4582
CAGCTTTGGGACTCAGACTGGCTTCCT
>posi4583
CAGCTGGGAAGCTCGAACTGGGTGGAGCC
>posi4584
CAGCTGATTAGATGGCACCTACCAGGTT
>posi4585
CAGCTCGAGCCAGAACAAACACGGACCAGA
>posi4586
CAGCTCCTGAAGCCCCAGCAGGCATGTGT
>posi4587
CAGCTATCTTTAGAAGGAGCCATGTGCCTGT
>posi4588
CAGCTAGTACAGATGGAGATGACTGGC
>posi4589
CAGCTAATTAGATAGCAGACCAGGTGGCC
>posi4590
CAGCGAATAGGAATGCAAATTTCCCAC
>posi4591
CAGCCTCATTCACAGTAACTACAACATG
>posi4592
CAGCCAACAGGTGTAGAGAAAGGTGCTGCA
>posi4593
CAGCATGTTCAAGCAAGAAGCCGGTTGTGT
>posi4594
CAGCATCTTTACACCAAGAGCCCTGA
>posi4595
CAGCAGGAACTTTATGATGATTGTTGGTT
>posi4596
CAGCAGCGTGTGGAATTCAGTTCGGGGT
>posi4597
CAGCAGATGGGGGGAGCCAGAAGGGAA
>posi4598
CAGCAAACATTTTTGGAGTGCCTACACTGT
>posi4599
CAGATGAGCAAGGTGAGGCCAAGAAGC
>posi4600
CAGATCAAGAAGCTGTCACAGATGGT
>posi4601
CAGAGGTGCAGTTCAGAACAATGTGG
>posi4602
CAGAGGTGACACATCCATCCTGAGGTGT
>posi4603
CAGAGGAAGTACTTAGGGAGGTTGGT
>posi4604
CAGAGACCAATGAAGACTGTAAAGCCTA
>posi4605
CAGAGAAGCGGGTAGGGAGAGAGTATC
>posi4606
CAGACTGTTTCTAGCATAGCTAGGGGTGT
>posi4607
CAGACCCAAGCTTGGAGCAGCTGGTC
>posi4608
CAGACATGGTGCTAGGACCCAGGCCA
>posi4609
CAGACACAGCTGAGTCCTAACGCAGA
>posi4610
CAGACACACAGGCGGCGAGACGTCAA
>posi4611
CAGAATGGTAGATCCACTGACAGCTTGCACT
>posi4612
CAGAAGGTGCTTATTGACAAGTGGAC
>posi4613
CAGAAGGCCAAAACATCTGTCAGCTGAGCAGT
>posi4614
CAGAAGGCAAAAGGCACGTCTTACATGGT
>posi4615
CAGAAGATGACATGTACAGAACCGACTC
>posi4616
CAGAAGAAACGAGGGATGGATAATGTA
>posi4617
CAGAACTCCACTGGTATGTTGCAGAAGGTC
>posi4618
CAGAACCCTTTATTCCTGGTGACTTGTTC
>posi4619
CAGAACACTCAAAGATAACGCATAGATGGGA
>posi4620
CAGAAAGTAGATTAGTGGTTGCCTAGGGCT
>posi4621
CAGAAAAGTCCTTCAATAAATTCAAC
>posi4622
CACTTTGGGAGGCCGAGGCGGGTGGATC
>posi4623
CACTTTGGGAGGCCAAGGTGGGTGTA
>posi4624
CACTTTGGAGGCCAAGGCGGGTGGATTG
>posi4625
CACTTTGAGAGGCGGGGCGGGAGGAT
>posi4626
CACTTTCCCACTCCCAGTTCCCGTGT
>posi4627
CACTTGCAGACAGAGAAACTGAGGTCTTCCA
>posi4628
CACTTCAGGAAGTGTCACCATGGTCCCC
>posi4629
CACTGTTGAACCCTAGAGCCTTGAGTG
>posi4630
CACTGGTTTTGGGACCTTCTGAGGTTGAGA
>posi4631
CACTGGGTCTGCAGTTGAACATACATGG
>posi4632
CACTGGATTCAGAGTCTACCCCAATCCGGTA
>posi4633
CACTGAGGATCCCTTTCAGGATGCTG
>posi4634
CACTCTTGTCCAGAAAGACATTCACCACTGT
>posi4635
CACTCTCACGTCAATTTGGGTCAGGTTTGC
>posi4636
CACTAAGCAGTGGCAGAATTGAGTAAC
>posi4637
CACGGGTCACCACAGCCTTAACCTCTC
>posi4638
CACGGATGATGATTAGTCCTAAGTGCTTCC
>posi4639
CACGCATTTATGTCATGTTGGTAGCTTTA
>posi4640
CACGATGACCAATGGTTCCCGAGGGGGAAT
>posi4641
CACCTTGGGAGGCCAAGGCAGGCAGATCATC
>posi4642
CACCTGAGGTCGGGAGTTCAAGACCAGC
>posi4643
CACCTAATTGCCATTAGAATACGGATGATG
>posi4644
CACCCATCACTCCAACCCAGTTTCCGGA
>posi4645
CACCCAAGCAGTGTGCACCGTACCCAATGT
>posi4646
CACCCAAAGACTGAACTGGTGTGTGTGCAA
>posi4647
CACCAGGAGATTCCCTCGAGTGTCTACAGCA
>posi4648
CACCAGGAAAAAAACCATGACCTGCTGTT
>posi4649
CACCAGAGATGAAAGTTCCGCCTGGGCTGC
>posi4650
CACCACTGAGATGCTGTGAGACCTTGAGC
>posi4651
CACCACACAGAAAGCCAATCACTGTGGCAAC
>posi4652
CACCAAGCAGGGTCCCTGGATGAATAT
>posi4653
CACATTCTAAGTGTATGGTTTGATGA
>posi4654
CACATAGTGTTAAGCCAGCAGGTGCAC
>posi4655
CACAGTGTCAACTGGAATGTGTTCTTGCCAA
>posi4656
CACAGTGATTTCACCAATGTGCTCTCCCAC
>posi4657
CACAGTGAAACCGTGTGTCTACTTAAA
>posi4658
CACAGTCATCACATGGCTGGCGGGAC
>posi4659
CACAGGGTGGTCCTCATGAGGATAACATG
>posi4660
CACAGGGCATATGATGATGGCTTAACTTGT
>posi4661
CACAGGGAGTGACACGTGGGGGTTGC
>posi4662
CACAGGGAAAGGAAGAAAATCCTACTGCC
>posi4663
CACAGCATTAACAACTACACGTCACATTTA
>posi4664
CACAGCATCAGGAATCTACAAAGGTGT
>posi4665
CACACTTAACCAGATCCCAAGAGAACTCACT
>posi4666
CACAAGTGCTGTCTTTACAAGTATTTGCTAAA
>posi4667
CACAAGTAAGACTGATTGCTGGTCAAGTC
>posi4668
CACAAGAGGAAACCAAGTGGTGGATGGAAT
>posi4669
CACAAGAACAGCACAGGAAAGTTCTGCCCCC
>posi4670
CACAAATGATTGAATAAACTGCAGGAT
>posi4671
CACAAAGGTCGAACATGGTGGAACTG
>posi4672
CAATTGTTCAGGATACACTTTAGAGGAGT
>posi4673
CAATTACCAGGAACAGATGCCGAGTGGGAC
>posi4674
CAAGTGCATGGTAACCAAAACAGCATGGTCC
>posi4675
CAAGGTTACATTCTGAGGTGCTGGGTGGA
>posi4676
CAAGGTCACACAGATAGTAAATGTCATC
>posi4677
CAAGGAAGGAAACAGAACGATGGGAA
>posi4678
CAAGCTACATGTCATAGGATTGGATTG
>posi4679
CAAGCAACTTGCCCTAGCAGATGGAGAGGC
>posi4680
CAAGATGCCTGAGGATTCAGTGCCTGGTGT
>posi4681
CAAGAGTTCGGGGAAAGACGGACAGGAC
>posi4682
CAAGAGGTGTCCTGTCTGCATTGAACAGCC
>posi4683
CAAGAGGTGTCCTGTCTGCATTGAAC
>posi4684
CAAGACTTAGAGATGGAAAGTAGTTCAATG
>posi4685
CAAGACTTAGAGATGGAAAGTAGTTCAAT
>posi4686
TGATGTGACAAAAGCTGCACAGTAGCA
>posi4687
TGATGTGAAATGGAGTCTCTTTGTGGTT
>posi4688
TGATGTCTGTCTGCAGTGGGAAGCCCGAA
>posi4689
TGATGTCTATCACATGAAAGCTAATGGTC
>posi4690
TGATGTCCCCAAGTGCCCCGCAAGGTC
>posi4691
TGATGTCAGAAGAATAGATGAAGTTGC
>posi4692
TGATGTAGGACTCAAGTGACTACCAGTCC
>posi4693
TGATGGTTCAGGTCAAATCCAAAGGCA
>posi4694
TGATGGTGTGAATTAATTATGTTTGG
>posi4695
TGATGGTACTTCATTAGCTGCCCAAAGTGT
>posi4696
TGATGGGTGCCTTATCCTGTCGTGGTT
>posi4697
TGATGGGTGAAGCCTGATGATGGGCATGT
>posi4698
TGATGGGTGAAGCCTGATGATGGGCAT
>posi4699
TGATGGGATATGACTCGCTTCTTCAGTGT
>posi4700
TGATGGCAAATATCAGGCTAACCTCTGGTGA
>posi4701
TGATGGAGGACCTTTGCAGAGTGAGG
>posi4702
TGATGGACTTGGTGTTGGAAGAGGAC
>posi4703
TGATGGACATTGGGTTGCTTCGAGAT
>posi4704
TGATGGAAGGTGTTTAGGTCATGAGG
>posi4705
TGATGGAAGATGGGGGTGACCCTACTGCA
>posi4706
TGATGCTTGCAAAACAACAATGTGATGAGT
>posi4707
TGATGCTACATGTGATGCAAAGCTCATCCCC
>posi4708
TGATGCTAAATTATTGATGCCAAAAGGTGGT
>posi4709
TGATGCTAAAGTTTGGGGTACCATTAATC
>posi4710
TGATGCCTGGGATTGCAGCAGCTGCC
>posi4711
TGATGCCGAACTCAGTGCGGACACCCCGTC
>posi4712
TGATGCATACTAAACTTTGAGAACCATA
>posi4713
TGATGCAGGCGAACTCCAAAATTGGACCT
>posi4714
TGATGCAATTCGAATATGTGTCCCCACC
>posi4715
TGATGCAACTGAGTTCTGATTGGTCA
>posi4716
TGATGCAACAAGAAGCCCCTGGGGAA
>posi4717
TGATGATTTTGGAGCTGTGAGATTGA
>posi4718
TGATGATTAGTCCTAAGTGCTTCCCACAGT
>posi4719
TGATGATTAGTCCTAAGTGCTTCCCACAGA
>posi4720
TGATGATGTTGATGATGATTCTGGTA
>posi4721
TGATGATGTCTATCACATGAAAGCTAATGGT
>posi4722
TGATGATGGAAGATGGGGGTGACCCTACTGT
>posi4723
TGATGATCTATGGCCTGAAAAGCAAA
>posi4724
TGATGATCCTGAGATGAGACCAAACTG
>posi4725
TGATGAGTGTGCCCACCGGATGTGAAGGGT
>posi4726
TGATGAGTCCTCAAGCTTCGGCTGTGC
>posi4727
TGATGAGGAATCAAGCAGTGAACGTGGC
>posi4728
TGATGAGGAATCAAGCAGTGAACGTG
>posi4729
TGATGAGGAACATGGTGTGTAAGCTGCA
>posi4730
TGATGAGGAACATGGTGTGTAAGCTGC
>posi4731
TGATGAGCAGATGTCTTTGCAGAAGTA
>posi4732
TGATGAGCAATTGGTTATTGTTAAGTTATA
>posi4733
TGATGAGATTTATGGCTTATAGGGCATGA
>posi4734
TGATGAGATGCCTGGAGGTGAGGCCC
>posi4735
TGATGAGAGCACTACCTTCCTTCAGGAGGGGT
>posi4736
TGATGAGAGACAGGTGCAGGTCCCAGC
>posi4737
TGATGAGAATGTGAAACAGTGCGAGC
>posi4738
TGATGAGAATGTATGGTTGGTAGGGCATGA
>posi4739
TGATGACTTATGATGGTCTGTTTCCTCCC
>posi4740
TGATGACTATGGAGCTTAAAGATTGA
>posi4741
TGATGACTAACGGGTGGACAGCATGTGC
>posi4742
TGATGACCCCTAGTGAAACGTTCAGTTTC
>posi4743
TGATGACAGGTCTAACATGGGCAAGA
>posi4744
TGATGACAATAGTACTTACCTCATAGA
>posi4745
TGATGACAAGTGCCCAAGGTGGTCAGAGCA
>posi4746
TGATGACAAGTGCCCAAGGTGGTCAGAGC
>posi4747
TGATGAATGCTGAGTGTGCCGCCAGC
>posi4748
TGATGAATCCTTGTTAATGTAGGTGTTA
>posi4749
TGATGAAGGTCATGCTGGTCATGCAGCCTA
>posi4750
TGATGAACTAAGGTGGTAACGGAGCC
>posi4751
TGATGAAACTCTGAGGTATTTTCAGGATAGC
>posi4752
TGATGAAAAGTGGGTATAAACATGACTGC
>posi4753
TGATCTTCATGGTGCTGGATGCCAGC
>posi4754
TGATCTTAAAGACAGAGCCAACGATAC
>posi4755
TGATCTGTGACCTTACCCCCAACCCTGTGCT
>posi4756
TGATCTGTGACCTTACCCCCAACCCCGTGC
>posi4757
TGATCTGTCTAATGTTGACAGTAGGGTGT
>posi4758
TGATCTGTACTAAGAACATTGTTTTGCCT
>posi4759
TGATCTGGTGAGTTTCAATTCTTTGAC
>posi4760
TGATCTGATGTGGAACCATGTTGGTA
>posi4761
TGATCTGACAGGAGGCAGAGCTCAGGTGATA
>posi4762
TGATCTAGAGAAGACACCTCGGTGAC
>posi4763
TGATCTACAGATGCCTTGACCATTGT
>posi4764
TGATCGGTCGCCAAGGAGGAAGTAGA
>posi4765
TGATCGAATGGACCCCTGCCTTGGCCA
>posi4766
TGATCCTGTCACAGCCCAGCAATCCCAGT
>posi4767
TGATCCCCACAGAGATGAAGTGACTTGCC
>posi4768
TGATCCAATTTTTCTGATACACTGAGGCA
>posi4769
TGATCCAATTTTTCCCGTGCACTAAAGC
>posi4770
TGATCCAAGACAACCCCTGGTGCAGTGC
>posi4771
TGATCAGTTGCAAATATGAAGACTTCTCTGC
>posi4772
TGATCAGTGTGAGAGGAAAAGGAGAGTAGG
>posi4773
TGATCAGTCGACCTTATGACATTGTT
>posi4774
TGATCAGATGTGGGCCGGGTGTGTGC
>posi4775
TGATCAGACGAACTACGAACCCCTGGA
>posi4776
TGATCACCAGCTTCAGGTATCTTCTGTCTGT
>posi4777
TGATCACCAGATGGTTCATTGACCTGAAC
>posi4778
TGATCACAGAATAGCCTTGTTTGTGTTGAT
>posi4779
TGATCACACCTGGTTTAGTGATGGCAGTTC
>posi4780
TGATCAATGGCTGAGTTTGGTCCGGAGCCC
>posi4781
TGATCAAAGGGCTTACAGAACCGGAG
>posi4782
TGATCAAACCCTGCCCTCTGTTCAGGTCTCA
>posi4783
TGATCAAACCCTGCCCTCTGTTCAGGTCTC
>posi4784
TGATCAAACCCAGTAGGTGCCGGCTCA
>posi4785
TGATCAAAAGTGGGTGTCAAAATGACTGT
>posi4786
TGATCAAAACAGAATCTGGTCGGAACAGGA
>posi4787
TGATATTTATTGCACACAAGACAAGGGGGCA
>posi4788
TGATATTCTGTCAGTGCTGGCAGCTGATT
>posi4789
TGATATGTTCTGTGTCTGCACTGTGTAG
>posi4790
TGATATGTGGGAGCAAAACTATGAGG
>posi4791
TGATATGTGCAGGGCTGTTGATCAAA
>posi4792
TGATATGCAGGACCTGAAAGAATATCTCAAA
>posi4793
TGATATCAGGGAAGACTACCTGCCGT
>posi4794
TGATATATAGAGTGGTCAGCGAAGGC
>posi4795
TGATATAGAGCAACAAAGCCTGAGGATG
>posi4796
TGATAGTGGAACTAAAATCGGGGGCA
>posi4797
TGATAGTGCATGAATTCTCACCAGAGATGA
>posi4798
TGATAGTGATGATGGTGATGATAATGGT
>posi4799
TGATAGTGACTCTCACTTGGAGCATGCTA
>posi4800
TGATAGTCACACAGACAGGCCTTCATGACA
>posi4801
TGATAGTCACACAGACAGGCCTTCATGA
>posi4802
TGATAGGTGAATGAATCATGACTAACACAGT
>posi4803
TGATAGGGAAACAGATTGTGTTCTTGCCTGT
>posi4804
TGATAGGAGTGAGAACACCATTGTGGAC
>posi4805
TGATAGCAATTAGAAGGGTTGGGAATCCCTGC
>posi4806
TGATAGCAATAGAGCAAATAACATGGG
>posi4807
TGATAGATTTATCTTTTCGGGAATGTC
>posi4808
TGATAGATTACAAGAGATTGTGGCTTC
>posi4809
TGATAGACCAGGAATTTGATGGAATCTC
>posi4810
TGATACGAGGGGCTGCCTGATCTAGGACCAGC
>posi4811
TGATACGAAGAACGTTTGAGTGGTCTGGAT
>posi4812
TGATACAGTGCTGTCTTCATTTCTGC
>posi4813
TGATAATGTGACTATATTTGCATAAAGCGTC
>posi4814
TGATAAGTGTGGTGCTCTCTTTCTCGC
>posi4815
TGATAAGTGCTGGGAGGAAAATGCCC
>posi4816
TGATAAGTCTAAAAAGAGCCAATGGTC
>posi4817
TGATAAGACCCAGGTGGAGGATTTTTGGCA
>posi4818
TGATAACCAAGGTGGCTACTAAGTGA
>posi4819
TGATAAAGGGAAGAGATCTTACATGTGGA
>posi4820
TGATAAACCTTAGCTGTGTGCACAGC
>posi4821
TGATAAACAACCTACCATACTTTATACA
>posi4822
TGAGTTTTCATGTGATCTGGTTGTTTAAC
>posi4823
TGAGTTTGTCTGAAGACCTGGGATCAATGGAA
>posi4824
TGAGTTTGGGACTATGCGAATGTATC
>posi4825
TGAGTTTGAGAAACGTAGTCCACTAA
>posi4826
TGAGTTTAGACATGTTGATTTTGATGT
>posi4827
TGAGTTGATGCAGACTGAGGAGGTCATAGT
>posi4828
TGAGTTGATGAATGTGAAAGCACTTT
>posi4829
TGAGTTGACTGATGCCTGGCAGCCCC
>posi4830
TGAGTTGACACAGCACATGTTTCAGA
>posi4831
TGAGTTCAAATTCTGGCTGTGCCTCT
>posi4832
TGAGTTCAAATTCTGGCTGTACCTCTTACT
>posi4833
TGAGTTATGATTGTGCCGCTGCACTCCAGC
>posi4834
TGAGTTACAAGCCCTGTGTTTAAAGGT
>posi4835
TGAGTTACAAACCCCGTGTTTAAAGGTTGGT
>posi4836
TGAGTGTTATAGCTCTATTAGAAGCCGTGG
>posi4837
TGAGTGTTACAGCTCTTAAGGCAGCACATC
>posi4838
TGAGTGTTACAGATCTTAAGGTGGCACGTC
>posi4839
TGAGTGTGAAGTTCGGTGGTTACCCA
>posi4840
TGAGTGTCTGCAATGGCAAGTGACTGTGGT
>posi4841
TGAGTGTCTGCAATGGCAAGTGACTGTGGC
>posi4842
TGAGTGTCCTCATGGCATGACAACTGGC
>posi4843
TGAGTGTCAGTTGGTGAGGACCATGGA
>posi4844
TGAGTGTCAAACCCAGTACTACCCCACAGA
>posi4845
TGAGTGGTATGTGCACTTATTACTACCAGT
>posi4846
TGAGTGGGTTGCAGCTGCTGACTGGA
>posi4847
TGAGTGGGTGCGGCTGAGTTCAGCAT
>posi4848
TGAGTGGACCCAACGTGGTGCTGGATT
>posi4849
TGAGTGGAACAAGCCCAGTGGGCCTCAGC
>posi4850
TGAGTGCTTACTATATGCCAGGCACTGTGC
>posi4851
TGAGTGCTGTGGCTCAGGGTGTCTCTCC
>posi4852
TGAGTGCTCAGGGCAGAGTCGCTGAGTGAA
>posi4853
TGAGTGCATGAGAGGCTTGTAAGCAGCTAG
>posi4854
TGAGTGCAAAGGGCTGATGTGAGACTGA
>posi4855
TGAGTGACCTACAAAGAGACTTAGACTCCCA
>posi4856
TGAGTGACCAGATCATTGACAGTGAGC
>posi4857
TGAGTGACCAAGTGTGACACCAGCTGGACT
>posi4858
TGAGTGACACAGCGAGATTATATCTTAAAAA
>posi4859
TGAGTCTTAATTCACTCAGGCAGTACTAGC
>posi4860
TGAGTCTGTAGTGTCTACATGGCTGCAGCAA
>posi4861
TGAGTCTCCTTCATATCAATGAGTAAAGGTC
>posi4862
TGAGTCGATGGGTGCAGCGAACAAACA
>posi4863
TGAGTCCAGGATCTGCCACTAACTTG
>posi4864
TGAGTCAGGGTGGCCAAGATGGTTGCCTGTC
>posi4865
TGAGTAGTTTCAGCAGGCTCTGGGTATA
>posi4866
TGAGTAGGTGCAACAAAGACCACAGGGTCCAC
>posi4867
TGAGTAGGTGCAACAAAGACCACAGGGTC
>posi4868
TGAGTACTTCCCAGATCAACCTTCTGAG
>posi4869
TGAGTACATGCTATGTTCCAGATGCTGC
>posi4870
TGAGGTTGAACACTTTCTACTGCTGC
>posi4871
TGAGGTGTTTCTCCTGCAGATTCTGAGGGTC
>posi4872
TGAGGTGTTTCTCCTGCAGATTCTGAGGGT
>posi4873
TGAGGTGTCTCACAGAGATGGCAAGCAGT
>posi4874
TGAGGTGTCCTTTTGTGCTAAGTCAGT
>posi4875
TGAGGTGGGAGGATCACCTGTGCCCAGGAG
>posi4876
TGAGGTGATTAGATGTTGTGCAGCAG
>posi4877
TGAGGTGATATTTGCCGTTTCTTTGGTC
>posi4878
TGAGGTGAGACGGTCACATGGTGATGA
>posi4879
TGAGGTGACACAGATGTTGGAATAATCT
>posi4880
TGAGGTGAATACTTAGCTAAGGCAAGTTC
>posi4881
TGAGGTGAAGTTTCAGGAAGTTCATGACGTT
>posi4882
TGAGGTGAAGTTTCAGGAAGTTCATGAC
>posi4883
TGAGGTGAAGTTTCAGGAAGTTCATGAA
>posi4884
TGAGGTGAAAGGAAGAGACAAAGACAGA
>posi4885
TGAGGTCGATGTCCCACCGGTCTTTGATGA
>posi4886
TGAGGTCCAGAACAGTGAACCATTCTGC
>posi4887
TGAGGTCAAGCAAGGTTACGCTCTGC
>posi4888
TGAGGTATCAGTGACTCCCATTTATAGGTGT
>posi4889
TGAGGTAGGTGTTCTTCCCTTTTCTGGTGT
>posi4890
TGAGGTAGGACACACTGGGGCCATGAC
>posi4891
TGAGGTAGAAGGCCCCTGGAGTTTTTA
>posi4892
TGAGGGTTTCTACCTGCCTCCAAAACTGC
>posi4893
TGAGGGTTCCAGTCTAAGGTGTTATAA
>posi4894
TGAGGGTGTTTAGCAAAGGTCTTATCTCCCCC
>posi4895
TGAGGGTGTTTAGCAAAGGTCTTATCTCCCC
>posi4896
TGAGGGTGTCGTGTTGAATGCTTAGA
>posi4897
TGAGGGTGCGATGAGCTGATGGCTGTGA
>posi4898
TGAGGGTGAAGATGCAAATACCTGCC
>posi4899
TGAGGGCTTTCCTACTGCATGGTAAC
>posi4900
TGAGGGCTGTGTCATGGGCCATGGTCAA
>posi4901
TGAGGGCTGTGTCATGGGCCATGGTC
>posi4902
TGAGGGCCGTGCATCTGGAGACCTGGT
>posi4903
TGAGGGCAGTGTCATGGGCCATAGAC
>posi4904
TGAGGGATGAGTAGGAGTTTCCCAGG
>posi4905
TGAGGGATAAAAGACTACACACTGGAC
>posi4906
TGAGGGACTGTCACTGGATGATGGGAGT
>posi4907
TGAGGCTGTATATGATGTACTGGGTGAA
>posi4908
TGAGGCCTAGTAGCATGTTATCTTGCTGC
>posi4909
TGAGGCCTAGCAAAGGGTGGAGGGTGGGAG
>posi4910
TGAGGCCCCGTACTCAAGTTCTGGTCAATGA
>posi4911
TGAGGCCATTTTCCTCCAGATTCTGAGGATC
>posi4912
TGAGGCCATTTTCCTCCAGATTCTGAGG
>posi4913
TGAGGCCAGTAAAGATCACAAGGCAA
>posi4914
TGAGGCATTTAACGTGAGCCACGTGTTGAGC
>posi4915
TGAGGCAGGAGGATTGCTTGAGCATGGA
>posi4916
TGAGGCAGGAGAAGCACTTGAGGTCAAGA
>posi4917
TGAGGCAGGACAGCAAAGGTATGTTGCT
>posi4918
TGAGGCAGAAGAGATGGGTGTGTCTTATCC
>posi4919
TGAGGCAATGTGAGACCTTCACACGGGGA
>posi4920
TGAGGATTCAAGTTACCGTCTGGTGTC
>posi4921
TGAGGATTAGGTGGGTTAATATTTGTAAAG
>posi4922
TGAGGATTAACTGGTGCTAATCCATGT
>posi4923
TGAGGATGATGTCCAGGATGTTGGTC
>posi4924
TGAGGATCATGGAGATGACAAGACTTGC
>posi4925
TGAGGATCATCTGAAAACTTGCCCAGAT
>posi4926
TGAGGATCAAAGCAGTCCCAATTGTTCAGGA
>posi4927
TGAGGATAAGCATAAAGGGATAGTTGTGGC
>posi4928
TGAGGAGTGTTACTGGTGATGTTAAC
>posi4929
TGAGGAGTGTGAGCACATGGCACAGGA
>posi4930
TGAGGAGTGCCTGCATTTACAGCTCTAA
>posi4931
TGAGGAGGCCGAGTCTCAGAGAGTTCAC
>posi4932
TGAGGAGCTTACTGTCTACTGGCAAA
>posi4933
TGAGGAGCAAGGAAGCCAGTCCAAGTCCCTA
>posi4934
TGAGGAGATTTAGAGAATGCCTGTGA
>posi4935
TGAGGAGAAGGACCACAGAGCTTAAGAA
>posi4936
TGAGGACCTTGAGATGGGGAGATCATCC
>posi4937
TGAGGACCTGAGGTCGTAGGTGGATCTTTC
>posi4938
TGAGGACCTGAGGTCGTAGGTGGATC
>posi4939
TGAGGAATGTCAGGCAACCATCAGGTG
>posi4940
TGAGGAATGACAAATTACTTAATGGGTAC
>posi4941
TGAGGAATCAAGCAGTGAACGTGGCATGCA
>posi4942
TGAGGAATCAAGCAGTGAACGTGGCATGC
>posi4943
TGAGGAAGAGGGAGCCATGTGGGTAC
>posi4944
TGAGGAAATGGAGGCTCAGAGAGGCTGGGA
>posi4945
TGAGGAAACTGGAGCCCAAGGTGGGAA
>posi4946
TGAGGAAACTGAGGACAATGAGATTGAGT
>posi4947
TGAGGAAACTAAGGCTGTGTGAGCTA
>posi4948
TGAGGAAACCTCAGGAAAATGGAGCT
>posi4949
TGAGGAAAAGGTGGCCCATCTGGATGGATA
>posi4950
TGAGCTTTGCGTGAAGGCGGAAGGTGCTA
>posi4951
TGAGCTTCATTGCCTCACGCCAAGGGAA
>posi4952
TGAGCTGTGTAACCTTGGATACAGTT
>posi4953
TGAGCTGTAATGTTCACAGCGAAGGTCTGC
>posi4954
TGAGCTGTAACACTCACCACGAATGTCTGC
>posi4955
TGAGCTGCTACTCTTGACATGCTGGTTACAGT
>posi4956
TGAGCTGCAACACTCACCCTGAAGGTCTGC
>posi4957
TGAGCTGAGGGTACTTGAATCTTTTT
>posi4958
TGAGCTCTTCAGTGTCAAGGACTGTG
>posi4959
TGAGCTCTAACACTCGCAGTGAAGGTC
>posi4960
TGAGCTCAGCACAAGCTGCTGCTGTGGGGT
>posi4961
TGAGCTATGATTGTGCCGCTGCACTCCAGCC
>posi4962
TGAGCTATGATTGTGCCGCTGCACTCCAGC
>posi4963
TGAGCTATGATTGTGCCACTGTACTCCAGC
>posi4964
TGAGCTATGATTGCACCACTGTACTCCTGC
>posi4965
TGAGCTATGATGGTGTCACCGCACTC
>posi4966
TGAGCTATGACTGTGCCTTGGGTGAT
>posi4967
TGAGCTATGACTGCACCATTGCACTCCTGC
>posi4968
TGAGCTAGACACAGGGTGCTGATTGGTGTG
>posi4969
TGAGCTACGATTGAGCCACTACATTCCA
>posi4970
TGAGCGTTTGTAACCTTTCCGCAGAGGTC
>posi4971
TGAGCGGTGAGACCATCGCCTATCGCCA
>posi4972
TGAGCGATGCAGAAGACGGGTGATTTCTGC
>posi4973
TGAGCGAAGACTGTGTGCCTAACCCCA
>posi4974
TGAGCCTGGGAGGCTGGGAGGTTGAGACTGA
>posi4975
TGAGCCTGCTAACGATTCTGTTCCTC
>posi4976
TGAGCCTCATGCCCTGGAGACACCTGGT
>posi4977
TGAGCCTAGAACTCAAAGCTCTGGATGCC
>posi4978
TGAGCCGGGAACGTAGTTGGTTTCCTGGAA
>posi4979
TGAGCCGAGATGGCAGCAGTACAGTCCATT
>posi4980
TGAGCCGAGATGGCAGCAGTACAGTCCAGCT
>posi4981
TGAGCCGAGATGGCAGCAGTACAGTCCAGC
>posi4982
TGAGCCGAGATCGTGCCACTGCACCCCAGC
>posi4983
TGAGCCGAGATCACACGGTTGCACTCCAGC
>posi4984
TGAGCCCTATGGAAATCAGACACTGCCTC
>posi4985
TGAGCCCCAGCATTGTCTGATCACTGCTTGC
>posi4986
TGAGCCATGATTGTGCCACTGCACTCCAGC
>posi4987
TGAGCCAGCGAGACGACGAACCCACCGGG
>posi4988
TGAGCCACGCACTTATTATTTCCATA
>posi4989
TGAGCCAAGATTGCGCCACTGCATTC
>posi4990
TGAGCCAAAGCTCAGCCATTTGTAACCCC
>posi4991
TGAGCATTAGCTGTCTCTTTGGCCGCCGGC
>posi4992
TGAGCATTAGCTGTCTCTTTGGCCGCCGG
>posi4993
TGAGCATTACTGACATTTTGGGCCAGATC
>posi4994
TGAGCATGGTGGTGCACGCCTGTGGTC
>posi4995
TGAGCATGGAAGGCCGAAGGTTGCAATGAGC
>posi4996
TGAGCATGGAAGGCCGAAGGTTGCAA
>posi4997
TGAGCATCTTTGTCGGGGCATTGTTCA
>posi4998
TGAGCAGTTTTGCCCATGGTTTCCAGAAC
>posi4999
TGAGCAGTGTCCTGTGGATTTAGCAAGGC
>posi5000
TGAGCAGTGGAGCCGAGGCTAGAATTCAGT
>posi5001
TGAGCAGTGGAGCCGAGGCCAGAATTCATG
>posi5002
TGAGCAGTGGAGCCGAGGCCAGAATTCAGT
>posi5003
TGAGCAGTGGAGCCGAGGCCAGAATTCAG
>posi5004
TGAGCAGTGGAGCCGAGGCCAGAATTC
>posi5005
TGAGCAGGCTAAGGTGGAAGACGACGA
>posi5006
TGAGCAGCCGAGGACTGAAGAAGCGAGC
>posi5007
TGAGCAGCCACACAGGCACCTGATTGTC
>posi5008
TGAGCAGAGAGGCCACGTGATATGTCTGC
>posi5009
TGAGCAGAATCATCTGGTGGTTGCTC
>posi5010
TGAGCACTTTGGGAAGTCAACATGGGA
>posi5011
TGAGCAATGCCTCAGTGCTGAGAAGGAAGT
>posi5012
TGAGCAATGAAGGATTCACGAATTGGGC
>posi5013
TGAGCAAGTCGTGGCTCCACGTGCTAGG
>posi5014
TGAGCAAGATGGCAGGCTTATCATCACGCA
>posi5015
TGAGCAAGACAAACAGGAGCTATTGAGTGA
>posi5016
TGAGCAACAAACGATTCTCGAATCAGGCA
>posi5017
TGAGCAAATTCAATATTATAAGGTTGCCA
>posi5018
TGAGCAAAGTCATTTCACTTCTCCGAGCCTT
>posi5019
TGAGCAAAGAGATGGGAGGAGACCCTC
>posi5020
TGAGATTTTGGTGTACCCATCACTTGAA
>posi5021
TGAGATTTTGGTGCACCCGTCATGTGAGCA
>posi5022
TGAGATTTGAGGAGGACAAACATTCAAAGC
>posi5023
TGAGATTTGACCGTGGTGATATTTGTAC
>posi5024
TGAGATTGTAAGGGCCAACTTTGAGGGA
>posi5025
TGAGATTGATGGAAACTGTGCTGGGTC
>posi5026
TGAGATTGAATGGATACTGGCCTTCTGGG
>posi5027
TGAGATTCTTCAGGGTAACCCCACTGCCTT
>posi5028
TGAGATTCAAGCCTAGGTTCTTTCCCAC
>posi5029
TGAGATTACATGGTCTCCTGCCTAGTCAA
>posi5030
TGAGATGTCATATGTTGCCTAGGCTGC
>posi5031
TGAGATGGTAACGGGTGCGTGATCGGTC
>posi5032
TGAGATGGGATGAGACAAGAAGATGG
>posi5033
TGAGATGGCAAACAGGAGGGCTGGATGA
>posi5034
TGAGATGCTTATTGGTTGTTGTGTGC
>posi5035
TGAGATGCCTGGAAGAGAGATTCTGATTGGC
>posi5036
TGAGATGACAACATGAGGGAACTCCTA
>posi5037
TGAGATGAACCCAGTACCTCAGTTGGA
>posi5038
TGAGATGAAATTAGAGGCAGAGGCCACAGC
>posi5039
TGAGATCTGGTGGTTTAAATGTGTGTGT
>posi5040
TGAGATCATGTGCTTTGCAGGAATGTGGT
>posi5041
TGAGATCATGTGCTTTGCAGGAATGTGGGT
>posi5042
TGAGATCATGTGCTTTGCAGGAATGTGG
>posi5043
TGAGATCATGTGCTTTGCAGGAACGTGT
>posi5044
TGAGATATTGCCTCATAGGATAGGAT
>posi5045
TGAGATATCTGGAATGTCCAAAATGGTC
>posi5046
TGAGATACTCAAGATGGCGAGTAAAGTG
>posi5047
TGAGATAATAGTGCAAGCTGAGGCCAGGA
>posi5048
TGAGAGTGTTAGGACCTGCTCTAGGGTGT
>posi5049
TGAGAGTGTTAGGACCTGCTCTAGGGTGGA
>posi5050
TGAGAGGTTTGTGATTGCTGTAGGAGAT
>posi5051
TGAGAGGCTAGGTGGATGCAGCTACC
>posi5052
TGAGAGGAGCTGGGTGGAGCACCGCC
>posi5053
TGAGAGGAGCGCACGTACGTTGAGAGT
>posi5054
TGAGAGCTTAAAGCCCTGATCTAGTTTAGGGC
>posi5055
TGAGAGCTGGAGTCAGTGTGGTGTGT
>posi5056
TGAGAGCTGAGGAGACAATGGTACGACT
>posi5057
TGAGAGCTAGGCATGGTTGTGATACCC
>posi5058
TGAGAGCTAATACATGAAACCCAAACT
>posi5059
TGAGAGCCTCCTGGGTGTCAAGTACTCTGT
>posi5060
TGAGAGCCTCAGGAAGCTTTTACTCATGGT
>posi5061
TGAGAGCCAGAAGACAGAGTGACTAATTC
>posi5062
TGAGAGCACTACCTTCCTTCAGGAGGGGAT
>posi5063
TGAGAGATTGTGTGTAGGCAATGAGATA
>posi5064
TGAGAGATTCAAGTGCACGGTTTGACC
>posi5065
TGAGAGATGAACACTCAACAGGACGACTTGC
>posi5066
TGAGAGAGGCAAAAACACTTCCAAATAAGGAA
>posi5067
TGAGAGACAGAAGTTGGAAGGCTAGC
>posi5068
TGAGAGAAAAGCATTTGCCAAGACTT
>posi5069
TGAGACTGGTGAGTATGGAGCGGATTT
>posi5070
TGAGACTCTCATGAGGGATGGGCTGA
>posi5071
TGAGACTCATGGTGTCCTTGTCCCTGCTC
>posi5072
TGAGACTAAGTGTGGGGCTCTTGGAAATAGC
>posi5073
TGAGACTAAAATTTGGCCACAGAAGACAT
>posi5074
TGAGACGCAGTTTCGCTCTTGTTGCCCAG
>posi5075
TGAGACGATTTGGTGAGAAGTTCCAGC
>posi5076
TGAGACGAAGTTACTTGTCTGAGGTCTGGT
>posi5077
TGAGACCTCTAGGTAGAATGGCTGGAT
>posi5078
TGAGACCGGATGGTGCTGACATCCTGTGGGC
>posi5079
TGAGACCATCCTGGCTAGCACGGTGAAA
>posi5080
TGAGACCAGCCTAGGAAACAGAGGGAGACCT
>posi5081
TGAGACCACCTCAGCCTGGATTTCATTGTC
>posi5082
TGAGACATGGTCCTTACTCTTGAGAGGT
>posi5083
TGAGACATAACAGGTGTTCAGCTCCCCA
>posi5084
TGAGACACTGTGCCTGGCCTAACTGA
>posi5085
TGAGACAAAGGATCTCTCAGCAAGGCTAGT
>posi5086
TGAGAATTTATGGTTTGTAGGGCATGAC
>posi5087
TGAGAATTCCCTCACTATCATGAGAACAGC
>posi5088
TGAGAATGTGTGGGTCAAAAGGGCAAGC
>posi5089
TGAGAATGTATGGTTGGTAGGGCATGA
>posi5090
TGAGAATGGTATCTGGGTGTTATGGA
>posi5091
TGAGAATCTAATGTTGCTGCTGATCTGGT
>posi5092
TGAGAATCTAATGCTACTGCTGATGTGA
>posi5093
TGAGAATCTAATGCCTTTGCTGATCTGACA
>posi5094
TGAGAATCTAATGCCTTTGCTGATCTGAC
>posi5095
TGAGAATCTAATGCCTTTGCTGATCTGA
>posi5096
TGAGAATCTAATGCCTGATGATCTGTTGC
>posi5097
TGAGAATCTAATGCCTGATGATCTGTGTC
>posi5098
TGAGAATCTAATGCCTGATGATCTGAGATGG
>posi5099
TGAGAATCACAGTAAAAGCATGGAAGA
>posi5100
TGAGAATATCAGTGCAGCTGGAAAGT
>posi5101
TGAGAATAGGAACTGTGCTGCTCTTTGTC
>posi5102
TGAGAAGTTGCTTGACTACACTGAGT
>posi5103
TGAGAAGTGTGTAACGGCCAGAGGTTGGA
>posi5104
TGAGAAGTGTCACTGGAGGAAGAGCTCTT
>posi5105
TGAGAAGTGTCACTGGAGGAAGAGCTCTGT
>posi5106
TGAGAAGTGTCACTGGAGGAAGAGCTCTGA
>posi5107
TGAGAAGTGTCACTGGAGGAAGAGCTCTA
>posi5108
TGAGAAGTGTCACTGGAGGAAGAGCTCT
>posi5109
TGAGAAGTGTCACTGGAGGAAGAGCTC
>posi5110
TGAGAAGTGGACAAGCCATCTGAATG
>posi5111
TGAGAAGTGCAGGTAATCCTAGAATACTTA
>posi5112
TGAGAAGTGCAGATAATCCTAGAATACTTATC
>posi5113
TGAGAAGTGCAGATAATCCTAGAATACTTA
>posi5114
TGAGAAGTCCGAGATCAAGATGCCTGAGT
>posi5115
TGAGAAGTCCGAGATCAAGATGCCTGAGGT
>posi5116
TGAGAAGTCCGAGATCAAGATGCCTGAGGA
>posi5117
TGAGAAGTCCGAGATCAAGATGCCTGAGG
>posi5118
TGAGAAGTCCGAGATCAAGATGCCTGAGA
>posi5119
TGAGAAGTCCGAGATCAAGATGCCTGAG
>posi5120
TGAGAAGTCCGAAATCAAGATGCCTGAGGAT
>posi5121
TGAGAAGTCCGAAATCAAGATGCCTGAGGA
>posi5122
TGAGAAGTAGCAGATTCCAGGAACCGTCC
>posi5123
TGAGAAGGTCACAAGACATGCCTGTGC
>posi5124
TGAGAAGGAAGGAGTGTGGCATATTCGA
>posi5125
TGAGAAGCAGAACCCATTTGCCCTGTGTCGT
>posi5126
TGAGAAGCAAGCCATCTGCTCTAGTGC
>posi5127
TGAGAAGAGTGTCTGATGAGTGGCAG
>posi5128
TGAGAAGAAGCTCAGGTGTTTCTTGC
>posi5129
TGAGAACTTTTGCTAGGGCAGTGCAGA
>posi5130
TGAGAACTAGCTAAACAGGGTCGGGCAGA
>posi5131
TGAGAACTACCTCACTATCCGGGGAGCAGC
>posi5132
TGAGAACGGACAGACTGCCTCCTCAAG
>posi5133
TGAGAACCTGGCTGATGGATGAGGCT
>posi5134
TGAGAACATGTGTTCAAGGTGGTCGGGGT
>posi5135
TGAGAACATGTGTTCAAGGTGGTCGGG
>posi5136
TGAGAACAGCCTTTTGCATTACATGGGA
>posi5137
TGAGAACACATGGACATGAAGAGGGGATC
>posi5138
TGAGAACACATGGACACAGGAAGGGGAA
>posi5139
TGAGAACACAGGTCCAGAGGTGAGAA
>posi5140
TGAGAACACAGATTGCTGCACTTCTGC
>posi5141
TGAGAAATGAGGTGTAGGGGTCTTGC
>posi5142
TGAGAAATCCACTGTGATGAAAGGGTTCC
>posi5143
TGAGAAATCCACTGTGATGAAAGGGTTC
>posi5144
TGAGAAATAAAGGGACAGAGCTCAAA
>posi5145
TGAGAAACTGCCTCATGGTAGCCTCCCAGG
>posi5146
TGACTTTTAAGATGCATCAGTGATGT
>posi5147
TGACTTTGAGAGTTCTGCTGATGGCCA
>posi5148
TGACTTTCGTTTCCTCACAGTGGTCC
>posi5149
TGACTTGCACTTCAGGAAACTTGCAATCAC
>posi5150
TGACTTCTGCATTTCCAGCTGAGGTA
>posi5151
TGACTTCTCTAATGGGGACGGTAATGCCT
>posi5152
TGACTTCTCGTGAGATCTGGCCACTGAAA
>posi5153
TGACTTCGTTGTCAGTGACTCTATGATGG
>posi5154
TGACTTCCCTAATTGGTGGTGTGACTTTC
>posi5155
TGACTTATGATGGTCTGTTTCCTCCCAGCC
>posi5156
TGACTTAACTGTTCTGAGCCTGTGTC
>posi5157
TGACTGTGTGCATGGTCATGTTGGAG
>posi5158
TGACTGGTGGCTCCGAAGAGAGCAGCGGA
>posi5159
TGACTGGATGATGGGGTGGTCCCCCCATGC
>posi5160
TGACTGCTTGGAGTTTGATGTCCTGA
>posi5161
TGACTGCCCATAGACAACAGTTGTGGTC
>posi5162
TGACTGCAGGTGATCAGCCCACCTTGA
>posi5163
TGACTGATGCCCGGTAAGGAGTAGATGC
>posi5164
TGACTGATGAGGAATCAAGCAGTGAACGTGT
>posi5165
TGACTGAGATGACTGGATGACCTGCC
>posi5166
TGACTGACCAGCGCTCTTTCCTACTG
>posi5167
TGACTGACCAAGGGCTTAATCAAATA
>posi5168
TGACTCTTAACAAGCATGCTGCCTTCAAGC
>posi5169
TGACTCCGTTGTGTGCAGATTCTGCTG
>posi5170
TGACTCCCAAGCCTGTGCATTTTCCTTG
>posi5171
TGACTCCATGTTCTTGGCCATGCTAGCTGT
>posi5172
TGACTCCAGACTTTGGGTGCTGACAAGC
>posi5173
TGACTCCACGACAACGTCTAGGGCTTGAGTGT
>posi5174
TGACTCAGTGGGCAAGAAGCACCCTGTAGGT
>posi5175
TGACTCAGTAAGTGCTAGCTATTATTATTG
>posi5176
TGACTATAGAAGTAAACATGGTAGATG
>posi5177
TGACTAGTGTGAGGTGGTAGCTCGTTGTGT
>posi5178
TGACTAAGCCATGAAAATGTCATGTATGC
>posi5179
TGACGTTACAGTCATTTATTTCCTGGCTC
>posi5180
TGACGTGACTTCTACATAGTACCCAGA
>posi5181
TGACGTGAACGCTGACGGTTTAATTGATGC
>posi5182
TGACGGTGTTGCTTCAGAGAGGAGTC
>posi5183
TGACGGTGCCCTGGAATGGATGCCCCAGC
>posi5184
TGACGGTCTCAAGTAGTAACGGTAATAACTGT
>posi5185
TGACGGGTGCAAAGGAATAGTAAAGA
>posi5186
TGACGGCTGAGTGTCTACATCAATTATT
>posi5187
TGACGGAGGTAAGGGATCTCCAGGGT
>posi5188
TGACGCCTTGTGACTCAGGTACCTCA
>posi5189
TGACGCCATTTTAGGCCTCAGCCTGCCT
>posi5190
TGACCTGTTGGTTCTGGATGTCTGCA
>posi5191
TGACCTGTGGTGAGGCCTGTGTGGTGAGT
>posi5192
TGACCTGTGAAACTTTGAACTTGAGGGT
>posi5193
TGACCTGGGACAGGGTACGCTCTAAGGT
>posi5194
TGACCTGAGTGAGCTGCCACCGCTGG
>posi5195
TGACCTCACTGATGGAGTCCATTCTCCGGAC
>posi5196
TGACCTCAATGGCTGCTGAAGTCTCTTCCAGT
>posi5197
TGACCTATGCACCAACCCTTTGTGGA
>posi5198
TGACCCCTACGCTGAATACTCTGCAGCTGC
>posi5199
TGACCCCAGGAGGCGGAAGTTGCAGTGAGC
>posi5200
TGACCCATCCTAGGTGTGTGTTGTGCAGT
>posi5201
TGACCCATCCTAGGTGTGTGTTGTGCAGA
>posi5202
TGACCCAGATGCAGCCGACGAGTTCC
>posi5203
TGACCCAAGGCCTGTTCTTCAACACTAAGAT
>posi5204
TGACCATTGAGGGCCAAGACGCTAACT
>posi5205
TGACCAGTCTGATTGGTTGCAGGAGG
>posi5206
TGACCAGAAGGCTCACAGGAAAATGGT
>posi5207
TGACCACTATGAAGACTGGTGTGGGAA
>posi5208
TGACCAAGTCCTGACCAATGGGAGTGA
>posi5209
TGACCAAGGTGTGCAGGTGTGCAGGTGT
>posi5210
TGACCAACGCGCTCCCTGTAGGGTCC
>posi5211
TGACCAAAGCCGCGCAATGAGGAAGC
>posi5212
TGACCAAAACGACTGGTGTTATCCGTAA
>posi5213
TGACATTCTACAGATGGCTGCATGTAAGC
>posi5214
TGACATTCCTGGGTGTGAGGGGCCTTTCCTGC
>posi5215
TGACATTCCTGGGTGTGAGGGGCCTTTCC
>posi5216
TGACATTCACTTGATTGGCAAAAGGGAC
>posi5217
TGACATTAGGAGCTGGGAGGAACTAGCTGT
>posi5218
TGACATGTGGTCAGGCGTTGTTGTGGAGA
>posi5219
TGACATGTAGGATGTGGGACTAACTCCCATC
>posi5220
TGACATGGTGGTACTTGCCTGTATTC
>posi5221
TGACATGGTGAATAGAGGAGCGGACTCCAA
>posi5222
TGACATGGTACAGCCTCTTTAGAAGACAGT
>posi5223
TGACATGGTAAAATCAAGGAACTGTGA
>posi5224
TGACATCAGTCAGGCCCGCCCGCAGT
>posi5225
TGACATCAGAATCAGTGTCTCAGAGC
>posi5226
TGACATCACGTTGATGGCCATGCTACCC
>posi5227
TGACATATTAGGCTGTCAGTGAACATTTGC
>posi5228
TGACATATTAGGCTGTCAGTGAACATTTG
>posi5229
TGACAGTTTCATGTTTGCTCACACTTACCT
>posi5230
TGACAGTTTCATGTTTGCTCACACTTACC
>posi5231
TGACAGTTTACACATGCCACGGCAATACCCA
>posi5232
TGACAGTTTACAAATGCCATGGCAACGTC
>posi5233
TGACAGTGGTAGTACAAAGAATGGTAGG
>posi5234
TGACAGTGCCTGGTAAGGGCTTTTGGGTGT
>posi5235
TGACAGTGCCCTGTGAACATGCCAATT
>posi5236
TGACAGTGCATGCACAGCAGGAAATGT
>posi5237
TGACAGTGAGCTCTCAGGAGACCTGGTGGT
>posi5238
TGACAGGTCCTGGTATGAGGTTCCCCTCCC
>posi5239
TGACAGGTCAGGTGTGGGCTGTGACCAGTC
>posi5240
TGACAGGGTGCTGATTGGTGCATTTACAATC
>posi5241
TGACAGGGGCTGCATGTACCGGTGGTC
>posi5242
TGACAGGGCTTTCTCATTGCCTCCAAAC
>posi5243
TGACAGGCTGGGAAGTGTAACCACTGT
>posi5244
TGACAGGATGGTCAGAGAGATGCTGT
>posi5245
TGACAGGAGAACAGATTGTGGTGGAGAGT
>posi5246
TGACAGGACAGGAGGTCAGATACATCTGGG
>posi5247
TGACAGGACAGGAGGTCAGATACATCTGG
>posi5248
TGACAGGAATAATCAGGGTTAGTCTAA
>posi5249
TGACAGGAAAATGGCCAGTGAAAACC
>posi5250
TGACAGCCCTTTTCTCACAGAGTTATTGTGT
>posi5251
TGACAGCCAGGATGGTCTTGACCTTGT
>posi5252
TGACAGCCACAAGTCTTCTTTAGCAGT
>posi5253
TGACAGATGCCACTGTTGCCACTTTGAAAT
>posi5254
TGACAGAGGTTGCCTGCTATTCCAGT
>posi5255
TGACAGAGATTTGAATTCTCCCAGGTATGC
>posi5256
TGACAGAGATTTGAATTCTCCCAGGTATG
>posi5257
TGACAGACACCTGTTGAGCTCCCTCATCAC
>posi5258
TGACAGACAAGCAGACGGAGCACAGGA
>posi5259
TGACAGAATTGGGATCCAGCCTTGTC
>posi5260
TGACACTGCCTCTGTAGTGGTACTGCCC
>posi5261
TGACACTACTTCTCTTGCCTCCCTCTCTCA
>posi5262
TGACACTACTACCTACAATAGTCCACAGCA
>posi5263
TGACACGTGTGTGCATTTTTCTGTGTGTT
>posi5264
TGACACGTGTGTGCATTTTTCTGTGTGT
>posi5265
TGACACCAAATGTGGGAGTGTGTGTC
>posi5266
TGACACATAGTTGGCACTGGCAATGCACA
>posi5267
TGACACACACATATCAGCAGGGAAGCTGGAA
>posi5268
TGACACACACATATCAGCAGGGAAGCTGGA
>posi5269
TGACAATTTATGCTGTGAATCTTTGTCCCA
>posi5270
TGACAATTGGTTGGGTTTATCTGGAG
>posi5271
TGACAATTGGTTGAGTTTGTCTGAAGACC
>posi5272
TGACAATGTCAAATGCCACCTAAATA
>posi5273
TGACAATGGGTGATAAAACTGCTTAC
>posi5274
TGACAATGCTGGTGTCTCTAAGGGAGC
>posi5275
TGACAATGCATCCCCTGCTTTCACATGCTC
>posi5276
TGACAATGAGCTTGTGTGTTGTTGGT
>posi5277
TGACAATCTTATGGGACCACGGTTGT
>posi5278
TGACAATCACGGTGGAAATTGAAGAGACA
>posi5279
TGACAATCACGGTGGAAATTGAAGAG
>posi5280
TGACAATAGAAAGAGAATGTGCGTGT
>posi5281
TGACAAGTGAAGGGTGAACAAAATGAAGA
>posi5282
TGACAAGGTTTTAGGTGTCTTGATGG
>posi5283
TGACAAGATGCGACGGACATGACCTC
>posi5284
TGACAAGAGGAAACCAAGTGGTGGATGGAA
>posi5285
TGACAACTGGCTTCAAGTTGGGGTTC
>posi5286
TGACAACGCAAATGGGGACCCTGGGA
>posi5287
TGACAAATGGAGAGTCTTGATTGAGGCCA
>posi5288
TGACAAAGATAGGTGATAATGCAGGAA
>posi5289
TGACAAAGAACATGGTGCTATCTGGCA
>posi5290
TGAATTTGAATGTTGGCCTACCTTGC
>posi5291
TGAATTTAACACTTACAGCTCCTCATGCC
>posi5292
TGAATTGTAGTTCTCACAATCCCATGTGTCA
>posi5293
TGAATTAGTGTCTGATGTTGGATGTTCCA
>posi5294
TGAATTACCAGGGTGCCTTTAAATAC
>posi5295
TGAATGTTTAAAGCTAAAGCCCCAGTG
>posi5296
TGAATGTGCTCGTGACATCATATGCTTGT
>posi5297
TGAATGTACAGTACAGTGGTGGTTCAAGA
>posi5298
TGAATGGTTCCTTCCTGAGCCCAAGCCAGT
>posi5299
TGAATGGTGACCAGTGGAACCGAGGCTGGA
>posi5300
TGAATGGGAATGTGATGGGAATCGCCAC
>posi5301
TGAATGGATGATGGGGTGGTCCCCCCT
>posi5302
TGAATGGATGATGGGGTGGTCCCCCCATGC
>posi5303
TGAATGGAGCTGTTTGAGTGACTTGGA
>posi5304
TGAATGGAATGATGGCCATGAAGGCA
>posi5305
TGAATGCTCAAGGCATCTTGCTTATTGACTT
>posi5306
TGAATGCGAAGGGCTGTGGAAGCTCGGGGT
>posi5307
TGAATGAGTGAATAAATGAAGGGAGG
>posi5308
TGAATGAATGAATGGGTGAAAGAAGATA
>posi5309
TGAATCTTTAACAAGCTCACTAGGTATTTCA
>posi5310
TGAATCTGGAGGTGACCCAAGCATTGAATTC
>posi5311
TGAATCCTCCAAATAAGGGAGACCAGTGCCTT
>posi5312
TGAATCCATGTCCATTGCTGTGTAAC
>posi5313
TGAATCAGACATGGATCCTGCCTTTGAGGA
>posi5314
TGAATATTTCACAGAGGGAAGCAGGT
>posi5315
TGAATATTGATGCCACCAAGTTTTGAG
>posi5316
TGAATAGTGGGCAAAGTATCCAGATA
>posi5317
TGAATAGGGTCTTCCAAATCCAGACTCCAGGC
>posi5318
TGAATAGGGACAGAATTACACTCTGGTT
>posi5319
TGAATAGGCTAAGCAGCAAATTAGATGC
>posi5320
TGAATAGCTGGGACTACAGGTGTGTGCCACT
>posi5321
TGAATACCTGAGGTACCAGCATGATC
>posi5322
TGAATAATGTATTTTCAGTGTAACAAA
>posi5323
TGAAGTTGGGGCCGAGCAAGAAAGTGCGA
>posi5324
TGAAGTGTGGCGCCAAGATTGATAGG
>posi5325
TGAAGTGCTCTCAGATGGAGATGGGAAA
>posi5326
TGAAGTGATCCTGTTGGACTTTGATGG
>posi5327
TGAAGTCAAGGCGTCGGCTGGGCTGC
>posi5328
TGAAGTCAACGTACATGGTAGCAGAGT
>posi5329
TGAAGTACCTTGCCCAGAGCACACAGTCTT
>posi5330
TGAAGGTAAGGGCTGTGCCTTGTTCGTTTC
>posi5331
TGAAGGGTTTTTTGTGTCTCTATTTCCTTC
>posi5332
TGAAGGGTGAACAAAATGAAGATGAGCTT
>posi5333
TGAAGGGGCTTACAGATCGTAGGTACATT
>posi5334
TGAAGGCTGAGAAGTCCGAAATCAAGATGC
>posi5335
TGAAGGCCATCCCCGAAGGCTTCGTGTGTG
>posi5336
TGAAGGCCATCCCCGAAGGCTTCGTGTGT
>posi5337
TGAAGGCCATCCCAGAAGGCTTCGTGTGTGT
>posi5338
TGAAGGCAGTGTTGCTGTGTTCCTTC
>posi5339
TGAAGGATTGACTCTTGCACCTGCCATTTT
>posi5340
TGAAGGAGAAGATTGACATCTGCACGC
>posi5341
TGAAGGACATGATGCCTAACCTGGAT
>posi5342
TGAAGGAATACTCACAGAAATGGTGATC
>posi5343
TGAAGGAATACAGAAACTCCAGGATATTTGC
>posi5344
TGAAGGAACTGAGGGGCAGGGAAAGA
>posi5345
TGAAGCTGCTAAGGTGAGAGGATGAATGTC
>posi5346
TGAAGCTGCAGACCTTCGTGGTGAGTGTT
>posi5347
TGAAGCGTTGGTTGTGTGACATGTGGTCATC
>posi5348
TGAAGCGTTGGTTGTGTGACATGTGGTCA
>posi5349
TGAAGCCTTGGAGGTGAATGTCTGGC
>posi5350
TGAAGCCAGTGAGGGCAGGAGAACCTACC
>posi5351
TGAAGCAGGAGAATCCCAGGCTGAAGC
>posi5352
TGAAGATGGTCCTGATGGGCAGGAGA
>posi5353
TGAAGATGAGGAACGTGATATGGGCCA
>posi5354
TGAAGAGTTGTCACAGAACAGAGTGAA
>posi5355
TGAAGAGTGAGGGCTTCCTGATTGGCAAT
>posi5356
TGAAGAGGTACACCTAATTGCCATTAGT
>posi5357
TGAAGAGGTACACCTAATTGCCATTAGAATA
>posi5358
TGAAGAGGAGACCCAGAGCTCAGGCT
>posi5359
TGAAGAGCTTGGGGAATAGGGGCACC
>posi5360
TGAAGAGAGCAGTGGTTCTCCCAGCATGC
>posi5361
TGAAGAGAGACCTCAAGAGGAGCCAGC
>posi5362
TGAAGAGACCAACAAACAGGCTTTGTGTGA
>posi5363
TGAAGAGACAGCAGGCATGTCTTACATGGT
>posi5364
TGAAGACTCGGGGTGGAGCTGATGTTGT
>posi5365
TGAAGACCCAGTTCATGTGGTTCTTTGTGA
>posi5366
TGAAGAATTATCTAGACCCCCAAATG
>posi5367
TGAAGAATCTCAGATGCTAGCCAGACC
>posi5368
TGAAGAATATGAAAAAGGAGTTCTGC
>posi5369
TGAAGAACTGGGAGGCTGATGTTCAAGG
>posi5370
TGAAGAACTATGTGGGGCTGGGTAATTTA
>posi5371
TGAAGAAACTGAGCAAGATGGCAGGCTTA
>posi5372
TGAAGAAACAATGGGAGATGGAAAGG
>posi5373
TGAACTTTCACTCCTGCTCTAAAACT
>posi5374
TGAACTGTAGTCCTCAAACACCTGTGT
>posi5375
TGAACTGTAGCACACCAGGCTGCCACGCCCT
>posi5376
TGAACTCTTTGCCTTTGAGTCGTGGAGACA
>posi5377
TGAACTCTTGATTTCGGGTGATGGTACTTT
>posi5378
TGAACTCTTGATTTCGGGTGATGGTACTTC
>posi5379
TGAACTCTTCTTGTCTGTTTATTTGCCTCGC
>posi5380
TGAACTCTAAGAGATAGTTTTAGGCAGTC
>posi5381
TGAACTCCGAGTGGCTAGTTGAGGCTGGAGC
>posi5382
TGAACTCCATTTGGGAGTAGCCAGGGA
>posi5383
TGAACTCACTGTAGGTTCACGGAGTGACAA
>posi5384
TGAACTATGATCCCCTACCTCACAGCA
>posi5385
TGAACCTGGGAGGCGGAGGTTGCAGTGAGC
>posi5386
TGAACCTGGAAGGCAGGATGCTAGATA
>posi5387
TGAACCTCGCAATTGTTCAGACTGTGTGGC
>posi5388
TGAACCTAGAGGACATCATGGTAAATGACCT
>posi5389
TGAACCTAAGTAGGTTGCCTTGAGAGTCCA
>posi5390
TGAACCCGGAAATGCTGAGTCAGGGTGGCC
>posi5391
TGAACCCCTTGGACCTCAGAGTGTAC
>posi5392
TGAACCCAGGAGGTAGGGGCTGCAGTGAG
>posi5393
TGAACCAGTTGAGACCACTTGGCCTGTGCA
>posi5394
TGAACCAGGAACCCAGGAAAATGACCAGC
>posi5395
TGAACCAATCTGTGAGCCCTATGGAAATC
>posi5396
TGAACCAATCTGTGAGCCCTATGGAAA
>posi5397
TGAACATTGGTGTATGGGTGTCTGATGACTT
>posi5398
TGAACATGGGAGTGTGACTGTTTCTTCGAGT
>posi5399
TGAACAGTTAGCCAGGTTGTGAATGC
>posi5400
TGAACAGTGCGTGGCTCAGCCAGAAC
>posi5401
TGAACAGTACAGTTTGGGGGTCCTTGTT
>posi5402
TGAACAATGAGAACACACGGACCTAGGGAGT
>posi5403
TGAACAATGAGAACACACGGACCTAGGGA
>posi5404
TGAACAATGAGAACACACGGACCTAGG
>posi5405
TGAACAATATGAAATCAGTGCACCTTGAAA
>posi5406
TGAACAATATGAAATCAGTGCACCTTGAA
>posi5407
TGAAATTGTGTTGCCAGATAGTCCATTTGT
>posi5408
TGAAATTGTCTGTTCTCCTTTTATTCTC
>posi5409
TGAAATTCTGAGTTGATTTGCAGAAGAATT
>posi5410
TGAAATGTGCAGATGAGATTGTTGGGT
>posi5411
TGAAATGTGATCCCAATGTTGGAAGTGT
>posi5412
TGAAATGGGAGGCTTGGTTTAATCGGC
>posi5413
TGAAATGGCGTCAGGATGCGTCAGAATTCC
>posi5414
TGAAATGGATTGAGCTACTCCTGCTTCACGTA
>posi5415
TGAAATGCAGATGTCAACAACCTTTGGG
>posi5416
TGAAATGCACTGGCCTGGAAATTTATGAC
>posi5417
TGAAATGATGAATGTGTGTTGTTGTAAGTG
>posi5418
TGAAATGAGAAAAGGAGGTGGCTGTGGC
>posi5419
TGAAATGACGTGTAACGATACCAGTTT
>posi5420
TGAAATGAACAGTGCCCATTGACATA
>posi5421
TGAAATCAGGACCCCCAAGGCATTTC
>posi5422
TGAAATATATTTAGGACACAGAATGGGT
>posi5423
TGAAATAGCCATGCTCCTGTCAGTTA
>posi5424
TGAAAGTGGATTACAGGATTACAGGT
>posi5425
TGAAAGTGGATGTACCCATGGGATTTGC
>posi5426
TGAAAGTGGACAAGGAGTGTGACCATTGA
>posi5427
TGAAAGTGCTTAGAACTGTGTCTGGTA
>posi5428
TGAAAGTGCCTCTGATTGGTCCCCTCC
>posi5429
TGAAAGTCACTGCTGCCAAAGAGTCTA
>posi5430
TGAAAGGTGTTATTGAGTGGTGGATG
>posi5431
TGAAAGGTGCAAGGTCTTTGTCTAGATA
>posi5432
TGAAAGGGTGATACACAAAGGCATGCC
>posi5433
TGAAAGGGAAACAAGGTGGCTCTGAGC
>posi5434
TGAAAGGAGAAGAGACACAGGGATGC
>posi5435
TGAAAGGAAACTCAGAAAATGTGGCCAGAG
>posi5436
TGAAAGCTAGTTGGATGCATCTAAAG
>posi5437
TGAAAGCGGACCAGTAGTGTGACCACTGA
>posi5438
TGAAAGCATTGTGTAAATTGCCAAGC
>posi5439
TGAAAGCAGATACTGTTTCTTGTGATGACCC
>posi5440
TGAAAGCAGATACTGTTTCTTGTGATGAC
>posi5441
TGAAAGAGTGTGTGTTGTGGGTTATGA
>posi5442
TGAAAGACCCCCTTCCAGTTGTCATGCC
>posi5443
TGAAAGACAGCATCAAATCACATGGC
>posi5444
TGAAAGAAAACTCGGTGCTCTTGGTGCA
>posi5445
TGAAACTTCAAGAACTTCAAGGGTAAATAGC
>posi5446
TGAAACTGCAGTGCAGATGTTCTGGTTCT
>posi5447
TGAAACTGATCTATGTGTGCCATTGA
>posi5448
TGAAACTGAGCTGCATATTTGAATTAC
>posi5449
TGAAACGCAGGGAAATGGGTTCCAAAT
>posi5450
TGAAACCTAGGTGGAGGTTCCCAAACC
>posi5451
TGAAACCGGAAATGCTGAGTCAGGGTGGCCA
>posi5452
TGAAACCCCAGTGGGCATGTGTTACAGTA
>posi5453
TGAAACCATCTCAGCCTGGACTTCATTGGTC
>posi5454
TGAAACATTCCTTGGGAACTCGGGCCGTG
>posi5455
TGAAACATTCCATGGGGGTTTGGGCCATGT
>posi5456
TGAAACATTCCATGGGGGTTTGGGCCATA
>posi5457
TGAAACATGTGGCTACTTGAGATAATGGGA
>posi5458
TGAAACATGTGCTGTGTCCACTCAGGGT
>posi5459
TGAAAATGGGGTTAAGAAAAGAAAAGGGTGG
>posi5460
TGAAAATGGCCAGTAGGCCTGTGGGCTGC
>posi5461
TGAAAAGTGCAACACCTGCAGCTGACA
>posi5462
TGAAAAGTCATGGTCCTACCTTTTAGG
>posi5463
TGAAAAGTATTATATCCCTAGGTCTTTTGC
>posi5464
TGAAAAGGTTACAGGCAGCCTATAGG
>posi5465
TGAAAAGGTGCATCTTCCATGAAGCCTTTTC
>posi5466
TGAAAAGCTGTGTAAATGTCTGTTAGGTC
>posi5467
TGAAAAGATAACTGAAAATGTGGAAGTGAC
>posi5468
TGAAAACTCAGGGCGTGATGGAGAGAGA
>posi5469
TGAAAACTAATTGGTGAACGTTTGGAGA
>posi5470
TGAAAACATTAAACCTGTTGGGATGGA
>posi5471
TGAAAAAGTCGGCTACATCTGTGAAC
>posi5472
TGAAAAAACTAGTTCAGGTCATGATGGA
>posi5473
TGAAAAAACAAATGGAGACTATAGATT
>posi5474
TCTTTTGTGTCTTGTGTGTGTCCCAGT
>posi5475
TCTTTTCCTTAGAGAGGCTGACGGTGACA
>posi5476
TCTTTGGTGACTACGTTGGTGGGGAACATC
>posi5477
TCTTTGGGGTCTCACTGTCTGTGCGAGC
>posi5478
TCTTTGCTGATGGGGACATTGAGGCTCGT
>posi5479
TCTTTGCTGATGGGGACATTGAGGCTCA
>posi5480
TCTTTGCTGATGGGGACATTGAGGCTC
>posi5481
TCTTTCAGCGAAAACTCAGGGTGTGATGGA
>posi5482
TCTTTATTGGGATATTTGCTTTATTGC
>posi5483
TCTTTAGTGGTGATTTCTGATATTTTGGCGC
>posi5484
TCTTTAGGTTCTTGGATGGCACATATGGA
>posi5485
TCTTTAGAAGGAGCCATGTGCCTGGCAAATC
>posi5486
TCTTTAGAAGGAGCCATGTGCCTGGCAAATA
>posi5487
TCTTTAGAAGGAGCCATGTGCCTGGCAAA
>posi5488
TCTTGTTGCAGGAAAACAAGCTCAGGGC
>posi5489
TCTTGTGCGAGATCCAAGAACCATCTCTTGG
>posi5490
TCTTGTGCCTTGAGAGTGACATCTTTC
>posi5491
TCTTGTGAGCCATGCAAGTTGGAAAC
>posi5492
TCTTGTAGGATAGACAAATCGAAAGTGCCA
>posi5493
TCTTGTACTTCATGGTGGCTGTAGAGAA
>posi5494
TCTTGGTGGCCTTCAACTGTGAGTGACGGT
>posi5495
TCTTGGTACATCCTGCCATGAGTGCCA
>posi5496
TCTTGGGTAATGCAACCATAGGGCAGGAAA
>posi5497
TCTTGGGAAATGCAACATTTGGGTGT
>posi5498
TCTTGGGAAATGCAACATTTGGGCAGGAGA
>posi5499
TCTTGGGAAATGCAACATTTGGGCAGGAAAT
>posi5500
TCTTGGGAAATGCAACATTTGGGCAGGAAA
>posi5501
TCTTGGGAAATGCAACATTTGGGCAGGAA
>posi5502
TCTTGGGAAATGCAACATTTGGGCAGGA
>posi5503
TCTTGGCTAAATAGAACCTCACCTGCTC
>posi5504
TCTTGGAGACAGGAACCTCAGCTTTCAGGA
>posi5505
TCTTGGAGAATGCAACATTTGGGTGAGAAG
>posi5506
TCTTGGAAAATGCAACATTTGGTCATGAAA
>posi5507
TCTTGGAAAATGCAACATTTGGGTGAGAAGG
>posi5508
TCTTGGAAAATGCAACATTTGGGTGAGAAG
>posi5509
TCTTGGAAAATGCAACATTTGGGTGAGAA
>posi5510
TCTTGGAAAATGCAACATTGGGGCAAGAAGT
>posi5511
TCTTGGAAAATGCAACATTGGGGCAAGAAG
>posi5512
TCTTGGAAAATGCAACATTGGGGCAAGAA
>posi5513
TCTTGGAAAATGCAACATTGGGGCAAGA
>posi5514
TCTTGCCTCGGCACCTGGGTAATCCTCCGT
>posi5515
TCTTGCCTCAGCACCTAGGTAATCCTCCGC
>posi5516
TCTTGATGCTGATCTCCTGATAGTGAG
>posi5517
TCTTGACATGCTGGTTACAGGGTAGCCCGGT
>posi5518
TCTTGACATGCTGGTTACAGGGTAGCCCGGC
>posi5519
TCTTGAAGTGCCAGGATTACAGAAGTGAGC
>posi5520
TCTTGAACTCCTGGGCTTGAGCAATCCCCTCA
>posi5521
TCTTCTCTTTGTTGGGTATCTCTCTTGCTT
>posi5522
TCTTCTCTTTGTTGGGTATCTCTCTTGCT
>posi5523
TCTTCTAGGGTTAGCCTGGAGATGGAGCA
>posi5524
TCTTCTAAGTGATTGACAAGGTGAAGCAAGT
>posi5525
TCTTCTAAGTGATTGACAAGGTGAAGCAAG
>posi5526
TCTTCTAAGTGATTGACAAGGTGAAGCAA
>posi5527
TCTTCTAAGTGATTGACAAGGTGAAGCA
>posi5528
TCTTCTAAGTGATTGACAAGGTGAAGC
>posi5529
TCTTCGTAAGCTGAGGATGTATGTCGCCT
>posi5530
TCTTCGATGGCGGTAAACAGCAGTGGTGGT
>posi5531
TCTTCCTTATGTCCAGCACCTGTGTGTCTA
>posi5532
TCTTCCTGCAGGTGGAGATGAAGAGC
>posi5533
TCTTCCTCCTGCTCTGGCCATGTAAGA
>posi5534
TCTTCCAGTTTAAGCTAGAAGCAAGGAGCCA
>posi5535
TCTTCCAGTTTAAGCTAGAAGCAAGGAGCC
>posi5536
TCTTCCAAGCCACTTTCAGATAGAGAGC
>posi5537
TCTTCAAAGGCCCAACGACCCCTGTGTTGC
>posi5538
TCTTATCACGCTGAGTTTGACCACTGTTT
>posi5539
TCTTATATAGGCACGAATCCCTTCATGGGGGT
>posi5540
TCTTATAGGATTTGAGTTTGGTTAGGTGA
>posi5541
TCTTAGTTGATTATCTCCTGGATCTGGGA
>posi5542
TCTTACACTGAATAGCCTCAAGCTCTAAA
>posi5543
TCTTAAGGACATCAAGGATTGGGATTC
>posi5544
TCTTAAGCTGCAAAGGTAACTAACTACTCTC
>posi5545
TCTTAAGAGTCCAATGCCCACCGAAA
>posi5546
TCTTAAGAAAACATTCTAAGATGTGTGT
>posi5547
TCTGTTATCTTCCTGTCTCTCCCTGC
>posi5548
TCTGTGTTCAGCAGTGCACGTATTGTCTTGAT
>posi5549
TCTGTGGGTTTGTGATGAGGCTGGAG
>posi5550
TCTGTGCTTAGACAAGATTATAGTCTTGCT
>posi5551
TCTGTGCTGTTGCATAAGGTGGCCGC
>posi5552
TCTGTGCCTTGTTTATATCACTTAGCATAATT
>posi5553
TCTGTGCCTTGCTTATATCACTTAGCATAAT
>posi5554
TCTGTGCCTTGCTTATATCACTTAGCATAA
>posi5555
TCTGTGCCTTGCTTATATCACTTAGCATA
>posi5556
TCTGTGAGCCCTATGGAAATCAGACACTGCC
>posi5557
TCTGTGACACCTTGGGGACGTGTGGTT
>posi5558
TCTGTGAAATGGGGCAGTTCTTAATGTA
>posi5559
TCTGTCTGGTTGATGTGGACATTATGACA
>posi5560
TCTGTCTAATGTTGACAGTAGGGTGTTAAA
>posi5561
TCTGTCGCCAGTGGTGCGTTTGCCTGAGTT
>posi5562
TCTGTACTCTGTTGCTCTAATAAACTTGCT
>posi5563
TCTGTAAACAGAAAGTGTCCTAGTCTGATGT
>posi5564
TCTGGTTTGAATGCTTCCCACGTATCTCCCC
>posi5565
TCTGGTTGTATAACAGGCGGTGGCACC
>posi5566
TCTGGTTGAAAGTGACCCTGGTGATTTC
>posi5567
TCTGGTCAGTTTACAGAGATTGTGCATTCA
>posi5568
TCTGGGTGTGGTTTACAGATTTGTTC
>posi5569
TCTGGGGTGATACCTGAGCTTCATTGCCTCA
>posi5570
TCTGGGCCTGTCTCAGCTCTGCCACTAGTTAA
>posi5571
TCTGGGCCAGAAACAATGGTAATTGTG
>posi5572
TCTGGGCAACAAGAGCAAAACACAGTCTTA
>posi5573
TCTGGGATGCTCTTTGCTCAGATATCTGGC
>posi5574
TCTGGGAGCAAGACCTAGATTTGGGAAC
>posi5575
TCTGGCCTTGGCCTCAAAGTGTTGTGT
>posi5576
TCTGGCCCCCCATCCACCTCACTGAGAGC
>posi5577
TCTGGCATCGTAGCATCTAGATTCCTGTCC
>posi5578
TCTGGATGTGTAGGTGCAGGTCACAGGGGA
>posi5579
TCTGGATGTGTACGTGCAAATCACAGGGC
>posi5580
TCTGGATGTATACGTGCAAGTCACAG
>posi5581
TCTGGATGTATACGTGCAAATCACAGGGCA
>posi5582
TCTGGATGTATACGTGCAAATCACAGGGC
>posi5583
TCTGGAATTAGGTAATGGTGGTGTGT
>posi5584
TCTGGAATGATTGGGAGGCTTCCTGA
>posi5585
TCTGGAAACTCTGATGCTAAATTCTTGATGC
>posi5586
TCTGCTGGTGACACCCAGGCAAATAGGGTC
>posi5587
TCTGCTGGTCCTACGGCAGCCATTTCAAAA
>posi5588
TCTGCTGCCTCAGCCTCCCGAGTAGCTGA
>posi5589
TCTGCTGATTGATCCATGGGCAGCCACGGG
>posi5590
TCTGCTGATGAGAGATTTGGTGTCGAT
>posi5591
TCTGCTCGGTTAATCAGGGCTCAGCTGCAA
>posi5592
TCTGCTCCTCTGTGGCTACTCTCCCA
>posi5593
TCTGCTCAAAGGGCTGAAGTTATGGCTGT
>posi5594
TCTGCTATGTCATGCAGGTCACCAGGGA
>posi5595
TCTGCTAAGTGTGCTACATGCCTAATGCTT
>posi5596
TCTGCTAAGTGTGCTACATGCCTAATGCT
>posi5597
TCTGCTAAGTAACGGTGCCTTCCCAGACA
>posi5598
TCTGCGAGGAAAATGCTCATTTCCTTTTTT
>posi5599
TCTGCCTTCTCAAGGTTAGCTCCCTTAACT
>posi5600
TCTGCCTGGAATGCCCTTTCCCCTGCTTGC
>posi5601
TCTGCCTGAAGCCAAAACTTGTGTTCTCT
>posi5602
TCTGCCTGAACTACACTGAGAATGCA
>posi5603
TCTGCCGTCATTCTGCCAGTTGGTGGCCTGT
>posi5604
TCTGCCGTCATTCTGCCAGTTGGTGGCCTGC
>posi5605
TCTGCCACTCGCTGTGTGATGTTGGGCGC
>posi5606
TCTGCCACTAGTTGGTTGCATGGCTTTGA
>posi5607
TCTGCCACCTGCTAGTTCTGTGGCCTTAGGT
>posi5608
TCTGCATTCCATCTGAGGTACCGGGTTCA
>posi5609
TCTGCATTCATTCCCTAGGGCTGCTGTGA
>posi5610
TCTGCAGGCTGTGCAGGAAATACGGTGCT
>posi5611
TCTGCAGGCTGTATAGGAAGCAGAGTGGCTT
>posi5612
TCTGCAGGAAAGCCTTATTGAAATCATGGA
>posi5613
TCTGCAGCTGCATTCCTAAACCTTTATCTA
>posi5614
TCTGCAGCCTGAATCGATTCCTTTGT
>posi5615
TCTGCAGAAAGGGTGCCGCTCGCTAGCAGT
>posi5616
TCTGCACCCAGCGTAGGGCCTGAAACAGAG
>posi5617
TCTGCACAGGCCAGATGGGAGAGTTGAA
>posi5618
TCTGCAACTAGATGGTCCCATCGTGAAGA
>posi5619
TCTGCAACAAAATGCCTAGAAAATGTTGGG
>posi5620
TCTGCAAACCTAAATTTTCATGGCTGTGG
>posi5621
TCTGATGTTTCTTCATCCAACGGGTGCTGAT
>posi5622
TCTGATGTGGAACCATGTTGGTACATGGCTT
>posi5623
TCTGATGGTAGTTTGTGTTTCTGTGGG
>posi5624
TCTGATGCTGCTTTCTCAGTGGTCCT
>posi5625
TCTGATGAGATTTATGGCTTATAGGGCAT
>posi5626
TCTGATGAGAATGTATGGTTGGTAGGGCA
>posi5627
TCTGATGAGAATGTATGGTTGGTAGGGC
>posi5628
TCTGATGAGAATGTATGGTTGGTAGGG
>posi5629
TCTGATCTACCATCATTGTTTAATGTTCGGC
>posi5630
TCTGAGGTCTGGTGGCCAGGAAATGGCAGA
>posi5631
TCTGAGCCAGGTGTGGGATATAGTCTCGTG
>posi5632
TCTGAGCCAAACATGAGTGACCATGGCCCA
>posi5633
TCTGAGATGGCAAACAGGAGGGCTGGATGA
>posi5634
TCTGAGATGATGTTTGGTGATGCTTGA
>posi5635
TCTGAGACTGTGAGAATTCGGAGAGC
>posi5636
TCTGAGACGAGTCAAGGTAACAGAGGCAGC
>posi5637
TCTGAGACCTCTAGGTAGAATGGCTGGAT
>posi5638
TCTGAGAATCTTCTGGGACATGTGGCAC
>posi5639
TCTGAGAAGGGACTTGACAATGAGAGGAAGC
>posi5640
TCTGAGAAGATACTGTTGTCCAACTGATC
>posi5641
TCTGACTTTGCAGGGCTCACAGATTCATGG
>posi5642
TCTGACTTCTTTGATTTCATGGGCTGCTGC
>posi5643
TCTGACTATAATGAGGGATGTGTTGC
>posi5644
TCTGACTAAAATGGGAACCACCGAGG
>posi5645
TCTGACAAAGCAAAAGGAAGATGAAG
>posi5646
TCTGAATTTCTGATGCACAGACACTGTGGT
>posi5647
TCTGAATTCCCTGAAGGTAAGGACTATGTC
>posi5648
TCTGAATCAGAATCCCTGCAAGGAGGAC
>posi5649
TCTGAAGTTGACCTGAGACACTGGAGC
>posi5650
TCTGAAGAGGTACACCTAATTGCCATTAGA
>posi5651
TCTGAAGAGGTACACCTAATTGCCATTAG
>posi5652
TCTGAACACACAGCTTGCAGGAGCAGC
>posi5653
TCTGAAAATTAGATGGGCATGGTGGCACA
>posi5654
TCTCTTTGTTGGGTATCTCTCTTGCTTCC
>posi5655
TCTCTTGTTGGCTGCCATGTGAGACGTGC
>posi5656
TCTCTTGAGACCCAGTCACCTCTACTTGTC
>posi5657
TCTCTTCTTGATGTCGGTGCTGAACC
>posi5658
TCTCTTCTGCAGGTCTGCTAGAGTTTGC
>posi5659
TCTCTGTCCTGGGGTTCTTGCCTTGGTGTA
>posi5660
TCTCTGTCCTGGGGTTCTTGCCTTGGTGT
>posi5661
TCTCTGGGTGCATGCTGCTTTTAAGAGC
>posi5662
TCTCTGGAATGGTTGGGGCTGTATGTGT
>posi5663
TCTCTGCTCACTGGTCATCCTGATGTCTCTC
>posi5664
TCTCTGCAGGTCTCTGAAACTCTAAGCAGA
>posi5665
TCTCTGATGGCCAGTGATGATGAACGTTTT
>posi5666
TCTCTGAGTGATACTCAGTCCTCTTCTGGT
>posi5667
TCTCTGAGCCTCGGTGTGCTCACCTGCAGAAC
>posi5668
TCTCTCTGCAGCTTGTAGAGTGGCCTGTTT
>posi5669
TCTCTCCTGATCTCAGCAGAGAGGGTACCTA
>posi5670
TCTCTCCTGATCTCAGCAGAGAGGGTACCT
>posi5671
TCTCTCACAGTTCTGGAGGCCATAAGTTT
>posi5672
TCTCTAGAGAAGGTGATGTCTGCAGC
>posi5673
TCTCGTTGGCAAAAAAGTGTTGATTGT
>posi5674
TCTCGTGATATTGAGTGAGCGCTTGTGGGT
>posi5675
TCTCGGTTTAAGTCTGGGCATTGCCACTAA
>posi5676
TCTCGATCAGATTGTGATGTGCCATGAAA
>posi5677
TCTCCTTCCTCCTTCTGTCTATTGCTGAGA
>posi5678
TCTCCTGTAAACAGGAAGTGTCCCAGTCT
>posi5679
TCTCCTGGCAAAGAGAAGGTTGGCTGTGG
>posi5680
TCTCCTGGAGTTGAGCTGCTTAGTGGCCTA
>posi5681
TCTCCTGAGACAGCAAGACCAACCCCTCCT
>posi5682
TCTCCTGACCTCGTGGTTCGCCCGCCT
>posi5683
TCTCCTGAATACAGGACAACAATGGGTCTTT
>posi5684
TCTCCTACCTTGACAACATCTACCCTAGC
>posi5685
TCTCCCTGCTTGGTGATGGTCTTGAAGAA
>posi5686
TCTCCCAGGATGGTGTTTTAGCTTGGAGA
>posi5687
TCTCCCAGCCACCCTGGTCCTTTCTCCTGT
>posi5688
TCTCCATTTTCCTGTGCCTTTGTGCT
>posi5689
TCTCCATGTGTTGTGGAAGGGACCTGT
>posi5690
TCTCCATGTAGGAGGGAGTATGGTGTTTC
>posi5691
TCTCCAGTTCCCAACAAGTTCCTCATC
>posi5692
TCTCCAGAAATCAAAGCCTGATGCAGA
>posi5693
TCTCCAATGATTGATAAGGTCATGTAAGCCA
>posi5694
TCTCCAATGAAGAATCTTAAGTCTCAGGGCT
>posi5695
TCTCCAAGATGAGCTGGTTGATTTTA
>posi5696
TCTCATTGCACTGGCCACATCCTGTAACA
>posi5697
TCTCATTACATAAAGTCCCCACTGCTC
>posi5698
TCTCATGGGAGTGCTTACCAATGTGTGGCC
>posi5699
TCTCATGCACGGGAGAGACCAGGTGGAG
>posi5700
TCTCATGCACGAGAGTGACCAGGTGGAGG
>posi5701
TCTCATGAGGTCCTGAGAAAGTGCGC
>posi5702
TCTCATAAGGAGCATGTGACCTAGATCCC
>posi5703
TCTCAGGTTGACGTGCCTTGATGGGCTGCCC
>posi5704
TCTCAGGTTGACGTGCCTTGATGGGCTGCC
>posi5705
TCTCAGGGAGATGTGAGTTTGATGTA
>posi5706
TCTCAGGCATTAGATGGAGCATGCAACC
>posi5707
TCTCAGGCAGAGTCAAGTGCTTCTTCTCCTA
>posi5708
TCTCAGCTTCCCGCGACTCCCACCTCCA
>posi5709
TCTCAGCCCCATGATTCTATGAGTCTGTGA
>posi5710
TCTCAGCAAGGCAATCTTTACTTTCTGCAGA
>posi5711
TCTCAGATAGCCCAGCGGCCCCCAGTCCTC
>posi5712
TCTCAGAATGTCACTGTGCTTTGATGTGG
>posi5713
TCTCACTTGCTATGGGCCAATGAAATCTTT
>posi5714
TCTCACTCAGATAGGGACACTGAGGTC
>posi5715
TCTCACTATTGAGAGGTGAAGCCAGC
>posi5716
TCTCACCATGTGACATGCCTAATCCGCC
>posi5717
TCTCACATCCAGGTAACACTGATGCAAGA
>posi5718
TCTCACAGTTCTGGAGGCCATAAGTTTGA
>posi5719
TCTCAATTCAGGACCAGTATGCTTTGCATG
>posi5720
TCTCAATCAGAAGGTTAAGGGTAAGC
>posi5721
TCTCAACTTACGTGGATGGTCTTTCC
>posi5722
TCTCAACCCCAAACCAGCTTCTTTAGAG
>posi5723
TCTCAAAGTGCTGGGATTACAGGCGTGAGC
>posi5724
TCTCAAAGGCTGGAGTTGAGAGATTGTGTC
>posi5725
TCTATGTTAGCAGGCGAATCTCTGGGTCA
>posi5726
TCTATGCACAGCCGAAGCTTGAGGACTCATC
>posi5727
TCTATGAAAGGATCCAGCCAGGTCATGCCA
>posi5728
TCTATCCTGAGAACCCTCCCTATGCCACACT
>posi5729
TCTATCCTGAGAACCCTCCCTATGCCACACCT
>posi5730
TCTATCCTGAGAACCCTCCCTATGCCACACC
>posi5731
TCTATCCTGAGAACCCTCCCTATGCCACAC
>posi5732
TCTATAGAGTTCCTATACAGGGTTCCT
>posi5733
TCTATACGGCTGGCTCTTATATTATGGGT
>posi5734
TCTAGTCCTTCAGAGAAGCACCCCACATTGC
>posi5735
TCTAGGTTGCGCTGTCCCTGTGAGAATCTAA
>posi5736
TCTAGGTGTGTGCGACCATGGAATGG
>posi5737
TCTAGGTCCTGTGGATTCGACAATGA
>posi5738
TCTAGGTAGAAGGAACTGCATGAGCAATGCC
>posi5739
TCTAGGGGCATGACTCCTGCGATGATGGA
>posi5740
TCTAGCAATAGATTCTCTGGTTGGTAGCA
>posi5741
TCTAGACTGTGAATTCTTTGAAGGTAAGGGC
>posi5742
TCTAGACAACTAGAGTCAGGGTGATT
>posi5743
TCTACTAAAACTACAAAAAATTAGCCAGGTGA
>posi5744
TCTACGTCTGATTGATGTACCTGAAAGTGA
>posi5745
TCTACCTGCCTCCAAAACTGCTGGTGTTGC
>posi5746
TCTACCGCTATCTACTACGAACTTCAAAGA
>posi5747
TCTACATCAGAAAAGGTCCAATGTCC
>posi5748
TCTACACAGTTATGTTCAACTGGGCTC
>posi5749
TCTAATTCTGACACTACTTCTCTTGCCTCCC
>posi5750
TCTAATGGTGCTGCTGAACTGACAGGAG
>posi5751
TCTAATCAGCGGGAGACAAAGGATCATGGT
>posi5752
TCTAATATTTCCTAATTTCCATGATGTAAAT
>posi5753
TCTAAGGGTTACTGCCAAGTGGGCCA
>posi5754
TCTAAGGCTGTCACCTGTGCATCTGA
>posi5755
TCTAAGGATTTCACATGAAAGGGTTGTGA
>posi5756
TCTAAGGAATCTGGAGGGCCCTTCTC
>posi5757
TCTAAGCTATATGGCTATGTATAAGTGCGC
>posi5758
TCTAAGCTATATGGCTATGTATAAGTGC
>posi5759
TCTAAGCTAACCTGATTGGCTACTGTTGGA
>posi5760
TCTAAGATCAGAGAGGTGGCATCTGG
>posi5761
TCTAAGAATGACCCCTACTGACACCCC
>posi5762
TCTAACTGCTATTAGAATATGGACGATGACC
>posi5763
TCTAACCATGCCTAGGATGTAGAAGGTGT
>posi5764
TCTAACAAAGTGCATTAGCCTGGGGAGTT
>posi5765
TCTAAAGCTGGAAGGAATCAGAGATGATGT
>posi5766
TCTAAAGCTCTGCATTTAGCTGCCTGTGACA
>posi5767
TCTAAAGCTCTGCATTTAGCTGCCTGTGAC
>posi5768
TCTAAAAAGCTGAACTCCCAAGTAGAATGGT
>posi5769
TCGTTGAAAAACATGGGGTATTAGAGGTTA
>posi5770
TCGTTCTTTGAATGCTGGTTTGAAGC
>posi5771
TCGTGTTAGCCAGGATGGTCTCGATCTCCT
>posi5772
TCGTGTGTGCAATTCACAACAGGGTTC
>posi5773
TCGTGGTGTTGATGAAACTTTTGATGT
>posi5774
TCGTGGTGGTTGTGGTGCTAGTAGCTGT
>posi5775
TCGTGACTCCGGTCAGCCTTTTCTCC
>posi5776
TCGGTGTTAAACAGTGTCAGTAGTTGCTGT
>posi5777
TCGGGTGATGGTACTTCATTAGCTGCCCAAA
>posi5778
TCGGGTGATGGTACTTCATTAGCTGCCCAA
>posi5779
TCGGGTGATGGTACTTCATTAGCTGCCCA
>posi5780
TCGGGTGATGGTACTTCATTAGCTGC
>posi5781
TCGGGTCCCGTTCCACACCGTGGAAGCTTT
>posi5782
TCGGGGTCATTGATTTAGAGCAATAATAGT
>posi5783
TCGGGGCTTAAAACCTAGATGACGGGTTGA
>posi5784
TCGGGGCATAACATCTTTATAGGATGGA
>posi5785
TCGGCGTGTCATCCACATGAGAGAGTTGGT
>posi5786
TCGGCGTGTCATCCACATGAGAGAGTTGGC
>posi5787
TCGGCATCAATATGGTGACCTCCCGGG
>posi5788
TCGGCACGTAGGTGGTTTGCCGCCCAC
>posi5789
TCGGATCATTCCCATATGACAGAGGAGAA
>posi5790
TCGGATCACACGGGGGCTTGGAGAACGT
>posi5791
TCGGATCACACGGGGGCTTGGAGAACGA
>posi5792
TCGGATCACACCTGGGCTTGGAGAATT
>posi5793
TCGGATCACACCTGGGCTTGGAGAATCAGT
>posi5794
TCGGATCACACCTGGGCTTGGAGAATCAG
>posi5795
TCGGATCACACCTGGGCTTGGAGAAT
>posi5796
TCGGATAGTAACTCCCAAGTAAGGTACCTG
>posi5797
TCGGATAGTAAATCACAAGTAAGGTACCT
>posi5798
TCGGAGGATGTTTGTATCCACTTAGTGTCTC
>posi5799
TCGGAGGATGTTTGTATCCACTTAGTGTC
>posi5800
TCGGAGAAGAGTCAGGCCGCTGAGCTGC
>posi5801
TCGGACTCCTCTTTCTACCTGTCCATGCCT
>posi5802
TCGGACCTAAAAGGGTACCTGGCTCTTAGT
>posi5803
TCGGACAAAAAGGGTCGAGAGGCAGGGC
>posi5804
TCGCTTGAACCTGGAAGGCGGAGGTTGCA
>posi5805
TCGCTTATATGGACACTAGGTGAGGTGA
>posi5806
TCGCTTACGCTGAGAGCTGTAGACTGT
>posi5807
TCGCTTAAACCCAGGAAGCAGAGGTTGC
>posi5808
TCGCTCGCTTTCTCTCTGTGCCACAAACT
>posi5809
TCGCTCACGCTGGGAGCTGTAGACCGGAGC
>posi5810
TCGCCTAGTGTCAGGTAGAGGAATGCCAC
>posi5811
TCGCCAGTGGTGCGTTTGCCTGAGTTC
>posi5812
TCGCCAGTGGTGCGTTTGCCTGAGTT
>posi5813
TCGCCAGCAGTTTTGCCACGAGAGTACACC
>posi5814
TCGCATTCATTGGGAGAATGAGCAGG
>posi5815
TCGCACTGTGTTGTAGTTGCAGCACGCTT
>posi5816
TCGATTAGGCTGAACCTGAGCACTTAGCCA
>posi5817
TCGATCTCCTGACCTCGTGATCGGCCCGTCTC
>posi5818
TCGAGTCAGAGATTGGAGTTGTTCGC
>posi5819
TCGACAAAGCAGTTCCATTGCCACGCTCTC
>posi5820
TCGAATGGACCCCTGCCTTGGCCAAGA
>posi5821
TCGAACTCCTGTCCTCAAGTGATCTGCCCGCC
>posi5822
TCGAACTCCTGATGGCAAGGTGATCTGC
>posi5823
TCGAACTCCTGACCTCAGGTGATCTGCGCGCC
>posi5824
TCGAACTCCTGACCTCAGGTGATCTGCGC
>posi5825
TCGAACTCCTGACCTCAGGTGATCTGCAA
>posi5826
TCGAACTCCTGACCTCAGGTGATCCGCCTGC
>posi5827
TCGAAATCAGTCTTCAGCATATTGTAGGTC
>posi5828
TCGAAAGGGCAAGTGCATGATCTACAGCTGT
>posi5829
TCGAAAGGGCAAGTGCATGATCTACAGCTG
>posi5830
TCGAAAGGCTGGTGCTGCCATCACTACGGA
>posi5831
TCGAAAGGCTGGTGCTGCCATCACTACGG
>posi5832
TCCTTTTGGAGAAATTCAGAGTTCATGGTC
>posi5833
TCCTTTGTGCAGTTGAGGAAAAGGTGGCCC
>posi5834
TCCTTTGTGCAGTTGAGGAAAAGGTGGCC
>posi5835
TCCTTTGGCAACACCCTCACAGACACACCCAT
>posi5836
TCCTTTGCAGCTCGTAGGAAGCCAGTGA
>posi5837
TCCTTTCCGAGTCCCCAAAGTCAATTAT
>posi5838
TCCTTTCCAGATTAGTAGCAGGCCCAGTGT
>posi5839
TCCTTTACTGGCTGGTAATCTCTGGAG
>posi5840
TCCTTGTTGAAGGCAGAAAGGAGGGA
>posi5841
TCCTTGTTCGATAGCTACGTAACTCTGGG
>posi5842
TCCTTGGGTATGGAACAAGGACGCTGAACTC
>posi5843
TCCTTGGGTAAACTGCAGTTTGAGGT
>posi5844
TCCTTGGGCAGTTGTGGAAAATGACGGAG
>posi5845
TCCTTGGGCAGGGGAAGGGCAGCACC
>posi5846
TCCTTGCTCTGGAGGAACTTATGTTGTGGA
>posi5847
TCCTTGCCTCTGGGATGGTAGCTTGCTTC
>posi5848
TCCTTGCCATAAAATATCACATTAAA
>posi5849
TCCTTGCAGAGGTGCTGAGGATTGAATGAG
>posi5850
TCCTTGAGGATAGATTGCCATGATGGA
>posi5851
TCCTTCTGGTCTTCTCACCCTGCAGC
>posi5852
TCCTTCCCAGGACTGCAAGATGGAGG
>posi5853
TCCTTCCAGTGAAAACTCAGGGCGTGATGG
>posi5854
TCCTTCCAGTGAAAACTCAGGGCGTGATG
>posi5855
TCCTTCCACAAGTGATCACACTGATC
>posi5856
TCCTTCATATTCTGGAGCCAGTGCTAGGGGC
>posi5857
TCCTTCAGATCCCCAACAAACTTGTCTGTGT
>posi5858
TCCTTCAAACCCATGGGAGATGATGCT
>posi5859
TCCTTATGGGATGTGTTGCAGATTAAATGA
>posi5860
TCCTTATCTTCCAGGTGGCCAAGAGCATGC
>posi5861
TCCTTATCCTTGCCAGCACTTGTATTG
>posi5862
TCCTTAGTTTGAGGAAGGTCAGTTGAAGT
>posi5863
TCCTTAGTGGTGACTAATGAATGTTTGC
>posi5864
TCCTTAGCTACTCCCCGCTTCATAAGTGTC
>posi5865
TCCTTAGAATACAGTTCTGTGCAGTCCCGCC
>posi5866
TCCTTAGAAACCATCTAGTCTGCTTTTTCC
>posi5867
TCCTGTTGGCAAACTTCGAGTTCCCTGGG
>posi5868
TCCTGTGTAAATGAGGACTTGGCCTATGT
>posi5869
TCCTGTGGCCTTGATTCAGATTAGCTGTGT
>posi5870
TCCTGTGGCCTTGATTCAGATTAGCTGTG
>posi5871
TCCTGTGGCCTTGATTCAGATTAGCTGT
>posi5872
TCCTGTGGATTTAGCAAGGCTGCTGGTGT
>posi5873
TCCTGTGGATTTAGCAAGGCTGCTGGTGA
>posi5874
TCCTGTGCCTGGCTTGGAGGGTCCTA
>posi5875
TCCTGTGATGGCGGTGGGCACTGGCACAA
>posi5876
TCCTGTGAGAATCTGATGCAGCCACTGA
>posi5877
TCCTGGTTTGGTGCAGCCTGCATATACTGT
>posi5878
TCCTGGTGTTTGTACCCTGTGTGCTT
>posi5879
TCCTGGTGTTGCACTTGTGGAAGGATGT
>posi5880
TCCTGGTGTTACTTGCACTCTGTGTGTAGGT
>posi5881
TCCTGGTGACTTGTTCTGTGGAACACACAGT
>posi5882
TCCTGGTGACTTGTTCTGTGGAACACACAG
>posi5883
TCCTGGTCTAAGGTGATTGAATCCTGAAG
>posi5884
TCCTGGTCAAGGTGTATGATATGCCATTCT
>posi5885
TCCTGGGTTCCTGCCTCGGTGTACCTGAAA
>posi5886
TCCTGGGTTCAGGTGATTCTCCTGCCTCAGT
>posi5887
TCCTGGGTGTCAAGTACTCTGTTGTGTGC
>posi5888
TCCTGGCTTGGGCAGGTGCAAGGAGG
>posi5889
TCCTGGCATGGAACTGACACATAGTTGGCAC
>posi5890
TCCTGGCATGGAACTGACACATAGTTGGCA
>posi5891
TCCTGGCAAAGAGAAGGTTGGCTGTGGGA
>posi5892
TCCTGGAGGAAAACAATGAGGTCCATGTGT
>posi5893
TCCTGGAGAAACAGAATAGAGTTGTGGTC
>posi5894
TCCTGGAGAAACAGAATAGAGTTGTGG
>posi5895
TCCTGGAATAAAGGCCTGCTGATGAA
>posi5896
TCCTGCTAAAGGCCTACAAAATCAGA
>posi5897
TCCTGCGTTTGTGATGTGATGTCCTCC
>posi5898
TCCTGCGTGACAATGGCCTCTCCAGGCCCAGC
>posi5899
TCCTGCCTTTGAGGAGCTTACTGTCTACTT
>posi5900
TCCTGCCTTTGAGGAGCTTACTGTCTACT
>posi5901
TCCTGCCTTTGAGGAGCTTACTGTCTAC
>posi5902
TCCTGCCTTTGAGGAGCTTACTGTCTA
>posi5903
TCCTGCCTTTCTGCAGCCTCTACAGGCCCA
>posi5904
TCCTGCCTTCCTGGAGCTTACATTCCAGCTA
>posi5905
TCCTGCCTTCCTGGAGCTTACATTCCAGC
>posi5906
TCCTGCCAGTAGGTGGCGCTTTCCAGA
>posi5907
TCCTGCATGGAATAGGGATAGCAACAGTAC
>posi5908
TCCTGCAGATGAACAGCCATTGGGGTA
>posi5909
TCCTGATGACATTGTTTGAACCCAGA
>posi5910
TCCTGATGAAGATGAAGAACATGGCCACTGC
>posi5911
TCCTGATAGATGGCTCTGTGTACATGC
>posi5912
TCCTGAGTTCGGGCAATTCTTGTGCCTCAGA
>posi5913
TCCTGAGTAGCTGAGATTATAGGTGAGTGC
>posi5914
TCCTGAGCTTTGTGGCTGGTTGACTGTGT
>posi5915
TCCTGAGCAAAGCCGAGAAACTTCTTAGG
>posi5916
TCCTGAGATGGCAAGCAGGAGGTCTGGAT
>posi5917
TCCTGAGAGCATGTGCCCATGGTGGT
>posi5918
TCCTGAGAACTACCTCACTATCCGGGGAGC
>posi5919
TCCTGAGAAATGTGTCATTAGGTGGTTT
>posi5920
TCCTGACTTCGTGATCCGTCCACCTCGGC
>posi5921
TCCTGACTGCTTAAGCTCAGACATTGGTC
>posi5922
TCCTGACACAAGGGCCTCTAAGGTCT
>posi5923
TCCTGACAACCAATCAGGCCAGTGCTTCCC
>posi5924
TCCTGAATGTTGCAGGTGGGGCCTGGTGA
>posi5925
TCCTCTTTTCCTTAGAGAGGCTGACGGTGA
>posi5926
TCCTCTTGCTGTGTGTCTTATGTGCTTT
>posi5927
TCCTCTTCTTAACATGCTCCAGTTGGT
>posi5928
TCCTCTTCAGCACCTGTTGTTGCCTGAC
>posi5929
TCCTCTGGTGGGGTCCTCTTCCTGGTGAGT
>posi5930
TCCTCTGATGCTTCCCTCGGCGGGGAA
>posi5931
TCCTCTCAGTGATCTCCGAATTAGCCCCTTG
>posi5932
TCCTCTCAGCATCCAGCAGTTTCTGCC
>posi5933
TCCTCTCACAGTTCTGGAGGCCAGAGT
>posi5934
TCCTCTAGAGATTAATTTCCGGCTGGTGTC
>posi5935
TCCTCGCAGGGCATGTGATGGGATATGACT
>posi5936
TCCTCCTGTGTGTGGTCCATGGCTGA
>posi5937
TCCTCCTGAGCTGCTGCTGTCAGCACACTGC
>posi5938
TCCTCCTACACTACTGAAGCTGATGCTC
>posi5939
TCCTCCCATTTGACCAGTTCCATCCC
>posi5940
TCCTCCAGCTTGAGATTCTTCAGGGTAAC
>posi5941
TCCTCCAATCTGTTGAAGGCCAAAATAGAGT
>posi5942
TCCTCCAAATAAGGGAGACCAGTGCCTTC
>posi5943
TCCTCATGGTCATCGCACGCAGCTCC
>posi5944
TCCTCATGGCTTGCAGATGGTTACCTTCTC
>posi5945
TCCTCATGACTGCATCTAAAACTAGACCCC
>posi5946
TCCTCAGAGTAAAGTTCAAGGTCCTTCCCAC
>posi5947
TCCTCACTTCAGATGCCAATGGCAAGTCCTA
>posi5948
TCCTCACTGAGGGTGCCAGCTGTTGGTGGG
>posi5949
TCCTCACCACACTGACGGCTCTGAAA
>posi5950
TCCTCACATCATTCAGCCTTCACAGAA
>posi5951
TCCTCAAGTTGGTCCCTGAGTAGCCTAA
>posi5952
TCCTCAAGTGGGATAGGGACCTATGC
>posi5953
TCCTATTCTGGCCACACAAGACATGCC
>posi5954
TCCTATTACAGTGCAGAGGCCTAGGA
>posi5955
TCCTATGTTCAGATGTATAATGGCCCC
>posi5956
TCCTATGCATCTCATCGATTTGCTGAGCA
>posi5957
TCCTATGCACTACTGGCTCATCCTCATGCC
>posi5958
TCCTATGAGAATCTAATGCCTTTGCTGATC
>posi5959
TCCTATGAGAATCTAATGCCTTTGCTGA
>posi5960
TCCTATAGGAAGAGGAAGACAGAGCTCTT
>posi5961
TCCTATAGATTCAGACAGGATCCCTTGGC
>posi5962
TCCTATAACAAAGTGACATAGACTGGTAGC
>posi5963
TCCTAGTTTATGAATAACCTGCCTCTTATT
>posi5964
TCCTAGTTGTACACTTTTCTGTGTGGCCTT
>posi5965
TCCTAGTTGTACACTTTTCTGTGTGGCCT
>posi5966
TCCTAGTCAAAGAAAGTGGTGACAGACGGC
>posi5967
TCCTAGGCCGACTAAGAATTCTTAACCT
>posi5968
TCCTAGGAGTAATGGTTTAATAGAAA
>posi5969
TCCTAGCTTTGTACCCAGGGATTGCCTCA
>posi5970
TCCTAGATGTAAGACACAGTCCTCCCCAC
>posi5971
TCCTAGAGGCCAAAAGGAAGGTAACGGGAAC
>posi5972
TCCTAGAGGAAGCTGTGTCTGAGGCTTGA
>posi5973
TCCTAGAACAGTGACTGTCACCCAGCAGC
>posi5974
TCCTACTGTGGTAGCTTATTGGGTCTGGC
>posi5975
TCCTACTGGACCAGGGCCATACCCTTA
>posi5976
TCCTACGGCAGCCATTTCAAAAGAAGTCA
>posi5977
TCCTACGCCAATGATACCCATGGAAGC
>posi5978
TCCTACCTCTCCTCTTGGCTCAGCTCAAA
>posi5979
TCCTACCGATACGTGATGTCACCCCCAGC
>posi5980
TCCTACCAGGTTCCTCCCTTGACACAGGAGA
>posi5981
TCCTACCACTGCTGATGGGCTCTTGAA
>posi5982
TCCTACCAACGTGTGATGTCTCCCCC
>posi5983
TCCTACATTGTTGGCAAAGGTCTGTATTGC
>posi5984
TCCTACAGAAAATCAAGTGCAACGAGGTAGC
>posi5985
TCCTACACTGTCGGCAAGGTCTGGATTTC
>posi5986
TCCTACACTAAAAGAAGGCCATTCTATTTC
>posi5987
TCCTACAAATTGTTTACAGACAGAGAA
>posi5988
TCCTAATAAGGAAGGGTGTCTAATTGAGC
>posi5989
TCCTAATAAGCCTGGGAGTGCTATGGGA
>posi5990
TCCTAATAAGCCTGGGAGTGCTATGG
>posi5991
TCCTAAGAGACCATGGACTGCCTGTG
>posi5992
TCCTAACGTTGAAGGTGGATCCTGGT
>posi5993
TCCTAACCTCAGGTTATCCACCCACCTTGGC
>posi5994
TCCTAACATCAAAAGGAACAAACTCCAGACGC
>posi5995
TCCTAACAATGTGCAGGGCAGTGGCCCA
>posi5996
TCCTAAATAGGTAACGGCACAATGGAGAAC
>posi5997
TCCTAAAGTGCTGGGGTTACAGGCATGAGC
>posi5998
TCCTAAAGGTTCCAAAGCAGTCTGCATGCCC
>posi5999
TCCGTGTCCCGCACCAAGTCTGCTTAGCTCA
>posi6000
TCCGTGGGTGTTTCTCGTTAGGTGGAAC
>posi6001
TCCGTGGGAAAGTTCAAGAAGATTTCAGA
>posi6002
TCCGTGACGCTGGGCAAGCTACTTCA
>posi6003
TCCGTGAATTTGCTGTCCCTATTTTTTGTG
>posi6004
TCCGTCGACCAGGTGTGGGCTGCATGTC
>posi6005
TCCGGTTGGACAGATCCAGATGCCTC
>posi6006
TCCGGTATGACCGCATGTTAAGTGGGAA
>posi6007
TCCGGGTTGAGGAGAGAGGAAATGAAC
>posi6008
TCCGGGTATGCTTGACCATTGAGGGCCA
>posi6009
TCCGGGTATGCTTGACCATTGAGGGCC
>posi6010
TCCGGCTGGTGTCAATAATGCTTTGGGCTC
>posi6011
TCCGGCCAAGGAGCCAATGTGAGCATTCA
>posi6012
TCCGGAGCTGTAAACACTCAACCCTAGATGC
>posi6013
TCCGGACACAGACCAGTAGTGGTCCATGGC
>posi6014
TCCGGAAGTGCTGGAATTATAGTCGTGAGC
>posi6015
TCCGCTTCCCGGGTTCAAGCGATTCTCCTGC
>posi6016
TCCGCCTCCCAGGTTCAAGTAATTCCCCTGC
>posi6017
TCCGCCGGCATGCTCCCTTGACGTCCTCTC
>posi6018
TCCGCCAATGTGTTCCTCTCGACGTCCAGC
>posi6019
TCCGCATTGTTCCGCTGGTTGGTGGCCTT
>posi6020
TCCGCATTGTTCCGCTGGTTGGTGGCCTGT
>posi6021
TCCGCATTGTTCCGCTGGTTGGTGGCCTGC
>posi6022
TCCGCATTGTTCCGCTGGTTGGTGGCCTGA
>posi6023
TCCGCATTGTTCCGCTGGTTGGTGGCCTG
>posi6024
TCCGCATCTGTGAAATGGACATCATAAT
>posi6025
TCCGCAGAGTTGCTGACGAGGTGCGTC
>posi6026
TCCGCACAGTGTTCATGTTGAGTAGGC
>posi6027
TCCGATCTAAGAGACAGGTTGAGGCC
>posi6028
TCCGAGCCTGATTCTTCATTTGAAAAATGGA
>posi6029
TCCGAGATCAAGATGCCTGAGGATTCAGTGT
>posi6030
TCCGAGATCAAGATGCCTGAGGATTCAGT
>posi6031
TCCGACTGGTATAAGATGGTATCTCATT
>posi6032
TCCGACCAGGTCTCTTCCTAAACATC
>posi6033
TCCGACCACCCTGCAGTCTCACCCCAGA
>posi6034
TCCGAATTTCACCACATTTGCAGCAGG
>posi6035
TCCGAAAAGAGTCAGCAAAGGATGATGGGA
>posi6036
TCCCTTTTGGAGTGGGACTGTCTATCCTAA
>posi6037
TCCCTTTGCAGGTGACAGAAGTGAAT
>posi6038
TCCCTTTCTAGCCTCATGCATCTCAAGGGA
>posi6039
TCCCTTTCTAGCCTCATGCATCTCAAGGG
>posi6040
TCCCTTTCAATTTCTAGGGGTCCCCTGGGC
>posi6041
TCCCTTGCTAGATGGAGCTCCTTGAAGAAG
>posi6042
TCCCTTGAAACTGCTTTCATTGAGGTC
>posi6043
TCCCTTCAGAGTGGCACATTCCCCCGGTC
>posi6044
TCCCTGTGGTGAGAAGAGGCTGGTTCTGA
>posi6045
TCCCTGTCTGGATGCAGTGATCTAGTGAA
>posi6046
TCCCTGTAATATTCTGGGATGCCAAGGCGG
>posi6047
TCCCTGGTGGTCTAGTGGTTAGGATA
>posi6048
TCCCTGGTAGTCTAGTGGTTAGGATTC
>posi6049
TCCCTGGCTTGGCTGCAGCTGCAGTC
>posi6050
TCCCTGGAAGAGAGAGGAGCCATTTCTTA
>posi6051
TCCCTGCTGTTGGCAAACTTCGAGTTCCC
>posi6052
TCCCTGCCATTAATTACCTGAGAAGCGTGC
>posi6053
TCCCTGCAATGTTAACAGCTGTTTCC
>posi6054
TCCCTGCAAAAAGTTGTCGATGCTTGAGGT
>posi6055
TCCCTGCAAAAAGTTGTCGATGCTTGAGGAA
>posi6056
TCCCTGCAAAAAGTTGTCGATGCTTGAGGA
>posi6057
TCCCTGATCTACCATGGATAGCCCAGTGC
>posi6058
TCCCTGAGTTCTGTGAGCCACTCTGGCA
>posi6059
TCCCTGAGAATAGGAACTGTGCTGCTCTT
>posi6060
TCCCTGACCCAGACCTTACCACACCTGTCC
>posi6061
TCCCTGACACGGAGCTTACGTTGCGTCCAC
>posi6062
TCCCTCCAGGTGACAGTGATCCATTAAGCA
>posi6063
TCCCTCACTCTCTGCCTCATTTTCTC
>posi6064
TCCCTCACTATCATGAGAACAGCATGGGGG
>posi6065
TCCCTATGAGGAGCCAGCCTGAGGAC
>posi6066
TCCCTAGCACTTTGGTCCTGAGAAATCCACT
>posi6067
TCCCTACTGAAAGCTGCAGACGACCTGCCTGC
>posi6068
TCCCTACATTGATCAATGGCTGAGTTTGG
>posi6069
TCCCTACATTGATCAATGGCTGAGTTT
>posi6070
TCCCTACATTGATCAATGGCTGAGTT
>posi6071
TCCCTACAATCTGTTCTCAACACAGAGT
>posi6072
TCCCTAATTGGTGGTGTGACTTTCGCAAG
>posi6073
TCCCTAAGTTAGAGCATGGTGATGCC
>posi6074
TCCCTAAGACCAGGTGATGGGATGATCAGA
>posi6075
TCCCTAACTAGTGACCCATGGAAGCTT
>posi6076
TCCCTAACACAAGCAGGTGAAGCTGTGGGA
>posi6077
TCCCTAAAGGGTAGGGAATGCCTCATTACTA
>posi6078
TCCCTAAAGGGTAGGGAATGCCTCATTACT
>posi6079
TCCCTAAAGGGTAGGGAATGCCTCATTAC
>posi6080
TCCCTAAAGGGTAGGGAATGCCTCATTA
>posi6081
TCCCGTTGTGCACTTTGCTCTGGCCTCA
>posi6082
TCCCGGTTGCTTCCTTAACACTGTGTGGGG
>posi6083
TCCCGGTGACTAGTATATTGCATGGTACAC
>posi6084
TCCCGGCTAGCTCAGTCGGTAGAGCATGA
>posi6085
TCCCGCCCTGGTGAATTTGAGGTCAGACC
>posi6086
TCCCGATGGTTCAGGGTACACTACAGAGGA
>posi6087
TCCCGATCTGGTGAAGGCAGTGTTGCTGTGT
>posi6088
TCCCGAGGTGCCGGGATTGCAGACGGAGT
>posi6089
TCCCGACCTCAAGTAATTCTCCTGCCTTAGC
>posi6090
TCCCCTGCAGGATGTTGAAGATGTTCCTT
>posi6091
TCCCCTCTTGGTTTCCATGATGGTGGTTTGC
>posi6092
TCCCCTACAAATGGAAGAAAGGAGGCTTC
>posi6093
TCCCCGTGTGCAGAGACAAGAGATTGTAA
>posi6094
TCCCCGTGCACTGTGCTGAGAAGAGC
>posi6095
TCCCCGCTTCATAAGTGTCGCGTATCTGCTT
>posi6096
TCCCCGAGTGGATGTGTGGTGGTATTGTGT
>posi6097
TCCCCGAAGGCTTTGTGTGTGACTGATGAGT
>posi6098
TCCCCGAAGGCTTTGTGTGTGACTGATGAG
>posi6099
TCCCCGAAGGCTTCGTGTGTGACTGATGAA
>posi6100
TCCCCGAAGGCTTCGTGTGTGACTGATGA
>posi6101
TCCCCGAAGGCTTCGTGTGTGACTGATG
>posi6102
TCCCCATCTTAGGGTTAGCCTATTAGCAAC
>posi6103
TCCCCATAAATTGACAGGAATAGGTGTA
>posi6104
TCCCCAGGTGTCAGTGACACAGGAAGC
>posi6105
TCCCCAGAGAAGCTGTGCCTCATCTCCACC
>posi6106
TCCCCAGAGAAGCTGTGCCTCATCTCCAC
>posi6107
TCCCCACAAGAGCCCTATGAGGAGGGAAAGC
>posi6108
TCCCCACAAGAGCACAGGGAGGCTCGGACC
>posi6109
TCCCCAATGGTGCTGCCTCTGGTTCTCCT
>posi6110
TCCCCAAGAACATTCCATGCAACCCCTTGT
>posi6111
TCCCCAACAAACTTGTCTGTGGTGGCCTA
>posi6112
TCCCCAAAGGCAGGTAAACAAGGCTGGA
>posi6113
TCCCATTTGTCCGACTGATGCAGTCTGCCTT
>posi6114
TCCCATTTATAGGTGGCAAAACTCCGAGGC
>posi6115
TCCCATGTGAGCAGAAGAGGTGCACGCCAC
>posi6116
TCCCATGTGAGCAGAAGAGGTGCACGCCA
>posi6117
TCCCATGCACGGGAGAGACCAGGTGGAGG
>posi6118
TCCCATGCACGGGAGAGACCAGGTGGAGA
>posi6119
TCCCATGCACGGGAGAGACCAGGTGGAG
>posi6120
TCCCATCTTGTTTGCTGCAAATGCCAT
>posi6121
TCCCATCCCTGCCATTAATTACCTGAGAAGC
>posi6122
TCCCATATGGGTCCTAAAGTGGTTGGATTC
>posi6123
TCCCATACCTGAAGGTATCACCAGTG
>posi6124
TCCCATAAGCTCTGCGAGTGAGTAGC
>posi6125
TCCCAGTTCTAGACCTCAAACGGGCTGCC
>posi6126
TCCCAGTTCATCTGCATCTCGTTATTGGGCC
>posi6127
TCCCAGTCAGGATACGCGGGTGGCCAGGGA
>posi6128
TCCCAGTCACGCCTCTGACTCTGCTGCCT
>posi6129
TCCCAGTATGTGGTGTTTTGGTATGGCAGC
>posi6130
TCCCAGTAGCTCTCTGGGGTGCAGTTGATT
>posi6131
TCCCAGGTGGACTTCACACTTCCGTGCTGGC
>posi6132
TCCCAGGTGACATAGATGGCATCAATTCT
>posi6133
TCCCAGGGGAGAAGGTTCTAGTAGGAGATC
>posi6134
TCCCAGGGGAGAAGGTTCTAGTAGGAGA
>posi6135
TCCCAGGGCTGCTGGGACACGTGGCCGC
>posi6136
TCCCAGGAGTCAACCTCCAGGAGCCTCCACGT
>posi6137
TCCCAGGACTAAACCAAGATGAAGCCAAA
>posi6138
TCCCAGGAATTCGCTCGGGTGATAGTATC
>posi6139
TCCCAGGAACGAGGACATAAGATGTACATC
>posi6140
TCCCAGCTACTCCGAAGCCTGAGACAGGA
>posi6141
TCCCAGCTACCTAGGAGGCTGAGGCAGGAG
>posi6142
TCCCAGCGCTCCTCAAGGTGAGCTCCCTT
>posi6143
TCCCAGCATTTGGTGCTGTCAGTGTTGCC
>posi6144
TCCCAGCATTTGGTGCTGTCAGTGTTGC
>posi6145
TCCCAGCACTTTGGGAGGCCGAAGTAA
>posi6146
TCCCAGCACAAGGCAGGTGGAACCTCAGA
>posi6147
TCCCAGCAAGTCCAATGCAGAAGGTGAGTGA
>posi6148
TCCCAGACCACATCTCAGGTTGACGTGCCTT
>posi6149
TCCCAGACCACATCTCAGGTTGACGTGCC
>posi6150
TCCCAGACAAGCAGATGAATGGTGAAA
>posi6151
TCCCAGAAGGCTTCGTGTGTGACTGATGA
>posi6152
TCCCAGAACTTTGGGAGGCCGAGCCAAGC
>posi6153
TCCCACTTTGTACTCTATTTCTGTGTC
>posi6154
TCCCACTTGCTCTCAGGAACCCTGGGC
>posi6155
TCCCACTGTGAGTACCCGCCTTAGCCACTA
>posi6156
TCCCACTGACGATACAACCTTGATAGAGGGC
>posi6157
TCCCACGTGGCTGAGACTACAGGTGCTTGC
>posi6158
TCCCACGATGGAGATGCATGAGGCCTT
>posi6159
TCCCACGAAGCACAACTAAAACCCTGGGC
>posi6160
TCCCACCCCCAAGGAGGCAGACTACAGA
>posi6161
TCCCACAAGAAATGGAGGGAGGTGCTGTC
>posi6162
TCCCACAAGAAATGGAGGGAGGTGCTGT
>posi6163
TCCCACAAAACAGATCTGTTACATCAA
>posi6164
TCCCAATTGTTCAGGATACACTTTAGAGGA
>posi6165
TCCCAAGTGATAGGACTGCAGGTGTATGC
>posi6166
TCCCAAGTAGCTTGGACCACAAGCAGGTAC
>posi6167
TCCCAAGTAGCTGGAACTACGGGTGTGC
>posi6168
TCCCAAGTAAGGTACCTGCGGTCGTCGGC
>posi6169
TCCCAAGGTGCTGGGATTGCAAGCATGAGC
>posi6170
TCCCAAGAATCGCTAGAGGTGGCTCAGTCC
>posi6171
TCCCAACATGATGTGACGCTGGACCT
>posi6172
TCCCAACATCCCTGGAAGCCAGAAGC
>posi6173
TCCCAAAGTGCTGGTATGACAGGTGTGAGC
>posi6174
TCCCAAAGTGCTGGGATTGCAGACATGAAC
>posi6175
TCCCAAAGTGCTGGGATTATAGGCCATGGT
>posi6176
TCCCAAAGTGCTGGGAATACAGGCATGAGC
>posi6177
TCCCAAAGTGCTGGAATTATAGGCATGAGC
>posi6178
TCCCAAAGTGCTGGAATTACAGGCGTGA
>posi6179
TCCCAAAGTGCTGAGATGACAGGTGT
>posi6180
TCCCAAAGTGCTAGGATTACAGGAGTGAG
>posi6181
TCCCAAAGTGCTACAGCTGACTATAAGCGT
>posi6182
TCCCAAAGTGCCGGGATCACAGGCTTGTGCC
>posi6183
TCCCAAAGTGCCGGGATCACAGGCTTGTGC
>posi6184
TCCCAAAGTGCCGAGATTGCAGCCTCTGC
>posi6185
TCCCAAAGTGCCAGGAGTGCAGCCTCTGC
>posi6186
TCCCAAAGTGCCAAGATTGCAGCCTCTGC
>posi6187
TCCCAAAGGCCCCACCTGTTCATTCTACCC
>posi6188
TCCCAAAGCACAGAGAGGTTAAATTAC
>posi6189
TCCCAAAAGGCATGAGCCACTGCGCCT
>posi6190
TCCCAAAACTGGCCACTCTGTTAATGA
>posi6191
TCCATTTGGTACCAAGAAGCAGCGGCC
>posi6192
TCCATTTCACTGCAGCCTGCACAAAA
>posi6193
TCCATTGTTAAGCTAAAGAATATGGGCTA
>posi6194
TCCATTGACCCATCAATGTGCAGAGCGCTCA
>posi6195
TCCATTCCAGCTTCTGTGCTTGACCATCTGT
>posi6196
TCCATTACCAGGGACATGCAAGGGATGG
>posi6197
TCCATGTTGTGTATAGGTGTGTTTCA
>posi6198
TCCATGTGTGTGGAGAGGTCTGTTTCTGGA
>posi6199
TCCATGGTCACACAGGCAGTCTTGGTC
>posi6200
TCCATGGGCTACAGAATGGATGTTGTGTTC
>posi6201
TCCATGCTCTGGGGTTTTGCCAAGAATTA
>posi6202
TCCATGCAGGGTTGTGGTCATTCTCGACCAT
>posi6203
TCCATGCAGGGTTGTGGTCATTCTCGA
>posi6204
TCCATGACTGGTCACAGAAGGAGCTGGTGT
>posi6205
TCCATCTTGAGTAGGTGCTGGGTAAAATG
>posi6206
TCCATCTCATGATTGGGGTCCCATTTACGGT
>posi6207
TCCATCCATGGGGTGGGGGGTGAGTC
>posi6208
TCCATCACTGAAGGAACCACCGGACAGGGCT
>posi6209
TCCATATGCTGAACGCTGGTCCCCTGG
>posi6210
TCCATAGTGAAGAGGGGAGCCAGAGT
>posi6211
TCCATAGGGTGTTGCTGCTGACCCACTGA
>posi6212
TCCATAGGCACAGGTCCGGGGATGGAACTC
>posi6213
TCCATAGGCACAGGTCCGGGGATGGAAC
>posi6214
TCCATAGCATCGTGCTGTGACCAAGA
>posi6215
TCCATACCTTAGGGTGAGGCAGGCGC
>posi6216
TCCATAAGTCAGGATTCCAGTCACAGC
>posi6217
TCCATAAAGAGGTGACACAGATTACGTTC
>posi6218
TCCAGTTTGAAGGCCGTGCATTTGGA
>posi6219
TCCAGTTTAAGCTAGAAGCAAGGAGCCAGC
>posi6220
TCCAGTTCCATCCAGGTTACCGCGAATGCC
>posi6221
TCCAGTGTGACTGGTGTCCATCTAAGAAGA
>posi6222
TCCAGTGCAATGTGGGATAGAAGTGG
>posi6223
TCCAGTGAAAACTCAGGGCGTGATGGAGA
>posi6224
TCCAGTCCAGACTTTGGTCCTTTAACCGACA
>posi6225
TCCAGGTTGTTGGCTGAATCCAGTTC
>posi6226
TCCAGGTTCGACTCCTGGCTGGCTCGC
>posi6227
TCCAGGTGATTCTGATGCGTGTCCAAGT
>posi6228
TCCAGGTGAAAAATGATGGGAGCTCAGAT
>posi6229
TCCAGGTCTGTGCTCATGGCCACCAGGCCCTT
>posi6230
TCCAGGTCTGCCAACTACGAGCTGGGAGA
>posi6231
TCCAGGGTGTTGTGTGCATGTGCTCA
>posi6232
TCCAGGGTCTGTCACTTTGGAGAATGAGCCC
>posi6233
TCCAGGGGCAACTGAAAGCCTCTCTGC
>posi6234
TCCAGGGCCTCTTCTCTGCTAGGAGC
>posi6235
TCCAGGGATGCCTCGTGGTCAGAACA
>posi6236
TCCAGGGAAATGTTGGATTTTGTGGA
>posi6237
TCCAGGCTCGTATGCAGAGGTGTGATCCGTG
>posi6238
TCCAGGCCCGGGGAAGGAGCCTCTGC
>posi6239
TCCAGGCATACAGTGCAAGCTGCTGATGGA
>posi6240
TCCAGGCAGAAGACTGAAGAGCCAGGGCCTGA
>posi6241
TCCAGGATCATCTATGTTACCATAAATGGCA
>posi6242
TCCAGGAGTTAACTCAGGACAAGCTGCC
>posi6243
TCCAGGAGTTAACTCAGGACAAGCTGC
>posi6244
TCCAGGAAGTCTCAACCAATAGCTGAGC
>posi6245
TCCAGGAAGCTGATAAACTGACTCTGGGCCA
>posi6246
TCCAGGAACTCCGGATCCCTTTGCTAGAAAA
>posi6247
TCCAGGAACACAGACAAGTGAAGGGCAAA
>posi6248
TCCAGCTGCTAACCGCGAGTGATCCGCCA
>posi6249
TCCAGCTCCTGACCGCGAGTGATCTGCCCGC
>posi6250
TCCAGCTCCTAACCGCGAGTGATCTGC
>posi6251
TCCAGCGCAGTGGCCTGAGATGACAACATGT
>posi6252
TCCAGCCTGGATGACGGAGGAAGACCCTGTC
>posi6253
TCCAGCCTGGATGACAGAGCAAGACCCTGTC
>posi6254
TCCAGCCTGAGTGACAGGAGTTAAGCCC
>posi6255
TCCAGCCCCTAACCGCAAGTGATCCG
>posi6256
TCCAGCCATAGCCTGAGCTAAAAGAGTAGCC
>posi6257
TCCAGCAGTTTGCCAGATGTTACCTAAACAGT
>posi6258
TCCAGCAGATAGAAGCCAAGGGTGTT
>posi6259
TCCAGCACTCAATTTCCACAGGTCCTTGGGC
>posi6260
TCCAGCACCTGTGTGTCTATCTGCTAGGGT
>posi6261
TCCAGATGGTCCAGATGAGTAAGGGT
>posi6262
TCCAGATGACCCCATGTGTGCAGGACA
>posi6263
TCCAGAGTTACAGCTGATTCATGGAGAC
>posi6264
TCCAGAGAGTCCGACCTGTTAGCAGTCCCCC
>posi6265
TCCAGACACTGCCATAGTGCTGTGGTGCAGC
>posi6266
TCCAGACACGCCGCTTTAAGAGCTTGTAACA
>posi6267
TCCAGACACATCTGAACATCTGAAGGAAC
>posi6268
TCCAGAATTAGGAGGATGCTGGCCTC
>posi6269
TCCAGAAGCTGAGGTGCAAGGATCCC
>posi6270
TCCAGAAGAAGAAACTGTTGCCTGGTGAGA
>posi6271
TCCAGAAATGAGTCCGTCCATCTACAG
>posi6272
TCCAGAAAACATTGTCTGCCTCTGCAAC
>posi6273
TCCACTTGGAGTTTGATGGTTCTAGGCAT
>posi6274
TCCACTGTGATGAAAGGGTTCCTTGGTCAC
>posi6275
TCCACTGTGATGAAAGGGTTCCTTGGT
>posi6276
TCCACTGGAATAAAGTCTCTTTCCTCCAAAT
>posi6277
TCCACTGCAGACTCAATGGATTGATTGGT
>posi6278
TCCACTGAGGTGTCAAAGTACTCCCA
>posi6279
TCCACTCTTAACCTCATTCCTTGTGTGTCC
>posi6280
TCCACTCCCGACACAAAAGCATATTCCAT
>posi6281
TCCACTATTTAGTGCAAAGGCTCCTGGGA
>posi6282
TCCACTAGGTGATGGTGTTGACCTTGAA
>posi6283
TCCACTAAACACACTGTGCATGCTCCCCTC
>posi6284
TCCACGTTTAACTGTGTGACCTTGGGC
>posi6285
TCCACGGTTCCAAACCAGTGTGCAGAGTCTC
>posi6286
TCCACGGTTCCAAACCAGTGTGCAGAGTCT
>posi6287
TCCACGGCTCCGCTCATGCGCCATTCATAA
>posi6288
TCCACGCCATGGAAGGTTTGTTCTTTC
>posi6289
TCCACGCATGATGGGTGCAATGGTGAACCGT
>posi6290
TCCACGCATGACGGGTGCAATGGTGAACCT
>posi6291
TCCACGCATGACGGGTGCAATGGTGAACCGT
>posi6292
TCCACGCATGACGGGTGCAATGGTGAACCG
>posi6293
TCCACGCATGACGGGTGCAATGGTGAACC
>posi6294
TCCACGCATGACGGGTGCAATGGTGAAC
>posi6295
TCCACCTGTATGGATGCTCTATGAAACCCAC
>posi6296
TCCACCTGTATGGATGCTCTATGAAACCCA
>posi6297
TCCACCTGTATGGATGCTCTATGAAACCC
>posi6298
TCCACCTCCCAGATTCAAGTGATTCTCCTGC
>posi6299
TCCACCTATTGCCTCCTGATCGCGGCCACGGC
>posi6300
TCCACATGGTGTTGAGCCTGAGGATGCAC
>posi6301
TCCACATGGGCAGTGGCTTGTCAGCAC
>posi6302
TCCACATGGATCCCTTTGCCTGCCAC
>posi6303
TCCACATGAAGTTACGGAAGTCTTGATCGA
>posi6304
TCCACATCGAGAGTGCCTGCCTGTGGAA
>posi6305
TCCACATAGCTGGGGAGCCTGCATAATGAT
>posi6306
TCCACAGTCAGAACTGTGCAAAGTGCCTCAGC
>posi6307
TCCACAGTAAGGCCAGCAGGGATGAGGAGA
>posi6308
TCCACAGGACAGAGTGCTGGAAAGGAGA
>posi6309
TCCACAGGACAGACAGACCAGGAGTTGGGT
>posi6310
TCCACAGGACAGACAGACCAGGAGTTGGGGT
>posi6311
TCCACAGGACAGACAGACCAGGAGTTGGGG
>posi6312
TCCACAGGACAGACAGACCAGGAGTTGGG
>posi6313
TCCACAGCTGAAGGGATAGAGAAACTGCC
>posi6314
TCCACAGAGACAGAAACTAGATTAGCGGT
>posi6315
TCCACAGAATGGGGTGCAGTGCAGTCTC
>posi6316
TCCACAGAATGGGGTGCAGTGCAGTC
>posi6317
TCCACACTTAGATCCATAGGCACAGGTCCTT
>posi6318
TCCACACTTAGATCCATAGGCACAGGTCC
>posi6319
TCCACAATCCTAACAATTATCCTCTACTGCC
>posi6320
TCCACAAGAAGCTGGTGGAGCAGAGTGTT
>posi6321
TCCACAAACCCCAAGCTAGGCACAGAGTG
>posi6322
TCCAATTTATAGCCTGTTGGTCAGAGGTAC
>posi6323
TCCAATTTACAGCCAGTTGGTCAGATGC
>posi6324
TCCAATGCCATTCCCTGGATAACACGTTTC
>posi6325
TCCAATGCCATTCCCTGGATAACACGTTT
>posi6326
TCCAATGATTGATAAGGTCATGTAAGCCAC
>posi6327
TCCAATCTGGGGGTGATGAGAGGCAGTGA
>posi6328
TCCAATCTCTGCGTGTTACCCAGTTCC
>posi6329
TCCAAGTTATGCTGCAAGAGGTGGGTTCC
>posi6330
TCCAAGTGGGGACTATACAGCCGAAAGGTGT
>posi6331
TCCAAGGTGCTTTAGCTATCAGTAGT
>posi6332
TCCAAGGTCACACAGCCAGAACTGGCAGA
>posi6333
TCCAAGGAAATGAGCCTGGTAGAGGAAGT
>posi6334
TCCAAGCACCATTACTGAAGAGAGTA
>posi6335
TCCAAGATGATTGAGGTTTCTGCTGAGT
>posi6336
TCCAAGATCAAGGTGTTTGGTGGCATC
>posi6337
TCCAAGAGCAAACAGCAGATCTGGTGTCT
>posi6338
TCCAAGAGAACAATCTTATGCCTACCCACA
>posi6339
TCCAAGACGTGCCTTTAAAGGAGGCGGATGC
>posi6340
TCCAAGACGTGCCCTTAAAGGAGGCGGATGC
>posi6341
TCCAAGAAGACATGAGCCATGTGCAAA
>posi6342
TCCAAGAAAATGAGCCTGGTGGAGCAA
>posi6343
TCCAACAGTTAGTAGGGTTTTGGGCCGAGA
>posi6344
TCCAACAGCCACGTACTCCATAAACAGC
>posi6345
TCCAACACCAGGCCTTGGGGCAACGAAG
>posi6346
TCCAACAATGTCCTGCTGAAATGTGTCTCC
>posi6347
TCCAAATGGCTCCCAGCAATATTTGCCTCC
>posi6348
TCCAAATCCACACGGTCATCATGGGCAAA
>posi6349
TCCAAATATGTACAGCTGTGTCACCTGC
>posi6350
TCCAAAGTCCTGAGAGAGACCGAAGCC
>posi6351
TCCAAAGGTGCTGAGATTACAGGTGT
>posi6352
TCCAAAGGCAGAGCAGCAGTACGGGCTA
>posi6353
TCCAAAGGAAAATTGTGGTGACATTC
>posi6354
TCCAAACTGTTCCAATCTCTGCGTGTTACTC
>posi6355
TCCAAACTGAGGGTGTGAACTGTTGGT
>posi6356
TCCAAACTCAGAAGGGGCAGGACCCCCCTA
>posi6357
TCCAAACCAGTGTGCAGAGTCTCCCGGCC
>posi6358
TCCAAACCAAAGGCTCAGCTCTGCTCACAG
>posi6359
TCCAAAATTCATGTGTTGCAATCCTAATC
>posi6360
TCCAAAATCAGACTGGGTGCTGGGATC
>posi6361
TCCAAAAGCCTCTAAAACAGGGAAACC
>posi6362
TCATTTTACAGATGAGCCAACTGAAGTCCCA
>posi6363
TCATTTTACAGATGAGCCAACTGAAGTCCC
>posi6364
TCATTTTACAGATGAGCCAACTGAAGTCC
>posi6365
TCATTTGGGAAAACAGCTTTTGCAGGT
>posi6366
TCATTTGGAATTGTAATGGTGAATGTT
>posi6367
TCATTTATTTCTGCAGTGACAGCCTATCC
>posi6368
TCATTGTTTCACTGTGTTGCCTAGGC
>posi6369
TCATTCTACTTAGTAACATTGCCGCAGCCT
>posi6370
TCATTCAAGACCTTGATAGTGGTGGT
>posi6371
TCATTATTGAGATGAGGACATGGAGGCCC
>posi6372
TCATTATTAGATGGGATAATCATCACGCCT
>posi6373
TCATTATAGATGAGAAAGCAAGGCCTC
>posi6374
TCATTAGTTCTTCTAGGTTTGGAATAGGTGT
>posi6375
TCATTAGTTCTTCTAGGTTTGGAATAGA
>posi6376
TCATGTTGAATTGTGATCCTGAGTGT
>posi6377
TCATGTTCAAAGTGTGACATTCAGTGT
>posi6378
TCATGTGTCACAGGAGAGACCAGGTGGAG
>posi6379
TCATGTGGAATTATATTCTGTAATGTCAGA
>posi6380
TCATGTCAAATTGTAGTCCCCAATATTGGAGG
>posi6381
TCATGGTTGTTGGACTCTGCCTTTGCCTGT
>posi6382
TCATGGTGGTCAGTACAGTTTGGTTTC
>posi6383
TCATGGTCCTACCGATACGTGATGTCACCCC
>posi6384
TCATGGTCCTACCGATACGTGATGTCACCC
>posi6385
TCATGGTCCTACCGATACGTGATGTCACC
>posi6386
TCATGGTCCTACCGATACGTGATGTCA
>posi6387
TCATGGTAGCCTCCCAGGGGAGAAGGTTCTT
>posi6388
TCATGGTAGCCTCCCAGGGGAGAAGGTTC
>posi6389
TCATGGTAAATGCATGTCGGTGTTAGC
>posi6390
TCATGGAGTGGGAGGTCCAGGTCTGCATC
>posi6391
TCATGGACCCTCGTGATTGCATTGGA
>posi6392
TCATGGAAGCTGAGGTAGCTTATGGGAGCCA
>posi6393
TCATGCAGTACCAGCTTGACCTTTGGAT
>posi6394
TCATGCAGCTTGTGAGGAAGCCTTTG
>posi6395
TCATGCAAATGAAGTGACCTGTACAAG
>posi6396
TCATGATGTGAACAGCATACTCACTGC
>posi6397
TCATGATAGATCTTCAGATGTTTGGTGGGC
>posi6398
TCATGAGGTCAGGAGTTCAAGACCAGCCA
>posi6399
TCATGAGAATTCCCTCACTATCATGAGAAC
>posi6400
TCATGAAAGGAGCAAGTTCAAGATCAC
>posi6401
TCATCTTGCAAAACTGAGACTCGGTACCCA
>posi6402
TCATCTTGACTGTAGCTGCCATAATCCC
>posi6403
TCATCTTGAATTATAATGCCTACATGTT
>posi6404
TCATCTGCTAAGTGTGCTACATGCCTAATGC
>posi6405
TCATCTGAGACAAGTCCCGTCTGCCTA
>posi6406
TCATCCTGAATTTTAGCCTCCCATAC
>posi6407
TCATCCCCTGGTACAGAGCTTCTAAGA
>posi6408
TCATCCCAGACCACATCTCAGGTTGACGTGC
>posi6409
TCATCCCAGACAGGAAGGGTGTAGCCTA
>posi6410
TCATCCATGTCCCTACAAAGGCCATCTGA
>posi6411
TCATCCAACGGGTGCTGATGGAATCTCCCCAT
>posi6412
TCATCAGTTGATGGACATTTGGGTGTTGCC
>posi6413
TCATCAGTGGTCATTAGAGAAGTGCAAA
>posi6414
TCATCAGGCATTAGATTCTCGTAAGGAA
>posi6415
TCATCAGGCATTAGAGTCTCATAAGGAGCA
>posi6416
TCATCAGATTCTCCAAGGTCAAAGTGA
>posi6417
TCATCAACCCACAAGATGAAAGATGTGCAG
>posi6418
TCATAGTTGTCTTGAGGATTAGGTGGGT
>posi6419
TCATAGCTCATTTTAGCCTCCAACTCCTGCA
>posi6420
TCATAGCTCACTGCAGCTTGTATTTTTTTG
>posi6421
TCATAAGTGGGAGCTAAATGATGAGAAC
>posi6422
TCATAAGGTTAAGTATGCGTGGGTTCAACA
>posi6423
TCATAACAACTTGATGAGGTGGATGA
>posi6424
TCATAAACAGCTACCTGCTTTCTTGGTC
>posi6425
TCATAAAAGGACAAACTACTATCTAAG
>posi6426
TCAGTGGCCTGCCAGTGTCTGCTGGT
>posi6427
TCAGTGCTCAGTGTTGCCCAGGCTGG
>posi6428
TCAGTGCATTCTCCCTGTAGATTATGGAT
>posi6429
TCAGTGACTGTCTAGGGGGCTTCCGAGT
>posi6430
TCAGTCTTTGGGTGTACAGTTCCTCC
>posi6431
TCAGTCCAGGGTGAATATGCCAGGAGGGA
>posi6432
TCAGTCAGAGAGCTTCAGCACTGTGCCA
>posi6433
TCAGTCAGAAAGCATTGGTACGGTGAGG
>posi6434
TCAGTAGATGGCTGCTTGATCCTATT
>posi6435
TCAGTACAGAAATGTGGATGTGGAGC
>posi6436
TCAGTAAGAAAAGGATGATCAGTGTGAGA
>posi6437
TCAGTAAGAAAAGGATGATCAGTGTGAG
>posi6438
TCAGGTGAAGTTTCAGGAAGTTCATGACGT
>posi6439
TCAGGTCTGTCTTCAAAATGTGTGCA
>posi6440
TCAGGGTTTTCAGGGACAACAACCCCCACA
>posi6441
TCAGGGGCTGCCTGAGTAATAAACTCAT
>posi6442
TCAGGGAGGTAGTGTCTGATTTGCAT
>posi6443
TCAGGGAGATCAATCAGTGCAACAATGAG
>posi6444
TCAGGATGAAGTGGCCTGAATCCCAGC
>posi6445
TCAGGAATATTTTTTGTCTGTGGTAC
>posi6446
TCAGGAACAATGATTGGGAGCCGCAGCG
>posi6447
TCAGCTTGATATTGATGTGAGACATGGGT
>posi6448
TCAGCTTAGACATCCCCCTTGAAAAGGTC
>posi6449
TCAGCTGCCAGCATGGCAAAAACACAGCA
>posi6450
TCAGCTCTCAGCAGAGCAGAGGCCCTGGAGT
>posi6451
TCAGCTCACTGCAATCTCCACCTCCTGGC
>posi6452
TCAGCGGGAGACAAAGGATCATGGTGTT
>posi6453
TCAGCCTGAAATGATACCCAAATAAGAG
>posi6454
TCAGCCTCTTTCCCCAGCCATCCCTGTCATC
>posi6455
TCAGCCTCCATAAGTGTGTGGGCCAGTTC
>posi6456
TCAGCCTACCCTGAAAGATACAGGCCT
>posi6457
TCAGCCCTAGAGGGTAGAAAGTTTTCCCAA
>posi6458
TCAGCCACAACCTCACTCCAGGATGGAAGC
>posi6459
TCAGCCAATGTGAAGATTAAGTCAAGC
>posi6460
TCAGCCAATGAGACATCAGGGAGGGCCCGC
>posi6461
TCAGCATGGAGATTGGTGTTCCAAAGGTC
>posi6462
TCAGCATCCAGCAGTTTCTGCCTCTGCCCT
>posi6463
TCAGCAGTAGCAAACTCCGGACACGCCGCC
>posi6464
TCAGCAGGATGTGGGCGGGGCCAAATA
>posi6465
TCAGCACGTCTGTAAGGAAAATGTTAACTTC
>posi6466
TCAGCACCTTGGTGTTTTTCTGCTGTGTTT
>posi6467
TCAGCACCAGTGTGTCAGTATTTGGA
>posi6468
TCAGCACACTGAGATGAAGTAATATT
>posi6469
TCAGCAACTGCCAAGTCCAAAGGAGC
>posi6470
TCAGCAAAGGTCTGGGTTAGGGTTACACTG
>posi6471
TCAGCAAAGGATGATGGGATTTTCATTA
>posi6472
TCAGATGTCTGGGGACAGTCATTGAGCAA
>posi6473
TCAGATGCGTGCAGGGTGATGTGTGGAGT
>posi6474
TCAGATGCATAGGTGATGCTTGGCCT
>posi6475
TCAGATGATGTCTGTCCTGTGCATAAAGCC
>posi6476
TCAGATGAGGTAAGGTTACATAGGTA
>posi6477
TCAGATCCAACACCAGGCCTTGGTGGTGACGA
>posi6478
TCAGATCACATGTGGGCTTGGAGAAGGAGT
>posi6479
TCAGATCACATGTGGGCTTGGAGAAGGA
>posi6480
TCAGATAGCCCAGCGGCCCCCAGTCCTCCTT
>posi6481
TCAGATAGAGACAACTGTGGGTGGCTGAC
>posi6482
TCAGAGTGCAATTAACTGATAAGGTCCTGT
>posi6483
TCAGAGTGAACAGGCAACCTACAAAATGG
>posi6484
TCAGAGTCTAGTACTGGAGACAGGTGAAC
>posi6485
TCAGAGTCTAGTACTGGAGACAGGTGAAAT
>posi6486
TCAGAGGGGAAAAAGTATCTGCTGATTGAT
>posi6487
TCAGAGGGAAGAGGTCAGGCCTTGGAATC
>posi6488
TCAGAGAGCTGCTGACCTAATGATGAATGC
>posi6489
TCAGAGAGAAGATAGCCACGGACAAG
>posi6490
TCAGAGACCTTTGCAGCAGAGCTTGC
>posi6491
TCAGACTTGTACATGACAGAGAAATAAA
>posi6492
TCAGACTTAACTACTACTGGGTGCTT
>posi6493
TCAGACCAATCTTGATTCACTCCCTGGAA
>posi6494
TCAGACATGGATCCTGCCTTTGAGGAGC
>posi6495
TCAGACATGGATCCTGCCTTTGAGGA
>posi6496
TCAGAATGTGACCGCATTTGGAGATGGAACC
>posi6497
TCAGAATGTGACCGCATTTGGAGATGGAA
>posi6498
TCAGAATGTGACCGCATTTGGAGATGGA
>posi6499
TCAGAATGGAACTGTATTTGGACATGTGG
>posi6500
TCAGAATAATGTGGGCAAGATAAATTCTC
>posi6501
TCAGAAGTCCGAGATCAAGATGCCTGAGG
>posi6502
TCAGAAGGTACAGAAGTGAAATATCTC
>posi6503
TCAGAAGGCCAAGGGGACAGAACTCTGGT
>posi6504
TCAGAAGAGAGCTTGGCACACTGTCAGTGCA
>posi6505
TCAGAAGAAAAAATGAACATGCTCCA
>posi6506
TCAGAAATGAGGACAATGAGGTGAGCTC
>posi6507
TCAGAAAGCATTTTCTGCATACTGCTGGTT
>posi6508
TCAGAAAGCATTGGTCCGTTAAGCATCTGT
>posi6509
TCAGAAAGCATTGGTCCGTTAAGCATCTG
>posi6510
TCAGAAAGCATTGGTCCGTTAAGCATC
>posi6511
TCAGAAAGATGCCCCATATTTATCCTGTGC
>posi6512
TCAGAAAGAATAGATGGTAAGTATCTTTTA
>posi6513
TCAGAAAGAACCAACTCCAGATACGCC
>posi6514
TCAGAAAATGTGGCCAGAGGGTCAGAGGGT
>posi6515
TCACTTGAACCCAGGTGGCAGAGGTTGCA
>posi6516
TCACTTGAACCCAGGAGGCGGAGGTTGCAGTG
>posi6517
TCACTTCTTCAGTGCCCCACTGCTCAAATC
>posi6518
TCACTTCCCACCTCTTAATACTGCCACA
>posi6519
TCACTGTGGATGCTAAGAAGAGTGTTGCT
>posi6520
TCACTGTGCTTTGATGTGGCCTCCACTATT
>posi6521
TCACTGTCGAGGTTATAGTGAGCTATGAAC
>posi6522
TCACTGTCAGCATTTTGGACAAAGCCATTC
>posi6523
TCACTGGTAGTAGAACTGGGACTAGAACGA
>posi6524
TCACTGGGGCTTCCGGAGCTGTAAACAC
>posi6525
TCACTGGGCCTAAATTCACTGGGCATCTGT
>posi6526
TCACTGGGACTGGTTAGACAGTGGGTGCAA
>posi6527
TCACTGCAACTTTAGAACGTCTCTATCACTCC
>posi6528
TCACTGATGGGCACGTTCTTCCCAGAACATC
>posi6529
TCACTGAGGATCCCTTTCAGGATGCTGTGA
>posi6530
TCACTGAGACGATGAGTACTGCCAGGGA
>posi6531
TCACTGAGAAGTGTCACTGGAGGAAGAGCT
>posi6532
TCACTGAGAAGTGTCACTGGAGGAAGAGC
>posi6533
TCACTGAGAAGTGTCACTGGAGGAAGAG
>posi6534
TCACTGAAAAGTGTCACTGGAGGAAGAGCTCT
>posi6535
TCACTCCAGAAGAAACTACCTACCCATCAGC
>posi6536
TCACTCACCTCATTGGTTACAGATCTTGGA
>posi6537
TCACTATGTTGCCTAGGCTGGTCTTGA
>posi6538
TCACTAGGCTGCGGTCGTGTCTTGTTGA
>posi6539
TCACTACTGGCTGGCTCTCATCAGTGTTGA
>posi6540
TCACTACCTATGATGTCGATATTCTGAGC
>posi6541
TCACTAAACTAGTGAATGAACCCAGGA
>posi6542
TCACGTTGTCCGTGTCCCGCACCAAGTC
>posi6543
TCACGTTAGGTGGAATGGTGACCTTGG
>posi6544
TCACGTGGTGAGAGTGTGAGCAAGAGAGA
>posi6545
TCACGTGATTACAGGATAGGCGGGCC
>posi6546
TCACGTATCAGTAGGACTGTGATGCCCAC
>posi6547
TCACGGTGTGGTAGTTTGTTCTTTTGC
>posi6548
TCACGCTGATGGAAGAGATGTGTTCTCAT
>posi6549
TCACGACCCTGTGTCATAGCCTCATCCATC
>posi6550
TCACCTTAGCATTCAAGGCTTGTCTAGTC
>posi6551
TCACCTTAGCATTCAAGGCTTGTCTAG
>posi6552
TCACCTGTAACATGAGAATAATGATGCCT
>posi6553
TCACCTGGGTGCAGGTGGGCTGAGTCCGAA
>posi6554
TCACCTGAGTATGGGAAGTCAAGGGTGCA
>posi6555
TCACCTCTGTGCGTGTGTGTGTATGTGT
>posi6556
TCACCTATTGGTTGTTGGGCAGGGGCTGT
>posi6557
TCACCTACCCATACCCCTAGGCGAGCTGCTA
>posi6558
TCACCTACATGAAATCCCTAGAATAGCGGGGT
>posi6559
TCACCTAATTGAGCTGAACATCTTTCCCGGC
>posi6560
TCACCTAATTGAGCTGAACATCTTTCCCGG
>posi6561
TCACCCTTTCAGATATCTGAGCAGGCGCCC
>posi6562
TCACCCTTTAAGGATGCTGAGGCCTAGA
>posi6563
TCACCCTCCCCGTGAGGTAGGTCCTAC
>posi6564
TCACCCGGCCCGGACACGGACAGGATTGACA
>posi6565
TCACCCGAGCAGTATACACTGTAAACCAATGT
>posi6566
TCACCCCCAGGTCCTGCTCAAAGCTGTGC
>posi6567
TCACCCAGGCTAGAGTGCAGTGGTGCA
>posi6568
TCACCCAATAAAACCCTGTCTTACTCATCAC
>posi6569
TCACCCAATAAAACCCTGTCTTACTCATCA
>posi6570
TCACCCAAGCAGTGTGCACCGTACCCAATGT
>posi6571
TCACCCAAGCAGTGTGCACCGTACCCAATG
>posi6572
TCACCCAAGCAGTGTGCACCGTACCCAAT
>posi6573
TCACCAGGCATCTGTTGGAGGAGCAAGAGT
>posi6574
TCACCAGGCATCTGTTGGAGGAGCAAGA
>posi6575
TCACCAGGAAAAGGAGATGTAATCTGTAAA
>posi6576
TCACCAGCTGTTGTATAAAATCCACTTTCCTT
>posi6577
TCACCACAACCGAATGAGCTAAGGATTCTC
>posi6578
TCACCACAAAGACCAACCATGGGATCA
>posi6579
TCACCAATAAATAGCGTGGGTTCCCAGAG
>posi6580
TCACCAACAGGGATTGTGGTCAAACT
>posi6581
TCACATGTTGATGCCAGCTCACAAACA
>posi6582
TCACATGTTGAAATTGAATCCCCAGTGTGA
>posi6583
TCACATGTGGGCTTGGAGAATGAGTGC
>posi6584
TCACATGTCCAGGTAGAGACCAGGTGGAG
>posi6585
TCACATGGGTCTAGTCAGTCGTTGAAATGCA
>posi6586
TCACATGGGTCTAGTCAGTCGTTGAAATGC
>posi6587
TCACATGGGAAGCACTGTTCTAGGCCCTGGT
>posi6588
TCACATGGCAAGCACTGTTCTAGGCCCTGT
>posi6589
TCACATGAGAAAAGTGCCTAAGCTGGTTCC
>posi6590
TCACATGAAAGGGTTGTGATTGATTTGAGC
>posi6591
TCACAGTTTTTCATCTGGAAAATGCAATGCCC
>posi6592
TCACAGTTCGCAGCACTAGAACCCAC
>posi6593
TCACAGTGGAGGCCTCTAGGATTTTGGAGCA
>posi6594
TCACAGTGCTGCAGAGATATTGTTTATGGCC
>posi6595
TCACAGTGCTGCAGAGATATTGTTTATGGC
>posi6596
TCACAGTGCCTGGGTTTGGTTCTAGCCCTC
>posi6597
TCACAGTGCCCAGACACTGCCCTTGCGAGC
>posi6598
TCACAGTCTAGTGAGGTTGACAGGCATGT
>posi6599
TCACAGTCTAGTGAGGTTGACAGGCATGCA
>posi6600
TCACAGTCTAGTGAGGTTGACAGGCATGC
>posi6601
TCACAGTCTAGTGAGGTTGACAGGCATG
>posi6602
TCACAGTCTAGTGAGGTTGACAGGCAT
>posi6603
TCACAGTCTAGTGAGGTTGACAGGCA
>posi6604
TCACAGTAATCCCTCCAATGGCAAGAGA
>posi6605
TCACAGGTATTGGTGCTTCTTGCCTGAGT
>posi6606
TCACAGGGCATATGATGATGGCTTAACTT
>posi6607
TCACAGGCCTGTGGGTTGATTAGGGTGGC
>posi6608
TCACAGGCACACTGCTTCATGAGAGA
>posi6609
TCACAGGAAACACTTGTGCTTGAGGTGT
>posi6610
TCACAGCATGGAGCGTCACGATAGGGGATC
>posi6611
TCACAGCATGGAGCGTCACGATAGGGGAT
>posi6612
TCACAGCATGGAGCGTCACGATAGGGGA
>posi6613
TCACAGCACTCGGGAGTGATGGATCTGG
>posi6614
TCACAGATGTTGACTGCCTGAGCCGCTGT
>posi6615
TCACAGATGGAACAATGGTGAGAGCACACCT
>posi6616
TCACAGATGGAACAATGGCAAGAGCA
>posi6617
TCACACGAGGGTTTCTGCTGACTGTG
>posi6618
TCACACAGTAATGATGTGACTGGGGGC
>posi6619
TCACACAGAAACATTCAGAACCTATGATA
>posi6620
TCACACAACCACAGGGTGAAGTCCCACAATT
>posi6621
TCACACAAAGCCTATTTTGGTGGTCTCTTC
>posi6622
TCACAATAACCATTTGATGGATGCATAATA
>posi6623
TCACAAGAGGAAGCCAAGTGGTGGATGGAA
>posi6624
TCACAAGAGGAAACCAAGTGGTGGATGGAA
>posi6625
TCACAAGAGGAAACCAAGTGGTGGATGGA
>posi6626
TCACAAGAACAGCACAGGAAAGTTCTGCCCCC
>posi6627
TCACAACCCACTAATGGTGTGCGACCCACGT
>posi6628
TCACAACAGATGCAGATGAAGAGATGTGT
>posi6629
TCAATTGGCATGTGATCAAAAGTGGGTGTC
>posi6630
TCAATTGCTGGATGGTATTGTAATGAATGG
>posi6631
TCAATTCTTGACTTCTGTGCACCCATAGGCC
>posi6632
TCAATTCAGGACCAGTATGCTTTGCATGAC
>posi6633
TCAATGTCCCGATACCCGTGTGCATGTCTT
>posi6634
TCAATGGTTATGCAGAGATTCTCACAGAGC
>posi6635
TCAATGGAAGCTCCATTGTGCCTCTCGATC
>posi6636
TCAATGCCCAATGCTAATCACTCATGCTCT
>posi6637
TCAATCTGCCTTCTGCTGGTATTAATGGCC
>posi6638
TCAATCGAATACATGAAGAAATACAATGGTT
>posi6639
TCAATCCTACATTGTTGGCAAAGGTCTGT
>posi6640
TCAATCAAAGCCTACTTTCTCTAGCC
>posi6641
TCAATAAGGGTGGAAGCGACGGGGAAAGA
>posi6642
TCAATAACATGACATCAGCTTTAAAAAC
>posi6643
TCAATAAATCGGCACTTACTGAATTGAAC
>posi6644
TCAATAAATATTTGTAGAATGCATGAATGCC
>posi6645
TCAATAAATATTTGTAGAATGCATGAATGC
>posi6646
TCAAGTGGGCTAACGCAAGTATGGAGGC
>posi6647
TCAAGTGATAGGTGCACAACATTGTA
>posi6648
TCAAGTCACCTGCTTGGCCATCTTCCAACT
>posi6649
TCAAGTAGAGGTACTTGTGGAAAGGACCGA
>posi6650
TCAAGGTTACTGTGAGCTTGATTGCACCA
>posi6651
TCAAGGTTACACAGAAATATGACAATG
>posi6652
TCAAGGTGTTGGCAGGGTGAGTTTCTACTGT
>posi6653
TCAAGGTGTTGGCAGGGTGAGTTTCTA
>posi6654
TCAAGGGTTGTGGGACTTCAGAAGAGA
>posi6655
TCAAGGAAGACTCCTTGGATAAGCTGGTGT
>posi6656
TCAAGGAACGCCACTGACTGTTGCCAATGA
>posi6657
TCAAGCTCTGATAGCCTGGATGCCTT
>posi6658
TCAAGCGTGACCAGAGTGGGTGCTGA
>posi6659
TCAAGCAGGTAAAATACAAGGTGTCA
>posi6660
TCAAGATGGAGTTACTCTGGTTCCAGTGT
>posi6661
TCAAGATGAGTTGCCCTGCTTTGAATGCC
>posi6662
TCAAGATGAAGACCAGATATATATTTCATAA
>posi6663
TCAAGAGGTGGGGTCTTTAAGAGATC
>posi6664
TCAAGACTAGGGTACAAGTCCTCAGGCTC
>posi6665
TCAAGACCAGCTTGGGTAACATAGGGAGA
>posi6666
TCAAGACAATATGTGCACCACTGAACATA
>posi6667
TCAAGACAATATGTGCACCACTGAAC
>posi6668
TCAAGAAGCTACCCTGTCACCACTGG
>posi6669
TCAACTTGAAATGCAGGCCCAGTTAGC
>posi6670
TCAACTTCCCATGCTCAGTGATCTACCCAC
>posi6671
TCAACTTATGGAGACTCACCATAGTCTGGCC
>posi6672
TCAACTGTGTCGTTCTAGTGCCTTTTGGCCTT
>posi6673
TCAACTGGGCAAATTCCTAGGAACTGC
>posi6674
TCAACTCATAAGTTGACCATGGCCCACAGT
>posi6675
TCAACTAGGTCCATGGGCACAGGCCCAGAGG
>posi6676
TCAACTAGAATGCAGAGTCCACAAAGTCAGT
>posi6677
TCAACTAGAATGCAGAGTCCACAAAGTCAGG
>posi6678
TCAACTAGAATGCAGAGTCCACAAAGTCAG
>posi6679
TCAACTAGAATGCAGAGTCCACAAAGTCA
>posi6680
TCAACTAGAATGCAGAGTCCACAAAGTC
>posi6681
TCAACCCCAGAGGTGTCAGCTGCTCCCA
>posi6682
TCAACCCAGGTGCTCACCAATGGTCAA
>posi6683
TCAACCAGGGGTAATTTTGCTCCCTAGGTA
>posi6684
TCAACCAAATTGTCTTGCCTATTCACCCCA
>posi6685
TCAACATCCAGCTGCCCGTGTGTTCCTCCGC
>posi6686
TCAACACCTTGAGCTCAGACTTCAGC
>posi6687
TCAACAAGGAGCAGGTGCACCTCACTGTCC
>posi6688
TCAACAACTGTGCTGCAAATGGAGCC
>posi6689
TCAACAAATTGTGCTTGGACAACTAGATTA
>posi6690
TCAAATTTCAAGGTGACTTGTTTGGGCA
>posi6691
TCAAATGTGTGTGTTGAATGAATGAA
>posi6692
TCAAATGTGCATGTGTGTGGCCCTCA
>posi6693
TCAAATGGTGTCATGAGTTCTCTCTCTCTGT
>posi6694
TCAAATGCCTAATAGGACTTGCTTCC
>posi6695
TCAAATAGGAACCAGGAGTACGGGAGGAGC
>posi6696
TCAAATACAAATATGATCACGGCAATCTGC
>posi6697
TCAAATAACTCAGTAAGGGTGGAAGGGAC
>posi6698
TCAAAGTGTTGGCAAGGCTGTGCTCCTCA
>posi6699
TCAAAGGTGGGCGTGATGGTATAGAA
>posi6700
TCAAAGGTGACATTCAAGTTTCTGGTTTG
>posi6701
TCAAAGCTGATTCTCTTACAACTACACGAG
>posi6702
TCAAAGATCAGATGGTTGTAGATGTGGT
>posi6703
TCAAAGATCAGATGGTTGTAGATGTGGGT
>posi6704
TCAAAGAGCAAATTAGGGCCTGAGTCAGAG
>posi6705
TCAAAGAAGGCCTGCCAGAGGAGGTCGC
>posi6706
TCAAAGAACTCAATAAGGGTGGAAGCGA
>posi6707
TCAAACTTTGAAGCGTTGGTTGTGTGACA
>posi6708
TCAAACTCTACAACCTTGACGGACCGGAC
>posi6709
TCAAACTCCTGACCTCATGATCCGCCTGCCT
>posi6710
TCAAACCATCCACAACTCTCCCTTAA
>posi6711
TCAAACAGTTGTGATGGAGGCCAGTGTTTA
>posi6712
TCAAACAGTTGTGATGGAGGCCAGTGTT
>posi6713
TCAAACAGCGACTTAGTGATGGAACTC
>posi6714
TCAAACACTGATGCCTTTGAGTCGGGTCC
>posi6715
TCAAAATGGAGTCGCTCTGGTTTGAATGC
>posi6716
TCAAAATGAGATCACATTGGATTAGGATG
>posi6717
TCAAAAGTGGGTGTCAAAATGACTGTGGAA
>posi6718
TCAAAAGTGGGTGTCAAAATGACTGTGGA
>posi6719
TCAAAAGTAGGGAAGCCGATGGTGCGGCC
>posi6720
TCAAAAGGCTTAGTAACAACAGTGAGA
>posi6721
TCAAAAGCCCGTGTTGGTGAGGATGAGA
>posi6722
TCAAAACACGTGTGTGTGTGTGTGTGTGT
>posi6723
TCAAAAAACAGGCAAACGTAATCTGTGGGG
>posi6724
TATTTGTGGTGTCACGTGTATGTGGTC
>posi6725
TATTTCTTGATGATATGCTAAATAAGGG
>posi6726
TATTTCAGGAATGCAAGAAGGTGGTTC
>posi6727
TATTTCACTTAGGATAAGGTCTTCACGGT
>posi6728
TATTTATTGGTAATCAAACAAAGAAGCAGGT
>posi6729
TATTTATTGGCGATCAAACAGGTGGTGAGA
>posi6730
TATTGTTGGCCAAAGGCCTGGATTGCCTTGC
>posi6731
TATTGTTGGCCAAAGGCCTGGATTGCCTTG
>posi6732
TATTGGTTCTGCTCCTAAACAATTAC
>posi6733
TATTGGCTATGTTCTGAGGTTGGTTC
>posi6734
TATTGGCCATTGCAACAAAGGGTAAACGCAC
>posi6735
TATTGGCCAATGTGGTCTGGAACTGC
>posi6736
TATTGGACTGAACAAAGGGGGGCAAACAC
>posi6737
TATTGATGCCTAGAGATATGTGTTCTC
>posi6738
TATTGATGCCGAACTCAGTGCGGACACCCCGT
>posi6739
TATTGATGCCGAACTCAGTGCGGACACCCC
>posi6740
TATTGATAAAAAGTGCTAACGATCATCTGA
>posi6741
TATTGAGTGGAAGTAGCTAGGGTCTCAGGGT
>posi6742
TATTGAGTGGAAGTAGCTAGGGTCTCAGGGG
>posi6743
TATTGAGTGGAAGCAGCTCTCAGCTGATGGT
>posi6744
TATTGAGTGGAAGCAGCTCTCAGCTGATGGA
>posi6745
TATTGAGTGGAAGCAGCTCTCAGCTGATGG
>posi6746
TATTGAGTGGAAGCAGCTCTCAGCCGACGGA
>posi6747
TATTGAGGTCCAGTTTACATCCAGTAC
>posi6748
TATTGACTGAGGGCCTACTGGATGCGAGA
>posi6749
TATTGAATGTGCCTTAATTCGAAGTGTGAC
>posi6750
TATTGAATGTGCCTTAATTCGAAGTGTGA
>posi6751
TATTGAAGTCTTCTACAGGCTAGATGTGT
>posi6752
TATTGAAATCATGGAAGCTGAGGTAGCTTA
>posi6753
TATTCTTGATGTTGTGGTCCATGTAAGTC
>posi6754
TATTCGAGATGCCAACAGCCAACAGGCCAAT
>posi6755
TATTCCACTGTGCACAGTTTGAATTTGGAGCC
>posi6756
TATTCATGTTTATGGTTCCCTTGCTTCAGTA
>posi6757
TATTCAGCACTACGAAGAAATGGTCTATC
>posi6758
TATTCAAACTTTGAAGCGTTGGTTGTGTG
>posi6759
TATTATCTCATTTAATTCTGAGCACCTCTG
>posi6760
TATTATCTCAGTTAATCCTCAGCACGTC
>posi6761
TATTATCTCACAGTTCTGGAAGACAGAAG
>posi6762
TATTAGTGAACTCTCTGGATCCCAGGTA
>posi6763
TATTAGTCAGAGAAACACTCACTAGCTGC
>posi6764
TATTAGGTTGGTGCAAAAGTAATTTTGGGTT
>posi6765
TATTAGGAATTGTCCATTGAATGTTAGC
>posi6766
TATTAGCCAGGATCAGAGGATGTCTGGTCA
>posi6767
TATTACCTGTGGCTAGCAGATGTTGGG
>posi6768
TATTAAGTGGAAGTAGCTCTCAGCAGATGG
>posi6769
TATTAAGCTCTCGGGCGAGGTTCACTGGT
>posi6770
TATGTTCGCCCTCTGGCTGTTGAGAGTGA
>posi6771
TATGTTCAACAGGGCTGTCTGATACTGGG
>posi6772
TATGTGTGCTTCTGTCAGGTTGGCTGCATA
>posi6773
TATGTGTCCAGGAATTTATCCATTTCTTCCA
>posi6774
TATGTGGAATCACAAGGCATCCTAAA
>posi6775
TATGTGCTGAATGGTTCACGGGTGGCCAT
>posi6776
TATGTGCTAGACATTGGGTAGGCATC
>posi6777
TATGTCCTAGCTGTCTAAAGCTTAACTTC
>posi6778
TATGTCCCAGAGATTCTGGTATGTTGTG
>posi6779
TATGTATGTGTGTGCGCATATGTATGTGTA
>posi6780
TATGTATAAGTGCGCATTCTTCTAAAGACA
>posi6781
TATGTAGATGACATTCTCCTCTGTGCCC
>posi6782
TATGGTTTGGTCTTTTCCAGAATGGCCTA
>posi6783
TATGGTCAGCTAGTTGCTTTGGGATT
>posi6784
TATGGGGTCCTTTAGACCAGCTGACGTGGTA
>posi6785
TATGGGGCCTATGGCTAAATGACTTTGT
>posi6786
TATGGGATGTGTTGCAGATTAAATGA
>posi6787
TATGGGACCTAGTCATCTGTATGTTA
>posi6788
TATGGGAAACAAAGGGATGGGCTAAAATAT
>posi6789
TATGGCTCAAACCAACAGGACAATTTGC
>posi6790
TATGGCCCAAGTGACAGAACTGTTTGC
>posi6791
TATGGATGCTCTATGAAACCCACTTT
>posi6792
TATGGATATATGTTGGTGACTTCCAGCCCC
>posi6793
TATGGAGCTTTGTGAGATTGACTGTTC
>posi6794
TATGGAGCAGCTCCTTTTGAGGATCTT
>posi6795
TATGGAACCAAAAAAGAGTCTACATAGCCA
>posi6796
TATGCCATTGAAGAGAAGTGGGGAGA
>posi6797
TATGCCAGGAGGGAGGTTGACCCGCCAGGTC
>posi6798
TATGCAGCATTGGCTTCAGGTGACAGC
>posi6799
TATGCAGATGGGTTATCTACCTGACGGGT
>posi6800
TATGCACTACTGGCTCATCCTCATGCCTC
>posi6801
TATGCACCCAGCCTCTCCCCGATCCGTCAGC
>posi6802
TATGATGTTAGCACAAGGGTGAAATCACCTA
>posi6803
TATGATGATGGCTTAACTTGGGCTCAGAGG
>posi6804
TATGATGATCAAGAGGCTGTCCTTTG
>posi6805
TATGATAAGTGCTGGGAGGAAAATGCCCAA
>posi6806
TATGAGGTGTGACACTAACTGTGAAGGTC
>posi6807
TATGAGGTGTAACACTCACTGTGAAGGTC
>posi6808
TATGAGGTGCTGTTTCCTGAAGTTAAGAA
>posi6809
TATGAGGGAAGACAATGTGGAGAGGCAAGG
>posi6810
TATGAGCTGTAACACTCACTGCAAAGGTC
>posi6811
TATGAGCTGCAACACTCACTGGGAAGGTC
>posi6812
TATGAGCCTCAGTGTTGGTGTCTTCT
>posi6813
TATGAGCATCAAATGAGAAGGTCCTA
>posi6814
TATGAGACTAATGGACTGTAGGTGCAGTGAGT
>posi6815
TATGACAAATGTCTGCATCTGTGCCTAAGC
>posi6816
TATGAAGATTGGTGTGGGAAGGGTCCTAA
>posi6817
TATGAAGACTTCTCTGCTAGACTGGG
>posi6818
TATGAAAGAGACACACTTCCTGGGAAAT
>posi6819
TATCTTTAGAAGGAGCCATGTGCCTGGCAT
>posi6820
TATCTTTAGAAGGAGCCATGTGCCTGGCAAA
>posi6821
TATCTGTGACACCTTGGGGACGTGTGGTTC
>posi6822
TATCTGGAGACCTGGGATTAATGGAAAGG
>posi6823
TATCTGCCATAGCTAGTGATTCCTCAGAT
>posi6824
TATCTCCTATTCCACATGCTTCTAGAATC
>posi6825
TATCTCCAGCCTTCTCTCTGTATCCAGTT
>posi6826
TATCTATCAGAGTCACCTGAAAACTTGCCA
>posi6827
TATCTATCAGAGTCACCTGAAAACTTGCC
>posi6828
TATCGTGATTTTACAGATGAGGTGGC
>posi6829
TATCGAGGATAGGAGAGTATATGGGTT
>posi6830
TATCCTCAGTGCCTGATATATAGTGAGGGC
>posi6831
TATCCCATTACAGCATGCTTTGAAAGGA
>posi6832
TATCCAGGTCACACTGATGCAAGAGGTGG
>posi6833
TATCCAGCCCAGATACTACGCTTTTCTCAC
>posi6834
TATCCAAGGAAGGCCTCCCTGAGATA
>posi6835
TATCATTATTACTAGCATAAAAGGTGGCCTC
>posi6836
TATCATGTTGCCAAGGATATGGAGGAA
>posi6837
TATCATGTGTTAGCCTCTGATTTTGCC
>posi6838
TATCATAGCATGTGTCACGCTACCTGATA
>posi6839
TATCAGCCTAATAGCTAATGTCAGCATAACC
>posi6840
TATCAGCCTAATAGCTAATGTCAGCATAA
>posi6841
TATCAGAGATTTTCAGATAGCCTCAAAAAC
>posi6842
TATCACCCAAGCAGTGTGCACCGTACCCAAT
>posi6843
TATCACCCAAGCAGTGTGCACCGTACCCAA
>posi6844
TATCACCCAAGCAGTGTGCACCGTACCCA
>posi6845
TATCACCCAAGCAGTGTGCACCGTACCC
>posi6846
TATCACCCAAGCAGTGTGCACCGTACC
>posi6847
TATCAAGTTCTTCATTGACTTCTCAGTGC
>posi6848
TATCAAGACTCCTGTCTCAAGGGCCGAGC
>posi6849
TATCAAAAGGACAGAGGGCTGTCTGTATCC
>posi6850
TATATTGCCAAATTGCCCTCCAGAAA
>posi6851
TATATGTACGTGTTGTGTGCATATGTGC
>posi6852
TATAGTGCTGTTGCTCCCATAACCAGGAT
>posi6853
TATAGTCCCAGCTACTTGAGAGGCTGAGGC
>posi6854
TATAGGTGTGTTCAGATTGGCAACAGG
>posi6855
TATAGGAGATTTGGGACCCACACCAGGTA
>posi6856
TATAGCGGTTGTTAATACAGTTTGGTGTT
>posi6857
TATAGCCAATATTTCTTGCCACATAAGGTC
>posi6858
TATAGCAGGGTCACGCCAACGGCTTATGGT
>posi6859
TATAGAGAAAGAAATAAGGGGACCCGGG
>posi6860
TATAGACACAGGATAGGGGCATGGTAGG
>posi6861
TATAGAAATGTTTCAATTGCTGGATGGTA
>posi6862
TATACTGCTGATGGGAATGCAGTGGAACC
>posi6863
TATACGTGCAAATCACAGGGCATATGATG
>posi6864
TATACGGGTTTGGCACCACAGGGTGGA
>posi6865
TATACGGGAATTGATACGGGAATTGATC
>posi6866
TATACCGAGACATTCCATTGCCCAGGGAC
>posi6867
TATACCCTATGGGGAGGATATTCCCTGT
>posi6868
TATACCACTGGAGGCTATGTGAGCAAACAG
>posi6869
TATACACACTTCAAAAAGTGGGTGGGCTA
>posi6870
TATAATATGCCTAGTACAGTGCTTGACACAA
>posi6871
TATAAGTGCGCATTCTTCTAAAGACATAAGT
>posi6872
TATAAGCCGCTGCCCCTCTGGGACGA
>posi6873
TATAAGATTTGTTCAGCCGATTGTGC
>posi6874
TATAAGAGGTATAACTATAAATTTGGT
>posi6875
TATAACCTGACGCAGCTACCCTACTGCTGTGC
>posi6876
TATAACCCTGAGGTAGGACACTAAATGT
>posi6877
TATAACCCTAGGACTTTGGGAGGTGAAGC
>posi6878
TATAAAGGAAACAAATGAATGAACAAC
>posi6879
TAGTTTTGCCGTCTGTAGGCAGCTTGTGT
>posi6880
TAGTTTTGCCATCCATAGGCAGCTGTGTT
>posi6881
TAGTTTCAGATTCTGTGGCTTTGAGGT
>posi6882
TAGTTTCAGAAGGAATGGTACCAGCTCC
>posi6883
TAGTTTAAGACACAATCGATCTATGAGCCTA
>posi6884
TAGTTGTGCCCATGCTGAGCTCTCAT
>posi6885
TAGTTGGTCATGCAGTGATGGGTTTACCTA
>posi6886
TAGTTGGTCATGCAGTGATGGGTTTACC
>posi6887
TAGTTGAGTTGATGCAGACTGAGGAGGTC
>posi6888
TAGTTCACAAATCTCATTGTGAAGAGGCA
>posi6889
TAGTTCAATGGTGAGCAGTGGAGCCGAGGT
>posi6890
TAGTTAGGTTTCGTTTTCCTGAGTGTGAC
>posi6891
TAGTTAGGTTTCGTTTTCCTGAGAGTGACGT
>posi6892
TAGTTAGGTTTCGTTTTCCTGAGAGTGAC
>posi6893
TAGTTAGGTTTCGTTTTCCTGAGAGTGA
>posi6894
TAGTTAGAGAGACAGACTCACTGATAGACA
>posi6895
TAGTTAGAATTAACTTTGAGTGACCTT
>posi6896
TAGTGTTCTGTAGCACTGTAGGATGAC
>posi6897
TAGTGTTAAGCCACTGGTGGACGGAGTGT
>posi6898
TAGTGTGCCCTAGAATGAATGTTGCCAGC
>posi6899
TAGTGGATCAGACCAGCAGCAGACTGCA
>posi6900
TAGTGCTGTGTGCTGAGAATTCAGCAGC
>posi6901
TAGTGCCTATTGTTCAAAGGATGCAGTC
>posi6902
CAAGACATGGTCCTTACTCTTGAGAGGTTT
>posi6903
CAAGAATTGAGGTTTGGGAACCTCTGCCTA
>posi6904
CAAGAATGAAGCCGTGACCTTGGCGG
>posi6905
CAAGAAAGAATTCAGGGTGATGCCACA
>posi6906
CAACTTGGTTCGAGTTTCGTTTGTAC
>posi6907
CAACCACCATCTGCTAAGTGTGCTACATGCCT
>posi6908
CAACATAGCAAGACCCTATCTCTACAAC
>posi6909
CAACAGAGCAAGGACTCGCTGATCGCC
>posi6910
CAACACAGTGTCTATCAGCTCCGAGCCAC
>posi6911
CAAATGGCAGAGTCTTGGATACAGGG
>posi6912
CAAATGAAGAGTGCTTTTGATGGGTTC
>posi6913
CAAATAACTGCCACCCAGATTGATCA
>posi6914
CAAAGCCAAGGAATGGCAGGGATTGC
>posi6915
CAAACTTGTCTGTGGTGGCCTAGGGAGTT
>posi6916
CAAACACGGACCAGAAGAGTGTGCAGTTGC
>posi6917
CAAAACTACAAAGTGGCACACCCCAAG
>posi6918
ATTTTTTGCAATTGCAAATTGTGCTGCTA
>posi6919
ATTTTTGCAATTGCAAATTGTGCTGCTA
>posi6920
ATTTTGCAATTGCAAATTGTGCTGCTA
>posi6921
ATTTGCCATCCATAGGCAGCTGTGTTAGCCA
>posi6922
ATTTGAGGGTATGAATGGTAATGTCACCAA
>posi6923
ATTTGAGGATCTGCACCCCTGACACAGCCA
>posi6924
ATTGTGGAGCAATATGCGGCCTGTGA
>posi6925
ATTGGTTGGACCAGATGTGCCATTTGC
>posi6926
ATTGGTTGCCAATCAGAGGCTGAAGTGA
>posi6927
ATTGGTGAACAGCAGATGTTGCTGCCTGA
>posi6928
ATTGCTGATGTGACGGGTTTTGACGAGAG
>posi6929
ATTCAGTAAATATGTGTTGGGTGAAGGG
>posi6930
ATTCACTTAACGAGTGTGTAGGCACCTTCTA
>posi6931
ATTAGGTTGGTGCAAAAGTAATTTTGGGTTC
>posi6932
ATTACCACAAACCTGGTGGATTGAAACAGC
>posi6933
ATGTTAGGGTCCATAGGTGGCTGTGTTAGT
>posi6934
ATGTGGTCAATTTTGGAATAGCTATGGT
>posi6935
ATGTCTCACATCCAGGACATGCTGATGC
>posi6936
ATGTCGTACTTGGTGGCAGGAGAGAGTGC
>posi6937
ATGTCCATTATACCACTCTGCATGCCTTTGC
>posi6938
ATGTCCATCACAGTCATGCTAGGGGA
>posi6939
ATGTCCACACTTAGGTCCATAGGCACAGGTC
>posi6940
ATGTCACGTACTACAATGTCATAATGTC
>posi6941
ATGTAACTGCTACATGGTACCCAGATGGCC
>posi6942
ATGGTTTGACTCTGAAACAAAATTGATAAGT
>posi6943
ATGGGGCATTGAAATAGATTGAAGAT
>posi6944
ATGGGATATGAAGGGCAGGTTATGCCATA
>posi6945
ATGGCTGACAAACAAAAGGGGTTCCCCATGGT
>posi6946
ATGGCAAGCACTGTTCTAGGCCCTGGGTA
>posi6947
ATGGAGGAAAGTGACTGATCTGCCGGAGA
>posi6948
ATGGAGCAAATGAATCGGACTATCAAA
>posi6949
ATGGACAACATGTTGATGGCAGGAGG
>posi6950
ATGCTGTGTTAGTTGTTGACAGTGCCTGGT
>posi6951
ATGCTAAGTGTGCTACATGCCTAATGC
>posi6952
ATGCCTTAGACATGCCAGATGGTCTGGGG
>posi6953
ATGCCTGAAAACTAGTTTTACCACTGG
>posi6954
ATGCCTCATAAATAAGTTCAGTGTGTCT
>posi6955
ATGCCAGTGATTGGCTTAGGAATGGCCACGGT
>posi6956
ATGCCAGTGATTGGCTTAGGAATGGCCACGGG
>posi6957
ATGCCAGTGATTGGCTTAGGAATGGCCACGG
>posi6958
ATGCCAGCATGAGAACGTAGCCAGGA
>posi6959
ATGCCAGCAAGACCAAGTTTATTCCTGTAGT
>posi6960
ATGCAGCACGCTTATATGGACACTAGGTGA
>posi6961
ATGCACCACCCTACTGGAAACTTCGTGCGT
>posi6962
ATGCAAATTAAGAGGTGAATTATGCAGAA
>posi6963
ATGCAAAGTACTTGAATGGTGACCAGTGG
>posi6964
ATGATTTCTGTGTCTGTTATGGTGAT
>posi6965
ATGATTGACAAGGTGAAGCAAGTCACGTGA
>posi6966
ATGATAAGTGCTGGGAGGAAAATGCCCATT
>posi6967
ATGAGATGCATAGGAAATTGCAACGCCTGC
>posi6968
ATGAGAACTAGGAGTTTCCGGTGCAAAGA
>posi6969
ATGAATGAATGAATGGGTGAAAGAAGAT
>posi6970
ATGAAGTAATACTGCCCAGATTCAGAGCAGA
>posi6971
ATCTCACTGTCGAGGTTATAGTGAGC
>posi6972
ATCTAGCTACTCTGGTAGGGCCTTGGA
>posi6973
ATCTAACTGCTATTAGAATATGGACGATGACC
>posi6974
ATCCTACGCTATTTCTCTAAGGTCAA
>posi6975
ATCCCTAAAGGGTAGGGAATGCCTCATTAC
>posi6976
ATCCATGAGTGTGATGCTTCCAGTCTTA
>posi6977
ATCATGGTCCTACCGATACGTGATGTCACCC
>posi6978
ATCAGGAGCACTGATGTCTGTGGGCC
>posi6979
ATCAGCAAAATGGCAAAGTAGGTGGCTC
>posi6980
ATCAGATCACATGTGGGCTTGGAGAAGGA
>posi6981
ATCAGACATGGATCCTGCCTTTGAGGAGCTTT
>posi6982
ATCAGACATGGATCCTGCCTTTGAGGAGCTT
>posi6983
ATCAGACATGGATCCTGCCTTTGAGGAGC
>posi6984
ATCAGACATGGATCCTGCCTTTGAGGA
>posi6985
ATCAGACATGGATCCTGCCTTTGAGG
>posi6986
ATCACATGTGGGCTTGGAGAAGGAGTG
>posi6987
ATCACAGTCTAGTGAGGTTGACAGGCATGC
>posi6988
ATCAATGATGAGTACCCTGGGGTGTCT
>posi6989
ATCAAGTGGCTCCCCAGTGATAGGTGA
>posi6990
ATCAAGAACATGGCTGGTGTGATGCAA
>posi6991
ATCAAAAGTCACAGGTGGCGGGCCAGAGA
>posi6992
ATATATGTAAGATCTACATTGGTTTGGTCC
>posi6993
ATAGTATAGTGCTTAATATGTGCCAGG
>posi6994
ATAGCTAAGTAGGGTCTTGAGGATGC
>posi6995
ATACTCTTTTAGTTTTGCCATCCATAGGCAGC
>posi6996
ATACGGATGATGATTAGTCCTAAGTGCTTCC
>posi6997
ATACATTCTTGGGTGGTGAATAGGTTC
>posi6998
ATACATCTTCGGGGTGTTTTTGCCTT
>posi6999
ATAACCTGACGTGTCCACCTTACTGCTGTGT
>posi7000
AGTTGGCAGTGTGCAACCAGAAGAGGGCC
>posi7001
AGTTGGAGGAGAGTCCTGGACCACGGA
>posi7002
AGTTGATTTCATCTCCCCTACAAATGGAA
>posi7003
AGTTCTGGAGGCCATAAGTTTGAAATCAAGGT
>posi7004
AGTGTTCACAACTGAAACCCCAGTGGGCATT
>posi7005
AGTGTTCACAACTGAAACCCCAGTGGGCAT
>posi7006
AGTGTTCACAACTGAAACCCCAGTGGGCAA
>posi7007
AGTGTCTGCAATGGCAAGTGACTGTGGC
>posi7008
AGTGGGCATGTGTTACAGTAGACTCTGTTA
>posi7009
AGTGCCTGAGGATTCAGTGCCTGGTGAGGA
>posi7010
AGTGAAGCAAGGAGGAAATTGCAGTG
>posi7011
AGTCCAAGATGAAAGTACTGGCAGCCCCGTT
>posi7012
AGTCATAAAAGATGTTGGCAAGGAAG
>posi7013
AGTCAGGGGGTGTGGCTGAGGACAGCTTGC
>posi7014
AGTCAAAGGAGAACATTTTGGAGCTCTAAGT
>posi7015
AGTAGATCGATGTTGAACTGGGGCTGGAGA
>posi7016
AGTAGAGACAGGGTTTCACCATGTTGGCCA
>posi7017
AGTACTCACACCAGTAATTCAGGGAGCTTCT
>posi7018
AGTACACTTGTGCTGAAGTATTTTGATGGAC
>posi7019
AGTAATGGGATTGCTGGGTCAAATGGTA
>posi7020
AGGTTGGTTATTTCCTGGGCTACATACC
>posi7021
AGGTTACACAGCTTATAAAAGACACAAGC
>posi7022
AGGTGGAACAGTTTCATCCTGAATCCAT
>posi7023
AGGTGATAAGGCTCTGGAATAAGACA
>posi7024
AGGTCCCTGATCTCTTCACGTTGGTA
>posi7025
AGGTAGCTTATGGGAGCCTGGGTCTTAGA
>posi7026
AGGTAGCTCTGGAGTTTGCTTCCCTACTT
>posi7027
AGGGTTGTGTGTAAGGGGCTGCAAGT
>posi7028
AGGGTTGAAAAAAGCTACTTATTGGGTA
>posi7029
AGGGTGGTCACACTGACCTTGCAGAGTTA
>posi7030
AGGGTGCTGATTGGTGTGTTTACAAACCTT
>posi7031
AGGGTGAATCTTCTAAGTGATTGACAAGGA
>posi7032
AGGGTCAAGAGCCTGCTAAGATGTGTCC
>posi7033
AGGGTATTCATTCCCTTGGCACACCCGAC
>posi7034
AGGGGTTTCAGGATGAAGGTCCATGCTGA
>posi7035
AGGGGTCTGCCTTCATGAATGGATTAATGCC
>posi7036
AGGGGCTAAACTGGCTCACATTGCAGCTGC
>posi7037
AGGGGCAGCTGCTTGTGTATCGTCACCTCT
>posi7038
AGGGGATTATTCAGAAAGTCTGTCTGG
>posi7039
AGGGGAAGCAAGGCATGTCGTACTTGGTGT
>posi7040
AGGGGAAACACAGGAAGTGTTTAAGGCATGC
>posi7041
AGGGCTTGCATGATGTCCTTTGGAATG
>posi7042
AGGGCTAAGAAAAATGAAGCTGGATCACCAA
>posi7043
AGGGCGGTGCAAGATGTGCTTTGTTAAAC
>posi7044
AGGGCATATGATGATGGCTTAACTTG
>posi7045
AGGGCAACAGGCAGAGGGAGCTTCCAG
>posi7046
AGGGATGTTACTTTCAGGCTAATAGAA
>posi7047
AGGGATGTGTTGCAGATTAAATGAGTTCA
>posi7048
AGGGAGTTTTGTCAGTTGCCCTAAAA
>posi7049
AGGGAGGTTTGAAACTGCTTTGCCAAAGA
>posi7050
AGGGAGATTAACTCCAGGCAGAAGGAC
>posi7051
AGGGAAGCCACGAGGGACTGTGCCATGA
>posi7052
AGGGAAATTGCCATAGGACAGGTTTGGG
>posi7053
AGGCTTAGTACCTGGGTAATGAAATAGTCT
>posi7054
AGGCTGTCTGCAAGCTAGAGACGTAGTGATGT
>posi7055
AGGCTGAGAAGTCCGAAATCAAGATGCCTG
>posi7056
AGGCTGACTAAGAATTCCTAAGCATAG
>posi7057
AGGCTAGAAGTCTAGGGTCAAGGTGT
>posi7058
AGGCTAAAGGTAGTTTCGATTGAGGT
>posi7059
AGGCGTGATCTCGGCTCGCTACAACCTCCA
>posi7060
AGGCCTCTGGAACTGGGAGACATGAATGT
>posi7061
AGGCCCAACAAATGCTGATTAACGCAGG
>posi7062
AGGCCAGACACACATCAACACTCCTTGCTAGA
>posi7063
AGGCATGTGATGCAGGTGTGACTTGATT
>posi7064
AGGCATGTCGTACTTGGTGGCAGGAGAGTA
>posi7065
AGGCATGTCGTACTTGGTGGCAGGAGAGA
>posi7066
AGGCAGTGAGCTGTGGGCCTGAATGT
>posi7067
AGGCAGGACTCAACTTCAGACCAGATTGA
>posi7068
AGGCAGATTGATTAACAGGAGAAAATGCA
>posi7069
AGGCACAGGATGGGGTCATGGTAGGCCAGG
>posi7070
AGGCACAGGATGGGGTCATGGTAGGCCAG
>posi7071
AGGCACAGGATGGGGTCATGGTAGGC
>posi7072
AGGCAACAAAGAGCATGATGAAAGCA
>posi7073
AGGCAAAGTCTGTAAAATGTGCTTGATGC
>posi7074
AGGATTAGAAAACTGAAGCCAGGTTCAGC
>posi7075
AGGATGTGTACGTTGATCTAGCAATT
>posi7076
AGGATGCAAAGTATTGATCCTGGGTGTGTC
>posi7077
AGGAGTTCGGGGCCATAGTATGCGAT
>posi7078
AGGAGTAGTAGCATAGCAGATGGAAC
>posi7079
AGGAGGCAAACCCAGAGAAAAGAGAG
>posi7080
AGGAGGAAGAGGTGTGGGAGGAAGGTC
>posi7081
AGGAGCCAATGTGGTGGTTCTGCCAG
>posi7082
AGGAGCAAATCATGTCTTATACATGGT
>posi7083
AGGAGATGCTCAGTAAACGTTTGCTGG
>posi7084
AGGAGAAATGGAAATGGTTTTGGGTGA
>posi7085
AGGACCCATTCCTTAGGGCAGTGCCTCTAGC
>posi7086
AGGACAGTTCATGCCCGATGAGAAGTGCAG
>posi7087
AGGACAATACACCCAGGCCTGATCTTCAGA
>posi7088
AGGAAGTGACCAGCCCGATGTGTGCTAA
>posi7089
AGGAAGTCAAAGGATGGTAGTTTTCAC
>posi7090
AGGAAGCCAGTGATGAAGCTGAGGAC
>posi7091
AGGAAGAGGAATAGGCTATGACCTAATGCT
>posi7092
AGGAAGACGAGGTGTTGAGAGATAGC
>posi7093
AGGAACTTACAATCATGGCAGAAGGCAAAG
>posi7094
AGGAAAGGCAAAGGGAAGAGAGATGC
>posi7095
AGGAAACTTACAATCATGGCAGAAGGCAAAG
>posi7096
AGGAAACCAAGTGGTGGATGGAATTGTCAGT
>posi7097
AGGAAAAGGTGCTGTGCTTTGATGTGCACA
>posi7098
AGGAAAAGCACTTGGGACCAGGAGGAGC
>posi7099
AGCTTTGTCATGGTGAGCTACTTCTCGC
>posi7100
AGCTTAGTTTCTTCGACGGAAAACATTTGT
>posi7101
AGCTTACATGGACGGTCTTGCCTCAA
>posi7102
AGCTGGAGTGCAGTGGTGCGATCACGGC
>posi7103
AGCTGCTGACGCGGATAACTCAGTGCTTGC
>posi7104
AGCTGCATTCAAAGCTGTTCTGGGCTGC
>posi7105
AGCTGAGAGCCTTGAAGATGATGAGC
>posi7106
AGCTCCTTCCCAGCTGGTGTCACCTACTCT
>posi7107
AGCTCACTCAGGTAGAATAATGGCAAG
>posi7108
AGCTCAATAAATCGGCACTTACTGAATTGA
>posi7109
AGCTACCCGAGTGTTTCTGAATTGGCC
>posi7110
AGCTAAATGAAGCAGCCAGTGCCACACAGT
>posi7111
AGCTAAATGAAGCAGCCAGTGCCACA
>posi7112
AGCGTTGGTGGTATAGTGGTGAGCATAGCTGC
>posi7113
AGCGTTGGTGGTATAGTGGTGAGCATAGC
>posi7114
AGCGTTGGTGGTATAGTGGTGAGCATA
>posi7115
AGCGGGAGACAAAGGATCATGGTGTT
>posi7116
AGCGGAGGGACCAAAAAGATGTTTGTG
>posi7117
AGCGCATACATAGACCACTCTTGTGAGA
>posi7118
AGCGCAACACAAACCCACTGGAAGGAAGA
>posi7119
AGCGACCCCTCCCTTCTGCTTGAGGA
>posi7120
AGCCTGTTTGATGAGAGCACTACCTTCCTTC
>posi7121
AGCCTGCCCACTGAGGTGAAGTTTCAGGA
>posi7122
AGCCTGAGCAACATAGCGAGACCCCGTCTCTA
>posi7123
AGCCTCATCACTTCTTGGCTGTTTGGGT
>posi7124
AGCCTCAGCAATGATGGGCACCCCTC
>posi7125
AGCCTACTGCAGAACTATAAGCCAATTAA
>posi7126
AGCCGAGATTGTGCCACTGCACTCCAATC
>posi7127
AGCCCGGCTAGCTCAGTCGGTAGAGCATGAGA
>posi7128
AGCCCGGCTAGCTCAGTCGGTAGAGCATGAG
>posi7129
AGCCCAGTGTAACGTCAGTCCACAGA
>posi7130
AGCCATGGATGAAAGATGCACAGGTACAGC
>posi7131
AGCCAATGGGGCGAAGCTACCATCTGT
>posi7132
AGCATGGTGTAATATTAAGGACTGGG
>posi7133
AGCATAGCCTTTGGCTTGGTGACACTAGC
>posi7134
AGCAGTGTCCTGTGGATTTAGCAAGGCTGC
>posi7135
AGCAGGTGATGTTTCCTTCTGGATATGC
>posi7136
AGCAGGATGATTCTAAATCACTAGGAA
>posi7137
AGCAGGACGGTGGCCATGGAAGTCGGAATCC
>posi7138
AGCAGCTTATTCACAATTGCCGATGCTGA
>posi7139
AGCAGCTATCTTTAGAAGGAGCCATGTGCCTA
>posi7140
AGCAGCTATCTTTAGAAGGAGCCATGTGCCT
>posi7141
AGCACTTCTCCTTGCTGCTGCCACGTGAA
>posi7142
AGCACCTGCGATGCCAGGATTGACTGTCCA
>posi7143
AGCACATGATCTACAGCTGTGATAGTTTAGC
>posi7144
AGCACAGGGAGGCTCGGACCCACAGCTGTA
>posi7145
AGCAATACTTTTGCATGGTTCCAAATT
>posi7146
AGCAAGTCCCACACTGCGTGACCTCAGGCA
>posi7147
AGCAAGGCATGTCGTACTTGGTGGCAGGA
>posi7148
AGCAAGGAAGCCATCAAAGTCCAACAGGA
>posi7149
AGCAAATGTCACGCACAGTGATAGCAGGAGC
>posi7150
AGCAAATCACTTAACTTCTCTGAGCCTCAGT
>posi7151
AGATTGTGCGACCTGACCCTGGCCAACGGG
>posi7152
AGATTATGGAGGCTGAAATTCCCAAGA
>posi7153
AGATGAGTAACTCCTCCTTCGCAGGCCCA
>posi7154
AGATGACTTTGGGAGATTATGACACC
>posi7155
AGATCAAGGTGCTGGTAGATTGAGTGTC
>posi7156
AGATCAAGATGCCTGAGGATTCAGTGCCA
>posi7157
AGATAAACACGTGAACAAAGGTCTCTGCA
>posi7158
AGAGTTGTTCTCAGCCCAGTGGAGCA
>posi7159
AGAGTTGCGCAGCGGAAGCGTGCTGGGCCCA
>posi7160
AGAGTGCATAAAAGAGTGTTGTCCAAGT
>posi7161
AGAGGATGTATGGAAACACCTGGATGCCT
>posi7162
AGAGGAGCCGGTGCTGCTATTCTAGCTTGA
>posi7163
AGAGCTGTAACACTCACGGGGAAGGTCTGC
>posi7164
AGAGCTATGTCACCATAGACCTGTGT
>posi7165
AGAGATGGCATCAAAGGTGGCCTTGGT
>posi7166
AGAGAGTACAATGGTGGTTACCAGAGA
>posi7167
AGAGAGAGGATACTTGGGTTTTAGTC
>posi7168
AGAGACAGAAGGTAGATTCATGGTTGCCGG
>posi7169
AGACTTAGAGATGGAAAGTAGTTCAATGGT
>posi7170
AGACTTAGAGATGCAAAGTACTTGAATGGT
>posi7171
AGACTGAGTAGGAGTGCTGGTGCATG
>posi7172
AGACCTTGCTATGAGCCACGCACTGAGCTC
>posi7173
AGACCTGGGATCAATGGAAAGGAATGTTC
>posi7174
AGACCAGACTCAGGGGTAGCCTTTTCAAACT
>posi7175
AGACAGGTGGACAGAAAGACCACGGGT
>posi7176
AGACACAGGATAGGGGCATGGTAGGCCAGA
>posi7177
AGAATTCCCACATGTTGTAGGAGGGACCT
>posi7178
AGAATGTTAGCACAGGTCTTTGAATAAATTT
>posi7179
AGAATGGTGGTATTTGTTCAAGATGG
>posi7180
AGAATGGCCTAGGAATGGGAATCCTACTGT
>posi7181
AGAATGGCCAAAGTTTAGAGTCAGGTGCACC
>posi7182
AGAAGTTGCAAAAGCAGAGATGGCACCA
>posi7183
AGAAGGTGAGAAGAGACAAACTAGGTTATT
>posi7184
AGAAGGGAAATATCTCCCAGCCACCCTGGTC
>posi7185
AGAAGGAAGAACACCACACAGATGGAC
>posi7186
AGAAGCGTGCTTTCCACTAGATTATAAGCTC
>posi7187
AGAAGATCTAGCTAAGATCATTGATGAAGGT
>posi7188
AGAAGAGGAACTGTTTTACTTAGTGTTAGA
>posi7189
AGAAGACTGCTGCAGGGATGGAACTT
>posi7190
AGAAGACCGATTAATAGATGACAGTGC
>posi7191
AGAACTTCAAGTAGAGTGCCTGGTCGT
>posi7192
AGAACCTCTGGTTGAAGCCTCCACAC
>posi7193
AGAACAGAACAGGACAGGGATCTTCACAGC
>posi7194
AGAACAAACACGGACCAGAAGAGTGTGCA
>posi7195
AGAAATTGAGTGCAGCGCTGGTGGGC
>posi7196
AGAAATCGAGCACAGCACCGGTGGGC
>posi7197
AGAAAGGAAAGGGTGAACTGGGAGGA
>posi7198
AGAAACTGGAGTCATACACTGAAGGTGGG
>posi7199
ACTTGGAAGATTCAAGTGCACAGTTTGACT
>posi7200
ACTTAGTGCTGCAGTGGGTATTAAGG
>posi7201
ACTTAGGTCCATAGGCACAGGTCCGGGGAT
>posi7202
ACTGGTGGATTGGACTACTGAAGCCATAAC
>posi7203
ACTGGTCCAAGCATTAGGTCATAGCCTGTTC
>posi7204
ACTGGGCAGCAAATCTCAAGAGGTGT
>posi7205
ACTGATGACGTTACCTTGTGAAATTCCTTC
>posi7206
ACTGAGGTGAAAAATGCAATTGACTAC
>posi7207
ACTGAACTGTAAGAGAATGGTGGAGTC
>posi7208
ACTGAAAGGCAAACAGCTTCTGGCTCTCAGG
>posi7209
ACTCAGTATACCACTGGAGGCCACGTGAGT
>posi7210
ACTCAAGGAAGTAGGGATGGCCAAGTT
>posi7211
ACTAATGTAATTGGTACTACTGCCTTGATTT
>posi7212
ACGTCAAGAAGCTGGACACCCTCCACTTT
>posi7213
ACGGGGAACAACCTGAGTGCCTGCTAAATGT
>posi7214
ACGGGATTGTCATGCAGATCTGGCTGTG
>posi7215
ACGGAGTGACAAAGCTGTTTCTAGGGCCGG
>posi7216
ACGGAAACTGGCCGACCTGATCTCCAAGA
>posi7217
ACGCTGCTGATAAAGACATACCTGAGACTGT
>posi7218
ACGCATGATGGGTGCAATGGTGAACCGTGT
>posi7219
ACGCAGTCAGTACTCAAACAGTTGTGATGGA
>posi7220
ACGATGCAGCATCACTGGACTGTAGCC
>posi7221
ACGACACTGATTTGCCCAGTGATTGCC
>posi7222
ACCTTTGGCCTTGCCTATGGGTTGTTGGAA
>posi7223
ACCTTTGGCCTTGCCTATGGGTTGTTGGA
>posi7224
ACCTTTCCTAGAGCTCCAGGGACCGGGGA
>posi7225
ACCTTGTCTCCCTTGCAGGGTGCACGATGT
>posi7226
ACCTTCGAGAGCAGGGTCAGGACAGC
>posi7227
ACCTGGTGAACTCATTTCCTTAAGGGCTA
>posi7228
ACCTGGTACCTGTGAATGTGACCTTACATA
>posi7229
ACCTGGAACATAGGTGCTTGCTACACACGT
>posi7230
ACCTGGAAAAGCCGAAGACCCTCAATGC
>posi7231
ACCTGCTGAGAATGATAGCAATTAGAAGGG
>posi7232
ACCTGCCTCCAAAACTGCTGGTGTTGCCAGA
>posi7233
ACCTCTGTGAAATGGATTGAGCTACTCCTGC
>posi7234
ACCTCCTAGTCTGCTTTTAGCTTGTC
>posi7235
ACCTATAACTGATTGGGGTACCTGAGA
>posi7236
ACCGGCTGGTGACCTGAAGTAAAGGAT
>posi7237
ACCGAGGAATCAATCTGCCTTCTGCTGGT
>posi7238
ACCCTTTGAAGGAACTGGATCGCCAC
>posi7239
ACCCTTGCAGCAGTGCTTCTTGGTACC
>posi7240
ACCCTGCTATGTGCCAGGCGTGCTGA
>posi7241
ACCCCGTGACATGAGTTTGCCTATGTAAC
>posi7242
ACCCCGATCAGTTTCCCTACATTGATC
>posi7243
ACCCCGAGGAACAAGGTGTACAGGGA
>posi7244
ACCCCAAGTAACCAATGGAATCCTCTAGGG
>posi7245
ACCCCAAAGCTGGAAGGATCTGGTTC
>posi7246
ACCCAGAGATGCTGAAGGGTTTGCCT
>posi7247
ACCCACGTAGGTTGGAGTGACTTGCC
>posi7248
ACCCAATGCCAGTTAATGTGTAAGCCTC
>posi7249
ACCCAAGTCACCTGTTGAACACTTTGCTGC
>posi7250
ACCCAAACAATTGTGTGATGCAGGCC
>posi7251
ACCATGTATGTTATTTGGGTGAGGCATATC
>posi7252
ACCATCTGCTAAGTGTGCTACATGCCTAATG
>posi7253
ACCATCTGCTAAGTGTGCTACATGCCTAA
>posi7254
ACCATAGCACCCTGAGCCTCTTTGGACAGC
>posi7255
ACCAGTGCTTTTGAGCCTTGCTTGGGCCT
>posi7256
ACCAGGTTGAATTCCTTGGCCAGGGGAGGA
>posi7257
ACCAGGGATGATAATGGGCCAAGAACCAAAGT
>posi7258
ACCAGGGATGATAATGGGCCAAGAACCAAAGA
>posi7259
ACCAGACTCAGGGGTAGCCTTTTCAAAC
>posi7260
ACCACTGATTGCTTATGCTGGGCACAATTT
>posi7261
ACCAATGATGAGATTGGAGGGTGTCTGAAT
>posi7262
ACCAATGATGAGATTGGAGGGTGTCT
>posi7263
ACCAATGATGAGACAGTGTTTATGAA
>posi7264
ACCAAGTACGGGACCTTATGAGACTGCGTG
>posi7265
ACCAAGACTTAGAGATGGAAAGTAGTTCAA
>posi7266
ACCAACAGGAATAGCATTGAATCTGGAGGT
>posi7267
ACCAAAGTCGCCTGTTCTTTCACTGTGC
>posi7268
ACCAAAAATGCCAAATGCCTCCTGAG
>posi7269
ACATTCTTGCCCACAAATAGGATGGTTT
>posi7270
ACATCAAGGATGATGCTAGATGTAGGGT
>posi7271
ACATATGATGCATGAAATGGGGTATGTCC
>posi7272
ACAGTGCTGCAGAGATATTGTTTATGGCC
>posi7273
ACAGTGAAAAGGATTCTTGTTGCCAGGGA
>posi7274
ACAGGTGACAGGCTGCTTTCGTGACT
>posi7275
ACAGGGTGGTCCTCATGAGGATAACATGAGA
>posi7276
ACAGGGTGCTGATTGGTGTGTTTACAATCCC
>posi7277
ACAGGAAGAATGTGTCTCTACAAAAAAA
>posi7278
ACAGGAAGAATGTGTCTCTACAAAAAA
>posi7279
ACAGCTGATATCTCCTGGTGCTATCCCCA
>posi7280
ACAGCTCCGAGGAGACAGTGACCATC
>posi7281
ACAGCCAACAGGTGTAGAGAAAGGTGCTGT
>posi7282
ACAGCCAACAGGTGTAGAGAAAGGTGCTGC
>posi7283
ACAGCAGATATTGGTGAACCGCAAACGC
>posi7284
ACAGCAATGACCATATCCTGGGTGTCCT
>posi7285
ACAGCAAATCTTTGCCATCTGTTCCTGTCC
>posi7286
ACAGATGGTAGTCTTGGCAGAAGCCTT
>posi7287
ACAGAGGAGATAATCTCCAGGATGCC
>posi7288
ACAGAGAATGCCAATCACTGAGACGATGAGT
>posi7289
ACAGAAGAAGAAACTGTTGCCTGGTGAGA
>posi7290
ACACTTTCAAGAAAGTTGTGGTCAGGAC
>posi7291
ACACTTGGAAGTGCTGTGATTTCAATGAT
>posi7292
ACACTGTTGAACCTAGAGGACATCATGGTA
>posi7293
ACACCTTGACTTTGCCTTCTGGTGTC
>posi7294
ACAATGGCCACTCAACTCTTCCTCTTC
>posi7295
ACAATCTTGACTGAGGTTCATGGAGCT
>posi7296
ACAAGGGAGCCTGGGAAACCTTGGCAA
>posi7297
ACAAGGCACATCCTGCACAGCCCTAGATCCC
>posi7298
ACAAGGAAACTGCAGGGAAATTGCCTT
>posi7299
ACAAGAGGAGGGGTCTGCGTGACCAAA
>posi7300
ACAAGAAGATATCCAAGTAGCCAATGTGCAC
>posi7301
ACAACACCTAATCAAATTGGCTCTCGAGA
>posi7302
ACAAATCACCTTAACCCATCTGAGCC
>posi7303
ACAAAGGAAGAAGGTGGTATTCCAGC
>posi7304
ACAAAAAATTACCCGGGCGTGGTGGCAGG
>posi7305
AATTGGATCACACATGGGCTTGGAGA
>posi7306
AATGTGTCCAGACATTGCCAGATGTCC
>posi7307
AATGGGGACCATGGTCATACAACTGCA
>posi7308
AATGGATCCAAACCAAGATGATGTATC
>posi7309
AATGACAACAACGAAAAGATGAGGAGATAC
>posi7310
AATGAAGGTATTGTCAGATGTGCAAAGT
>posi7311
AATCGGATCACACGGGGGCTTGGAGAAC
>posi7312
AATCGGATCACACCTGGGCTTGGAGAA
>posi7313
AATCATGGGATGGTTCTGAGAAATGC
>posi7314
AAGTTGATTTCATCTCCCCTACAAATGGAA
>posi7315
AAGTGCTATACAAAAGGGAGATCCTGA
>posi7316
AAGTGACGTACAGAAAACATTAGTGAG
>posi7317
AAGTCCATTGAGCTTTGTGAGCCACTGCCCA
>posi7318
AAGGTTACATTCTGAGGTGCTGGGTGGAC
>posi7319
AAGGTGTCCATTAGTTCAGTCTGAAAAGGC
>posi7320
AAGGTAATGTGCCTGGATGTGGATGTAGGC
>posi7321
AAGGCTGAGAAGTCCGAGATCAAGATGCCT
>posi7322
AAGGCTGAGAAGTCCGAAATCAAGATGCCT
>posi7323
AAGGAGCCATGTGCCTGGCAAATCAGC
>posi7324
AAGGAGCCAAAATGGAGTCTGTCCGGC
>posi7325
AAGGAATGAACAATTCCAGACATGCTGC
>posi7326
AAGCCTCAGCAATGATGGGCACCCCTCC
>posi7327
AAGCCCACACATGGAGGTCCTGCCTT
>posi7328
AAGCAAAACCCGTCCCCACAGACATGCT
>posi7329
AAGATGCCTGAGGATTCAGTGCCTGGTGAGG
>posi7330
AAGATGCCTGAGGATTCAGTGCCTGGTGA
>posi7331
AAGAGCTGTAACACTTGCCGTGAAGGTCTGC
>posi7332
AAGAGACCTATCAAGACCTGTATCCAGGA
>posi7333
AAGACTTAGAGATGGAAAGTAGTTCAATGG
>posi7334
AAGACCTGGGATCAATGGAAAGGAATGTTC
>posi7335
AAGACATGGGCTGTGTCAACTCAGGGT
>posi7336
AAGAAGTTGGAATGCTAGCTGCTTGTCTA
>posi7337
AAGAAGTGAGTCACACCCCTGTTGCAC
>posi7338
AAGAAGTGAGTCACACCCCTGTTGCA
>posi7339
AAGAAGTGAAAATAGCCTTAACTGATGACATT
>posi7340
AAGAAACTGTTGCCTGGTGAGAGAAAGAG
>posi7341
AACTTTGAACTTGAGGGTGATGATTT
>posi7342
AACTCAAAGGCCGGTGCCAGTGCAGG
>posi7343
AACCCACTAATGGTGTGCGACCCACGGGA
>posi7344
AACCACCATCTGCTAAGTGTGCTACATGCC
>posi7345
AACCAAGTGGTGGATGGAATTGTCAGGA
>posi7346
AACCAAGACTTAGAGATGGAAAGTAGTTC
>posi7347
AACAGGATACAGTCCTCACACTCAATGGGC
>posi7348
AACAGCTGGAGTAGAAAAGGTTGCCTA
>posi7349
AACAGACATTGGAGACTCAGAAGGGT
>posi7350
AACAAGATCAGAGGTGCTAAGTGCTATA
>posi7351
AACAAAGGCTGAGATAGCTTTAGGTGTC
>posi7352
AAATGCTGAAGGAGCAGAAGTGTGTCTT
>posi7353
AAATATGGTGAACAGGAATGGGAATG
>posi7354
AAATACTGTTTGAAGGGCTTCTGTGT
>posi7355
AAATAAACCTGTCCTTGTTGACTGTCGAGCC
>posi7356
AAATAAACCTGTCCTTGTTGACTGTCGAGC
>posi7357
AAAGTGATGCTGTGTGAAATACCATGA
>posi7358
AAAGTGATGATGGAAGATGGGGGTGACCCTA
>posi7359
AAAGTGAGGAGCGTCTCCGCCCGGCCGCC
>posi7360
AAAGGTCCTAGAGTGAGTTGGTTCAGAGAT
>posi7361
AAAGGAAGAAACTCTGAACACCAGAGGGGACA
>posi7362
AAAGCCATTCATGAGGATAGTGACCCCATGA
>posi7363
AAAGCATTGGTCCGTTAAGCATCTGTAGGTA
>posi7364
AAAGCATTGGTCCGTTAAGCATCTGTAGGT
>posi7365
AAAGCACAGCATACCCAGAAGAGCTGGA
>posi7366
AAAGCACAGAGCCAGAAGAGGACCTAGAGA
>posi7367
AAAGCAAGGCATGTCGTACTTGGTGGCAGG
>posi7368
AAAGAGAATTGAAAACATAGGTGCACACAGGC
>posi7369
AAAGACATGGGTTGAGTCCTACCATTCC
>posi7370
AAAGAAGTGAGTCACACCCCTGTTGCACGCC
>posi7371
AAACTTATAATCATGGTGGAAGGTGAAA
>posi7372
AAACTTACAATGATGGCACAAGGGGAAGC
>posi7373
AAACTGATTTAGGTGACCCAATGTTCCA
>posi7374
AAACTGACCAGATGAATGAGAAACCC
>posi7375
AAACCTACATCCACACAGAAACGTACAC
>posi7376
AAACCCTACCACTGTTACTACAGACTAATGAG
>posi7377
AAACAGTGGTTACAGGGGGCTCAGAT
>posi7378
AAACAGCCTGTGGTGTTCTGTGTGACC
>posi7379
AAACAAAGAAACAGGTGGTGAGAATGTGT
>posi7380
GCTTAGTGGTTGGTGATCAGTGC
>posi7381
TACAGAACCTCATGGTACGG
>posi7382
ACGCCTCCACGAGTGTCTT
>posi7383
CTTACTCTCTCTCCTTGCGGGT
>posi7384
TCATTCCTGACTCACCACCGTC
>posi7385
CAGGTTCCGACGCGAGTACAGG
>posi7386
TAAGTGTGGATTGATTTGGAG
>posi7387
GAGGAGAGGTTGCTGG
>posi7388
ACGCCTCCACGTAGTGTCTT
>posi7389
TTCAACTGCAGCTGAGGAAGAGGGC
>posi7390
TCCTGTATCAGCTCTTGAGACC
>posi7391
TCAGAACTGAGGAGGG
>posi7392
TCTGGAGAGCCTGCATTGGGGGAGA
>posi7393
TGTGTTTACCCGACCCGTGG
>posi7394
TAGTCCAAAACTCAGAAAATACAGAAGGGA
>posi7395
AGAAGACATTCGTGGAGGCGTC
>posi7396
TGGGTTGCTCCATTAGGG
>posi7397
AGGTGGACAACAATAAGCG
>posi7398
TGGAAGCTCCCCAGCTGCTGGGTC
>posi7399
GTCGGCCGAGCAGGCACAGC
>posi7400
CCAAGGGACAGCAGGACTG
>posi7401
TCGTTTCTGGCTGCTGCTGCTCTTC
>posi7402
TTTACGAGTAGTTCTGCAGC
>posi7403
TGGGAACCAGAAGACACTCGTG
>posi7404
TAGGATGTGGCTAGAGAACGGAGC
>posi7405
CTGGCCTAGGGTGGGGAAGG
