# Supplementary material for: Accurate Prediction of Transposon-Derived piRNAs by Integrating Various Sequential and Physicochemical Features
Source: PLoS One. 2016 Apr 13;11(4):e0153268. doi: 10.1371/journal.pone.0153268 (PMC4830532; doi:10.1371/journal.pone.0153268)
Supplement: S1 File — (ZIP) [file pone.0153268.s001.zip › S1/Datasets/mouse_nega_samples.fasta]

>nega1
TAAGATTTTGTCTGAGAAAGAGAAACAAAA
>nega2
GTGCATCTATAAAATGGCCCAAATGATGT
>nega3
AAAAGACTCAGAGGAAGGAGTAGTTCTCA
>nega4
GGCAGAGGCAAGAACATTACCTGGAGTTCT
>nega5
GGTGCAGCATTTTCAGTGTGAAAATTTGGA
>nega6
CTCATCATATATATATAAAACAAATAAAT
>nega7
AAACTCATAATTGACTTTTCAGCCTCTGT
>nega8
TATCCTTATAGAGACAGGGGGCATGGTGGAG
>nega9
CACCTTTCTGTGGCTTCTGGGACCTGAAAT
>nega10
TTTTATCTCCTTGAGTACTGGACTTACC
>nega11
AAACATCAGGAAACTCCAGTGAAGCT
>nega12
CCATGACAGTCTTGGACGCAGGAAAGC
>nega13
ATAGAAAGAGAGAGAGAGACAGAGAGA
>nega14
GTTGTTCCTCACCTGGA
>nega15
AGAAGACGCTGAGCTCTGAGGGCTCTAGT
>nega16
CTGTCCTGGAACTCACTTTAAAGATCAAGT
>nega17
GAGGCTGGGGGATCCCTGAGTTCAAGG
>nega18
GGACCAGGCTGGCCTCGAACTCAGAAATC
>nega19
GGTCCAGGACAGTGCCT
>nega20
GGGTGACCCCCAACTGTGGAATTACTTTT
>nega21
GGGTCTCTCTTTGTCTCCCTGGCTGTC
>nega22
AATGCATTTCAACCTGAA
>nega23
CCTAAACAAACAGGTCTTGAATTCA
>nega24
GCGTAAGTGCCTGCATGTATATGCGTGTAT
>nega25
AATGTCTTTGGGTAAATGC
>nega26
AAATTATTTTATTTTTGTTTTGTTTTG
>nega27
AAAGAGAGGTTCTCTTTCTAAAGAG
>nega28
CCGTGGATTCACACAGCCAGACACTTACCT
>nega29
GGACAGTTGGGCTTGGGTTTATAAGAAA
>nega30
CTCCAGGGTAGTTGCTATGACTG
>nega31
GTGTGATAGACAATTTCAG
>nega32
AGAGCCTCTTGCCCCGGCTTCCTGGACA
>nega33
GGAAACTCTTTCAGACATAAATAAGGATG
>nega34
AACAAACAAACAAACAGACCAAATTTG
>nega35
ATCAGTGGGTAACTTATAACATTTAACTTTT
>nega36
TAAGTCCACTTTTTCCATGATGT
>nega37
GTAGAGGAAGAGACAAGAAGATCTTGAG
>nega38
CTCATGTAGCCTTGGCTAGCCTCAGATGT
>nega39
CGATTGAGAAGAGCCATCCATCCCT
>nega40
CACCCAAAGCCTAATTTATACTTAAGTG
>nega41
TTCCAGGACAGCCAGGGCTACACAGAGAAA
>nega42
CACTGCAACAGACACAAAGCAAGTCT
>nega43
TCCAGGGACTGGGGTATTGCTGAGATAGG
>nega44
AACCCTGGGATTTTTCCAGCTCTC
>nega45
ATAGCTAAGTTAGATTCTAGCCAGTCC
>nega46
CACTTGGGAAGCTGAGGCTATGGGTTTG
>nega47
TGTCATCCTCCTGGAGGTGGGCTCTAAAC
>nega48
ATGCAGCCCACGGCCACCATGGCC
>nega49
TCAAGCTCCGCATGCAGGAGACAGTGACTTT
>nega50
ATCTCAACACTTGGCAGG
>nega51
TGCCTCTGCCTAGTGTGTGCTGGGATTAAA
>nega52
GCTGCCCTCGAACTCAGAAA
>nega53
GAAACTTTTTTTTTTTTA
>nega54
TAATAACGTTCTCTTCCCTTGAAT
>nega55
GCCCCTGACTGGCCAGGGGTGAGGTTCAGA
>nega56
GTTTTTTCTTTGTTCTGGGTCTCTCCTCTG
>nega57
CCTAACTGAGTTGATGAACCCCAGGT
>nega58
GCACTTGGCTTTTACAGTTTTC
>nega59
GGCCTGGAACCTCCCTCAGGTCCC
>nega60
TCTTAGTGTTTGGATTAATCCTAA
>nega61
TGTGTGTGTGCGTGTCACTGAACTT
>nega62
TAAGTACATAGACTGTGTGTTTTT
>nega63
ATAGATAGATAGATAGATAGATAGATAGAT
>nega64
TCTGGAGTGTCTGAAGACAGCTACAGTGTAC
>nega65
CTTGGTAGTTAGCTTCAGGAGGAGGAAGTA
>nega66
AGAGTTTTACATCTTCATCCAAAGGCAAA
>nega67
GCCTCTCTGTGCTTCCAGGCAGAACTGC
>nega68
TCTTCAGTGTTAGGAATTAAACCTA
>nega69
TATTGCTTAAGAATACGCGT
>nega70
TTGTTGATTTTTCTTTGA
>nega71
TCACTGGAAAGAGAGGCCCATTGGACTT
>nega72
GAGATCTGCCTGCCTCTGCTTTCTGGGCG
>nega73
GCTGTCTTCAGACACACCAGAGGGCATCAGA
>nega74
AATTTCCAGCACCCACATGGTGGCTCACAA
>nega75
AGCCCTAGCTCCATCCCCAGCAACACCTA
>nega76
TCGATGTAACCCAATTACTGAAAACCTCAT
>nega77
CTAGCTTTGAACTCAGAGATCCACCTGCC
>nega78
GGTTTCCTTTGGGGCTTTGGCTGCTGGCCAGTTGTCCATG
>nega79
GCCATAGCCCACACTTGAGACTG
>nega80
ACAAAAGAGAGCAATCTGTATA
>nega81
CATACCAGTAGCAAAATTACAGTTGTGGAG
>nega82
GGGCTCCACATCTGGGTCATT
>nega83
AGTGGCCACACCTTCCTTAAGGCTGATTC
>nega84
TCCCCCTCGGCTGCTCTCTGCCCTGCGCTGA
>nega85
TTGGACACTGCTGTTCTTTTCACCTTG
>nega86
GTGTCAGATCCCTTAGAACATGAGTAAG
>nega87
TCGGTACCCCTCCAAAGCTCTTCCCCCTC
>nega88
TGTGGGACCCTGAAATTACCATTTTTACCA
>nega89
ATCCTCCTACTCTCTCTCAAATTCATAACA
>nega90
TAATAATATAAAACAAGAACTAACACA
>nega91
GCGTTGTTACAAATTGAACC
>nega92
CTTAATGAGTGATTGATGGGTGAGGGCCCAG
>nega93
ACTCCATCTGAGACTCCTAGTAGTGAGGGA
>nega94
GCTGCCGAATGGAGTCTCTTCATGGCA
>nega95
ACGTATAGACAAGCTAAC
>nega96
GAATTAAATGTGTGAATAACCATACCTGG
>nega97
GTGTGTATAGTTGTGTGTGCATGTTCATGT
>nega98
TTTTTTCATTCCCTTGCTGCCGGTAG
>nega99
AGCCACACCCGAGGTTATCCTCTGGCCTC
>nega100
GTCTCTCTGTCTCTGTCTCTCTCTGTCTCT
>nega101
CAACAGTTTTTACATGGTTTCACCTTATC
>nega102
GAAGCTCTGGGATCTATCCCCCGAACTC
>nega103
TCAAGGTTATCTGACCCTGGCTACAGAT
>nega104
TTGTCTCTGGTTAGAGCTTGTTCCTCCTG
>nega105
CCTGGCGTTCCCCTGTACTGGGGCAT
>nega106
AACCTTTCTGGAGCCTTCCTATTGTCAT
>nega107
AAGGGCAAGCTCTCTTC
>nega108
TTTCCTTCCTTAGCCCAGCGTCTTTTACTG
>nega109
GGCCCTTCAACAGGTCCAGGCTGCTGTG
>nega110
TTTCAGATGGTTGTGAGCCATCATGTGGTT
>nega111
GTCCCTTCCTCCATCTACTCTCTTT
>nega112
CAGCAAGTGCTCTTAAAGCCATCTCTCCA
>nega113
AATCTGATGGGGGCCCTTCCAA
>nega114
CTGGAGAGATGGCTAGTGACCAAGAGCACTG
>nega115
GTTTTCGATAGTGCCTCTTTGGTGTCAGCTGC
>nega116
TTCCTTTGTTTGTACTTTATGGTATTATAG
>nega117
AGGAGGTGCTCTCCCACTGAGCTGTGTCTGC
>nega118
TCCTTCTCTGTGATAACTCCAGCTTGTG
>nega119
TAAATAAATCTTAAAAAAAAAAAAAGGTAA
>nega120
TAATAATTTGAAGAACATTTTGAAATT
>nega121
TGGCACCCCCAGAGGTCCAAAGAGGACAT
>nega122
CCTTGTCCTTGTCCTGGCCAGCTGC
>nega123
CAAACTAGGTTGCTATTTAAGTTTGAATAA
>nega124
AAAGAGTAATAATTGATAAAATAG
>nega125
GGTATTCTAAGTTTCTGAGTTAATATGCG
>nega126
GCATAAAAACATATATGCCATACTAATTT
>nega127
TAATAATAACCTAGTGCCCAGGAACAGGC
>nega128
TGCAAAGCAAAACCCATTCTTGTAGACAAG
>nega129
TTTGTTGTAGTTGAGACAGGCTTTCTC
>nega130
GTTGAATATTTTTATTTTGTAATTTATTA
>nega131
AGTTTAAATGTATGTGTGTGTGTATATA
>nega132
TATGTGAGAGTGTGTGTGTGTGTGTGTGTG
>nega133
TGGCTCAAGATCTTCAAACCAAGATC
>nega134
TCTTTCATTCCCCTCTTTTTTTTTTTTTCA
>nega135
TGCCCTTAGGCCATCAGATTTATCGTTGACA
>nega136
AATGGCCAGAACAAGATAGAGTTCCAAA
>nega137
AAAGGGGTTTTATTTGGATGGCTTCTAG
>nega138
GCTTGAAGAAGTTGGTTCTCAGGTTCTAG
>nega139
TTTAGAAAAAAGAAAACATTTGTGC
>nega140
ACAGTCTTTCTTCTGAGCAGCCAC
>nega141
CACAACTTCCTGTAGCTGTA
>nega142
ACAGAAAAGTGCTGCTCTTGGAAAGGACC
>nega143
CAAGGGACTGAGGTACATATTTTACGT
>nega144
CAGCCTCTGTCTACTTTGT
>nega145
AGTGGGAAACAACCTCACAAGCTAGTAGAAA
>nega146
CCACATGATAGAACAGACTCCCACAAG
>nega147
ACAGCATCTCAAGTATCCCAGGCTGACCTC
>nega148
CTGGGTAAGCTCGCCCTTTATAGTTCTTT
>nega149
AAAGTTAATTTGAGGCCAAGCAGAGCAATT
>nega150
AGGCTGACCTAAACGATTATGAGAATGT
>nega151
ACTATTGCTTGAGCAATAGTGCAGCTTAAGTT
>nega152
CTGATAAGACTGCTCTTTTCCTTGGTGTT
>nega153
GAAGCTGAAGGTTGGAGAAGGGAG
>nega154
TCCCGAGGACCTGGGGTTTGATTCCCAGCA
>nega155
GTGTTTACATTCATGGATTG
>nega156
TGAGCTAGAGAAGGAAGATTCTTATACAG
>nega157
GAAGATTTTCACTTTAAAGGGCCAGCA
>nega158
TGCAAAGAGCCAGCAGAGCAGTCAAACTG
>nega159
AACCTGGAATTGAGAGCTTAAAGCAAATCCT
>nega160
CAGCATACAGGAACTCCAGCAACC
>nega161
TAACAGCCAGTTGTGCCAGCACCATTTGT
>nega162
CACCCGTAGAACCGAC
>nega163
TTGTCTATATTATAAGTCATAGA
>nega164
GAGATCGTGGGTTCGAGTCCCACCTT
>nega165
CTCTCCCTGCCACAAATTC
>nega166
ACACAGCTGGAGTTATCACAGAGAAAGCTTCA
>nega167
TGAGGAAGTTGTGAGGAGGGAGA
>nega168
GGGCTGGATTTGTGGAAAGATATTGTGTG
>nega169
CGGAGTCTAGAAGAGAATGGCAGATCC
>nega170
GAAGCCACGAAGGAGGGCAGCGCA
>nega171
CAACTGATTGCTCTTTAGTTAATGCC
>nega172
TCAGCGGTGTCAGACTAGGCAACTGCCTTT
>nega173
CCCATCATGTGAACATCTAGATTTAGCATCA
>nega174
GAATCTTTTAAAAGAGGTAACCACAG
>nega175
TGGGGCTGGAACATGGTCCCCTTGTTTTAT
>nega176
GTGAACCACAATTTCTGTATTAATTCTTC
>nega177
CAGAAGACCAAAACAGGAAGCTAAGAA
>nega178
TTGCTCCAATTTCTAGGCTAGTTTGGG
>nega179
AGCTGGGTGTGGTACCTTTAATCCAAGA
>nega180
TTGAGATCCTTTGATGCTGTGGAGAACAGTA
>nega181
GAGAAAGAAATCGGGGAAACGCTCCTATT
>nega182
TGCGTGTATATTTTATGCATATACATA
>nega183
GAGTGTGACAATGGTGTT
>nega184
TGTCCCTCTGCTGTCCCTCCGCCTGACCCA
>nega185
GCCATCTATAAAACCTGCTCTGCCTGCTCT
>nega186
GTGGGCACAACCATAAAGTTTTGGTT
>nega187
AGGGAACTTGTACTCTTTACAAGAGCAG
>nega188
ATCCCGAGACCATCCCTGCTGTCCTAGAG
>nega189
TGCCTCACTTCCCTGACATGATGGAGA
>nega190
TTATAAGCACAGACTCTTAGTAAACTTTGG
>nega191
TCTGGCACAAAGTAGACTGGGCTC
>nega192
ATGTAGTATTCTTGATTGACACTATTTTT
>nega193
ATAGGGGACTTTTGGGATAGCATTTGAAA
>nega194
AATAGTTTAAATCTTTCAGTATATATTGTT
>nega195
CAAGTAACCTTGATTTGGAGGCTTTTTG
>nega196
TCAGCGAGGAAGGCACTAAGAACCTAAGT
>nega197
TGTCTACATCTGTTAAATCAGAAGTTTTG
>nega198
GAGTGTTGGAGATGCCAGTACCATGGTAT
>nega199
TACATATGTTGTGCCATCTCTGCATCTC
>nega200
TTGTTATCATCTTTAATTATTTTGGT
>nega201
CACTGTGGATACCTGGCCCTTG
>nega202
GGGGTCATGGAGTCCAGGCTGGCTTCCAGT
>nega203
AATTCACTATGAACAACAGGTTGGCTTTG
>nega204
TTTTTCTCTCAACCATCTAGTTCTTTCTC
>nega205
CCTTCCTAAGAAGAGAAATTTTT
>nega206
ATTTGTGAGTCCAGGCAAATG
>nega207
AGAGAGCTGTTGGTTACCGCCAGAGTGCC
>nega208
GGAATTCCTCATTAGCATGGGGAAGCATAT
>nega209
TTTCCCTTCAAGTCAA
>nega210
CCATAGGCTTTGTTTAAGGAACCCA
>nega211
ACATAAATTAATTATCACAGTTTTAGAGG
>nega212
CAATAGAAGAATGAATCCAGAA
>nega213
TACTCTTTTCCCACTGAGCCATCTTCCCA
>nega214
AGTTCCAAGACAGCCAGGGCTACACAGAGAA
>nega215
GGAAAGAGACAGAAGGGGTATATGGAAAA
>nega216
GGGCTGGGGAGATGGTTCAGCAGTTAGAG
>nega217
TAGCCTTGAACTCAGATCTGCTTGCCTCTG
>nega218
CCTGCTTATTTGTTTGAGACAGGATC
>nega219
CTAACCCAACTCTACTGAACTTGACTGCTG
>nega220
GTCATAGACTCACAGAGACTGGCTCT
>nega221
TCCACCACTGGGTAGGCAGGAGCAGGTG
>nega222
ATTTATTTATTTATTTATTTATTTTGCTTT
>nega223
GCTAGGTTAGGCTGACTGGCCAGTAA
>nega224
CCTCTTAACACACATTAAGAGTCAG
>nega225
GGCATTTCCTGTGGCCTGGTTCTGGG
>nega226
ATCCTAAGGAACAACCCCAAGGTTGACCT
>nega227
AACCATGGTGGCAGGACTGGCTGGGTT
>nega228
TTTGAAACCCTCCTGCTAGCCACATGGCAT
>nega229
TTCTCAGATGCAGTCTAGA
>nega230
CTGGCTCTTAGAGCCTCTCCTCCTCCTAT
>nega231
CAGCAACCCTCATTTATGT
>nega232
GCTTTCTCACTCAATAAAAAGTCCATTTTC
>nega233
CTTCGACCATGAAGATTCAACTCTA
>nega234
ACGTCCTCTATCCGAGGACAATATATTAAA
>nega235
CATCCTCATGGCAGTGGGATTACTG
>nega236
CCTGGATTGATAGACACTATAGCTTAT
>nega237
CGGAACAGCTAAAATGGGAAAATCTGA
>nega238
GTGGATTCTGTTTCCCTGGCTGGGCTGCC
>nega239
ATTCCCTGCTGGTTGTTTCAGTCTCTGTGA
>nega240
TGTTTTTGTTTGTTTTTTTGTTTTTGCT
>nega241
TCATGTCTATATTTGAATATACATAAC
>nega242
GCTATTCTCATTGAGAGGAGGGAGCCTCA
>nega243
TTGTGGATGTGCCTGAGTATGTGTGT
>nega244
TCTATACACCAGGCTCACAGATATCTTCCT
>nega245
GTCATACATAATGAGCTGAATAATGAGTTC
>nega246
TGCTTGGAAGCAAACCCGGGTCCTCTGGA
>nega247
CTGGGGTGGCAGGCTCATGTCACCACACCC
>nega248
ACACACCAGAAGAGGGCATTGGATCCCATT
>nega249
TATTTTCTTTTATGTGTCTTGGTGTTTAG
>nega250
ATCCTAATCATAAAGCTAAGTCATAAATACA
>nega251
CACCCCACCCCCACCGAGGTATGTCTAGGT
>nega252
TTTTGGATTCAGGTCTCTGA
>nega253
TTCTCTGACCTCCAAACACGCAGGTGCAT
>nega254
CAAGTGGGACAGTCTCCGGATGGCCTTTTCTT
>nega255
TGTAGCAGAAGATGGCCTAGTTGGCCATCC
>nega256
GTGTTTCCCTAAGACTTCATCTGTCCT
>nega257
GAGGAAGTCAGGATGGCTGTTTT
>nega258
TGGATAGTGTCTGATCTC
>nega259
GGCTGAGTTGTCTTCTATGGC
>nega260
GCTGGCCTCGAACTCAGAAGTCCACC
>nega261
AGGTTGGTTAACCGCTGAAATGAAGGGATG
>nega262
TTTTATCTCCCCTCACACATTATTC
>nega263
AGTTCTAAAAGACTTTTTAAAAAA
>nega264
GGCTGGAGTATGTGCTAATACCAATTTT
>nega265
CAATCCATTATCAAATGGAAGTGGTATAG
>nega266
TTATTTCTCAAGCCACTGA
>nega267
TTAAAGGCATGCACCACCACTGCCTGGCCTT
>nega268
ATAACCTGAAGAGAGTGACTATCTCT
>nega269
ATGTGGAACTAGAGGAAGCCT
>nega270
ACACCCTGGCTTCTGGCTCTACAG
>nega271
CAGAGTTCCTCCAATACTCTGGAAAAG
>nega272
TCAGGCTTGGTGACAAATGCCCTCACCTAGT
>nega273
GTACATATACATACACACAAACATATACAC
>nega274
TGTGAATTCAAGACCAGCCAAGACTGCAT
>nega275
TACAAAAGTTTACCTCACAGT
>nega276
AAATCTCAACATTATGGGTTCAGAAACA
>nega277
GCCTCTCAGGGGACAGCTATGTCCGGC
>nega278
ACATATTTGAGTATGTTATGTAATTTTGT
>nega279
GTTGTGTGTGGATGTGTGTATTTGCAT
>nega280
GTCCAGATCATAAGGACTAGGCTGCGTC
>nega281
CTGGGCTTTAAAAAAGAGGCCCCCT
>nega282
CTCTCTTTAAACAAGGGTCTCACCACAT
>nega283
TGACCCACATGGCTTTGTAAGTGACTTGAC
>nega284
CAAGGTGAAACCAAACCAAA
>nega285
ACAGTCTCTCTGTGTGGTTTTGACTATCTTA
>nega286
AATGATGTGGCCATTTTGAGAGCAAGTTGA
>nega287
GAGTAATTGTGGCTTTACAGAATGAGTTG
>nega288
TGCCCTGGACATCACCAAGATGAGGGACAT
>nega289
GAACAATTCTATCCAAGTTGAGCTCAAAAC
>nega290
ATGTTACAGAAAGAAACCCAATCTTA
>nega291
GTTGAACCCTGGATCTCCCAAATGCT
>nega292
CACACAATGCTTTACTCTTATTCAGCTAGCAA
>nega293
TTTACACACACGTGAAACTTACAGCTCT
>nega294
CTGCTCACACAGATACATTAATAAA
>nega295
CAGAGCCTGACAAATACAGAGATGGATG
>nega296
GATTGATGGGTGACTTGGTGTCCTAGGATT
>nega297
AACTGAACCATACACAAAAGCCCATGGT
>nega298
ACTTTAAGGGAGGGACTATTTGTGT
>nega299
GCACATATAAATGTTAACTATGCT
>nega300
AGTTTAGATAAAGGACACTAGTGTCACG
>nega301
TTGAGACAGGAATCTTGCACCATATCCCAG
>nega302
CTGGTCTGCAAAGTGAGTTCCAAGCTATAC
>nega303
AGAATAATGTCCTTCGC
>nega304
GTGTGCTGCTGGCTGCATTTTAACTTTTTAA
>nega305
TAAGATGTCATATAGTATATTA
>nega306
ACATAACACCACAGTCAGCAGTAAGCTTTTT
>nega307
AGCAGACTGTGATGTAGAAACGTCAATT
>nega308
CTCTGGATTTGGCACGGGGGTCTTGAGACC
>nega309
CTCAGACTCTCATGCTCATTTGGCA
>nega310
ATTTCGGGTTTATTTACTGTCCTTTCAAG
>nega311
TTTGTTATTGAAGATGAGCTTTGAGGTTT
>nega312
AAGCTAGACGCTTTATTGATTT
>nega313
TTAATTAAGGCTTGTATCCAGGACATG
>nega314
ATCAACATTCCATAACCTTATC
>nega315
ACATATCTTGGATATTAACTCTTTC
>nega316
ATAACAATAGTAACAGCTGCTC
>nega317
ATTCATATCTTACTTTTCTAGTGTGATGGTGT
>nega318
TCCTCTGTTGAGGGGCATCTGGGTTC
>nega319
TGTGCTGAATTTTGCTTGCATGTCTATGGGAG
>nega320
TTTACCCGCATGATGAATGTGCACTGTGT
>nega321
AAAGGGAGACGAGAACCTCAAATTGCA
>nega322
GTGTGTCTGAATGCTGCAACATGTGTG
>nega323
ACTGATTTTTTTTTCTTTCCTTTTTAGCT
>nega324
GAATTCTTATGTTGGACCTAATTACCCCTGT
>nega325
TTCCAGGACAGCCAGAGCTATACAGAGAA
>nega326
CCTCTTCCTCCTCCTTTTCTCCTAGCCTG
>nega327
TCTGGGATTAAAGGCATGTGCCACCA
>nega328
TCCTCATTCTCGGAAGCCACAGAAAAAGC
>nega329
ATACTCCAGAAGAGGGCATCAGATTT
>nega330
CTTTTATCTATTAAAATGAAGAATG
>nega331
CAAACATTCAGTTGAAGCTGGCTTACAGTT
>nega332
GTGTCCTGTGGAAGAGAAGCTGGT
>nega333
TAAATTTAACCAGTTATCCTATACTTCT
>nega334
GTCTTAGGATCCCGTGGGGAATCCTGTGT
>nega335
AATTGAAATATGCAGCAGTGGGGGTTAAGAG
>nega336
TATTTGGAGACACCAAATCGAATCCC
>nega337
ATAGCCTGATAAACCTGAGTTCAGTCTCA
>nega338
TCCAATTAAGTGCCACACTTACTTTAA
>nega339
TTACTGCTGCTGAGGTCTTAGGGGAACTTT
>nega340
GAAGTGGATAGTTCCCATTAAGCCTTGATGA
>nega341
TTGTTGCTACTTCATAACTGTAATTTTGC
>nega342
TCTCAAGTGTTGGGGTTAAAGGTGTGTG
>nega343
CTGTGTGTGGCAAGGCCTAGGAA
>nega344
CACTTTGTAGACCAGGCTAGCCTCGAA
>nega345
GGAAACTGAGGCACAAGAATGGTCTCGGGCC
>nega346
AAAAAACAAAAAACAAAACAACTGGG
>nega347
CAATCTCGCCTTAGCCTCCCACAGACT
>nega348
CTAGTAAGCAATTTTGAAATAGAAAGGAAATG
>nega349
GTTCCAGTCCTGACTTCCTTGGTGATGAAGA
>nega350
AGCATGTTGGATACACAGCTGATAGGAAAG
>nega351
TGGGGGAGGGGCAAGCAGAGACT
>nega352
ATCTACAGCAGATGTCCTCAAGTGTGCC
>nega353
AGAAGAGAGTTGTAACAACCGTTTTCCTC
>nega354
AAAGGGTAAGAAAAAGTACTTCATTTA
>nega355
AGCTGAGTTGCGAACATAAGCTGCCTAGCCT
>nega356
GGCATCGTCCACCTCACATTGCATTTGTCG
>nega357
CTCAATAAAGGTGGCTGC
>nega358
GTGCTTTTTTATTTTGATTGTGTTTTAG
>nega359
TGTCTGGAGAGTCAAGTTCAAGAAA
>nega360
TGCTTAGGATGGAATCTAGGCACACAAGA
>nega361
CTTAAAAGACCAGGAGCAACATTGG
>nega362
GGGAGGTCCGAACAAGGGATGATGAC
>nega363
GGTCTCTCACCACAGGACCTTGCT
>nega364
CTTCAAGTACAGCAGAAAGTCACTAGCAGT
>nega365
TGCCTGAAGACAGCTAAAATGTACTCATAT
>nega366
TTTGGAGGAATGTGGGAGATAGCAGGAC
>nega367
CTCTTTTTAGAACGTCCTTCCAGG
>nega368
AATATGGAAAAGGAAAAAAATA
>nega369
AAACTCCTGAACGCTTGCCTCAGCTT
>nega370
GTTTTGATTTGTTATGCTTTTTTTTAA
>nega371
CTTGGTCATGGTGTTTCATCCAAGCA
>nega372
GCTGAAGGCTTGGATGCTCCAAGTCATTGGT
>nega373
ATCTCAGGGCAAGCCTTTTG
>nega374
GAAAATGTGCTCCAGGCTTGCT
>nega375
CTGCAGAGTGGAGAATGTCTTTGCCAGCT
>nega376
ATTTTGATGATGTTGTAGAATGTAAGGAGG
>nega377
CTTTGACCTTTCTTTTTTCTTTTTCTTT
>nega378
AGGAACTGAACCAAGTCTGCATTTCCAGGA
>nega379
CTTGATCTTGTGTAGGCAATCATGCAACTG
>nega380
GTCCTGAGTTCAAATCCTAGCAACCA
>nega381
GCACTTGGGATCTGATCTCAGGTCTTTGC
>nega382
TGGATGCTGCCATGCTCCCGCCTTGATGAT
>nega383
GCAATTTGAGGTTATT
>nega384
GTTCTTACCGACCAAGATGTCTA
>nega385
CCCAGTGCTAGGATTACAGGTGAGC
>nega386
CCGGCACCCACATGGTGGCTCACAACCATCT
>nega387
GCACTGTGGCCTCACTTTTTATAAACTAT
>nega388
TTCCCTGGCTATAGGAGCCCCTCCTGGAT
>nega389
ATGTAACCTTGACTGGACTGGAACTCACT
>nega390
CTCAAGTTCCTCACTGTGACTT
>nega391
CTTTTCTGGCCTCCACAGGCATCAGACG
>nega392
TAACTATATCCCAAGAATTGAGCC
>nega393
TATAAAATGACAATAAAACTGATTTTT
>nega394
GTGATGAATGAACTTTCTTATGTTTCCT
>nega395
TCTTGACGTTTATTTATGTATATGTGT
>nega396
AATGAAACAAAAAATTCACAAGGATGC
>nega397
ACTCAGTGATTCTTTGGAGCTGATGTTGTG
>nega398
TTGATCAGGACATAGGG
>nega399
TGCTTATGTTCTTATGCTTACCTCTTAC
>nega400
AGTTCTAGGGGATGCAGTGCCCTCTTCTG
>nega401
AATTTGCTTGAGTTATCCTCCCC
>nega402
CAGGGTATTTATCACATCACTAGGAAAAGT
>nega403
AGCCCTGGCTGTCCTGGAACTCACTCTGAAGA
>nega404
TTGCCTCTGACCTCACATGAC
>nega405
ATTTGGAGACTCCCCAG
>nega406
GTGCTCCCAACCACTGAGCCAACTCTCC
>nega407
CTGGAAGAGCTGTCAGTGCTCTTAACCAC
>nega408
ACATGACAATCTCTTGCTTCAGTCA
>nega409
GCATTATTGTATCTTTTGCTCAGGGT
>nega410
TGGGTGAAGTCTCATCGGCCAGTTTCCTG
>nega411
TGAAGTGAGTATACTACTACAGAAAC
>nega412
ATAACTGCATTAGTGTAGGTCAGAGACTAATG
>nega413
CCCACAGGTCTCCAGCAGCTCC
>nega414
GTTTCCTTGCGTCCGTCATTGTTCTGT
>nega415
GGGGGGATCTGCAACCCTATAGGTGGAACA
>nega416
ACCTGTGTATCTATTTATTATATATC
>nega417
TCATTTAGTTTGATGTTGGCTACTGGTTTG
>nega418
CTGAGACAGTATCTCAATATATTGTT
>nega419
AGGGGGATCATTAGAACAAGTTCAGGGCCA
>nega420
AGAGCAGAGGACAACTCAAGAGAGCTGGTT
>nega421
GGATATCTGATATGTGACCTCTCTGAAAT
>nega422
AAAGCTTTAAGCATCTAAG
>nega423
GTATATGCGTGTATATTTTATGCATATACATA
>nega424
TGCTAGGAACCATAGGTTCTCTGGAA
>nega425
AATGTATGTGCTTATGTTATCAGAAGAGAA
>nega426
GGGCCCATGCAGTCCAGTTTGTCTTT
>nega427
AGAGGTGCATGCCTGAAGTTCCAGCCACT
>nega428
AACAACTTAAAATAGCTCCAGGAAGTC
>nega429
CCACTCTATCCATAGGCA
>nega430
TTCAGTTTTTTTAAATGTCTTCTTT
>nega431
GGTCAGCCTGCTTTCTTATAGAACCCAGG
>nega432
TGAGTACACTGTAACTTTCTTTAGACACA
>nega433
TGGGGTACAGAGCTGAACAGACTTCTC
>nega434
GACATCTTCCATAAAGATGGGTTCTATAG
>nega435
ACAACAAACATTCCATTGAACTGGAAGCTC
>nega436
AAGGCCCTCATAGGTGAAAGAGGAGAGGAGA
>nega437
AACTTTTTATACAGAAGAAAATAGGG
>nega438
GTGCTGTGTGTCCGTGTATTCCCTGCAGCT
>nega439
ACAGATGTTTTTCCCAAGTTTTTTACGAC
>nega440
TAAATAAAAATAAAAATAAAAATTTCTA
>nega441
CCAGGCCAAGCAACTAATGAGACCGTCTC
>nega442
TCTTTCCCACCAATTAAGGA
>nega443
ATACATAAGAGAAAAGGCATCTTTACA
>nega444
TCTTAAGAGTTTGTCTTAGGTC
>nega445
TTGTAATTCTTGAAGATTTTTCTG
>nega446
CCCACCATGTCTGGCTTCCAGTCTCCCC
>nega447
ATGTTTGTTTGGGGGTTTGAGACAAGGTC
>nega448
TTAGCAGTGATTAAGAAGAGACCAGCATCA
>nega449
GAAGTGAGATCTAACACCCTCTTTTGGTG
>nega450
CAAATAAATAAAATGAGAAGTGAGAAGAGGA
>nega451
CTTTTTAATCTTTCTAATTACAACTGC
>nega452
TGTCTATATTTGAATATACATAACATACAC
>nega453
AACAGGCTACATAGTCTCCTGACATCTGTGG
>nega454
TCTCCCACACTCCAGCTTTCCCTTAGTGCT
>nega455
ACCGACAGGGGAGAGAGGTGATCTGACCT
>nega456
TTGTCATTACTGTTATTCTAGAAAAGTATT
>nega457
AAGCATGCTGTGGCACATAGGCAAACAT
>nega458
CTGATAGATCATTATTG
>nega459
GGCCAATATGATGGGAGTAAGTTTTCAG
>nega460
ATAATATTGATAGAAAGGGC
>nega461
AAGACTCTGCTCTTTTTAACATTGTAAAA
>nega462
TTCACATTGTTGTTGAGCCATCATCACAGC
>nega463
CACAGCAACAAACAGGAGATACAC
>nega464
GCAGGTTTTCTGACTTCGGTCGGAAAACG
>nega465
AAACCACAGCCCATGAACAGCCAATCAGA
>nega466
CTCTGTGTCAACAAGAGGAGAAGCTTGTT
>nega467
TACAGGTAATAGGAGCCAGCACAGCACCCC
>nega468
TTTCTAGAGAGATGCTAGGTATCAAA
>nega469
AGGCCAGACTGGTCTGGAACTTACTAA
>nega470
TGAGTGCTGGGATTGAAGGTGCGCGCCA
>nega471
GGTTTCTCTTAGGCTTGAGT
>nega472
ACAACTCTCATGAGGACAACATTTAAT
>nega473
TTTTTTGTGATGTTGGGATCATGCCCAGGG
>nega474
CTTGCAAGCCTGATGCTCTCAGAAGTCATG
>nega475
AGCCCTAGGGATCTTCCTGCCTTTGACTC
>nega476
GGGGCAGGAGCGGGAAGGTCAGAAATTC
>nega477
AAAAAAACAGCAAAGCACC
>nega478
TGCTCAGCAAGATAGCTGAGAATAAGACA
>nega479
TTATTTTTTTTTATTTTATTTTTT
>nega480
GGGATGTAATGTAAATAAATAATTAA
>nega481
TCTTGAGTTCACCACACTCTGGGACCT
>nega482
CCATTTAGTTTGATGTTGGCTACTGG
>nega483
GTGTGGCACATAGTCACTTCTGCTGCCTGC
>nega484
ATATACAGTCTTTGATGTTCTTTTGCCATAAA
>nega485
GGTTGCTTATGGTTGTTGTTGGTCTCAGT
>nega486
AAAAAAACCAAAAAAACAAAAAAAGAGAGA
>nega487
TTTCTTTTGGTTTCCTTTT
>nega488
ACAAGTGAAATGTCTGCTGAGAGCTTTATT
>nega489
ACTGCTGCTTTTGGTCAGTATTTGTATCAC
>nega490
TAGAAGGAAAACTTCAACACAAGGAGAA
>nega491
ATAGAGCGCTTGCTGCATACGCGGGCCGTAA
>nega492
AAATAACATGTTTAGTGTTTGAAAAA
>nega493
TCCCTGGGCTGGTATTCTTGGGTTCTATAAG
>nega494
TCCCAGGAGATTCTAGATTGTAGCAAGA
>nega495
ATGTGGAAACAAGGCTCCGAAAATGTT
>nega496
CAAAAACAATAATAGTAGTCTTCAAAACA
>nega497
TTCCGCACAAAAGTAATGAGTTCCCCAAT
>nega498
CCTTCTCTGAGAATCTTGTTTC
>nega499
CACAAGATGAATATTTTCCTGACCTTAG
>nega500
CAGTTAAATGTTGTCCCTATAAGAG
>nega501
ATAAATTTGGATAACAGCATTTGCCGGCC
>nega502
CTCTGGAGGTGTGAGTCACCACTGCATGGC
>nega503
CTTCCATGGGCACCAGGCATGCACATGGTG
>nega504
CTGGGCTGGAAAATGCCTTTTGGAAAGTT
>nega505
TTGTGGTGGCAGCAAGGATGGAAAAAAGT
>nega506
TATTTTTCTATTTCATTGCCAATGTCGA
>nega507
CTCAGACTTGGCAGCCTTTACTTGAAGAGC
>nega508
CCAGCCTGGTCTTGTACTCACAGAGATCC
>nega509
ATGAGAGGGAGACAGTTAT
>nega510
AATATAAGAATGAAAAGAAAAACATCTAT
>nega511
CGAGAGGGAGTGCGGGGTGGA
>nega512
AAAAGGAAAAGGAAAAAATCG
>nega513
TCAGTTAGATGTCACTTGCAAACATCG
>nega514
ATGGGATCCATTGTAGAGGTTGCAA
>nega515
ACCAGGGGCGCACATGGTACACAAATATAGA
>nega516
TAGGACAGCCAGGACTACACAGAGAAAC
>nega517
AACAACAACAAAACAAAAAAAGAAAAAAA
>nega518
TTATGTGTATGACTGTTTATATCTGTGT
>nega519
TACAATGTGAATAAGAAATAAATA
>nega520
ATGATTTACCTTGAGCTCTAGCAGAAGT
>nega521
CAGGAATTTAGTTCACTTCAGGG
>nega522
CAAGTTGTCCTCTATCTCCATGTGTGCATCA
>nega523
GCAATGGGTGTGTGTGTGTGTGTGTGTG
>nega524
TGATGGACACTTTTCTAATGACATG
>nega525
TTTTTATTTCTATTGCTCTGTAGTAC
>nega526
CTTAAATGTCTTATAAATTAAGGAACAAT
>nega527
GATCTTAATTCAGGATCAAGTGT
>nega528
GCTGAGAAGAGGAGAAATCAGCTCAACAG
>nega529
ATTGAAATAAAAAAAATGAATTTATGAAA
>nega530
CCATATGGCAACTCATTATCATCTAACT
>nega531
CTGTGGTCATGCTCCCTGCTGTGACGGTCA
>nega532
CCTGGCATCTCCATGTTAGGATGTT
>nega533
GCCTCTTGAGTGCTGGGATTAAAAGTGT
>nega534
TCACAGACCTTGGTTTATTAGATTATTTT
>nega535
TGGCCCGATAAAGATATAAGCAATAAAGC
>nega536
AAAACAAAACAAAAAACCTAAATAAATA
>nega537
CTATCTATCTATCTATCTATCTATCATCT
>nega538
ATAATAGGCCATCTTCTAAGGGCAGTCCTA
>nega539
CCACATGGTGGCTCACAACCATCTGATGCC
>nega540
TACTTAGTAACTGAAACAACTCCCCAGGTCC
>nega541
AGAGCTTGCGAGGTCATCTTAGCCTAGATA
>nega542
CACCGTGACCAATGCAACTCTTACAAAAG
>nega543
GTATGAGGTGCAATATGTGATTTGAGGTTT
>nega544
ACCATCACACTTAGTTAATCTACTGCTGC
>nega545
ATATACAGAGAAAAAACCATTTAGTATGGT
>nega546
AAGATTTACTTTGGCCACTGTTTCA
>nega547
TCGGAGAACCCTAGTTTCTACAAGTTC
>nega548
TCTTAACTACCGAGCCACCCCTCCTGT
>nega549
TGAAAAAAAACATTCTGGAAACAGTTG
>nega550
ACTGTAGTACAAAAATCCCTAAGACTTGGA
>nega551
TATAAATAAAATAAATATATCTTTACAAAA
>nega552
CAAACAAATACAAAGTAACAAACAACA
>nega553
GCAAAAGATACTGTCAATAAG
>nega554
CTGATGGACAGCCTTAGGTGATGTCCATC
>nega555
GGCCAGAGAGCTTACATAGAGGAATTGTA
>nega556
GAAAGCTAGTGAAGATGTGATTGAACA
>nega557
TTCTAGGGAGACATGTCATCTTGTAGGAA
>nega558
TGACAGGTCCGGATCACGCGAGGATGCAGTT
>nega559
GGTTCTGCACATATCAAATCATCCTCAGCA
>nega560
AGTAGGCATGTATATATACATGTGTATG
>nega561
TTAAGATTTGAAGTGTGCATCTT
>nega562
AGTAGCAATGAAAGTAATTTTATGGCTGGA
>nega563
CTGGTCTGGAACACACAGAGATACACTTG
>nega564
ATGAATTCACAGATTGCTCTAATTTG
>nega565
AATGCGCTTATTGGGGTTACTTATCGGAGC
>nega566
AGAGAGGGAGAGAGAGAGAGGGGGAGT
>nega567
AGAATTTCTACATTTTATATATATCAAGTA
>nega568
CTGCAGAGTCCCTGCCTCGTGGCAGT
>nega569
ATCAGAGGCCAGTTCTCTCCTCCCACCACG
>nega570
CCTCATGGTACCTTCTCCAAAACTGATCACA
>nega571
TGTGTGTGTGTGTGTGGCTTCTGGTG
>nega572
TGCGGCCAAGAGAAGTGCCCCCTGAGG
>nega573
AGATGTCTTTGCTGCC
>nega574
TGTTTGGTGTCTCATGTGTGTAATCT
>nega575
AGAAGTGTTCCCAGAACTTGCTTCTG
>nega576
CTAGAAAAGAGCACTGGGTCTCCTAGA
>nega577
GGGATTAAAGGCATGTACCACCACT
>nega578
AAAAAGAAAGAAAAGGAAGGAAGG
>nega579
TGCAATGTGAAGTGTTCCTGAATAAA
>nega580
GTGAGCCACTTCTGAAACCTTAAAGTCAA
>nega581
TAAATGTTTTGATTTCACCCTGGTCAT
>nega582
AGTTGCCAATGGGATCTGTCTTC
>nega583
GATTTAACTTTGGTACCTGATATATGTCT
>nega584
TTTCTCCTTTCTCGTTTCCTGGCA
>nega585
AGGAGGCGTGGCCTTGTGGGAGGAAGTG
>nega586
GTCCATGCCTATAATCCCAGGATTCAGGA
>nega587
TCTTAACCTCCACTCACGCACATGCTCAC
>nega588
TTGTGTCTTTTTTTGTTTGTTTGTTTTTTGT
>nega589
CCAGCTGAACATGGTGATACACACCTGTA
>nega590
TGCTGTTTCCTACCACAGTGGTCGTAGACTA
>nega591
TAGACTTGAAAGACCCAG
>nega592
TTGGCAGCCCCCCTGTTTCATGCTC
>nega593
GGCCGCGTGCCGCAGATCC
>nega594
TATCTGCCCTTGGGTTTGGAGAA
>nega595
CATTCACAGACAGGCATTTATTTGA
>nega596
CTGAATCTATGAGCATATTAAA
>nega597
TGTATGTGTGTGTGTGTTGAGATTATCTT
>nega598
GAATCTTGAGTTCTAGACCAGCTCAGGTTG
>nega599
ATCAGAGGATCGAGAACTAGAGAAGAAA
>nega600
AAGAATCTGAGGCCCCAAACAAGGC
>nega601
TGGTGGCCTGACCTTTTCCCTGACATCTGT
>nega602
GGCTGAGCAAGCCAAGTGGGGCAAGC
>nega603
TGATAGGCAGCTACTGTTGGACTAGC
>nega604
ATATTCCAGTATGTGAGAAAACTTGATTTTGT
>nega605
AGTGTGGTTTGTTTTGTTTTGTTTTTTT
>nega606
CACCCACATGGCGGCTCACAACCATGAG
>nega607
TTCCCCTATTTGGGCTGCCTTGCCTGGCC
>nega608
GCTTTAGGACCCTCATTCTAGCTGCCT
>nega609
ACAGTTGTTTTTCAATTATGCACTG
>nega610
CCAGGAAGTACTTGCTTCTTAAGCACAAGG
>nega611
CCCGAGGAACCACAAGTGC
>nega612
TTGGTCTGTGTTATCTAACTCAGGATTTT
>nega613
TACATGCAGGTTGTAAACACTGGGCATGTA
>nega614
AAAATACATTCATGCCTTTTAGAACGTATA
>nega615
GGAAAAGGCAGGTGGATCTCTGAGTTCGAG
>nega616
GCTGAGGTGGGAGTAGAGACAGGAAAATCC
>nega617
GCCCCGCAGCTCCCCATCTCTGGGATTAC
>nega618
TAAAGTTAAAGTATGCAGGAG
>nega619
CAAGGAGAAAGTAGGAGACAT
>nega620
TCTTGTGTTTCGCAAATTGTATCTTA
>nega621
TACACACACACACACATGTCACAATAA
>nega622
CCCACATCCCTGCGAAGCACTCTACCACTG
>nega623
GCAAAATTAAGGCACCAAATCCTTGAGCAC
>nega624
CCCTGGTTGGTCTACACAGAGTCTC
>nega625
TCCCACCAGCATCATCCATCCATCCTTCCAT
>nega626
AGACAGGGTTTCTCTGTATAGCCCTGGCT
>nega627
GATGAAGGACATCTGGGTTCTTTCCAGCT
>nega628
AAAATATTTTTTAAAATTAAAGAA
>nega629
GAACTCAGGACCTCTGGAAGAACAGTCGG
>nega630
AATGACAATTTTGGACTTTTGGTTTCTTT
>nega631
CCTTGTTTTCTCCATTTTCAAATGATTGGT
>nega632
ACTAGTATTAAAGGTGTAGGTCACCACCA
>nega633
TCTGACCTCTGAGAGCACCTGTACTGATG
>nega634
GAGAAAGGTGTGGAGAGAGGAGAAAGAA
>nega635
AACTTAACTATTTAGATAAGCCTGGCCAC
>nega636
AGCCTTGGACCCTCTGCTCTGGA
>nega637
TGTGCACGTGTTCGTGTGTGTGTGTGCATG
>nega638
TGTGCGTTCATGCTTCTCCCAGATGT
>nega639
CTTGGTAGCTTATGCCTATAATTGTACC
>nega640
GAGAAAGCCTGAGACACCCATGAGGA
>nega641
ACATCCTCTCCCACTGAGGCCAGACAAT
>nega642
GAGGAGCTACCCAAGGGGCT
>nega643
ATAACTGATAATAGCTGGTCACACCTAA
>nega644
TCTTACCAACAGAAACCAAGACAACTAGGC
>nega645
CTTTATATACTAATTGTCAACATTGT
>nega646
TAGCTGTCTCTTTTGAGGCTATGCCA
>nega647
TGTCTACTGTCCTCTATCACTCTCTACCTT
>nega648
GGGTGCTGAGAACCAGACGAGGGTCCTCTGC
>nega649
ATATATGGCTTTATAAATATATATGTGTGT
>nega650
GGGTTCCCAAGTAGTCCAGACTGGCCTT
>nega651
TAAATCCTCCTTGCTCAGACTTTTACAGTT
>nega652
GCCTTTACTTGATGACACCTCTC
>nega653
TGTCCCCTTTCACATTCCCGCAGTGTGAG
>nega654
GAAAACAAATTCTGGTCTTCTGCAAAAGCAG
>nega655
CCAAATACAAGGGCAGCCACATTCATTA
>nega656
GAGGTTCTACGCACAGGT
>nega657
GGTTTGCCAGAGGGGTCATGACCCTAGGTT
>nega658
GGGGGTTTTGATGTCTAACTTCTTAAGTTCT
>nega659
TCTTTGAGAACTTGTGGAATTTGCTTTTC
>nega660
TTCAAGTCAAAGAGGCGTTTGTCCTAGG
>nega661
GGTCATTACAGTCTACAAAGTGAGTTCCAGG
>nega662
CATCTATAGTCCATCACTGGAAGTAGTCAGA
>nega663
ACTGGTAACAAGAAAGAAATTAGGCCAA
>nega664
CCCAACATCCCTTCATGATAAAAATTCTGG
>nega665
CTGTATATCAGGTTGGCCTCAAACTCAGA
>nega666
CTTTCACCCTGAGTCTGGTAGTGACTTCT
>nega667
AACTAAAACAAAGGAACAGGACAAGATAA
>nega668
TCGGAAGAGCAGTCGGGTGCTCTTACCCACT
>nega669
TGGCCAAGAGAATGGCGTGT
>nega670
TCAAATCTTTCTCTGATTCATAACTTTGCC
>nega671
GTGAGTAGGGACCACCAGGCTTAGTGGACA
>nega672
TTCCACAACAGATGGATCGACTATGGAAC
>nega673
GGCCTGTTCTGCTATGTTCTCGGCCCCAGGTT
>nega674
ATCCCAGCACCAGAAAGGAGACAGGAGG
>nega675
GTTGCTGAGTCTACAAGGCTGGATGTCTC
>nega676
AACTCTCAGCTCTGCCTAGATGCTATCAT
>nega677
ACTTCCTTTGACTTACAAGAGTCTACTTGAA
>nega678
TATATATACATATGTACGTGTATATACAT
>nega679
AATAATTACCTATAGGTCACCTGAACA
>nega680
GCCCGTGTTGTTGGTA
>nega681
TAACAAAATAGACTTCCAATCAAAATTAAT
>nega682
CAGCTATGTGCTCTTTC
>nega683
TCCCGAGACCGATTAT
>nega684
TAAAGCAAGAAAGGATACCTGATGAA
>nega685
GCATAGAGCCTGCCTGGA
>nega686
TTGAAACCTCTGCGTAGTACTGAACCCAAAA
>nega687
CTGAGCCATTGGATTTCTATTCAGGAAT
>nega688
GGATCCCAAACTATTGGAGTGGAGGCTAT
>nega689
GGTTAGGACCTCAACATATCTTTTGGGCAGTA
>nega690
TTCTACCTCACACAAGCCAGAATAGCTAAGA
>nega691
AAAAGTTGCACTTTGGAAGAT
>nega692
CTTTTGAGTGAAGCTATGTTAGGGGATTGGA
>nega693
ATTATTCTTATCTACATTTCTGAA
>nega694
TGTAGTCTGCACTCTCACCTTCGAAGACTA
>nega695
ACTTTTTTTTTTTTTTTTTTTTGGTGCAG
>nega696
CATACACACTTATTCTCTGTACTACCCGTG
>nega697
TTTTAGATTACCTTAGGCTGGTGAGGAGGAA
>nega698
TTTCAGACCATTGCAAGATATCTACTTCC
>nega699
TCTCTGTGTAGCCCTGGCTGTCCTGGAAC
>nega700
TCATGACTTCCTAAAGAGAAACACACCTAAAA
>nega701
GCTCTTGTCTGGGTTCCTGCCCTGACT
>nega702
AACAATCATAAGAGTAAGCTAGGAAATGAC
>nega703
TTATTCTTTTATGTGTGTGTTTTGCCTAC
>nega704
TGGACTCAGGTCTGGCACAGCTGTAGAAA
>nega705
TTATATAAAATATGTTTTTAAAATCTC
>nega706
CACACACACATACACACACACACA
>nega707
ATAGACGCGTGAGGGCTCATCCACTGTG
>nega708
CTGCTGAGCCATCTCTCCTGCCCCCACCA
>nega709
CATCTATAACCCCAGCACCTGGGAAGCTGAG
>nega710
GTACATCAGGACTCAGGCCTGGAGAATGTTA
>nega711
CTCTCTTCAGACACACCAGAAGAGGG
>nega712
CTGGACACGTACTTTAGGCACC
>nega713
GTGCCAGGCGTGGTGGCACACACCCTTAGT
>nega714
GTCCTTCCCATAACCAGCCCCAATCCTGAAT
>nega715
CATCAGTTGTCACTAGAAAATGGGTTGTGA
>nega716
GGGTGGTTTTTTTTTTTTTTTTTTTTT
>nega717
AAAGATCCACCTGCTGCTGCCTCCTAA
>nega718
CCATGTCGGAAAACCCAACCCATATCACTT
>nega719
ATAACCATGGAAGTAATTACAGAGACAAA
>nega720
ATCCTGGCTGACTCTGGCCGCTTCAGCAG
>nega721
AGGTCCTTGTCCCTCCTCTGG
>nega722
CCTTTCCTGCTTCTCCCCCTCTTCTTC
>nega723
TTTTGTCTTGATTTTGGTTTGGTTTTTTGG
>nega724
TATTAAAATTTCAATCCCCTTAAAACATC
>nega725
CCACCATGTGGTTGCTGGGATTTGA
>nega726
CTTCCCTCATGATTTCTAAACCTTAAATATA
>nega727
AGTCATTCCTAGAAATTGTTCACAAT
>nega728
TGAGCCATGTTCCAGGCCCAGCAATCAGCA
>nega729
AGGCTCACAGGAGGAA
>nega730
TATAAGTAAAAAGAGAAAAAGAAAAG
>nega731
AAAGCCCACTCCCAGGGGCAATCTCCTCC
>nega732
GGAGGGCGTTCAGTGCACAGTCACAGCGC
>nega733
ACGCTGTAACTGGAGTTATAGATGGTCATGA
>nega734
AGTTACCTTTGTTTCTGACCGAAGTTTGTG
>nega735
AAAGGCTTTGCAATATACTATTTTCT
>nega736
TTTTGTTTTGTTTTGTTTTGTTTTG
>nega737
TCCTGGATACCTCAACACACCGGAAAA
>nega738
CAGGAGACATGAAAGGGTGAGGCTTGGATTTT
>nega739
AAGTTGTTTCATTGATTC
>nega740
TGGGAGACAAGTGTAACCTATTTTTTTGC
>nega741
CTGCACATGAGTTCTGGGCCTGCCGA
>nega742
AGCTTCAGTTGGGGAAATGCTTCCACAAGA
>nega743
GGAAGAGGATTTCATCCACAA
>nega744
GGGTGTATATAAGGAGTCCTC
>nega745
AGTTCTCTGTGAGTTTGAGGACATCTTGGTC
>nega746
GCCTCCAGCTCAGGGCCATCCTCCTGTGGA
>nega747
CTGTTTCTATTTGGTGGAATAGTTTGAG
>nega748
TTAGCAAAATGCAAGAATTAT
>nega749
GTAAGCAGCAGACGGGCAGAGG
>nega750
TTTGTCCAAGAAACTTTTATACAACACTG
>nega751
TGTAATATAACTTATATGTATGTATTCAG
>nega752
AAAGAGGCCAGGTCCAATAGGTCACACAGT
>nega753
ACAATTTCATCCATACAATGTATCT
>nega754
CAGGACAGCCAGGGCTACATAGTAAGA
>nega755
TGGAGGTCTTGTATAGGCAACCACTGC
>nega756
TGCATGTTCATGTCTATATTTGAATATAC
>nega757
AATTTAGGTGCAAGCATCG
>nega758
AGTCCCGCCTATTCACCCAGTGCTTGGCT
>nega759
CTGAACAGTTCTCATTCTGAAACATCT
>nega760
TGTATCCATCTAAAAGACATAAAAGTTGAAG
>nega761
CTCCATGGTGGACCTGTGTCTGGGCTGAGC
>nega762
TCTTTCTTTTTCCTCAGCCTTCTGAGTG
>nega763
CTCCAGAGGACTAGAGTTCTGTTTCCAGC
>nega764
AAAAAAAAAAAAAAGAAAAAAAATTGCCC
>nega765
GGCTGTGCAGTGCCCCCCAGAGTGAATCA
>nega766
TGTCTCTGCCTTTCAAGTGCTGGGCTTAAAG
>nega767
TTGACAACTTGGCTGTGTTGTGGATTTGT
>nega768
AGCAGGAAGCAGAGAGAGCCAACTTGAAAC
>nega769
AGATAAATGAGAACATGAGAGAGAT
>nega770
TAATTTTTAGATGCAAAC
>nega771
TTAGCCACTTTGGCTTCCTCCTCAT
>nega772
CAGTTCCTAGTGCTCACACTGAGTAGCCC
>nega773
ATGATCCTATCCCGAACCTG
>nega774
GTATGTTTTAATTTATCTTAATGAGGGTG
>nega775
TTCTGTGTCTCTGCTAGTGGCCTTGACATA
>nega776
ATACAAGCGACGGGTCCTACTATCTGGC
>nega777
TTTCTCCTAATGAGAGCAGCGTCTAA
>nega778
CATCTCTGCGTGGATACACGCCGCTCA
>nega779
CTGAATCTGAAACAGTCACCAGGAGTGACC
>nega780
TTTGCTTCACTTTTTGGGGAG
>nega781
GTGTTCTTCCAGAGGACCCTTGTTCAATT
>nega782
ACTCATAAACATTTATCCAATACAAGGCA
>nega783
TCTTCCTTCTTTGTCTCTCTGTCTCTCTCT
>nega784
AAGGATATTAGAATAGGGAAGAA
>nega785
CAAAAGCTAAAGATCACCAAACAAAAACTCC
>nega786
AGGAAGAAGACAGACAAAGAGCAT
>nega787
GAGAATATGGACACATGCACCTTTGTGGAG
>nega788
CACCAGTGAACTCACCCATTTGCCGGACAGC
>nega789
GGCAGGCACAAGAACACACACACACATAC
>nega790
GCTCAAGCTACATAGCTGGGACTGTAG
>nega791
AAGTTGCCCAGGCTGTTCTTGAACTCACTT
>nega792
GGGGGTGCCCAAATGGTCACT
>nega793
TTTGAATATACATAACATACACACACA
>nega794
CAATGACAATAACAACGACAACAATAACA
>nega795
AAACAATTTATATTTAAATAATAAG
>nega796
GTGGAATCAAGTTTACAGACAATCACCTGAA
>nega797
GCATATTCTGAGCAAGAACACAAAAATG
>nega798
CAAACCCAGACACTATTGCTGATACTGAG
>nega799
CCATACCTAAACTTAGAAAACACAATATAC
>nega800
AAGAGCAGAACTTCTTCA
>nega801
CCAGGAGATCCAATGTCCTCTTCTGGCAT
>nega802
CACCAGAAGAGGGTATCAGATCTCATTATG
>nega803
TGCATGTTCATGTCTATATTTGAATATACA
>nega804
GAAAAAATAGCAACCAGAA
>nega805
GGATTACAAGAGTGACCATGCTCAGCATTTT
>nega806
TGTTCATATCTAATGATATGTAGTGAC
>nega807
TTACATTCATATATTTAAAGAGAGAGAGA
>nega808
CAGAATATTTATTTATTTTCTTAAA
>nega809
AGATGTATCCTACATATATACATGTAT
>nega810
AGATATTTTTATTTAAATTGATTTA
>nega811
ATGTTAAGGGGCATATGTGG
>nega812
ATAGTACATAATTATTATATTTTC
>nega813
CCTATGTTGGATTAGTTGGTTAACA
>nega814
AGCTGTCAACTTGATGAGATCTAGAATC
>nega815
CGCAAGTTTGGCCCCAGAACGCTGATGGAG
>nega816
GTTTGCAAGTAGAAGG
>nega817
TTTCTGCATCGCTCTGACCCAACAGAGAC
>nega818
ACGCTGGCTTCTAAGACCTACTTCCT
>nega819
GAGGGTTGAGTGTCCTAGTGTCCTTCACC
>nega820
AAACTAGCCTGGACTATATAATGCGATGT
>nega821
TTCCTCCAAATGTTTAAAATGCATAAAATA
>nega822
TTTGTTGGTCTCGAGTCTTCACTGATC
>nega823
CAGTTATCCACTCTGATGAGGAACCGGGCTA
>nega824
TCTATTATAGATAGAAATGGTATTG
>nega825
TTGTCTGTTTTCTGTTGCATCCTCTGG
>nega826
CGTTCTTTCATATGTTCTC
>nega827
GGCTTATAACACATTTCCTGTTAGTAATTG
>nega828
ATGACTTGAATATGGAATATTTTCCACAG
>nega829
AGTATTCATACAGTTGTTCATTTTAG
>nega830
TCCTGTCTGAAGCCCTGACCTCTCTGGAAT
>nega831
GAAAAGAATTGTCAAGGT
>nega832
GAGATGCTAAGTTGTCAGCACAGCCTTTTA
>nega833
GCCAGGCCTGGTAGTTCAGGCCTGTG
>nega834
CGCCCACCTCGGCGATCT
>nega835
TTTTCTTATGTTGACCCATCCC
>nega836
GTTAAGACCTAGTATGTGTTCTAAAATGT
>nega837
GGTGCATGTATGCCTGTCATCACAGCACTT
>nega838
TCTGAGATCTTCTTTAATTTCTTTCTTC
>nega839
TAAAAGTTATTTTTTTTTCTGTGAGCATG
>nega840
AGGCTGCCCTCGAACTCAGAAATTGGCCTGC
>nega841
ATCAGATGGCTTACAACCACCTGCGACCAC
>nega842
TTAACCTAAGGATTTGAATTTA
>nega843
AAAGCCCACTGTTACACGGTCCCATGTACGA
>nega844
GCCACTCTATTTAACCAAGAATGACTTTGA
>nega845
CGTTGTAAAGAAGGGTTACCCA
>nega846
TTAGCATTACTCTGACACTAAAACCAGACA
>nega847
AGCCTGGCTAAAAAAAATTCTATTTT
>nega848
GTAGAGTTTAGTAATGTCTATTTTGTA
>nega849
ACAACCTGCTTGGTGTGCCCATCAGATAA
>nega850
AGTCATATGCTAAGTGTGTCTTTAATTTCG
>nega851
TGCACAGGACTCAGAACTGTGCATACTG
>nega852
TACTTTGAAATCTCAAAGCTCACCCCCA
>nega853
AACAGCTCCAGGGGGTCCATGCCTCTGGC
>nega854
ATCAGAAGTAAAGCGGGGAGAGAGAGTAGG
>nega855
AAAAAAAAAAAAAAAAACCTTTCGATGCAG
>nega856
GCCTCCCGGTGCTGGGGTCACAGGCA
>nega857
TCACTCTGTAGCCAAGACTGTCCTTAGC
>nega858
CCTCTTTCTCAAACCTCCATTCCCATCTTT
>nega859
AATTAGTAAAATCGAACCTTAATCAGAC
>nega860
GTGTGTGTGTGAGAGAGAGAGAGAGAGA
>nega861
CCACAATTCCTTATCCAATTCCTCCTCT
>nega862
CATTGCTTGGCAAAGTCTA
>nega863
AAGAGAATCTGGCATGGTGTTGATTGT
>nega864
TTTAAAAAATAATAACAAATTTTTAAAA
>nega865
TGAACTCACAGGGATCCACCTGCCTCTGCC
>nega866
GGCATGGGAGCAGGTCAGGGTTGCTCTGGGTA
>nega867
AGAGATGGCTCAACAGTTAGGGGCAC
>nega868
GCACAAACATCATGACCAAGAAGCAAG
>nega869
TATGTGTGTGTGTCTATGTGTGTATTTCTG
>nega870
TATGAACATAGTGGAGCATGTGTCCTTATTAC
>nega871
CCTCTACGCCACAACAGCCACCAAG
>nega872
AGAGAAACCCTGTCTTGAAAAGACAAGGA
>nega873
CAGGCCCCTTATGGATCGGAGGAGAGGAGA
>nega874
GATTTTTTTTCACCGGGTATACAT
>nega875
GATTGGCCAGCAAACCCCACAGATTCTCCA
>nega876
AAGGTGATTACTTTGGTTG
>nega877
CACTCTTAAATCTGTGAGGTTAGGG
>nega878
TTCTTCTCTAACTCTTCCCAGGTCCT
>nega879
TAAATGTTTAACTGATACATAAAAGCATAA
>nega880
GTGAAGCCAGAGACTCAGCATA
>nega881
TGTGTTTGCTTTGTAGATTTTTTTTTTCTCT
>nega882
CTGTTAAACCTCCAACTCTCCACA
>nega883
AGGCTTCTCTTGCAGAGGAGCTGGTTCTG
>nega884
GAGAGAGAAATCTATTTTCCATAAAAATAA
>nega885
TAGAGTGATTGCTCATAGATCAGAACAGT
>nega886
AAATCCTCTTGCAGTTTGCAGCAAGACCG
>nega887
GGGATTCTATATGGGTCAAGATGCCTGGCT
>nega888
TGGCACAGTTTCTACCTGTCCTTAACCA
>nega889
TTGGTGGTGCTATTTGGGGAGGTTGTGGAA
>nega890
TTCTTGGTTGTCAACTTGACAACCAAAAA
>nega891
CTCAGCTTCATGCTGCTTGTGTGACTGAG
>nega892
GTCTTGTAGGAGGAGGACTGGGATTGCAGG
>nega893
AATTTCAGCCTTTGGAGACCCTTCCATA
>nega894
AACGTGGCTGACCTGCCAGAAGCTA
>nega895
CTAGAATCCCAGCAGCAGATGAATAGACA
>nega896
TTAACTGCTGAGACAATTCTCCAGTCACA
>nega897
CTGAACCCTCCTACCTCCCCCTCCCAAGC
>nega898
TTAAGTAAACTGATTGTTAG
>nega899
AACTCAAGACTCCTTTAGCAGGCTTTGGAGA
>nega900
GAAAAGATATGTCACTGAGATTTTAAAAAG
>nega901
CCCCCACAGTGGGAAGGGAGACAAAAGACTGC
>nega902
GAGAAGTAAGCCTGGGCATAAAATTGT
>nega903
CAGCATTCTGAGTCAGAGGCAGGTGGATC
>nega904
CTACACAACAAGTTCAAGGCTAGCGTGGG
>nega905
ATGCATGCACCTGGTGCACACAGAAGCC
>nega906
CACACAATAACTGTAATTTAAGCTCCAAGGG
>nega907
TAGAGGCAGAAAGCAGGCATGCAAGGTCA
>nega908
TTAAAAAAAAAAAAAACAAAAAACAAAACTT
>nega909
GACGGAAGAAAAAAAAAAAAAAAGAAAAAA
>nega910
GCCCCAATTGAATGTTGTCCTTATAAGAGT
>nega911
CCAATAATTAGATGCAACTGGCGTTAGTCAT
>nega912
TATTCAGAATAGCAAGAAAGCTGGAAAC
>nega913
GAGCTTCCTGCATGCTCAGCACGCACTCC
>nega914
GCCTGTGGCTTGTAAGAACACTTCCTAGAA
>nega915
CACAGTCCCTCTGTCAGCCTCTCGTG
>nega916
TTGTGTGAGAGCAAACAGTA
>nega917
CTTCTAGTTTTCCTTAGTGTTTT
>nega918
CTCCGAAAACTCCCTGACATCTC
>nega919
ATGAAGGTGTCCCTGAAGCA
>nega920
CAGTCTTCTCCTAGAAACCTTCAGATGAAGA
>nega921
AATAGAGCAGCAATGAATATGGTTGACCA
>nega922
GTTCACCCACAGACAACA
>nega923
TTCCAGCCTGTGGTTGCTTGAATCAGCAGAT
>nega924
CTATTTTGCCAATTTCAGGGCTTCTGTGA
>nega925
TTTTTGTTTTTTGTTTTTTTTTTGTTTTGTT
>nega926
GCATCCTCAGTGCTTGTAATACAGAGGTC
>nega927
TGCCTCTGCCTCCCAAGTGCTGGGATTAAA
>nega928
GCATGCATTCTAGGTGAACGTTCTGCTGCC
>nega929
GTGGCAGGCAAGCACTCAATTATGGTGAT
>nega930
TTTAAAACATCAAGAATAACT
>nega931
ACTGACATTTCCTTAAAGAAAAACCAG
>nega932
TGGCGGTGACCCCCAACTATAAAATTATT
>nega933
ATTTCAGTTTGTCACA
>nega934
TACAAATTTACCTTCCTCTAGAAGCAAT
>nega935
GACCAACATGTGGACACTTTGC
>nega936
TTCAGGGCCAGTCTGTTTTACACAGTGAGC
>nega937
CTAGTCTCTTTTGAGACTCTGAGAAAAAT
>nega938
TTTCTTAGACTAGTTAAAATGG
>nega939
TACAGAAAATGTGGTACATTTACAC
>nega940
TAAAGAGATCTGCTTTTGTTTTGCTGCCT
>nega941
AAGAAAAACCAAAACCAAAACCCAA
>nega942
TATGGGGGAGGTGGAGACTGAGGCT
>nega943
CTGCATTTCCAATGCGAAGACCAAAG
>nega944
GGAGGGTATGGAAAGCTTTGC
>nega945
GTGTATTTATTATATCTAAGTACAC
>nega946
CCCTTCGCCTGCTCACCAGTGCACCCACTC
>nega947
TCTGCTTCTCCACCCGTAAGACAAGGAAAAGT
>nega948
AACAGGTCCACTTCCCCCATATCCTAAT
>nega949
ATTTATGTCTCCTCTATTTTGACTT
>nega950
AACTGATCTTGGGAAATATTAATACTTG
>nega951
TTTAATGATCCCAAAGAGAC
>nega952
GCCTTGTTGGAGGAAGTGTGTCACTGGCT
>nega953
ATAAAAGCTACTAATCTGAAAGATGT
>nega954
GGAAAAGAAACCCAAGAGCAGGCAGAAAAA
>nega955
GTCTCACTTTGTATCCCCTTACTGTCG
>nega956
GTTTACTGGGTCTGTGAATTCAAGGCCACC
>nega957
AGGCACATCAGATTACCCGGGAGCTGGAGT
>nega958
CTTGTGTGCAGCAGGAGAGATTAGGATTTAG
>nega959
GCTAGGGGTACAGGCCTGTGCCACAATGCC
>nega960
CTTGCAGAGGACTCAAGTTCAGTTCCTA
>nega961
GTGGTTTGGAACTAGGATAGGGAAAATTA
>nega962
GACCCAAGCCCTTGGAGGAGCCCAGAAGA
>nega963
GTAGAAGCCCTAGGATCAATTATCAG
>nega964
CCAACCAGCAAGATAAAGGAAG
>nega965
AATTGGTTGATTTTCAATATTGTCCTT
>nega966
GTAACAGCAACTCCATGTGGA
>nega967
CTTTTAGTAGGTTTATTTTGTTTTTTGA
>nega968
CAGGGATGGTGATACCTGTAGCAGTTCTAT
>nega969
CCAAGGATTCAGGAAGGGAGA
>nega970
ACAGAAAATGGAAGAAAATACCATCA
>nega971
AGTAAGAAGAGTAGGAGGGGGAGGAAAA
>nega972
GACAGTTACTTGACTATAGCCAGCCT
>nega973
GTATATGTAGACCAGGCTGGCCTCAAACTCAC
>nega974
CTGGAGATGTAGCTTAGTTGGTAAAA
>nega975
CTGTGAGTTTTGGGCCAGCCTGGTCTGCA
>nega976
GACTAGTTTTCTGGGCTGG
>nega977
TAATGTTCTTTTATGTATGTATGTATGT
>nega978
CCCCCCCATTTGTAACAGAAGTGCAGCTTG
>nega979
TCCTTTTCCTTTGTTGAGATGTTTCTTTTTAA
>nega980
CATCTTGTTTCTTTAAGACAAATTCTTGG
>nega981
AACTACTGCTCTATCACCCA
>nega982
TCCGGCCGCATGTGTAGCGGAGGATGGC
>nega983
GCTGTCACATCTCATTATGGGTGTTTGTG
>nega984
CCAGTCTAGGCGTGCAGCTTGTACTTAT
>nega985
CCTGAGTTTGATTCCCTGCTCCCACACCGA
>nega986
TTGTTTGTTTGTTTGTTTGTTTTTTC
>nega987
TTCAAGAGGTTCCCCCAAACAATATAAGATC
>nega988
ATTCACTTTACATCCTGATAACAATCCCC
>nega989
TTGCACCAGACCCACTTTGGGCAGCTCATA
>nega990
TAAATTGAAATTCATGAGTACAGACTGA
>nega991
CACCCACGTGGCAGTTCACAACTGTCTA
>nega992
CAGCTACCACGAGGTGAGCAGCCTTGACAG
>nega993
TTTGCTTAACCATCATTGACAAATTCT
>nega994
ATTTATCAAAATAGGAGATAAGAGTTGGGG
>nega995
GTAGGAGCCAAGAGTTCTACATTTTCA
>nega996
TGGGGTGTTGCAGAGGCACAAGAT
>nega997
GGACTCAAACAAAAGTCAGAAAC
>nega998
TTGTAAAAGCACAGACCTAGGGATGCACTC
>nega999
GGTACACGTCCTAAATCCCAGCTCTTGGGA
>nega1000
TTTTACTGTCTTAGCCT
>nega1001
TTCAATGCACCTGAACCACTG
>nega1002
TTTCTCGCCGCTTATGTGGACGCGGTCAA
>nega1003
TTGGTTGTTGGTTTTTGTTCTTTGTTGTTGT
>nega1004
GAAGAATGAGAAAGCAAGCTGAGCACAGG
>nega1005
CCGTCTTCCAAGTGTTGGGGATTTAC
>nega1006
TTTTCTGTATCCATTCCTCTATTGAGG
>nega1007
AGTGTACTTACATAAAATAATAAATAAAT
>nega1008
GGTACCATTTATCAAGCA
>nega1009
GGCACTGTGAGAGGCCATGGAAGGCCATTG
>nega1010
ATGTTTCTTGGGACCATTTGCTTGGAAAAT
>nega1011
CTGAGGCTGAATCAACAAACAGGGAGGC
>nega1012
ATAAATTTGCCAGCACCCAAATCTAA
>nega1013
TATAATGAAAGAATCAGACAAATAG
>nega1014
GAGCCTTCTCTCCAGCCCGAGTCTT
>nega1015
AATGAGCTCCCTTGTGGCCATTAAGCGT
>nega1016
GGGTGGTGGTGCCCTGGGTTATG
>nega1017
TATTTATCTCCTCTGACAGGGTGCATTT
>nega1018
TATTCTCAGGCCTGTGCTCTCCTACTACT
>nega1019
AGTTGAGCGTAGACAAGGCTTAGTCTTAG
>nega1020
GAAATTGGCATGCAAAGGCAG
>nega1021
AGGTAGCTCAGTTGGTGGAATGCTTGCCT
>nega1022
GAGGCGTTGCAGGTGTGGCTGCTGTGTCAC
>nega1023
CTTGCTTGTGGTAGTAGAGGATTA
>nega1024
TGGCCTGTAGTGCCCAGCTTCTGGAGAG
>nega1025
TTTGTAGACCAGGCTGGCCTCGAACTCACA
>nega1026
CCCAGTACAGGGGAATGCCAGGGCCAAAA
>nega1027
CACTCTGGAAACTGGCCTAAT
>nega1028
ACTGGCTGTGGAGTTTGCGCTGGCCCAGA
>nega1029
GCTCACAACCATCTGTAACTCCCAGGGGA
>nega1030
ATTGTGCCCACCTTGGCAGTCTGTAGATCT
>nega1031
AAGCCCCTTACTGTCACCACTCGGGGTCGA
>nega1032
CTTTATCATTTTTCTACTAAAACAATGAGT
>nega1033
CCTGAGTTCAATTCCCAGCAACCTCATAGT
>nega1034
TCTTCTCATTAGCCATTCTCACAA
>nega1035
TCAGTGTTCTTCTGAGCCTTTGCACCA
>nega1036
AGTTGTCCTCTATCTCCATGTGTGCATCA
>nega1037
GATCAAGAGGTAACTCCAGGTTCGCTTG
>nega1038
GCTGGTATATCTGGCA
>nega1039
TCTGAGCTTTGAAACCTGGGGCTGAGAACA
>nega1040
AAGCTTGAGTAACTCATCCTTTAAACTC
>nega1041
CTTCAGGCATTGTAACAAATACTGGGA
>nega1042
ATCTTATGTCAATGTCTTTAATCCATTTT
>nega1043
CTGTATATGTATATACTAAAGAATCTAAGA
>nega1044
TCCGCCTGCCTTTGCCTCCCAAGTGCTGGGA
>nega1045
ATCTGGATGGTTGACAATATCAAGTATT
>nega1046
GGGTTTTTTGTTTGGTTGGCTGGTTGGT
>nega1047
ATTCTTTTTATTTTTGTTTTTTGTTTTCCTTT
>nega1048
CCAAGTGCTGGGATTAAAGGCGTGCG
>nega1049
TAGTTCTCTATGAAGCCTAGGCTTGCA
>nega1050
CACCAGGCGGCTCAACAGACTGGAGAGTG
>nega1051
GAGTGAGCTCCAGGACTTCCAGGAGACAGA
>nega1052
CTTGAGGCTGGAGTTAACAGACTGTTGTAA
>nega1053
GTTTCAGTTTACTCTTCCAATCACAGTT
>nega1054
CCCCCACCCCCACTCCACATGACCTCTAA
>nega1055
CACAGCTCCAAACTTTGTCTCTGTAACC
>nega1056
TTCATGCATAGGTGATTATAGCAATTCCA
>nega1057
TGCACAAAGCTTTCTACAAGATGGGGAAAA
>nega1058
AGCACTTTACAACTGAACTGTCTCCCAAACC
>nega1059
GTCTTGTGAATATCTGAGAATTCC
>nega1060
ACAAGGAAGGTGTAGTCC
>nega1061
TCTGCCACAGGAGAGCTTGGCTCCAGGAAGA
>nega1062
CTACACTTTGCTAAAAGTGTTTATCAAGTC
>nega1063
GCAGAGATGCACAGATAGTGGAGAGCC
>nega1064
TATATTGCGCATTTGAATAATTTGTCAGT
>nega1065
GCCTATTTAAGCACTAGTATCAAGTAGATG
>nega1066
TGGGAGCTTTTTGACTTTTTTTTTTTTTT
>nega1067
GAGGGAAGAGGGAGGGACAGGGAGAAGTAG
>nega1068
TGCACCACGGGGGTCGTGGTGGCTACAGCT
>nega1069
CTATGCCGGGGCCTGGAAAATACAAAGAGA
>nega1070
ACATGTGTATATGAATATACATATACATA
>nega1071
AGCCCAGGGCTTTGTGCATGCCTGGCAAG
>nega1072
AGGAAGAAGACACCATGGGAAAGGTGGATC
>nega1073
CAAAGGGCTAAAGATGC
>nega1074
CAGGTAGATTTCTTTTAGTTCAAGACC
>nega1075
CGTGTCGTCTATCTGGAACACACTCCTGC
>nega1076
GGGGTGGACCCTAAAGCTTCATGGATG
>nega1077
TATGGAGGCAGACTTTAAGACCCTCATCC
>nega1078
AACATATCACCAGCATATCCACAG
>nega1079
TGCATTGGTCATGGTGTTTTATCACA
>nega1080
TTTTTTTTAATAAATAGTAGCCACAATT
>nega1081
TGCATGTGTGTATAGTTGTGTGCATATTCAC
>nega1082
GTTTTTTTAAAACAGAAATCAAAATTCCAGA
>nega1083
TGTTCAGATTAAGCCTTC
>nega1084
CAGATCTTGGAGTTACAGACAGTTGTGA
>nega1085
TCTCCCTATCTTTCTGTTCTTAC
>nega1086
AAACTTGCTACTAGCTGAAGGTGACCACGA
>nega1087
AGCTATTATGAACTTCTCAAAAAGAC
>nega1088
GCAGATAAAACTAAACCTGGCATTCTGATAA
>nega1089
TAATAACATGTATAAGCATATATATATATA
>nega1090
GCATTTTTCTAATTAGTGATTGATGAG
>nega1091
CTTCCCTAGTGCTGCAACCCTTCACTCTA
>nega1092
GAGCGAGCAGCAGTTCTAAAAAAATTT
>nega1093
TGGAGGAATAAGGAACCTTTGGGACTTTCG
>nega1094
GATGGGGTCTCCTGTAGCCCAGGCTGGCC
>nega1095
CCTGCCTGCCTGCCTGCCTGCCTGTCTGT
>nega1096
TGTGGCTCTGTCCCAACTCATT
>nega1097
ACCAATTTGATTTTCAAAGTGGTTGTACAA
>nega1098
ACTGACCAGAACTCTCAGCTGTGCAGAGA
>nega1099
GACTGTGGCTTCATAAAATGAATTTGGCA
>nega1100
TATTTGTTTGTTTGAAACTGGGTCTTATG
>nega1101
CGATACAGAAAAATAACTTGGCTCAGAGCAG
>nega1102
AGTTCAAATCCCAGCAA
>nega1103
CTTTGTCCAGTGTATTCACATTGAATTTT
>nega1104
GGAAATCTATCCAGCTGTG
>nega1105
GAGAAAGGAGCTTCAGTTGAGGAAATGCCT
>nega1106
TCCAGAGAATTCAAATTTGGTACCC
>nega1107
AGAGGATGGCCTTGTCAGTCATCAATG
>nega1108
TTTCTCCTTCTGGATGTTTGTTACATCAC
>nega1109
GGACCACATGAATGTCTGATGCCTCCAAAG
>nega1110
GTCATTTTGGGGCTTTTTTGTGGTTCCAT
>nega1111
ACCATGTACTACAAAGGAAGATTCCCTGGG
>nega1112
TTGGAGGTGTGGCCTAGAGGGAGGAAA
>nega1113
AAGAACTCATATCTAAAGTAATGCCAGCAT
>nega1114
TAAAGCTCAATGATAAGAG
>nega1115
CAGGCTGGCCTTGAACTCCCTATGGAGTT
>nega1116
TTGCACTTGAAGAAAGAGAC
>nega1117
AGGGTGGGCCAGGCTTCCGG
>nega1118
AATACCCTTTCACCTATCTGCCCCAGC
>nega1119
GCACGTCCTCTCCTGGTCATATATC
>nega1120
GGCGCCAGAGACTGCAGCTAAGTCATATG
>nega1121
CTATCTATCCATTCATCCATCCATCCATC
>nega1122
CCTGCCCCTAGCAACCTGCCCCTA
>nega1123
TGTGTGTTCTTTTGTGTCTGGGTGAAATG
>nega1124
GACAGACTCCCCTACAGATGTTA
>nega1125
TTCAAGAGGCCAGATGACGGCATGA
>nega1126
TTTAACCACTGAGCCATCTCTCCATCCCA
>nega1127
ACACACTTGTATTCTGTCCACTGGGAAAGG
>nega1128
GTTCCTAGGGTCATGGTGAAGACCAGTGA
>nega1129
CATAACATACACACACACGTATAAACGCA
>nega1130
ACCCAAAATACACATAAGCAAGTG
>nega1131
GACTTCCTCTCAGAGCTGTGTGGTTCCTGGG
>nega1132
GGTCTCACTGTGTAGCCTTGGCTGACC
>nega1133
GAACCTAGCCGAATGCTAGGTGCAAGTCT
>nega1134
AAAGAAAAAGAGGCAATGAATGTGAGAAAG
>nega1135
AAATGGCTCAGAGATCCTGAGTTCAATT
>nega1136
GAGAAGATTACCACCTGCGAGCCAACAAGA
>nega1137
ATTAATTCTTCCTTTTTGATTAGT
>nega1138
TGGGGTTCAAGACCAACCTGGACACATAAG
>nega1139
TCTGATTCTATGAGGGTGTACCCCCACCCA
>nega1140
CAAGGCAAATTACAGCCGCTGCAGTCAGTTTG
>nega1141
GTTCTTTGTTTTTTCGAGACAGGATTTCT
>nega1142
CTGGAGTATCTGAAGACAGCTACAGTGTAC
>nega1143
CATGCTGTGGTGACCCCGACCATAAAAT
>nega1144
TACTCAAAATAAAGAAATAAACAAACA
>nega1145
GGGCCCTCCCACACCAATCTTTAATCAAG
>nega1146
CAGCAGCAGTTTCCAGGCCTCCCCCAACAA
>nega1147
CAAAAATAAAATGAAGAGTAATTGAGAAAA
>nega1148
TTCATGATTTAAATTT
>nega1149
TTGAACTCACTAGATCTGCCTGCCTCTGCCT
>nega1150
GATGCAGGAGTGCTGTGAGA
>nega1151
GAGCTGACACTTGGGAGTGGGGATGGGCTG
>nega1152
TGTAAACTCTGTAAAATAATATAAAGGAA
>nega1153
TGGGTGATTAAATGTCAACCTGAATT
>nega1154
CTAGGATAGCCAGGGATATATGGAGAAACC
>nega1155
CACACACATACACACACATACACACACAA
>nega1156
GTAAGTGCCTGCATGTATATGCGT
>nega1157
GGCTGGGCTGTGGTTTGAAGAAAGTT
>nega1158
ATGGAGCCCAGGCTGGCCTGGA
>nega1159
CGTTGAATGATTCTCCTTCCTCTGCTTCAT
>nega1160
CACAGCTATGGTGCCTGGCTGC
>nega1161
TTGTAGGCCAGGCTGGCTGGGACT
>nega1162
GGCAGAGGCAGGCCTACACAGAGAAACCCT
>nega1163
CTCTCAACTTCCTGACTGCAGATGCAAT
>nega1164
ATACAGTAAGACTTTGTCTCAAAAATA
>nega1165
CAAGGGTTGAACTCCGGTCATCGGGTTTAG
>nega1166
TAAATAAATAAATAAATAAATAAATA
>nega1167
TTTATCCGAGGCGCGATTATTGCTAATTG
>nega1168
TAATTGTGAGCTACCATGTACGTAGGCTCT
>nega1169
GGTCTATAAATCAAGTTCCAGGACAGCCAG
>nega1170
ATTAGAAGGACAACTTCAACTCAGAAT
>nega1171
TGTTGGAGGAAGCATGTCACTGAGATTTC
>nega1172
CATCAGCTCTGAGCCCCCTGGCCT
>nega1173
GACTGAGACAGGGAGACAGGTGTGTG
>nega1174
CAGTCAGGCTGCATGAGATGATA
>nega1175
GCGGCCACCTGTACTCGCAGACA
>nega1176
CTCTTGCTGGTGTACTCTTAC
>nega1177
ACTCTCCACTATTTGCCTACCACATTTGGA
>nega1178
GCTAGTTAAAGGGAGTAAATATAGAA
>nega1179
TCAAAAATCAAACACCAAAAAAAAA
>nega1180
ACTTTGAAGTTATTTAATTATCTCTT
>nega1181
AGGAACAACAAGTCAATCTTTGATTAGATTT
>nega1182
CTAAGAAATGTTGCCTGAATTTCACAGTG
>nega1183
GTCAGATCCCTGGGAGGATATGAGAGGATG
>nega1184
AAAGCAAAGCTCCAAGGAAATGAAGAG
>nega1185
AAGATTCCAGATATGGCCTGACCAAGCCA
>nega1186
TCTCTTGCATGGACACAGCATTACTGTG
>nega1187
AACCCAACCTTAAATGCTATGAGAGTATTT
>nega1188
GAAACTGCTGGTCTTCCTGCCTTGACCAA
>nega1189
AGCCATCTTCAGTCCCAGCTCACGTTCC
>nega1190
TGAGTTCAAGGCCAGCCTGGTCTACAAAA
>nega1191
GTGCCTCCAAAAAGAAACTAGAGAGAGC
>nega1192
ACCCTAATGAAGGAGCTAGAGAAAGTACC
>nega1193
GGCCTCAGTTTCTTGTTGGAAAAGC
>nega1194
TAATCACTATGTAGCCCTGCTACGTAGATG
>nega1195
CCTAGGGATTGAACTCGGGCCGCCAGGCTT
>nega1196
ATACCAGGTACCAAATTTAAA
>nega1197
CAGATATGAGAGGCTATCTAGACTACAGA
>nega1198
AGGCAAAGGTACCCACAAAATTGGAGG
>nega1199
CGATTGATGGATAAAAAGCAATGG
>nega1200
TATTGCTAGCCAGCCAGTGCGCTGAACTGG
>nega1201
TGCCTGAGAGGAGTCCTGAAACCCTAGC
>nega1202
GGAATTCACTGGTCCTACCATGTTCCC
>nega1203
TCCTCAGCCTGGAAAACTGGACAGTCC
>nega1204
TCTAATATATTTACTAAATAAGT
>nega1205
AAGAGCCTAACTCAGAAAAGCTAAAGCT
>nega1206
GTGTGAGGTGGCACATTTGCAGACC
>nega1207
AGTTCTCAGCTTCACTAGTGTCCTCCCACA
>nega1208
TTCATTACACTGATGACTTCATGCTCC
>nega1209
TTGCAGGCCCGGAGGGAACAGGACATCAGGG
>nega1210
CTTTTACTTTTTTTTTTTAAGCTATT
>nega1211
CGAATAAACCCTTTCCTCCCCAACTTGCT
>nega1212
TGTTTGAGATCCTGTCAAACCAATCATCAA
>nega1213
GCTTTTTTTTTAGACATTTATTTTA
>nega1214
AGGCAGGAGGATCAGAAATTCAAGGCCA
>nega1215
TGCCTTCTTCTGGTGCATCTGAAGACAGC
>nega1216
TTTCACCAGTAGAGTCCGTCTTCCCCAG
>nega1217
TCTAAATGTAACTGCTTCATTTGGTTCT
>nega1218
GAACCTGGGTTTCTAATTACAGTTTTTATG
>nega1219
TTTGTTTGCTTTTTTTTTTTTTTTCCTGA
>nega1220
CCTTGTTCTAAAATTTAGTGGTTTAACTAC
>nega1221
ACAGGAAACGTTTACGTTATT
>nega1222
AAATTCCTACATAGGGCAGTGACTTA
>nega1223
TGAGCGTTTTGTTCGTTCGG
>nega1224
GGGGACCTGGAAGTCCTGCATCTTCCA
>nega1225
TTTCGATTGCGACAATTCTGTGGTTC
>nega1226
AACACACTAACACACACACACACTCATAC
>nega1227
AACTGTAGTTCTAATTTAGATTATAA
>nega1228
GAGGTTTGATAGAAGACTTTGG
>nega1229
GTCCAGTTTTAGTCTGTGGGA
>nega1230
CACATCGGAAACCAGCACCATCTTA
>nega1231
TCAGCTTTGATAGAAGGAAGACAGG
>nega1232
GTTTATACATTTTCAAAATGTTTTTGTGAA
>nega1233
CTTATCCATTGTTACTGCCATGGTTCCA
>nega1234
ATTCCTTATTTCTTATTGT
>nega1235
GTTAAAAGATCCAGCACCACACCCAAAGGA
>nega1236
AAGAACATATAGGAAATACTTCAGGCTTTGCT
>nega1237
GATGAGAAATATAAGACTTTAA
>nega1238
GTTACATCATTCTTATCACAAAAGGCA
>nega1239
CCAGACTTTCTCCTACTCAGAGCACATTCC
>nega1240
TCGGACTGAGCACGGGGACCACAATGGAG
>nega1241
CGAACTCAGAAATCCGCCTGCCTCTGCCTC
>nega1242
AACATTTTTAACTCTTCATAATCATGAAGGT
>nega1243
TATTCTAGACATTAACCCTGTCCTGTTCAGC
>nega1244
CTTGTCTGTGCATAGGAGGAGTCCAGGTAC
>nega1245
CGTCTTCTTGCTGTAGTGACAGTTGTATG
>nega1246
TCTGCCATGCCTTCTCAGGTTCGCTAGGTAA
>nega1247
CTCCTCCACCCCCTCCTCCTCTCTCCCCA
>nega1248
CATGTATATGCGTGTATATTTTATGCATA
>nega1249
AATTTCCTTCTTGACTTCATCAGTAA
>nega1250
TGTACCATAGCATCTGACATTTTACAA
>nega1251
ATAACCAGTTTCAGGTGTTCAGGAGCCAT
>nega1252
AATAAAAAGCTACTTGGCCTC
>nega1253
CTTTTCTTAAATTGTTAAGCAGTTTGGTAA
>nega1254
TCATTTCCCATTACAGATGGTTGTGAGCCA
>nega1255
CAAGCTGAGCCCCAGCCTTTGTCTCCGT
>nega1256
GGCAGCTACAGTGTACTCAGACATAAAATA
>nega1257
TAGGCAGATGACCTCTGCCTAC
>nega1258
GGGTTTCTCTGTGTAGCCCTGGCTGTCC
>nega1259
TAAATCTTTATACTTTGATTTCTTTT
>nega1260
CTCTTATCCACTGAGCCATCTCGCCAGCC
>nega1261
CACAAACTGTAATAAAATAATAAACA
>nega1262
AGAAGGTTGTGGGAAGAGTAGTCAGAGTGTGG
>nega1263
TTAGGGATTCTGAAGTTCAATCCAG
>nega1264
AAAGAATGGAGATGAAAAGGGG
>nega1265
GGATGGTAGACATAGGAACCCATAAAGTA
>nega1266
CCAGGAAGTGGAATAATATTTGAAATGT
>nega1267
CAGAAAAGTGTGTGTCAGGAAAGGAAA
>nega1268
CCAGCCCACTGTGGGCAGGGCCGCCCCTGA
>nega1269
TTTCTTCTAGTGCTGTTTAAGGCTTATT
>nega1270
TACAGTACTAGGGATTGAAACCAGGGCCCT
>nega1271
ACTCATACATCTCAGCTCAGATTACTTAA
>nega1272
TCCACAAAGCTTTATGTAGGACCCCTCAAAT
>nega1273
GATGAAAATTAAAGGCCATATGGTTCAAATA
>nega1274
CAGATGGTTGTGAGCCTTCATGTGGTTG
>nega1275
AGCTCTGGCTGTCCTGGGACTCACTTTGT
>nega1276
CGGCTTCCTTGATAAAGCTTACTCCTCCCACA
>nega1277
TTATACATCTCTGAGATGACAAATACACAA
>nega1278
TTTCTTGTATTCTGTTGCTGATGCT
>nega1279
ATCCAGGACAACCAGAGCCAGCCGGAA
>nega1280
AGGAGTCTTGGACTGAATCCAGAGAAGAAAGT
>nega1281
ACCTCCTAGGGTTGTTGTGAGAATTAAATG
>nega1282
GGTGTGTGGACTTACCTGGGTCCTCAGT
>nega1283
GCCATTCACAAGAACCCAAATGGGATACTC
>nega1284
ATGGCTCAGTACTTAAGAGCACTAGCTTAA
>nega1285
CAGATAAGGAAAAAAATAAACCTGCC
>nega1286
CCCATGCATATACTTATACAGATAA
>nega1287
GACAAGGTTTCTCTGTGTAGACTTGGCTGT
>nega1288
AATTACATTTCCAATGCTAGCCCAAA
>nega1289
TTACAGTCCTCTTTGATATGAAAACTA
>nega1290
ATAAGACAGTGCCAAGGTTCGAACCCCTGT
>nega1291
GCAGTGGTGAATGTGGCTTATGTCATAGC
>nega1292
TTTCCTGCATAGCCTTTCTTTGTCA
>nega1293
TCTCACAACCATCAGTAACTCCAGT
>nega1294
TTTCCTGCCATGATGGTCATGGACTCTGAAA
>nega1295
ACAATGTCTAGAATATAAATAAATAA
>nega1296
TGCAGAGGAGCAGAGTTTGGTCCTCACACCC
>nega1297
TCCACTGTGCTGTGTTCCAGTTCCCAGCCT
>nega1298
GAGGTCTGTGGATCTCTTGAGTTTGG
>nega1299
CCTAAGCTGCCTGAGAACTCCTGATTGTCCT
>nega1300
TATCCTTCCGTTTCCTCCTTAGAAAA
>nega1301
ATCTTTGCCAGTAAGCAGTGTAAGGTTAG
>nega1302
CTTGAACTCAAATCCACCTGCCTCTGCCTC
>nega1303
TGGTGGGGCATGTCTTTAATCCCAACACTC
>nega1304
CTTTCATAACACGTTCCCTGGTCATCTTC
>nega1305
TTTTTGTTTTGTTTTGTTTTCACAAGAAT
>nega1306
TCATTGTGTCCTATAAGTTTGGGTATGCTGT
>nega1307
TGAAATATAACTGGTCTATGGGGTTTTAG
>nega1308
TAAACATTTGGGTAGAATCTATAAAAGAG
>nega1309
CACATGTTGATATGGTAATATTTTGGATA
>nega1310
AGGACCTTTGGAAGAGCAGTCAG
>nega1311
TCTCTCTGCTTGTTGTGTGTGGTTGAAAC
>nega1312
GTCTTCAGACATATCAGAAAATAGCA
>nega1313
GCAGTCAGGGCTGTCTGTCTGCCCAGGAGAGG
>nega1314
TTTTTTGTAAAGCCTTTTGCCT
>nega1315
TATGTATAAAATTTATAAATTTATCTATA
>nega1316
AGTGCTGTGATCACAGGTGCCTACCA
>nega1317
GGTCATTTTATTTTTATATTTTTTT
>nega1318
CACAATCCACTGCACAAAGAAACTTCTCTA
>nega1319
CTGTAGCCAAGTCTGTTGGGTATTTTC
>nega1320
TTTCCAGCTGCTTTTTGTGAATAAT
>nega1321
TTTATGAGAAAGTTGCTGGCATAA
>nega1322
AATAATTGAGGAAGACAACTATCATT
>nega1323
TTGGTAGTAGCACTGGATG
>nega1324
CATTTTATTTGGGGGCTTACAGTTCCA
>nega1325
TTGAATCAAATATTTAGGCACTTGTGGCCCTG
>nega1326
GTCTCTATTTTGTTTGAGATCTCTCTCTCT
>nega1327
TCATTTTGGGAGGTCAAGGCAGAAAC
>nega1328
CTCCTTATCCTTGCCAGCATCTGCTGTCA
>nega1329
GGGTTAGAACTGTGACCAACAAGAA
>nega1330
TGCTGTGCCTCAGACCCT
>nega1331
ATAATGCATGAAACCTCTGAAACATTAA
>nega1332
AGCATGGCAGGCAGACATGGTCCTGGGGAA
>nega1333
GCACCATCTGAAATCGGTT
>nega1334
TTTATTATTTTCTGTATGTATATGA
>nega1335
GGCCCATAACTAAATGTAATAAAAGCAAT
>nega1336
CTACTGATGAAGCCTAGTTACAGTGGAAGA
>nega1337
AGATGGTTTGTGCATTGTTTCAAAATGGTGCC
>nega1338
GTTCAAAGATACCCTGGGCAACTCAG
>nega1339
CAGCCTGGTCTACATTCTGAGTTCTAGGC
>nega1340
CCGACTGCCGCTCGTAC
>nega1341
TTGTTTAGGAGCCCACAGCCCAGATCTGG
>nega1342
TTAACCACTGAGCCATCTCTCCAAGACTC
>nega1343
TGTCTTGTTTTTCTTTTCAGATTT
>nega1344
TCTGGGACATTCAGGACAGCCTTTATGGC
>nega1345
AGGGTTTTTCTGGCTGTCCCAGAACTTGCT
>nega1346
TAGACTTGACCCTCATACCTGTG
>nega1347
AGGGTTTTTATTGCTGCAATGAAACACCATG
>nega1348
TTTATGTATGGTCTCAGTGTCTTCTTGGG
>nega1349
TTTTTTTTTAAAGATTTATTTATTTATTAT
>nega1350
CGAAATAGAAAATTGGAATGTAA
>nega1351
TGTTGGCATCTGCCATAGTGTCTGGGTTTGG
>nega1352
TTCCCAGGAAAGCTGGGTGCTTTCCTGTT
>nega1353
TGCACATGCTCAGTATGTGCTTTACCAC
>nega1354
GTATTTTTATTTTCAATTGTTTTCT
>nega1355
GAGAGGGTAAAGGCACATGCCACCAAGCT
>nega1356
TGGTCCCTGCTTCGAAGATAACACCTTGA
>nega1357
CCACCTATCTCTGCCTCCCGAGTGCTGGG
>nega1358
TGTGTGTATGTGTGTGTGTGTGTGTGTGTGT
>nega1359
TTTAGCCAAACCCACTACCA
>nega1360
AGACAGTAACATGAGAATAATACAGGATA
>nega1361
GATGGACCCCTGGGTGGGGCAGTCTCTGGA
>nega1362
AAGATAATATTCTATTGTACGGATATTC
>nega1363
TTCTCTCCTTATCTCAAGGTCATTAAGGCT
>nega1364
AAGAGCTATGGACCAGTGATCTGAATGCTT
>nega1365
GTAATTCAGTTTGTAGCCAAGGCTAGTTT
>nega1366
ATTGAAAAAAGGAGTTGGGCATGTACT
>nega1367
TCTAAATCTAGATATGAAAGG
>nega1368
ACTCTATTGAACTAGCTGGTTTGTTGGT
>nega1369
TTTACATAGTGAGATCCTGTCTCAAAAA
>nega1370
AAATTAGTTAAGTCAATTTATATT
>nega1371
ATGTATGTATATACACACACACACCTAC
>nega1372
GATTACAGGCGTGAGCCACCATGCC
>nega1373
AGAATGTTGCCTGTCTATAATTTCCA
>nega1374
TGCGGGTGGATAGAATGTATGCTGCACAC
>nega1375
TCCAGCAGGCTCCCAGATGAAGCCACTG
>nega1376
AGGAGGAGAATGAGAAGAAGGAGATGAG
>nega1377
TAAATAAATAAATAAATAAATAAATAAATA
>nega1378
ATTGAGCACTCAGAGGAGGAGGAAATCGGA
>nega1379
GTCCTCCTATCTCTGCTCTCTTGGAGCTGG
>nega1380
ATATAAAGTTTGCACAACCAATGGGCCTCT
>nega1381
TGAAGACTTCCATATAAGTCCAGAA
>nega1382
TATTTTGTAAACAATTAGAAAATCTA
>nega1383
GTACTCATGGGTGTGGGCCATCCACCGG
>nega1384
AATAACTAATTAATTCTGTGTTGTGG
>nega1385
TGCACATGTCTTGCACCAGTAAATGCTTC
>nega1386
GTCTGCCCTCCTTCCCCTGCAAACCCTG
>nega1387
GCCCCCAGTCTGATCAAGACCAAAGCCA
>nega1388
AGGAATCAGCCGGTTC
>nega1389
AAGGGGAATGCTGGTAGCAGTGAGG
>nega1390
GGTTGTGTGCCACCATGTGGTTGCTGGGA
>nega1391
TAGGTAAAGATCCTTTCCCAATCTGT
>nega1392
GGTCACAGACCAGATATCCACTACATT
>nega1393
TTCGCAGGTGCTAGGGAGCAAGAAACTTTT
>nega1394
TCTCAGGTTTATTTGGAAACTGCTTTTGGC
>nega1395
AACATGAATTGGAAAGTTCTAGGTAAAACA
>nega1396
GCCCTCCTGCCTCAGCCTGTGGAGTGCTGG
>nega1397
CCTTGGCCAAGTTGTCTGCATTCTCTGGGT
>nega1398
TTTTGAGAAGTGGGATAATTTGT
>nega1399
CCAGTGATTGAGTTAAAGTCATCAGGCTTG
>nega1400
CTTTGTCTATGGTTGAGACTCCAAG
>nega1401
TTACAGGGAAATACTTTTG
>nega1402
GCTCTTAACCACTGAGCT
>nega1403
ATCAACTAAAACCCAAGCTGTTGGCAACTC
>nega1404
TGTAGATAGATTAGGTTTGCCTAATTGTGT
>nega1405
GACACAAGCATTACCTCA
>nega1406
TACCCGACATCACCAAGCCCTTTCGTCTAT
>nega1407
GATTCTGGGTCCTCTGGAAGAGGAGCC
>nega1408
GAGATGGGGCTATCCCAAAAACTATTGCC
>nega1409
CCTGAGGCCTCTGGCAACATAAACGGAAGTG
>nega1410
CAAGCTCTCAGCCAGGAAGTGGT
>nega1411
GTCTTGCTGGGCAGTGGTGGCGCACACCT
>nega1412
AGGGCCAGACAGAGGGGGTGGGTGGGT
>nega1413
CTTCACTGCTGAGCCATCT
>nega1414
TGGCGCACGCCTTTAATCCCAGCACTCA
>nega1415
CAAATTCAAAAAAAAAAAAAAAGGAAAATG
>nega1416
ACATTTGCCTTTCGCCATCTGGTAA
>nega1417
GTTCTGGAGGTTGGAAGTCCTAAATCAGG
>nega1418
TGGTGGCGCACACCTTTAATCCCAGCACT
>nega1419
GCTGGGAATTGAACTCAGGACC
>nega1420
TGTTTGTTTGTTTTTTGAGACAGGGTCTCAC
>nega1421
TGTATCCCCTGGAACTGGAATTAT
>nega1422
GAAGTCCCAAGAGACACACCCCTTCTACCCT
>nega1423
CAAACTAAAGCTGAATTTCAAAAGTA
>nega1424
AGAGATTCTGTCCTGCTCC
>nega1425
CTTACCCACTGAGCCATCCTGCCAGCCCTC
>nega1426
CTGGGGCTGGAGCTTGATGAGAGAG
>nega1427
CCCTGTGCTTGCTTGCTTGCTTGCTTGCTT
>nega1428
TTTTGGGCAGTAAGCCCCAGGGATCCTCTTA
>nega1429
ATTTGTCTTTTACTCCATGGC
>nega1430
GGCACTGGTAGAATTCACTG
>nega1431
CTTGTCTCTTTCTCTTCGCATTTCT
>nega1432
TAGGTCTTGGTATCTGGCAAG
>nega1433
GCTTCTGCTTCAGTTCCTGCCTCCAAGTTC
>nega1434
CTGGAATCAGCCAGCGTTACCT
>nega1435
TTGTTTTTGGATTTTAGAGACAGGGTTTCT
>nega1436
TGTGAGAAGTGCCCATGTGTGACTGTG
>nega1437
TCCTTTGTTCCATTAAAATGATGT
>nega1438
TTGAGGAAACACACACACACACACACAC
>nega1439
GCAGCCCCTAGAAGACTACCTATATCACA
>nega1440
GTGCCCAGATATCTGGTGTTTGAACCTG
>nega1441
GGTGGATTTCTGAGTTCCAGGACAGCCAGGG
>nega1442
CTACATGGCCTCCAAGGAGTAAGAAACCCT
>nega1443
AACTCGATACTTACAAGTTTGAGG
>nega1444
CACCGTGCTGGCTGCCATGCTCTCTACCAA
>nega1445
TCCCTAGGACATACAATCTCATACCAAAC
>nega1446
CAGTATCTTCTCGTCAATGGGTGGGAATC
>nega1447
ATTATCCTGTTGCAGTTT
>nega1448
TTTAGGCAAAATATGCATTGAC
>nega1449
GAGGAATTACCACCTTGTCACATCTATG
>nega1450
GGAGGCAGAGGCAGAGGTAGGAAGGCGAG
>nega1451
ACCACGAGTGGCCATCATTAAGTGGTTTT
>nega1452
AGTTGGGAGAGAAAAAGATGAAGAGAGA
>nega1453
TCAAATGCTGCACGTCTTTAATACAG
>nega1454
GTGAGAAAAATAAAGTTGTTGGATCTTGCT
>nega1455
GAACAAGGCAAGTCTTATAAATTACAA
>nega1456
CAACCGTCCTAATGCATCCTTTAGTACA
>nega1457
AATACCACTATCACTTC
>nega1458
GATTTATTATATGTAGGTACACTGTAGCTG
>nega1459
ATGAACTAACCAGTAGCCCCAGAGCT
>nega1460
ACTGTGCACAGTGAACTTTTTTTT
>nega1461
GTTTTCATTTTCGTCTCTGCCCAGTTTAC
>nega1462
TCAATCAAAATATACCTAGAAAAGCTATC
>nega1463
TTCTGTTAACCTATATTGCCCACCCTTAT
>nega1464
TTCAACCTGCTTTCTTACAGAATCCAGG
>nega1465
TTGAAAATAGACTCCATGAAAAATTTAGG
>nega1466
CCCCGTGCATGCTATTTAGTGCATTC
>nega1467
TGATTGAACTACAGTTGCTGCTTCATGC
>nega1468
TGATGCCTTCTTCTGGCCTCCTTGGGCAC
>nega1469
AAGACCTCTCTGCCCCCTGATTCCTCACTT
>nega1470
AGAGCACTGGCCAGTGGCACTTCCAGAGG
>nega1471
GTATGGGTGGTCCCCAGCTTTGGGGTACAA
>nega1472
GGTCTTGAGTTCAAATCCCAACAACCACAT
>nega1473
CCTACTCTCTCTCCCCGCTTTACTTCTG
>nega1474
ATGTCCACAGCAAGCCTATCG
>nega1475
TCAGGTACGGGAGCAGCACAGAAATCAGCG
>nega1476
TATGAATGAATGTATGTGTATATTTATGTGT
>nega1477
GAGGGATTCTGAGGAAGAGGCGTTCCAGA
>nega1478
AGATTAGCAGACTTGATATGCTTCAG
>nega1479
TAGGAGTGATGGCTCATGACTGTAATCCCA
>nega1480
GTCCTTTCTGACTTCACAGATAGTAGAAAC
>nega1481
TCACCCTTTCCCTAGGCTAA
>nega1482
CCTGTTTTCTTAAAGAACCCAGGACTACAAG
>nega1483
CTCCCACAGGAGGAGGGAAAACA
>nega1484
CAGATGAAACTTGGACTTTGGATATTAAA
>nega1485
TGCCCTCATCGCCTCATTTGAAGAAC
>nega1486
CAGTCTGCTGGGCTCGTTTTCTCAGCTGAG
>nega1487
ATTTAGAGGTTCATCCCATTATCATAAAGGC
>nega1488
CAAGGATCTAGCAGTTGCTCAGTTCCAC
>nega1489
TTTTAAGTGTGTGTGTATACAGTGCCCATTG
>nega1490
CTATGTGTGTGTGTGTATAAATATATCATA
>nega1491
AAGGCCTCAGTTGGTAAAGTGTTTAGT
>nega1492
CTACTACAACAGTGCCACACTTTCTAAAGT
>nega1493
CCTCCCGTGCCACCACCACTCAGGGAAAGC
>nega1494
AATGCCACTGACTGTGTGGTTTAGGCAACA
>nega1495
TGAGGAAGCAGTCCTGAGTTGGGAAG
>nega1496
TGATTGGATGAATCTCAGAAGAGACTT
>nega1497
ATATAATGTGCAAATGATTA
>nega1498
GCCTTTCAGATGAAGATGTAGAACT
>nega1499
TTGTTCTGGGGAGTCTCAACAT
>nega1500
CATATCCAGTCTCAGAGGTGTAGATGCAT
>nega1501
TGGCTGGCCTCTTCTGTAGAGTTCACCCTAG
>nega1502
CACTGGCAATTCTTCTACCTCAACCTGAGT
>nega1503
TTTGTGTTCCCCTGTTCCTGTGGGGGTCC
>nega1504
GTTCCCCTTTTGCCCCGTCTCACCTTCTTT
>nega1505
AATACTTTTTTTTTATTGATTCTATGT
>nega1506
CCATTGTTGTCAGAAGGACCGCAATAACA
>nega1507
GCCCCCAGAGCCCCGACGGTGGAGGGGAG
>nega1508
CTTCCTTTTTGACCCTGATTTCACA
>nega1509
ACCGTTTTCAAGTTGTGTTACTTGGTT
>nega1510
CTAAAACTGCCCTAAAATAAAGTCAGTTAA
>nega1511
TTAACCTACTCATGACTATATATTC
>nega1512
AAGTTGCCACTTACGAAGTAGATACAGAG
>nega1513
TTCTCAAAGTCAAATGAGAAGACT
>nega1514
GGTCTTGAAGATCCATTTGTTGTTAAGA
>nega1515
ATCACTAGCCAAAGAGCAAGCATGGA
>nega1516
ACACCTTTAAGAGGTGCACTTGAGAGGCAGA
>nega1517
GGGGTTACCCATATTCCTGTGAAAAACTAC
>nega1518
TATTTTGTATTGTTGCTGTACTATGCCCGC
>nega1519
ATGCCAGCGTGTGTCCT
>nega1520
ATGGGAAGGGCTCATGAGTCCCCAGCCCTGG
>nega1521
CTATTGTTTTTGTTGTTGTTTATTTTGTT
>nega1522
AGGAAGTCAGCCATAAAACAGTCTCTCCT
>nega1523
GCAAAACCACCACCATGAAGAACATCGGCA
>nega1524
CTCTCTGTGTTTGAAGCCAGCCTATTCTAC
>nega1525
TCAGTCTGTAGTGGGAAGGAAAAGCAGAGCA
>nega1526
TGAGACGATACTCATCTTCTGCAGGACAAC
>nega1527
TGCCCCTTTGCAAGTCTTACCTCCAAATA
>nega1528
TTATCCTATTTAATTATGGCCACAACTTTG
>nega1529
TTCTAGTTCCAGGGAATCGAACACCTTCT
>nega1530
TAGCACTTAGCAGGTTGTATTATCATT
>nega1531
AGATAGTCTCTCTGCATAGCCCCGAC
>nega1532
AGCAGCTAGTGCTCTTAACTGCTCCAGCCC
>nega1533
CTGCCTCTGCCTCCCAAGTACTGGGATTAA
>nega1534
ATTCAGCAAGACCCTATCTCAAAACCAAACA
>nega1535
ACATAGTTGAGGTGAGTCTTCCTAGCCCTG
>nega1536
ACTCACTCCTTGTCCACAACCATTCCAAGG
>nega1537
TTTTTCAAATCTTATTTTTAATGATGGTTCT
>nega1538
AACTGTTGCCAAGGATGCAAGGTTATTAAAC
>nega1539
GATCCAAGCTCTGATCACAACAC
>nega1540
GCACGTGAGAGGTAGAGGCAAGAGAATC
>nega1541
GCCCACAGTCAGCTATTGAATGGACCACAGG
>nega1542
TTGAGGCCAGCCTGGTTTACAAAGTCAGT
>nega1543
GCAGACGGAAATTTGAAGATGCCA
>nega1544
ACTCACAAGCAAGAGAGCCTAACAT
>nega1545
ATACACTGCCTGTGAGTGGCACTTTCCAGCA
>nega1546
TGGCATTGTTGGCTATGATGTTTGAAGACC
>nega1547
CTATGGTCCAGAAGTG
>nega1548
CTGTCTCTATCTCTGTCTGTCTCTCCACCT
>nega1549
CCATCACAGCAGAGGTGTTCAGCAAAAGCT
>nega1550
TGGGTTCCCAGGGTCCCCGTAGCAGCATTG
>nega1551
TACATATCAAAGCAGACCTGGACTCCAGGCT
>nega1552
TTTGAACAATCCAGTTTTGAG
>nega1553
CCTTCATAGGACTAAGGACCTCTCCTCTC
>nega1554
AGTTCCCTGTGTGACCTCAGTTACCTTTGC
>nega1555
GAGCCACCTGATGTGGGAACTGAATTCCTG
>nega1556
GAAAGTCAACTGAGGACCAGCATC
>nega1557
TAGGGGCCAGCTCTTTGTGT
>nega1558
CCACGATCATCATGGCGGAGAGCAGAA
>nega1559
TCTTAGGCTGGAGGTTGAGATT
>nega1560
CTTGGGGCTCCTATACCCTCTTTTGGCT
>nega1561
GACAGGGTTTCTCTGTGTAGTCCTGGCTGT
>nega1562
CCATGAGATTCTACCCCCTCTTCTGG
>nega1563
TCAAGGATCTTAGCCTCATACAATCAT
>nega1564
ACACTCCGTGCTGACCCAAAATCCTGGA
>nega1565
CTATTTGCAGATGATATGATAGCATA
>nega1566
GTGTTATCCTGGTTTCTAGTTTGCTT
>nega1567
CTGAAGATGAAAGGCAATAGTATATGTAAA
>nega1568
GTGGATTCGAATCCTGCTCTGGTTTTAT
>nega1569
AACCATGTGGCTGGCGCTGGCTTCAGGTT
>nega1570
TGTATGTCTGTGTGTGTATATATGTGTG
>nega1571
CATGTCGCAGGGCATTTGCTTA
>nega1572
GGATTAAAAATTATTTGGAATTAAAT
>nega1573
GTCTGCAACCCTATAGGAGGAACAACAATAT
>nega1574
TCCAGTTGTCAGGAGCCTCATGACACCTCTG
>nega1575
CAGCCAGGACTCGAGAGCATCCTGGA
>nega1576
GTATGCAGTGCCCTTAGTGAGCACAT
>nega1577
TCCTGCCATCTCCTCTTCT
>nega1578
TGGTCCCCGTGTTCGGTGTCTTACCTGAGCT
>nega1579
CAGTTCCTGTCTCCAGGTTCCTGCCCCGT
>nega1580
ACTGGCTCAGTGGTTAAGAGCACCTGCTGCT
>nega1581
CTGCTGGTGTATCTGTGGAGTATTTGCCA
>nega1582
ATTCCCTTTTGGGTCCCCAAACAGGAATTC
>nega1583
GCTGGGCTGTATCCCTTCTTAAAATATAA
>nega1584
TTCCTGCTTTTGCCTCCCACATGCTAAGAT
>nega1585
GAAATATTTATTTCTACACCTGTGTT
>nega1586
ATTTGCTGACTGGCAGAGCAAATT
>nega1587
ATTGATCCTACATAAGGTAGGCAAGCACTC
>nega1588
TACATTGAGTGTGTGTGTGTGTGTGTGTG
>nega1589
GTGAGCCACCATATCGTTCCTGGGATTTG
>nega1590
CACAACCATGTGCGCTTACAGTCCCAGG
>nega1591
TGGAGGCAGGCCTGGGCTACATAACACAA
>nega1592
CACATGTGGCACCACCTTT
>nega1593
TGGTCCAGCCTAGTATACAGAGTAT
>nega1594
CTTCCTGGCCAGTCGAGCGCGCGCAAG
>nega1595
GTGTTCCATCTTACAGATGACTGTGAGCAT
>nega1596
TTGCCAGGCTCAGAGCCACAGCTGT
>nega1597
GGAGCTGATACAGAGGCCATGGAGGGATGT
>nega1598
CCCAAAGCTCAAAATCCTTCGAA
>nega1599
GGTCCTGCTGAGATGG
>nega1600
GCCTGAAGCTATAGAACTCATCTTTGTGGA
>nega1601
TTTGGCACTTAGGAGGAGGAGGAGGAGG
>nega1602
TGTGTCACTGAACTTTCAAAAGACTTAAGC
>nega1603
TCACACACACAGATAAAGGT
>nega1604
TGGAAGTAACTCTTTACATATTCATATAAAC
>nega1605
CTTGACTCCCTACAAACCA
>nega1606
TCCCAGTGGCCTGCATCTGCCT
>nega1607
CCTCATTTGCTGTTGCTGGACATAATGGC
>nega1608
TTTCTTTTCAACATGCATCTTTATAA
>nega1609
TCCTCTCAGGAGTCTCTACCAC
>nega1610
CACTTCTTAGATGTCTGTTTGTTTCTTA
>nega1611
CTGCCCTGTGTGAGTTCCAGTCCTGAC
>nega1612
CTTGGGGGAGGAGGGGGCTTGTCCCATGT
>nega1613
AATATTTTCTATCAGTTCCCCAAAGTAT
>nega1614
AGGCTGTGAGATGCCAATTCGAGGGGACT
>nega1615
AGAACTATAAAACACCTTAGAAATAAATTG
>nega1616
AATCCCACCAACAATGAAGGAGTGTCCC
>nega1617
ATATACTATGCTACAAACCTGCATGTGG
>nega1618
TATCCCCATACCCTTCCCCCTCTCTCTCCA
>nega1619
GCCTTATTTATAATAGCCAGGAGCTGGAAA
>nega1620
TATTACTTTTGGTACGCG
>nega1621
GATGTGAGCCGACTTCTCCAAGCAAGATA
>nega1622
ATTCCAGCTCTTCTGAAAGCTTGCTGTGTG
>nega1623
GTAGTACAGACCTTTAATCCCAGCACTAA
>nega1624
GGGGCTAGGCTAAAAGCTTTAAAGATTGGC
>nega1625
AAAGATCATCTTCTGACTACAAAC
>nega1626
TGAGTAGGGGAGTGGAGGGGAGGGT
>nega1627
GCTATAAGGTATATATTGT
>nega1628
AAGATTCCACCTCACCCCAGTCAGAATG
>nega1629
GGGGAATAAACTGAGACAGAAACAGTCA
>nega1630
GTATTTCTTTAAGTGAGTTATTAAAGTCCT
>nega1631
TATTTGGTGTGCTTCCTC
>nega1632
TGTTGTTTGCAGGCCTGATGACCTGA
>nega1633
ATCTAGTTGTGTGCTGTAGATGGTGT
>nega1634
AAAAAAAAAAATTATTTTAGGGATATTC
>nega1635
TGCTTTCTCTTGTGGTGCTGACA
>nega1636
TGGTACTATACCCTCCCAACCTAGA
>nega1637
CATACCAGAAGACAGCTACAGTGTACTCATAT
>nega1638
TTCAACTTTAATCTTCTTACATTGG
>nega1639
CTCAGTGCTCTGGAAACGGAGGCAGGAGGA
>nega1640
CTCCGTTTAACTCTCCTATTTGGCCAG
>nega1641
TTCTCCTTTTGGGCTT
>nega1642
GTGAGCATTGGCAACATTCGAAAACTAT
>nega1643
TCAGCTGCAAGATCCAGAA
>nega1644
CCAGCATAATCTCTTAACTGCATCC
>nega1645
AGAGAGACGCAGAGAGGTGGGGGAG
>nega1646
TAAATAATTTCACTAATATCTGAGT
>nega1647
AGGGCCGCGCAGAGCCTGCCTGGCACGT
>nega1648
TATATATATATATATATATAACTGTTTGT
>nega1649
TTTCATTCATTGTCTGATTGTCTGCCTCT
>nega1650
TCCTTCTTGCCAAGTCAAGCTGCT
>nega1651
TGTCTATATTTGAATATACATAACATAC
>nega1652
AAAGAAAAGAGAAGAAAAAGAGAAAAA
>nega1653
TCTGAACACACAAGCCTGC
>nega1654
CTCTCTAAGTGAATTCCAGGCCAGCCCTG
>nega1655
GATCCTGAATTAAATTTCATGGTT
>nega1656
CTCTTTAAGGGCTTCTAGCTGATTACCTG
>nega1657
CCAAACATACTCATTTGAAGCTCCTATG
>nega1658
GGATGAGGCTGAGTTCTGGGCTGATCTGA
>nega1659
TGTTTTGTCATAGCACTGAAAAAGTAA
>nega1660
GATGTGTGTATTTGCTAATTTTTAT
>nega1661
AAAAGCACTGGAGAGAAT
>nega1662
ATGCAAAACACACGGTCTGGGACACAGGA
>nega1663
CTTTAGCACCCTCTTCCAGTCACCGAT
>nega1664
CCTGTTTCAAAAAAACAAAACAAAACAAA
>nega1665
CTCTTTCCCTTCCTTCCCCTCCCCCTTCT
>nega1666
GTTTCAGCCAGTTTTTGCAGT
>nega1667
TCCCTCCCTGCCATTACCGGACGAT
>nega1668
CAGACAGCAACTCCTTCTGGGAG
>nega1669
CATGGTGGGGGTGGGGTGGGGGTGGGGTCA
>nega1670
GTCCTATGACCATGGGTAGCAAGGGTTCA
>nega1671
GCCATCTTACCAAAAGCAATCTACAGATT
>nega1672
AGGAGCAAGGACACAGGAGCAGGAACATGAA
>nega1673
AGCGGCTGCTCTTGCATGAGGACCCGAG
>nega1674
TAATAATGTCAATCCTAGGCCAAGCAT
>nega1675
AAGTGGAAATCGAGGTGAC
>nega1676
TTATCTTACTACATTTTATTTTGTCAAG
>nega1677
GTAAAGAGACTCTGTCTCAAAAAATA
>nega1678
GATGTTAGCACTGATCAGTTT
>nega1679
TTTGTTGATGGTACCT
>nega1680
TGGTCATTTTATAAATTATAGATATGT
>nega1681
TCTGCTGTGGATGGGGAGAAGCTCCTGAG
>nega1682
CTGTTTCCCCGGGATCCAATA
>nega1683
CCAGGCTGTTACATCACAGGCCCCCAA
>nega1684
TCCAGCTAGCCAAGGGATACATAGG
>nega1685
CTGCTTCTATTACTCTTTGTAG
>nega1686
AGCTATAAACAACAGCTCCAGGGCATCTG
>nega1687
CTTGCTGCAGCGTGAGCCAAGC
>nega1688
TGACTACCGATGTAAGGCCTGGCTCCCT
>nega1689
GTCTACATCAGTGCTGGGTTGGTATGG
>nega1690
AGAACTCTCAGCTCCTGCAGCACCATGC
>nega1691
GCTGGCTTACAGGTTCAGAGGTTCAGTCCA
>nega1692
TGTGTGTCTATTAATGTACATATACATACAC
>nega1693
GGTGGCGCCTGCTCTAGCACTCTGGAGACTG
>nega1694
TTATTACTGATTATTTTTATTATGA
>nega1695
GCTGGCCCTACACCCATTCACATG
>nega1696
GGAGATCTGCCTGCCTGTGCCTCCT
>nega1697
AAAAGCATTATCCAACTGTTCCCCTG
>nega1698
GGCCTCGAACTCATAAATCTGCCTGTCTCT
>nega1699
CTTGGCTTGATTGCAAAAGTCTATATGATA
>nega1700
AGCAAAGACAGACATTTAAAATAAA
>nega1701
TGGTCCTCTGTGTGGAAGGAGGGTAAAAAG
>nega1702
TGTGAGCCGCCATGTGGTTGCTGGGATTTGA
>nega1703
AGCTCAGAGAGATCCGCCTGCCTCTGCCTC
>nega1704
ACAAAACAAAACAAAACAAAAACAAGAGG
>nega1705
TGCAAAACAAATTAAAGACAAA
>nega1706
CCTCTGCCTTACAAGTGCCAGGGCACAGG
>nega1707
GCAGGATGTTAGAGAAAATAAACAAG
>nega1708
TAGTGTGCATGGAATAATTTCAATCTTCTT
>nega1709
ATTGGACACGCAAACTTTATATGCCCCAGT
>nega1710
AGGAGGAATTGTCTCATTTGAACACTGCCCA
>nega1711
GGAACTCATTCTGTGAAGGAGGAGGGCCT
>nega1712
TTTGCATCATGAGATGGCCATGAACT
>nega1713
TCAGCTCCCCTGGAGTTGGAGTTACA
>nega1714
GCAACCCTGCAACAGTAGCATTT
>nega1715
CCTTTCTAAGAAGGATCAAAGTATCCACAC
>nega1716
GAACTTGTTTTATAGACCAGGCTGGTCTC
>nega1717
TTTTTTTCTTTTTCTTTTTGGCTTT
>nega1718
CCCTCAGGCTCAGAAATTGAGATGCCAGC
>nega1719
TGTGCATGGCAGGCAAGCTCTCTACCGC
>nega1720
CCCTGACTGCCCTGGAACTCTGTGCAACA
>nega1721
GGGCTGAGGGACTCATGGCTGAAGTA
>nega1722
ATTTTAATATTTTTATTAAAATATCATTA
>nega1723
TCATTTCAGAATGTTTT
>nega1724
TTCCCTATGTACCGCAGTCTCAAGT
>nega1725
ATTCATATTATAATTTATAACAAGCAAAAT
>nega1726
AGGTTCCCGTAAAGCAGACTGTTAAGAAGG
>nega1727
GTGACAAGGGCAGCAAAAAAAAA
>nega1728
GAACAGCCATTCCTTGTGCACCTCTG
>nega1729
CATACACTAGCTGGTTTGAGGCCTTTGA
>nega1730
AGTGTTCTGAGGAGTTGGTGTGT
>nega1731
TGCCATGTGGGTGCTGGAAATGAAACCCAG
>nega1732
ACCGGCTTAAGGAGCATGAGGAACTCGCCC
>nega1733
AGATCTAGAATGCCCTGGGAGATATGCCT
>nega1734
TCCAGTTCAATTCTTCCAAGTCCCCTGC
>nega1735
AGAGTATTAGAAAGCTT
>nega1736
GCCTGCTAGCTCAGAGGCAGAGAAAGCATC
>nega1737
AAGGCAGGACTATTTGAGGCAGGAGTTAT
>nega1738
ATTTTCCTCATCAGCTGCAA
>nega1739
GGAGTCAGTGTGAGGAGGTCAGAG
>nega1740
AAAGTAACTTGTTATACTGTCATATATAGC
>nega1741
ATCAGTTCAAGGCCTGACTGCGCTATAA
>nega1742
TATCTCTGGAACATTGATCCTCCTT
>nega1743
CCACATATGTGTTATGCATGTGTGTGTG
>nega1744
GTGTCTTTCCCTGTTGAGTGGTCCTGGC
>nega1745
TAAGATATAAAAATACATTCACATTT
>nega1746
GATCCCATTACAGACGGTTGTGAGCCACCA
>nega1747
ATGGAAGGAGTTACAGAAACAAAGTTTG
>nega1748
GCACAGAAAGGCCTTCTGATTCGTTAGGAG
>nega1749
TGAAGCCCAGTTCTTCTGTTCCACACTAAA
>nega1750
CTCAGAACACTGTATGCAGAACCAT
>nega1751
AGATTTTCTCTGGTCCACAGG
>nega1752
ACCTTAAGCATCTCAGTGGCT
>nega1753
ATCGTCTTCGGGAGACACAGGC
>nega1754
TTATAAAGATATTACTACATCTCTGTTGA
>nega1755
GGAACTACTGGGACAATTGATGCTGGTTA
>nega1756
GGGGTTAAAGGCAGATCCCCTCCCCCAG
>nega1757
GCCTGGGTCTGAAGAGCCTGAT
>nega1758
ATTGTGTGCATACAACTGAGCCTGGGTACTT
>nega1759
CAAGGGGCAGCTTGGGACAGGAGCCTTACT
>nega1760
GGAGCACAGGGTCCTCAACGAAGGAGCTA
>nega1761
GTGTGGCAGGAGAAGATCATC
>nega1762
GGCCAGCCTGGTCTACAAGGTGAGTGCC
>nega1763
ATGAATGTATGTGTATATTTATGTGTGTGT
>nega1764
ATCAACCATTTACTGGGAATTAAATAATT
>nega1765
AGTGTGGACACTTTGCCCCTTCTTAGAA
>nega1766
TTGTTTTTTTTTTTTTCACCTGATGA
>nega1767
TATCTCCCTTGAGACCACAGCAA
>nega1768
ATTGGTTATGGCCTCTCTGCATTG
>nega1769
ACACACGAGGCTGTTTGCC
>nega1770
ATCAGTTAAAAAGTATAAAATGCAA
>nega1771
GCCTGGTCTATAAAGTGAGTTCCAGGCC
>nega1772
GGGGGGTCCTCAGCTTCCAGAACAGTCTT
>nega1773
AAGAATCAACGAGATT
>nega1774
ATTGAAGGGGTCAAGTAGATTTGCTC
>nega1775
GGAACTCAAGCAGGTCAGGAAGC
>nega1776
GACCTTAATAAAGAGTATG
>nega1777
CTCACAACCATCCGTAATGAGATCTGACT
>nega1778
CGCTATTAATAACGGCACTTAACCCCATCC
>nega1779
TAAACATTACCAAGGTCAGGACCCA
>nega1780
TACTGCTAGCCATGCTGCTGCT
>nega1781
TATGATCTAACCCCTGCCCACTCTGCTCCCC
>nega1782
AAACAACTCAATAACTTCAGGAAGTCA
>nega1783
CAGTGATTTTGAGACCAACCTGCCTACATG
>nega1784
CTGGTACCCACATATAGGTGTTAGACATAT
>nega1785
GCAGGTCACCTGCCTTAAGGAGC
>nega1786
GTGTGCTCACTTACTTCATCGCC
>nega1787
ATGCACCTCACCATCCAGTGGT
>nega1788
GGGGAAGGAGTGGCTAATGAAGTGTTCCCG
>nega1789
GCAACCACATGGTGGCTTACATCCA
>nega1790
TCCAGGACAGCCAGGGCTACACAGAGAAA
>nega1791
CGGGAAAAATGAAGAACGAAA
>nega1792
TAACCACAGATTACTTGAGACCTACA
>nega1793
AATGCATTCCACATACTCCTGAGTGTGGA
>nega1794
ATACTTTGATCCTTCTCAGAAGGGGAAACA
>nega1795
ACAGGAAAGATCAGCAAGGTGACCGACCTC
>nega1796
ATCAAATTGAAAGTGTCTGCCTAGACAAC
>nega1797
TCTACCTTGGACTGCTGGAGAATAATAAATG
>nega1798
AAGGCGTTAAGTAAAGTAAGGAAATCACTTG
>nega1799
TGTGCCCATAATGAGGTAATATCAATATTA
>nega1800
GGATGAAAAAAATCCTGAAGCTGT
>nega1801
ACACACTTCCCCAAGTTGTCCTTAGATCTC
>nega1802
TGAAAGTTGTCTTGTGACCTCCACACGT
>nega1803
GGTCTGGCCATGTGAATGCCTTTGGC
>nega1804
GCCATCCTACCTTTTTTTTGGCAAGTTCTA
>nega1805
TCAGAGAGCACCTTGTGAGAGTTGGTTCT
>nega1806
ACAAAACAAACAAACAAACAAAACCCATC
>nega1807
CACATGTGGTCACATGTGAGCTCTCA
>nega1808
TGTGGTGGTACACACCTTTAGTTCCAACA
>nega1809
AAGAAAATGACCACAAAGCTTACTGAGA
>nega1810
CGTTTAACGGGAAATTAAGTT
>nega1811
GACACAGAGCCACATGCTTGTAATTCCAGC
>nega1812
CCTGGACCTGATTTAAG
>nega1813
GAATCTTTCAGTGTATATTGTTTCCTAAG
>nega1814
CAAGGCCTGTGTTAGACCCCTAGCACAGA
>nega1815
GTCAAGGGCTTACATTAACGATTTTAATCTAT
>nega1816
TTAGGACCTCTGCTTGCTCCAAT
>nega1817
TGGAGAGAGCATATCCAGGCTCTAGAATAAAA
>nega1818
TTGGAAAGGCAAGAAAAGCAAAG
>nega1819
CAGCAATAGTGTGGGGGTTTGGTGT
>nega1820
TGGCACACACACACACACACCACAAAACA
>nega1821
AGTCCACTGTGGGTGTCATCATTCCTTTGC
>nega1822
AATAATGCTGTAATTAAAGTCCTCTTCT
>nega1823
GAACTACACAGAGAAACCCTGCCTCAAAACA
>nega1824
CTTTGATGCCAGCACAGGAGGCAGAGATAG
>nega1825
ACATGGCTGATTCTACTTATTTG
>nega1826
GGAGCAACCTCCTAGGGTTGTTGTGAG
>nega1827
CCCTCCCTGGACTCCTGCAGGGCCCCCT
>nega1828
CAAGGCTACACAGAGAAACCCTGTCTCAAA
>nega1829
GTGGGTGGATGGATGATGGATGGGTGGG
>nega1830
CAGACATCTGGATCATCCCCAGG
>nega1831
TTTAAGCTTGTGTAAATGTAGATAAATAC
>nega1832
GTATATGGGATGGCTCCCCAGGTGGGGCA
>nega1833
TTGCACAATCATTACCACTAACTATAGAAC
>nega1834
AGTATTAACAGCTGAATCATCCATAA
>nega1835
CATGGTGGCACACGCCTTTAATCCCAGCA
>nega1836
AATTGAACCTTGAGCAGACTAGTTG
>nega1837
GCTTTTTATTTGATTTTATTTTTTAATAC
>nega1838
TGAATGCCTATAATCCCAGCTTTTGGGAG
>nega1839
GGTGCTTTTTATTTGATTTTATTTTTTAAT
>nega1840
CAGCAGACCAGCAAACCAGCAACACAC
>nega1841
TCATGCTGTTTTCTTACATCTAGGTA
>nega1842
GTCAGGGAGGTGTCTCCTAAGGTAAAGGCAC
>nega1843
TTTGGACCATGATTGACCAGCAGATAGCAAT
>nega1844
CATGAAGAGTGAACAGTGAAGCCATCGCTCC
>nega1845
GGGCCACAGTCACTCATATTTGGCTCCAG
>nega1846
GAGAGGCAGCCTGGTGGG
>nega1847
GGCTAGCCTTGAACTCTAAGAGTTTCACCTA
>nega1848
AAAAAAATCAACCATTTTAAAATAACAAT
>nega1849
ATCATTATTTAGGATGTTGAGTTT
>nega1850
TTTCTTTATCTAGCACATGATACACATTTG
>nega1851
AGTTGGAATTTTGATGGGGATTGCATTGA
>nega1852
TGTGTATATACATTTGCCTGTATAA
>nega1853
TGGGCTAGTTTCGTTCTTTCATA
>nega1854
TAGCACTCGGGAGGCTGACAGAGGAAG
>nega1855
CGGAAGGGAGTCTCAGTGAGGAATGTTCT
>nega1856
CTCTTAATCGCTTTCTCTTCTATTAGATTC
>nega1857
GGTGGTGGTGGTGGCGGCGGCGGCAGCG
>nega1858
CTTGTTTTCCTGCCCAGACTTCCCTCAGTGA
>nega1859
TGAACATAGTGGAGCACGTGTCTTTGTTATG
>nega1860
GGTCAGCATCAACAGCAAGTGCGATAGA
>nega1861
TCTCACCATTCCTGGACCTAAAGCTGCTC
>nega1862
AATAACAAAATAAACCTT
>nega1863
CCTACTGCTCCAGTGCCACACCTGTCTGCT
>nega1864
GCTCACTCAGCTCAGCCAGCCCTACGGCGGGC
>nega1865
ATGACAGCTCCATTTCATGACCTAATCA
>nega1866
CAGAAGGCTATCTGTTCAATGGTA
>nega1867
TTGAACTCCTTATGTAACTGAGGGTGATT
>nega1868
TTCTATCTCCAAAAATATTTACGTT
>nega1869
GGACTCTGAGCACCTGTACTCATGTGTGTAC
>nega1870
GTCGGTGCTCTTAACCGCTGAGCCA
>nega1871
GCAAAAGAGAGCTGTTCCGTAAGCTTCT
>nega1872
GAGGCTCAGGGATCAGTGCAGAGG
>nega1873
TACATACATATATAGACACACACAAACA
>nega1874
TTTTGTCAAAATGAGATAGCTGTAG
>nega1875
CTGCTCACAGCACACAGTAAGCACTCAACAG
>nega1876
ATGTAGCTGAGAGTTCTATATCCAGATCCA
>nega1877
CAGTGGTTCTTAACCTGTGACTTGCAACC
>nega1878
GCCCTGTGACACACAGCTGCAGCGGGAG
>nega1879
CTGTTGTTTACCCCAAGATAAAAGTG
>nega1880
AGAGGGAGTGCCACTGTTAGGAGATGTAG
>nega1881
TTACCTGGGACCTCCCTGACCATACCAACCT
>nega1882
TATGGTTATTCTGCCTCTGTATTTTGGTTC
>nega1883
GTTATCTGTTTTCAAAAGTTC
>nega1884
TACCAAGCTGCACCCTCGGCCCT
>nega1885
TCGATAGTCGTGCTTGACTGGACT
>nega1886
TTTGTTTTTGTTTTTTGAGACT
>nega1887
GTTACCCCCACGAGTGTATTAAACGTT
>nega1888
TGGTATTTGTGTGTGTGTGTGTGTG
>nega1889
AGGTTCCCTTAGTTCCACAGATGAAACAC
>nega1890
TAGGTATTTAGCTCATTTACATT
>nega1891
AGGTTCTGGGGATCTGAACTCAGGCCCCTA
>nega1892
CAACAGCCAGACCCGGGCCT
>nega1893
TTTATTTCTTTGGCATGATGGGTTCATTTCT
>nega1894
GCTTTTAAAAAACAAAAAAAAAAAAC
>nega1895
ATTTTTAGACAGGGTCTCATGTAGCCCAGGG
>nega1896
CAGCACTGCTGGCAACTTTGGGTTTA
>nega1897
CTGGCCTTAGGTTTTCCAGTTTGAGCAG
>nega1898
GATTAAAGGCGTGAGCCACCACGCCCGGCG
>nega1899
CCAGCTGCATATGTAGCAGACGATGGCCTA
>nega1900
CATACATCCATCATCCGTACATCCATCCA
>nega1901
TCAGTACACTGGGTTCCTATACTAACCTGG
>nega1902
TCCAAACAGTTCCCTAAACTCGGGAGCA
>nega1903
TGACCTTTCTCTCTTACCTTATGCTGGGG
>nega1904
CATTCGATCCACAAACGGTTGTGATCCACA
>nega1905
GTTCTAGTTAGAACTCCAAGCACTATATTG
>nega1906
ACCTCTTCTTTTGAAATGCCTAG
>nega1907
GCCACTGCCCTGCTCAGGTCCCTGGTGC
>nega1908
AATATATTTAAGTATGCTGAAATG
>nega1909
TTTTTGGTTTTTCGAGACAGGGTTTCTCT
>nega1910
CCTCACAGCTCATGTGAAGATGGAAAGGCACT
>nega1911
GCAGAAGATGACCTAGTCGGCCAACATTG
>nega1912
GGGTCCTCTGCGAGAGCAGTATGTGCGC
>nega1913
GTCGGCCTAGCCTATTTAGTGAAGTTCCA
>nega1914
TACTGGCAAGAGGCCAGAAGATGGTGTT
>nega1915
TCCAGAACAGCTTTAGAAAGCTGCTGACCCC
>nega1916
TGCTAGTGTATGTGCTCTCCAGTTTC
>nega1917
ATGTCCTACAGGATTGACTACAGTCTA
>nega1918
AAAAAAGGGCAAGATGAACTCAGTTCT
>nega1919
AGGGTTTCCCTGTATAGCCCTGGCTGTC
>nega1920
TATACTCTAGTCTGTCTAGCTTCAC
>nega1921
TAATCTCAGCACTCAGGAAGCGGAGGCAA
>nega1922
TTTGTTTAGCCCAAAGCTGGTCTATTTC
>nega1923
AGGAGGCTCTCTTTGGCACCTTGAGCACA
>nega1924
CCTCAGCACCTTGCCACCTGGTCGGACA
>nega1925
AAAAAAAAGCCCCTAAAAGGCATTATATG
>nega1926
ATAGACCAAGCAATTCACCTATCCAGATAT
>nega1927
GACATAAACCCACTCCTGCACCTGGGAG
>nega1928
TCCCTATCTTTGATCCTGCATAAAACTCAAC
>nega1929
CAGTTTTTGTTTGTTTGTTTGTTTGT
>nega1930
CAATGCTATACCAAAAGTCCCCCATATCCA
>nega1931
AGTAAAACCTAGTGGTTGAGTCAGGGCTTTG
>nega1932
AGAAGGAGCAGGGAATGAAAGGGCTATCT
>nega1933
GCCAGCCTGGGGTACATGAGACTGTC
>nega1934
GGTTATCCGTGTTGCCTTCG
>nega1935
AGTGACTGCCGAGGCCAGAAACAGGCAGT
>nega1936
CGAATTGATTTGATCTTGAAATAATCA
>nega1937
TCTGGAAGTTGCACTGAGAAATCAG
>nega1938
ACTACAGATGGTTATGAGCCACCATGTGGT
>nega1939
CCATCCGAGGCCAGAGGGATTCGATACCCC
>nega1940
TTGCTTGCAGTCCTCTGACTCTCAAGTCGTA
>nega1941
GCAGCTACCCCCATGAAATTCAGTTCAGCC
>nega1942
AACTAAGAGCAGTGTGGGGCTAGATGAG
>nega1943
GATCTCTATCTCCTTCCTTAGCATCTTTCT
>nega1944
TTCACACTTAGAAGATGGT
>nega1945
GGAGGCACTGACAGGTGGATCTCAGAGTT
>nega1946
AGGCCTACATAAAGACATTGGAAGGAGGA
>nega1947
TAGGAGGGGCTGCCGGGAACATCTCTGCAG
>nega1948
GATGTTTATGTGTCATTGTATAATGAAC
>nega1949
TAGAACAAGGGGCCCAAGTTCCAGCCTCAG
>nega1950
CTGAGTATGGTTGCCCATGCCTGTAACCC
>nega1951
TCCTTGGAGAAGCCTGAGCCCTCCTCTC
>nega1952
AGTACAAACATGTACAACCACTCTGGA
>nega1953
GCAACTTGGCTTCCATATCACAGGCCATC
>nega1954
CACTTGGGAGGCAGAGGCAGGCGGATTT
>nega1955
TTTGTGAATTATATATTTTGTGTGCTA
>nega1956
AAGAAAACACGAGAGATTATGTTACTG
>nega1957
TGGGTATCCTAAGTTTCTGGGCTAATATCC
>nega1958
TGGAGAGCTGGCTGGGTGGCTAAGAGCACT
>nega1959
GATAGGTTCTGTTTCACGGAATGGGTCTTA
>nega1960
GTTCTGGGATTATATCCCTCCACTGCCCAA
>nega1961
CCACAAGTTACCTCACTCTCCATCGCACGTG
>nega1962
GGATTGATTCCCTTTTCTTCTACATGTTT
>nega1963
TAACCACAGCTACTAGGGAA
>nega1964
GCGTGTGTGTGCACGCGTGTGTGTGTGTGT
>nega1965
AATCACAAACAATCCTGTTAGCATGTAGGTG
>nega1966
GAACTAAAGGGCCGGAGCCTGCTGGATAA
>nega1967
GTGATAGCTGGGACTAGAACCCAGGTCCTG
>nega1968
AGCTAGTAAGGAACATCCCTCCATGGCCTC
>nega1969
ACTTTTTGAGGCCTCTGATTTCTCTG
>nega1970
AGCAATGGAAAAAGACATCCAGTAGCCAC
>nega1971
AGAGCATCGGGTGTCACAAAGCTGGAGTTA
>nega1972
TTCTGAGTTTGAAACCAAGGGAGACCAGCA
>nega1973
TATGTACCATAGGCTAGCCTTGACATTGTG
>nega1974
CAATTAAGAAAATGCTCTACAGGCTTGCCT
>nega1975
CAGGGCTACAGGAAGAAAACTTTTCTCAA
>nega1976
GCGACACCATGACCCAGAAGGCTTCGACA
>nega1977
GAGAATAAAGAATTTAAGCTTGTTCT
>nega1978
ACAAACCTGGAACTAGAGTCCCAGATG
>nega1979
ATGTCACTATAATCTTGTG
>nega1980
TGTGGTGCTGGGGTGATGCCTCAGTCAGGA
>nega1981
ATAATAGGAAGGCATCTTCTAGGACT
>nega1982
CAGAGGATCTGCATTCTAGAACCCAGCAC
>nega1983
ACCTTCATTGAAGAAATCTTTTTGCAACAGTA
>nega1984
CACCCCCTATGATACAGGACAGCTTCC
>nega1985
GAAGAGGAGAAGGAAGGAAGGAAATGG
>nega1986
CTGCTGAGGACCGCCCAGCATTCCATAC
>nega1987
AATCTTGTCATGTGGATTTTAGCA
>nega1988
CACCATTCCTTAGTTAGGAGGTCTTCGAC
>nega1989
TGGGTTTCTAGGTACCTGTCCAC
>nega1990
TGGTGGTGCATACCTTTAATCCCAGC
>nega1991
GCATAGTGGGCACATTACTGACGAAGCCGC
>nega1992
GCCCTGGCTGTCCTGGAACTCACTCT
>nega1993
GCTTTTGAGAGTATTTTCTACCTC
>nega1994
CAAAAAACCCAGGATAGTGAAAAGTATTCT
>nega1995
GGTGTGTGTCTGAAGACAGTGACAGTGCAC
>nega1996
GCATGGAGCCGTGTCAGCCCCAGAGAGAA
>nega1997
TCAGAACAACAAATGCATTAAATAAAGA
>nega1998
GGCTCCTCAGAGCACACGTGCATGCCTG
>nega1999
GAGTTAGACCCAGTCTCAAAACAACAAAAA
>nega2000
CTCCAAATAGATTGGACCAGAAAA
>nega2001
GTCTCCCTTCCCAGGCTGGGGAACTG
>nega2002
TTTCTTTGGCTTGTTGCCAAGTGATGGAC
>nega2003
GGTAAGCCAGGGCTACACAGAG
>nega2004
TACCCTTGAGGATATCCATGACAAGC
>nega2005
TAGTGCCCCAGAGAATTATTTGAAACAATT
>nega2006
GCAAGTTGGCGTGCAGGT
>nega2007
GGTTTCAGTTATGGTTCTGCCAATAAT
>nega2008
TTTGTTTGTTTGTTTTTTGGGTTTTCGAGA
>nega2009
TCTGGGCCCACTGTTCTCTTCCATGT
>nega2010
AAATGATGAAATAAAACAGGAT
>nega2011
AATTCCCCCCCACCCATATGGCAGTTCACA
>nega2012
TCTTCTCGGGGGAAGAGGCCCAATTCAG
>nega2013
GGCCATAGTGGCAACTGT
>nega2014
TAACATACACACACATGTATAAACGC
>nega2015
AGCTGGCAAGTGGCAAAGCAGGACACAAT
>nega2016
AGTGGAGTGAAGCTCAGGAG
>nega2017
CCCTAGAACTGTGAGCCAAAACCAACTTT
>nega2018
AAGATTGGCTGAACTACAGCGAAAATT
>nega2019
AGAAGAGTTGGACTTGTGTAAGAGACATGG
>nega2020
GTGTGTGCATGAGCGTGCGTGCATGCAC
>nega2021
AGTTTGCTGGACCAAGGGGTCTCTC
>nega2022
GTGGGCTCACTGCCCTGGCATACTT
>nega2023
TTTTGTTCATGTGAATGCAGTATTGGCAGAG
>nega2024
ACAGGTGAGGTCATGGCCTGGCCACTGCTAC
>nega2025
ATGGCTGTATTCCACTACCAAGGAGC
>nega2026
GTCACTCTGAATAGCACTCGAACT
>nega2027
CCGGAACATGATTAGTAGACCAGGTTGGCC
>nega2028
ATGTGTGCAGGTTTCTGAGATGGCCAG
>nega2029
ATAGTCCTGGGCTGTCCTGGAACT
>nega2030
TAAGTTGTGTCACAGTCCTCGTCAG
>nega2031
TATTTTCTAGACAGATAAAAATTACCAA
>nega2032
TTTCAATATTGAAGGAAGCTGTTATACA
>nega2033
TATCTTTACTCTAGCCAAGTCACACAGGGG
>nega2034
CCCAGTGTCTGCCCCGGTGTGC
>nega2035
CATGTGGATGCTTGTGCACTCAGGGAGACCA
>nega2036
CTGGCGTGCTCCAGGCCCTGGCTTCCAT
>nega2037
GCTTGCACAGTGGCTACTTCATCACCT
>nega2038
GTGTGTGTGTGTGATGTTATCATACA
>nega2039
CTCTGATCCTTCCCACAGG
>nega2040
TCCACGTGCAAAACCATGGTGCACGTGCCC
>nega2041
GATTCACTTAATGTGACAATTTCTACGTA
>nega2042
GTGATGAGGAAGATAAGGGAATTT
>nega2043
CGTTTGGATCCAGAATCCTTGCTCCAG
>nega2044
ACAGAGAGAGAGAGAGAGAGAGAGAAAGAG
>nega2045
TAGCTGGAGAGAAGCAGTCATCTTTGCCCT
>nega2046
ATTTTTACGTTGAGGTTTTGATCAGTTA
>nega2047
TATTCACAATGCGTTTCTATTTAAAAGAGA
>nega2048
CTAGGCCGGTGGATACAGAGCCTTGCAGAT
>nega2049
GAACTCAGACTGCCTCTGCCTCCCAG
>nega2050
CCTCTGTAGTGCTGGCATCAAAGGCACGTGC
>nega2051
ACACATGTGTGCATATCTGTGCATGTGTA
>nega2052
AAAAAAAAAAAAAAAAAAAAAATCCACTGG
>nega2053
ACTGGCTTTCCCTGCCTTACTCCACTGTCC
>nega2054
GATGCCTTAATTGCTCCCACCTTGTTGGT
>nega2055
CATGGGAGATATGGGAAGAGAGGGCACTG
>nega2056
AGAGGGTCTGTTTGTGTGTTTCCACAG
>nega2057
GCTCAGGCTAGCCTCATACTCAGAAATCT
>nega2058
ACTCATTTTGCAAGAGCACAAAATGTAC
>nega2059
TGAAGTAGCAATGAAAATGACTGCA
>nega2060
GTGTGTCATGGCTCAGAGTTAGAGCAGAGG
>nega2061
CACTTTTTACGTGAGCGCATA
>nega2062
TTCTAATAGTTACTCCTCTTTCCCTGAGAGC
>nega2063
GTCTGCATACAGCCACCCTCGACCTGTCTG
>nega2064
GATAGATAGATAGATAGATAGATAGATAGA
>nega2065
CCATTGCAGCTCTTACAAAGGAAACTATC
>nega2066
CTAGGGGCAGAAACTAATGCAGAGGCCA
>nega2067
GAATACAAGAGATGATAGATAGAATCTCAG
>nega2068
TGGGTGCATATCATGCATGTTCTTTTGTGA
>nega2069
CAGGTGAATTTTTAAAAAGAT
>nega2070
GAACTCACTTTTTAGACCAGGCTGGC
>nega2071
GAGGGAAGTTAGGGAAGGAACTCAAGGCG
>nega2072
CTCCTGTACCCAGACTGCCTCTGTGTGGA
>nega2073
CAACCCTGGGTGGATGGGGAGGTGAGGA
>nega2074
TTTTTTAATTCTGGGTTTTTTTTATACAA
>nega2075
AACTTCCAGATGAAGCCTCTCAGAAGATAGT
>nega2076
AGCACCCACACAATGGCTCACAATTA
>nega2077
TACTTGAGATAATTAATATCTGGAGAAAG
>nega2078
AGCACCGGTGTGAAGATGAACCACGATG
>nega2079
CTCAAGGATTAATTGTTTTAAGACATATCAA
>nega2080
TTCTTAACCACTGAACCATCTCTCCAGC
>nega2081
GTATAATGCCCTATTATACGGAAACATCC
>nega2082
CCAAGTTCTGCCAATACAGAGTAAGCAAG
>nega2083
AGTGAAAGTTAAGCTATGCCACT
>nega2084
AACTGAGTCTTAGAGAAGTTAAGAAAGCTG
>nega2085
CAACTAGCAACCACATGGTGTCTCATAAC
>nega2086
TGTCTACCAAAGTTTCCATCAATGTATT
>nega2087
TGCCTCTGAGTCAACAGGCAAGGAAGGAAG
>nega2088
GATCATTATTGCAGTGGTAGAAGCAAAC
>nega2089
CTGGCAGCGCTGTTAAGAACAACAACAAAA
>nega2090
TGATTGATGCATCATGGGA
>nega2091
TCTCTTGGCTTTCTGAGGATACCTGCATCAA
>nega2092
CAGAACAAAGCCTGTCTAA
>nega2093
CCCAGCACTGCAAAAAAACAAAAAAACA
>nega2094
AAGCCAGTAAAGAACAGCCCTCCATGGCCTC
>nega2095
GCAAGGGGAAGGGGGAAAGGGATGAGGA
>nega2096
GATCTATTGGCAAGATGTACTCACTT
>nega2097
GTCTCCTGGGCGAGAGGGACTCTGTCAG
>nega2098
TTGGAAAATCCTGTTTGTCCTTCCAC
>nega2099
TTTTTTTTTTTTTTTTTTTTGAGACAGGG
>nega2100
TGATATTGTACTTTAATCAATAAAACATCT
>nega2101
TCTGAAGTCTGGCATCTGTTCT
>nega2102
GAACTCTAAACTAAACCCATCTGGAC
>nega2103
CTTTGTGAACAGAACACTATTAGCACAGAC
>nega2104
GGCTGTCCTGGAACTCACTCTGTAGACCA
>nega2105
GCCATACGATCCCGGTCCTGA
>nega2106
TTTTACAAAGGAAAACTTAGATTTCTATT
>nega2107
TTTGCTGACTTTGTGGCTCGTCTTGTAGA
>nega2108
CACACTAGAAGAGGGCGTCAGATCTCATTA
>nega2109
ACCCAGCTGGCTTTTTTTTTTTTTTTTTT
>nega2110
AACAACATACACACACACACTCACAC
>nega2111
CCCCTACTCCCACGGTTAGGAGCCCC
>nega2112
TTGTGATTTCAGCACTTAACAAGTGAA
>nega2113
CTAGCATGCCCAGTGTCTCATTCCTAGCA
>nega2114
ACTATTCCTGGAACTCACTATGTAAAC
>nega2115
ATGGTAGAGCACAACCCCCAAG
>nega2116
CATGTCATCTTTCATGAAGGTTCAGTGTC
>nega2117
CTAGTCACCTTTGTCACACAGGCA
>nega2118
GTTTTTTTGAGAGAACTTCAAATTGAATTCAA
>nega2119
TATCTCAGTGAGTTTGAGGCTGACCCAAGC
>nega2120
GTTGTGCTAGAGGATGTGAGTTTATT
>nega2121
GAGCTCCCTCTGGGCTGTATAAGGAAG
>nega2122
CCTAGAGTGTGCTTTAAAAATCGCT
>nega2123
TCTTCATCTGAAGGCTACTATGAGGAGAT
>nega2124
TTCAGTGAAGTAGCTGGATATAAACTTAC
>nega2125
TATTCCTATTCAGTGTTAATTTCTTCT
>nega2126
TGAGAAGGGCCAAGGAATGGACGGTTGTA
>nega2127
TGTCTCCAAGAGGATGCCCTCCCAC
>nega2128
TCCTGAGTTTGTAGGCAAATAGATGGAAC
>nega2129
GTCAGAAAGAAGGCATTAGATCCCCCGGG
>nega2130
TGAATTCAGGTTGACCCGAGTGACATGTCT
>nega2131
GTTCTATCAGCTATTCTGTGACTTTT
>nega2132
ATGCACATGCATATGGTGTGTATGTGAGAC
>nega2133
GCGGAAGGCGGGGACAACAGTGCAGTGG
>nega2134
AGCTATCCTGTGCTAAATGCAGCCTGTCAG
>nega2135
ATTTTAAATTTCCTTTAGTTGTCTTTTGTGT
>nega2136
ACTTAGGTCTTCTCCCAACTCCTT
>nega2137
TGGAACTGAAAAAGGACAGAAGTGGA
>nega2138
AGATGCCCGAGGAACCACAAGT
>nega2139
GAGAGATGTTTCTAGTTGATAA
>nega2140
GATTAAGAAGAGACCAGCATCATTGAGGT
>nega2141
TGCGAGCAAGGAGGGAAGTAGGGAGAAAGG
>nega2142
GAGGGTCATCACATGTAGCTGAGATTAGC
>nega2143
CTCAGAGAAGAGAATG
>nega2144
CAGGTGAAATAGTCATAAGCTTC
>nega2145
AGGCCTGGCAAGATGGCTCAGCAGGGAA
>nega2146
CGGAAGGGGCAACTCTGGGGACTAACTGGA
>nega2147
AAGGACTCTTTGTATGCCCAGGGAAAG
>nega2148
GGACTGCAAGTGTTTTTCAATATCATCA
>nega2149
AGAGGTCTGAGCTACAAGAAGTAAGTTGTAA
>nega2150
TCTTGATCTTACAGTAAAAGCCATT
>nega2151
TTTGAGGGTTGACTTACGACCGTGTAAGA
>nega2152
AGTATAGAAACATGGCCAGAAAGGATGGTAG
>nega2153
TGCTTGTTTGGTTTTTCTTCTCTTTTTT
>nega2154
TCCAAGGTTCAATCTGGCTTCTCTCAG
>nega2155
TTGCTCCGGCCCAAAGATT
>nega2156
TGTCCTTTATTTTCTTGATAATAGCCACT
>nega2157
CCAGGAAAAGTTTGCTGAATTGTGCTGTA
>nega2158
CTGGGGATGACCTTGAATGCCTCATC
>nega2159
ACTCTATAAGTTTCCTCTCCCCACTGTAGGA
>nega2160
ACTTAGCAAAGGCCAAACTCTGCATCTC
>nega2161
GCTGATGGACATAAAGAGAGTAAATGTTC
>nega2162
ACCATGACCAAGGCAAGGCTTATACAAACAA
>nega2163
GAAAAGAAAAGAAAAAAAAAAGAACTGAA
>nega2164
GAGGAGAAATACTCACTGGTAAGACAAGC
>nega2165
GTCTGAAGACCAGAGTTCAATTCCCAG
>nega2166
GTGATTGTTCCGTCCACAAGGCTGCGGAT
>nega2167
GTGCTGAGTTCCAGGCCCTCCTGGGCC
>nega2168
GGAGGCTGAGGTAAGGTGATTGCAGAGAG
>nega2169
AATACATCTTAATTGGCATTTTGATTGGGT
>nega2170
GATGCTTGCTATGGACTCCCAA
>nega2171
GGTGGCTGGAAGCTCTTGGAGTTCTTAGA
>nega2172
TTTGGCGTGGCAGACTTTTATTAAA
>nega2173
ATGAATCGTGACAGTGACGCTTCAGCTAAA
>nega2174
TAAACTATGTAGCTACGGACCCT
>nega2175
GATCAGGCCCGGCCACCCCCT
>nega2176
CAAATTCCAGCAACCACATGATGGCTCACA
>nega2177
TATGTAAGTACACTGTAGCTGTCTTCAA
>nega2178
TGCCTTCTAAGTTATACATGCACACTGTGA
>nega2179
GGTGAATTCTGGGTGAATTCTTCCAAGCAGT
>nega2180
CTAGCAAATCTCTGCCAATTCGAGAACTG
>nega2181
GCCCTCTTCTGGCCTCTACAGGCACACTAC
>nega2182
GTTTCCAGTACAGGACAGCACAGTGTCT
>nega2183
CAGGGGAAAAATTCTTGAATAGAACAGCAA
>nega2184
ACTTTTGGGATAGCATTGGAAATGT
>nega2185
AATTTGGAATCCTCTTGCCGTGACCTAG
>nega2186
CCCATATGGAGAGCAGAGCAGGGCAG
>nega2187
GGCTTACAGGTTCAGAGGTTCCATCCATTAT
>nega2188
ACAAGGCTGCCCACTTTCTCCCTACCTT
>nega2189
CCCACATGGATTCCATAATCCCAGTTCCTGA
>nega2190
AAAACAAAAAAAACAAAAAAACCCACCAA
>nega2191
CTCTCTCACACACACACACACATACACACA
>nega2192
CCTCTATTGAAATGAATTTTACACTTCAGT
>nega2193
CTGCTATTACAGTCCTCTTTGATATGAA
>nega2194
TTAATTGGTGTGTTTG
>nega2195
TTGTTGCTGTAGTTGTTGTAGTTCTTGTTC
>nega2196
GTTGTAATGGTTAACGTTCTTTATCAGCT
>nega2197
GTGTGTGTGTGTGTGTGCGTGTGTGTGTTT
>nega2198
ACCATAGCCGAAGCACAGTAAAAAGAC
>nega2199
CTTTTCGAGGCCAACCTGGTGACAAGTG
>nega2200
AGAATTTCTAAATTAACCTGGGGTGGG
>nega2201
CATGTGAGTTCCAGGGATTGAACTCAA
>nega2202
TCAATAAATAAACCAGTAAATAAAAC
>nega2203
TGGGGTTCATGGAAGAAATGCAAC
>nega2204
CTCATGACCCAGCACATCG
>nega2205
ACCAATGTGGGAGCCAATTTCATT
>nega2206
TGGCTGTCTTTCCACAACTGGAGTAACTC
>nega2207
TACACCTTTCTTCTTTTCTTTTCTCCTTCT
>nega2208
CTCTAGTCATCGGAGCACTGGTCTTACAGATG
>nega2209
ACTGGCCAGCATGTGGTTAGGAA
>nega2210
AAAAACCTCTCTAAGTGTCTATGGCA
>nega2211
AGGTGGATCACTGAGTTCAAGGCCAGCC
>nega2212
AGGACACAGAAGGCTACCG
>nega2213
AATTACTTCTGATATAATGC
>nega2214
TTTGGTGGTTTTTGTAGTCTTGGCTG
>nega2215
TTAAAAAAAAAAAAAAGGAAAAAATCAAAA
>nega2216
AGAAGTAAAAAAAAAAAAAAAAAAGCATG
>nega2217
TATTTTGCTTATTTGTTTTTTTTTTT
>nega2218
TGTGCTGAGATTAAAGGTGTATGCCCCCA
>nega2219
TGGACGCTGGCAACTGAACTCCAGTCCT
>nega2220
TCTAAGAGACCATGTCTTAAACACTAAG
>nega2221
GGAGTCAGAGTTCGAGGCCAGCCTGGTCTACA
>nega2222
GATTATCTACATACTGAAGAACAGTT
>nega2223
TAATTATACTTTTATTTGGTGCCTTC
>nega2224
AAGTTATTCTCTTAATGATGAGAAAAAA
>nega2225
GACTAACTTAAGCAACTAACTTTG
>nega2226
AAAGAAGGAAACTGAATGGCTAA
>nega2227
AAACACATGAAGGAGTGTTTCCTTAAAGTGG
>nega2228
GGAAGCTATGGAGTTGACTACCTATTAAGG
>nega2229
GTTAGTACACCGCTGCT
>nega2230
GCAATGAAATAATGTTATGGCTCGGGGT
>nega2231
TCTGAAATGACACTTTTGT
>nega2232
ACGATAAACCATTCTTATAACTTTATT
>nega2233
TCGTAGGGCTTGGTTCGAAGCTCTGCTGT
>nega2234
GTGCACTTGTGTGTTGTCCCCCCTCTT
>nega2235
CTGCATGCCACCATGTTTCTTGCAGTGATAAT
>nega2236
ATATAGACTAGGCTAATACCATACTG
>nega2237
GGGAACCTCAACTGGGAAAATGCCTTCATC
>nega2238
TCCTGTTGCCGCTGTAAGAGATGTCCTTGC
>nega2239
GTGGGCCTGACGTGGAGCT
>nega2240
CCACCCCAGACCCCCATAATAACAGGAGGG
>nega2241
TTCATTTGTTTGTGTAACGCCA
>nega2242
GATTCCACACTGAATTCTACCTGGTCAT
>nega2243
GCATATCAGTTATTTGCATTAT
>nega2244
GCTGGAGAAAATAAAGAAAATTAAA
>nega2245
TATCCCCAAAAGCTTTTATTAGTAAT
>nega2246
AGTGGAGCAGGTGAAGAGGTCTGATGATCC
>nega2247
TCTATTTTGTGGAATAGTTTGAAGAG
>nega2248
GGTGTCCCTGGTGGTCTTGGTCCCTCTTGC
>nega2249
ACATGTGTCTCTATGTGTGTGTATGTGTA
>nega2250
AGTAAATTGGTATTTGGCGTGT
>nega2251
AGCTCCAGGACGACCAAGGACACACGGA
>nega2252
AGGGAGTTTAGAGGGGTGGGGATGGGG
>nega2253
CCTTGGCCTGGAGCTGCTCAGACTAGGCTG
>nega2254
GTGCTTCTTGCTAGCATGCACAAGG
>nega2255
TGTTTAGGCAGCGAATG
>nega2256
AGGACATAAATAACTCCCTTAAAGAAA
>nega2257
GAAACAAGGTATCCTTTAGCTCAGG
>nega2258
TATTGAGATTATGGGTGTGGGCCACAGTGCC
>nega2259
AATAGGTGGAATTTTTGTGAAA
>nega2260
TGATGATGGGTAAGGAGCATTATCGCAGGGG
>nega2261
GGGGCTTCGATATGGCA
>nega2262
TATGCAGATGTGCTTGTCAAGGACAGC
>nega2263
CTGAATATTCAATTGTTTTTG
>nega2264
CTCTCTCTCTGGAAAAGGGCC
>nega2265
CAACCATCCGTAATGAGACCCGACGCCCTCTT
>nega2266
TCTAGTCCATCTGCTTGGAGTTCTGTAGGCTT
>nega2267
GTGCTGTGATCTTTTAGACCAAGTGTAGTGA
>nega2268
CTCTCTCTCTCTCTCTCTCTCCTGCCTGGGG
>nega2269
TTCCACCCAATTTCAGGGTGAGTCTTTC
>nega2270
TGCCAGACAGATGCTGGGATTACATGTGG
>nega2271
TAATCCATGCTGGCCTCAAACTGAAGAT
>nega2272
GAATGATCACTAAAATGTTCAGGGCTTAT
>nega2273
GTGAATTGAACTGCCTGCT
>nega2274
TGGGCTTTCAGTCGGATGT
>nega2275
GATGGCTTAGTGAAGACCATGTCTTGCTCTTG
>nega2276
AAGAACACTTCTGCATCCGTTAAGAAGAC
>nega2277
ACAAGCAAAATAAAGACACTCTTCCTATCT
>nega2278
GAAGGGAAGGGTTGGGAGG
>nega2279
TCCATGGCCAAAGGACTCATCTGTATCC
>nega2280
CTCCTCCCATTGATGACCAACTAGGCTAC
>nega2281
TGTGGTCGACACCTCTGTCTCCTGCGGGA
>nega2282
TCTGAAGACCAGGATAGCCTGGAACTCAAGA
>nega2283
TCCAGGCCACCAGGACTACATAGTGA
>nega2284
GCGGCGGGCGCATCCTCCT
>nega2285
TGAAGTTGGGTGGCCTCTGTGCCCAGCT
>nega2286
CTTAGGCATGTCCATGCGGGAGTTGCCAG
>nega2287
GATTTTCTTGAGCCAAT
>nega2288
ATTGGGGGCCCTGTGTTCCATCCAATAGAT
>nega2289
TCTTGCCTATAACCCCTGATCTAGAATATG
>nega2290
TTCATAGAATCTCAAAGTTATTA
>nega2291
TGTATTAGGTCTGTGCACACCTTGTACAT
>nega2292
CTGCTGTAATAAAACAGCTTGACCAAAAGCA
>nega2293
TACAAACATGTAGCAGTGGCGTAAT
>nega2294
AAACTCTCTGATCTTCTGGCTCCTGGAA
>nega2295
TGACCAATGACTGACTACACTGTGTGTTCC
>nega2296
TGGAGGGTAATGGAAAAGGACACCTTCC
>nega2297
ATATAAGGACATTGGAAGAAGGGAG
>nega2298
TTATTTTAAAATATCATACAGTTAATA
>nega2299
TGCTAGGGCAACACTTTGCCATTGAGCTA
>nega2300
GATGGAATTACAAGTTCATTCGAAACCACA
>nega2301
CAAGACAGGGTTTTTTTTTGTGTATAGTC
>nega2302
GTCTCTGCCCAGCCTCTG
>nega2303
CTCACATAGCCCAGCTGACCTCAAGC
>nega2304
AACTCACCAAGATAGTGTGCCTTATG
>nega2305
CACCAATAAAATCTATTCCCACACATATCCC
>nega2306
GGGACCCTCACCCACTACTTTCT
>nega2307
ATAGTACAATCATTAAAGTGTTTGCCCTGCT
>nega2308
AATGCTCTATGACAAATGCTCTGATTCCTAG
>nega2309
GAAATATCAAACAAAACAAAACTGGGGACA
>nega2310
CGCCGCCACCGCCGCGCGT
>nega2311
GCTGTGCCACCTCGTTCAGCTTGAGGACT
>nega2312
CCCATTATGGCTTCTACTTTTACATTAGTTG
>nega2313
GAGTCTTATCCAACCCATAGGAGG
>nega2314
TCCCACTGCTTTTCAGATCAAGATGTAG
>nega2315
GACCGATCTCCGGAGACAGCCAGGC
>nega2316
AATACAAGTATTTTTCTTTTATTTG
>nega2317
CCTGCAGTTGTGAATAGTGCAACAGTGAG
>nega2318
ACTTGGGAAGTAGAAGCAGAAGAATC
>nega2319
ACATTGCACCTCACACAATAATAGTGGGAG
>nega2320
GCAAAATCTTGCTGGCATATGCAATAGT
>nega2321
TATATCTAAGAGGCATTTAGCTATTATAAA
>nega2322
CTGGAAAGTTCTGAAGAGTTACTGAGAGA
>nega2323
TTTCTACATATTCACTAATTTTTCT
>nega2324
ATAACGTCAGCTGGAATAGTT
>nega2325
AGTGCTTAACCACTGAGCCATCTCT
>nega2326
TGCACTACTGTGTAGTCATTATTTTGTGCA
>nega2327
ATCAGTAAAGGTATTTGCACATCCAAGGT
>nega2328
CTGTCTCAAAACACACAAAACAAAACAAAG
>nega2329
AATGTTTACTCAGAGAAGTGGATTGGGTAT
>nega2330
CATGTGCCGTTAATCCCAGCACTAGTGAG
>nega2331
GCTCTTTGGAATATAGGATACTTTTTTTTTT
>nega2332
CTCAGGAGACAGAAGCAGGCGAATTTCT
>nega2333
TTGGAGGGAACAGGTTAGACACCTGAATTC
>nega2334
GCTGATGCAACCCAACTGATGCAACTCCC
>nega2335
AGGGAAACTCCCACTGGCTCAGCGAAGAAG
>nega2336
GATGAAAACAAACAAACAAACAACAACAAT
>nega2337
GCAGTTTCTAATTAGTACTTTTAA
>nega2338
ATAAAAAAAATGGCTAGCAACATCACCAGC
>nega2339
GATAAGTAAGGAAACTTTAGTAAACAGA
>nega2340
ACATTAAAAGAGGGCGGACTGCTCTTG
>nega2341
CTGGCCTCGAACCTGCAATCCTTTTGCCTC
>nega2342
AGTTCTTTGTAGTTTGTAAAC
>nega2343
TCTTTTCATAAGACTTAACCAG
>nega2344
TCTCTTGAGTGTTGGGATTATAGATTTGTG
>nega2345
TGTGCTGAGGAAATAGTTCAAGGCCAGTC
>nega2346
TAAAACTTTTTTTTTTTAACAACACAATT
>nega2347
AGTTTCTCTATCCAAATCCTCTCAAAT
>nega2348
TGTGAGTGAGTGAGAGTATGTGAGT
>nega2349
GGGGTGGTGGCGGTGCTTGCCTTTAATCC
>nega2350
CTAACTGGACTCCAGGGCTTAATGAAAATG
>nega2351
AGGAGGATCCCTGTGAGTTCCAGGCCAGT
>nega2352
TTCAGTCTCTGCTCCACATTTTGTCTCCA
>nega2353
TCTCCCTTTGTTGATGAACTCCAGACCAAA
>nega2354
GGAGTTCTGGTATCAAAGGTATGTACCACA
>nega2355
CTGGTGTGTCAGAACACAGCCTACAGTGTA
>nega2356
ACCTCTGTGTACCTTTGCTGCAAGAGAAGA
>nega2357
CAGTTTCAGACCAGCCTGGTATACATAGTG
>nega2358
AAACTTGAGATTTACATTATTCAAAATAAT
>nega2359
GACACCCAGTCTTGGGGACTGAACAACTGCC
>nega2360
CTTTTTTTTTTTTTTTTTGTCTGTAATGTT
>nega2361
TGGGAGCCTGGGAGATAGCTCAGTCAGTA
>nega2362
CAGTGACAGGCAGGTGGATCAATGGAATA
>nega2363
GGTATCCTTGGTAAAATTACAATTATCGC
>nega2364
AACTCTCAATTACCATAGATGGAGAAAC
>nega2365
AGTAAATTCAGAAGGCAGAAACCATACAA
>nega2366
TGGCTGGGGCACACAGGTGAAAGGCTGTTT
>nega2367
AGGGCCAGCTGTCCAGAGTGCTATA
>nega2368
TACGGAGGTCTAGGAGTTCAATCCATGA
>nega2369
TGAGTCTTGACCTCTTTCAGAAG
>nega2370
GTATGGCATCCATGCCCTGTACCAGGTAG
>nega2371
CCTGGTAAGTTTAGAGTTTTATATGTAAA
>nega2372
CGCCTGCCTTTGCCTCCCAAGTGCTGGGATT
>nega2373
TGGGAGTTTAACAGCCCTTTCGCAGGGACCAC
>nega2374
CTATCTGTAAACTTACT
>nega2375
ATTTAAGACAGGGTCTCTTTATGTAGC
>nega2376
TCAAGCCTTACATGCCACTCAGTT
>nega2377
AAGGTGTGCGCCACCACTGCCCGCCCTC
>nega2378
GCAGATCCAGAACCCCTTGAATGAAGG
>nega2379
GTACCACCACAATCTGTCTCCCCCCACA
>nega2380
TTGACCTGTAGACTCCATACATATATGCGC
>nega2381
AATGGGGGACTCGCACAAATGC
>nega2382
TACTGGAGAAGTAGCTGAGAGTTCTATATCC
>nega2383
CTGGTGCCTGTGAAGGCCTGAAGA
>nega2384
ATATGCATATACACGCATGCAAACACA
>nega2385
TAGGTGTGAGCTAGCATCTGGGTGCTGGA
>nega2386
GACGGTAACTTGTAAGCCAAATAAATAAAC
>nega2387
TTCTCCCTGTCTCTCTCTGTCTCTCTGTC
>nega2388
GGATGACCTCAAACTCACAGAGTCCATC
>nega2389
TCTCTACTGAAATGGTA
>nega2390
AAATGGGATTAACATCAAAATATAATTATC
>nega2391
AGTTTGAAAGAGGCTGTTTCAAAATAA
>nega2392
ACCAAGGCAACTTAGAGAAGAAAGGATTTG
>nega2393
CCTGGTGTGACTCTCACCGCAAGAAGCCGC
>nega2394
ATTTGCTGGACATTATGTTCAGCAC
>nega2395
CTTTTTTATGTGTATGTGTGTGTACGATTGC
>nega2396
TAACCATGGAAACACACCCCTGGGTCTCCA
>nega2397
GCAGGAGACTGAAGCAGGGGGCCTTGGGG
>nega2398
TGCATTCTGTTTATGATCCTG
>nega2399
GGTTTGGAAGGCCAGTGGCCAGAGA
>nega2400
TGTGAAGTAACACTCACTTATTC
>nega2401
AAACAAACAAAACAAAATCCTAATTT
>nega2402
GGTTGCTGGGATTTGAACTCAGCACCT
>nega2403
CACAGGGCCTTGATACACCTTCCTTCTTC
>nega2404
GAACTTTGGTGTTGGTGTTAGCTTTTGTGGC
>nega2405
GGCATACACCTTTAATCCCAGCACAC
>nega2406
TTCTTCTCAGAAAAGGGCCCACACAACAT
>nega2407
CTGTCCAGGCTGGCCTGGAACTT
>nega2408
ACCATGGGGGCAGAGTCTGTGGACACCCC
>nega2409
TAAGACCAGCCTGTGCTAATGAGATCT
>nega2410
TTGATGCAGGCTAAAGACATTT
>nega2411
GCTTCTAGAAGACTGGATC
>nega2412
ATGAGTAACTCATTGGGAATAGGCCTCTC
>nega2413
CTGCCATGATGATAACGGACTGTAAGC
>nega2414
TAGGAGTAGATTACACACACACACACACACA
>nega2415
GGAAAATTTTAAAAATTAAAGGTGCTGAAT
>nega2416
GACAGGAGGCAAGAAAAGGTTTTGACTA
>nega2417
ATGAATTCCTTCCTGTAGAACAGGCC
>nega2418
ACTTGCTCACACTGTGAACCCTGAGA
>nega2419
TAATTTCTTTCTTTATTTCTTCCTTGACC
>nega2420
GTTCTCTCTCTTTACTATGTGGGTCCTGGG
>nega2421
TGGTGACAGAGGCTAATAGAATCACA
>nega2422
CCCTCTCTTTTTGTTTGGTTTTGTTT
>nega2423
ATAGATAGATGATAGATAGATAGATAGATA
>nega2424
CCAGCTGTGCTGGGCAGCCCTATCTC
>nega2425
CCGACTTTGGTCCCTAACCCTCAACAAGG
>nega2426
CAAGTATGCTCATCTTTCTGTGTCCAGAG
>nega2427
TGCACTGACACCTGCTTCTGCCACAT
>nega2428
AAGATATCCTGCATGTCAGGCATTTATAT
>nega2429
ATCAAAAAACAAAAATCAGAAAATG
>nega2430
GACTTCCTTGGTGATGAACAGCAGTGTGG
>nega2431
CTCCATGATGGACCAAGCCTTCAAACTGC
>nega2432
TTTTGTTAATGAGATGCATAGGAATATTT
>nega2433
GAGCCGCCCTCACATTTGCCATTATAAGAT
>nega2434
CTGCTGGTGTTCTGCTCCTTTGTTACAA
>nega2435
CTACATACTCAATCAAAGACAACTG
>nega2436
TAATTTCTATAGTGGAATAAAATTTCAA
>nega2437
AATGCTATCTGATAGCATTGCTAACTTT
>nega2438
GTCAGTGTTCCTAACCACCCGAGTCAT
>nega2439
GGTTGCTGGGAATTGAACTCAGGACCTCTG
>nega2440
AACTGGTCTTGTAGCATAGAAACCCAGCGT
>nega2441
CCCATTCTGGAAGGCTTTGTT
>nega2442
AATTCAGACAAGTGCAGCTATGTACAA
>nega2443
GGTGGAAAAAAACAAACAAACAAACAAACA
>nega2444
GAGAGAAGGAGAGAATGGGAGAGAGAGAGA
>nega2445
ACCAATTGCCCAGGTCAGTTGACTCTGTTG
>nega2446
TGAAAGTCAGTGCATCACAGAACTTTG
>nega2447
CAATCCCAGCACTCAGGAAGCAGGGGCAGGCG
>nega2448
AAATGGAAAAAAAAAATAAATTG
>nega2449
AGACTGTGATTCTCTCAAACCA
>nega2450
TCTGTATGTTCCAGAAATGGCAATCATGT
>nega2451
ATACCAAAGATACCAGTTAAGAGTCAC
>nega2452
GTGTGTGTGTGTGTGTGTGTGTGTCATGGC
>nega2453
ACTAAGAGACTGAATTTGAATGGGGTTTT
>nega2454
GGTTCAGGATAATCTAATCATACCATAAGG
>nega2455
CTGGGCACCTGGTTTGCACACA
>nega2456
ACCATTTGTCTCTGCTGGAGGAAATCACT
>nega2457
AACATGTCCTGGAAGTTTTAAGAAAA
>nega2458
ATGCTTCTGAAGCATCAGGAAGGTTGAA
>nega2459
GACCTTTCCAAAGATTTGCCTAAGAA
>nega2460
TTAATTAAGATGCATGTCATTGT
>nega2461
AAACAAACAAACAAACAAATGACTTGGC
>nega2462
TTGTTTTGTTTTTTGAAAGAGGGTTTCTC
>nega2463
CTCAAGACTCCTTTAGCAGGCTTTGGAGAT
>nega2464
CCTTCAGAAAAGTAGCCGGTTCTCTTAA
>nega2465
CAATAAAGGATGGCTGCCTCTGCTC
>nega2466
GCTCACGTTGTGTTGGAC
>nega2467
CTCTTCTGGAGTATCTGAAGACAGCTACAGT
>nega2468
GACCATCTCTTTGAAAATAAATGCTTAT
>nega2469
ATTACCTCCTCTAAAAACACGTG
>nega2470
TAAGAAATGTCATCATTTTCTCTA
>nega2471
TTTGAGGCCAACTTGGCTTATGTACAGTA
>nega2472
TAAGGGTCAAGCTTGATTTCAAAATGGTGG
>nega2473
CTGGTGCCCACAGAAGCATGATAAAGAC
>nega2474
GTTTTTGTTTTTGAGACAGGGTTTCTCTCAAA
>nega2475
TTTTCTTGGACTAGCTACTAATATTCTCCG
>nega2476
ACGGGTGGTTGTGAGCCACCACGTGG
>nega2477
GTATTTGATAAACAAACATGATCACCTA
>nega2478
CTTTTTTTTCAGATTTAGTTCTCAAT
>nega2479
ATTTTGGCTCTGACTCCATCATA
>nega2480
TATCCACCGAGCCATCTTTCTA
>nega2481
ATTTTTTACTTTTTAAAGGGT
>nega2482
GCAACCCCATCAGTGGAAAAACAATATAA
>nega2483
TGTAATACACATGATACATGTTTAAAAAAA
>nega2484
AAACCTGGGGCTTCATGCATCTGAGGCA
>nega2485
TGTATATTTGTATACCAGGTAAATCTCTT
>nega2486
TGTTTCTTTCTTAAGAATTCAATGTCCTTC
>nega2487
AGTAAGTTCCAAGGCAGCCTCTGCTATGT
>nega2488
GTGAGGTGCTAGAGATGTAACCTCGGGCTG
>nega2489
TCTCAAACAAATGAAAGAAAGGCTACAT
>nega2490
GGGAGTTGTTCATTTCTGAAGTAGTCCAC
>nega2491
ATAATACATTTTCATATCTCATTG
>nega2492
AGGCAGGTAGATCTTTGTGAGTTCCACGC
>nega2493
GCCACCTATACTCCCCGAATTCATGAGGCT
>nega2494
CCTGCATGTATATGCGTGTATATTTT
>nega2495
GTGACCAATAACCTCAAAGAACT
>nega2496
GGAGCGAGTAACAGTTACC
>nega2497
AGATCTGTTTGCCTTTCTCTCCCTAGTGCT
>nega2498
TTTTTTTGTTATAATAATTTTAAATATG
>nega2499
TATATTTTAAGGTCTTTTTTCTCCTCTCA
>nega2500
GTAAAGTGATAGGTAAGTGAGGGTCTAT
>nega2501
GAATTTTGTTGTGCTAATGTGCTTT
>nega2502
GCCATGGGAACGCCTCCTGAT
>nega2503
TGAGTGAGTTATGGGAAACTGTGGCAGG
>nega2504
CTCAGTGGCTACTGTGACTGACTGGCATC
>nega2505
GAAGGATGGAAGGGAGGGGAGGCTGTAGTGG
>nega2506
GAACCTACATTCACATGACCTCTCATCATT
>nega2507
CCCACTTGAGTTGACAGTCTTAACC
>nega2508
CAACTTGAGAATAGAAGGGGAATGAGAGGG
>nega2509
TCTCAGTTCCACCTCCAGCACCACT
>nega2510
CTCACAGGAGGAACAAGCTCCAACC
>nega2511
ACATGGGACTCTATCTTTAGAAAAAAAATTT
>nega2512
GGAAATGTGGAACATTTAGGTAATGGAGTAA
>nega2513
AAAAAGAAGTTATATTTACAATCT
>nega2514
TGGGTTTCCAGAAGAGTCAAGGA
>nega2515
TTGGAATCAAACCTGTGTCCTCTAAAAGA
>nega2516
ACTGTTTATTGGAGCAACCAAAGCAAAC
>nega2517
GCTCTGAAATCATATACAAACAAGTAACACT
>nega2518
TAAAGCTTATAGAAGCTGAAATAAATTACT
>nega2519
ATATTTTCCTAGGAAAAGTGTTGTA
>nega2520
AAGGCCGTGGAGAATTTGAAGCATGAG
>nega2521
ATGTGGTATAACAAGACTAGATACAAC
>nega2522
ACCGAGATCTCTCAAACACCGAACAGGCAG
>nega2523
TAAGCATGTTCTCTGAGTTCTGTAAGC
>nega2524
TATTGATCAATAGATCAAT
>nega2525
TGCCACTATAGGCGAGTGCCACTATGCTCA
>nega2526
CACTCAGTGAATCAGGATGTCACCAGACAGC
>nega2527
AGAACAAAGTCAGGAACTCACTTTTTGAAT
>nega2528
AGTGCATAATGTTCCTATTTCAGAA
>nega2529
TTCAGCAAATCCCAAATATTGAGAAAAATGA
>nega2530
GAGATTGGTTGGCCTTGTGGCCACAGG
>nega2531
GCATCAGGATGAAGTGTAAAC
>nega2532
CGTAACAACCTAATGAGCTCACCAATTTCC
>nega2533
GGCCATGGATTACTTTGCTTGTATCCTCA
>nega2534
TGGTTAAACTTTATCTCGCCCTCCTTGA
>nega2535
TAGTTGTGTGTGCATGTTCATGTCT
>nega2536
TTATTTTGTTATTCCAGTACAACTT
>nega2537
GGTTTCTCTGGATAGCCCTGGCTGTTCT
>nega2538
GGTCTACAGAATGAGTTCCAGGTCAGCCAGG
>nega2539
GTTTTGGTGGTGCTAAGGACTGAAGCCAG
>nega2540
CATGCAGAAAAGTTGAGGTTCAGCATGAAG
>nega2541
CTTTACATTTATGTGCGCTTGCCCACAGAC
>nega2542
TGTGTGCGCGCGCGCGCGCGCGCGTGCGCG
>nega2543
CTTGCCCTGTGTCTGATATTAATCAGCA
>nega2544
AACCCACTGAAGCTGAAGATCATCAAAGGG
>nega2545
TGAATGTGCCCTATGTGTTGAG
>nega2546
TTGAAACAGAGCTTTGGGTATACTAAGCTG
>nega2547
AATGCAGGGATTAGACATGAGCCATCACA
>nega2548
GATGTCTGCCTGGGATCTACTGGG
>nega2549
AAGTACACTGTAGCTGTCTTCAGAC
>nega2550
GCCTGGCTTTCAAAGTCTTCCCACTT
>nega2551
TTCTTATTTTATAACTGTCAAGTATA
>nega2552
TCTTTACATATAAAAAATTATGTGT
>nega2553
TGTGCCAGCCAGCCCTGCACCC
>nega2554
CCAGATGAGAAAATTTTATTTAAACTATA
>nega2555
AGGCATCTGGAGCCTAGAGGACTACGCGT
>nega2556
CCCACGGAGCTAGAGCTGGTGGGTGACTGGG
>nega2557
AGTCTCCTACATGCTAGAACAATAAAA
>nega2558
ACTCCCTGGAACCTCAAATCTCTCAAG
>nega2559
ATAGAGGCAGGGGGAGGGAGGATGTGATTG
>nega2560
ATTGTCTGATTTTTAAAAAGTTCTCT
>nega2561
CTCATAAGTGCATCTTTCCTGCTGCTG
>nega2562
CCCTGTCAGAATAGCAGTCATTAAAATAA
>nega2563
ACAACACAGGACCCGGG
>nega2564
TAGACTTTAAATCTCCAGAACATTGAAAT
>nega2565
AACTATAGTGCCATGTGACCCACTGCATCA
>nega2566
AGTTCATCTGTGTATTGTCCTGTTGTGTC
>nega2567
CAGCTGGATCTCTGGGTTTGAGCCC
>nega2568
TGGGCTCTGATTGTTGGAACTCCAAAGA
>nega2569
TGTGTAGTTTAAGCTGGTCTTAGACTTGT
>nega2570
GATTTCTGAGTTCGAGGCCAGCCTGGTC
>nega2571
TGGAGTCTCTTGCGGGTCTCTTGATT
>nega2572
GGGTGTTCTTAGCAACATGTATTGAT
>nega2573
GATAGGTAGACAGACAGACAGAGAGTGAGC
>nega2574
CAGGAGTTACAAGCAGTTTTGAACCACCA
>nega2575
AGGGGTACAAGGAAAGAGTCTGGTGCA
>nega2576
ATGTATGCAGTAATGTTGAAAT
>nega2577
TGGGATAAATTGGGAGTTGTACAGATCTTT
>nega2578
AGTGAGATTACAGGTGTAAAGGACCATGCC
>nega2579
GAGTTCTGGGGGGAAATGGAAAGA
>nega2580
GGATAATACATCTTGCTTATGTGAGCATT
>nega2581
TGAGCTGGGCCCTTCATCAATGAAGAC
>nega2582
TCGGAGTGGTGGTGCACGTCTTTAACCCC
>nega2583
GGCACCATCCTGTAGGCTGGGAAACTGCA
>nega2584
GGATACTTACAGTTGTATT
>nega2585
TATGTTCAGATGACATAAACCAGATACAGG
>nega2586
CCCAGATCCAGGGTGTATCTCTGTGGGGA
>nega2587
TGGTGCACATACATACATATAGGCAAAGC
>nega2588
ATGCTCCCTGCCATGATGTCTTCGAGAGA
>nega2589
TGATGCACGCCTTTAATCCCAGCACTCAGG
>nega2590
GCACCAACTGCTCTTCCAAAGGTCCTGAGT
>nega2591
GTGGTCCTTGTCATCCTGGTTACTATG
>nega2592
TTTTCAGACAGGGTCTCTTACACAATTG
>nega2593
GGAGTGGACTGGTGATTCAACCTCTCC
>nega2594
AACATGTTATTGCAAATCTCTAGCAAGG
>nega2595
TATATGCAGGAGCACAGCCAGACCATCTT
>nega2596
GTGCTGGGTTTGCAAGTGTTTGTGTGATT
>nega2597
CATGCTGTCACCTTGATGATAATGGA
>nega2598
TATACATATATACATGAAAAATATATAT
>nega2599
ATAGGGTTGCAGATCCTTTTAGCTCCTTGG
>nega2600
GTTCCATAGGCTTCTTGTATGTTCATGGC
>nega2601
ATGTAAGCAGCAAAATCTTGGGTCCTGTT
>nega2602
GCTGACAAGCTGGCTGGCTCGAAAAGCCAA
>nega2603
TACTGCCTGAGACTTCACCTACTCATCATT
>nega2604
CTGGATAAACTGAAGTATGATTGCCCCAGAG
>nega2605
TTCCAAAAGCTCCCTGGCCTGCTG
>nega2606
ATATATGGTAGAGGGGAGAGATCCTGTAG
>nega2607
CTCAAGTTATCCCTGATTGGTGAATAAAGA
>nega2608
AGAGGGGAGCTAACTTGGCCAGGGTCATAC
>nega2609
GTCACAATTTCCTTTCAGAGAGGACTTC
>nega2610
GTTCAATATATTTCAGCATTGTTTCTAGAT
>nega2611
TAACAGTATAGGCAAATTGAAAGTAAAAA
>nega2612
ACTTTCCTGGGTCCTGCAAGAGGTTAATAGG
>nega2613
GCCATGGTAACCAGGGGAGGGTGTTGGATAC
>nega2614
AATTGGTTTTCTTTTCCTGGCTTCTTGGT
>nega2615
CGGGAGGCAGAGGCAGGCAGATCTCTGAG
>nega2616
AACCAAAAAAAAAAAGCCCTGAACAAAT
>nega2617
GCTGGGGCTAAAAAGTGAGACCCTGC
>nega2618
TGCTCATGGTCTCTCTCCCCTCATGGATGCT
>nega2619
TTAGCATTAGAATATAAGCATCATCAGAC
>nega2620
TAATTTTTGTTACTTTTAATTTTTTGC
>nega2621
ATAAATATGCAATAAGAAATTC
>nega2622
GAGGTCAGAGGTCAACAATTTGCCATAA
>nega2623
CCATCTGCAATGAGATCTGATGCCCTCT
>nega2624
AAGACGAGCAAAAAGC
>nega2625
CCCGCAAGCTCAGCGTGTTTATTACAGAG
>nega2626
TCATCACCGCCACACAGATTGAG
>nega2627
CAAAGAAGCCCCATATCCCCACACTTGAG
>nega2628
CCATCAATGGAACTATGTAGGCCAGGCTGGTC
>nega2629
TGCATTTCAAAATTACAGGATTTTATATTT
>nega2630
TCACGGCTCTGGCTCTGAGTCAGAACCCGCCC
>nega2631
AAAACAAAACAAAACAAAACAAAACAAAAG
>nega2632
GTTACATCCCAGGAAGCAGAGAGCCTATG
>nega2633
TTTTTAATCTAGAAAGATGAACAA
>nega2634
AGGAGGCAGGACCTGAAGCAGAGGCCAT
>nega2635
GTAAAAACAAACTGGTGACA
>nega2636
CAGTATGGATAACTCAGCTGGGT
>nega2637
AGGAAGCAAAAATAAGAATGGGAGGAGG
>nega2638
AGAACATGCCAGTGTGCTCTGTCTCTCTA
>nega2639
ATCCCAAAAGTCCCCCATACCCTCCTA
>nega2640
CATCACATGCATGCAATGCCGTACAGGCC
>nega2641
AAAATTATTTCAACCTTTTTAAAAATGTA
>nega2642
CCACCACTGAGCCTGACCCCCAGGC
>nega2643
GTTGTGAGCCACCATGTGGTTGCTGGGAT
>nega2644
AGCCTCTGGAGCTGGAGTTACAGTGGGGAGC
>nega2645
GCCTCACTTGCAATTAATGGCCCAGGACT
>nega2646
GCATCACTGAGAGAAGATCGCTCATGTGA
>nega2647
CACCCCTGAGAGGTAGGTGGGTTCTTGG
>nega2648
TAATAACTCAAACTTGTAAGAACTCCAGT
>nega2649
GGGGTGTCGCATCTCCTGAGTCAGAACGT
>nega2650
ATCGAAACCTGTGGGGAGGGAAGCTAAGCT
>nega2651
ACAGTGCATAGACATACAGGCAAAACACC
>nega2652
GAATACAGTTCTGTTCCACCGCTCACC
>nega2653
TTTTATGTATGTATCTATGTTTGTGTATA
>nega2654
GTAGGGGAATAACTTTTGGGAGTCGATTCTC
>nega2655
ATGGTGGCACGGAGTC
>nega2656
TACAAGACCATTATAGAAACAGAA
>nega2657
CTTGTGCCAAGGTTCATTTC
>nega2658
TACGGAAATGGAAACAGCAAGA
>nega2659
TTCTTACTGAATAGAGTTCAGTGTG
>nega2660
CCATCCCTTCAGTCTCTCTCTCTCTCTCT
>nega2661
AGAATTAGGATCCATTCATAAAAAAG
>nega2662
GGAGATCAGAGGACAGATTATAAGATG
>nega2663
CTCACCTGGGCACTACCCACAATACCCAA
>nega2664
AGTTTCCTGTTGCCTTGACTTCTTCCCAG
>nega2665
CTTTGATTATAAAAGTGAATTTAAATG
>nega2666
GGTGGTTTAGTCCCTGGGAGCTCTGGGGTG
>nega2667
TCCCCCCCACCCCACCCCCAGGCAAGCGCA
>nega2668
TTGTTTTGTTTTGTTTTGTTTTGTTT
>nega2669
ATTTATTTATATGTGAGTACACTGTCTTCAG
>nega2670
GAGTAATAAATCTTTTTTAAAAAAAAAAAA
>nega2671
ATCTGTGGGGAATGCATTCCAAGGCTGCTA
>nega2672
CAAGTATGTAGGTCGAGTAACCTAGAA
>nega2673
AGCTGTCTGCTGCCACTTAACTGTT
>nega2674
GAGTCTCTACATGGAACATGGC
>nega2675
GAAAGGCAGGCTTAGAGGAGGAACC
>nega2676
GTCTCTGTGTGTGTAACTGTGTGTGTGTCTA
>nega2677
ATTAGCCTGTGGCTCAGA
>nega2678
ATTATGTGCTTGGTGGGAATTGAACTCAG
>nega2679
CTACCTAAGTCTCCAGTTCTGGGTTATA
>nega2680
CAAATCACAGTTATGAAGTAGCAACAAAA
>nega2681
CAGATACAGAATGCTCATCTACCTCCCC
>nega2682
AATGCAGGGCGGACACCTCTCCTCTGGCAG
>nega2683
TTTCTTCTTTTTTTATTCTTTGTAAAAC
>nega2684
AGTTAGGAGCACCAGGCGG
>nega2685
AACGCCAGGGCAAGAAGTGGGAGTGGGTG
>nega2686
AAACAAAATACAAAGCTTAGACTCAGGG
>nega2687
AACTGAAAAGATTCTGCATGTCAAAGGA
>nega2688
TGGCTCAGCAGTTGATAGCACTTAACTGC
>nega2689
GAATGCAGTACACACAGGGGCATTGGAGAA
>nega2690
GTACAATCTAATCTAAGCCTAGAACGTTT
>nega2691
ACCATGTGGTTGCTGGGATTTGAACCCAG
>nega2692
CTACAGGCTGTAAGCCACTTTAATAAATCC
>nega2693
ATAACTCTATTCAACAATACTGT
>nega2694
TTAGTTGTTTTGCCAGAAAGATGTAATAA
>nega2695
AAAAGAAAAAGAAAAAAAAATAATAACAGC
>nega2696
TCTGAGTTCAAGGATAGCCAAAGCTGTA
>nega2697
GCACAGACTCTTAGGTTATCTTGGGG
>nega2698
GGGCTGGCCTAAAGTTTCCACAGTTTCCA
>nega2699
ACTCCAGTTCCAGCTGATCTCTCCTGCCC
>nega2700
ATAGTTGTCATAGATGACTTCAAAGGAAAAC
>nega2701
CCCAGAACCCTCACAAAAGTGGGGTATGGT
>nega2702
AGTAAACTGACTAGGGTT
>nega2703
CCTAGGGAGGCAGAGTGGTTTGAGATC
>nega2704
GAAGAAATACGAGGGAAAATTCTTAAGT
>nega2705
TTCCTTGGAAAGTTATGCCAAGCAATGTTTT
>nega2706
CAAGACTCACAAAGCTCCAAGTGCT
>nega2707
AGAGAGTAAATGTTCAGGGCTCATG
>nega2708
ATTATTTTATGTATATGAGTGTTTTCCCT
>nega2709
CTTCAATGGGAAGAAAGATTTTATTT
>nega2710
TTTTCAGCATTTTTTTCTACCAAGA
>nega2711
ATTTTATTTTTATCGGAGATTAAAA
>nega2712
TTCCTTACAATATAGTTACAAGTT
>nega2713
GGTCTGCTTTCAGTATAGGTTGGAGTTCC
>nega2714
CAGTTAAATGCTGTTCTTGACAAGTATAGGT
>nega2715
ACAATTTTCACAGAAACAGC
>nega2716
CTGGTGGCGGAGGTTGTCCCCCAGGAGACGC
>nega2717
CTAGCGACGCAGTTCTCCC
>nega2718
ACTAAGCTGCATCTCCTTGCTCC
>nega2719
TGTTCTAGATATTTCAAGTTGAGAACC
>nega2720
GTCTCCTGCCCCACCCAACCAACATC
>nega2721
TACACCAGCACTCAGGAGGTGCAGGCCG
>nega2722
TTACTCCTCGCGCTTGGAGGGCAGAGGCA
>nega2723
TTCAAAATATGCATTTCAGCCTATGG
>nega2724
CTTTATATGCCCCAGTACAGGGGAATGCC
>nega2725
GCCATGAGTCTCTCCGTGTGTTTTCTTTGG
>nega2726
GTGCGGAGGCCAGAGGTCAACATTGGGCAT
>nega2727
ATAAAGCCCTATTACGGTTTGGTTATGCA
>nega2728
GAGGGCTAGGCAGAGAAGCCCTGTTTGGAAAA
>nega2729
GAACAATTCTAGGTCAGAGTTTTTGA
>nega2730
AAAAAACGAAACAAAAAAAAGGTATGTG
>nega2731
AAGTGCATGACACCACACTGGGTA
>nega2732
GTCAGGGAAATAACACCTTTCACAATAG
>nega2733
TGAAAGACACTTCTCTTTAAAGTAGT
>nega2734
AAGTGGGTGGAGAAGAGCTCTGTGAG
>nega2735
TGGAGAGATGGCGCAGAGGTTAAGAGCTG
>nega2736
TCGAGTGCTCTTACCCACTGAGCCATCTCAC
>nega2737
CTTCCCCCATTTCTCATGAGAATA
>nega2738
GAATTATATATTTTGTGTGCTAAGAGTCT
>nega2739
AGGCAGGAGAGTGTACTGGATCCCT
>nega2740
GGGCCATAACATAATGTAAAGTACAC
>nega2741
TCCTACCCTGGCTTCTCTTGGGGTTGGAA
>nega2742
TGCCATATTGAACTAAGGTCCTCTATTCT
>nega2743
AGTTTATATACCTGCTCACTGTGTATAA
>nega2744
AAGAGCACTGCTGCTCTTCCAAAGGACC
>nega2745
CACTCATTCTCTTGACTTCCTT
>nega2746
ACAGTGCAGACAGGGAGAGTGTC
>nega2747
ACTCTTTCTCTTCCTTCTCTTTCTC
>nega2748
AATTCAGCAAGACCGAGCGTCTTGAGCATC
>nega2749
CTGAATTCCCTAGGATGGAAACTGGGAAT
>nega2750
ATTTATGTTTCTTCTTTAGTGAGGTA
>nega2751
GATGAAATCTACTGCTCTCCTCAG
>nega2752
CTTTTGTGATAAATTGACATGAGAAC
>nega2753
CCTCTTGCCGTAACAATGAAG
>nega2754
AAAAACCTCATCTGTATCTTTTTCATC
>nega2755
CATTTTCCTCACATACTAATATATT
>nega2756
GATCTGACTCCCTCTTCTGGAGTGTCGGAG
>nega2757
AAGCACTGGGCACCCATCTGGCTTGA
>nega2758
TCCAAAGGTACGGAGTTCAATTCCCAGCA
>nega2759
CATCTGTAAATCCAGTGCTAGGG
>nega2760
AGATACACACACACACACCAGCTGGAGAA
>nega2761
GCTACCACTGTCACCCTTCCTGGTC
>nega2762
ACCACTGAGCCATCTCTCTACTCCCCA
>nega2763
GGAGGCTCTTCCAGAGTACCCAGATTCAAT
>nega2764
TGCTGTGCAGTTTCTCTTCAGGGTT
>nega2765
TGAGCAACTACTAGACTCTTGGACTTCCCATT
>nega2766
ACTGACTTAGAATTCACATAGGTAGATC
>nega2767
ATTTAGAAAGAAAGAAAAACAAGAAAAAG
>nega2768
GCTCCAGGTTCCATGAGAGACCCTGTCTT
>nega2769
TTTAAGGCATTTATTGTCGTGTCAGAAAG
>nega2770
ATTAAAGATTTTTTTTAAAAAATAAGAAA
>nega2771
ATCTTCACCGATAAGCTCCTAGAGCCCAAA
>nega2772
GAGAGTGAGTTCCAGGACAGCCAGGGCT
>nega2773
TAAATGATAAAATAACATAAATGATATTT
>nega2774
CTCTCTAACTCCTACTGTTTTTTAATCTATCT
>nega2775
AAGGAGGATCACGGATAAGTTCCATCTC
>nega2776
TCCCAGCATTCGGGAGGCAGAGGCAGGC
>nega2777
AAAAAAGACCAGAAAGCTGGAGTATATG
>nega2778
CTGGAACTGTTAGATGGTTGTGGTCCT
>nega2779
TTTTGTTTTGAGACAGTTTCTGTGTA
>nega2780
CCATTTGTTTTCATTTATTTTCAAA
>nega2781
TCTCATGCACACACACATACACACA
>nega2782
GACACCTCATAAACATATGAATAGACTCC
>nega2783
GTAGAACCTTGACTCCGTCTCCAGCCGTG
>nega2784
ACCTTTAATCCCAGATGAAAGGCATAGCCCA
>nega2785
TGCCTTCAGAGTGCTGGATTTAAAGGCATAT
>nega2786
GGGGGACTTTTGGGATAGCATTGGAAAT
>nega2787
GTGGGACCTTGGGGGCCCTACCCCCATTT
>nega2788
GACTGCTGTGTGGGCTGGGAATTGAAGCC
>nega2789
CTCACAAGAGACATCTATATCTGGGTCC
>nega2790
GAAGAGATGAACGCCTTGCTAA
>nega2791
CTTCACACATGTACACATATATATACATAT
>nega2792
GGGTTGAGGCTGGTAATTGGACCC
>nega2793
AGAGAACCACTCAACTCTGCCTCCCAAGT
>nega2794
GGTCGAGTCAGCCCAGGTG
>nega2795
TTTGAAGACCATCTACCTATATACAGCA
>nega2796
GGTCATAAGCTAAAATCCTCAAAACTA
>nega2797
TGTAAAAGAGTTGTAGTTTTTCTGTGTCTCT
>nega2798
GCTAACCTATTATCCACCTGGAATTGGCAT
>nega2799
AACTGTGATGTGCTGTGT
>nega2800
GCCTAAACAGCAGTCAGTACCAGCT
>nega2801
ACTGGGTCAAAGTCTTCCGGAGACTGACC
>nega2802
CATCTGGAGTGTGAAATGCATC
>nega2803
ACAGAGTTTCTCTATGTAGCCCTGGCT
>nega2804
CTCTCTCAAGAATTTGGTCAAATGGAAG
>nega2805
ACCACAAGAAGTTGACAA
>nega2806
GTGAGAAGATACAGGTT
>nega2807
CGAGTACTGAGGGGAGGCCCAGGCATGTGG
>nega2808
GTGTGGATGTGGAGATCAAAGGA
>nega2809
AACTACACAATAGATCATGTGAACTTA
>nega2810
CATACTCAGCTTCATCTACTATGAAAATTT
>nega2811
TAAATATCACTATCACTCCCCGAG
>nega2812
TTTATTTTGTGTGTGTGTATGAATG
>nega2813
TGAGTTTGAGGCCAGCCTGGTCTACAA
>nega2814
CTCTCTCTCTTTCTCATTTTTCAAA
>nega2815
GGTTCTCAGCCTTCCTAATGGTGAACCCT
>nega2816
AAGGGCCACAGCATTAGGAAGGCTGGGGAC
>nega2817
GAGATGGCTCTGTTGGTAAAATGCTTGCT
>nega2818
TTTTTCATTGTGGTCAGGTAAGGCATGTGGT
>nega2819
AATACTGTTTGGTCTTTTGTGGGGGGCTTCT
>nega2820
CCATTCAGGCTAAGTAGCAAGTCTC
>nega2821
CTTGGACCTATATATTAAACCCTGCACACA
>nega2822
TATATCTGACTAGTCTTAAACTCCTAGAGAT
>nega2823
TGCTTCCAATGCCTCTAATATTCTGGGATT
>nega2824
GAGCCACCATGTGGTTGCTGGGAATTGAA
>nega2825
AACAGAGGATGGTGCCTCCTCTGGCCTTC
>nega2826
TACTTACATATAATAAGTAAATAAATCTTTG
>nega2827
GAATAAGCTCACCCTTTCCTAGTTCTTTC
>nega2828
AACTATGTATAATAGACCCACTGAGTTT
>nega2829
CAACTGCCACTCTGCAACGGCTTCCCAC
>nega2830
GTTTCGATTTGCTCTTTTTGTTTGT
>nega2831
AAAATAAAAAAAAAAAAAATAAAAAA
>nega2832
AGTAGCCATTCTAATATTGAATAAA
>nega2833
GGATCTGAGGCAAGTCTTAGACCCCA
>nega2834
TGAGAAATCAAGTCAAGAAAAGAAGT
>nega2835
AGTTTTAGGGAAAATACAGAGATATA
>nega2836
TTTTTAAACAGCAACAAAGAAATC
>nega2837
TGCACCATGACAGCCTGGATGCTGCCATG
>nega2838
TCCAATCCTTAGGTAGGGAGAGTACTCTT
>nega2839
CCGGTCCCCAGGAGCTCTGCGGGGTCTGTCT
>nega2840
GGAATTGAACTCAGGACCACTGGAAGAGCC
>nega2841
AAATTTTTCTCATTTATATTTATTTT
>nega2842
ACGTCATACACATGTGCTTGCTCTCT
>nega2843
GGCCAGGAACATTGCCTAACACCCAA
>nega2844
CTTTGTTAGGTATTAAAGAAATGCAAATCT
>nega2845
TAGAATTACACCAGACTTCTCACCAGAGA
>nega2846
CAAATATAAAAACTCCTAACCCAAAGCAT
>nega2847
AGCCTTGGGAATTACACTGCACTGACTGG
>nega2848
AGGGGTGGGCTTTGAGACCTCCTCCTAG
>nega2849
ATAATCTGTTTTCTTGAACTGAAACATAAA
>nega2850
AATCCTCTTTGTCAACTATTTCGGATTAAA
>nega2851
TTAGATGTGAAGAAGAGAACTTGGCTGGG
>nega2852
AGTCGGGAACACCCCAATACCACCCTCT
>nega2853
TAAGAACATGCCAAGCAGATGG
>nega2854
AAAAAATAAAACCTAAAACAACTAAAA
>nega2855
AAGATGGCAACAATCGAGACCTGA
>nega2856
CAAATGAACAAGCAAACAAAACTAAC
>nega2857
CCGAGATGCACAGGAGCCTGTAGAAACTAAG
>nega2858
TTACTTTCTTTTCTTTTTTTTTTTTTTTTTT
>nega2859
TTTATCACAACAAAAGTGGAAGCAAA
>nega2860
AAAGAAGTAGAAAAAGAAAAAGAGGAAT
>nega2861
ACTTTTGAAATCTAAAAGCTCATGCACAT
>nega2862
GCGGATAAAGGGTAGAAAAACAAAGAACCT
>nega2863
GTCCTAGACCCACTTAGAGGTAAGATTCTTTG
>nega2864
TGCTTGCATAGCTAGCTTTACAATGCTTCT
>nega2865
CTCCCTGACTATTCAGTGACAGTTAAGTGT
>nega2866
ACTTCCTTGTGACTCTTAACTGGTATTT
>nega2867
CACTGCAGTGGGGATCGCCTCT
>nega2868
AAGTCCCATAAAAAACACCCCACAT
>nega2869
AGTCAGCTAACCTGGACACTTGGGG
>nega2870
TGCCATTTTCTCTATTTCTTTGAGGTCACC
>nega2871
GTGAGGGCATGCTAAAATGTTTTTCAGAG
>nega2872
CTGTCTGTACGCTGGAGCTGACCCTG
>nega2873
CTGTAAGCCAGTCCAATTAAACATTGTC
>nega2874
TGCAGAGAATTTTTTAGGAAAAAACAACTA
>nega2875
GCTGGTTGTGACATCTTCCACAC
>nega2876
GGGGCCGAAGAGATGGCTCAG
>nega2877
CCCAGATGTAGAACTCTTAACTACCTTTC
>nega2878
GCCTCATGTTGATGTCCAACCTGTTTT
>nega2879
ACAGCCAGAGAAACCCTGTCTCAAAA
>nega2880
GTGTGTGCATGCGTGTGTGCGTGAGTGTGT
>nega2881
GTAGATGAAGAGAAAGAAAGAAAGAAAGA
>nega2882
GAACTGCAATTCCAGGTGCAGAAGGTTTG
>nega2883
TCTTATTTTTTACATTAAATTTATTT
>nega2884
TCTTCCCGGCCCTAAGATAGTAGCAC
>nega2885
CACCGAAACTACGAAATCCC
>nega2886
AATTTTGTGATGTGTGGGTGGCTCCATCCCT
>nega2887
CTAGGGGGCAGAGGCAGGTGGTTCTCTTG
>nega2888
CTTGTGCAGAGCCATGGGTGGAACAGATGG
>nega2889
ATACCGGTGAATCCAGTTTGATGGAGA
>nega2890
AACCTTTCTTTTCCATTACCTCTGGAGGGTA
>nega2891
ATTTGTCCATTTCACAGGTTTTCCA
>nega2892
GTCTCTTCTCTAGACATCTTGCAGTCCC
>nega2893
CCCAGCCCTTCATCCTCCCAGATCCTTT
>nega2894
TTTTCCTTTTTCTCCATCTCCCCATCC
>nega2895
GTTATACACTGTTCTCAGTTGTGTAATGG
>nega2896
GCAAGGATATTTTGAGCAACTCGGCAAGAC
>nega2897
GACCCTTTAACCTGTG
>nega2898
GAACACCCATGTGGATACTAAGAACTGAAC
>nega2899
TTGTTACTGGAGTGACAGTTCCACTT
>nega2900
TCCGGTTCCCAGCACCCACATAAATGACCCG
>nega2901
TGTAGGTACATCTGTGTACCACGTATGTA
>nega2902
GCCACCGCCACCGCCACCGTCACCGCCGC
>nega2903
TGATCCATATTCCTGTAAGTAACCCCAATA
>nega2904
TTTGAGTCAGGGTCATCAGGGTCTGTCTGT
>nega2905
CAGACTGCTGACTTCTTGTATCCTCACAT
>nega2906
AGGTTCGACTCTCAGCAACCACACTGGGT
>nega2907
TAGAATGCTCCATCTGGCCATTCTCAAAT
>nega2908
CTGAGTTCTCAGCCAGCCAGAACTACA
>nega2909
GTTGGCATCAGGTGCCTTCCCTAACCTCTCT
>nega2910
TTTTTTTTTTTTTTTTTTGTGGAGTTCC
>nega2911
AAAAACCAAAACCAAACCAAACCAAATAAAT
>nega2912
TTTTTGAGGCAAAGGCTCACTATGTTGTTC
>nega2913
CCTGCCTCTACCTTCCAAGGGCTGGGA
>nega2914
TGGCTGACCACAGGTTCCTGGA
>nega2915
TCCTCCTATTAAGGTTGAAAGATCATTGC
>nega2916
GTTGCACCAAGGTATTTTATATTATTTGTG
>nega2917
AATTCCAGCACTCAGGAGGCAAAGATAG
>nega2918
TGGCGACTACACAGGGAAGCAGGAGT
>nega2919
ATTCCTAGCAACCAAATGGTGGCTTACAAC
>nega2920
CAGGTCAGCCAAAGTTTCATAGTAAGACAC
>nega2921
TCTCCCTGCCTTTCTATAATAAAGCT
>nega2922
TGCACGCCTTTAATCCCAGTACTGGGGAGG
>nega2923
CCTGGATGGGACATCTCTACCACTCTCAC
>nega2924
TGTTGTAATCTGAGTTCAGCGAT
>nega2925
GAAATGTGATAAAGTGGAAACT
>nega2926
CAGCAGTTAGGAAAATTAATTGCTCTTGGA
>nega2927
TTGATCTACAATTTGTCCTGATACAATAGTG
>nega2928
CAAAGCCTGGTCTCCTTGAACTTT
>nega2929
AGGTCGGTTAGAACTGCTTTGTATAAGC
>nega2930
CGCATCTGTGATTTTACATGGAATGGT
>nega2931
CTATATTAAAGGGTTGCAGCATTAGGAA
>nega2932
CCTCTTTCACAGTAGAACATGTAATTCTGG
>nega2933
TCAGTACAGACACAGGTCATGAAA
>nega2934
AGACAGTCCATCGTTGTAGGGAAGGCA
>nega2935
TCTTCTTAATCACCGCTAATTTCTTAGCT
>nega2936
GGCTGATGGGGGCCATGCC
>nega2937
TGTGGAGTCTTAGGTAGACAATTTGTGTA
>nega2938
CAATAAATACACAGAGTAACAGAATGGTTGC
>nega2939
CTTTTGTCAACTGCTTTTGTTTTATCAAAGCA
>nega2940
CCTGTAGCCGTATTTGGACATGTTT
>nega2941
GCTGACCTGGGAGCCCCAGGGATCT
>nega2942
TTCTCTAGATCCACTTACTTCTCAGGGCT
>nega2943
GAGAGAGAGAGAGAAGAAAAGCAGGATT
>nega2944
CTCGAGCCTCTCCATGATGGCCACCTGCCTTT
>nega2945
TTCTTTCAATATGAACTAT
>nega2946
TTTCTTTGTGCTTCCTTGTGTACTCTGAT
>nega2947
GCTAAGAAATTAGCAGTGATTAAGAAG
>nega2948
TGGCCTTGCAGTTCCAGAGGGTTGGGGGCC
>nega2949
CTCCCGAGTGCTGGGATTAAAGGCATGCGC
>nega2950
CACCATGTCTCTCCCCTTTGCTGCCCCGAGA
>nega2951
TCATGTGCATGGCACACAGACATATATGCA
>nega2952
GTAACACATTTCTTGTTTTCTATTCT
>nega2953
ATACTGACCTGTGGACTTGCTGAGTG
>nega2954
GGGCCATGGAAGAAGGGTGCTTGCTTTCTCT
>nega2955
AGGTGACATTTGCTTG
>nega2956
ATTGTTTCTTATCATTTCTTCATTCTTCCG
>nega2957
ACTATTTGTAAGCCAGAATAAATCCTTT
>nega2958
TGTAGAGCCAGATTGCAAGATA
>nega2959
CAAAAGGAAGCACTTAACTGAGCTCTTTCAA
>nega2960
CCAGTTTGAGATTAAACATTTGTACAACA
>nega2961
ATTTTTTTTCCTTTATAACTTCTGGGCTC
>nega2962
CGGACCCTCCTCCTCCATGCCTCAGCTG
>nega2963
CTCAGGTGGTCAGGCATTGTGACTGGT
>nega2964
GAAGACCCAGGTTCAGTCTTGCCCATGG
>nega2965
TGGTGTTAGCTGGTCTTGCT
>nega2966
TATTATGGCTCCCAGGATTCACAG
>nega2967
AATGGAAGGGAACGCAAACGCA
>nega2968
GTGCTGGGTTTAGAGACATGTGCCACTACA
>nega2969
CTGAGAAGATGGCAGACTGGCACCCTCAAAG
>nega2970
GCAGCCTTGTCTAGTCCCTGATTTTAGTG
>nega2971
CAGCTGGCCACACTTATCTGGCAATTCTCTG
>nega2972
TGTCAGGCATCCTCTACATCAC
>nega2973
AATAATTCCTATGACTTTTTCAAACA
>nega2974
TCCTAGTAGGTGCTCAGTAAGTGTTT
>nega2975
GGGGAATATCAATTGAGTAATTGCC
>nega2976
ACAGTACCTAATACACAGTTGATTTTCAA
>nega2977
GGCTCAGCAGATAAGAGCACTGA
>nega2978
TTGTGCTTTGTGTCATTGCTACATTTTT
>nega2979
CCACCCCCCACCCCCCCAAAAAGAAAAGAC
>nega2980
TTTATTTCATGTATGTTGGTGTTTTTCCTGT
>nega2981
TCCAGCCCCTTTTTATGATTTTATTTT
>nega2982
GCTGAGAGTTCTACGTCCTGT
>nega2983
CTTGGTGTTGTATCCATTAT
>nega2984
CCGCCGCCGCTGCCGCCGCCCTGA
>nega2985
GGGACAAAATGTAGAATTCTCAGCTCCTCCT
>nega2986
TGTTTTTGCTATCTGACTTATAGTGTCAGCA
>nega2987
TCTTCAGTCATATGGGTTCCAGGTATAGA
>nega2988
GTTTCTTGTGGTTTTCAAGTTTTGTATAAG
>nega2989
CCTATATTCAGGGCTGGCCGTGAATTCC
>nega2990
TTGTGAACTGCCATTTAGATGCTGGGAAC
>nega2991
AAAGGCAGGTGGATCTCTGTGAGTTGGGG
>nega2992
GGGATTGGGGGGGGTGGGTATGGGG
>nega2993
TGATTCTTGGCAAAGATGGCAAAAAGTGGA
>nega2994
GAACCAGGCTGCCTCTGCACAGTTCACGGC
>nega2995
AGATAGAGAACCCACAAAGAAATCATACA
>nega2996
TTTTTCAGATAACTTGGTAGAGATGGTTTC
>nega2997
TAGATATTTGATCATTTAATCT
>nega2998
CTAGTGGTTCCGTTTA
>nega2999
ACAGAGCTTGGAACTTGCCTGGGG
>nega3000
GTCACAGACTAACTCTACAAGGATAGAAA
>nega3001
TTTTCCAATACTGAACCATGAAATATGTCA
>nega3002
AGAAAGTGGGGAAAGTTTCATACATTAAGGC
>nega3003
CTTGATCCTCATGGCTTGCTTAGCCTGC
>nega3004
TTCCTTTTACCATGAGTTCCAGGGGCT
>nega3005
TCGAGCCCTTCTTTATTTGCCCCCCTTCCC
>nega3006
AAATAAAATCTTTTTTTTTTTTAAATAG
>nega3007
TCTTATGCCATAGTTCAGGCTGGCCTGGA
>nega3008
CCGCCTGCTGTACCTAGCCAGTTTGAGACCA
>nega3009
ATCAAGTGGAAACCAAAAACACTATACAG
>nega3010
CCTTATGCCTTCTGTTTCCAG
>nega3011
ATAAACAAGCTTAGTCCCTTAGCTGGCCTC
>nega3012
ATATATAAGTACACTGTAGCTGTACTTCA
>nega3013
ACCTAGGGCCTCAGACATACTCACAAAGG
>nega3014
AGACAATAGGATGATAAGGCAGAAGACA
>nega3015
GGCTGAGCTTAAATGAATGCCACACGACA
>nega3016
GAGGCACACAGAGTTAAGTGTTTTCCTCATA
>nega3017
GAAATCAATCTGGTGGTTTCTCAGAAA
>nega3018
CTTTCTTTACTGAGGCCAAAAAGCAGCAGT
>nega3019
CCCCTTCAGTACTGGCCATTTTCGTCA
>nega3020
AATTGAAAGCCAAGGAAGAGGT
>nega3021
TAGTTGAAGAGAGAGAATTAAAAGTAATA
>nega3022
TTCCATCTAAGGAATGGTGCTACCTTCAG
>nega3023
CTGTGTTATGCTTAGCCTGCTTTCTTATA
>nega3024
ACCCTTTACCCCGCTC
>nega3025
AATAAGAATAAGAAACTTGTTTAGCAAGC
>nega3026
CTTGGGATGTCTCCCTCCCCTTTTCTG
>nega3027
ACTTGAGAGAACGCACTGCTCTTGCTGA
>nega3028
AAAGTGCTGACAGCTCAGATA
>nega3029
ACTCCAGAAGAGGAAGTCAGATCTTGTTG
>nega3030
CTCTTGCTTACCCACCCCTTCCTCCAGAG
>nega3031
TGCCTCCCGAGTGCTGAGACTAAAGGCTT
>nega3032
AAGTACACTGTAGTTTTCTTCAGACACAC
>nega3033
GGATAAGGGTCTTAAAGTCCATGCCCA
>nega3034
AGTGTAAAGTGCTACT
>nega3035
ACCTGAACTGACGTTGGGTGTTTTCTAAATG
>nega3036
CAGTGGGCTGAGCCTCCCCATATCAGT
>nega3037
AACTGCCACTGATGTTGGTTGCCCACC
>nega3038
ATTTCTTTCCTAGGTTTTCTATCTCCAGATT
>nega3039
TCCAAAACAAAGCCTATTTTATAATAAAC
>nega3040
TGGTGTGCAAAGGGCCTGCCTACCCTGAGCAG
>nega3041
TCACATGAGCCACCATGTTGGTTGTTGAA
>nega3042
AGGTTTCTTTTTTGTGCAATAT
>nega3043
CTTCAAGATCCTCCCACCTCCCGAGTCTT
>nega3044
ATTCCACCAGAGGTTCTTTTATCCTTGAG
>nega3045
GCATGTTTCCCATTTGTTTATGTTTGTTTT
>nega3046
CTGGTTTCAGGTGATCTGACATCCCT
>nega3047
TATGCTGCTATATATAACCTATAT
>nega3048
GCATCATAGCTGGATAGGACTGATGGT
>nega3049
TGAGAAGTACAGTCCAGCATGGTGAACAA
>nega3050
AAAATAATAATAATAATAAATAGTCTTC
>nega3051
TTTAAAAAATAAGGCACAGAGATCAATCA
>nega3052
TATCTCAGATTTCATCAGATCTGACACCCT
>nega3053
CACACTTTTCTTAGAAGTTGTAGTACTTGA
>nega3054
ACACATCATACATGTGTAAGCTCTCCCATC
>nega3055
CTCCAGTTTCCTGTCCTGTTTGAGGTCCTG
>nega3056
CCCTACCAAGTAGGTGAGGCTATCTGGCCA
>nega3057
CCGTCTTCCAGGGCCATGGACC
>nega3058
ATGCAGAATCTGCTTGGAAGTCTCTGAAT
>nega3059
GAACATTAAAGAGCAAAGACATTAGA
>nega3060
GCCAATGGTGCGAAGCTA
>nega3061
AAGTTTCTCTCCATTTAGTTTGATGTTGG
>nega3062
AGCTAGAGGCATTTGAGAGGAGGGAACCTCA
>nega3063
CTTCCCCACACCTTCACCAGTACTTG
>nega3064
CCAGCCCTCCCTTCCCCCCAGCCCCCA
>nega3065
CTGCACAGTGTTTGTGCCTAGTTCTGTGG
>nega3066
ATGACTTCTAATGCCTTCTGGTGTGTC
>nega3067
TTTTAATTTGGAGATAGTCTTACTTTGTAGA
>nega3068
TTGGCATCCTGAAGTTCTTTGTTTAGCCTTG
>nega3069
TTCTCTCTGCCCTGCTGCCCTACCCCCACA
>nega3070
GTTTTAGTTTACTACAAAAGTTTCTACAA
>nega3071
CCAGGAGCGCTGGCAATAGCCTGTAATGC
>nega3072
CATTGGAAATGTAATTGAGGAAAATACGTAAT
>nega3073
ATGGGCTCTGATGCCCTCTTCTGGTGT
>nega3074
CTGCAGTTACCCTTTTTACCATGGGATGGG
>nega3075
TCTTTCTATGTGTCTCA
>nega3076
TGTTGGGATTAAGGGCATGAGCCACGATGGG
>nega3077
GATATAACTCTCAGTTTTAGGCTGAAG
>nega3078
CCAGGCATAGATACTAACAAAACACCA
>nega3079
GCAGTAGGCCTCCAGCTGGTGGCGC
>nega3080
AATTTATTTACATGGATCAGA
>nega3081
TCTATGTTACCCATTCCCATATA
>nega3082
TGACCTTAAATGTCAGTGCTAGGTTCTCT
>nega3083
ATTACAGATGGTTGTGAGCCACCTTGTGGTT
>nega3084
AGCGTGGTCTACATTTTGAGTTCCAAGTC
>nega3085
CTGGAGCTTGCTATGAAGATAAGGGCTGGC
>nega3086
CCTGTTTCTCTAAGCTCCAAGCGTT
>nega3087
GCAATCAACTTCTTACAACCTATAATGTA
>nega3088
TTTGTGGTTAATAAAGATAGGATTAATTA
>nega3089
TGGCAAACTAGTGTGTTGGAACAACACTG
>nega3090
AGAGAATCATTTTGAATTCTATT
>nega3091
TAATTCAGTCTTGTTAGGGACATTATAG
>nega3092
AGGACCTCTGGAAGAGCAATCAGTGCTCTTA
>nega3093
ATACTCAAGAAAAATGTGCAATAAGAATT
>nega3094
GAATTCAAAATCTAAGACCTACTGATCTCA
>nega3095
GGAGTTGCTCCAAAGAAACTTTTTAAACAG
>nega3096
ATTAATGCTCTCCCAATAAACGTGTGC
>nega3097
AGAAACCATGTCTTGAAAAAATAAAAACAAC
>nega3098
CAGCATCCGTAGTCTCTTGGCCGTGCAAT
>nega3099
ACGAAGATACTCATGATCTTGTGGCTGAC
>nega3100
CCTCTCTTCCTCATGTCTATGAATCAGG
>nega3101
TTGTTCTTTGTAAAATTCCCCCTCGACCC
>nega3102
AGACTCAGTTCTTTGAAGAATTT
>nega3103
AAACAAAACAAAAAAAAACCACCTGCAAG
>nega3104
GATCTCATTGCAGGTGGTTTTGAGCCACCA
>nega3105
GATTGCTTTGAATTCCAGGCTAGCATGGGT
>nega3106
CATGCTGGCCCCAGGCTCCCTCAGTCTCA
>nega3107
AGGTACCAAAGTTAAATCAGGATCATATTA
>nega3108
TAAAAGGATTTGGGTGGAGACTTTAGG
>nega3109
GTGTCCCAGATTAGACTAGCCCTCCTGGGA
>nega3110
TTACATAGTAACCACTGTATTGACTGAGC
>nega3111
CGCGACCAGGCTTGTGAAGGAAACAACAGT
>nega3112
GGCAGTGTATTACGTTTCGTAATACTTAAAA
>nega3113
CCTTCAGAAGGAAAGA
>nega3114
GCAGTTAAATCTGCATACACAAAACTT
>nega3115
TGTGTGTTTGTGTGTGTGTATTTCTGTCTT
>nega3116
TCTTTCTTTCTTTCTTTCTTCTCATTCTT
>nega3117
TTTGTATTTTGGTTTGTTTGGTTTTGG
>nega3118
ACTCTTTCCAAAGAGTAAGTGGGTAA
>nega3119
TTAGAAAGGAGTCTCAAAAAAAAAAAAAA
>nega3120
TTTTAACACATTTACATGTAACTTTT
>nega3121
GGCTGTATTTGGCCTGGAGCATCACTCAG
>nega3122
GCATTTTCTCAATTAGTGATCAAGAGGG
>nega3123
ACAGATGTACACCCAGGCTATATGGC
>nega3124
TGTCTCAAAAAAAACAAAAACCAAACCAAC
>nega3125
CGTCCTAAAGCAGGGCTGCCTCCAAAGCT
>nega3126
TTTTATTTTTAATTACTTCCATCCT
>nega3127
TTGAAATTGTAAATAAATAGGCTTGGTCAT
>nega3128
GTTCGGGCCTAGTGTCTT
>nega3129
CTGTGTTGCTTTGGCCAGGAAGGTGGCCG
>nega3130
CCTTGAGCTCACTGTTGTGTGGCAG
>nega3131
TTCCAGGACAGCCAGAAAAACCTGTCA
>nega3132
AAAATATATAAAAAAAAAAAAAAAAAAAA
>nega3133
GTTTCTCTGTGTAGCCCTGGCTGTCCTGG
>nega3134
GGCAGAATGGATTTCTGTGAATTTGA
>nega3135
GCTGGTGAGATGGCTCAG
>nega3136
AAGAGTTGAAAACCTTGTGAATACAA
>nega3137
AAGTGGAAGGAATCGACACCCAGTGTGGAA
>nega3138
AGAAGTCTAAAATCTTGCAT
>nega3139
GGCATATGGCCTCCCCTAACAA
>nega3140
AGAGAGAGAGATATGAAGTTAGGAAAAGGA
>nega3141
ATGACCTTAGAAAGTCACTTATTCACACTA
>nega3142
CATGTTCCAGGACAGCTGGGCTATATAGAG
>nega3143
ACAAGTTGTCTTTTGATCTCCATAGAAGTAC
>nega3144
CTTAGTAGACCAGGTCGGCATGCCACTCACAG
>nega3145
CTTCTGACCTCCATAGGCACTGG
>nega3146
TCTTATGTTTGTGGCATGGATGTTAAAAATT
>nega3147
CTAGTCCAAATATAGGTTAACAAAATC
>nega3148
ATCCCAGCACTCGGGAGGCAGAGGCAGGCA
>nega3149
TATTCTGTAGATCAGGCTGGCCTTGAACAC
>nega3150
TTTAACTGCTGAGCCATCTCTCCAGCTCC
>nega3151
CGCCATCCATCCATCTGTCCATCCATCCAT
>nega3152
TTACTTGTTATTTCTATTTTTAGAAAGA
>nega3153
AGCTCAGCAGGAAGAAGAAGGGAATTCT
>nega3154
ACTGCTCTTTCTTCAC
>nega3155
CATCCTGGCCTAATTGCTGAGTACGGGAC
>nega3156
CCCAGGACCCATGTGGTGGAAGGAGTT
>nega3157
AGTTTGAGGCCAGCCAGGCTACATAGTGATG
>nega3158
TTCAGACTTTGTCAGGTGCCTGCACCTGCTG
>nega3159
GCCAGGTATTGGAAGCTGGATCGCCCAGA
>nega3160
GCGAGTTCTGTTGGTGGTTCTGTCTCATGG
>nega3161
GAGGACAACCTATGCTACACAGTAAACTCC
>nega3162
GCCCCTAGTGTCAGGCTTTCTCCAACCAG
>nega3163
TCTGTGTACCACACATATACGGTGCCAG
>nega3164
TTTGGAGACAGGGTCTCACTATGTAGCCTTA
>nega3165
TACAGTAAATATTGTCTCCCAGG
>nega3166
GCAGTGCATAAAGCTTTTAGTCCACTGCATC
>nega3167
CAAGCCATGGAAAGCAAGCCCGTAAGCAGC
>nega3168
TTCGAGGCCGGCCTGGTCTACA
>nega3169
CTGCTATCTCTCTAGAACTGTAAGACCAA
>nega3170
CAAATCAGGAAAGTTCA
>nega3171
GCCCCAACAGTTCAAATTACCCTTACCACC
>nega3172
AGCAATGCATCCTGCACCACCAACTGC
>nega3173
GTCAGTGCACTGTGTGGATGCTTGGTGCCT
>nega3174
AGCTCCCCCTGGGCCCAGTTTTGTTGAC
>nega3175
CACAAGGACACATGCTCCACTATGTCCAA
>nega3176
TTGTATTCTTGTCAGTGTCC
>nega3177
GTGAAGTAGGAAGCCTGCAGAAAGTTCTGA
>nega3178
TGTGGGGAGAAGGTTCACAGGTTCACC
>nega3179
AAACTGGAAGAGCTGAGTGTTAGCACGCTC
>nega3180
GGATGCCCTCGGAGGCCAGGCCCTTTGAAAC
>nega3181
AAAGATCAGAGGATGTGCCCG
>nega3182
CAGATAGCACCATTGAAGGAATGAGAGCT
>nega3183
CCTGCCCAATGGTTTCTTTTGC
>nega3184
AGTACAAACTTGGTGAACCAGTATGTTTTA
>nega3185
TAGCCAATGAGGTTTATCCGAGGCGCGATT
>nega3186
AAGAGAGTGACCTCAGTTTAAATAAGA
>nega3187
TTTCACTTTAGGAATGCAGCAGTGCAGATG
>nega3188
TTAATTTCCTTGTTACAAGATAAGAGCCAA
>nega3189
GTAGGCAAAAAAAAGTCAGGGATAGACGC
>nega3190
TTTGATGTTGGCTACTGGTTTGCTGTATAT
>nega3191
GAAGTCCACACTGGCCTAGTACTTGCTTTGT
>nega3192
GTTTTGCCTGCCTCTGCCTCCCAAGTGC
>nega3193
ACTGTGCCCTGATATTTTTCCCTCTTGAAGT
>nega3194
AGAGATGGGTATGTGGTTTCCTGAG
>nega3195
GTGATTCTTAAAATAAACTTTTCCTCCCCC
>nega3196
AGGCATGATGACTGGTGCAGTACTGGCAC
>nega3197
TCTGTAGTTCTGCTGCTGGCTACCTGTTC
>nega3198
GCCATTCTTTGAAAAGGTGACCCCAGAGG
>nega3199
CTTTGCCCTTTCTTAGAAATGGGAACAAAA
>nega3200
CTATAATATAACCTCAACTCCCAGTGACCT
>nega3201
AGTCACCAAACCTCGGTTTCAATGGATT
>nega3202
AGGCAGGGAGAGCTCTGTGAGTCTGAGGC
>nega3203
TGAATTCATCATGAACATCCTCCTGCTCCA
>nega3204
GAGGCAAGAGGTTTGCCACAAGTTCAA
>nega3205
AAGATTCAATTCAGGTTTGCATAGCAAACAC
>nega3206
TTGTATGTGGTTTTTTTTTTTTTTTTTTT
>nega3207
TCAGAAGGCAGAAACCATACAAACTTATC
>nega3208
CACTCATGCATCTCAAAATTTTTAACTCA
>nega3209
AAGGCTCAGCTGTTGGGAGCACTAGACTA
>nega3210
GTGTTCTCCTTTATTCA
>nega3211
TATTGTAAGTGTGTCAATTGGAGCTAGGCAG
>nega3212
TCAACAGATGTTCAAGAATATATAAGT
>nega3213
ATTATTATTGACTATAGTCACCAGGC
>nega3214
ATCCAGGAATAAGTCTCAAGCTTCATCAC
>nega3215
ATAATGTATAACAAAAAAAAATGTCCATGA
>nega3216
CTTCTGGGGTGTCTGAAGAGAGTGACAG
>nega3217
CTTCCCGATCAATCGTTCTGCCACGCCCA
>nega3218
CTAGGAAGGGGGGTCACATTTGAAATGTAAA
>nega3219
TTTTTTTTTTTTTTTCCTCTCCACTTAC
>nega3220
CGTCCTCTGTGTTTTCGAATT
>nega3221
ATGGGATCCAATGCCCTCTTCTGGAGTGT
>nega3222
TACCAGACCTGGGAGAACAGAATGAA
>nega3223
CATGTAGAGGGAATTTGTGCTTAAATCTACT
>nega3224
TCTGCAAAACATTAGAAGA
>nega3225
AAGCATAGTTGGTATGAGGACCCAAGTCTCA
>nega3226
CTTCTAATGGGTGGTGACTAGAA
>nega3227
TCTGTTTATCTATCTATCTATCTATCTATCT
>nega3228
CTTAAAGACACGCACTACCACCGCCTGGCAC
>nega3229
GTGCAAATCCATGCAAAACTGA
>nega3230
GGACTTACAAATGGTTGTCTGCTCCCTTGT
>nega3231
TCACAACTACCTGTAACTCTACCTCCACG
>nega3232
CCCCCCTCTTCCCAAGAAAGCAGCTTCCC
>nega3233
AATTCACTGGCCTGTGGCCTGGAGTCC
>nega3234
GTTGGTTTATATACGCATCAGAAGTTATAT
>nega3235
CACTGAACACTCCACAGTCTATCA
>nega3236
CAGAGGCAGGCGGATTTCTGTGAGTTTGA
>nega3237
CCCAGGTACATGATGCACATGGGGCCTGT
>nega3238
AGATCTGCTTGCCACTGCCTCTCAAGTGCT
>nega3239
GTGTGTATAGTTGTGTGTGCATGTTCATGT
>nega3240
CTCCAAGGCCCAGGCTGCTGTGCTGTTCTT
>nega3241
TTTGATCTTAGCCATTCTGACTGGGAGAGGA
>nega3242
TGTGTAGCCCTGGCTATACCGAACTCCTG
>nega3243
TTGTGTATACCATGGTGGTCTTAAA
>nega3244
GATTGACAGGGACAGAAGATGAGAGTAAT
>nega3245
GTGTTTGATTATTGGGATGTGCTGCCACA
>nega3246
AAACAGTCTGTCACCAGAGATACATGCT
>nega3247
CAGCAAGTAAGTGCAAGCAGGAGAAGAAG
>nega3248
TCAGCCAATGATGGGGCAGAGGAAAGGATA
>nega3249
CACTCTCTACTTCATTTTCTGAATCAGCAT
>nega3250
TTTTGCTCCAGCTTCTTGCTTGAG
>nega3251
GACAGCTATGGAGATCAA
>nega3252
TTCTCTTGATGCCCCACCTTCTAG
>nega3253
AAAACCAATTTGGCAACCGGATTTTAGTATCA
>nega3254
GAGTCACCCGGGATATTTAAAATATTCTA
>nega3255
TTATTATATATGAGTACACTGTAGCTGTCT
>nega3256
GAGCTAAACATGTGCACCACCATGCC
>nega3257
TTCCTGTTCCAGAAGATGGAAACAAGTAGA
>nega3258
AATTCAGTGTCTTCCATAAAATATTATA
>nega3259
CAGGAAAATCTCTGTGAGTTTTAGGCC
>nega3260
AAACAGGCATTCCCAAAAGAA
>nega3261
CAAACAAACAAACAAACAGGTATTTTTAA
>nega3262
GGCTCGGCTGTAGGACTTTCTGATTAGGAC
>nega3263
GTCCATTATCAGTCTTAAGGAGTTT
>nega3264
TCTGTCTTCTTTCCAATCCCTGTA
>nega3265
CTTTTGAAGTTGGACTACATAGTTTT
>nega3266
AATGTTTGAGCAAACATGCTAATGAAGA
>nega3267
TCAACCCCATGCTTCAGAAT
>nega3268
CCAAGTCATTAGGCTCAGAGCTGC
>nega3269
CCTTGGTCGTGGTGTCTCTCCACAGCA
>nega3270
TTTGGCTCCACTGAGTCCAGGGTCACA
>nega3271
GACTGTCTGCTTAGAAC
>nega3272
ATGTTTTTCTTGGAATGTCAT
>nega3273
CCACAGAGCTTGTAATGGCATACACAAGA
>nega3274
CTTTAGAAGTTACCCAGGCAGAGATCTG
>nega3275
TTACTTCAGGTTATAGGCTGTTGACATGG
>nega3276
AGGTTACAAACTAAGAAAG
>nega3277
AATGAGTGTTTTGTGTGTCTGGTGCT
>nega3278
ACGGAAGCAGGTGGATCTCTGAGTTTGAGGC
>nega3279
AGGAGATATAAGTCACTAGGGTGAACCTT
>nega3280
AAACAGGCAGCATACACCAGCTGAT
>nega3281
ACTGGGAACCCCAAGATTTTGTTACT
>nega3282
TGTAGTCTTGGCTGTCTTGAGACTTACT
>nega3283
GCGTTGGCTGGCCTAGAACTCATTAGGCA
>nega3284
TCGGGAGGCAGAGGCAGGCGGATTTTTGA
>nega3285
AGCGCTTCTTTTCACACAGTGCTCTTTG
>nega3286
TTGCATAGGATCTGGGGGTCTGAACTCCA
>nega3287
ACTCATGCCTATAATCCCAGCACTTTGG
>nega3288
TTCTTTTCCTATTGTTTCTTCTCCAGT
>nega3289
GAGGCTTGTTGTGTGGTGTGACTCTATGGT
>nega3290
TCCTAACTGCTGGGATGACAGATTT
>nega3291
TCCTGACTTAAATCTTGGGTAACTAGGAGT
>nega3292
AAACCCTGGCTCAAAAACAAAAACAAAA
>nega3293
AAGGCATTCTGCACCATC
>nega3294
TATTTTCATTTTCTTTTCTTTTTTTTTTA
>nega3295
GAAGGGTCAGCTGGAGTAGGCAG
>nega3296
GGCTAGCCTCAAACTCAGAAATCCACCTAC
>nega3297
AGGTGCTGAATGGTTAAGAGCACTGGCT
>nega3298
AAGGTAGTTCCCTACTTTCTCTTTTAATA
>nega3299
AAAAAAAACTCCAATGTGCCTCAGTGTCCT
>nega3300
TTCTGGCCGCTGTCAGTGCTTATACCCACCC
>nega3301
GCCTGGCCTGAAGTATGTCTGAAGTT
>nega3302
GAGGTCAGAGGACAACTGCCAGGAGCTGTA
>nega3303
CATTATGTTTGTAATGCTTTTGAGAAGC
>nega3304
TCGTCTCTCTCTACCCCCCATTTGGTTAT
>nega3305
GCTTTCTGTAGTTGCCTGTAGTTCTTTGTG
>nega3306
TCTTCCACCTTCGATGCCGGGGCTGGCATT
>nega3307
TGCCTCCCTCGCCAGAGCTTGGAACAGACTC
>nega3308
GCAGGCTGAAAGTTAGAGCCCAGCAGCAAT
>nega3309
GTGTGCGTTCGAGACCAGCCTGGTCCTC
>nega3310
TCCATTTCTTCACCATTCCTTCC
>nega3311
TTTCCTTTGGTTCCTAACAGTATTTATTG
>nega3312
TGATTTGGGCATCTTCAGAGATGA
>nega3313
GAAATGATTCCTGAATTATTTTTAAAA
>nega3314
GTGAGACCCATGCAAACCCATTTTTGCTA
>nega3315
CACCACACACACACAAACACGACACATA
>nega3316
CACAAAGGTCTATCATGGAGG
>nega3317
CTTTTATCTGTTGACTCTTCTCAATGATG
>nega3318
AAAGATCTGTATGATAAGAACTTCAAGTCT
>nega3319
ATCTCTATCTATCTATCTATCTATCTATCTA
>nega3320
GCCAGGCTGTGCAGTTCAGAGCCC
>nega3321
CTTGGAAGATCTTTTTCTATCCTTTTA
>nega3322
ACAAAAGTTTCCGGGATTGTGTGTTATT
>nega3323
GACTAACAGTGTCAACTAAACAATTCCATT
>nega3324
AGTGAAGAGCATCCTACATCCAG
>nega3325
ACAGTCCCTGAAGAGAGACCAGAAGGCT
>nega3326
TTGTCCATGGTAGGCT
>nega3327
AGGGGGAAGTGGGAGAATCAGGAGTTCAA
>nega3328
ACCCTGTTTCAAATAAGTTGGTGGGTG
>nega3329
CTATCATACTTCCAAATCTGGATGGACCT
>nega3330
CTGCCTCCTTAAGTTGATTCCGTCAGATAT
>nega3331
CCTAGCACACACATGGTACTATGTTGATTC
>nega3332
TCTAGGTTTGATTTCCCCAGACCCTCCG
>nega3333
CGTCAACAGTGGACTCTTTCTTCCTCCCTG
>nega3334
GGGGGTGCCATTCACATAGAGTATAATTG
>nega3335
GTTACTTTACTATATGACATCATCACCAA
>nega3336
TGACCTAGGAAGATCGTTCTGAGGAT
>nega3337
GAGGGTTTAATAAAGACATCCCACGTAGAT
>nega3338
TGTAACACCAGCATTTGGGAGGCAAGAGG
>nega3339
TCCTGGATGTCCTGGAACTTGCTCTGTGG
>nega3340
TCTGATAGAGGCATTGTTTTTTTCT
>nega3341
CCGAGTTACAGAGACAAAGTATGG
>nega3342
GAGACCACCAGCACCCATTGAAAAGCTAG
>nega3343
TTTCACTGCTTTGACCATCAACAGGC
>nega3344
TTACTATGTCCTAAGTATTTCTAAGCACATA
>nega3345
TTTAACTGTGGCGAGGACAGCTTCTATG
>nega3346
GGAATGTACTCACTAATAAGTAGATATTA
>nega3347
GTTACGAGCTCTGCTACATGTTCCCACG
>nega3348
GTCCCAACTCAACAGTCCCAATCCCCCA
>nega3349
TAGGAGAACAACCACCCTCATAGGGAA
>nega3350
GTGGTTGAGAACACTGACTGCTCTTCTG
>nega3351
TGCTGGTCCTCCAGAGACCCTCA
>nega3352
GTGTGTGTGTGTGTGTGTGTGTGCG
>nega3353
ATACTTTGCTTAGCTGTTTACACCTGT
>nega3354
TCTCTAGCTGCATATGTATCAGAAGATGG
>nega3355
TATATAGTATATAATAATTCTGGTTT
>nega3356
TGAGACCTTGACAACCCTTTGCTTGGCCTT
>nega3357
TATGCACTCAATACATTTTGTATTGATGAA
>nega3358
GATAAGCCACTGACCAAG
>nega3359
TCTCTTTCTTTAGGTTTGAGACATTTTC
>nega3360
CGACCTCCCCTCCTGAGAGCTTGGATTATAA
>nega3361
TATTTATTTATTTATTTATTTATTTATT
>nega3362
TTCCCCCGTTTCAGTTCTAGAATCCCATACA
>nega3363
TCTGCACATCTCTGTATGCGTTGCATGAGGC
>nega3364
GTGGAAATTAATTGGCTGTTTCTAACATT
>nega3365
TCCATGAGTGCTGCACTGTGCCG
>nega3366
ACTGAGCCATCTCACCAGCCCTTGTTTTT
>nega3367
CATCACCAAGGCTGACTTG
>nega3368
GGGGATTTGACATCCTCTCTACAGGCACTTG
>nega3369
GAGAGAAGAGAGGGGAGAGAGGAGAA
>nega3370
TATTACACTCCTGAATTCACAGCAGCTCAG
>nega3371
ATGCCTCCCTGATATCCAGCTGTAAG
>nega3372
TAAGTAGGCTCAAACGCATTATCGCAC
>nega3373
TCGGCTCGGCCCACTACC
>nega3374
AACTGTATTAAAGGGTCATAGCATT
>nega3375
TCAGATAGTGATTCCTCAC
>nega3376
GGATAAGATTCGTCACTGCTACTTCTGC
>nega3377
TATCCGAGAGGACATATTG
>nega3378
GACTATTGATGCTGGTTAGCTGGAGCTAAG
>nega3379
AAGGCATATGCCACCATGCCCAGCCTGA
>nega3380
CTAATTCACAGACATCGTTATAAGAGTGCA
>nega3381
TACAGAGCTAGGAGCTGTAG
>nega3382
AGCCGCCTGGCATTGGGATGCAGAGAGA
>nega3383
ATTTATGTATGTGTGTGTGTGCATGTGTGT
>nega3384
TTGATGATAATGATATTGAACCCCTACCTCT
>nega3385
AGAGGACCATGCCACCAGACACAAGAACT
>nega3386
TGTGTGTGTGTGTGCCAGCAACTGCTC
>nega3387
TCCAAAACAAACAAACAAACAAACAAACA
>nega3388
CCAGTGCCAAATGATCAGCTCTGAAAA
>nega3389
AGGTGTTATCGATAGGACAGA
>nega3390
CTGCACACTAGATCTCCCGGAGTACTTTCA
>nega3391
TTGAAGCCAGCCCGAGTCA
>nega3392
AACGTTTTATATAAATGGGATTA
>nega3393
TTTCCTCAGTTGCTCTTCAGATTGAAGCAA
>nega3394
AGAAGGAGGGGCTTATTTAGATTCTGTTCT
>nega3395
GTGTGCCAGGAAGGCAGAGC
>nega3396
AAATCTGAGTTCAGGTGGGTGAGA
>nega3397
TAACATTCCATCCCATGGCTGCATTATAAT
>nega3398
TTCCAGTTTGGTCTAATTTAGGTAGGAAG
>nega3399
TTTAATGAAACCCTGTCTACAAACAAA
>nega3400
GGGTAAGCCTGGCCTCAGG
>nega3401
GTGAAGTCACGCCTAGTCACTCGCCCAT
>nega3402
GTAACCATTCCTCTGTTGAGGGACATCTGG
>nega3403
GAGAATGATTGTTTATCCCTATAAACAGTC
>nega3404
TCTCTTTAACATACGCCAGGATCTTCT
>nega3405
AACCAGGCTGGCCTGGAACTCAGCAATCCA
>nega3406
CTCTGCCTTCCAAGTGCTGGGAATTAAGG
>nega3407
AAAGCAAAGAAAACACCTAAGAGAAG
>nega3408
CACACATCTTTAGCCCCAACACTAGGGTGG
>nega3409
ACTTGGAGGAGTTGGTTCTTTCCTTCC
>nega3410
TGCATGAGAGCACTGGTCCTTC
>nega3411
GCTAATATTCGATATGCAGAACCCTGGG
>nega3412
ACTCATGGGTTGGGGTCCACTGAAAGACGA
>nega3413
AAGAGAGCAAGCAAGGGGATATGAGAAGAT
>nega3414
ACCAGCATTGTGCGAGGGGCCTAGTGT
>nega3415
AAACTAATAATAAAGAGAATCAGTGAG
>nega3416
AAACATTGATGCAAAAATAATAAAAT
>nega3417
CCTCCTTGGAACAAGTGGAAAGTGG
>nega3418
TAACTTTCTGTGCCAGGAG
>nega3419
GGTCTGAGCTGGAACAGCGGTAACCCGC
>nega3420
ACTGGCTCTGTAGACCAGACTGGCCT
>nega3421
GTGCTAGGGAAGTGCTCTCCCATTGGC
>nega3422
TATAATGAGAACTGGAACCCTCTTCAGGCCT
>nega3423
TTTCAGGAAAAATAGATAACCATTATC
>nega3424
CTTTACTTATCCCAGACAGAAACTC
>nega3425
AACTCCCATGCCATATTTCATAGGCTTAGAA
>nega3426
TTGCCATAATGGTTATCATTCTGGTTTGTAA
>nega3427
ATGTTTTGATTTTTCAAGACATGGTTT
>nega3428
ATAAGGCCACAACTCCAAATAGTGCCACTCC
>nega3429
GGAGGGGTCACTTCCTTACTTTGAATTACT
>nega3430
TGGTTGTTTTTTTGTTTTTTTTT
>nega3431
TCATGTTTTTGCAGCAAGCCCTTTGTTGAC
>nega3432
GGAGGAAGGAGAAAACAAACTACTG
>nega3433
GAAGAGGTTAGCCCTTTAGGAAGTGAATTC
>nega3434
CCCATCTTAATGTTTTTATTTTTATTTT
>nega3435
TAGCCTTCTGGATTTTGGGATTACAG
>nega3436
TGTAAGAGCTGGAGGACGGGGAGAGAGGAG
>nega3437
CATGCATGTCTGTTTCTACTCTG
>nega3438
CATATGCCGTTGGAGCCATGGGCCACTC
>nega3439
TTTAAAGTACCAGTTCAATTTCCTTAAT
>nega3440
CTCTGTAGATCAGGGTGGGCTCGA
>nega3441
TTTATTTTAGCTCACAGTCTGAGGGGATGG
>nega3442
ACCTGCCCCATAGACCCGTTCTACACAGAC
>nega3443
ACTTGGGAGACAGAGGCAGGCGG
>nega3444
CTGGTGAGATAGCTCAGCAGTTAAGA
>nega3445
AAGCGGCCCTACAGACAACTTGACCTTGGA
>nega3446
TCACCTGGTCCATACAGCAAAATGCCCTGG
>nega3447
GGGAACAAACTTTTTTTAAAAAAAAG
>nega3448
TTTTGTTTTTTTTTGAGGCAGGGTCTCT
>nega3449
ATTTATGTGTATCATCTGCATCTCACGC
>nega3450
CGAGGTAAGTCTGATCTTGAACTTTCTAAG
>nega3451
GCACAGACTGAGGCCCTGTCTTTAAAAATAA
>nega3452
CATTTTAGGTGCAGGCC
>nega3453
TGCCATGATGGCTTGTCCCAGTTCCAGAA
>nega3454
TAGCTTCTTCAGCCTCTGATGTGGACTGA
>nega3455
TCTCCCTGGCAGGGAGTGCTTATAAC
>nega3456
ATAGGTAAGGTTAGTATACAGAAGGAAGAA
>nega3457
ACAGAGTTGTCTCTAGAATGCCCTCGATAGCC
>nega3458
GCCTCCTATGTGCTGTGTTTAAAGA
>nega3459
CTTCAAACACACCAGAAGAGGGCGTCAG
>nega3460
GGCCAGTAACTTCTGTAACCTAGGCT
>nega3461
TTTGTAGACTCACAATTCAGTAATCAATG
>nega3462
TGGAAGATTACAACTCCAGTCCCAGGACAAA
>nega3463
TCTCAAGGGATGTTTTAAAACAAC
>nega3464
CCAGACTTGCCTCAAACTCCCTGTGCA
>nega3465
TATGGTCTCTTTCTTTCTCTCTCTCTCCCTCT
>nega3466
GCCATTCTCTATATGCAGCTGGAGCCATG
>nega3467
CTTTAGCCCCGTTGTGTTTG
>nega3468
GACTGGATTTATCAGAATCCATAAAGATGGG
>nega3469
TGACTTTTGCAAGTTGTCTTCTGGCTTC
>nega3470
TCTGAGTCTTGAAGGGAGCACTTTGATAAA
>nega3471
GCTCTAAGGGAGGTTTTTTTTTTTTTTTT
>nega3472
GAATGTATCTGAATATCATTTAGCTGTT
>nega3473
CACAGAGAAACCCTGTCATGGGGGGAAAAA
>nega3474
CCCAGTGTCACTGGGATCTCCT
>nega3475
GTGCATGTGTCTGTAGAGCTGAGTCACAG
>nega3476
TACACCCAAGAGGAGTAGATGGCAG
>nega3477
TACACATATATACATATATACTGCTATAT
>nega3478
AATCCTGTCCACAATTCCAGCCTTTCTAG
>nega3479
TTCTATTGAGGGATAGAAACTGTTCA
>nega3480
TGTGGTTGCTGGGATTTGAACTCAGGAT
>nega3481
TGGGTGTGTCTACAGATC
>nega3482
CCCAGGAACTTGATGTACTGTGAAGAC
>nega3483
TCCCAGCACCCACATCAGGCTGTCACAT
>nega3484
TCTTCTCTCCGACACAAAGTATCA
>nega3485
CTTCCTCTCAGACTGTACAAC
>nega3486
TTGACAGCAATCCTCTTGCCTCTTGAGTGG
>nega3487
GTGGGTAGGTGAGGAGGGCTAGGATGTG
>nega3488
ACCCTTCCCGGTTTCTCCTCAGTCAAA
>nega3489
AGTAACTTACCGAAGGTGACA
>nega3490
GTGTGTGTGTGTGTGTGTGTGTGTGTGTGT
>nega3491
AAGAAAAAGAAAAAGAAAAAGAAAAATTA
>nega3492
TTGGAGGATGGACCATGAGGGGGAAAATA
>nega3493
TATGAGTTGCCAAATAGTGCAGTGGAC
>nega3494
ACCTGGATGACAAGTGTC
>nega3495
GAAGTAAGGGAGTCTCTGGGCTTCACTTG
>nega3496
TGTGTGAGGTAGTGTTCTCAGCATTAGCAATT
>nega3497
AGGTTATTTAAAGAAGAGGGGGACATGAA
>nega3498
TGCTTTCATTCATTCCATAGGGGGGT
>nega3499
TTACTTTATATTTTTCCGTTTTGT
>nega3500
GATGTGTGGCACCATATTGGGTACTAGTT
>nega3501
CACTCAGGAGGCAGAGGCAGGCGGATTTCTG
>nega3502
AAACCACACAAACACCAGTCTCAGTCAG
>nega3503
GAAAGGCCTGAAGAAGATGCAGGCCAACAG
>nega3504
CAATGTCCTTATATGGCCTCCAGCAGAAG
>nega3505
TGACAAATTACATTCAGATCCACAGTCCCT
>nega3506
AATCCTCCCTCAGCCTCCTATGTACTAGGAT
>nega3507
TATGTTAGAATATAGATATTTTTAAAAAT
>nega3508
GAAAGCTTAAAATGCC
>nega3509
GATTTTCTGGATAAATTGTGTCAGGAAATATT
>nega3510
AGAGATTGTTGAATCATATATAATGC
>nega3511
GGAAGCAATGAGCTATCAGATCACCAGGC
>nega3512
GCCGTGAGGGGAGAGGTATAATGGGAACA
>nega3513
AGTCTTGGCAGGATCTGGGAACCAAGATGT
>nega3514
CTAAGGAAGGTCACATAGCTCTTGG
>nega3515
CTGAGAAAGAACTCAAGGAAAAAGATT
>nega3516
CTGGTCTACCGAGTAGGTCAAGGATAGCCAG
>nega3517
TGTATACAAGGTTAGCTGGTTCACAAA
>nega3518
TTTTTTTTTTTTTTTTAAACAGTATGGAA
>nega3519
ATGGGCTGTCCTGTGAAGCAG
>nega3520
TGGAGAACTCTAAATGGAGCTTTT
>nega3521
CCACGAGGCTTGGAAGCTAGGGGTTTTT
>nega3522
AACACAGATGGCCTGTT
>nega3523
TGGAAACAGTGATAACCT
>nega3524
TATGTGAATTTGTACCAGAAATG
>nega3525
TAATGAAAGAAACTTAATTACTTGA
>nega3526
AACCTCAGAATTAGGCC
>nega3527
ATTATCAAGGGACTCAGGCAAGCAACTCA
>nega3528
GCCCCTCCTGGGATCCCAAACATGG
>nega3529
GAGGATCACGAGTTCGAGGCCAGCCTGG
>nega3530
GGTCTAGAATTTCCTCATCAAGTGCGACA
>nega3531
TTGGTTTTTTTGTTTGTTTAATTGTTTGTT
>nega3532
CGCAAATGGCGGGATTAAAGGCCTTCAGC
>nega3533
TTAAGAGTTTCTGTCTCCTAATAAAAAA
>nega3534
GGCCCTTGATCTCTTCACTGGCAAGTGAAG
>nega3535
GCCGGCAGGTGAGCCTTAGAGAGCTGTCT
>nega3536
AAAAGAAAAAAAAATTAAAAAAAGAGGAAA
>nega3537
GGGCTGAGCCCCTCAAAGCCCATTAACAGG
>nega3538
ACTTGGGTTTGGTTCCAGTTTGACTC
>nega3539
GCACACTCTGGGCTATCCAGCC
>nega3540
GCCCTGTGATCCATCCAATAGCTGAC
>nega3541
TTGAATGACCATGGATGGCCCTGGGAATGC
>nega3542
GGTGGCTCACAACCATCTGTAACGAGA
>nega3543
GGTCTACCTTGTGTAGTCTCAATGGGAGAG
>nega3544
ACGTAGTGAGTCTGAGACCAGCTGAGGCCA
>nega3545
ACTGCCATTTTTTTGTTTTAAAAGAAAAGT
>nega3546
TATATTAGCCTACCCAGATTGGC
>nega3547
AGAAATGGTTTACCGTC
>nega3548
GCTTCAATAGCCTATG
>nega3549
TGCTGGGGTTGAAGGTGTACACCACCACAC
>nega3550
AGTGTGAGCTGAGAAGTTCAGGCTG
>nega3551
AATTTAGTGTGTAAAGCAGACTGGCC
>nega3552
GCTGATTCACTGTTTTATACTATTTT
>nega3553
TAGACCATTTCAAAGACTATAAAACAAGG
>nega3554
TGTCTCTCCCTCCTTGGTGATCACAGG
>nega3555
TTTGGAAGACAGTATTCCTGGGAAG
>nega3556
TGTATGTTTTAAAAAGGTTGCAAC
>nega3557
ATATTGTCTCCAGCAAAAGGTGT
>nega3558
CGGAGCGGATGCCTCCCTCGCCGGAGCTT
>nega3559
GTCACATCTGGCATCACATCTGGGCACTA
>nega3560
ATACACTAACCTTGCTTTTTTTTAGCTTC
>nega3561
GGCTTACTCACATGTGATGACTGTGTTT
>nega3562
GCAGAGTGTCTCGATGGG
>nega3563
ACATCACAGCTATCAACATGGTTAGGG
>nega3564
TTGTTTACCCAGCTTTCCGTTTGTACTTGG
>nega3565
GTTGCTTTGTATTTAGTTTAA
>nega3566
ATCCATTTTGAAATGGATCAAAGACCTT
>nega3567
TTTGGGGCCCCGTGACCTC
>nega3568
TGGTTTTTCAAGACAGGGTTTCTCTGTGTA
>nega3569
CCTGAGTTAAAAGCAACTCTGGGCCATGTG
>nega3570
TGTGAGGCTCACAACTGCCTATAACGCCA
>nega3571
GCAACAGCTTTTGGGATAGCCTCTACTCC
>nega3572
CCCATCCTGCCAGACCTCACCA
>nega3573
CTCACGCATATTCACACTCACATACATACA
>nega3574
ACAAAAAAAAAAAAAAACCCAGCAAGAAT
>nega3575
ACCAGACCCCTCCCCTCCTGGAAGAGAAA
>nega3576
ATACAATTTTAAATATTCTTTAAAA
>nega3577
TAGATTGCAAATTGGGCCCATCTCTGGAT
>nega3578
TGGTGGCTCACAACCATCTGTAATGGAATC
>nega3579
ATAACCACAGACGATGAGCAAGCCAGTAAG
>nega3580
CATGTCTCAGTCGCGTTGCAGCCGAAGCT
>nega3581
TTGCTTAGTCCCACGAAGCTAAT
>nega3582
AGATCTGAGGTTTCAAGGGTTGC
>nega3583
TGCTGCACTGCAAGGTCGCAAGGTCGCAAG
>nega3584
TACCTCTGCTGACCTTGAACTTCCTGC
>nega3585
CAGTCTGCTATTGGTTGGATCACAGGGCCCC
>nega3586
GCGGGCCTGGAATTCACAGTGTAGCT
>nega3587
GGCTAAAGAGATGGCTCAGCAGTTAAGAG
>nega3588
TATATAAGACTTATTTGTTTATCCTG
>nega3589
AGACACAGACAGGTGGATCCTTGCCTGAG
>nega3590
CTGACAAGATGTCTCAATAAGTGACAGC
>nega3591
GAGGATCACGAGTTCGAGGCCAGCCTGG
>nega3592
GTGATTGATAGGGGAGGGCCCAGCCCATTG
>nega3593
GGTAATTTACATGCAACCAGAAGAGCAGTA
>nega3594
GTTCCAGAGATGGCCAAGGTTGTACTCC
>nega3595
TTTTATAACTACACTGTGGATGTCTTCA
>nega3596
ATGATCCTGAACTCTTTACCGTCCTG
>nega3597
GCATCAGATCCCATTACAGATGGCTGTG
>nega3598
AGTCTTCCACTAGCAGCC
>nega3599
CTTCTCTGCCACCCCACTGCTAAAATGACA
>nega3600
GTGAGCCACCATGTGGTTGCTGGGAATTG
>nega3601
CTAGCATTTTGAGTGGGGTAATTCTTCAT
>nega3602
TCTTCCTTTTTGTTTTATGTATATGAGT
>nega3603
CTACACAGAGGAACCCTATCTTGAAAACC
>nega3604
AAGGAAATAGACTTAGACCTCATCTCCATT
>nega3605
TAACCACTGAACCATCTCTCCAGCCCA
>nega3606
AGACATATGCGTGTGTACACACACTT
>nega3607
CAGGTGGGCATGGTGCAA
>nega3608
CCCTGCAGGACTCACTGGGTTGGTTGAAT
>nega3609
GTTCATGCCTCTCCTACTTTTAACTCCAG
>nega3610
AATGAGGTGTCAGGAGTGTTATGTGAAACT
>nega3611
GTTTTCTGAGAAGATTTTTTTTTTGCT
>nega3612
ACTCACAGGGATTGCCAGCCTCTGCCTCC
>nega3613
CACTGGAACACCAAACAGACAGCATAAACC
>nega3614
ATCTGCGCATTCCCATGAGACATTATCTAG
>nega3615
CCAAAACCCTGCCCTATTTATTCTCTTCTC
>nega3616
CTGGACCACCCACCCCAGCAAGGACACTGAG
>nega3617
ATGCAGATACTCATAGCCAAATATTGG
>nega3618
CAAGGTCATCTGGGACAAAGCAAGTCTCA
>nega3619
CAAGTGGCTAGGAACCATACCTACTG
>nega3620
TATCCTTTCAAGTACAAGGATTTCAGCTG
>nega3621
ATCTTCTCCCACTGAGACCAGATAAGACTCT
>nega3622
AGTTCTATGGTAAGGGAACAGATGGCTGTTT
>nega3623
GAATTCCTCCTGTGCTCTGGGCA
>nega3624
TACATAGTGAATACCTGAATTCCGGACCCA
>nega3625
AAATTTTCTTATCTTAAAAACTCTTT
>nega3626
CAGCTGCTTCCTCAGAGGCATTATGTGCATG
>nega3627
TCAACAAAGAAACTGCTCATAAGGTTCCTA
>nega3628
AACAATACTGAAATCAAGGATAAGAATGCA
>nega3629
GATGGAGGAGTTAGAGAAGTGACTGAAGG
>nega3630
TGCAGGCTGACATCCACCAAGTGTGAA
>nega3631
TGCCCTAATTTCACTCAGTGATGTACTAT
>nega3632
ACAACTGTGAACTGGTACAGTAATTAAAATA
>nega3633
CAGGTGAGGATGGCGAACTCTCAGCTCCTG
>nega3634
GCATTGTGGTACATACCTTTAATCCCAGAG
>nega3635
TTTATCTATCTATCTGTCTCTCTATCATA
>nega3636
GCGCCCAAGTTGGCCCGGGGCTGGCTCCA
>nega3637
CTAAAAGGAGAGATAGATAGATAGATAGAT
>nega3638
CACTGCTGGGCATATCTACAAGGATGTT
>nega3639
ATGGCTCAGAAAACATTGGGGGAGAGAGG
>nega3640
TATCACAGCAATAAAAGCCAAACTAAGA
>nega3641
GGTGGTGGTGGTGGTGGTAGTGGTTACT
>nega3642
TCCTATTCAGAGTACACTCCAAGAAGTTGT
>nega3643
TGACTCGAGAATAAAGGCATGAGCCACCAC
>nega3644
AACACATACTCATAACAACTGAGCTGTCTT
>nega3645
TCCTCCCAGATGCTGGGATTAAAGGTGTG
>nega3646
TGTGATGGATTCTAACCTTGAACCATGA
>nega3647
TCTAGAAGACCTGGGTTCAATTCCCAGC
>nega3648
CACTTCCCTCACCTGCCAGAATCAC
>nega3649
TTATTCCTCCTTCTCAATATTGTTTTGGCT
>nega3650
TACCTAGGGTGGAGCCTTTCTCCCTA
>nega3651
ATATTTTATGCATATACATACACACACCTAC
>nega3652
GGACTTTCTTCTTTGTTTCTTCTGATTTCCA
>nega3653
ATGTATTGGAAATAACTGTC
>nega3654
ATATCCAGATGCTAAATGATAAATT
>nega3655
TCATTCTTTCTTCCTTTCTTTCTTTCT
>nega3656
TGCACCTACCCATCCAATGGTAAGC
>nega3657
GGATGCAGAAAACCTAGAGTTCAGTGC
>nega3658
TGCTGTTAACGAAGATCTAGAGATGTTAG
>nega3659
TGGTGCAATTGGTTAGC
>nega3660
AGTAGCTCCAGTTCCAGGGGCTCTAATACCC
>nega3661
CTTTAATAATAACCTATA
>nega3662
GCTGGTTCTTTGACAAGCCATTGGCCGATTC
>nega3663
AAGATCTCTCAGTGAACCTGGAGCTCACTG
>nega3664
CACCATGTGGTTGCTGGGATTTGAAC
>nega3665
TGATAAGCTATTTTAGGGCAAAC
>nega3666
TATGTTGTGCAAACCGGTCTTGAACCAGT
>nega3667
GACACACACAGACAGACTCATTCTT
>nega3668
ATATATGCAGGCAGAATGCTGTATATGTA
>nega3669
AGAGGGCACCTTGCAGGAGTCAGTCCTCCC
>nega3670
AGGAGCTACAGCAGTTGTCTACCTCACA
>nega3671
CATGCACACAGGCACACAAAATAAAAAAAT
>nega3672
AAGGTTTGTACCAGCCTGCTTCAGGCTGGTG
>nega3673
CCTAGTATAGAGGAATGTAAGTGCAGGGA
>nega3674
AGATACCTTTTATAGTAATAACATTTTAAAA
>nega3675
GCCTAGGGAGCCCTCCCTACTCTCTTT
>nega3676
CACGAGGAATATTCCAACTTCATGCCAAT
>nega3677
CGCTGAGGAGGACGGAAGAAAG
>nega3678
ATTAAAAAAAAAAGAAATAACTTGGA
>nega3679
AATATAAAACTTCTAAGATTTG
>nega3680
TCAAGCTTCCTAAACCAAGACCAAA
>nega3681
TAAGATTTTCCCCCTATTGTTGGTTCTCAT
>nega3682
ATGTTCATGTCTATATTTGAATATACATAA
>nega3683
TCAGTTCATGCCACTTGGCTCCATCAGGTT
>nega3684
GTCTGCCCCATTTCTCTTCAGTCCCCACAGT
>nega3685
AATTTTTCTTTTAAGACTCAAGGCAATCTC
>nega3686
AGTCCAATCCAAGGCTTCGGAT
>nega3687
GACGAGACTGCTCCCTTCT
>nega3688
ACACACACACACGCACACACACACACAC
>nega3689
TTCTGTGGGTACAGGACTTGGACTCAG
>nega3690
ATTGACAACTGAAAATGCCAAGGGAGGGA
>nega3691
TCATTTCATTTTATTATTATTTTCTTTTT
>nega3692
TTTGTGTTTTATATGAGCTACTTCCTTATT
>nega3693
TTCCTGGGGTTGAGCTGAGGTCACAGGCTAT
>nega3694
AGCCTGGTTTATTTTACTGAGTG
>nega3695
TCTGTGGAGACACTTCTCCCCTTTGG
>nega3696
AGTATTCTGTAGCCTGTGCTTGC
>nega3697
CCAGGTCTTCTTTGGCTATGAAGCAA
>nega3698
CTAAGAAAAACATCAGGACAGACA
>nega3699
AAACTAAACCTGTACATAACATGACCACGAG
>nega3700
TATCTCCAGTGTTGCCTCACTTTGAGT
>nega3701
CTTTTTGTTTTGTTTTTGTTTTTTAAAT
>nega3702
AAATAGTGGCCCACAACTATCTGTA
>nega3703
CTTAGGAGAGGCTCTTGACAT
>nega3704
CTCAAGACAGTTTCTAAGAAGCCCCTAACAA
>nega3705
GGATGGCCAGAACTTCAGCTCAGCTACAGT
>nega3706
GATTTTCCAATACTTAAACCTCTGA
>nega3707
AGCAAAATTACAGGAAAAAAATTGGG
>nega3708
AGAGCAGAAGGTTTCAGAGAGGAACACTA
>nega3709
TCTGGTGGAGGGTGTTGACCAGATGGC
>nega3710
TAAGTGGTTCTGCAAAGAAAATATATGT
>nega3711
AGTCCAAAGAATTAACCTAACGAGC
>nega3712
GAACAATTTTTTTTATGAAACTCACATC
>nega3713
TAAGAATCCAAGGTAGGAGTTTGAGGCAT
>nega3714
TCCCTCCCTCCCTCCATCCCTCTCTCCCTC
>nega3715
GTGTTCTAGATAAATTATAGTAAGCTCAG
>nega3716
AGTTCAATTTGCCTTAAAGCATTTAACAC
>nega3717
TGGATAGTGGAGGCAAGGGTTCAAGGTTATC
>nega3718
GGGTTTCTCTGTGTAGACCAGGCTGGCCTCC
>nega3719
CCAGCACCCAATGAGGTGGCCACAGC
>nega3720
ATTTTGCTCACAGACTGCTTCTGGTGATT
>nega3721
AGGAGGGAGCATTCATCTCTGTTTTCT
>nega3722
TTCAGATCGTCCTGCCAGCACCTCCCAGGTC
>nega3723
AAAGAGATGAACGGGCTATGCTCCTTACTG
>nega3724
TATGGGCACAGGGGAAAAATTCCTGAAT
>nega3725
GCACATTCTCAATTCTAA
>nega3726
AACTGAAGAGCAAACATGGTGGGGC
>nega3727
CCTGCCACCCACAGTCTGTGTCTA
>nega3728
TCCACTTCAACTTCCTGCTATTGCTT
>nega3729
CGGATTTGTGGATCCATTGCACTGGGATG
>nega3730
GAGTAGGGAACAATCTACATCCAGTTC
>nega3731
GAGTTGTTTCTGAGCTTTGAAACCTGGG
>nega3732
TGTGTGTGCATGTTCATGTCTATATTTG
>nega3733
GTTTTGTTTTGTTTTGTTTTGTTTTTTTTG
>nega3734
TTGCCAAACATAAATTG
>nega3735
AAAAGGTCAAAAAATAATTGGATGCTG
>nega3736
GTTGGCTGACCTGGAACTCCAAATGCAGA
>nega3737
GAAAGAAACAGGGATTCTCTGTATAGC
>nega3738
TTCAAGCCAGATGGATTCTGTTCCTG
>nega3739
TTTCCCTTTTTAAAAAATGCCCGAGAC
>nega3740
TTTAAAGAAAAAAAAAAGAAAAAAAAAGC
>nega3741
ATTTGAATATACATAACATACACACA
>nega3742
CCTTGCTCACCTGACCGGTATCCTGGTTCC
>nega3743
CATCTCCAACATAGCTACAGCCCAGTGAAC
>nega3744
CCCACCAGACACAGCTACTTCCTCGAGAAG
>nega3745
ATTTTTAGTATGTGTGTATCCACATA
>nega3746
GTTGACAAGGGGTCAATTGTACTGGCTA
>nega3747
ACTGTGGATGGTGTCACCCCTTCCACTGAGAT
>nega3748
CTGTGTGCCCAGAATATGATTTC
>nega3749
TTTATTCTGGAAACAAAGAGGCTCAGAGGAA
>nega3750
TCACTATTAGGAGGTGTGGCCTTGTTGGAA
>nega3751
ATCGCTTTTGTCAGGGTATTTAATCCCAG
>nega3752
GGTGCTCATGAAAGATGCTATTGATGAGGAG
>nega3753
AGACCATGGAGTAACACTGCTTACTGACTTG
>nega3754
CTCATTTAATTTAGCTCTGGCTGCCCTGG
>nega3755
TGCCACATGCCCTGGGATT
>nega3756
AACGCTCTTGAAAACATTATCCAACTGTTC
>nega3757
CTTGGTGTCACTGAGGCCTTAGGCGG
>nega3758
TGGTTCAGGGGTTAAGAGTACTTTTATTGC
>nega3759
GTGGTTCTTTGAAGCAGCTCTCATCTGTGT
>nega3760
CAGGCATATACATGATATAGGCTCATG
>nega3761
AAACCCTGTCTCGGAAAAAAAAATTTTTT
>nega3762
CTCTCTCCCCCTCTCTCTTTTCTACCTTCT
>nega3763
CTGTGACCAAGAGCTCTTGATGCTTGTAGCG
>nega3764
CCTAAGCTGGGCTTCCACGTTTAGCCT
>nega3765
TGGCCATGGCAGGGAGGGAGCAGAAG
>nega3766
TCTCTCTTTCTCTCTTTCCCCACCCCCTCT
>nega3767
GTGGCGCACACCTGTAATCCCAGCA
>nega3768
AGAACCCAGAAAAAGACATCAGA
>nega3769
TAAGCAATAAAGATTTGCTGTAGAAGGATC
>nega3770
CCCCCTTAAAAGAGTATCAAAG
>nega3771
GGATATCCCTCCCGGAGTCTCAGAGAGGC
>nega3772
GGGAGTATGGTGTAATCATTTTCAA
>nega3773
TTCCGGGTACCAGACCAAGGTGCCCACATG
>nega3774
TGGACCTGACATGGGCTTTGAAATTTCAA
>nega3775
GTGGTAGTGAGCAGGATGTAAAGTG
>nega3776
AGAGTTTGGACCCCAGCACCTGTATCG
>nega3777
GACAGTCCACAGTGACTTGG
>nega3778
AAGAAAAATCAGTCAAAGAAC
>nega3779
ATTGTTGGGACTGCTATAGACTATGGG
>nega3780
TACTAAGCAAAGAAAAATATTTTTCAA
>nega3781
TTGGCTGGGAAAGAAGGTCAGCTGA
>nega3782
GACCTTGATCTCAGAGATCCACCTGC
>nega3783
TTTTACTCAAAGTGATAGTGTAATACCAG
>nega3784
CCATCAGCAGTCTAAGTTTAGAACACTTGC
>nega3785
TAATACAGGTCGTTGGGAAACAC
>nega3786
TGAGCTTCCCTTTGGCCTCCATTCCTGTAGCA
>nega3787
ATCTGTAGATTGCTTTTGGTAAGATAGC
>nega3788
GAGCTTGGGGAGTCTTGTGTAAGAGTTGGGA
>nega3789
ATTGAGGCCCTGTCTCAAAAAAAGAAGAAGA
>nega3790
GAAGATGGCTGTCATTCTCATCC
>nega3791
TATAGGTGTTTGTATTTTTGAATATTT
>nega3792
GCACCATAGAAACATTTGCATATCT
>nega3793
GTGGCCATTCAGAGTTCAACGATTTT
>nega3794
TTGCCATTCCTCAGGACACTTGAT
>nega3795
TGCTAATCACTGTCAATAA
>nega3796
AGCCTGGAAGACACTCTAATAAATCCCC
>nega3797
CACCTACTGACCGCCC
>nega3798
CTGAAACACACTCTGTAGACCAAGCTGGCC
>nega3799
ACTCAGAACCCATCATAGCTCTGTG
>nega3800
ATCTCAACAATATGGTTTGGGAAATAAGGC
>nega3801
ATAAACTCAGAAAAGTTAAGTGGCTTGCT
>nega3802
ACTTTTTTTTTTTTTAATTAGAC
>nega3803
TCCAGCACTTGGGAGGCTGAGGCAGA
>nega3804
ATGAACAGCAAAGAGTGGCAAGGTGAACCA
>nega3805
GAGGAAGATCTCCACATTTA
>nega3806
TTGTGGAATCGGCTCCCCCCTTCCATTTCTA
>nega3807
CTTAACAGTAGCAAAGTTACAGTTAGAAAA
>nega3808
ATAAGCTGAAGCGCTGAAAAATTCAT
>nega3809
TATTTAATTCCGGTTGTCAGGCTTGTGTGGT
>nega3810
TTTGTTCTTCGTTAGTTTTCTCCTGTCTTTA
>nega3811
GTTAATGAGACCTGTCTCAAAAAAAACAAA
>nega3812
CAGACTGGCTGCTGTTGGGTCCTAGG
>nega3813
TTTATTATCATAAAGCATTGAT
>nega3814
CACTTGAGAGGCAGAGGCTGATGGATCTCC
>nega3815
GCAAGGCGTGAGAAGGTAAACCAAAAAGC
>nega3816
TTCTGCTTGCCTTTGTCTCCTGGGATTCAA
>nega3817
GGATTCAGTCACTGGCACTAACTGATCTCA
>nega3818
TCAAGGGTAGCGGTGACACTGCC
>nega3819
TGCACAGATATCTGGCGTTCAGACCTGCC
>nega3820
TCTATATTTGAATATACATAACATACACA
>nega3821
AGAAAAGCTGGGAAAAAGACTGAGGGACCC
>nega3822
CCTTTTACAACAGAACCATCTCA
>nega3823
TGCAACGTTGAAAAAGTGC
>nega3824
TTTGTTTATCCATGCAATGCATTTGGTAAG
>nega3825
GAACTTTGCATTTTTATGAGGTCACAAG
>nega3826
TTGATTCTTCTGTGTGTTTGCTG
>nega3827
TGTCCAGCTAGCCAGAGCTGTAGGAG
>nega3828
GCTTCAACAGAGGTGAACCGTGTTCC
>nega3829
ATGCAAGTTTGGGAATCCAACCTAGGTC
>nega3830
GATTCCATTACAGATGGTTGTGAGCCACC
>nega3831
TTTTTGGTTGGTTGGTTGGTTGATTGGTT
>nega3832
TGTATTCCTGTTATATACCACATTTT
>nega3833
TTCTGACAACTTGACACAAGCTAGAATATCT
>nega3834
TTCCTAAAAACCTTAGTAAAGCTG
>nega3835
CATATTGCTGAGGCATCATGGGTGTT
>nega3836
AAATTGCAATGCTAGAGTGGATATATTGTGT
>nega3837
GAGAGGATGCTGTGTTCCAGCTTGCTCCC
>nega3838
ACAAACCCATAGGATTAATACCAAGGAGAGC
>nega3839
CCCACCCCCATCCAACACCACCACCC
>nega3840
GAGCCAAAATAAATCTATACTTCCTTTT
>nega3841
GTTGGCTAGGTTTACTGTATTGGGCATAGA
>nega3842
GAAGCCAAACCTCCTGCC
>nega3843
ACATCCTTAATCATCAGGGAAATGCAAA
>nega3844
ATATAGTAGTTGTAGGCATTCACTAGGGTTG
>nega3845
TTCCATTTCTCCATCTTCTCTGCCA
>nega3846
GAGTGATCACACTGAAATCTCAGAAATGG
>nega3847
CTCACACACACACACACACACACACACA
>nega3848
AGGCCATAAAAGCACACATGTGGCTGTATT
>nega3849
AGGGCTTCCTGGGCCCTCAGCAAGCAC
>nega3850
AGAGGAGGAAGCCTCAGTGAGAAAAA
>nega3851
TGTTGTTGTTGTTTAAAATTATTGGGAGA
>nega3852
CCCTGGTGGGATGGACTCTTATACCTCA
>nega3853
TAAACACAACAGAACAGAACAGAACAG
>nega3854
CCTGTGTGTCTCTCTATTCGGGTAATGGGA
>nega3855
TTCAAACCATCTGCATCTGATACTAGGGTGA
>nega3856
CTGCCTGTGATAAAGACTTTGGG
>nega3857
CTGGGTTTCACTGGCTTTTTATGTTGTCCA
>nega3858
GAGGAGGCTGTGTCTGAGCAGACCGAT
>nega3859
CCATGGTGTTTCTTCTCAGCAA
>nega3860
GCTAGCCTGGTCTACAAAGTGAGTTCCAGG
>nega3861
GATCCCCATAACTATCAGGGGGCCCCACGG
>nega3862
GGGAGCGTGTGTGTGTGTGTGTGTATGT
>nega3863
CCGGCTGACCATGAATTCACTGAGATTTGCCT
>nega3864
TGGGTTCTCTAAGAAAGCAAGCTGAGCA
>nega3865
TTTTTTTTCGAGACAAGGTTTCTTTGTGTA
>nega3866
TCCAACAGCCCATATGGAATTGAACCCT
>nega3867
GACAACCTGTATTTCATACTTAAGTCCC
>nega3868
AGTATATAGCTGGTTTATTAGGAAGCAGCAC
>nega3869
GGAAGCTAGGACGTGTCTTTTT
>nega3870
CCTTCCCTTTCTTTCCTCCAAACCCTC
>nega3871
GCTAGGAGGCAGGTCCAAACTCCAGATA
>nega3872
GAGTGTGGGGGCAGCCTAGTCTA
>nega3873
GAGGCCAGAAGGCAGCATCAGATCCC
>nega3874
CGAGTGCTGGGATTAAGGGCGTTCGGCA
>nega3875
AAACTAGGAAAGGTGATAACATTTGAAATG
>nega3876
TGACAGTGACTGCATAACTGTGCAC
>nega3877
ATGTTCAGTCTGACTTTTCCAGATTCGTCG
>nega3878
ACCAGAGGCAGGTAGATCTCTGTGA
>nega3879
ATAAAGCAAATAGCTTTTTAAAAGAA
>nega3880
GATTGTGAGAAAGATTCAGTCAGCTCTTA
>nega3881
AAGCTGGCTGAGCAAGCCATGAAGAGCA
>nega3882
AGCACTTGGGTCAGATGATTGCCACCTG
>nega3883
TTTTACAAATACCATGTAAT
>nega3884
TGGTTTACCCCTTCCCATTCTTCCTTCC
>nega3885
CTTTCTTCCCAATTGTCCAATAAGAGCCT
>nega3886
GGCACTCTTACCACTGAGCCATCTCTCCAG
>nega3887
CTGCCTGTGCCTCTGCCTCCTAG
>nega3888
CCCAGCATAGCCTTGCAAGAGACAACTAT
>nega3889
TGTTTATTATTATTATTATTATTAATTATTA
>nega3890
GACAGCTTAGTCAACACAGTGAGTTACAGG
>nega3891
TCATGTCTATATTTGAATATACATAAC
>nega3892
TGGTTTCTGTCTTCCTGTAGATGCTCA
>nega3893
TATCACATAATGCTGTTTGTC
>nega3894
GAAGAAGTTTGAGAGGGCAGAGAAACGGA
>nega3895
ATGGTGAGTATGCTGTGACCAGCAGCT
>nega3896
CAGCATTTAACTGAGATA
>nega3897
CCTGTAATCCTGGCCCTCAGGAGGCAAGGCT
>nega3898
AGTGATAGAAATGGCACTGAACCCAGAGC
>nega3899
CCTTCAGTCCGTAGTAGTGCAGTAGGTGT
>nega3900
AAGAAAGCTGGGCCCAGAGATAAGCAT
>nega3901
CACCCCATGACTCACTTGGTGTTTAC
>nega3902
GAGACAGGGTCTTACTATGTAGCACTGGCTG
>nega3903
GTTTCATGGTTGGACCT
>nega3904
CATTTTGTAATGGGCTGAGACTTTAGA
>nega3905
TAGCTCTGGCTGTCCTAGAACTCACTATGT
>nega3906
ATGGACACGCCTCAGCAATAGAAGAGATGAG
>nega3907
ACATAACATACACACACACGTATAAACG
>nega3908
ATAACATACACACACACGTATAAACGCAAGC
>nega3909
GCACACTGTGTTTGCTTAACTCTCACACGG
>nega3910
TTAGCACTCATAAGGTCTTTGTT
>nega3911
CCAGCATTTTTTCTCTTCAATTCATGATTGG
>nega3912
TAGTGGACTGGAGTGAGATTACTTCAGAT
>nega3913
TCTCCTTTCCCTCTAGCAGTTGC
>nega3914
CAGTGAGGCATAACAATCTATAGTTACT
>nega3915
TTAAAGGTGGTTTATTTTA
>nega3916
TGTATATGTATATAGGCAGGCAGT
>nega3917
TATGTGCTCACGTTTTTTTGAACTTTTG
>nega3918
CCCCACATTCGCCGTCACAAGATGGCGCTG
>nega3919
CCACTCCCTGGGCTTGAGTCCTGGACTAT
>nega3920
TGAGTGCTGAGGTTGAATTTGTGTG
>nega3921
AGAGGAGATCAGGTTCCCTTCTCCCCCCTATA
>nega3922
TTGAAAGATTCTCGAATTCCTGGCCA
>nega3923
CTTCCGCCACCAAACCCAATGAGCTGAGT
>nega3924
CCTGTGATTCTTTTATCCTCTTTCAG
>nega3925
TATCAAATATAACAGCAAAAGCATGAGCAAA
>nega3926
ACAGGGCCCTGGTGTGAGCCTCCAGATGT
>nega3927
AACACCATTTATGGATCAGTAATAGCAG
>nega3928
TCTCTTTTTAAGTTCTATTTATTTAAT
>nega3929
ACATGAACATGTATATTCATACACACA
>nega3930
AAGTTACTAGAGAGAAAGTGGCTC
>nega3931
TGAGAGGCAGTATGAAACTCTAATATAGT
>nega3932
AGGTCCCTCCAGCCGTCACTCC
>nega3933
CTGGAACTCACTCTGTAGACCAGGCTTGAG
>nega3934
TGGTACTGTGTGGAAGCTATGGAGTCC
>nega3935
TCAGCTTAAAGAAGTTATAAAGAGTT
>nega3936
CAGGCTGGCCTGCTATTCTATCTGTAGCCA
>nega3937
ATATAAGCCAGTATATTGCTATTTTGGTTA
>nega3938
TTCAGTGGTGGAACAGAAACTGGAA
>nega3939
TTGTGCATGGTGTATGCATTTGTGA
>nega3940
CAAGTCATGGAAATTTTGTTCCGATTCTT
>nega3941
GACCAAGACAACTTTTTTTTTCTCCCTCT
>nega3942
TTGGTTGGCCCCATGTCTTAGGCAGAC
>nega3943
TCAGCAGTCAGTGTTTGCCGGCACGGTAA
>nega3944
CAGGTATAGTGATACCCCAATAGCATTGT
>nega3945
AAAAAGATGAGGGCTATAAACA
>nega3946
AGCAGCTGACGTCTTTCTGTAAGGCAGCA
>nega3947
CAGCACTTGGGAAGCAGAGGCAGGCG
>nega3948
ACTCACAAATATCAAAGGAAAACAA
>nega3949
GTTGTTTTTTTTTTTTTTTTTAATT
>nega3950
TTTAAGAGGATCTAACTGAACAGAAGATG
>nega3951
CGCCCCCACATTCGCCGTTACAAGATGGC
>nega3952
GGCATAAAACGGCAGACATTTTTTTCTTAGA
>nega3953
TTAATCCAACAAGGCCTTCTGATAGTTCTA
>nega3954
CAGATTAAGGCCAGCCTGGCCTACATTGAGA
>nega3955
TGCTGGCATATGCAATAGTGTCTGCATTTG
>nega3956
GGTTTTTGTCAGCAAGCACTTTGATCAT
>nega3957
GTCAGGCGAAGGATGATCCTCTCGCCTCC
>nega3958
AGAAAGGCTTTGATGTCTGCATCTGGAGTCT
>nega3959
AGAACTAGAATCTTCTGTGTTGTCACCTG
>nega3960
GGGAAGGCTCCAGGAGAGCCTCAGGCC
>nega3961
TGAGTTCCAGCCTGGCTACATGGC
>nega3962
AACAAACTTGGAGCCTATT
>nega3963
AGCACTTGAAAAATACATGGATAATCTTCA
>nega3964
AACCACCATATGAACTAACCCGAACCCCTG
>nega3965
TTAATTCTTTGAGAAGCTTCCCAACTGATTT
>nega3966
AGTTGCTATTATGTGATCTCTTCAATTTCTT
>nega3967
ATCAGAGGACAATTTGGGGAGTCAGTTCTC
>nega3968
TCTCTGATGATGCCTAAATAACACACAG
>nega3969
ATCTTTCCCTCCCCTTTCAGAGGTTCA
>nega3970
CTATGGTGAAGCCAGACTGACGCAATGAT
>nega3971
GATTGTAATTGATGGCAATCAAATATTAGCTA
>nega3972
TCCCCTCACCCTAGTAACTTTCCTCTTC
>nega3973
GAAGCACCCGCTTTTAGACTCCAACCCAC
>nega3974
GAGGTCAAGGCCAGCTACATTAGTGACACCC
>nega3975
CCTAGTCACTTATGTCTTTAACCCCAGAA
>nega3976
GCATACAGTCAGACTTTTTCT
>nega3977
ATGTTTCATTGTATAAGTATGTGAAATTA
>nega3978
GCTTTGTGGCCACCCAGCCTGCCTA
>nega3979
TTATCAGTATAGCTTTCTGACCTTCCTGGA
>nega3980
TTATGTGTCACATTTCAATTACAACCCGC
>nega3981
CCACCGCTGCCACCGCCACCGCGTCATC
>nega3982
AGAGTCAAGGTCATGTCCCCT
>nega3983
GCATGTATATGCGTGTATATTTTATGCATAT
>nega3984
TTACAGACAGGTGTGAGCTGCCATATGGGT
>nega3985
GGCATGATTTAATGTGTGGTTCTG
>nega3986
TGTACTCACATGCATAAAAAAAATAAATAA
>nega3987
TGTTATTTATATACACGTTAACGTGAGGA
>nega3988
GTGAGGGTATCAGATGCCCTGGAACTGGA
>nega3989
GGGATTCCATCTGCATGCCATTGCACCCCAT
>nega3990
GGCTCTCGCCTGTACCAGAAACGGCTGGC
>nega3991
GTACCTGCTGAGCCATCTCACTGG
>nega3992
AGAGAATGGGGACACACACACACACACACA
>nega3993
CTGAGCTATATGGGGAGTGTCGGGTCA
>nega3994
AGCATGTGCGTGCTCTGAGCGTGGTGT
>nega3995
AGGCATAGCATGAGAGTCCTCACCAGACACCA
>nega3996
GGATTTCAAACATCTGAAGATGGTCAGTT
>nega3997
TATTATCTAGTAAAGATTTTTTTCTCATTC
>nega3998
CTCTTAGGCTATATTAGGAGCTGGAGGTCA
>nega3999
GCCTGCATAAGAACTGGCTGTACGGCATTT
>nega4000
AGTCCCTCCCTTCACCCCACCCCCACCCCA
>nega4001
CCACTGTACTTAGAGGCCTCCGAGAATGC
>nega4002
GAAGAGCAGTAAGAGCAGTCGGGTG
>nega4003
AAGCCTCCCAAACATGAGGGCTGGAATTTG
>nega4004
CTCCCTATGGGCATATGGGGGCCATTTTCT
>nega4005
ACAAAACTAACTTTCAATAGTATTTCAG
>nega4006
GACCAGATTGCCTTCAAAATCATAAGT
>nega4007
CCTTAGGGCCTATGGGCCACTCTAGCCATA
>nega4008
TGTGGAAACCCCAAAACAGTTATTTCACCCC
>nega4009
GGCTACATTCTCTCCACCAGCTCATAGC
>nega4010
GGATAGTTCCTGTGATTGTGCAGTGTCTGGG
>nega4011
CCATTGATAGGGGGCATATATTTATGGTG
>nega4012
TAACCTAGGTGAAAGAGATG
>nega4013
TGGGATATGTGTCAAAAAACCCTTTCACA
>nega4014
CTTCATGTGTCAAGAGATAATTGCTTGA
>nega4015
GGAGAAGCCCTTGGTCACGT
>nega4016
AATAGAGCAAATCTAGTTCCTAATCTTCCTC
>nega4017
TTGTGGACACTCACAGAGGTGTGTTCATAAT
>nega4018
GGAAGGGGGTACATCCTAAGCC
>nega4019
TCTTTCAGCTCCTACATCCTACCTGCTCCTA
>nega4020
TGTACATGTGTGAATATGATATACATACATG
>nega4021
AAGGACGTGGGAATAATAACG
>nega4022
CTTCAAAGATCAAAGTGTG
>nega4023
AAATGTAAGTGAAATAAGTACCTAAT
>nega4024
GTAATTATATATTCTAGAT
>nega4025
GGTCTTGCCAACAGCAGTTTTGGTTGCCCAC
>nega4026
TGACTATGTCTTAATTTTAATTGTAAAT
>nega4027
GTGGAAATGCTTCTGC
>nega4028
TGGTTCTTCATCATGTTTAGAGTAGCAGAA
>nega4029
AACACAGATAGACACTTGCCACAGATGCA
>nega4030
CATTCTCCTTCTGGTTGCCTTCAGATC
>nega4031
TTTTAACATTGTTGCAACTGCTATAGACTA
>nega4032
TTCTTCCATCTTTCAGTGTCTTCCCC
>nega4033
TTTTTATTTTAATAAAATGATGCTGGACTA
>nega4034
TATTCACACAGTGCTCAGTACA
>nega4035
ACACCTACCCACTCCTGCCTCACAGCCCT
>nega4036
TTGAGCTCTGACCTTCTTTGATGATGAA
>nega4037
ATTTATACTTCAGTCAATGTAAACA
>nega4038
CACCTGGGAAGAGTCTAAATAGGGGATT
>nega4039
CCCTTATAACAACCTTGCAACAACCTTTC
>nega4040
ACAAGAAGACTCTTAGACAAGTAGAGTT
>nega4041
TGGTGGCTTACAACCATCTGATGTGTCTCA
>nega4042
ATAAACGTGTATATGTGCGCGCACACACAC
>nega4043
TCTCTCAGGGTCCTGCTCTCTGATAGGCAACA
>nega4044
GGGTTTTTGAGAATAATTTGTTTTATCTGTG
>nega4045
GTCTGAGTGTTTGTGTGTCTCTATGTGTG
>nega4046
TACCAAAAACAAAACAAGACAAAAC
>nega4047
CCCTCCTTGTCTTTTTTGATATCTTTGT
>nega4048
ACTCTTTAAGATAAAGACA
>nega4049
GGGCCTCAGTTGCAAAAATGCTTCCAT
>nega4050
AGACAAGCCATTGTAAAACTGATCAAAG
>nega4051
AAGAGGTAGAGGCTGGTGGATGTCTGCCA
>nega4052
TCAGGTGGACTTCTCCAGTCTCCATCCAGG
>nega4053
AGAATTGAATAAAATCATCCAGGCTC
>nega4054
AGTAAAAGGCTATCAGACACCGAGCAACT
>nega4055
ACCCCAGTACACTGGTCACCTTAAATGAAC
>nega4056
ACCAACTGGGGACCAAACATCAAACA
>nega4057
GTGCTGCTGCGATGAAACACCACAGCCAA
>nega4058
TGTTAGGTGGATAACCTCAAATTAACTGCT
>nega4059
CGGCTAGCGCCAAAGAGAAGGCCCTCTGC
>nega4060
CAGGTGTCTATAAGCTGTGCACTGTAGGTGT
>nega4061
CTTTTTTTCTTTGGAAACAAGATCTCTCTA
>nega4062
GTCCCCAGCCTCAGTCCAAGGCTTGGCTGT
>nega4063
AGGACAGACAGGGCTATACAGAGAAA
>nega4064
TGTAGCCCTGGCTGTTCTGGAATTTACAA
>nega4065
TAGGGGACATTTTATGGTCAGGAAACA
>nega4066
GGATTAAAGGCGTGTGCCACCATGC
>nega4067
AGAATTCTCCTTTTGGGCTT
>nega4068
ATGGGAAGATGTCATGCT
>nega4069
TGATGGTTTTAATTGTCAACAACATAATCT
>nega4070
TCCATGCTTTTCCCTGTCTCTACTACCCTC
>nega4071
AATTTTGCCCAGCCTCTACTCTT
>nega4072
CGCTGTCAAGCACTAACTTCTT
>nega4073
AAATACTTTCATGTTTGCTTTTCCCTGTTGC
>nega4074
GCTTAAGTGACCTTAGCATTTTTGAGGA
>nega4075
TATGCCTGTATCCCTCTCAGTAC
>nega4076
TATTATTAGCCTATCAGAGCCTCCTT
>nega4077
CGAGGATGGCACCCGTCA
>nega4078
TCTTTCCCTCCTGTACTTTTTCAGCATGG
>nega4079
AATAAGAGGGAAAGGCCAAGCCAGGA
>nega4080
TACAAGATACAAAGCATATGAAACTCAA
>nega4081
TCCAAGCCCTCCCTCCCAGTGTGG
>nega4082
TTGCACACATACAGGCAAAACATTCATACA
>nega4083
TAGTGAGCTGCCTCATGGTGCTGGCATTC
>nega4084
GCCTATTGGATGATGTCACGTGATATTCAA
>nega4085
CCTGCAACTAGCCAGGCTGACAGTGA
>nega4086
ATAGTGAGAAATGATATATCTTTGAACTC
>nega4087
ATCTTGTCCAGATACAACTAGATGTAT
>nega4088
CTCTTTATAGCTCTGGCTGTCCTGGAAC
>nega4089
GAGACAGCATCTCTCACTGAACCTGGG
>nega4090
CAATGGCTCAAGTGCCCACACTCATACAT
>nega4091
GGCTGAAGAGATGCCACAGTTGGTAAAGTT
>nega4092
CTATTAATTGGCCTCTGACCTCTACATAA
>nega4093
ACCAAGATGGGGGCCGCAAGCTAACACCTCA
>nega4094
ATTACCAGCATGGAACCATAGTCTTAT
>nega4095
TTGAATATACATAACATACACACACACGTA
>nega4096
CAAAAACCAGAGATCCCAAAGTACATCCATAACTGAT
>nega4097
GTGTGTGTGTGTGTTGTTGTGTGTGT
>nega4098
TCAAAGGCTGGGCAAAGAATTTCCTGTCC
>nega4099
AATCTCAGAATGAAAGAAAGAAAGAAAGAAA
>nega4100
ACAGGTGTCTCAGAGTCTGT
>nega4101
GGCTGTGGCACGCTGAGAGC
>nega4102
ACTATCCCTGTCCTCCAGGAGCTCAC
>nega4103
ATCCCCAACCCCAACTGCTCCAGAT
>nega4104
GGGACTCAGCAACTGCTAGATCCTTGGA
>nega4105
GTATTTTATTCAAGGCTGTGTCTCTG
>nega4106
CAAGTAATGTTTCCACTGTCACAAAGCTAG
>nega4107
CAGAGGACATTTGGAAGAAACACTGCTG
>nega4108
GAAAGACACAGTCAACCCCCAGAGGGTCG
>nega4109
TATCAGCGTAACCACAGG
>nega4110
AGATGTTTTGTCATGTGATTATCTGCCAGG
>nega4111
CTTTTCTGTTGAATTGATTAAACACTCAG
>nega4112
TCAAGACAGATGTGCGAGTCGGAAAAA
>nega4113
CGCAAGGGAATCCTCAGAGGAAGCAG
>nega4114
AAGGTGTAAGAAGAACTGTTGATAT
>nega4115
AAAGCCTAAAGTAAAGAAGTTGTTTCGT
>nega4116
ATGGCTATCAGATGCCTTATGAGTG
>nega4117
GGGCCAAGCATATACAGACTATCACAGTT
>nega4118
GAAGCTATCCCTATCATGATTTTTTTTTAA
>nega4119
ATTTTGATAGTACCAGCCTTTCATTTCAT
>nega4120
CTGTATTCCACACGGTCAC
>nega4121
ATCATCCCAGCACTCAAAAAGCTGAG
>nega4122
GATTGGGTTTGGTATATAATATTGCTTGCT
>nega4123
AACCTGGATTGGGTCCTGGGACTCACACGGA
>nega4124
GAACGCAGTGACTCTCCCATTCCACGAGAA
>nega4125
TAAGGAATCAGTATGTCACTCAGTCTTGA
>nega4126
GGATCCTGTTGCAGCGTCGTTCTTCCTGGCC
>nega4127
TATGTGGGTGCTCATCCAAGAGGTTCCTGCT
>nega4128
ATGAATGTTACTTTGAAGGAGGCAGTTT
>nega4129
GTTTAATTAAGAAAAAATAATGCTGGGCA
>nega4130
AAAACAAGGGTGGTACTTCTAGGGACTCTCCC
>nega4131
GTACCTGGCAAGAAGCAACTTAAAAAAAG
>nega4132
ATGAGAAAGCACTGCTCACTGTTGGTG
>nega4133
AAATTATTGGGTATACAAGACTGGCAAC
>nega4134
TGATGCATATGAGATATTCTCTCTATA
>nega4135
CTGCCACTCATTGCCCAGGTTTCCCA
>nega4136
ATCTAGAGAGACCCTGCCTCAACAAGGTGG
>nega4137
TCCGTGGGTGGTGGTGC
>nega4138
GTAACCCATCCTGGACTGGGGGTTTTAT
>nega4139
CTTTGCACTTTATTAACTTCGT
>nega4140
CAGGATCCCACTTAAAACAGACATCT
>nega4141
ACAAAAAAGATGTGAATGGAAGGAGAGGTG
>nega4142
TCTTCGATGTTTTCTGAACTTGCTTTTTCT
>nega4143
CATTTCACCTCAGCCTCCTCAGTGCTGGT
>nega4144
CCTTGAAAATCTGACCCTTCTGTTACCTCAT
>nega4145
TTAGAGATAGCAAACCTTGCACTCACAGCTC
>nega4146
ATGTCTTGAAAGATAAAGTCTAGAGTGAT
>nega4147
AGCTGGTTTCTGCGACTTTTAGGCAGCT
>nega4148
AAGAGAGAGGGAGAGGGAGGGAGGGAGG
>nega4149
CTTTGCCATTCAAGATTTCTCTCTTGA
>nega4150
GAATGAGGGCCCCAGCCAACAACATATCATG
>nega4151
GAGTTCAACCCTGGTCTACAGAGCAAATT
>nega4152
TTATGAGTACACTGTTGCTGTCTTCAGACA
>nega4153
ACTCAAAGTTAGAGCTCCTAAAATGAGGAGT
>nega4154
AAAAGAGGCAATCCACCAGCCTCATTCCATC
>nega4155
AGATGAGGAGTAAGGGCTGACTGGAT
>nega4156
CAACACAACACACACACACTGAGAAA
>nega4157
CAGGATAGTTGGGGGGTACACAGAGAAAT
>nega4158
GCAGAGTCAGACCCCTACCTCGTACTG
>nega4159
ACAGGTACACCCAGCTGCTTGGCTTTGAAT
>nega4160
TTGTTTGTTTGCTTTGTTTTGTTTTGTTAG
>nega4161
ACAACCAAATAAAAAAGACTATTGGC
>nega4162
GACAAAGGGAAGGGGAAAGAAATGGGAGA
>nega4163
CTGCAGCTCCTCTCCTCTGGATCTTTATG
>nega4164
TTACAGTTAGGTGTCACTT
>nega4165
GGTCACACACAGGGCATCCACCAGGAAGCA
>nega4166
TTCTTTTGGTGTTCAGAGTCAATAGAA
>nega4167
AGACAGGATCTCAGCATGTAGCCCAGGCTGG
>nega4168
CTATTCCAACAAGGCCACACCTCCCATCAG
>nega4169
TGTTTGTTTTAACTTTTGGTCACCATTCTCT
>nega4170
CCTGCCTCTGGAGTGCTGGGATTAA
>nega4171
GTGTGCATATATGTACATATGTACA
>nega4172
GGAGGCCAATGATTCCAAAAACTCTCCTG
>nega4173
AGTGGGGGAGGACATACCTCATTGT
>nega4174
ATTCATGAGGATCCTGGGGAGAAGATGCA
>nega4175
TACACCTTTGCTCAAAATGTCCCTTTGCAA
>nega4176
ACTCCACAACTGTGTCCAGTAATGCTTGAG
>nega4177
AGGACAGAAGAGGGCATCAGATCCCTGGAG
>nega4178
CAGAGACAGGAGGATCACGAGTCCAAG
>nega4179
CTAACATGTTACAGAG
>nega4180
GTACCATTTGCAGGGAGTGCACAGA
>nega4181
CCGCTTTGGGGGTGACTCTTCCCACTTTAGC
>nega4182
GTTGGATGCACAGCACTGTGAATATCTCC
>nega4183
AGGTGTTGGATCTGGCGTTAAAGAGGGTTG
>nega4184
AAAAGGATTGGCGGAATTAACATAGT
>nega4185
CACTGTGGCTTTCTGTGAATGCTGGCT
>nega4186
GTGGCCTCCAATGAGGCTGCTCAATACTTT
>nega4187
AGAATACTTATGGGAAGAAATATGAAGCC
>nega4188
GGATGTTGAAAAGGTGCAGGCC
>nega4189
AAGATTGAAATTGGAAAAAAAGCTT
>nega4190
CTTACTTCGCTGTACTCGCT
>nega4191
GTACTGGGGCATATAAAGTTTGTGTGTCCAA
>nega4192
CCCATTATCACCAACAAGTGTTGTCA
>nega4193
GGAGGTGGGTTACACAACAATGCCCATGA
>nega4194
CAGCAGACTGTGTAAGTCATCACAATAAAT
>nega4195
GCTGGGCTCAGCACATAACCCATGTCCTTAG
>nega4196
GATTTGGGAGTTTGGGGCAAGTCC
>nega4197
AATAAATAAATAAATAAAAATCAACCAAC
>nega4198
TCTACATGGAAACTGGCATCGCATGCATGC
>nega4199
GAAAAGAAAAAAAAAAACACAAACAACTA
>nega4200
TGCCTCTGCCTCCCAAGCGCTGGGATTAAAG
>nega4201
TGGGTTCTCCCCCCCACCCCCCTTATGTTCA
>nega4202
CGCCAAAAAAGAAAAAAAGAAAAAGAAA
>nega4203
AGCAAAGAAAGGGAGTTGTA
>nega4204
TCATTTCACATTTTGTAGATAGGGATGG
>nega4205
GGTTGTTGTGAGAATTAAATGAACTGCA
>nega4206
AGTCCCCAATATAGAGGAGAAAAGACAG
>nega4207
TTGTCCCATCTCTGACCCCCAT
>nega4208
GCTCTTACACGCTGAGCCATCTCACCAG
>nega4209
TGGGCTTGGAAGATTCAGAAGCCAGTGCC
>nega4210
ATATATGGTTATAAAAAATTAATAAA
>nega4211
TCTTTCACGTCATTTCCTGTGTGA
>nega4212
GTCGGGGCGGATGCCTCCCTCGCCGG
>nega4213
TCACTGGTTGGAAAGAACTGTTTAGGC
>nega4214
ATAGAAACAAAAAGAGAACAGGAGTTAGGT
>nega4215
ACAAAAAAAAAAAACCAAAAACCCAACA
>nega4216
TCCAGAACCAAGTCTACATGAAGCCATGTG
>nega4217
CCCCCTCTACTGGGTTTCCCCAGCT
>nega4218
GTCACCTTGATGATAATGGACTCCTGCACCA
>nega4219
CTTCGCAATGGTTGCAA
>nega4220
CAATGATAATCCTCTTGCCTT
>nega4221
GGAGCCGCGCCCACATTCGCCGTTAC
>nega4222
ACAGTGCACGTGCAGAATATATACCATGT
>nega4223
TTTTAAATTGTATGTATTTGTGTCTGTGTA
>nega4224
TGGCAGAAGCCTGTAATCCCAGCCCT
>nega4225
CCTTGGAAAGGTTGAGGCAAGAGGACTG
>nega4226
TAGCCTGAGAGCTGTACCCAATAAACCTGCC
>nega4227
CATTCATTCATTCATTCATTCATTCATATAT
>nega4228
AGACTGGTCAACATCACTCAACCCAAAAGC
>nega4229
TACATAACATACACACACACGTATAAACGC
>nega4230
TCTATCAGATACACCAGAAGGTTGTGAGCCA
>nega4231
GGCATTCCCCTACACTGGGGCATAGAG
>nega4232
AAGTGTTTTACTTAACCTACTCATTTAAA
>nega4233
CATTCAGTCCTTCCCCTAACTCTTCCAT
>nega4234
TCAGCTTCTACAGCTTCAGGTGCCCTG
>nega4235
AGTCCAAGCAACTCTTACCAAAGGAAGCA
>nega4236
GTGGATCTCTGTGTGTCCAGCCTGG
>nega4237
AGAAGCTGCAAAGGGCAGACTCAGCTGCA
>nega4238
GCAGCAGCCCGCTTAGTTTAGTAAGCAACT
>nega4239
GAGTCCTGTGTGGACCCTTGCGGGTGTTG
>nega4240
TGCATGCCTAGTGCCTCAGAAGGTCAG
>nega4241
GTGACAAGCATGACTCTTGTTCCAAGTCAG
>nega4242
GAATTTGAATTTAGAAAGC
>nega4243
TTTTTTTTTCTCAATGAAAAA
>nega4244
GACAACTCGGTTGATGGGCTGCAGCCAATC
>nega4245
GCCGCGGAGCCCATTTGCAAAGATAACCC
>nega4246
GGAGGGAGAGAAAATTCTCAGAGAGAG
>nega4247
TCCTTCAGTCATTCCCCTTGCTCTTCCAT
>nega4248
TGGCCACCTTCTTGCCAGGAGTCAAAAGTG
>nega4249
TAGCAAGCGCAAGGCCCTGGGTTCAG
>nega4250
CTCATTGTAATTATTCACTTAAAGAAAAAT
>nega4251
GCAGAACTTAAAAGGCAACCCTAAAGGAAG
>nega4252
GCGCGTGCGCGTGTGCCTGTGCGTGCTCA
>nega4253
TCTAGGAGTATGATCGATACATGATGTTTCG
>nega4254
AGACCCTCACTCAAGCCTCGGGATGTGGCGC
>nega4255
ATGATTGTAATCCTAGCTACTCTGAAGG
>nega4256
CAACTCAGGTGTTTTACCTACT
>nega4257
TTCCTGTTGCTGTGATAAAATATCCTAACCA
>nega4258
GGGGTTAAAGGCATGTGCTACCACACCTGCAG
>nega4259
TATTCTTTCAGATGGGTCTTCTGCCATGTT
>nega4260
GGCTTATGCCTTTAATCCCAGCAGTGATG
>nega4261
GAGACAGGGCATAGAGAGAGAGAGTCT
>nega4262
GCTGATTGGACTGCAAGCTCGCC
>nega4263
AAGCCTTGGGTATGATTCTTAGTACCACAGA
>nega4264
TTTCTTACAGAATCAGTAGAA
>nega4265
ACAACTGAACAGATGAAGGAATTAAA
>nega4266
GGAGGCAGAGACAGATGGAGTTCAAAGC
>nega4267
ATACCATACTACTGTACATACATGCATAC
>nega4268
GAGTGTCTCACGTCTCCAATCTT
>nega4269
TCTCATTATGGATGGTTGTGAGTGACCATG
>nega4270
TAACCAACCTTCCATTCTTGAGATG
>nega4271
ATGAGTCGTGTTTATACTCCCTCCAAATGT
>nega4272
GCTGTGGTGGTTAGTTTGGGCCAAC
>nega4273
CTCTTTCTCTCTCTCTCTGTGTGTGTGT
>nega4274
AAGCTCAGAACTTCACA
>nega4275
TTTAAATGTTAAGCAACAGGT
>nega4276
CTTTCCCCCTTTCCACCTTTCCTC
>nega4277
GAGGAGACCTCCAGAGTCTACCTCCA
>nega4278
TGGCACTCACTATGTAGTCCAGGCTGGCT
>nega4279
CCCCAATGGAAGAGCTAGAGAAAGTACCCAA
>nega4280
AGAAGACATTGCCTCCACTGAAAACAAGC
>nega4281
GTTTTGCCTGCAAGCCTGGGTGTGCACACT
>nega4282
CAATCCAAGCCCTTAACTGCTGAGCCATAT
>nega4283
GAAGGGTGGATTAAGGTGGTAATATTAAT
>nega4284
AAAAGTTATTTTTAATAATTTGTT
>nega4285
TTCTAATTTATCATGTTAGTTTTCTTTAGG
>nega4286
TTGGGTGGTTTGGTTTATTGATGGT
>nega4287
GCCATCTCAGAGACAACTTGTAAGGATACA
>nega4288
CCTTATTATTTAAAGGTTTTAGATCTTAAA
>nega4289
GAAGTTAGTGTTCTGTTTATACATTCCAGA
>nega4290
GGCACCCAGGGAGGGCTGCTTATAT
>nega4291
CACCACCTGGGTTTCTAACTCAGGTCCGGCT
>nega4292
GGGAAGCGCCCCCCCCCCCCCCCCCCCCCC
>nega4293
GGAAAGCATGGCTGCATGCAGACAGCCTG
>nega4294
CACACACACACACACACACAATAAAT
>nega4295
TTTTACACTCCAGATTTTCTGCACCCTC
>nega4296
TCCAGAGTGCTGAGTTTATAGGGGTATCAC
>nega4297
GACGCTGGAGCACTCTGTCCTAAATCAAAG
>nega4298
CTTGAGTTGATAGCTTCCTTTTCTTTATTATT
>nega4299
AGGCTGGGAAGATGGCTCTGATGGTAAC
>nega4300
AATACCTTTATTCTCAGCACTTGAGAGGCA
>nega4301
CCAAAAGATACCAAGAGCCATGAGTGTGGGT
>nega4302
AAAAGCTCTGAAGGTGGCTTTAGATCATAC
>nega4303
CTTTCATGTGCATTTCTCTGATTGCTAGTGAA
>nega4304
CGTAAGTGCCTGCATGTATATGCGTGTAT
>nega4305
ACAATAGACCCCCTAATCTAATATG
>nega4306
TCTCTTTCCAGTGATGGCCGACTAGGCCA
>nega4307
AGGATAACAGACTAAATATCTGAACTTGC
>nega4308
TTAGACATCTGTCTGC
>nega4309
ATTCAGTTCCCCTTTGAAGATAACAAA
>nega4310
GTGGTACGGTGCTTGCCTAGAGCGTAC
>nega4311
CCGAGCAGAGTGTTTAATGTTGATGAGAT
>nega4312
TTGTTTTTAACCTTTTTTTTTTTTCTTTAG
>nega4313
AGGGGCGGGGGATGAGATAGGAGGTTTCCA
>nega4314
TCTGCTTCCTGACAACATTACCAATG
>nega4315
AAAACACCGTCATCAAGTTGGCTTG
>nega4316
CTTATCAGACTGATGTTGA
>nega4317
GTGGTGATGCACACCCGTAATACCAGTGCTT
>nega4318
TTGTGTTTAACTGTGCTAAATAACAA
>nega4319
CATGGGTATTCTGAGCTTTTGGGTAAAAT
>nega4320
TGAGAAATTATTGTAGTAATAATTGCT
>nega4321
AGGGTGTTGGGGCAGGAACTGAAGCAG
>nega4322
GCTATGAAGCTCGGTC
>nega4323
GAGCTTTGCAAATTCTTATACTT
>nega4324
AGACCCAGCAGACCATGACCTCACAGA
>nega4325
TCAGAGGGAACACAGCCCTGCTGACAC
>nega4326
CACCCGCCCCTTCTGTTGGTGGATTCCTAG
>nega4327
TGGAAACCTATAAATGGAAAGTCCTAGAA
>nega4328
CTTTTTTTTCTTAAGATTTATTAATTATTA
>nega4329
TTCTTGAAGAAACCATCAGGCTCACCAAG
>nega4330
TCTACCACTGAGCTTCAGGTTTGTCAGCC
>nega4331
AAAACTAAAAATGTACTTGAAATTTTTCAAA
>nega4332
CAACATTCCTTCAGAGCTTCTTCAGTTCC
>nega4333
CCTGTTTGAATGTTTTTTTCCTCTTTTTC
>nega4334
TGAACAAAATTTCTTTGTGTCTGTGTGCCA
>nega4335
AGAGGGCCTGCCTCAGCTCACCCAGC
>nega4336
ACACTAAACTGAAAGCTATAATATGTACACA
>nega4337
AAATTTAAATGTCAAAAACCTCTCTAAG
>nega4338
GGCATGAACCCTCATGGATCCTCAGAGG
>nega4339
GCCTTTGTCTCTTTATGTATGT
>nega4340
GAAGGCAGTAAGCAGTGTTCCTCCATGACC
>nega4341
GAAGTCAGTCTGGGTTACATAATAAGAC
>nega4342
ACCATGACCTCCCAGTTTCCTCCTGCTG
>nega4343
TCCATAACTGTCTACACATATAAACAAAAA
>nega4344
CTTCCCCCACCTGGCTTTTTGGTCAGGGT
>nega4345
ATCCTGTATTCTTTCC
>nega4346
ATAAAATATTCTGTAGCTATCAGTTAAA
>nega4347
GAAGAAGAATGATAAATGAG
>nega4348
TTGTCATCCTATGCCTG
>nega4349
CTGCCATGTGGATGCTGGGACTCAAATCC
>nega4350
GGAAATTTCATGCAGTGT
>nega4351
AAGTATCTGCCCTTGAAGAAGACAAGGGA
>nega4352
TTACTCACATCAACAATACACATTCACTATT
>nega4353
TGCCTCAGTACTGGAGCTAAAGGCT
>nega4354
TAAATAAAAAATAGACAAACAAACAACT
>nega4355
TGGTCATCCACAGAGACCGAGAAT
>nega4356
TTCTGCGTCAGGTCCTGTTCACATAT
>nega4357
TATATGGCTGTGTACACCTTTG
>nega4358
TACCCTTCAAGGGAGATG
>nega4359
GATTGCTGTGAGTCAAGGCTAGCCTAGGCTA
>nega4360
GTGCAGGGCTGCAGGCGTGCGCCACTATA
>nega4361
TCTTCCCACAGTAGGTTCCAGGAATCAAACT
>nega4362
AAATAAAAGTCACTAAAAAAAAATTAAC
>nega4363
ATGCAAGTTCCCGAGCTGATCAATGACAG
>nega4364
TAAGGAAGTAGACGCAGGAGGATCCGAG
>nega4365
TGGGAGTGGTCTGTCCCTAGCAAAGGGTT
>nega4366
TGCTCTTAAGTTAGCTGGGACTATATAGT
>nega4367
CCCTGTCACCACAAAACAAAACAAAACAAAA
>nega4368
TATGGGGCTGTCACATGTATACTTGCTACTGA
>nega4369
GTTTTTTTCCTCTTTTTCTGTAAGG
>nega4370
CAGGTAGATGGGTTTCAG
>nega4371
CCACATGGCAGCTCACAACTGTCTGTAACT
>nega4372
TAGGAAGGAGTCAATTGTCTCTTCTTC
>nega4373
GTGCTTTGGATGGAGAAAGAGGGG
>nega4374
AGTCCAAGCATGCAAGA
>nega4375
AATCACTATGTAGCCCTGCTACGTAGAT
>nega4376
CAGAGATCTGGGGCTTGCTGGCCAGCTG
>nega4377
GTGAAAAACTCCGGGAGAGGGGACCAGAG
>nega4378
GAGACATCGTATAGAAGTCTGTTCTCTTG
>nega4379
CCCTCTGCCTGCATCATGGAGGGTTTATCCTC
>nega4380
TACAGTAACCTGAACTATGGTTATAGTCT
>nega4381
TGCTGTTATGATGACATCAGAGGCCCATA
>nega4382
CTCCTAATCCCAGCATGACTTTGGCGG
>nega4383
ACCATCCAGTGGAAAGAAGATAGCA
>nega4384
GATAGACAGAAAGGGACAGAAAGGGTCC
>nega4385
GATGCACAGTTTATGCCACGCT
>nega4386
GATTAAAGGCACAAATCACCACTGCC
>nega4387
ATATCCAGAGGATAAGAAATGTCCTA
>nega4388
GAGATTAAAATGCAGAGTTGAGGAGCCCA
>nega4389
GTTGAGGTGTTTTCTTTGAAAGGATGAAT
>nega4390
GGAAGAGGAAGAAGAAGGAGAGGAGGAGA
>nega4391
TGGACCAGGCTATCCTTGAACTCAGA
>nega4392
ATGATGGCTCATGCCTTTAATCCCAGCACTT
>nega4393
TGTCTCTGTAACTCCTTCCATGGGTGTTTT
>nega4394
TTAAAAAAAAAAAAAGCCCAAAAAA
>nega4395
TCCTGACCTGTCTGCCTCAGCCTCCTG
>nega4396
AGAGGCTGGGGTCTGGGAAGACTCT
>nega4397
TTTAAATATTTAAAAGGAAAAAAAACTC
>nega4398
AAACAAAAACTCATGGCCTGGGAATAAAT
>nega4399
GGCTATTTATTTTATGTTACTTTGTATTA
>nega4400
CTCACCTTTCCCATGATGGGTTTA
>nega4401
AGAATGGTTGAGAATTCACTGTACTTTGGG
>nega4402
CAAATGGCACTACATTGAACGCATCATT
>nega4403
TCCCACTTCCTCTCCTTCAACCCT
>nega4404
TATTCCATGAATTTAGTGTCCTGATACAGA
>nega4405
GAAAGGTTTTACCCCTGTTGCATA
>nega4406
TCCAGTGTAGACAGCCATACAGAT
>nega4407
GGAGCAAGCAACTCTGTCTACTGAGCCATTC
>nega4408
GCCTGCTCTCTTTTGAAGGGAAACAGA
>nega4409
ATTTTATTTTTGAGAAAGGGTCTCATTATGT
>nega4410
AAGAAGTATGGGTGGTGT
>nega4411
TTCAGTGGTGAAGAGAAGTTGCCAAT
>nega4412
TCATCAAGGTGAGAACATGGCAGAATCCA
>nega4413
GTTTTGTTTTAGTTTTTCAAGACAGGGTT
>nega4414
CTGCACCCATCCAAGAGCTCTCTGGATTT
>nega4415
TCCCTGCCTCTCACACTTGGTA
>nega4416
AGGTACGGATTAAGCCTTTATCAAAAT
>nega4417
AGTGGAAATTTGTGAGAACCTGTCT
>nega4418
ATAAGTCATGGGAACTTAAGG
>nega4419
ATTTGTTACAATTGCTTACAGTCAGAA
>nega4420
ATGGCCATAATCCCAAAATTTGGGGT
>nega4421
TGGAAACTTCTGGTTTCCTTAACAACTTAG
>nega4422
ACTATGTACAGAGGCTCTG
>nega4423
TTTCCAAAACTTTTATCATGAGTGGGT
>nega4424
GTGTCCAGGTGATCTTCCTTCTGGAGCAGCT
>nega4425
AAAAACCAAAAGAAAAAAAAACAACAAAA
>nega4426
AAATAAAATATAACAAACAAACAAGCAAA
>nega4427
CCCCCAGGAAAAAAAATACAAG
>nega4428
GACCTTATCCCCAGGGAAACCAACACTTTACT
>nega4429
GCAGAAACAAGAAGAGAAGGCAGGAA
>nega4430
AAGACCGCACCTCCTAATAGTGCCACTCCCC
>nega4431
TCCTCGTCCATGGACATTACTC
>nega4432
AGAGGCAGGAAAGGGGAGAGACAGCC
>nega4433
TGGGGGAATCTCTGTGACAGCCAGAGCT
>nega4434
ATATTCTAGTAGCCACGTAGTTTAAC
>nega4435
GAGCAGTCGGGTGCTCTAACCCACTGA
>nega4436
TCTGCAAGGGGGGAATGAGAGTGGGGCAGC
>nega4437
TCTGCTGTTACATGAATTCTTGATCTTAGC
>nega4438
GTGCCTATTGCTGCCAGAAGAGGTGTCAC
>nega4439
TGTTTATATAGTATGAATAATTTACGTAATA
>nega4440
GAACTGGTGGTTGCATTTTCCTTGCTGG
>nega4441
ATGGCTCAGCTGGGTAAGGATGCTTGCTGC
>nega4442
TATAGCTCTCAACCAATCATTAATCAAAC
>nega4443
AGTGGGGTATTCCTGTGACAACCTGACC
>nega4444
GTCTGCGGAGATGACTATGACAGAAGCACT
>nega4445
CTTGAATGTAAATGATACCATCCAAATATA
>nega4446
AAGGATCAGGAGTTCCTGGCCAGCC
>nega4447
TGCATGTTCATGTCTATATTTGAATA
>nega4448
AATGCTCCGAAGCCAACAG
>nega4449
GCTATAGAGAAACCCTGTCT
>nega4450
AAGACAGCCACAAGAACAGAATGCCAACTTA
>nega4451
CAGATGCTAAAAATACTTGGAATTCA
>nega4452
CCATGTTGTAGTGTGTGTAAACA
>nega4453
CAGCAGCAGCAGCAGCAGCAGCAGCAGCGT
>nega4454
GAATCTTGACTGGTGATGTGGAAAAAGAGA
>nega4455
GATGTGAGTCTTCAGATGTTCCTGCCGCCA
>nega4456
TACTGGTTTTGTTGTTTTTGTTTTGTTGTTA
>nega4457
CACGTATAGTGATAGATCTGCCCAAACTAGG
>nega4458
TCATAAGATGCTGTCAATCTGTCCATCT
>nega4459
GATGTTTTCTGGATTATGATTCCTTCTTCTC
>nega4460
ACGTTGGCCATTTGGTT
>nega4461
TGGCTCCAGCTGCATATGTAGCAGAGGATG
>nega4462
CTACGCTTTAAAACAAATAGAAG
>nega4463
AAAACAACTAGAATTGATAGAACAAAAG
>nega4464
GGAACAAAGCGTGGTGATGACA
>nega4465
ATTATTAAATAATCGAGGCTAGCCTGG
>nega4466
CTCACTCTGTAGACCAGGCTGGCCT
>nega4467
ATTGGATTTTTTTTTAACACAA
>nega4468
CTCCTGGCCTCTGTGGGCACCAGCACT
>nega4469
TATAGCTGGTTTATTAGGAAGCAG
>nega4470
ATGTGGTGTTAGTTACCT
>nega4471
CCCTTCTCCTCCCAGGGCCAGGCTC
>nega4472
AGAATCCCTGGAGAAGTAG
>nega4473
CTCTGTGTAGCCCTGGATGTCCTGGGAC
>nega4474
GCCACAAAGAGAGTTCAAGACCGCTGAGGGC
>nega4475
AGTGATGTCAGCTGAGACAGATAGGTGCT
>nega4476
TGTTTAAGAGCACTCGTCGCTCTTCTG
>nega4477
CTCTCTCTCTCTCTCTCTCTGTCTCTCTCT
>nega4478
TAATGACTTTTTTAAAAAGAAAAAAAATA
>nega4479
ATGCTCTATGATCCCATCCCAGCACCCCCAG
>nega4480
ACATTCTTTCATATTTTATTTAGTTCATTT
>nega4481
TTTGCCTGGAGACTGAACCCAGGGAGGGC
>nega4482
ATTTTACCTTTGATGAGTATGAAGTGCCC
>nega4483
AACACATAACTCACGACCTCCCATAAGTC
>nega4484
TTAAAATATTTCCGGAAAAATGGATGG
>nega4485
TGGCGCATGCCTTTAATCCCAGCACT
>nega4486
ATGTGGGTAGAATTCTATTATGAA
>nega4487
TTTTTCAGGGTTTCAGCCTTTCCCTAGCC
>nega4488
GAGCTTGTCGGTACCATCAT
>nega4489
TCGGGACAACCTTGGGCAGGTGGCCCTGG
>nega4490
TGCTTTTGGGTCCTCCCTTGT
>nega4491
CCGAAGGTCCCGAGTTCAAATCCCAGTAA
>nega4492
TGTATACTCCTGGATACTCTGCTCTGGGCTT
>nega4493
GAAATAACTCCTTGTTATACTATCTG
>nega4494
TATACTAAAATCTGACCTGCATGATT
>nega4495
AGGGGAGTGGGGGGGGGGACTTTTGGGAT
>nega4496
CAGGTCCTCTGGAAGAGCA
>nega4497
AGCTTCCCCAGTATTAGGATCACAG
>nega4498
AGCTTTAGTTTTCGGCCCTTGTATA
>nega4499
CCCTACCTGTTTGCTTGTCAAACT
>nega4500
CATAGAGAGAGGGAGAGATGGCATGGCA
>nega4501
AGCCAACCAAAACTGCTGTATCAGTATT
>nega4502
ACTCTGGACCTTCGGAAGAGCAGTCGG
>nega4503
CATATAGATAGATAGATATAGATGATATAG
>nega4504
ACCATTTTATAAAACAAAAAAAATAT
>nega4505
TGTCTCCAGTAGAAGGTGGCCCAGA
>nega4506
CCAAGACATCTTACAGAAGAAAGGGTTT
>nega4507
CAGGAATGTGTATGTAGAGGTTTTATAGCT
>nega4508
GAGAGACAAGAGGATAGAGGGAGGGGATT
>nega4509
AGTGGGGGGTAAATCTGAAAGAAGAT
>nega4510
CTTGAATTTCTGGTCTTCCTGTT
>nega4511
GGGTCCAACTGGAAGAGTGATCTCCTAGC
>nega4512
TACCTGGAGATAATCAGACCACTCAAGTTC
>nega4513
CCAGTGCTCTCAACCACTGAGCCATCTCT
>nega4514
TGTGAAGTCAGTTCCCTCTCACTGCCTCCAGG
>nega4515
AAATGAGAAACATCCACTTGACG
>nega4516
ACCAGAAGAGGCATCGCATCCCCTGGAA
>nega4517
GGACCCCAGAGATCCCTCAGACACCGGAC
>nega4518
AGTCGTCTGATCTTGGCTTTAGAAGTC
>nega4519
TTTGTCTCCTTTTCTCTAGGCCACGGAG
>nega4520
TGTGTTTAAAATGTACTTTTTAATAAAA
>nega4521
GGCCATGTAGACCTGCAGAGATA
>nega4522
TGTGTGGTCACTAGATGTTCATTTGATGC
>nega4523
TTCCTTACACAACTGCAAATACATTCTAA
>nega4524
CTAGCAACCACATGGTGGCTCACAACCAT
>nega4525
TATACACATCTATGCATATATACATATACA
>nega4526
CAGGATATAAGGGTCTCAGAGGAAGCTT
>nega4527
TCCATGTGGGATAGATAC
>nega4528
TGTCCTACCACGTGGAAAGCAGAAGCAGGT
>nega4529
ATAGTATTTCAGGAAAGAGTGAAGCCTCTT
>nega4530
GTGTAGCCCTGGCTGTCCTGGAACTTGATCT
>nega4531
CAGAAAAGGCCACCAAAACATTACA
>nega4532
AAAGCAGGAGAAAACTTTAACATGTATCCT
>nega4533
TGTTTTGGTCAGCTGCTGAGTGGTGATTTC
>nega4534
CATCCTTTCCCACTGAGGCTAGATGTGGC
>nega4535
AAGACAGCCTGGGCTATGTAGGACCCTGT
>nega4536
CAGGACATGGAGATAGGATCTACAGAGTGG
>nega4537
AAATTTACTCATGAGATTTAAATCTGATCATG
>nega4538
AAATTTCAAAGCACCAAATG
>nega4539
AGAACTCACTATGTAGCTCAGACTGGTCTTG
>nega4540
TTCAGTTTATTCTGTTTTGTTTTTTTA
>nega4541
CAGAGCGGATGCTGTGACCCTGGGCCTCCT
>nega4542
GATTTTTTTGGTGGGGGGAGGAAACCTTTG
>nega4543
GTGATGTCTCCACACACAATGGGCTGGGCC
>nega4544
CCTGCCTCTGCCTCTGCCTCCCAAGTGCT
>nega4545
AATTGTGAGATGAAATAAATCCTTTCCT
>nega4546
TTTTTAGGGATTTATTTGTTATATGTG
>nega4547
ATTCTAGTTATTACTTTACATATTGTACA
>nega4548
AGGGTAGCCTCGAACTCAGAAATCTGCCTCC
>nega4549
AAGCCAGAGGTCGATGCCCATTGTCTTAACT
>nega4550
TTTATTCCCCCATGCCCATTGTCCAACAG
>nega4551
TTGAGGATTTTCTGTGAGTGCTGAAACTAAGG
>nega4552
TGCCTCCCGAGTGCTGGAATTAAAGGCA
>nega4553
CATGGTCTTTATTGGGACATGGTAAAC
>nega4554
TCAATAGCCCAACTTTGTACTA
>nega4555
ATGGAGAAAGCCAATGAGTGT
>nega4556
TACACTGCCTTCTTGG
>nega4557
ACTCTTATAAGGAACAACAATTAA
>nega4558
TGTCTAGAGCAATGGTTCTCAACCTTCCTA
>nega4559
CCACGTGGCCTTAGGATCCATAAGTAAC
>nega4560
AGAGATGTGAAGCATGAGAGACTCCATGT
>nega4561
TTTTTCACTAATCCCATATTTTTC
>nega4562
TGCAGGTAGACTCCCAGGTTTGCCAGCTC
>nega4563
TCCATGGCCTCTGCATCAGC
>nega4564
AATTGAACTCAGGACCTCTGGAAGAGCAGT
>nega4565
CAAGTAACTCAGCAGATGTCACACAGA
>nega4566
CACCCAGGCCTGAGTCGAATGCCTGGG
>nega4567
CCTGACCGATTCCCAGGCTTCGCAAG
>nega4568
TTTGTTTGTTTGTTTGTTTTAATGAAGAC
>nega4569
AATCAGAGACTCAGAGATAACCTTGGCTA
>nega4570
TCTGTGTAAGTTTGTCACT
>nega4571
TAATCACTAAACTCAGCTGTG
>nega4572
GAGGCAGCGAGATGAGGGAGGAGTGCTGCT
>nega4573
TCCAACTGCACTAGCAGTGGGCACAG
>nega4574
CTGTGCTCTGTAGCCCTTTAAGCTCTGGCT
>nega4575
CAGTCACACGTCAGTGTGAGATGGGGACAGG
>nega4576
CTGCACACACATGGTATACATATGCGTACATA
>nega4577
AATGCTAATTGTGATA
>nega4578
AGCCAGGGCTATACAGAGAAACCCTATAT
>nega4579
CTCAAGGGTGAAAGGATGATTCTGACTTG
>nega4580
GTTTCTGGTCCTCCGTCTTACTGAGGCCATG
>nega4581
GTATAGCCCTGGCCAGTCCTGGAACTCA
>nega4582
GATGCTGTGACCTGTGTATGCAACTACA
>nega4583
ACAAAGAGGGAAAAGGAGAGGAAAGAGAGAG
>nega4584
CTCACAGTGCCTGTAACTCCAGTTCCAG
>nega4585
AGGCAGATCCCTGTGAGATGGAGGCTAGTCT
>nega4586
GAATTAAAGTCCAGTCTGGTCCACAGAGGGA
>nega4587
TTCGTGTGTATGTGTGTTGTGTGTGTGTT
>nega4588
GTAAAAGATTGTAATTCTTTTCCT
>nega4589
GTGTAAAGCCCTGGGTTTGGTCCTCAGCTC
>nega4590
CGCAGGCAGCAGAAGAAGATTATGTGTC
>nega4591
CATAGACTTCCAGCCTTGAACTCAG
>nega4592
CCGCGGAGAACTGGGTTCCTGAAAAGAAA
>nega4593
TGTGATGGTGCCTGATGATCTTGTTG
>nega4594
GGGGTGGGCTTTGAGATCCTATGCTCAAGC
>nega4595
CTGATTCACTGCTTTAACATTGATGTTAGAT
>nega4596
CCTGTTGCCTGTGGATCAGGATGTAGCTCT
>nega4597
ACCATCCTAGATTAATAAGGGGCAC
>nega4598
GAATGTAATTTATCTGCATAGACACAG
>nega4599
AAAAGAGCTCAAAAAATCAGCTGGAGAAGGA
>nega4600
AGCTATCCCAGGAACTGGCTAGTCATAAA
>nega4601
GCCCAGCAATAATAGTAAGAAATAA
>nega4602
GAAGCTTTAAACAAGCTAAGTGAAGCT
>nega4603
TGTCTAAGTTAATTCTTGTGAAAGAGGA
>nega4604
GTGTGTATAGTTGTGTGTGCATGTTCA
>nega4605
CTGCTGTACTGTTTACCCAGAATCAATG
>nega4606
ATCCCAGCACCAGGGAGGCAGAAATAGG
>nega4607
TACCTTAGCTAAGAAAACAGGAGCCCTGGG
>nega4608
CATCCATCATCAGGGAAACTTCTTTTTGGTG
>nega4609
TTCAAGTTTGGTTGGTTCTTGACTTTCCAA
>nega4610
TCTTTTTTTTTAAAGATTTATTTA
>nega4611
CCAGAGCATATCAAGGTGAAAACAAACAC
>nega4612
ATAAAAGAGAGGGTTTAAAATGTTCTCATC
>nega4613
TTACAGTAAAGAGAGACCATGACCAAGGCA
>nega4614
ACTATTGTTCATGGGTCTGAAGGTACTCTA
>nega4615
TAGTAAAGCCGGATAAATATTTATATA
>nega4616
AGATCCCCCTGCCTCTGCCTCCTGAGTTA
>nega4617
ACTTTACTAAAGCTCAAAGCA
>nega4618
TCCAAAATGCCTTTCCAGGCTAGAACCCAG
>nega4619
TATAGACAACCATTGGACTGAAGTCTGCA
>nega4620
AAGCTGACTCTGGGTCTAGGCGGAGCTAGT
>nega4621
ACAGATGTGCACTAATCCAATTCGGGTCC
>nega4622
TTCCCTTTCCTGTTTGATTTGCTCAATTT
>nega4623
AAATTTAGATGCTCTGTTTTGGTT
>nega4624
CTTTCTCAATTGAGGTTCCTCCTCCCAA
>nega4625
TGGCCTCCCTGGGCCCAGTCATGCACTTG
>nega4626
TTTGATCTTAGCCATTTTGACTTGAGAGGT
>nega4627
TCCTGACTAGCCTGGGATTTTTGCCGGGAT
>nega4628
CTCATAAATCCGGCTGCCTTTTTCCCGAG
>nega4629
GTTGTGGTGGTGTGGTATTG
>nega4630
CAGGGTCAGCCTGGTCTACATAGATT
>nega4631
GGAAGGGAAGGGAAAAGATTTTT
>nega4632
TAACATACACACACACGTATAAACGCAAGCA
>nega4633
AGTAGAATGAGAGTGAAAAAGAAAT
>nega4634
TTTGCTTAGCATGCACAAAGCCTTAGG
>nega4635
GCTCACAACTATCTGATGCCCTCTTCT
>nega4636
GTGAAAAATACACAAACTTCAGCTGCATGC
>nega4637
AAAGCTGGATCTTTTGTAAGAACAGCAAAT
>nega4638
CATCTCCCTTTTGAGAAGGTA
>nega4639
TGAAACTCGAGTCTGAGT
>nega4640
TGACCAATGTGGATTAGAGTCTAAAGGC
>nega4641
CTTTCTCTTTATATAAATTTAAGATT
>nega4642
AAAACATTAAGGGAAAAAGTCAGGTAGCA
>nega4643
CCTACCCATATCCAGAGTCTTACTATCATC
>nega4644
ACTAAAAGCATCAAGTGCTGGTGCAGATGTAG
>nega4645
AAACTACTCAGTCACACTTTTATCC
>nega4646
TAGGAGATGTTGCCTTGTTAGAATAAGTG
>nega4647
ACAGTATTCATATTCAT
>nega4648
TAATCATTAATTAAACACATGGCTTAAACA
>nega4649
TTAGGGTTTAACTTGGAGCTACCCCCCA
>nega4650
TCGAACGGGGGTGGGTGTGTGTGTAGGTGTG
>nega4651
TTCCTTCTCTATGGGTCCAATCACACTACT
>nega4652
TTCTATCTGCCTCCAAATTCTAAAATTAAAG
>nega4653
AGACCAGGTTAGCTACTAAATGTCATGCTT
>nega4654
ATTCAGATGGAAAAGCCAGCTATGTGTG
>nega4655
CCGAGCAGAGGCAGGTTTGCACC
>nega4656
AGCATCTGCTGTCTGAGATGGAGT
>nega4657
ACCTCCAACCCTGTTTTCTTTCAAAT
>nega4658
CCTGGGAACATAGCCATTTCA
>nega4659
CATTCAAAGTTAATTAAGATTAGGTATGAC
>nega4660
GTGACTCTAAGATGGGGCAGTGGTTTTAACA
>nega4661
ATTCATGAACCCCTGGCCTCTGCCCTTGG
>nega4662
CTCCACTGTAGGCTGAGGTTCACTTGA
>nega4663
AGAAAGGAGATACCTATATTCCT
>nega4664
CCCAGGGAGCATCAGCTTAAAAGAGAAG
>nega4665
TCATTCACAGTTTCTGGTTGCAACT
>nega4666
TAAACACACACACACACACACACACACA
>nega4667
CAAATTAATGCACCTGAGGTTAAAA
>nega4668
GGAATGTAGCAACTACTTAATGAATGCCC
>nega4669
AGAAGTAGGGAGTGCTTCTTCTGTTTT
>nega4670
AGATGTGAAGGTGGAACCTGTCATCC
>nega4671
GATGAAGCCTGCTGCTTTGTTCTGTCGCCA
>nega4672
CTCTCCCGTTTTTTCTTGAAGGCA
>nega4673
AAACCTAGAACCGAGGTGGAAGGGACCC
>nega4674
CCAACCCATGGACACGGG
>nega4675
CTGCTTTTATCTGGGGGATGTTTTATTA
>nega4676
AGATCCACCTGCCTCTGGCTTCTGAGTAC
>nega4677
CAAAACGTAATGAACTGGTACTCAGCTTGCT
>nega4678
ACATAACATACACACACACGTATAAACGCAA
>nega4679
TGGATAGCCAGCCAGTCTAGCCAGTCTA
>nega4680
TCTTCCAGCACAATGAAAGCTAACCAATA
>nega4681
CCATGTAGGTCCCAAGGATCAAAATCAGCT
>nega4682
GCCAAATATTGGGAGATGCACCATCTTCA
>nega4683
AAAAAAAAAAAATTAAAAGACAAAAAA
>nega4684
CAGATGCAATTCATTGGCT
>nega4685
CATTTTCTTCACCAATTCTTTTTA
>nega4686
TCAAGAAACCAAAAAAAAAAAAGGAAAACC
>nega4687
GTTTCTGGCCCTGGGTTACCTCACTCAG
>nega4688
TTCAGATTACTCATTAGTGCTTGCAGT
>nega4689
CCAAGGATGCACATGGGGCTCACAACACTG
>nega4690
TATGAGTCCATAACAGCAGTCCAGTC
>nega4691
GTGTGTGTGTGTGTGTGTGTAAATGAAA
>nega4692
TTGAGGACCTGAGGAA
>nega4693
CCTCCTAATTTTCCCTACTAGTT
>nega4694
TTTGGGAGTTAAGCACAGTAAAAGAGCATA
>nega4695
CGCCTGCCTCTGCCTCCCAAGTGCTGGGAT
>nega4696
CCTGTCTTTGAATGTTTCAGGACCTTTGAT
>nega4697
TCTTAATTAGTATTAGAGGTAGCAT
>nega4698
CATGGTGGCAGCATTTTTATTCCTG
>nega4699
ACCTGACAGCCCGAGTTTGACCCCCATAAT
>nega4700
AGGCTTCCATGGCTACTGTGGCCTGTGT
>nega4701
CAGCTGTAGGAGTTGTCTCATGAAATTTG
>nega4702
TCGCCTCAGTTAATCTTGAATTTACTATTC
>nega4703
CTACTGCTGGTTTGAAGACAA
>nega4704
TACAGAGTGAGTTCCAGGACAGCCA
>nega4705
CTCTGCTTCCACTGGGGTTACAGGCAA
>nega4706
AGCTGAATTGGAAAATTCAAGGCCAGT
>nega4707
CAAAGATCCTAAGTCAAAACATCCAGGAAA
>nega4708
CATAAGACTTAGCTGCAGTCCCAGGCGCCA
>nega4709
AAAAAAAAAAAAAAGAGATTATATTTAT
>nega4710
CAACATTCTGTAGGCTGAGAAAGATG
>nega4711
CTTCCTGGGCCTCAGGGAGCTGCTGG
>nega4712
GTTTTAAACATTTAAAATATATAT
>nega4713
TTCTTATTTAACTTATGTCTTCTTT
>nega4714
CACCACATGCATACATATGC
>nega4715
TCTTCAACCTGCTCAAACAGGGCCTTGAAC
>nega4716
TAACTTTTCTTGTTCCTTGAAGAA
>nega4717
AAGAAACCCGGGACCCCCACCAAAGAGG
>nega4718
TTGAAGGGAGATCGAC
>nega4719
TGTGGGCAGCTGTAGGGGCTGTGACTC
>nega4720
TAACATTTATTTACATAATATAAATTAAT
>nega4721
GCAGGTACTCTGTCACCAGGCCACACCTCA
>nega4722
TAAAGAAATGAATCTCTAGTATTG
>nega4723
TAGATAATACATGTAGG
>nega4724
ACATGGTGGCTCACAACCACCCGTAACGAGA
>nega4725
TGGTTCTCAGGACCTCAGCTTCTCACTAATG
>nega4726
AACCCACATTGTAGAAAATCAACCTGAG
>nega4727
CAAAGGATGCTTGTTGTCTAAGCATGA
>nega4728
ACTCTCAGCCCCCTTTCCAGCACCATGTCT
>nega4729
TGGATCAAAAGTGTGCCCTCCATTTCTG
>nega4730
TTTTTTTTTTTTTTTTTTTGAGGAA
>nega4731
TGACTAACACTATTACCCATTAAGCCA
>nega4732
TTCAGAAGAATGTCTCTCTCTCTC
>nega4733
CTGGCCTCTGTATTCCACACCGTCACCCG
>nega4734
GGAATTAGATGATGGCTTACTGGCTGGG
>nega4735
CATCCTTGTTAGAAAGCATTGGAGAAAC
>nega4736
CTGTTCCCGAGTGGGCTGTTTAACCCCCG
>nega4737
CTCCTCTGTGGTCACTGTCAGTTCC
>nega4738
GCAGAGACAGTATCTCCAGGACAGGTTGG
>nega4739
TCCTTGTAACTTTTGAGAACTCAGCTCTGG
>nega4740
TGGCTGTCCTGGAACTCACTCTGTAGAC
>nega4741
GAGAGAGAGAGAGAGAGAGAAAGAGTTAG
>nega4742
AGGCCCACTTAAGTAAGCAGTGTGTGC
>nega4743
GTTGCAAGGTTCAGGTCCTGAGACAGG
>nega4744
TAACATACACACACACGTATAAACGCA
>nega4745
TATAATATAGTCATAATGATTTTTCTCT
>nega4746
AGGGGCTAAAGTAGCTTACTTTTGGT
>nega4747
GAGGGCCTAGCAAGTGTCCA
>nega4748
GTGTGTGTGTGTGTGTGTGCGGGCAAGTGC
>nega4749
AAAAAAAAAAAAAAAACCCAGGCCCAGATAGA
>nega4750
TGCCTTGCTGTGTGACCTTGAGCGAGTTC
>nega4751
GACCCGAGTTTGATCCCCTTCAGATCCT
>nega4752
GCTGGCAGGAGAAGACAGGCCCACAT
>nega4753
TACATTGCCCTCTGTAGGCCAGGCTGGCC
>nega4754
ACCTGAAACTCATGGGTGGCAATGTC
>nega4755
GCCAGGCATACATATGAG
>nega4756
ACCTTTATCAACCACTCCTTCCCCGCGATG
>nega4757
GTCAAACAGCAGGTGCCTTTCCCTGCTGA
>nega4758
CCTCCCCCTGCTCACCAACCCACCTACTCCT
>nega4759
TTTTATGTATGTGAGTACACTGTCACT
>nega4760
GTCCTCTGGAAGAGCTGCCAGTGCTCTTAA
>nega4761
TCCACTGGTGGCATCTCCTCTCTTC
>nega4762
TGATTGTCATGGTTCTGATTGGACACG
>nega4763
TGTGTCTTATTTGGCTTTTTATGGAGGTG
>nega4764
GCTACCAGTAACTCCAGATCAAGATCCAGA
>nega4765
ACTCCTGTCCATCTCTCCTCAGAAAAGAGC
>nega4766
TCTTGTAATGGCAAATGTGGGTGCGGCT
>nega4767
TTAAGCACCATGTCTGAAATATCACTT
>nega4768
AGACATCACAGCAGACATTGAAGAAATTCA
>nega4769
CTTATGTGGAGGGAAGGGGACAGCCA
>nega4770
AGAGTCTGCCAGCTAGCCTCAGGGCTTGGA
>nega4771
TCGAACTCAGACTCTCATGCTCATTTGGCA
>nega4772
TGTATGTGTGTGAGTGTATGTCAGAGTGTGT
>nega4773
GCGGCAGCAGAAGGATCAACATTTGAAT
>nega4774
TCTCTTCCCACCTTGTGGGTTAAAGAAATT
>nega4775
AAGAGCAGTCAGTGCTCTTAACTGCTGAGCC
>nega4776
TGTAACCTGTTGAACAACTGAACCCA
>nega4777
GTCAGAGGGCAGCATGTGGGAATTGGTCC
>nega4778
TATAACTCCTTCCATGGGTGATTGTTTCCA
>nega4779
GAGCATCTTATATATAAGACAGGATGTGAG
>nega4780
TTCTCTTGCTGTGATATGGCACTGACCA
>nega4781
TTAGCAACTTGTCCATGACACTAGCGAG
>nega4782
TGTGACCTGGTTGGAATGGGTTTGTCATT
>nega4783
GTGGTGTGTACTCTGTGTGTGTTTCCTC
>nega4784
TTCTTTTCTGTTTCCTAGCCTA
>nega4785
AAACCAAAAAAAAAAAAAAAAGCTAAAGA
>nega4786
ACTGAGTGTTGCAACAGTAAAAATTGAGCT
>nega4787
TTCTGATGGGATTTGTGTAGAATTGCTATT
>nega4788
CCACATGTAAGCAACCCCAGTCC
>nega4789
ATGGCTCTGCCTTCATAGTGGTGGGAT
>nega4790
CAGAGATCCACCTGCCTCTGCTTTTTGAGT
>nega4791
AATAGAAACCAAAGATACAATAAAAA
>nega4792
ATCAGAGTTCTCCAAGAGTTTAC
>nega4793
GAAATATATGGTGGCAAAACATTCA
>nega4794
TCCCCACTGGCGGTGCTGTTTAAGGGAGGTT
>nega4795
TGGATAGCCTTGGCTGACCTGGAACCATT
>nega4796
AGTGTACTTACATATAATAAATAAAT
>nega4797
CCTTTCTTTTTCCCCTCCCAATTCCC
>nega4798
TTGTTGTTGTTTTGTTTTGTTTAATGGAAA
>nega4799
TATTCACTTCCAAATAGGATTTTCGAAAAT
>nega4800
ATCTTCTTTTAAAAACTCTCT
>nega4801
TGGATGCTTCTAAAGAGGATGTCTACCA
>nega4802
CTTTCTATTACTCCACTTCAATAGTG
>nega4803
AGAGAAATCAATACACAGACT
>nega4804
GATTCTATCTCACCCCCATCAGAATGGCTCTC
>nega4805
GCAACAGATTGGGAAAGGGTCTTTGCCTAT
>nega4806
TGCTCTTGTAGAGAAGCCAGGTTTAATTCC
>nega4807
GCTTGGAGACAAAGCAACAGGAGCATGACAT
>nega4808
ATCACTTGGGAGATAGAGATAGGAAGAGT
>nega4809
TTTTTTATTTTAGAGTTTCTTTCTTT
>nega4810
TCTCAGCAACCATGTGGTAGCTCACAACC
>nega4811
GCATTTTCTTGATTGATCTGGAAGAG
>nega4812
CAGGGCATTCCTTTCAGTCATAGGGCCTGGC
>nega4813
AGAAAACAAAAACACAAAAAGAAAAAAAAAA
>nega4814
TTTGGTTTTTGTTTGTTTTTTGTTT
>nega4815
AATAGTTTTTGATTATGTTGTTTTT
>nega4816
TACTTGGTTCGTGTGATTATGGAGTCTG
>nega4817
TAGAGAACTCTGTTTTGGGTCTTTGT
>nega4818
TCAGATGTGATCTGTCAGCTACTG
>nega4819
GATCTCTGAGTTCCAGGCCAGCCTGGTCT
>nega4820
TTTTCTATGCCTATCCCTGTTCATCTT
>nega4821
GATAGTTTCTGCAATTGTGTGATATTTGGAA
>nega4822
AATACCTTACAGTTGGATCTCATGGA
>nega4823
CAGCCAGATCCACATAGCAATCCCTAAGC
>nega4824
TGGAAAAGTATTTTTTTGTTTGTTTGTTTT
>nega4825
TTGCTCTAGCACAGATGAACTTTGAGGGCAT
>nega4826
AATGATCACTCTACCC
>nega4827
CAGTTCCAAGGGCTGGCCTCCTCTAGCCTCC
>nega4828
ACCAGAGCAATTCAGGGCAGGTGGAGCTGTG
>nega4829
GTGGTTGCTCACAGTCACCTATTGGATGGA
>nega4830
GGGGGGGGGGGACCCAACTCCTCTGGC
>nega4831
AGCATTAGTTTTGGGTAACGAATAATTCT
>nega4832
ATTTGAATATACATAACATACACAC
>nega4833
TCCCACCTCGTGCTTTGGTTTCAGGGTTACG
>nega4834
CATCTATCTATTGCTCATACTGCTTGTCCCT
>nega4835
AACTGACTCCTGGACATTGACCTTTAACC
>nega4836
TCAGGTACGAAGTCCACTAGC
>nega4837
TCTGGATCTCACTGTGCTACTTCGTGGCCTA
>nega4838
ATGTTCATGAAAAACAGAAAGG
>nega4839
ATTACAAGTGAAGATGGCTGTCA
>nega4840
AGCGATCAGCTTTTTGGACTAAACAGCCT
>nega4841
TCTCTTTCCTCTATTTTGGAATGGTAATGT
>nega4842
CTTTTGGGATAGCATTTGAAATGTAAATGA
>nega4843
AAACATGGCTGGTTCCTTTTATAAACTAAC
>nega4844
GAATTTGCAAATTGCCCTTTCTATCTCAGTGA
>nega4845
GAGCAGCTTCCCAATAAACCTGCACTTAA
>nega4846
GTTGTGTTCTCTAAGATGGACCTGAGA
>nega4847
AGCACTCAGGAGTCTGAGGCAAGATTGCC
>nega4848
TTTGCTCAAATCTCTGCCCATTATAAAAT
>nega4849
ATGCCAGTATGGTACCCAGTCTCCTACTGCT
>nega4850
TTATAGATAAGGGGAATGGAGATCCA
>nega4851
ACAAGGACAGTGTTCTTTGACTCATCCGTT
>nega4852
GTGCGGCTTGCTCTGAATCTCCAAAAATA
>nega4853
CAGGAGAGAAGTCCAGAGTGCCAGGAG
>nega4854
AGTGTCATGCCTGCCTGCCTGCCTGCCCT
>nega4855
CAGCAAGAATGCAGTTAATGTGAGCTACG
>nega4856
CAGCAAACTGCTCTAAAGAAACTG
>nega4857
ACTTTCTTCGTCTTTTTTTTTTTTTTTTAG
>nega4858
GTCTATATTTGAATATACATAACATACAC
>nega4859
CTGTTTCTAAAGTGCTAGTTGTTTTCAGC
>nega4860
ATCCACTTCTGTATTTGTCAGGCACTGGC
>nega4861
CTGTGCTGGAAGGCCTGCCCAGGACAGTG
>nega4862
ATGAAACAAATGGACCTGACAGATATCTA
>nega4863
TTTATTATATCATTCAACTGTGTTTT
>nega4864
CTGGTACCCATAGAGGCGAGAAGAGGGTGT
>nega4865
TCACAGCTGCCTGAATGGCCTC
>nega4866
AGGCATACATTTTTTTTTGCAAAAATTTT
>nega4867
GAGCACTACACACATACAGTG
>nega4868
AATTGAAAAAAAGGAGAATGAGC
>nega4869
TGTGCATGGGACACAGACATACATGC
>nega4870
AAAGAAAAAAAAAGAAAACGCAAAACCAGAT
>nega4871
GCTGAGCAAACGTGACAGCCAGAGTTCAA
>nega4872
ACTTTATAGTGTGTGTGTGTGTGTGTGT
>nega4873
ACTGTCTTATTCAAAATAT
>nega4874
CCTAGCTGACCTGAAACTCTTTGTAGACC
>nega4875
ACGGCTCTCCTCTCTTCTAGT
>nega4876
CACACACATGGCTGCTCATAACTCTGAAT
>nega4877
TCCCAGCATCCCTAAGGTGAGATGCAAAC
>nega4878
GTCTGTGTATGTCTGTGAATGTGTCTCTGTG
>nega4879
GTTATTCACCTGAGGGTTAGGTGCAAC
>nega4880
TGACATCAGTGCTTGTCT
>nega4881
TTGATTGTTAGTTTTTCTC
>nega4882
CTGACTTGTGAAAATTGTCCTCTGATTTCCA
>nega4883
AGAGCCATGTTTAGTTTCTAGCATGCAC
>nega4884
TGCTCGTGGGCTGACAGC
>nega4885
AGGATGACCTTAAACTCCTGATTCTCCTGCC
>nega4886
CTAACCAGTATCCCCAGAGCTCCCTGGGA
>nega4887
GGGGATTCCTGTGGCTTCTTGCCACTTTC
>nega4888
GTCACTCTTTGAACTAGTCCAGTTACAGCCT
>nega4889
CCAAGCTATCTCTCTAGGTCCACCATGT
>nega4890
GGTAGTACACACTCAGGAGGCAGGGGC
>nega4891
TAACTGAATATAGTAAT
>nega4892
TAAACATGGAGTGTATTTATTTATT
>nega4893
GCTGACTCCCTCAATGACTTCTAGCTCATTA
>nega4894
GAAAACCAAAAAAAAAAAAGCCTCCATAA
>nega4895
TCACGTATAAAATAAAAATGAAATC
>nega4896
CTTCTCTGAATCTTGATTTACACAA
>nega4897
ACAGAATAAGTTCCAAGTCAACCAAAGCT
>nega4898
CACTGCCTGTTTCCACCAGAGAACC
>nega4899
GCTTGTGTTTTCAGCTGTTTCAAAAT
>nega4900
CTTGGGAAGCTGAGACTGGAAGCGTTAAT
>nega4901
GATCTCCGAGTTGAACCAGCCTGGTCTACAG
>nega4902
TTAAATCTATGAGATTTCAAAG
>nega4903
ATCCACAGTCTGTCAAGGACCATTCCAACA
>nega4904
TATATTGAATCAATATTTGAATGGG
>nega4905
TTAGCCGTTGCAGAAAGAAGAGCAGA
>nega4906
ACATGAAGATCTGTATGAAAGGGTCG
>nega4907
AGACACCATGACCACGGCAACTCTTATAAA
>nega4908
GGAAGAAGGCCAGAAAACCAAGATGAAAGG
>nega4909
TCTCTGTCTCAAAATCAAAATGA
>nega4910
ACACACACACATATACATACACATAGTTA
>nega4911
GGGATCCAAGCTGGGTCCTCTAGAAGAG
>nega4912
TGATAAATAAATAAATAAATAAATAAAC
>nega4913
GACGTTAAGAAAAGTCTCTGGGGA
>nega4914
CAGCACCAGTTTCAGGACAGCCAGGGCTA
>nega4915
AGGACAAGAAAGGGTCGAGTGTGTCTGGAT
>nega4916
GGTTTCTATTGCTGCAATGAAAAATCATGA
>nega4917
GATCTTGTTAAAGCAACCCTGAGAGACTA
>nega4918
AGAAGGGAGACCAATCAGGATTATGTGAGA
>nega4919
GGCTGGCTAGCCTGCTGTATGCAGTAGTGC
>nega4920
CTACATGCTATTGGAATGCCAAAGTTCC
>nega4921
AGATTACCAGATGGTGAAAGGCAAGCGT
>nega4922
CTCTGTGTTCCAGAAATGTCAAGCACCTC
>nega4923
GTCTGAGTACTACTCCATCCAGAAATTTGC
>nega4924
CCCGAAGCTCCAACTGAGGTTCCACTCTAG
>nega4925
GAAGCTGCCAAATTCTGATGCTTGCTGGGA
>nega4926
GCTGCTTTTTCTCACCACTCAGAGGCG
>nega4927
TACTGTGGGTAATGAGCCAGACA
>nega4928
AATATGTCTTGGCTTAGTGTTGATGGAGG
>nega4929
ACCTGTGTGCTGTGGAGAGAGCTTCTGGCT
>nega4930
TTTCAGAGCCTTTGATGTGTAAATGTGTGTT
>nega4931
TATGTAAAATAAAAGACTGGACTCTGA
>nega4932
TTGTTGGTTGTTTTCTGC
>nega4933
TGCTTGTGTTTATTTCTGGGCTCTATCCTG
>nega4934
CCAAGTTTTGGGGGGTTTATTTTGTTT
>nega4935
TTATTTTGTTTATATGAGTGCACTGTCTCT
>nega4936
TTCTTAAATAATCCATAAGTGAGAAAAGAA
>nega4937
AACTAAAGCAGCTCCATATCCCACACCT
>nega4938
TGTTTCATGCATGTTTT
>nega4939
CTATAAGTGGAATAAATATTGGAACT
>nega4940
AGTACTGTCTGTTTGTGGGGTGAGAGTT
>nega4941
TGTTTTATTGTATTTTTTCCTTGGATGCCTG
>nega4942
TGCTGAATGCCACCAAACTGCACAATTG
>nega4943
TCCTCCTGTTTCAGCACAGATAATTT
>nega4944
AGCTCTGGGGTGGTGACACAGATGTCCCA
>nega4945
TCTTATGAAAGTCTAGTCAT
>nega4946
CTGACTTGAAACTTGCCAGGTTTTCGCTAAA
>nega4947
ACTTGAGCTTGGTTGTGCCTTCTGTTTC
>nega4948
TTTTAATTGTCAACTTGACTCTGTCTAGAA
>nega4949
CTCTGCCTCCCAAGTGCTGGGATTAAAGGC
>nega4950
ACAGAATTTGCTGATTCGGGGAA
>nega4951
TGTTTGATGAAGAAAGAATCCAACAACGT
>nega4952
GCTGGAGAGATGACTGGGTGGCTAAGCG
>nega4953
AACTTCAGGAAGAAAAGGGTTAGCTTACA
>nega4954
AGGCTTGTGTGTGTGTGTGTGTGTGTGGT
>nega4955
TCCCTCCCAGGTCCCTCTCTCCCTCTACTT
>nega4956
ATTATTGAAGCACATGTGCTTGAGGCAT
>nega4957
GGATTTTGATGAATTTTGTGCTTAAAAT
>nega4958
GAGCCCAATACAAAATGAAAATGTAAAAT
>nega4959
CACATACACCTCCGCTCCTCAC
>nega4960
CAAATACTTAGTATGAAAAGAGTAAAACA
>nega4961
ATAAATAAATAAATAAATAAATAAATAAATAA
>nega4962
TTTGCCCTACAGAAGCTTTGAAGTTTCA
>nega4963
GTGCTCTTGACTATTTGAGCCATCTCTGC
>nega4964
TTTTCAGAAGTCTATTTTTTACCTTC
>nega4965
TGCTCTTAACCGCTGAGCCATCTCTCCAGC
>nega4966
GCAGTGACAGACCTGTTTGTATCTCTTGGAGA
>nega4967
TACCACCAGGACCCACTTTGACATGTGAC
>nega4968
TATGTACATGTGGTGCATATACTTACAT
>nega4969
GTTGGAAGGGATGAGAGTGGAGTAAGGT
>nega4970
ACAACGTAAGTGAGCATGATGCTCTAT
>nega4971
ACATGCCTGCCTGGACGCTGCCATG
>nega4972
AGTCAGTTCTTCCACCATGGGGGCCTTG
>nega4973
TTGAACACATGACAATCTCTTGCTTCAGTC
>nega4974
AGTCTGATACATTCAAATGATGCAATGTT
>nega4975
AGAAGCTAACAGCTTCTGGGACAGGCCCT
>nega4976
TGGATTCCAAATCAGTAGAGAT
>nega4977
GTTATTAGGTTCTCAATGTCCAGCATCACA
>nega4978
CAAGTCCTTTACTAAGAAACAAAGTG
>nega4979
TAGGGAAAAGCTGGAAGAAGCTGAGGAGGAAC
>nega4980
AGGGCATCAGATCCCACTACAGAGAGTT
>nega4981
CCAACACAAGGCTGTTGC
>nega4982
ACCAAGCCGGAAATGGAGTTTGTTGG
>nega4983
AAACTTGCCCACCAGAGAGCAGTT
>nega4984
GCCTTTCAAGAGCTTGTGTCACCAGTGCT
>nega4985
TGTGCCACCACACCCAGCTTCTTCTTCTC
>nega4986
TACTGAGGATTGAATTTAGAGCCTGGCA
>nega4987
CTAGATGACTCTATTGTTCAGCCACTGCT
>nega4988
GAATGCTTATGTATCATTTATTAGGC
>nega4989
ATTTGAGAACAGCAGGAATGGAGCTGGTCC
>nega4990
TTCTTGTCTCCATAGCCACCGCACTT
>nega4991
AGACTGGCAGGTGTTCAATGCAGTCTGGCTC
>nega4992
CAGTCCTGTTCATTTGTTTGTGTAAC
>nega4993
TGATTTTGTTTTTCTGAGACAGGGTCTTGAT
>nega4994
CAGAAATAAACAAGCATCAGTAACTGAA
>nega4995
TCCTTCATTGGGGACCCTG
>nega4996
GTGGGAGTGGGTGAGAAGGGGAGGTGTG
>nega4997
CCTCCTCAGGACTGGGGACCACAGGCACAT
>nega4998
GGACTACACCAGGAGGCAAGGCTCTTTGGG
>nega4999
TCCAATAATCCCACATCTGGATCTTTACCAA
>nega5000
GGATCTGCTAGTTATTAGCTGTGGGATTTT
>nega5001
GCTCTGCAGTTTTACTATGTAAGTTGGGAATT
>nega5002
TTGGTTGGCAAAACTCTTTCCCCAATCTAT
>nega5003
GTATAGCTCTTGGCCACTTACAAGCCATT
>nega5004
CTCTGTGGACCCATGTGGACCCACAGAC
>nega5005
TCTCAACCTTGGCATCACTAACATCTGGGG
>nega5006
CATTCTGTCTCTTTAAAGCAAATGAAATC
>nega5007
TGTATGCATGCTAAAAGAGGGCATT
>nega5008
TGATTGTTATTTGCAACTCTGTTCT
>nega5009
AGTGCCCATTGTTAACTTGAACCAT
>nega5010
GTCTAGTCTACAGTCAGTTCCAGCACA
>nega5011
GAAGAAGAAAGAGAAGGAGAGAAAAGGA
>nega5012
GGTGAGATCCTTTGGTCCTTTGCTTGCCCG
>nega5013
ACTTTGTCTCTATAACTCCTTCCATGGCTG
>nega5014
GGCCTAGCAAACACAGAAGTGGATGCTCAG
>nega5015
ACCTTGATGGCACCCCCTGGTCTCTACC
>nega5016
GTAGGAATCCACCTGTTTCCACCTCAGCA
>nega5017
CACCTCTCTTCTAGAATATGCTCCAAG
>nega5018
GGCACAGAGTCAGTGGACATGCCCACGGT
>nega5019
CCATATCACACATCACACAAACACATA
>nega5020
TAATGGCTTTATATACTCC
>nega5021
AAGCGTTTTTTGGAGAC
>nega5022
GTTTTTGTTTTATCTTATTATATT
>nega5023
GTTTTGTTCGAGATGGACCTCACTGTGTA
>nega5024
CAAACAGTCAAGAAAATGCTAGACCATTTG
>nega5025
GGTAAGCTAAGGCTCAACAGAGTCTTACA
>nega5026
TTGGGTATATGCCCTGAAATAGTATAGCTG
>nega5027
ATAGAATTTCTCTGTGCATCCCTGGCTGTCC
>nega5028
AGACACAGACACACACACAGACACACA
>nega5029
TGTGTGTGTGTGTGTGTGTGTGTGTGTGTTG
>nega5030
TAGATCTGCCTGCCTCTGCCTCTTGATTGCT
>nega5031
CCAAGGGGATGAAGATCTCTCTTTTCTTCT
>nega5032
AAACATGAGGCACAGCCAGAGGACAGTATC
>nega5033
CATTGAATCCCATTATAGATAGTTGTCATC
>nega5034
GGATAGGGAAAGGACTGAAGGAGCTGAA
>nega5035
ACTTAGGACCAATCAGCTTAGGTTGGCT
>nega5036
ACAATTATTTTTCTTATTTGTAGTT
>nega5037
GTGGCTCACAACCAGTGTAACTCCA
>nega5038
TTGCATAAGGAAAGGTTTGTAACTGGCTT
>nega5039
TTTCTCAGAGACAGGGTTTCTCTGGGTAGC
>nega5040
AACTTGCAGGTGTTTC
>nega5041
TTGGAACCTGTGAGTA
>nega5042
CCCACAGCCAAACATCAGGTGGAGC
>nega5043
CATGTGTCTGTAGAAGTCAGAACACGACTT
>nega5044
TTGTTTTGATGATGGA
>nega5045
TTATTTAGAAAAATTACAGTAATAAGCT
>nega5046
TACAGTTAAAACAGTAGAATGAATTATTGCT
>nega5047
TGCTGGGATTAAAGGCATGCTCCCCCAC
>nega5048
TTTTTGTTTGTTTGTTTTTTTTTTTTGTT
>nega5049
AGAGTGCTTCCCAGTTGCCCACCACAGCCAT
>nega5050
TTCCACAGTACCCACAACATGAATCCA
>nega5051
TCACTGTAATGCTAAAAACTAAC
>nega5052
ATAGTGCCTGCTGCCACTGATCCACTTA
>nega5053
GCCTGTAGAGAGACACTTGAGAGTCA
>nega5054
TGCCTCTGCCTTCCACATGCTGGGATTAAA
>nega5055
TGAGGATACTTGGACAGGT
>nega5056
AACACAGTGCTCATAAAAATAACAGTAA
>nega5057
AGAAGCAGCCCATTACCAGCCAGCTAATTGG
>nega5058
CAATCAGTAGACCAGGCTGGCCTCGAACTC
>nega5059
AAGAAGGGGCAGAATGACTGAGAGCCA
>nega5060
TAAGGCAAGTGCCTTACCTGAGCCATCT
>nega5061
TGGGTGTACATACATGTGTGTGCATGTACA
>nega5062
TGGGTTCGGTCCTCAGCTCTGGGAAAAAAAA
>nega5063
GAACTGAACAAGCCATGGGAAGCAAG
>nega5064
TAGACAAAGGTGCTGTGTGTCCGTGTATTC
>nega5065
CTAAATGTCTCAGACTGAGGAACTT
>nega5066
AGCGAGATTGTTTCCGGAAA
>nega5067
CTGTGAGGGGTTAGAAGAGGGCATTGGATC
>nega5068
TGTTATTTCAAGTAAAATAGAGC
>nega5069
CAGCCAGTAAATAATGTCTCTCCATG
>nega5070
TGTTAAGCCCTCATTCTTGGTGAGCAAGA
>nega5071
GAAAGGGCTGGCCTGAAGCTGCCTGATGC
>nega5072
TCAGATACGCTGTAACTGGAGTTATAGAT
>nega5073
GACTATGAACTCAAGGCCAGAC
>nega5074
AGTTACCTTTTCAAAGTTTTCAAAGTTCCTT
>nega5075
GGATTATAGAAGGAAATTATACTT
>nega5076
ATCCTGTTGTAAATATCTGATCTGCAGGA
>nega5077
TTTTTGTTTTTCTGAGCTTTTTTATTTTT
>nega5078
GAACTTCATGGAGTTGGTTCTCTCCC
>nega5079
AGGCTAGTTTTGAACTCAAGAATCTACC
>nega5080
TCTCATATGTTATATCCCAACCACAGTTTC
>nega5081
GAGAACAACTTGAGGTCACCATGCCTAGAT
>nega5082
GATTGCCTTGTCTTCCCTCAGTGGGAGAAGA
>nega5083
CTCCCAATAAACGTGTGCAGAAGGATGC
>nega5084
TGATGGACTAAGTTATTTGGCAAGGGATT
>nega5085
ACATTTTTATAAGTATGTCACATGTAAAA
>nega5086
GTAATCCTAACACTTGGTAGGCTGAGGCAG
>nega5087
GTAGAGCTAGCCTTCTGATG
>nega5088
ATGTTAATATAACTAATCATATGGAAAGCT
>nega5089
TAGATGTCCTTGGGATTCGAACTTGGCTCCC
>nega5090
GAAGCCAGACAAGGCAGCCCAGCTAGGAG
>nega5091
CACACACACACACACACACACACACCAT
>nega5092
TCTTGGTAACTCCTAAATTCCAG
>nega5093
AGTCAAAGTTGATGATACGGC
>nega5094
GGAAAACTCAGGCATCAGCAGATGCTGG
>nega5095
TCTATATTTATACAGAGCCGTGATGTTT
>nega5096
CAGGGTTTCTCTGTGTAGCCCTGGTTGTC
>nega5097
TTACAACTGTTTGCAGAGGAAACT
>nega5098
TCTTACCTCTATTTTGTTTTTTGTTT
>nega5099
TTTAGGATTATTGCTATATTAGG
>nega5100
ATCATTAATTCATCTAAACAGCACTTATTCA
>nega5101
GATGGCTCTGTGGCTAAGAGTATACAC
>nega5102
AAGGGCATGCCCTGCCCTTGAGGAGG
>nega5103
CCTCTCTTTCCACTGATGGCCGACTAGACC
>nega5104
ATGTATGTGTACATATGCATGTATGTACA
>nega5105
GAGGAAGACATCAGGCATCCTGTTCTTG
>nega5106
ACAAGCCTGCCCCCTTTCTCCAGTAAGGC
>nega5107
TTCCACTATTCCTGAGCCTGTGTTGAGGCA
>nega5108
GCCCTGGGGACGGGGTGCACACCTTTAATC
>nega5109
CAGAGTTTGGGATGTAAATAAATAAATAAA
>nega5110
TTTAAAGATTTATTTATTATTTTATGTAA
>nega5111
ATGTGTGTATAGTTGTGTGTGCATGTTCATG
>nega5112
ATGAAGGAGGGAGGAGGGGCTTTTT
>nega5113
ATTGAACATAGTACTATCGGAAGA
>nega5114
GTATTGAAAGAGAAAAGTTATAGGAT
>nega5115
CTTAGCTGATTGGTGA
>nega5116
ATGCTACAACTGACTGCTGGCTATGCCTGT
>nega5117
CTTTTTAGGATGATATAGCGCC
>nega5118
TTCGTTTTTGTTTTTTTTATTTATTTACT
>nega5119
AGGTGAATCAGATTGCCATAAGGG
>nega5120
ATGTGTGTTGTAGGGATCACACTGT
>nega5121
TCCTGGAACTCACTCTGTAGGTTAGGATGG
>nega5122
CCAACAGTCCATGTGCACGATCAAAGCC
>nega5123
CTTCGTAGTCTACAAAACACATGTACACAG
>nega5124
GCTCATCATGATCGTCTTGACTCAGCTT
>nega5125
GATGGATCAGTCAGTAAAATTCTTGCAG
>nega5126
GACTATACAACCAGCAAATATTTTGGT
>nega5127
GGAAATACCCCCAGGGGACACACCTC
>nega5128
TCCTGTTGAACAGTACTAGAAATTTCACAAA
>nega5129
AAAGTTCTATGTGACCTCAGGTGTATAG
>nega5130
CGCAAAAACAACCCCTCCCCCCACACAAAA
>nega5131
TTTTTTTGTTTTCCATTTGTGCAGTGTCTT
>nega5132
GATGAAGAGATGGCTCAGCTGTTGAGAGT
>nega5133
CTTTATGTATGTATACCATATACATGCA
>nega5134
CAGACTGGCAGGTGTTCAATGCAGTCT
>nega5135
CTGGCATTCAGCAACAACTGTAACCAGATCA
>nega5136
ACATTGCAGCCTGCCATGACAGAAGAGC
>nega5137
ACACAGAGAAACCCTGTCTCCAAAAACAAA
>nega5138
CCACACCTGAGGCTCAGGAACATTTTGG
>nega5139
TGTATGACAAGAACTTCATGTCTCTGAA
>nega5140
GTGGATTTCTGAGTTCGAGGCCAGCCTG
>nega5141
GCGGCGGCTCTCCGGCCTCTGGCTCCCCG
>nega5142
CTTAATACTAGGGATAATGCTTTT
>nega5143
TATGTAAAACAAACAAACAAAAACAAAACA
>nega5144
CACCACCACCACCACCACCACCATCA
>nega5145
CAGTGTCTGTTCTTCTGGGTGAGTCTGT
>nega5146
ACGTGAACGGTGCGTGGTAGTACCA
>nega5147
CCTGGGTTCAATTCCCAGCACCCACACAGC
>nega5148
CTCTTCCCTTTTCATTTCTTTCTTTTTTTTTT
>nega5149
CCATTAAAAAACCTCTTGTTGTTACATC
>nega5150
TGCTCAGTCAAGCTCCGAA
>nega5151
GAGAGCCATTCTTATCCAAATCACCACT
>nega5152
CACTAAAGGAATAGAAAATTCGCAGGAAACC
>nega5153
TGATAAGCAAGATCTTGTCTGAAAAG
>nega5154
GACTTTAGTTCCCAGCATCCACAGGGCAGC
>nega5155
TGTTATTGTTGTTGTTTGGTGAGATG
>nega5156
CATCCTGCATCAGACAGACTCCCATAAGA
>nega5157
GTTTGCTGTCCCTTTGTGGATTTGTTGTTA
>nega5158
AAACAGAACCCAAATGGCTCATGCTTTAA
>nega5159
CCCAGGGAGATACCCATTTCTCTGGGTG
>nega5160
CTATTTTGTCATATCTGTTTTAGATCTTCT
>nega5161
AATGGTAGCCCTTTGAGGGATGTG
>nega5162
CACCTCATCAAAGAACCTTCTCATTATAGC
>nega5163
TATTGACATCTCACATCAATGGTCTCATTT
>nega5164
TTTGTTTAGACAAGGTCTCACTATTTAGAC
>nega5165
TATGTGGACCTTAAATGAG
>nega5166
GCCAGGGCTAGCTACACAGAGAAACTCTCT
>nega5167
TATGATTGAATATTTGCCAATAAAAATAAA
>nega5168
TCTAAGAATAAAAGCAAACTTTTA
>nega5169
GCACCGGATCCCATTACAGACGGTTGTGAG
>nega5170
GATCCCCTGGAACTAGAGATGCCGATGGCT
>nega5171
ACGTCTAATTTTCTGAGGAACCGCCAGACT
>nega5172
GTAATTCTGCCCTTTGTACA
>nega5173
TGGAGGAGGCCGGTCCTCACTTAGGAGG
>nega5174
AGGAGAGGCTATGGAGGGGGATCCTTA
>nega5175
GTGTGTGTGTGTGTGAGAGAGAGAG
>nega5176
AGACAGGGTCTCACCATATGTCCTGGACTTG
>nega5177
GTCCCCTCCCAGGACCATCTCAGCCTGTA
>nega5178
TGGAGCTAAGTATCTTAAGATTCATCTGT
>nega5179
GAAGAGGGGGACATGAAATTGACAAGGTGGG
>nega5180
CAAATTGAATCACAAAGTTGATT
>nega5181
AAACAGTGGTTCTCACCTTCCTAATGC
>nega5182
AGTTCAGCTGTCTCTGTGATCCTGTGATTC
>nega5183
GTTTTTGTGGGTGTTGCTGTTTCA
>nega5184
TGCTCTTAACCACGGAGCCATCTCTCCAGCC
>nega5185
TTCAAGTATGTTAAATAAATTGTTTTT
>nega5186
GAATTTTTTTTTACATGTAAAGTCTCAGT
>nega5187
CCTTCATTGGATAATCTGGAAGACTGTGC
>nega5188
TAGGATACCCAAGATATAACATA
>nega5189
GGAGGGGGTGACCGCCTCCTTAACACA
>nega5190
TCAGAGGTTAAGAGCACTGTCTGCTCTT
>nega5191
CTGAGGACGGTGCCGGGCAGGGGAGTTCG
>nega5192
TAGAATCACCCAAGAAGAGGGTCTCAAT
>nega5193
TCTGTGCATTTTATACTATGGGTAATTA
>nega5194
GCTTTTCTAGCGAACACAAGACCCTGCAT
>nega5195
CTGACTCTGGCAAATTGTCCTCTGCCCT
>nega5196
TGACACAAGTACAATATTTTTAATTT
>nega5197
GCTGTTCTGGAACTGGCTTATAAAGCAGG
>nega5198
CTACGTGGACCTTGTCTCAATAACAC
>nega5199
CCAGAATTCTTTTACAGAAAAGAAAAAA
>nega5200
ACCCAGCGTCCTTTGTCTGACCAACTC
>nega5201
TCTGCCTCCCAAGTGCTGGGATTAAGGCGT
>nega5202
TCTTTTCAAAGGTGGGGA
>nega5203
GGTCTAGAAATCCACATTGTATCTATCCCT
>nega5204
AACCTGGGTCCTGTGTCAGAATAAGGGCTCT
>nega5205
TTCTTTGATTTTATTGTTTCTATTAAC
>nega5206
GGAGAGGCAAGGCTTACA
>nega5207
AGACCAGCCTGGCTCTGTCAAATGGTTTCA
>nega5208
AGAGTGGTGCATGTTGATGGA
>nega5209
ACAAGATGGAGGAGCCTCTGCACCG
>nega5210
TGGGTGCTGGGAAGTGAACCTGGGTCCTGTG
>nega5211
AACTTTTTAGAAAACTTTATATTGCAGTA
>nega5212
TGTATATCATTTGAGAGAAGTCAGA
>nega5213
GCTCCATGGATTGTAAAATCACGTTGGGC
>nega5214
TTGATCCATTTACTTGAGTTTTGTGAACA
>nega5215
GGTCCGCAGCCTTGGTCTTAAGTCGGT
>nega5216
AGGGCTATGTAGAAAGACTTTGTCTCAAT
>nega5217
TTCATTGGCCTAGAACTTTCCAGGCACAT
>nega5218
TCACCAGGTGGTGGTGGCACACTCCTTTA
>nega5219
AAGAGTGACTGCCTGTTCTTAACTCCAAC
>nega5220
CCATCAGCATTATCAGTGGCTGTACCACTG
>nega5221
CTCCTCTGACTCTCCTACTGCTGTTT
>nega5222
GCTATAATATAATATATATGCTATGGCAT
>nega5223
TGTAAGCACTATATATACATGTTCCACAGA
>nega5224
CAAACATTTAATATGTCTTCCATTT
>nega5225
CAGGCCCGCCTGCTGTACCTAGCCAGTTTG
>nega5226
AACACAGACAGACAGAGACATACATTAGC
>nega5227
TGGCCTCCAGGTGACTGCTGAGA
>nega5228
TCTATGCCTATGGTTCTGTATCCA
>nega5229
TTTTTTTTTTTTTTTTCTTTTTTGGAAGTAA
>nega5230
TACTGTGAGGAGTTGGGTTCAGATCCT
>nega5231
TGAACTATACAGCAAGCTCCAAGACCAACA
>nega5232
GGAGGCCATCCCTTAACCGGCAGGTTCTT
>nega5233
GTTCTCTTAGTGTCTGTTAACACCTGTCCA
>nega5234
TCAGGTCGGTCCAGTGTCCAGTTCTGGCCTCT
>nega5235
GGGTAACTCAACCCTGGAGCTGGAGTT
>nega5236
TGAACCTCTTTAAATCCCACGAGTG
>nega5237
GTGAAGATCATGCAGAACCATG
>nega5238
TATATAAGTGCATGTGTACGTGCTTGG
>nega5239
TGAAAGAAGGCTGGATT
>nega5240
CGTGCTACTAAGCTTTAATATTTTGGCAAT
>nega5241
AAAGAAAAGAATCTCCTAGCATTTCC
>nega5242
AGACCAAGCTGGCCTCAAACTCAGCAATCT
>nega5243
GTCAAGTTGACAAGGGGTCAATTGTACTG
>nega5244
TTTTTTTAAGATTTATTTATTGATTA
>nega5245
CCGTATGTGTGTGTGTGTGTGTGTGTGTGTG
>nega5246
CCTGGATCTTGGTCATTTA
>nega5247
TAAACGACAGCTGCCGGGTGTCTGCTGGCTG
>nega5248
GATTAGCTAAAGAGACTTTAAAGGAA
>nega5249
CATGAAAGACGCGACCACCAGTCCTTCTAA
>nega5250
ATCTACGTATTTGCACATTTGGGAATCC
>nega5251
GTGCTTATAGTGCAGGT
>nega5252
ACTACCCTCTTCTGGTGTGTGTGTGTGTGT
>nega5253
TAGAACACGATGTCTTCTGATGCTGGCAT
>nega5254
TTCCACTTTCCACTTTTAATTTGGCTCTT
>nega5255
GGATGCCAGAGATCCTCTTGGTTGC
>nega5256
GATTTCAAAAAAAAAAAAAATTATAC
>nega5257
ATCCTATGCATCAGGTATTTACATTAGAAC
>nega5258
AGCATGGTGGCGCCTGCTCTAGCACTCTG
>nega5259
CTGCTTCTCCCACATAGCGGATCTTGTCTCAG
>nega5260
AACGTATTTGCTGCCCTCATTC
>nega5261
CTACAGTGTACTTATTTATTTATAATAAAT
>nega5262
CCCCAGAGGAACCCTCCGAAGA
>nega5263
GAGCCCATCACCTAAGCTCTCTGAAACTGGG
>nega5264
CACAGCTTTAATCCCAGCACTGGGGACAC
>nega5265
CTCCAGTGCTGGAGCTAAACATGTGCACC
>nega5266
TGTACTCAAATACATAAAATGAATAAATAA
>nega5267
GGGATGGGGGGAGGAAGGCTCAGATACTGT
>nega5268
GTTGGGCCTCCTGCTGTTGAGTCTTC
>nega5269
GAGCTGGTTTGAAGCCCTGTCCTGCCAGC
>nega5270
GACCAGGCTGGCCTCGAATTCAGAAA
>nega5271
GAGGCTATTGTGAATGGGATTGTTTC
>nega5272
GTATCTGCTGAGCCATTTTGCTGGCCCAA
>nega5273
TAAGGCTAGCTGGGCGGCTTGGCAAGATC
>nega5274
GTCCAAGAATATGAGCCACTATAATCATG
>nega5275
TTTTGAGACAGGGTTTCTCTATATAGC
>nega5276
GTGACACATCATGATTGCATTTGA
>nega5277
AGATCAGTGAAGATGTTTTATTTAAACTTGG
>nega5278
ACTCACTGGGAATGTGCCA
>nega5279
GAATTACTCTGATAGTAAAGCCGGATAAAT
>nega5280
TCTGGTGTGTCTGAAGACAGCTATAGT
>nega5281
CAAAATTATCAAAAAAGACAAGGAGGGGCA
>nega5282
ACCCATGACTGTTCATCCTGAAGAGTA
>nega5283
TTCTGGCCTTCTTTTCCTGGCTTTGAG
>nega5284
TCCCCTGTACTGAGGCATATAAAGTATG
>nega5285
ATAATGCTACACTGGGAACTT
>nega5286
AAACACTGAGTTAATAAAACTG
>nega5287
AAATATTTTATGTGTATGGGTGTTTT
>nega5288
GGCTAGAGGATGATGGTCGACACCCACCGT
>nega5289
TAAACTTCAAACAGAAGGGTAATTTAGTTT
>nega5290
TAAATGGATGGAACTGGAACCTGCTAGAC
>nega5291
TTCTTCCCCTCTGTGACCATTTAGC
>nega5292
TGTAAATGTGCGAAATACCTAATAAAA
>nega5293
CTGCTGTGAACAGACACCATGACCAAGGC
>nega5294
TTTATTTATTGGTTATTTTAT
>nega5295
GATGGACATGGGGCGTGGATGCTGATTACC
>nega5296
CTTTGTTCACTTTCTCTTCCTGGCTGCCT
>nega5297
TGACGATATAACTCTCAGTTTTAG
>nega5298
CTGAATATCTGTGCTCCAAATGCAAGAGCA
>nega5299
TGGGTAACCCCCAGTAT
>nega5300
AACTAGCATGTGTGGGACCTGGACTTTAGCC
>nega5301
GCTGCGGTCATGCGCACAAGACCTGCACAAG
>nega5302
TAATACAAAGCTGTAACCTGAAGTTGTAT
>nega5303
CATAGAGCAACTTCAGGAA
>nega5304
TTTTTTCTTTTCCCTTGAGACATGGATTC
>nega5305
TTTATAGAACTGAATAAG
>nega5306
GTCTTTTGCTACTTTGTGGGTTCTTCTTT
>nega5307
CATACATACAGACCAAACACCTATAC
>nega5308
GAGGTTTTTTTGTTTGTTTGTTTTTCAT
>nega5309
ATTCACAGAGATCCACCTCTGCCACCTGAG
>nega5310
AGTAGTACTCCATTGTGTAAATGTACCA
>nega5311
TGTTTTAAAGATAGAAGATGGAGGCACA
>nega5312
TGGTTTGGGTTTTGGGTTTGGTTTGGTTT
>nega5313
AGAACCACAGCCTCTGTCTCAATCCCTG
>nega5314
ATGATAAAGAACTAAATAGTTCAAGAAA
>nega5315
TAACTGTGTTTAATTTTTTAAATCTGTTTCCC
>nega5316
TGTGACTCTAGAGAGCCCTGATTATTAC
>nega5317
TATATATATTAAGTATATATATATAAGCC
>nega5318
CTGAGAGATGACACAC
>nega5319
CTGGCTGTCCTGGAATTTGCCATGTAGAA
>nega5320
AGTGACATATGAGGATG
>nega5321
GTAGATGGTGTTTTAAAATGCTGAACAA
>nega5322
GTCTATTACAGTACTGCTCCCAATAGCCA
>nega5323
CCACCCCCCGCCCCCATCGACTGGGGTCA
>nega5324
TTCAGGGATCAAACTCAACTTGTCAGGCTATT
>nega5325
TGCTGAATATTACATGATTCTCCTGGGCTG
>nega5326
CATGAAAGCAGCAGACCTTT
>nega5327
ATGTAGGAGTATACTGTAATCCAATGTAGG
>nega5328
TCACAGAGCGAGCGGCAACATTTGGGCTT
>nega5329
TTCTTTTGCTTTCCTGTCATTCTCC
>nega5330
AGACAATAGGAATGAGGAGGGTGACCTCC
>nega5331
GTTTAAGCCAATAGAAAGTCTTTTCTTAGC
>nega5332
ATCGGAGCGCTGGATCCCCAGATGCTCTG
>nega5333
AGCTAGAGCTTGAAGCCAAACCATCAGGC
>nega5334
AGTGTTGTCGGGTTTAA
>nega5335
TCACTCCCCTAAAAATCCCCTGCTCAG
>nega5336
CTACAAAGTGAGTTCCAGGACAGCCAGGGCTA
>nega5337
CTCTGCAAATGTCATGTGCTAGA
>nega5338
TAATAAACATATAAGGGGAAAC
>nega5339
GTGTCTGTAGACAGCTACAGTGCGCTGTCA
>nega5340
CTGGAAGATTGAAGTATTGCAAGTAATGC
>nega5341
GGAATTTATTGTATGATCTCTCTCATAACC
>nega5342
GGGTGGCATTTCAGAGCATAGAGA
>nega5343
AGGGGAGAACAGACTACAGAAAGA
>nega5344
AGCATGTGTTCTAAACCACTGAGCCCCCC
>nega5345
TCCCCCTTTATCTGCCTCTAATCCTTTTC
>nega5346
CTGGGAATTGAACCTGGGTACTCT
>nega5347
AACGCTGAAGTCTGAAAGTATGTGGCACC
>nega5348
AACTATTATCAAGACCAAGAAGCAGA
>nega5349
ACCCGTATTCCTCCATAGCCTCCTCATCAG
>nega5350
CTGATGACAGTTTTCTAATAAATC
>nega5351
GAGATGGGGAGAGTGGTGCTGTGTAGCCCA
>nega5352
CCCCCCCCTCTCTCTTTCTTATCCTTTTT
>nega5353
CAGGCCTATTCCTGGCCAC
>nega5354
TCTTCTTTTTCTCTTTCCCCT
>nega5355
TCTTTGGCCTACATGCTCAGAATATCT
>nega5356
TATGTCAGTTCTATATTCATTTTA
>nega5357
CAGACACCAGGCGGGTGCGCCTCTAA
>nega5358
CACTGCCGGGGCACAGAGCTC
>nega5359
TGTTACTGCTGTTGTTCTAGTTAATA
>nega5360
TCCCTCTCCATAGTCCTATCTTCACCCTGT
>nega5361
TGTGTGCGTAAGTGCCTGCATGTATATG
>nega5362
TTTTATATGTGCCTGATGCACACAGA
>nega5363
AGCCTGTGACTTAGTCTTATCAA
>nega5364
CAGGGCTAAAGAGAGTTCAAGGCAATTTTG
>nega5365
AGATCTCGTTACGAATGGTTGTGAGCC
>nega5366
CCTTTGAAAATCTTGTTTGGTGGAT
>nega5367
GGAACACCTAGCTCTAAGAAAAAGG
>nega5368
ACCGTTCATATGAACTTTATGACGGGCCC
>nega5369
TACAGTGTACTTATGTATAATAATA
>nega5370
CTGTTGGAGATATACTTAGTTCTGGTTAGG
>nega5371
AGATGAAGAAATGATT
>nega5372
ATTTTCTTTTATCATTTTTTTTTAAAAATT
>nega5373
GGGTGTCTGCTGGCTGAAAGAACTGGACTG
>nega5374
GGTTAGATGAGAAAGATGGGCTGATTTGTATG
>nega5375
TTTCTTATTCTTACTCATC
>nega5376
TTTTTTTTTTTTAATAGAAGCAGCTG
>nega5377
TTCAAACTTCACAAGTTTCTGCCTTCCGAG
>nega5378
GCCAAGACCACACTGGAGTCTCCCCC
>nega5379
CAGGTGAGCCTCTGTGAATAACTATCT
>nega5380
GCTGGGGCCAAGGAGTCAGCATTTTGTG
>nega5381
CAATTCAAAACAAGCAGAACTATGAGGA
>nega5382
CTTTTTTTCTAAAATATTATATGTAAAT
>nega5383
TATGTTAAGCAATGGAGAAG
>nega5384
AGCTACTTGTTGGGCCTTTTGAAAGATAG
>nega5385
GTTTTATTTTGGTTTAGGTTTTCTTCAGAT
>nega5386
TAGATGAGATAACAGGTT
>nega5387
AACTTGGCACAATATGATAGGTGGAACA
>nega5388
AATTTTAATAAAAACTTCATGGTATTGGT
>nega5389
TGGCACACCTGCAGTCCATTTTT
>nega5390
ATATATACATGTATATATACACACACATACAT
>nega5391
CTTACATCTTTAGGAGCCAGAGCGCCAGCGCG
>nega5392
AGGGTCACAGCGTTGGGAGGTTGAGAACC
>nega5393
GATTAGCAGTTATGAACACGTGCTGTTCT
>nega5394
TGAAGATGTCAACGCCTCATAAAAT
>nega5395
CTCTCCTGAAACTCACTTTATAGATGAGG
>nega5396
TTCACAGTGGCTAAGT
>nega5397
CAATTTTCTTCTGGATCAAACTGATGTTG
>nega5398
TGGGCATGTGTGTGCTGTAGGACATATA
>nega5399
TTCTATTCCCAGCACCCACATAGTGGCTTA
>nega5400
TTCCTGGAACTACGGGCCAGGTCTTTGATGAA
>nega5401
GCGCCAATTCCTCCCCTAGCCCCACTCCT
>nega5402
ATAAATAAATAAGTCTTAAAAAAAAAAAAAA
>nega5403
ATCTGGGATTAAAGGTGTGGTGGTACAC
>nega5404
GGGGAACGCCAAGGCCAAGAAGTGGTAGTG
>nega5405
ATTATTCATCAAGTGCCCTTCTGTTTTCT
>nega5406
AGCCTGGATTACATGTGACCTTGTCTCAAA
>nega5407
GTGTTCCATCCAATAGATGACTGTGCGCAT
>nega5408
GACGCCCTCAGTCCTCCCTATGGGCCTATT
>nega5409
GAAGCCAGAAGACCTTCCTCAGATCCCTT
>nega5410
ATATTTATTTATTTATTTATTTATTTATA
>nega5411
TTTATTTGTTTATATTTCAAATGAT
>nega5412
TTGCAAATTAGATTTTTCTGTTTTTTGCA
>nega5413
TGCTTGGGGCTTTGTGTGTGTGTGTGTGTG
>nega5414
GTGCTTGCGGCTCTTGCAGAGCCCCTGAGTT
>nega5415
AGAGATTGCTCAGTGGTTAGGAATGTTTG
>nega5416
GATCCTGTAAACCAGCACCGATTAAATGTT
>nega5417
CTGAGTGGAAATGGCCTAT
>nega5418
CCCATGCTTTCTAGACATACTACTTTATA
>nega5419
GGGGTATGCCTGGAATGTGCCAACCA
>nega5420
ATGGTACTTGTCATGTA
>nega5421
GACAAGGCAGCCCAGTTGAGGAACAGATTC
>nega5422
AGGTGACAGAGAGGAGAGGACAGAGA
>nega5423
CCATTGGAAACTCCATTTC
>nega5424
TGTCCCGAGTCTCTCTCTGTCTCAGCAGATG
>nega5425
CGCACACGGTCTCTGACCGAGACATGTT
>nega5426
GCTACATCATCTGAGGCAGGGGAAATGGGGA
>nega5427
CAGTGGTAGAGCACTTGCCTGGCGTG
>nega5428
TGACCAGCTGGGAAGAACCAGTGGCCCTC
>nega5429
ACGCTCAGGTTTCTTCTGGACCC
>nega5430
AGATCTCTTTGGTTTTACAAGTGGTGAAG
>nega5431
TCTATTGGGACTTGCTTTTTCTTTAT
>nega5432
TGGCAAGCACTTTGAGAGTTCTT
>nega5433
CTGTGATGTAGATAGAGTAAACTAGCCTCA
>nega5434
CGCGTGGGAGGTCAGAGGACAGCTTCGGAGC
>nega5435
AACGATCTCACCGCCTCCTATGCATTT
>nega5436
CTTTGCATCTTATCTCCGGAACATCGATCC
>nega5437
AGTGGAACCAGCCCAAGAGAATGAA
>nega5438
TTTTTTTTTTTCCCAAAGATATATTTATTT
>nega5439
TAAATTACCTCAATATATAGAGAGATTCCC
>nega5440
GCTTTCCCAGAGGACTGGAGTTTG
>nega5441
GACTTATAGGCCACCTGACATGAGTTCTGGG
>nega5442
CTCGGCTTGTTGCCAAATCATAGAAAAAA
>nega5443
CCTGTAGGGCATTTTCTATTGTGATTGAT
>nega5444
CTTACTATACAAGTGTGAAGACTTGAGTT
>nega5445
TAGCCACACCAAAATAGTAC
>nega5446
TTCTTTATTTGACATGGACAGAGT
>nega5447
TTGGCCAAGCATGATCGAGGTTCTGG
>nega5448
GAGCCTATGGAACTTGCTGG
>nega5449
ACAACCTTTAAAAAAAAAAAAGAAAAA
>nega5450
TAATACACTATTGGCTTATTCAAACA
>nega5451
TTCTGATGCCCAGAACTCATGCAAACC
>nega5452
TCCTTGTTCCCTTACCATTCTAAATTCCA
>nega5453
CCTAAACATTCAACAACCAAACATTAA
>nega5454
AGCAATCAGACCCAAGAAGAAGGCTG
>nega5455
TGTTTTGTTTTGTTTTTTTGTTTTTCGAGA
>nega5456
AGCCATTATTTCAGAATGGTACTGATCATTAT
>nega5457
CAGGGTTTCATAGGGAGCGCCTTTACCCAC
>nega5458
CTCTCTTAATAAACTCGGGGGCCTTGAACA
>nega5459
TAATTCAGTCTTTTAGTTTGTGCCTTTT
>nega5460
GCCAGTAGGATGGCTTAAGAGGGTAAAGG
>nega5461
GACAGTCCTATCTGTAGTCACCTAAGAG
>nega5462
GTTAAAATTGGTAGGAGAGGGTCTAGCCCAT
>nega5463
CTTGTCTTCTCAGATACCGGCAA
>nega5464
ATCCTAGCACTAAGGACACAGG
>nega5465
TCCTTTTTTTTTTAATGACATTTTTTT
>nega5466
TTCAGAGAAGCAAAGAAATGCAAGC
>nega5467
AGCTCCTAAAAGTGCTTGTTCCTA
>nega5468
GCTCAGTAGTAGAGAGCCTGCCT
>nega5469
TTTCCTCCAAGATGGGATGTTTGAAATGAG
>nega5470
TGTAGAGAAATAGGACGTACCAGA
>nega5471
CAAGGTAGTTTGGCTCTAAACTTGCCACA
>nega5472
CGCTGTGCCTAACTAGTAAACAAGCCTTGT
>nega5473
GAACTCAGTACTCTTAACTGCCAAA
>nega5474
GGAACCCTTGTAGCTGAAGTTAAACTAT
>nega5475
TGATCAGCATCCAAGTGCA
>nega5476
TATTTTTGAAGATACTTTTGGCTTTTCTGT
>nega5477
TTATCTAGGTAGTTCAAAACTGACTGAAGTC
>nega5478
GGCCAGAAAGAGGGTGCGGGCCAGAGG
>nega5479
CAGTCTCTGTGTTGGGGTTAAAGGTGT
>nega5480
CTGTAAACTTCTTGCCTCAGTCTCCT
>nega5481
TGCCCATTGACTCCCAGGGATCCATTTGTCT
>nega5482
TCCCTGGCATCCATGTAGAAATCTGG
>nega5483
GAAGTGACCTTATGGAATGTTAACT
>nega5484
AGGGCTTTAGCTCCTCTGGAACTGAAGT
>nega5485
GTGAGAAGGAAACAAGGACATCGTGTCTC
>nega5486
GTGCCTCCTCTTAGGCTCTTTTCCTTCTG
>nega5487
CAGACACAGTCAAAACACTCATAAACATA
>nega5488
AATTTTGTGAATAAAGTTATTGGTTATTT
>nega5489
GGTGGGTTTCTGAGTTTGAGGACAGCCTG
>nega5490
TTGTCTAGTATGTGCAAGGCCCTGGG
>nega5491
GTGTTAGAACTCATTCTGTAGACCA
>nega5492
GAAGTGATGTTCACCC
>nega5493
TTTTCTGGCTCTAAAACATAGAG
>nega5494
CTGTTAACCTCTGAGCCATCTCTCCAGCCCC
>nega5495
ATTAAGACCTATACCAGCAGGCCTGG
>nega5496
GAACTCACTCTGTAGATTAGGC
>nega5497
CCTCTCATCCAGGATTGGCTGACACGTGA
>nega5498
CACCGTCTTCAAGATCACCACATCCCTCTTG
>nega5499
AGGAGTGGCACCCAGAGGACAGGT
>nega5500
ATACCAACAGGAATTTTAACATGGAAGGGA
>nega5501
AGAACAGCAGCAGCAGTAAAGTATAGGCATC
>nega5502
GGCTGATTTCGATTCCTAGCCGCTGGG
>nega5503
ACACACACACACACACGTACGTGTGG
>nega5504
AACTGTTGAAGCTGTTGCAAGCCCTCCGA
>nega5505
ATAAGGAACTGTAGAAAAAATTCACAACGA
>nega5506
AATAAAAAAGATAAAGTGGCCTTGCAGAT
>nega5507
TTCACTATTTAGGTTCTGGAATCAA
>nega5508
GGAGATAGAGGTCAAATCCCCAGTGT
>nega5509
GGACCCTTCCACAGGGGTCATCAAC
>nega5510
CCATTTCCTCTCAGGGCTCTTCCCTCCTC
>nega5511
TAAGTGGAATAACCATATAAGAGGGAAAC
>nega5512
TCATAATCCGGGGCATCTTGG
>nega5513
AATCACACAAAGGCAACTTTTGT
>nega5514
AGTAGACATTTATTCACGTCTTCCGAAGAAG
>nega5515
CTCTTGGAGGAGACCAGCACCCACATG
>nega5516
TGGAAACATCCGAGCTATTTAT
>nega5517
ATCTGCAGCTACTCCAGTTTATATGCT
>nega5518
TTTCCATCTTCAGACTCAGATGCAGAACT
>nega5519
TCCTCTCGGGCAGGCAGACACCACACACG
>nega5520
GAAGATTCTGTGGTTCTGGTTAGCTGG
>nega5521
TCAACTGAAAGAGAGAATA
>nega5522
GAGTATCAAACTCTACCACCAAGCTTG
>nega5523
ACTATTCAGCCAAGCCAGC
>nega5524
GAGGCCAGCCTGGTATACAGAGCAAGT
>nega5525
AGTGGTGAGCCTCCACCCCAAGCC
>nega5526
AACAGCAGTCATATGAAACCC
>nega5527
ATCCCCATGCAGTGGGAGACATCTT
>nega5528
AGTATGCCATTATATTTTTTATTTAT
>nega5529
TTGTAAGAGAGGTCGCCACTGGG
>nega5530
TACATGAAGTAAGCAAGACAAAGAAAAA
>nega5531
GGCACATGTGTGGAGGTGGTCAGAGGACAACT
>nega5532
GTGTAGGTGGATCCAGGAATAAGTCTCAAGC
>nega5533
CTTCCTTCCTTCCTTTTTGTGGTTGTTT
>nega5534
CAACTCCTGTTGCAGAGGATGGAATGCCC
>nega5535
CTGCCTATGCCAGTTCCA
>nega5536
CTATTGTCAAAGGAACTCAAGGCAGAAAC
>nega5537
CTAGAGAAACAAGTAGGAGGGCCAGAA
>nega5538
AGTCAGCTCGTGAACCTCCTGTGTCTCA
>nega5539
CTGGTCAGAACTTTTATACAGCCAAA
>nega5540
ATTTTACTTGGTGGTGAAAGAGATCTAGTT
>nega5541
ACTTTAAATAAATGACTCTTGTAAGTTGG
>nega5542
CATAGCAACCTGTAGTGGGCTAG
>nega5543
CCATGTGGTTGCTGGGATCTGGGCTCGG
>nega5544
CACAGTGTACAGTGTGAGCTTTATG
>nega5545
ACTCCAGCCATAGACAGGACCAAGGACTCT
>nega5546
TTCCAGGACAGTCAGGGCCATATAGTGA
>nega5547
GAACTGAATTTGGGTCCTCTGCAATAGCAG
>nega5548
AGCCTAGAGGACGATGCGTGTGCTACAAA
>nega5549
TGTTTTAAAAGATTTTAAAAATCAT
>nega5550
GAGTGAGGGGTGGCAGGCCACATGAC
>nega5551
TCTCATGGAGAGTCCTCTAGGGACCTTGG
>nega5552
GCAGTCAACTCAAATGCAAGTC
>nega5553
CATGGGATGCTGGGGCTCAAAACCAAGA
>nega5554
CCTCATAAAATTGCAAAGCTTCTGTAA
>nega5555
TCGAGGATGGTCTGGTAGGTCA
>nega5556
TTGTCCCTCAAGTATGAGGATTAAAG
>nega5557
GGTTCTTTCTTCTACTGTGTGGGCTC
>nega5558
TATAGAACAAGGAATTGAAGCTTGGAGA
>nega5559
TGCCCATTTTTTTAATGATAAGCATAGGG
>nega5560
TGTCTTTATATCTTACTTGACCTTTT
>nega5561
TCATATTCACTATATACACATAT
>nega5562
TTTTTTTTTCAATTGCAGATGCTTCC
>nega5563
AGGAAATCGGCAGTTTGGTTTACA
>nega5564
CTGCCTCCTCAGAGTGCTGGCATCAAAGAT
>nega5565
TGGAATTATACTCCCCATGTCTGCCCCAG
>nega5566
AAATAAATGGGTTATTTTAGTTACCAGCTAG
>nega5567
GAGGAAATGAAGTAAGGGCTCAGGTGTTTGGT
>nega5568
CTTCTAAAGCATCAAGTGACT
>nega5569
GCAAATAATAAACTTTAATGCAGAGTCAC
>nega5570
GAGTGCTGGGATTAAAGGCAT
>nega5571
TCAGCGAAAAAAGGCGTTTTCTGCT
>nega5572
AGCCTAGTTCTGTTTCC
>nega5573
TGTGTGTGCATGTTCATGTCTATATTTGA
>nega5574
CTTAGAACTCAGTTTGACAGCATGTCCAT
>nega5575
AGCTCCAGCACCCAGGAGGTGGAGACAAGA
>nega5576
TGACTCCAGAGCACTGGGATTAAAGGAGTG
>nega5577
ACTGCACATAAAAGTTTTATTC
>nega5578
TCTTGGGCTGCAAAATAGACGTCA
>nega5579
CTGTGTGGCCACGCTTGTT
>nega5580
GAAGAGGGCATCACATGAGCCACCATGTTGG
>nega5581
GATGCATAAATCTGAATTGTTAATTAAG
>nega5582
GAGAGATCTCTATGAGTTTAAGGCAAGTCC
>nega5583
CAAAGTTTACTTTTTCTTTATGTCAT
>nega5584
TCTGCCTAATACTTATTTTTGTAGACTAGG
>nega5585
TTTATTCTTTATAGATTCTGACATTTACAACA
>nega5586
GGCCCTTAGTTCAATTCCTGTACTAAAG
>nega5587
TCACTATTTGCTGGTGATATGATATTATA
>nega5588
CTTTTTCAACAACCCAGAGGATGAATG
>nega5589
TTACAATGTAGACCAGACCTGCTTTG
>nega5590
TACCTTATTTCTAGCCCCCGTTTCAGGTAA
>nega5591
TCTTGTTCTTTTAGATGATAATATAATCC
>nega5592
GTGGGGTGCTCTTACCCACTGAGCCAT
>nega5593
TAAGGTGTGGGTTCAGGACTGAATACAAT
>nega5594
TGCCTGGTCAGAAAGAG
>nega5595
AATTTGTCCACTATTTCATTATTTT
>nega5596
TTATTATTAAATTAATGGGCA
>nega5597
CTTAGCAAGTAAAGGAACTTGCTGACAAGC
>nega5598
TCCAGAGGTCCTGAGTTCAAATCCC
>nega5599
GTCTGAATTAATGGTAGTA
>nega5600
AGTCGATAAAGGGTATGGATAAGCATAGAC
>nega5601
GTTTGAACTTTACAACTTGGGAGAGCTGG
>nega5602
TTCCTTTGTGTTCTGACTTTCAGCCCCTTC
>nega5603
GCACTCATGTTTTGAGTCTTACTAGAA
>nega5604
AAGAAATTCCTGTTAAGAAATTGGACTGCA
>nega5605
AACCTAAGAAGGAACAGCCACATCA
>nega5606
CTAAATGACTGGTGATGGTAGCTCAG
>nega5607
AGAGGAACTGGAGCTCAAGGTCAGCCTAGT
>nega5608
TAATGTTGCCATGGGGTGCCCAG
>nega5609
TTTTTTTTTTAAGATTTATTTTTCTTCC
>nega5610
TGGATTTGAACTCACAGAGATCCTCCTGTC
>nega5611
CTCACTCCCTCTCCCTCTCCTTCTC
>nega5612
GGCTGGCTTCGAACTCGGATCCACTGGCCA
>nega5613
GCACATCACAGGCATGTCAAATGCTGTTCAC
>nega5614
CTGCCACAGCAGTTAGACGTCACTTTCAAACA
>nega5615
TAAAGGCATGCTTCACCATGCCCAACC
>nega5616
AGGAGGATGACCTTGAACTCTTGCTCCTC
>nega5617
AAAAAAAAGGAAAAAAAAGATATATATG
>nega5618
TTAACGTAGTGTCAGGATACCAAACA
>nega5619
AGAGGCTGAGGCAGGAGGATTACA
>nega5620
CAAATGTTATCCCCCTTCCAAATTTTC
>nega5621
CTCCTCCTCTTCTTTTTCCTCTTCCTCCCC
>nega5622
TGAGATAGTTAGAAGCACCAAACCCAC
>nega5623
AATCAAGGTGTTCAGCTCAGAACT
>nega5624
CAAACAAAAAAAGATCAAATTGTGATATTG
>nega5625
TGGTGTCTCTAACCTCAG
>nega5626
CTGGCCTCCTACATCAGCCATTAAGAGAAC
>nega5627
AGGTGGTTCCAGATCTGTCAAGATGTCACA
>nega5628
CCACTAAATATCAGGATGGCAGAGCCTCAA
>nega5629
TATAGAGAGCACACATGCAATGTATCTAT
>nega5630
TACATATGTGTATATATATATTATATATAT
>nega5631
GGATTGGTATTCAGTAAAT
>nega5632
TCAAAAGCCACACAGAGATCCCATCATACCC
>nega5633
AAATAATTTTGTAATTATATTTAAGTACA
>nega5634
CTGTATAGTTCTGGACGGCCTAGAACTT
>nega5635
ATGACTTAAAGGAAGGAACCTTAGATGAA
>nega5636
TCATTGTAGTCACATGTGAAATTATCAAAGA
>nega5637
GGTCTTTCATTGACCTGGAACTCAATAA
>nega5638
GGCTTTGAACTTCCAACCTCTCCACATCAC
>nega5639
CTGGATATCCCACCTCCATTGCCCACTGCA
>nega5640
GAGAGAAGAAGTAGAAGAAGAGAAG
>nega5641
GGACCTGAATTCAATCTCCTGATTCCAGTT
>nega5642
GACTGAATCCACTCCAGGG
>nega5643
AGCGACAGTAACAAATATATTCTAAAAATT
>nega5644
TATGAACTGAAGTAGATAAATTGAGA
>nega5645
ATCATATATCCCCCATATCTTGT
>nega5646
GTGCTGGGCTCCCTCCCAGAGCCCA
>nega5647
AACTCCTACACGTCAATCACCGGCAATT
>nega5648
CATGACTGTGCATGGCAAAAATGTTCA
>nega5649
TGCCTAGCAAGCGCAAGGCCCTGGGTTCA
>nega5650
GGTTCTGAGTACATAACCTATCCTTCCT
>nega5651
CAGGTACAACAAGCAGTTTGTTC
>nega5652
TGTTCCACCTATAGGGTTGCAGTTCC
>nega5653
CCATGCCCACTGCTGGACTGTGC
>nega5654
CTTACAGTCTCTCCAAACCCTCTTCTACAA
>nega5655
TCTCTGACTCTTTTGCCTTCTTTGGAGAT
>nega5656
AGGAAGAGGTTCACTGTGAGTTTGAGGCCA
>nega5657
TTTAGAATAAGTGGCAAAATCCCTGAGAAA
>nega5658
CTCCTAAGGAAGTTCAGTTCCTCCGGGACTA
>nega5659
TTCTGTTCTAGAGCTTTCAGGTATGCTATT
>nega5660
ATATGCGTGTATATTTTATGCATATACATACA
>nega5661
ATGTACTTTGAGTTTTAGTAACGTTTCTT
>nega5662
CTGTGTAGCCCTGGCTGTCCTGGAACTCACT
>nega5663
ATGTAACTCACAGACCCTTGTAACTCT
>nega5664
AAACAAAACAAGACAACAACAAAACAAA
>nega5665
GCAGCAGTGGCGCGTGCGCCCACTCGCA
>nega5666
TTTGTTTTTTACATTTACATTTGTCTGTG
>nega5667
ATCAGTCTCCTGGATATATCTAAAAGA
>nega5668
AATTAAGACAAAGTATTAGAACCAATTGCC
>nega5669
TTACACATTCAGGAGCTCATCCAG
>nega5670
CGATCGTGTGGCTTTCATTTGCCC
>nega5671
GACAGCCTGAGAAGTGAAGTTTGAAGGTAC
>nega5672
GCCAATCACCTTGCTGT
>nega5673
CTCTCTCTTTTTTTTTTAATATTTTTTATT
>nega5674
GGTGTGTGTGTGTGTGTGTGTGTGTGTG
>nega5675
TTTTTTCATTTTTTTTCTCTTCTGTCA
>nega5676
ATTTAGATTATCCAGTTTGGTGAAATA
>nega5677
CCTCCAGAGCTGGGGTTATAGGCACAAGC
>nega5678
AGGTTGTTAAGGGTAACATAGCCCAATGTT
>nega5679
GGATTACAGTTAAGTGATTGGATGAACTTT
>nega5680
TTAAAAAAACACACACACAAATCACT
>nega5681
CACACACACAGACACACACACACACACACACA
>nega5682
ACACTTATAAAAGGAACACAGGCA
>nega5683
GTTAGAGGCTAGCCTGGTCTACATATTGAG
>nega5684
CCAATTTATGCTGAATTGGTGGACTTAGG
>nega5685
TCCCTATGCTGACCACTTCCTTTCAGATCA
>nega5686
TGCCATGCTCCCCAACCCACCCACTCCTGCT
>nega5687
TTAAGTCTCGGGACAGCCGCGTACCCAAG
>nega5688
CCTTCCAGATGTGCATTCACTTATACAGGC
>nega5689
GCTAGTGATGATGTAATGTTCCAGCTCCTG
>nega5690
GGGGTTCACTGTATGGTCAGCTTAGCC
>nega5691
TCTGAGTATCCTGGCTGCCTTGAATTCC
>nega5692
GACAACAAGAACCCACGTGACTGTTG
>nega5693
TCTCGGAGAATGGTGTTTTGCA
>nega5694
CCTCCTGTCACATGATAGTCAAAAACCAGA
>nega5695
AGGAGTCTAGCCTCGGCTCGGGATCAGAGTT
>nega5696
TGGTCAGTTAGTTCCTAGAATACTCTCATC
>nega5697
AAACAGAATAAAGTGTGAGAGCAAAGTG
>nega5698
GAAAGATTGAGGGGCAGGGGGAGG
>nega5699
ATCAGTGTTTTCTTTGGCAGAGGCAACTA
>nega5700
TATCCTGAAGATGCCCCAACCGGTAAGA
>nega5701
ATTTCTGAATTCCTGTTGTTCTTCGT
>nega5702
ACCAACCAATGTTTGGTTTAACTTGAGT
>nega5703
GTGGTCTTCACTCCTCTTCAAGGAAACT
>nega5704
TCTCTTGCTTCTTACACTCTGGCCCGATAA
>nega5705
TGCAGGTCCTTGGTAATCAAATA
>nega5706
TCACTCTGTATACCTGCTTACAT
>nega5707
TCACAAGAAAGACAGGCTCCAAGGTTAGT
>nega5708
CCTTTTGTCTTAGCTCCAAACTTTGTCTC
>nega5709
AGGGACAAAAAAATAAAATAAAAT
>nega5710
ACAGTGGGCAAGTCTTCCCTCTTTAGTTA
>nega5711
GGGTTTGCAGAGAGGAAACAGGGAAAGG
>nega5712
CCGAAGGCAGCTACAGTGTACTTACATATAA
>nega5713
TGGTGGGCCTTTTGGAGATGTGGTTGC
>nega5714
TGTTGATTAGCATTTGTGTTCTCAGGCCTA
>nega5715
AAATTCCATTCCCAGGCCCCACACGGTAGG
>nega5716
GTGGGTTTTAAGGCAAAGAGGCCATAATTTG
>nega5717
TCAGGCCCGGGTAGCCTGCTTCCCTATGTAC
>nega5718
AGAGCTGGAGATGTAGCTCAGT
>nega5719
TGAAGAAAATGGATTTTTCCTCTGCCAGAA
>nega5720
CACTTGCTCTTACAGAGGACCAGGGTTTAG
>nega5721
TCGGTCTCCCACATGCCAGGA
>nega5722
TACATGCTGGGCCATCTCACTGGCCCCATC
>nega5723
ACCTTGATGATAATGGACCGAACCTTTGAA
>nega5724
TAGAACATTTAATTAGATCATGTTAGATGAA
>nega5725
AGAGATGGTGTGAACCTCCATGCGGGTGCT
>nega5726
GGCTGCCTGGGGCCTGCTGCCTAGATAGT
>nega5727
ACCTATCAGAATTACACCAGACTTCTTAAC
>nega5728
AGACACACACATACAGGAAAGCTGGCATCCA
>nega5729
GGTTTGAGGCCAGCCTGGGAAGGAGCAC
>nega5730
GAGAGTCCTGTCTGAACAAGGCAGAAGGA
>nega5731
ATCATGCATTTGAGACAAACCTGAGCTATA
>nega5732
TGCTTCTCAGTCTCCCTCTTTATCCCT
>nega5733
GTGACCCTGTTGTGAGGAGCCC
>nega5734
TGTCTTCAGACACACCGGAAGAGGGCAT
>nega5735
TGTGGAGCCCACAGAGACTAGAAGGT
>nega5736
GCCAGAGCTACAGAGTGAGATCCATTCC
>nega5737
TTACAAATGGTTGTGAGGCACCGTA
>nega5738
CTTGATGTGTAACCCAGGCTGCCCTCAAAC
>nega5739
TAGTTTCAGGTCTCAAATTTATTTCTG
>nega5740
GAAAATCTGATCATGAAATGAAATCATACA
>nega5741
TGTACCCATGCCTTTGGGTCCCACATGCAA
>nega5742
GGATTACAGGCGTGAACCACCGCGCCCGG
>nega5743
TGCTTGCTCAGGGGTGGAGCTTCCTGCTC
>nega5744
GTTTCTCATCTCACTTAATTTTGGGAAATG
>nega5745
GAACTGAGCCCAAACATACTTGCACTGTGTA
>nega5746
TGACTCCACACAAAGGAAATAGAGTCAG
>nega5747
AAAAGCCCAGTCATAATAAAGTTGGCAATAT
>nega5748
TGTGCGTAAGTGCCTGCATGTATATGCGT
>nega5749
ATCATAATGTCTGGCAATAATAAGC
>nega5750
TGTGCTTTGGATACTGTACCA
>nega5751
CTGTAAGCAACTGGCCTGCT
>nega5752
GCTTTAAAAAAAAAAAAAAAAGCAGGAT
>nega5753
CAAGGTCAGGTTTATTGGTGCAGCT
>nega5754
TTTTTTTTTTTTTCTTCGAGACAGGGTTT
>nega5755
GAGACCAGCTTGGGATACATGAGATCTTTC
>nega5756
TAGAAGGTTCTAGATTCAAGTCCCAG
>nega5757
AGCACACAGAGAAACTCTTGTCCAA
>nega5758
CTCACCGTGTAGACCAGGCTGGCCTCACCA
>nega5759
GAATCCAGTGTTAGTTCCAGAAAAGACAAC
>nega5760
ATTGTAAACTGAAAGTCCAGTAAACCAGGAGA
>nega5761
GTTGTTAAGAGCTCTGTTGGATGTTGTGT
>nega5762
GTGGGAATTAAAACTTGGGTTTG
>nega5763
CCAGAAAAGAAACAAAGTGTTCC
>nega5764
CCCTTGGGACTTTCAGCGATGGTACCA
>nega5765
GTTTTTCAATTTTGTTGAGTATAGGCT
>nega5766
TTGACTCTCTGCTTTCTGAT
>nega5767
ACCCCCAACCATAAACTTACTTTCATTGCT
>nega5768
TGGACACCTGTACTCATGCACATGTTCAC
>nega5769
CCAAAGAGAATGCTTCCGGGGGGGA
>nega5770
GGCAATTACCTTTCAGTCAAGT
>nega5771
GGATGCTCACAGTCATCCATTGGACAGAGC
>nega5772
TTTTCTCTATTTCTAGAGGCAT
>nega5773
TAATAAAGGCACCGCAGTCTGTAAGT
>nega5774
CACGGGAGAAATAGGA
>nega5775
TGCTTACCAGTGGGGGCATTTTCTCATAC
>nega5776
CACCATTTGAAATCAGTGTT
>nega5777
AAGAGGAAAGGCCTGGCCT
>nega5778
AGATGGTCTGGACCTGAAGTTACAGGCGAT
>nega5779
TTACATCCTCTGCTTCTTACAGAAGTCCTA
>nega5780
TCAGGACCGTTGCTAACACGTCCACAACT
>nega5781
CCCCCACCTCTCTCTGTGTGTCTGAC
>nega5782
TAAAGAAAAGGGAATTTAAAAAGTAAATG
>nega5783
CCATTCATTCACACTTCAGGAATCCCATAA
>nega5784
GGGGTGTGGCTCAGTGGTAGAGCCCCTGC
>nega5785
TTAAGCAGATGTTTTAGGTCTAAAATAATG
>nega5786
AGGAGTAGATGGCTTACATAAATTGAACT
>nega5787
ACTAGTTTTAGGACAGCCAGGGCTACA
>nega5788
TCTAGAGAGATGGCTCAGTGGTTAAGAGCAC
>nega5789
CCATAGAAACTGAAGCCCTGGGATGC
>nega5790
CAATCACTTTATAAGAGTCCTAATCCCTT
>nega5791
TTTAGGTGGGCCCCCTGAATCTGATCAGT
>nega5792
ATTATCTTCAGAACTCCAGAAGACACTGTT
>nega5793
GACAAGGATTCATCTCTGTAACGAACGA
>nega5794
GGAGACTAAGTTTCTGTGAACTTTTTGCC
>nega5795
GCCTGGAGAACTCTAAATGGA
>nega5796
AGCACGCAAGGGGCTAAATGTGAACATT
>nega5797
GACTTGTAGAGGCCCAAAC
>nega5798
CTTCCTCACACTTGATGAGAAGCAC
>nega5799
GAGCCACCCTGTGGGTACAGGGAATAGAA
>nega5800
GAAGTCCAGGATACCAGTTGTGTAAGTAG
>nega5801
CCATTTTACCCCCAGTGTTGGGG
>nega5802
AATATTATTTAGCTATTAGCAAGGACA
>nega5803
GGCCAAACAGAATTCTGATCTCCTTGCTTC
>nega5804
GATGTTCTCTTAGAGCTTCCTGGTTACAC
>nega5805
AAACAGCACCACCATACAACAGCGATCCAG
>nega5806
GCTCTGTCCCCCTTGCCT
>nega5807
AAAAAAAAAAAAAACCTTCTAAATTAGC
>nega5808
CCCAAGTGCTGACATTAAAGGCGTGCACC
>nega5809
TCAGCTATGAAAAATAAAGACATCATGAA
>nega5810
ACTAGCTATGAAGACTAGCCCAGACT
>nega5811
AAACAGAACATGAGTGACATGAGTAATAG
>nega5812
AGGGGAATGTCAGGGCCAGGAAGCAGGCG
>nega5813
GTCTCTTGACTATATTTTTCACCCTCTC
>nega5814
CATGCATGAGCATCACATAAACTGTACAT
>nega5815
AGGATTGGGTTTTGACAGGCCCAGTTTTG
>nega5816
CACCACTGTTTGTGATCTGCACTGAA
>nega5817
CCAGTTAGTATGTTAGAAACATACA
>nega5818
TTGAGTCAACCTTCTAAGTGCTGGTTT
>nega5819
CCACTACACAGAGACTGACAGAAAAGACCT
>nega5820
CTGCGGCTTCCTGTTCTACCTG
>nega5821
AAAGTAATGAGCATCATGA
>nega5822
AATCTCTTATGAAGTCCTCTATAAAAGGAA
>nega5823
AGATGTGCACTACCCTACCACACCTGGC
>nega5824
TATTCAGCTATTAAAAACAAAAGCATTATGA
>nega5825
CAAAACAAACAAACAACAAAAAAAAAACTA
>nega5826
GGTGTGTCTAAAGACAGTTACAGTGTCCTT
>nega5827
TGGACACCAACCCAGCCACAAAGCCCTCCA
>nega5828
TAGAATCTTATTCAGCCCCCAAAAGGATG
>nega5829
TGTTAGCATGTGCATGTGGAAGTCAGGA
>nega5830
ACTTACTTAATCCTGTTAATAAACAAACCAA
>nega5831
ATAAGTGTGCTGGCTGCACAGGC
>nega5832
TGTGGCCCCCGGCTGCCTGGATACTAGGA
>nega5833
AAATCTCAAAGTTTTAAGAGCA
>nega5834
CACTGACGACTCCATGTGTCT
>nega5835
GCCTTCAGATCAGGATGTGACTCAG
>nega5836
TGGAACTCACTTTGTAGACCAGGCTGGCCTC
>nega5837
TAAGGGACTGTTACAAGAAAAAAAA
>nega5838
AGGATGCAGAAATAAGAAGCTCAAGTGTT
>nega5839
TGAATGTTGCTGTAAAAT
>nega5840
ACATGGTGGCTCACAACCATCCCTTACG
>nega5841
ATGAGAATGGGTGGGTAGGGAAGTGGGGGG
>nega5842
ACCTAGGCTGGCCTCACATGTGCTATGTA
>nega5843
CCTGTCCTCTCCCTCCTCTTCCATATTCT
>nega5844
GGCCCAGACTTGCCTATAGCCGGGATCTGA
>nega5845
CAGTCCCCAGGATTCCAAAATCTGCAGATG
>nega5846
CTTTAATCCCAGCAATCAGGAGGCAGAGGC
>nega5847
ACAAACATTGAAGGAATTGAACAAA
>nega5848
TTTGAGTGCTGTATTCAAACCTAGGCA
>nega5849
CCCTGAGGGGTGTCAAAAGACCGCTTT
>nega5850
AGCATTTTTAACCACTGAGCCTTCCATCT
>nega5851
AGAAAGGATGCATCTAGAAGCCAAGAAAGG
>nega5852
GGTCAGGTTATTAGTAGCTGTCTCA
>nega5853
GGTCCTCTCAGTGAGAGAAGATACACCTAAC
>nega5854
GGGCCCTATGTTCCATCTTACAG
>nega5855
GTACCTGACCAGATAAGGTTACATAGAG
>nega5856
TCCATTTTTATATATCAATGAAAAA
>nega5857
TGTAGAACCGAATTTGTGT
>nega5858
CCCTGGAACTCACTCTGTTGACCAGGCAG
>nega5859
AGAGAGAGATGCTTGTACCAGCAGAACC
>nega5860
TCTTGAGGATGCCTGTCCAC
>nega5861
TTCACAATGAATGAAGAACAGAAAACCAAA
>nega5862
TTTGCTAGGGTTTTTTTTTCCCCCTTAAT
>nega5863
ATTTCTTTCTAGCACACAG
>nega5864
AATTTCAATTCCAGGGTGTCTGACACCC
>nega5865
TTTTTTTAAACATGTGTGTGAGAGTGT
>nega5866
GGCCCTGAACTAGGGGTCTGGAGA
>nega5867
ATTAACTTCTGCTGTTAGCTTTCTGG
>nega5868
ACTGATTTGTTTGTTTATTTGTTTATTG
>nega5869
GACTAAGTGTTCTAAGGTCTCTCACTCTG
>nega5870
CAGCTATTTGTATTAGCTCATGTTGTTCA
>nega5871
TTCCGTACACTGATCTTGATGGGCATTTTCT
>nega5872
TAGGCCTAATCCTGGAAGCTTCTAACCTCTG
>nega5873
TGTCTTATTATATATACAATTATTT
>nega5874
CTCTGGACATAACAGGTAAAAGGTATTGG
>nega5875
CCAGCAGCCACATGGTGGTTCACAGGCAT
>nega5876
TCCTCTGTCACAGAACTATAGCTCTA
>nega5877
CATTGGCTACTTTTGCAGAGGACCTAGGTT
>nega5878
GGTGCCTACGGGATCACAGAGGGTCCAGATC
>nega5879
AAGGCTGGTGTTACAGATATGCAC
>nega5880
TGAACTCATGGGCCAGTGAGAGGGA
>nega5881
TACAGGAGAATCCTTCAAATGGATTG
>nega5882
ACAAGTAGGCTCTGACCATGGGCTCCT
>nega5883
AATTAAGATGAAACTTGTGTATTTCTCAGA
>nega5884
GTCCTCTGGAAGAGCTCAGTGAGCTCA
>nega5885
GATAGGAACTGGCAAGTGTGACCTCTAGT
>nega5886
CCAGTCCTGGGTACCCCCAACACATCT
>nega5887
AGAAAAGTCTTCTCAAC
>nega5888
GACAGGAGCCTGATATAGCTGTCTCCTGGGA
>nega5889
TTCCCCACATGGTCGCTTTCAACAGTC
>nega5890
CAAGTAACTCAGCAGATGTCACACAGACGA
>nega5891
TAGAGTGAGTTCTAGGACAGCCAGAG
>nega5892
AAATAAACAAGTAAACAAACAGGCTGT
>nega5893
AATGTTCGGTTAGGATTATTTTATCTTGCT
>nega5894
TTTGGTGTTTGGTTTTTTTTTAATTTGG
>nega5895
AGGGGACCTCACTGTCTATGGGATCTCACT
>nega5896
ATTATGTCATCTATAATGGTTTTCCAAT
>nega5897
TTCCTCAAACAACCCAGCCTGTTGCTCAGAC
>nega5898
GTGTCACACGCCTTTAATCCCAGAGGCAGA
>nega5899
TTGGTTTTTTTTCTTTTCTTTTTCTTTTT
>nega5900
ATCCACAAGAGACTGGAGGCACCAGAGAGT
>nega5901
GCAAAAGCAGGAACATGAACAACCAAGACA
>nega5902
AGCAGAATAATGCCTCAGAAGCAGGATAG
>nega5903
TTAAAACTTCATACTCTTTTTTTTTT
>nega5904
TTCCTGGGCCGGGTGTCTCGGGATGC
>nega5905
TTTGATATTATGTTGCATTGAACTTT
>nega5906
AATTCTCACGTATGTCAAGTGACATATGTAT
>nega5907
TTAATATACACAAACATAAACCTT
>nega5908
TCTATGAGCCCTACTTGTGGTCAT
>nega5909
CACACGGCTGCAATTATCACTCTGTCTT
>nega5910
AATAAAAATTCCATTGTGTGTACAGACC
>nega5911
GCATGTGTGTACCATCAGACACATC
>nega5912
TGCATGTGTGTATAGTTGTGTGTGCATGTTCA
>nega5913
CCACCAAACCAAAAAAAAAAAAAA
>nega5914
CTGACCCTGTTCTCCCTCTCTCCCT
>nega5915
TGCTAAGTTGTCATTCAAAAAAATCAATCACT
>nega5916
GTAAATGAGCTAAATACCTAATAAAAAATG
>nega5917
TGGCCCCAATGGGAGAGGATGTGCCTA
>nega5918
TTCTGTAGCTGCTGGACATCTAGGG
>nega5919
ACAATAACTTCAAGTCTCTGAAGAAAGA
>nega5920
TAATAATCTCATAAATTCATTATTTT
>nega5921
GCCCTTGTTGATCCTAGTTGTTATCAATT
>nega5922
TGTGTGTGTGTGTGTGTGTGTGTGCGCG
>nega5923
GGGGCTGCTCTTCCCCAGCTATTA
>nega5924
CCTCTCACTCCCTCAAGCCCTGGGA
>nega5925
GTCTCAAGAGGTCTCCTGTGTTT
>nega5926
GGTAGGAGAATTTGTATTTC
>nega5927
GAAGTCAGAGGTCAACTTGCAGGAGATAG
>nega5928
TCTAACCTAAAGAGGCAGAAAA
>nega5929
CCCCCATGATGCCTACCCTTGAGCT
>nega5930
GGCAGCCTTCCTCAAAAAGTCCGGGAA
>nega5931
TCTTCCATGGCTTCTGCTCGGCTCCTG
>nega5932
ATTTTTTCAGTATTCCATTTTATCTCCTT
>nega5933
AAAGGGCTGGCTATGGTCAGTACAGACA
>nega5934
CAGGTTCTTGGGACCTAGGC
>nega5935
CTACAAACATTTGTGTATACCTTTGCATGG
>nega5936
AGGCAGGCAGGCAGGCAGGTGTGCG
>nega5937
GGAAAGATGGCTCTTCCAGTAAAGGTGCT
>nega5938
TATCGTGCCCAAAGAGGCACTGCTAAA
>nega5939
ATACTGATGCTGGGACAAAGAATGATGCTGAG
>nega5940
GTTGGTCAGGAATTGGCTTTTACAACAAAG
>nega5941
GATCAATAAAAATACACAGAATA
>nega5942
AACTTATAAAAACTTTAAAGAGTTAGAAA
>nega5943
ATACATATACATCATATACATATGTATG
>nega5944
TTTTGAGGAGCCTCCAGCTTGATTTCCAG
>nega5945
GGGGCTGGCGAGGTGGCTCAGTGGT
>nega5946
GGCTTGCTTCCCCTGGCTTGCTCAGCCTGC
>nega5947
AGGCAACAGCTTTTGGGATAGCCCCTC
>nega5948
AGGGTCTGTCTGGGTGGTCCCC
>nega5949
TCTCTTTTCTTTTTAAAGATTTATTATATGT
>nega5950
TAAAATTATTTCATTGCTACTTCATAA
>nega5951
TTTGAGCTCATGTAAATTT
>nega5952
AGTAACAAGTGCTCTTAAACCCCGAGCCATC
>nega5953
TTCTATTCATTTCTTTTTTGGGGGGG
>nega5954
TATTTATTTATTGCATATGAGTACATC
>nega5955
TGGGTCCTGTTTGGATTTAG
>nega5956
GCAGGTGGATTTCTGAGATCAAGGCCAGCCT
>nega5957
GGATGGAGAGATAGCTCAGTGGTTAA
>nega5958
TTGAGGTCATCTTCATTAAG
>nega5959
AAATTACACCAATCTGGCTGCCCTCTGAGCA
>nega5960
AGGAAGCTGCTGTTCTTGGCCTGCTTT
>nega5961
AGAGGGCTTGCCTAGCATGCATGAAGTCTG
>nega5962
GAGCTCACAGGACATTGGGCTG
>nega5963
GTTTACAGGAGGAGATGTGTAGACTATATGC
>nega5964
AGAAGATCAAAGGTCCTTGC
>nega5965
CTGACAGCTTCACACAGATATTCATGTAGG
>nega5966
ACAGCAGCCAGTGGCTGCCCACACAAGATCA
>nega5967
AAAACCACAGAGAATTTTG
>nega5968
ACGAATAATTCTTTTCTGCATAAACATACC
>nega5969
AGACCTTGAACTGTTGTA
>nega5970
ACTTAATTAGAGTCACACAGCCCACTC
>nega5971
GGTCTTAGTATGTTTCCCAGGCTGGCCTA
>nega5972
AACCAAGAAGCTAATAGTAGTTGATAT
>nega5973
TTCTTATTTTGATATAATTATGAG
>nega5974
TCAAGGACAAAGGCTGGTCTTACATAACA
>nega5975
GTTGGAAACAACCCAGATGCCCCTCAAC
>nega5976
AGCAGTCTTTCCTTTAGCCC
>nega5977
GAGAGTGAGTGGCAGGAGAAA
>nega5978
ATTTTTGTATTATTCCAATGACGA
>nega5979
TGAGTGCATCCTGTGGTAG
>nega5980
TCTTAACTGCTGAGCCATCTCTC
>nega5981
GATTTGTATCCCTTTTTTTAAATTGGATCAT
>nega5982
CCATTCGTGGAACTGGAGGTTTTATTAGTG
>nega5983
AATGAGAGGGATCTGTCATTACA
>nega5984
AATACTGTAGCAAGCCCGCC
>nega5985
TGATGCTGCACTTGTTTC
>nega5986
AGGCTTTGCTTGATATTTATCATTATT
>nega5987
CACTGACTCGTGGCACTGAGTGTTA
>nega5988
TCATGAGGCAAAAAGAATGCTAGTAAGAA
>nega5989
ACTTGTTTTTTATAGGCATATTCATGCACAA
>nega5990
TCCTTAACTGCATCCTAAGTACTTACCCT
>nega5991
TGCTCCCCAAATTCTCCCCAAATTCTCT
>nega5992
CAGAGAATTATGAAGTTGAAACC
>nega5993
GTACAAGCTTGCAATCCACCAACAGTGGA
>nega5994
AGTTTACCTGAGGCTAAGGTGAAGAGACT
>nega5995
AAAACACCAAAACCAAACCAAAACAA
>nega5996
CTCTCTTCCCAATGATGGCCGACTAGGC
>nega5997
AATTCTTTGTATTAAATTCTGTGTTTCA
>nega5998
TTCCATTTTTAGATCTTGGATGGTT
>nega5999
AGCTCTAGCATAACCATG
>nega6000
AGCACGAGGAGCCAAATGCAC
>nega6001
CGTTTCTTCCATCTCTCTCCCACAAGTAT
>nega6002
ATGTCCGATCTCCTGGATCTGTAGTCAC
>nega6003
ATGGTGGCTCACAACCATCCGTCATGAGA
>nega6004
AAACCAGCGCCATCTTGTAATGGCATATG
>nega6005
GTTTTGTTACTGTACACTGC
>nega6006
GAACTCAGACCCTTCCACATACTAGACAAACG
>nega6007
TTAGAGGTCAAATAAAAATTCCATTG
>nega6008
CTTTTTCTTTTTTTTTGGTTTTGGTTTTTC
>nega6009
ACTCAAGTTCTACGGAATCTGAAGCTC
>nega6010
TCTGGATGTGCCCCCAGAACTATACAGCA
>nega6011
TAGGCAGTGCTGCTCCTGCCCAGA
>nega6012
AGCCACCACATGGTGGCTTATAATGATCT
>nega6013
ATTTTGTTCCCCATAGAGTAC
>nega6014
TGAAAAATGCTTGCAGGCATTTCTAACTAT
>nega6015
ATGGGTTAACTGAAAGACTTGGAAGGGAAAT
>nega6016
TGACACATTTCCTCCGACAGAACCACACGG
>nega6017
TACATATATATATACATATATATATACAT
>nega6018
GAGACCGTTTCTTTCTAACTCTGGCTGTCCT
>nega6019
CTTTGAGTTCTAGCCAGCCTGGTTTACAGAGT
>nega6020
GAAGTAAACAAAAAACAAACAATGAGAACT
>nega6021
AACCTCAATCAGTAAAACCACATCAACAA
>nega6022
TCACAACCACCTGTAATGTGATCTGATGC
>nega6023
AAGTTTGAGAACTCTGG
>nega6024
TGGTGCAAGCCTGTCGTCTCAGCACTTGGAAG
>nega6025
CTATCTGTACAGCTACAGTGTACTCACAT
>nega6026
ACTGCAGCTGTCTTCAGACACATTAGAAGAG
>nega6027
TCCATTCCCGAGTGCTGGGATTACAAGTG
>nega6028
TGGGGTTACAGACCGTTGTGAGCTGCCAA
>nega6029
TAAACAATTGTCATGCTTTCCAAAGGGG
>nega6030
CAAAATATTTATCCAACAAGTAATAATATT
>nega6031
TTGGTAAAGTGCTTGCTACTATGCCTGAGGC
>nega6032
TGCTGATTGTTAGTCCCCTTCCTGTGT
>nega6033
ACTGCTTTCTTTATTTTTTTTTTTTCTGA
>nega6034
GACGATTAACTGCATCCAACTTTCTCCCC
>nega6035
GTCCTTCCTGAATGTATGTCCATGCTCTAC
>nega6036
AAAACTGCTTAATTGCTTTGGAGGTAATAAC
>nega6037
ATACAATATATTCTGATCATGTTTTCCCTT
>nega6038
ATATACAGTGCCTAATACAACTATAGAT
>nega6039
AACCACAACCCTCCTTCTTCTTAGACCTTT
>nega6040
TGGATGAAAAACCAAAACAACAGGAGTT
>nega6041
TTAATGGAGAGATTGAAGAAGCTGAATG
>nega6042
TGCTGGAGGAACACTGCTTGGTGTGGAGC
>nega6043
CCTTGGCAGACATTCCAGCT
>nega6044
AATCCGGAGCCCACCTTCCTTGCCT
>nega6045
TTGCATTTCTTTAACTGTTGTGTCAATGTT
>nega6046
TACTTGGGAGGAGGAAGCAGGAGGATGA
>nega6047
TATAGTTGACTCTGTTTAGAGATTGTTCTTC
>nega6048
ATCTTAAATATTCATTCTCTGTCTGAGTTTA
>nega6049
TTTTTCCCCCAGAGCTGAAGACTGAACCC
>nega6050
TCAGGGTTTTCCGCAATCAGGC
>nega6051
CAAAGAACATAGTAAGACAAATTGGCAAC
>nega6052
ATTGCAGAATGAGATCAGAGCTCATGTTTG
>nega6053
ATGCGGGAGATTGAGACAGAAGGATCACA
>nega6054
GGACCTGAACTTGGATACTCAGGACTCATG
>nega6055
CAAGAAACAGCAGAGAGACACAAAAG
>nega6056
CAAAGCACCATGGAAACCTGGCTC
>nega6057
AGAAGTTGGAAAGTAGAAGGGAAAATG
>nega6058
TGAGACCACATAAAATATTGCCTCAAAGA
>nega6059
ACTGAATGTGGAAAGAAGGCATTTA
>nega6060
GTGGCTGTGGTGCCACCCACACT
>nega6061
TCATCTAGTTAGTTGGGTTTTCTGCCACCC
>nega6062
GGTTTGCACAAGGAACTAGATAATTCAATA
>nega6063
CAAAGCTCAGTGATGTTAGTAGTTCAGCA
>nega6064
GGCAGTTCCCCCGCCCCCACTCCCCA
>nega6065
AGCAGAGGATGATGGTCTAGTTGGTC
>nega6066
AGGAACTGTAGTGTCACCA
>nega6067
ACATCTTCTGGGAAGTGTTTTCTGAAAGCA
>nega6068
GGCCATGATCATTCTGTTTCTATTTAGTTGA
>nega6069
CTACATAAATCAGGGCTGTGGGCCATGG
>nega6070
CTGAACCCGGAGCTCACCAGTCATCCCAG
>nega6071
TGAGTTAAAGGTGTGCTTGGTCTCTACAGT
>nega6072
TCTTTTTTTTCTTCTCAGC
>nega6073
CGGATGCACACTGGAATCAATGATA
>nega6074
ACAGGAAAACACAATCCAACAGGTGAAGGAAA
>nega6075
TCCTTCTTAGTGGCAGCAAGGTCAAAGTCTG
>nega6076
CCAAGAGGAAACGGAGAT
>nega6077
CCAGTACCCATGTGGCAGCTCACAAC
>nega6078
GAGCATTGTTTGTTCTTGTAGAGGACACAG
>nega6079
ACACAATGCTCAGATGTGCTCCCAATAAAC
>nega6080
ATGTGAAGACAGAATCCACCCTTCTTT
>nega6081
GAAACCACTTTGCGTGTCACTGC
>nega6082
ACAGTGAGCTTCTGGTTCAATGAGAGACT
>nega6083
CTCTGTCCTTATTCTTCCTTCCTGTAGTTTA
>nega6084
GGTGGTCAGTGATTGAGAAAGATACCT
>nega6085
GTTTGTTTGGATGTTATCTATTTTGTA
>nega6086
GAACTGGCTTTATAGACCAGGCTGGCTTTG
>nega6087
GATAGCTCAGGACCTCTGGAAGAGCAGTCA
>nega6088
ACTGCTGGGTACACCTGTGAGGATTTTTTT
>nega6089
TAAGTAAAATACCCATACCCTTAAAAATA
>nega6090
AGTCAGCTACGAGTCTCAGCATTAACTGCT
>nega6091
TAAGGTTGGTTCTGTATTCCCAATCCTCCTG
>nega6092
ACAGGGATGCTGTGACCTGTGTATGCAACT
>nega6093
TCGGCAGTTAAGAGCACTTGCTGCTCTTC
>nega6094
AGCAGAGGCCATGGACGGTGCTGCTCACTG
>nega6095
CCTACAGTCATTAATATGATCAAGCTGAA
>nega6096
GGGGCCAGTTAAGGTGGCTCAGTATGTACAG
>nega6097
TTGAGGCGTGTCAAGAGTTAACTACCCT
>nega6098
CCCAGGATACATAGTACATTGGAGACT
>nega6099
ACAGGGAGTGACTCTATTCAGAGGTGTGA
>nega6100
GCTCACCCATGCCTCTGTCACC
>nega6101
GTAACTCAGGCTGACCTTGAACTTGA
>nega6102
CTCTAGGGGTCTTAAGGTCTAACCCCCACC
>nega6103
AATGTAACAGTAGAAAGATAGAGA
>nega6104
CAAGGCCAATAGATGGCCCAAGACAGCTT
>nega6105
TAAAGTGAGGGCTGGAGAGATGGTTCAGT
>nega6106
CAGCTTCTGCTAGAGCATGAGGCAAATCATA
>nega6107
ATGGAAACATGCAACCTAGGTAGGAGGT
>nega6108
TTAGTATTTAAAAACGTTCGAA
>nega6109
GGAGACATCCGCCCACTTAAAAACTCCTG
>nega6110
AGGATATATCCAAACTGGTGAAAGAATTG
>nega6111
AAGGCAGGACCTGTGGAGGACAC
>nega6112
ATTTGAGGGTCTCAGAGATTGAACCACCA
>nega6113
GACTTTTCTGCCAGTT
>nega6114
GCCCAGATAGATTCACAGGAAAATTCCACC
>nega6115
CATATGTATATGAAGGAATGTGTATGT
>nega6116
GCCCCTAAGAACAGAAGCCTAGAGGCATT
>nega6117
CGGGTCACTTAAAACATAAACTAAAT
>nega6118
AATTTAATGAAACTACTTCCATGTTTGAATG
>nega6119
TGACTGAAGAAACAGCCAAGAGAAGG
>nega6120
ATGCATGTGGCGTTGTGTGCAGGTCAGA
>nega6121
GAAGAAAAAGAGGAGAAGAAGAAAG
>nega6122
GAACTCTGTAGACCAGGTTGGCCT
>nega6123
TGGCTGCCCAGAACATCTACTGTACAA
>nega6124
GTTTTATTTTGTATTTATGGTGAGGGT
>nega6125
TGCTTACAAGGTAGAGACAGGAGGAT
>nega6126
AATGAATCAGATGGAAGGTTCTCAGCTTACA
>nega6127
AAGGTCAGAGCATCAAATCACCTGGAGCTG
>nega6128
AGGCTTAGGAAGCATTGGCAAAAGGACACAG
>nega6129
TCTTCTTTCTTTTACTCCCATTTCCTTCC
>nega6130
CCATGATAGTCTTCTGGCACA
>nega6131
TGTTTGTGGCAGGCAGGGTCTCTCACT
>nega6132
CATTATTCTTTACAGTGTGGCTCTTG
>nega6133
ATAATACATGAGAGAAGAATTTTATTA
>nega6134
TGTATTATACAACCTTCATGG
>nega6135
GTTTTATTTCCTGATGCATTTTATACTTT
>nega6136
GAACTGTCAGCTCTTAGCTTAGCTACTAT
>nega6137
AGATATCCCATATGGATGGACAGTACAGCTCC
>nega6138
TCCGCCTGCCTCTGCTTCCCAAGTGCTGG
>nega6139
CACACACCCAACCACTCCTGCCTGC
>nega6140
TTTTCTTTACATAGATGTGCTTTGTGTGCC
>nega6141
GGATCAAGATGTAGCTCTCAGCTACTG
>nega6142
TAAATTATAATATATCTATACAATGG
>nega6143
TAGTCATTGCAGTGACTCATAAGAAC
>nega6144
CTCTAGACTGAATAATGGAGAGCACCAACA
>nega6145
TTGTTATTTTAGTTTATAATGGTAGTTA
>nega6146
TAATAAAAAGTTATAAATATTGTAAT
>nega6147
GGATCCCCTGGGACTGAAATGTAGATG
>nega6148
GACATGCCCGGGCAAGCCCATCGCCTC
>nega6149
AACTGTGTTTTCCAAGCTCATTGGCCT
>nega6150
GTGTATATTTTATATATTTATTTACTTA
>nega6151
ATTTGCATGTCTCTCATCTGATTGGTTATTC
>nega6152
ATAGTCACAAAAGTGA
>nega6153
AGACACAATTTCCCCCAAGCATTTTTTAA
>nega6154
AAATAAAGACGCCAAGGGAATGTGCTTTAC
>nega6155
ACTTTTGAGATTTCTCCACTGATTTTTTT
>nega6156
GATCATCATCTAAGCATATGGAAAAC
>nega6157
GGGATTAAAGATATGCGCCACCATGCTCAG
>nega6158
GTGCAAAATTCCCAGCTCCTTCTCCAGCA
>nega6159
ACATAGTGGCACGTGCCTGTACTCC
>nega6160
TATGAAAATAGTATGTTT
>nega6161
CAGAGGCCAGGACTGTCAGATTTCCCTGC
>nega6162
AGGGTTCTGGGCAGCCCCAGAGCAGCTTG
>nega6163
AGGTTATCATCAACCACATAGCCAAATTC
>nega6164
CAAACTCAGGCTGGCAGGCTGACTCAGCA
>nega6165
GAAAATATCGGACAGTC
>nega6166
CTAGGGGCTCTGATGCCTCTGACCTCCTTG
>nega6167
AAGAAATGTACTGCTTCTTAC
>nega6168
CTGAATAGACATTTCTTCAAAGATATA
>nega6169
TGAGTTTATTGCCCAGTGTCACCTAGCCG
>nega6170
AACTTGTGGAGTGTGGCCCACTGATTAGCG
>nega6171
TCCATGTTTCAGTGGGGG
>nega6172
GCTCTAAACCTCTGATATCTTGCCCCA
>nega6173
CAAAGCAATGGTTGGAGAATGGCTGGA
>nega6174
TGAGAGGAAACACATGTT
>nega6175
CAGACCCGGAAGTCCTCCACTGTATGTGTG
>nega6176
TCTAATCTTCTGACTCCTTTTTCTCTTTCT
>nega6177
ACAGCTGCAGGATTGAGGCTATCATGGG
>nega6178
CACTCTGGAAGTCCGTCTGGTGGTTCCTCA
>nega6179
ACATAATTAAATATAATAACAAAATCAAA
>nega6180
GAAAGGGCTGAGAGTTGGGCCTG
>nega6181
ACTGAGCAATACAGCTGCCCATTGCTGGGG
>nega6182
TGATTGTTTCACATTCTAAT
>nega6183
AGATCAAGAACCCCCACATAAAATCAGATACC
>nega6184
GTAGACCAGGCTGGCCTCAAACTCAAAAGAT
>nega6185
GTAAAGAGGAAATACATGAATTGACTTAAG
>nega6186
TATGGGCAGGTGTGTGTCTTGTGTGTGCA
>nega6187
TGTCCTAGCCTCGGGAACACTGGGAT
>nega6188
TTCTACTTTACTTTCAATCTCTCTTTCTG
>nega6189
CTTTTCTGGTCCAATCTATTTGGAGTTTT
>nega6190
GAAATCAGGTCCTCTGCAAGAGTAGCTAGTG
>nega6191
ACTTCAGGATGTTAATATGCAGAATATAT
>nega6192
TCCCACATAAAAAAACCAGGCTCAGCCATG
>nega6193
TGAACGGGACCTGACGGG
>nega6194
CCACTAAGCCTGACAATTTTAGTTTGTTT
>nega6195
GCCCAGAAGATCGTAAGTTGGATCCCAG
>nega6196
AAGTTTGCACAACCAATGGGCCTCTCTTG
>nega6197
GTGAAAGAAACAGGTTTATATAGTAA
>nega6198
TTTTCAAAGGGTATATGAGTGGTAGGGTCC
>nega6199
CCGTTGCTACAGTAGCCCTACTCGTTCAGG
>nega6200
ATGCTATTTCTTTGGATCACTG
>nega6201
CACATACGCACTCACAAACTCACACACTC
>nega6202
AAGACCAAGTGTTCTAACCACTGACCAATC
>nega6203
CAAGATTCCCTGGTGGGATGGACTCTTAT
>nega6204
GGAGCCCAGAAGAAACAGAAAAAAA
>nega6205
TGAAAGAGAATGGCTGCCACAGGCTCATC
>nega6206
AAGAGGCCAATGATTGGGTGGAAAGAAAGAG
>nega6207
CAGAGCCTCCAATTTTCTTCTGGATCAAA
>nega6208
TTTAACTCTGGTGGTTCTAACAGGATTGGAT
>nega6209
CATGGTACTATGTGCCTATAGTCCCTTTCCT
>nega6210
CTGGAAACTAGGGTTACAGGTGGTGCTAAG
>nega6211
GGCGGATTTCTGAGTTCGAGGCCAGC
>nega6212
ATGTGAATGTTAGAAGATG
>nega6213
CTAGCATGCGCAAGGCCTTGGGACCAGTC
>nega6214
AGAAACATCTGAATCGAGA
>nega6215
AAAGCTGCGATGGTGGTACAGGC
>nega6216
GATCTGCCTGCCCCTTCCTCCCCAGTGCT
>nega6217
GAGTTTGTACTTTAGAAAATTCTGCATAAAT
>nega6218
TTTGTCTCAATCAATCATATTCGAGGTTAC
>nega6219
TTTGTTTTGGTTTGATTTGATTTTTGG
>nega6220
TGTCTATGGTGTGTGTGTGTGTGTGTGTG
>nega6221
AAGCAATAATCCTGCCTCCAGTCCAACTATG
>nega6222
GTTTGACTAGCTCATGCTGGCTTGA
>nega6223
ATAGGCTTAGAAAAATAACAGAAGAATTCA
>nega6224
TTTTTTTTTTCTACCTTTTATGAGATTT
>nega6225
CAAACTTCATATGCCCCAGTACAGGGGAAC
>nega6226
ATCCTTGTCTTACCTTTTCTGACAC
>nega6227
TAATTGCTGAGCCATCTCTCCA
>nega6228
AACCTGCATGCTGAATTCACTTAGGTTCAG
>nega6229
AGCAGGGACTCTAGAGAGTAC
>nega6230
AGGACCCAGGTTCAAGTCCCAGGCAAACAT
>nega6231
GGCCTGGCTTCAATTCCCAGCACCCACATA
>nega6232
AATTTTCAGCTGTGAGCCTCA
>nega6233
CTGTGGCGAGTTCCTTAGGATATAATCCGAG
>nega6234
CACCATTCTAAACTCTGTGACACTG
>nega6235
GTTGGAGCCCCTGGAACTGGAGTTACAAGA
>nega6236
GACCAGAAAATGAAATGGTGGAGTT
>nega6237
GATAGGAAGGTAAGATTGATATATAT
>nega6238
TCAAATTAACAACACAGAACTTTCAGAAAA
>nega6239
CATCTTTTAGATTTCTACCCCCCAAAAA
>nega6240
GCTAATAAGCAAATGGCAAAGCC
>nega6241
TGGTAAAAACTCTTGCCACCAACCTAGTGACC
>nega6242
CAGACAACTGGTTTTGATCTATAAGGAAAG
>nega6243
GAAATGTGTTTTTACTCTGGGTTTTT
>nega6244
ACACTACTGGAGGAGACATACC
>nega6245
TTGTCCTTGTAACGTTTCGCCAGCAAAACAG
>nega6246
GAGGCATTCAAGAGTGCAAATGAT
>nega6247
TTCTCTCCCTTGCTAGAGGGCAAAAG
>nega6248
CTTGATCTCTCTCTCTCTCATGTCATTTGT
>nega6249
GTCTATGAATTGTACCACGGGTATTCTGAGC
>nega6250
GCAGCCCTGGCTGGCCTGAAATTGACTGTG
>nega6251
CTAGTTTCACAAGGCAAATACAGGGGATCC
>nega6252
TGGGCATGATTGTAGGGGGTTATCTTGACT
>nega6253
TGGACACCATAACTCCAGAGAAGTCAGGG
>nega6254
TGAAGACCAACACTAGAGTCTGACCTCTG
>nega6255
TGATTACAAAATGTCTGGGAAC
>nega6256
GGGGTGGTCTAAAACAACCACTTCTTAAAC
>nega6257
GGCCTCCAACACATACCTGGTTTGGTGCCTG
>nega6258
GTGAGCACCAGGAACACACATAGTTCGCCA
>nega6259
TCTGAATTGATCAATGCAG
>nega6260
TCATTTTTCTTTCTTTGTAATTTT
>nega6261
TAAACCAGCAGCATTCTTCACCCAAACATGT
>nega6262
GAGTGCCCAAAATGGGCTGT
>nega6263
AGGCCAGCCTAGTCTACAAAGTGATTTCCA
>nega6264
CAAAAGCAGCCTACAGATTCAAGGAAACC
>nega6265
ATAACCGAGGGAAGACAAACTTTAAACA
>nega6266
GCTGGAGAACAATTATCATTGCTGCTTT
>nega6267
TGTTTCTCTCTGTAGTTGGAATCAGAGCCCT
>nega6268
GTCTGCAGACCGGGCAGGAGCTCTGTGGG
>nega6269
CACACAAAACACCAACATCAGGAGAATT
>nega6270
GATCAACCCGTGTGCATTGCTGAGGTTTCCT
>nega6271
ACGTTTATTTGCAATAAATAAATAAACAAA
>nega6272
ATTCTCATTTATGCTCAGAAATTAG
>nega6273
CTTTCTACCCTTGTCCTT
>nega6274
GTCCTTGGATGACCTGAAACTCACATGG
>nega6275
GGTTTTTGTTTGTTTGTTTTTTTTAACTTGG
>nega6276
TGAAGTGACAGTCCCCAGGAACTTGAACTCT
>nega6277
TTCTGGTTAGCTGGGGCTGAAGAAT
>nega6278
TGTTGTCCCTTATAAGAGTTGCCTTAGTC
>nega6279
CGATTAAGAGCAGTGGCTGCTTGTCCAGA
>nega6280
TGGGCTAAATGAGACCCTCTCTCAAAAAA
>nega6281
ATATCTCAGTTAAATATTCTTAAATTAGT
>nega6282
CTCTGCTTCTACCTCCCAAGTTAGCGACTA
>nega6283
TCCTAGTATTTCAGTCTAGCC
>nega6284
TATGTTCTCCTTTTTATCTATAATAAAATTT
>nega6285
ACCATCTTGTAACGAGATCTGACTCCCTCTT
>nega6286
TAAATACATATTTCTTTTTTAAAAAGTAG
>nega6287
AACCAGTGTAGTGCGTGTGTGTGTGTGTGTA
>nega6288
CACTCTGTAGATCAAGGTT
>nega6289
AGGCGGATACGGGAGGGGTACTGGGCACTGT
>nega6290
AACACCTTCTGTCTTTGAGTTGTTTCT
>nega6291
AGCCCCATGGGAAGACCAGCAGTCTCAAC
>nega6292
CTTGATGGCTGCTGTCTCAACATAAGTTC
>nega6293
GCACGCTTACTAACCTTCTTCAAA
>nega6294
AACAAACGGGATGTTCCCAAAGA
>nega6295
CTCTGTAGACCAGGCTGGCCTCGAACCCA
>nega6296
TGTGTGTGTGTGTGAGAGAGAGAGAGAGA
>nega6297
TGCTTGGCCTCTCTTAGTGTGATGTCTAAC
>nega6298
TCCATTTGCCTGAAAATTTCATTTTGTCAT
>nega6299
CACTGGCTCTTTCAGTATAT
>nega6300
ATTTTTTTTTATTGTCTCCTTTTTCA
>nega6301
GCTCCTCTGACAGTTACAGTGT
>nega6302
GTCGGCAAGTGACATGCAAGCAGA
>nega6303
TTTGTTGCTAAGAGTGATTTGAATTGTGGGGA
>nega6304
TTATTTATATATATATATATATATATT
>nega6305
AGACAGTTGTGAACTGCCATGTGAGTG
>nega6306
AACACTATTTTTTTTTTCTTTTGAG
>nega6307
AGGCAAGGAGATCAAGAACAAGGGCGAAA
>nega6308
GGAGAGGAGAGACAGAGAGAGAGAGACAG
>nega6309
ATCCCAGCATTTGGGAGGCAGAGGCAGGTGA
>nega6310
AGTCATTGATATAAAAGTATAGCAAAAATA
>nega6311
AGAAGAGTCTTTTGAAACATCA
>nega6312
CTTACTCCAATACCCATACAATCACAAAAGGG
>nega6313
CCTGGATACTAACTAATGTGTGTAC
>nega6314
TTCTTCCCTCTCCACCTTCCACTCCATCT
>nega6315
ATTTGAATTTTTCAATATAGAGGTT
>nega6316
CTCTGATCTTCCTGCTTCCATCCTGGA
>nega6317
GTTTTAATTTTATTTTTTTTATTCATCAA
>nega6318
AGACACACCAGAAGAGGGCGTCAGATCTTT
>nega6319
ATGGTTGTACCAGCTTCTAATTCCACCA
>nega6320
TCTTACAGAACCTAGGACCACCAGGC
>nega6321
TTTTTTTTTTTTTTTATTATTATATGT
>nega6322
ATTCCAGGGAGTTTCCATTGCACTACATT
>nega6323
GCACTGTTTTACTACAGTGGGCCCTCC
>nega6324
ATCATTGATGGTTTGTGGACT
>nega6325
TAAGCAACACCCCTCCATGGCCTCT
>nega6326
TGAGTATGTTTTACCCTTACTCTATGCTAC
>nega6327
TGTGTAGCCCTGGTCTACAGAGTGAGT
>nega6328
GAGGCCAGTCAGGACCACCTG
>nega6329
GCAGGTAATGTAATTTCTCTGTGCTTTGT
>nega6330
GTATAAAGATGTCAGATCTTGGAGTTAGAGAC
>nega6331
AATCAAGAGGAAGTAGTCTAAAGATAATGG
>nega6332
TAAACTATTTATTAAGAGCAAAGGCCCAG
>nega6333
AGACCCTTCTAATCGAAGCAGATTCAGAAC
>nega6334
ACAACCTTAGGACTTG
>nega6335
GTCTCCAAGATGAAAAGTTATTGATC
>nega6336
GCTTGTTTATAATGCTCTTCATGAGA
>nega6337
CATAGGATGACCTTCATTTTTTAT
>nega6338
ACAATACCTAAATAAGCCAAAATTCCAATAT
>nega6339
ATGAGCTGATGCTGTACCTCAGCTAAT
>nega6340
TGGATCCTAGACCCTCACAAAGCCCC
>nega6341
ATGCATCTAGGGATCTGTGTATGAGGCACA
>nega6342
AAGGACCCCTATGGCTGAATCAGGTAAAAGC
>nega6343
TCATATTGTTGTTCCACATATAGGGTTGCA
>nega6344
TCAGCTATTGTGAATGGGGCTGATCCTGGAA
>nega6345
CCCTCATTCTAGCTGCCTGGAAGTCAG
>nega6346
AAATTTTATATCAACTTGACAAAAGCTAGT
>nega6347
AGGTAAGTAAATGTGTAATTTAGAGT
>nega6348
GCTTGGAGTTCATAAACTGTTCATGA
>nega6349
ATGTTTCCAGAAACACCGAACTAAAAAGG
>nega6350
TACTCTGTGAGCAGGCTTGGATCAATTAG
>nega6351
TGGTAGGAAGAGAGAACCAATTCCTGCA
>nega6352
ATTCACAGGAAAATTCCACCAGATTTTCA
>nega6353
ATACTCCAATTGGCCAGTAATTTTCCCATT
>nega6354
TGGCCTCGACTTAAGTTTT
>nega6355
TTATTTATTTATTTATTTATTTAGACTC
>nega6356
TGCTAGGTGTCACAGCACTGGGA
>nega6357
CCCTCAAACTTGCAGTCTGTCTTCCT
>nega6358
GTGCATGCGTGTGCATGTGTGTGTGTATA
>nega6359
ATACACAGAGAAATCCTGTCTTGAAAAGCA
>nega6360
ATTCAAGGTCAAAGTCAGAAACC
>nega6361
AAAGTGGGTTTGAGACAGAAGAGTCAGTGAG
>nega6362
TAGCACAGCAGGGTAACTATGTTAACAA
>nega6363
TCATATATCTATCCCAAAGTGCAT
>nega6364
CGAGACTTCCAGCTTTGTGGATGAGCAACT
>nega6365
ATTTGTGTATATGAATATGAATATACA
>nega6366
GTTGGCCATCTGGGAAGTTCTGGGTCTCC
>nega6367
TAGAGAGCTTTCATGGGATGCAGGATGCTC
>nega6368
CGGGACACACTGAAACAAGACGCTG
>nega6369
GTTGCATGATATGGATGCTGGGATCTGAAC
>nega6370
AGGCTAGCCTTGAACTTATCCTTTCAAGTA
>nega6371
TCTCAGGTAGTTTGAGGCCAACCCGAGACT
>nega6372
TTTCCTTTAGTGTTGTTGTTGTTTTAGAC
>nega6373
TAGGAAGCCAGGAATGTTAAACACATGGCGT
>nega6374
TTGTTGTCTTATATCAAACAACTT
>nega6375
TTCTTCTCTATTCAATGGGGCCATAA
>nega6376
TTTGTTGAAAGGACCT
>nega6377
TTATATGATGTCGTCGAGCTTCTTTGC
>nega6378
TGTTAACTCTCAAGACAGTTTCTAAGAGCC
>nega6379
GGCTGACCTGGAACTCAGTATCCCCCGGC
>nega6380
TGTATGTGGTAAACAGACACACATGC
>nega6381
GGTGTTGAGCACTTGGGA
>nega6382
ACATGGGAATGCTTTCT
>nega6383
TATAGACTTGGAATTACAGACATCT
>nega6384
CATAAAAACTAGAAACCACCACTGAACACTAT
>nega6385
TTTGAAGCTATGCAAATTTAATTAATATTAAT
>nega6386
CTATTTTGAAGGAACCTGTCTCCAAAACA
>nega6387
GCTAGGGCTCGGTAAGATTTCCCCCTTTCG
>nega6388
TACATACCACACACACACACACACACACAC
>nega6389
GTATATATATACACACACACATACACACT
>nega6390
TTGTTTGTTTTGGGGGTTTTTGTTTGT
>nega6391
GGAATGCACTCACTAAGAAGTGGATA
>nega6392
TTTCTTATGATGTCTTTTTCTGATCCTAGG
>nega6393
CCAGGCAGAAATGTCTGACACCACCCCACG
>nega6394
ATTTTTTTCTTGTCTATATAATTTTCAAAT
>nega6395
AGCTATAGTCAAAACCAGACCGTGTGAA
>nega6396
GGAGCTTCCTTGGAATCACAGAGG
>nega6397
TGTTTTTATGTTTTATAGAAACCCA
>nega6398
ATAGTAGTCTGGGCTGGCATATGTG
>nega6399
AGAACCAAAAGCCCCACTTCAGAGACAA
>nega6400
TCCACCTTTTAGGATACACCTCTTA
>nega6401
GATCAGACTCACTGGTCAAATACTGTCCA
>nega6402
CAGGTCTGTGTTCATTCAGAGATGAT
>nega6403
TGCTGTTCTTGCAGAAGAGCTCTCTGGGTT
>nega6404
CTATGAAACCAAACAGTACCCA
>nega6405
TATGTGCATGTGTGTATAGTTGTGTGTGC
>nega6406
ATTGCTGGAAAAGCATGATCAT
>nega6407
CAAACATGAATCAGCAGTGGAATGA
>nega6408
CCCCCACCACCACCCCCAACCGCTGC
>nega6409
GAGGCTTCTTGTCTAGTCTGTTAACTGTG
>nega6410
GTGGCTAGAGAGATGGCAAAGTGGTTTAG
>nega6411
TGGGCATTAAACTACAGTTGTTGGGCTT
>nega6412
TAAAGCAATTGCACGAATC
>nega6413
CGAGACAGGGTTTCTCTGTGTAGCCTTGGC
>nega6414
CTGTGACAAGTATGAAGTGCCCCTCCTTGT
>nega6415
CCAGGACTATTTCAATAGCACA
>nega6416
ATGTCTCTCTCCATCCTGCATAGCCG
>nega6417
GAGCCATTTTGATCATGGTTCTAGAAGAC
>nega6418
GGAGATCTGAAGTCACGCCCCAGA
>nega6419
CTCATCAACTCATCCAATATTGCTTCCCTG
>nega6420
GGACAGCGGACAGCCAGGGCTACACAGAG
>nega6421
AGGGGGTTTCTTTTCTTTCTTTTTCTTTC
>nega6422
GCTGGTCAGCCTTCCCAAGCTGCCTGGC
>nega6423
AACAGAATCATTTTTAACTAAATT
>nega6424
CATATCTTTGGATTTGGATAATCGTCCCACT
>nega6425
CAAGGTGTGTGAGATGGGTTATGGGAA
>nega6426
GCTGTGTAGATGCTGGAAACTGAACTCAG
>nega6427
CATCCTTTCCTGTCAT
>nega6428
TCTGTATAAGATGCATGTAAAAAAG
>nega6429
TGACACAATCTAGGATGACTTGGAAAAGGCT
>nega6430
GCTTTATATTCTCAGCTATCTCCTA
>nega6431
GTTGGTTTCAATCTCTATGTTGCTGAGGC
>nega6432
TGGATAATCCAAGAAA
>nega6433
CATTGTGGGGAGTGCAGCCCTTGACAGATGG
>nega6434
TAGGAAGGTTGAGAACCACTGCTCTAGGA
>nega6435
ACTGAGAAACCCTGTCATGAAAACAAAACA
>nega6436
CCATAGCCACGCCTGGTGGCACACAC
>nega6437
TCTGGTTATCTCTGGTGTTAGCTGGTCT
>nega6438
CTCAGTCCGGTCCTTTAGCAAAATAGCAAACA
>nega6439
TGGTCCACACGGATGCTGGAGAGGCAGAGA
>nega6440
AATTTACTATGATCCCCACCCCCTGCTGA
>nega6441
GAAGCTGCAAGAGCGG
>nega6442
TCTAGCTAGTCGACGGTGGTGCACCAACCAC
>nega6443
ACCTGTCTGGATCCCACTGTAAGCAGCAC
>nega6444
TACAAGTGTCTCTTAGACTT
>nega6445
AGTGGGAAAAGTGCTTGTGTGCAAGCATGAA
>nega6446
GAGTGGGGGGAAAGCATCTTCTCCAA
>nega6447
TCCTCCAATGTCTGTAGACAT
>nega6448
TTATGAGCCACCATGTGGTTGCTGGGATTT
>nega6449
TAGTGACCTTTGAGCTATGTAACCAAGGC
>nega6450
AGAATTTCCTTTAATTTTTGTTCAAAG
>nega6451
CATCAGTTAAACATTACCAGAAAATAAAT
>nega6452
TTGAGGTAGTCTCATGTAACCCAGAATG
>nega6453
GGCCGTTTTTTTTGTTTTTTGTTTTTTTTT
>nega6454
ACAGGAGGGACCTTCAGTCAGTCTCTGT
>nega6455
ACACTATTGTAACTGCTAACAAGTGCTTAT
>nega6456
CTGAGTTAAGGCAAGACCCTGCCTCAAGC
>nega6457
GGGTGTAATTGGGTGTAAAATATGGTGGC
>nega6458
CAAGTCATAAATAAACATATTTGTTTAAA
>nega6459
AATTAACATTTCCATCACCTATAAAATTTA
>nega6460
TACTGGCTGCTGGCATCCATATTTACCAAT
>nega6461
ATGGGCACACCACCATCTCTCTCTCT
>nega6462
TATACTGAGAATGTATACATATATACAC
>nega6463
TCTGTAAGGCAAAGGACACTATCAA
>nega6464
GGAGGGAGAGGAGGGGGGAGGAGGAAGAG
>nega6465
TTTAACAAAGAACAAAAAAGGTG
>nega6466
AAAATGCTACCAAATTGGCTTGTGGGTGG
>nega6467
ATCTACATTCCTCCAAAGAAAACATAGTC
>nega6468
AGCAGGAGAAAGCCAGGTAAATAGATAATA
>nega6469
AGGTTGAGTTCAGCTGTGAATAGAGCCATA
>nega6470
CAGCTGTTAAAGGCTAGGCTCACAACCAAAAT
>nega6471
TGCTGGCAAGACCAAGAC
>nega6472
TTTTTAGTTTGCTTGTATGTCTGTGCACA
>nega6473
TCCCAAATATTCCAAATAGCCAAATAAAT
>nega6474
CTTTTGGGTATAAGCCCAGGAGCAGTATAG
>nega6475
TGAGGCGGTGTTTAAGGCTCTCAAAGCA
>nega6476
CCTTGTCTCAAAAAAGTGAAAAATCC
>nega6477
AGAATTAGACTTTTTTTTTAAAAAGA
>nega6478
CGCCTCCTCCTCCTCCTCCTCCTCTTCTTCTC
>nega6479
CCTCTAATGAGACCACACCCCCTCCAATGAG
>nega6480
AAAATGGATGGATTATATAGGGAAGGACCCC
>nega6481
AGCCCTGACTATCCTGAATTCACCAGGC
>nega6482
CTGGTGCCGGATCTGCTGTGTGG
>nega6483
TGCCATCCAAGGACATGAGTTACGCCTGAGC
>nega6484
CCCTGACGAGAGACTTGTTTTCCTAGCA
>nega6485
GTATAGACTGTGCTTTGGAATTTTGAG
>nega6486
TTAGGTCCTATGGATGCTTTATGATTGTT
>nega6487
TCTGGAGATTTGAATTTAAGTCTTCATACTGT
>nega6488
AACCTGTTTATAAAGGAGG
>nega6489
CTATATAACCTTGGCTAACTTGGAACTTAC
>nega6490
TAATGCCATATTTTCCTATTTTCAAATA
>nega6491
GAAACTTCAAAGTCCACCCCCAGTGAC
>nega6492
ATTTCTCTGGAGAATCGTGTTGGGATTT
>nega6493
TGGTTGTGAGCCACCATGTGGTTGCTGGG
>nega6494
CACATGTGTAGCAAAGGGCTGCCTTGTTG
>nega6495
CTCCCAAGTACTGGGATTAAAGGTGTG
>nega6496
GATCCAGACTTTGACCTTGCTGCCGCTAAG
>nega6497
CTTCCCAAGTGTTACACACAGCTCTTG
>nega6498
TGAAACTTTGAGTCCCAGCTGC
>nega6499
ATATATATATATGTATGTATGTATATATA
>nega6500
GTTCCTAGCATGCACAAAGTTCCGTTCCCA
>nega6501
TTCGAACCTGAGCCTTCTTAGGAACCAGTACT
>nega6502
GTTTAAAGCCACTTTGGAATATATAGCAAG
>nega6503
ACAAAAAAAAAAAGAGAGAGAGAGAGAAA
>nega6504
ACAGAGTGATGACAATGCGACTAGAGC
>nega6505
TTAATATTGTTGTTCTTCATATGTG
>nega6506
CGACTCGGGTTCGAGCCCTGGGACCC
>nega6507
CTTTCCATGTGCTTATTTACCGTCCTTGAT
>nega6508
TGAGAGCCAGGATTAAAGGCATGGGCCA
>nega6509
AGTTCAAGGCCAGCCAAGGCTACAGAGT
>nega6510
AACCCTGGAGATAGAAAACTTAAAAAGAG
>nega6511
CCATGAGTATTTTGTTCCCCTTTCTAAGA
>nega6512
ATCAATCAAGAAAATGCCCCAGAGACT
>nega6513
ATTACATATTCTGTTATGTTCTGTGTCCTT
>nega6514
ACAAATGTGGCTTGACTTGTCACTGTGCTT
>nega6515
TGCCTGGTGAGGTGATGTGACCTGTGGTGA
>nega6516
GTCTGAAGACCACTATGGTGTACTCATTTACA
>nega6517
CTCTTGCCTTCTCAACCCTCAACTCTCAA
>nega6518
TCTTGGCCCGATCAGACTCTACACCCA
>nega6519
GTTTATGGGAAAGGAGACCAAG
>nega6520
AGTTTATTCTGTGAGATA
>nega6521
CTAGGATAAAACAAACACTAGTCATGT
>nega6522
GTGCAGAAGAAAAACAGCATCCATTTGGTA
>nega6523
ATAACACCATTCAGAATGTGTATGAT
>nega6524
TCCCCTTTAGTCTCAGCTCATTCTCT
>nega6525
GTGACATACCCCTACATTTCAGACTGTTG
>nega6526
ACTGCTCACTCAGTGTCTCCAGTTATAT
>nega6527
GATTCTAAGAACCAGAAGATCAGGGTGT
>nega6528
CCATGACGTTTCACTTG
>nega6529
ATTGAGATAATTGCCACACCCAGACTGG
>nega6530
CTTTCTCTTGGAGTCCCA
>nega6531
TCTCTCTGTCTCTCTGTCTGTCTGTCTCTC
>nega6532
TTCCCTGTACTGAGGCATATAAAGTTTGCA
>nega6533
TTAGTTACACAGATCTCTTGCTTTCT
>nega6534
TACATATCTTCTGTGGTTATATAGTTTG
>nega6535
GGCCAAACAACTCCAGTTCTGGGGATCCAG
>nega6536
GCTCTGGATAGTCTTTAACTCACTCTGCAG
>nega6537
ACACAGACTCCTACTGCTCAGTTCTGC
>nega6538
GCCTGCAGCTGGTGCAGAGAGAAGTG
>nega6539
AATTTCCCCCACAAAATTTGTCCATCAGG
>nega6540
AGTGAATGTTAAAATCAGTAAATGT
>nega6541
TACAGGAAAAAAATAGAAACAATATAT
>nega6542
TTTTACAAGAACTCATGTAAAATGTTTAC
>nega6543
GCTGGCCTTCCCTTTCTAACTG
>nega6544
CCAAGTGCTGGGATTAAAGGCCTTCGCCA
>nega6545
ACTTTGACTTTCTTTTATATCTGTCTCCCC
>nega6546
GGGCCAGGGGATGGGGTGATGTGGA
>nega6547
AGTCAACAGTCAAAACCATTCCAGACATGG
>nega6548
CTAGCAATTTCTGGAAATCATTTAATGTT
>nega6549
CAGAAGAAGATCTCCAAGCCCT
>nega6550
GACAGGGCTACACAGAGAGACCCTGTCTC
>nega6551
GGGCTTCCAATGGAGGAGCTAGAGAAAGT
>nega6552
GTGTCAAAAACAAGGTGGATACTTATTG
>nega6553
GGAACCGAGCCCAGTTCCTCCAGAAGAG
>nega6554
CTTGGTCCTGTGAAGGCTCTATGCCCAGT
>nega6555
GCTTCACCCTTCACCTCCTATGAGT
>nega6556
TGCCTAGGTGGGCAGCTCTGCTCCCAGTG
>nega6557
ATGTGGGAGCCTGCAGAAACCAAAGGCATT
>nega6558
GAAGATGAAGACCCGAAACAGGGTCTGTCCC
>nega6559
CTAGTTCAAAATAGTAAACTTAGAATCCTC
>nega6560
TAGGGTTCATGTGCCCAGTCTAGGCGT
>nega6561
CACTCCCCAGGGCCTCAAGTCTCTTGAGAAT
>nega6562
CTTTGCTTTGCTTGTAG
>nega6563
GCAGTTGCTCAGTCCCACACGGCAAGCAGGA
>nega6564
TCAAATGGTGTTCTTGTAGAGGACCTAA
>nega6565
GAACTCAGGACCTCTGGAAGAGCAGTCAGTG
>nega6566
TCTGTGTGTATGTGTGTCTGTGCCTGTTT
>nega6567
AGTCACCGCCAAGCGTACTCAGTTCCAGGC
>nega6568
TTCAGGAAAAAAAAAGGAGGGGTGAATTGG
>nega6569
AGTGTTTTGCATATATATGTCTTTGTAT
>nega6570
ATACATATACATATACATGTGCATATACA
>nega6571
TCCTCAGGACTTAGTATTATTACATGTCA
>nega6572
GTCTAAAAAGCCAATACTAAAATAAA
>nega6573
AGGGACAGAAGGGGGCAGACATAGTGAC
>nega6574
TTCTAGGCTCACCTAGAACTTGCTA
>nega6575
AGTAACCCTTTATTTCTGCTACAGGAGCCAG
>nega6576
AGGAAATAGGAAAAATAGCAATATAACAAG
>nega6577
GGGAGTGTGAATGTGTGGTGGTAAGAATTGC
>nega6578
CTCAGCTGCCCCTCAGGAGCTGTCCACA
>nega6579
CATAGTGGGTCAAAGCATGTATAAGGTTTC
>nega6580
ACAAGGGACCAGGATGTGCAAGAGAGCACC
>nega6581
GGGGAGGTACTTTTGGGATAGCATTGGAAAT
>nega6582
GGCACCAAGGCGGAAGCCTGCTTA
>nega6583
TGCCTTCAAAGTAGAAATGCAGCAGGGAA
>nega6584
AATGAGTTACCTCTAAGCCCCTTTCTGT
>nega6585
GATACCTGCTCAGGTATCGTACATGCCAC
>nega6586
AGTGGGCCCTGGGGATCCTTTTGTCT
>nega6587
CTGGCAGGGTTAAACATTTGAAGCTGCTT
>nega6588
GGGAGTGGAAGACTGTATGGTAAA
>nega6589
ATGTCCTTCTTAAAGTCCTCTATCATC
>nega6590
TCTCCTTTTGCTTGTATTGCCCTACCCCT
>nega6591
TGGATAAATAATAATAAATCAAC
>nega6592
AAACACTGACAGTAGTAAGCCT
>nega6593
ACTTACTGGAGACAATAA
>nega6594
TGACAATGGCTCATAATATTTAGAGGTTTGG
>nega6595
CATTCCTTTCATCCCAGCACCTGGGAGAG
>nega6596
AAAAAAAATAAATAAAATCCTTAAA
>nega6597
AAGGGAAATAAATTGGGAGTAGAGCTGCA
>nega6598
ATTTTTTGGGGCAAAATGTATTT
>nega6599
AATAGTAATAATCTTTATGAGGTTTGTTTC
>nega6600
ATAGTCCTTAAGTATTTACCACAGTTGAT
>nega6601
TTGATGATCAGTTTTGGCAACAAGCACCT
>nega6602
TATAAATAACATACACACACACACACAA
>nega6603
GTTGACTGGAGAATATTTGAAGAA
>nega6604
CTAATTCCCTATTTCTCCTGCCCCTAGACTG
>nega6605
TGAGTTGATTTCCATGGTGGATGGAAAG
>nega6606
CTTCTAGTGTCTTCAGTTTTTTTTCTTCAT
>nega6607
GGACACAGAAACTGAAGTAAGGTTGTCTACA
>nega6608
TTTTTTTTTTTTTTTTTTGAGACAAGGTA
>nega6609
GAGTTAGTTCAAACCCAGCTTGGTGTA
>nega6610
CACTTTACCCAATGAGCTGAT
>nega6611
AAGTAATATTTTTACTCTGTGGTGTT
>nega6612
GCAGAGAGCACTGAGAGCATGTTGCTG
>nega6613
TGGATGGAACTGTGAAATGTAAAAATACG
>nega6614
AAGAACAAACATACCAAGAAACCAGAAAA
>nega6615
AGTCAGACATAGAGGTGGACAAGCAAT
>nega6616
TATGCATGGGCTCAATGATACAGACTTTCA
>nega6617
GTGCTAAATCAAAAGGAATCTGGCAAACTG
>nega6618
ATGTTATACAGACCCTAAGAGAA
>nega6619
ATCTCACTTCCGAGGGCTCTGCCTTCATGG
>nega6620
ATCATGAGATATGCTTTTAAATCTGAGTCTA
>nega6621
GAAAATCAAATCAAAACAAAACAAA
>nega6622
ATATATTATGTATGTATGTGTGTGTGTGT
>nega6623
AATTCCTGCATGGAATTTAAGGCATT
>nega6624
TGTGACTCACAGGCAAGCCAACTGCAAATG
>nega6625
AGAGTTCATTTTAGCCCAGTGGGAATAG
>nega6626
TATTGTGTCTACTTCCCTTTTTAGGACTA
>nega6627
TCTTAACCGCTGAGCCATCTCACCAGCCC
>nega6628
CTCCCCTCTCATCCTTTCCCTCTCTCTCAT
>nega6629
CATGGGCAGGGTTGGCTGTGCAA
>nega6630
GACCATGACACCCTACTAAGAAGGCCATGA
>nega6631
GCAGCCCTGACAGGATTCACCCCCAGGGA
>nega6632
TGATGTTTTGACATCTTGGGGGCCTTCCTGA
>nega6633
CTGAGGGTGATTTGAACTGTAGGGGCCTGG
>nega6634
GACTTCTTATAGTTCATTGAAAATGAATGC
>nega6635
GTTGGGGAGGTAGGTGGAAGCAATGG
>nega6636
AGGGAGGAAAGGGTTTATTCAGCTTACACT
>nega6637
ACACTGGGATTGCAAGAAGTTCGAAGTT
>nega6638
GTGAATACTATGGAGTTGATTGTGACAG
>nega6639
TCCCATTACAGATGGTTGTGAGCCACCAT
>nega6640
GTCTGCAGCAGCTGACTGTGATATGCCTA
>nega6641
CTTGAAAATTTATTAGAAACTCAGAACTA
>nega6642
ACGCAGAAGAAGGGAGGGATGTGGATAAAA
>nega6643
GTCAAGTTGACAGAATCTAGAACCACA
>nega6644
TATTCACTGCATTTCCCTTTAG
>nega6645
TGAAAATGTTGCCTGAAG
>nega6646
CATTCCCATTTTTTGGCCCTGGCATT
>nega6647
CTTAGGTGATCAACAGCAGTATGGAA
>nega6648
AGTTTTCCCAGTAATTATTAAATAA
>nega6649
CCAGCCCCAGAGCAGCCAGCCTCCTGG
>nega6650
TGTATAGGGGACATTTGGGATAGCATTTGA
>nega6651
ATCAAATATATAAAAGTGATTTG
>nega6652
AGACCCTTTGATATATAAAGTC
>nega6653
AGTGTTCTTAACTGCTGAGCCATCTC
>nega6654
TCCTAATGTAAATATCTGCTTTTTCCAAT
>nega6655
AGGAATCTTTTAAGGAAAAAT
>nega6656
TACAAAAGTGAGTTCCAGGACAGCCAAGCC
>nega6657
ACATACCTACATACAGACACACAAAGA
>nega6658
TCCCAAAACTTGACGCCATCTCATATCC
>nega6659
GGCTGGCACCCCTTTGCTAATGTGTGT
>nega6660
GCATGTCTGAGCTACATAACAAAACCCTA
>nega6661
ATTACGTGGTGTCATTAAGAGTTGGGATT
>nega6662
TGCAAGGCTGGCAGATGACTTAAGTCTCT
>nega6663
TTGACCTCAAACCCAGGATGTTCTTGCCC
>nega6664
CCCAGTTTAGAGAATCCCTG
>nega6665
GCGGCTGGAAGACACCAACCTGAAAG
>nega6666
GCCTGGGTCTCCCTCTT
>nega6667
TTTTATTCATCTTAATCTATTACTG
>nega6668
TCTATTTTTACTTGGGTCAAGA
>nega6669
CTGCTTGGTGAGAGGCTCTTGA
>nega6670
AAGCTGGCCTCAAACTTAAGAGATATA
>nega6671
GACCTTAAGCATACATACGCACATTCCCAA
>nega6672
GACAAGGGGCTAGTTAATACCCAGAG
>nega6673
AATCAGATAAAGAAAAAAAAAAAAAAA
>nega6674
CACATTATTACCTTCACATCAGT
>nega6675
CTCAGTAAGCAATTCAGATGCTTTAG
>nega6676
TATATATTATATATTTTCAAATACTTAAT
>nega6677
TTTGAGACAGACATTAAAGATAAGTTT
>nega6678
GCCTCTGCCTTCCCAGTGCTGAGA
>nega6679
TATTTGGCTTTTTGGTTTTTGTTGTTT
>nega6680
AAGCATTGAAGACCAGAGTTCCAGT
>nega6681
GTGTTGTGGGGGAGGAGGGTCAGC
>nega6682
ATAACAGAGAACATCATGGCAAGCAGCGT
>nega6683
AAAGATTTCTCAATGTCAGAGAG
>nega6684
GCATCCGAACTTGGGGATCATGGTACATCA
>nega6685
AGAAGCCCTTGGAGGAGCTCAGAAAATCGAA
>nega6686
ATGACACTTTTAATATTCTTTCTTTGTT
>nega6687
CATCATGAGATATGATTTTAAATCTGAAT
>nega6688
TGCTTGTAATCCCAGCAACCTGGAGCT
>nega6689
GTTCTGATGATGGTGAGTGGTCTTAGTTTCT
>nega6690
AGTTGAAGAACTGCCTTCTTCAGATTGGC
>nega6691
CCCCTTTTTGGCCCTGGCGTTCCCCTGTAC
>nega6692
CCTGGTCTACAAAGTGTGTTTCAGGCC
>nega6693
CCTACAAGGCAACAGCTAATCTTTTCCAAA
>nega6694
CTTCACACTAGCAGTGAATAAGTGGTTTCC
>nega6695
CTCGTGTTCAATTCATGTATGTTTGTGTCC
>nega6696
GAAACTATGGATCCTGTGGCTGGGAA
>nega6697
CTGGGAATATTTCAGAG
>nega6698
TTATATTTACAAAGCCAAATAGATTCCTG
>nega6699
TTGCATAGAGAAACTCTATTTCAAAAAA
>nega6700
CCAGTCTATTTGGAGTTTTGTAGGCTTCT
>nega6701
AGCCCAAATCAAATTCAAACAGTATCTATG
>nega6702
ACCTCAGAAAGTATTATATAACAAGAAAAA
>nega6703
AGTTTCAGGATTTCTGGGCAAGGGACTTAG
>nega6704
TTCTAATCCCGTCCCTTTGACGTCTA
>nega6705
ATTATAGCTTAGGCAACATT
>nega6706
TTTGAGTTTTGTTTTGCTTTTTTAAA
>nega6707
TAGCAGTCTAAGTGTCTATCAGCCCCAG
>nega6708
CAAATGCCAGTGAGCCAGCCATCTCTCCA
>nega6709
TTTATGAGGTGGAAGCCATTAAGGTTTTCA
>nega6710
TACAGCGCAGTTAACAGCCCATTTTCCC
>nega6711
GCCACACCCAGAGTTGAGCCTCTTAACCTT
>nega6712
AGTAGAAACAAAGAGAATTACATAAA
>nega6713
TAATTTCATACCTACAAAATCAAAAGAAC
>nega6714
CTGTGTGCCAGAGAGGGCATCAGATCCCA
>nega6715
ACCTGATTTTGATCCCTGGGACTTCA
>nega6716
TATAAAGTGTGTCAAGTTGCTAATTAACA
>nega6717
TATTAAGTAAAATAAAGATGATTTGAATG
>nega6718
AGATGGTTGTGAGCCACCATGTGGTTGCT
>nega6719
CTCCTCTGATGGTGTCTGATACATAG
>nega6720
ACATAGCTGCACTTCAGTGGCAAGGCTAAG
>nega6721
TCCAAGAATTCAGTGTAAAAACCAGACAAC
>nega6722
CAGTGAGTGTTCCTTTTGAGGCTTTTTAGT
>nega6723
TTTGGGGTCTGAGTTACCTCACTCAGAAT
>nega6724
CCTCATCCACAACACGCTGGAAATGAA
>nega6725
GTTTGAGGTTGCAAGCAGTCTGTGGTC
>nega6726
TTCATACCAGCTCTGCCTGAGGTCTTCC
>nega6727
ACTATTCCTTGTCCCATGGGGTTGTAAGG
>nega6728
TTGGGGAACTGAACCCAGGTCCTCTGCAA
>nega6729
GGGGTGCAAATATTTCTTCAGATGTCTC
>nega6730
CCTGAGGAATGGCAGAAAAACACTGCT
>nega6731
CTGTTGCCTGCTAAAAACAGAAATAACA
>nega6732
ACAAAATCTGGGACTATAAAGACCATGAAGT
>nega6733
CCTGTGTCAAGGTGGAAACATCAGGGCAGA
>nega6734
GAAGACAATCCTCTTTGGGTTCCAGAAC
>nega6735
CATGGGAGGCAGGGGAAACTGGATCTCTAG
>nega6736
CATAGCCTGGAGAAACCGCAAGTTCTA
>nega6737
GACCATGGCGAACAAACAGAGTCTCA
>nega6738
ATGCCCACTTGCTTTCACTGTTTGGCCACT
>nega6739
TTCTTCTATTATTGTTATTGTTGTTACTAT
>nega6740
ACACACACGTATAAACGCAAGCACACATACA
>nega6741
GAATGAGCTTGTAGGTCACCATTCT
>nega6742
GACTTGTATCTTTAAATGGATCTCTCTCTCT
>nega6743
TGGATGTCTATGAGTTCAAGGGCAGCCTGG
>nega6744
TAGCAAATGGTCTACCTC
>nega6745
CAGGGGTTAATGTCTTCCTTCTATT
>nega6746
GGTGTCTACCAACAGAAGGCCCAAGAATTG
>nega6747
TTTCGGATTCTTGATAACAGC
>nega6748
TTTCCCAATCTGTTGGTGGCCTTTTTGTC
>nega6749
TAGAGAATGTAGGGCCTCTAGAAATTGGTG
>nega6750
GAATATACATAACATACACACACACGTATA
>nega6751
TGTTCTCAGCTTTATGAGATCAGCTCTT
>nega6752
CAGGGTCCTGTCAGCAAAATCTTGTTG
>nega6753
CTGCAGAGCAAAGGGAAATGTGCT
>nega6754
AACAAACAAAAAAAAAAAACCAAAAATACC
>nega6755
TTAAGTCACCAGGCTTGGTGTTAGGTGCT
>nega6756
CCATCCTCCACTTAGGATGGTTTAGGTCCA
>nega6757
TCATAAGACTTAGCTGCAGTCCCGGGCACC
>nega6758
CTGTCTTGAAAAAACCAAAAATAAATAAA
>nega6759
ACCCGAGGAGGACCTTGACTTCTCATG
>nega6760
TGTCCTCGGAAGATGGAGGCAGTAGGATC
>nega6761
AAGCACACATTTGGAATAGCATTGAGCCTTT
>nega6762
GAGTTTTGTCACAGCAATAGAAAAGTAACC
>nega6763
CTGCCTGATGCTCCTGCTTTCAAACCATGA
>nega6764
AGCAAGCTCTAAGACTCTACTTGTCTTTT
>nega6765
AGAACCACCAAATTGATTTTCAGAGTGGTTA
>nega6766
TGTGTAGGCTAAAAGCTTAGGCTTGTTCCCT
>nega6767
TTTTGAGTTTTGGAGACCTCCCTGGGAATT
>nega6768
AAGTGCAGTCTCTGGATGGTCTTTTCTTCAGT
>nega6769
CAAGAATAAACCCATTTT
>nega6770
GAGGTTCAAGAAGTTCAAGGCTGCTCTTGAT
>nega6771
GACAGTGCCACACAGTCATGGCCATAGACC
>nega6772
GCTTGTTTGAATAATTGGTACACTACTCAG
>nega6773
CAGAATTGTTGAGAAGTGCAAAACAGT
>nega6774
TAATTAGATCTTTGAGAATCTTGCACAATG
>nega6775
TCCTTTCTCCAGTTCCAGCCCTGGCTTT
>nega6776
ACCTTGGTGGGAAGTAAGGAAAATGATTTTG
>nega6777
ACACTTGCAACACTGATAAACATGT
>nega6778
TCTTCAAAGGAACCACTGATG
>nega6779
TGATTATATTTTGACTCTTTTGAA
>nega6780
AAGCTATGAGGAGCAAGCCAGCAACCAGC
>nega6781
GGACTACTTGGGTGGCAGTCCTTCACTT
>nega6782
CCTTTAATCCCAGCACTTGGGAGGCAGAGG
>nega6783
TCTTGTAAAGAAAACAATAGAACTT
>nega6784
CGCCTGCCTCTGCCTCCTGAGTGCTGGGATT
>nega6785
CCTACAAAGGATAGTAGATGGAAAACTCCAA
>nega6786
GTCCTCTCCCTTTGTGCTTTACTTTCAGAGC
>nega6787
TGATTCATCACTGTGCG
>nega6788
CTCTCCTTCCAGTCCCACCTTTACAAATC
>nega6789
TTATTTGTTTGTTTATTTGTTCAGTACCTT
>nega6790
CATGTATATGCGTGTATATTTTATGCA
>nega6791
ACCAGCAAGAAGCAGCAGCCA
>nega6792
TGTATGACCGTGGGCCCTAGAGCGCTCTTG
>nega6793
GAAAGTTATTGTGTCGTGTAA
>nega6794
TAGTTGTCTTCAGACACATGAGAAGAGGGC
>nega6795
CTGTATGAGATCTGCCCAGGATCTTCT
>nega6796
TCCATTTCTTCATGAAAAAAATGTG
>nega6797
TACATGGGTCCTGGGAATTGAACAGCAGTA
>nega6798
GGAAGAGTAGGGGTTACATATGATTAA
>nega6799
TCTGGCCTGGAACTCGTAATATATATTTGA
>nega6800
GTGCATTTGTATGAGTGGACGTTT
>nega6801
CCATATGGATTTTGCCACCAAGTAGTACTG
>nega6802
GGCAACACAGAGAAACCCTGTCTCAAAAAA
>nega6803
GGTTTACAACCATCAGTAACTCCAGTTCCAG
>nega6804
TGTGACATTTTCCCTAGACAGGTT
>nega6805
TTTCTGAGGTTATAGGAGCTTTGCT
>nega6806
ACTATGGGAACTGCACACAGGTTGTGC
>nega6807
TCTGCTCGCAGTTCAGCACATGACCCTCT
>nega6808
AGTCTTTTGTAGATCAAGAAGTT
>nega6809
AAAGCTCTAAAACCATAGACCATCTC
>nega6810
CATAGTACTGAAGTTAAAGGTGTGCAAAG
>nega6811
CAAGAGAACACGGGTAAACAGGTAGAAGCC
>nega6812
AGATGATTTCATCCAACTACAGGCTA
>nega6813
TTTGAGGCCAGCCTGGTCAACATAGCGAGC
>nega6814
AAGCTGGGATCAAGATCTGCCTGCATCTG
>nega6815
AGGTCAGCATATCAGCAACGCTCTGTAAAC
>nega6816
ACCTAAAAAAGAAAATGGCTAATTCTATAT
>nega6817
GTGAACATCGTCTAGAGAATGGGA
>nega6818
GACTATGGTAACTAGTTTGGTTTAACCAT
>nega6819
TCTCAAAAATTTACCCTCAGATTAAAT
>nega6820
TTCCTCTCCCTGACCCAGAAGTCCTGC
>nega6821
GAACTGTATGGTACTCGCATAAACATT
>nega6822
TCTCTGCATCTGCTCCCATCAGCTACCGGAT
>nega6823
GAGCTCAAGACGGAAGAAAGCATAGCTACCA
>nega6824
ACATTAAGTAGATAGAAATATATAAACGA
>nega6825
ACCCAGGAAATACACGTGCTGGCAAAATAC
>nega6826
AATTTGAATACTTATTGAACCCAAGATAT
>nega6827
TGTTGTTGCTGGTTTTTTGTTGTTGTTTT
>nega6828
GGTCTCTCTATGTAGTCTTGGCTGTCTTG
>nega6829
GTACTTGATGCCAGTTGC
>nega6830
TGTCTGAAGTCAGCTAAAGTGTACT
>nega6831
GTCATGTCTCTTTTCCTATTGTCTTGAT
>nega6832
TTTACTTATTGTCCTGAAGATTGAGC
>nega6833
GCAAGTATTTTTACTTGCTGAGCCATC
>nega6834
TTCATGTCAATAAAACACCTACAGAC
>nega6835
CTATCTTACCAGGTTCTTGGCTCTCAGGTCTG
>nega6836
TGGTCTTCAATGTTGCTAGGTAACTGGG
>nega6837
TGCTTCAGCTTCCTGGGTGTCAGGATTATG
>nega6838
GCATAAGTAAAATCACTTTGGAAACCTGC
>nega6839
GTGATGTCATTGTGTAGCTTTGCTTTCACAG
>nega6840
CTTGGGGTAGGGAGTGGTTATATTAAAGT
>nega6841
GTCTCGAAAAACCAAAAAAAAAAAAAAAAAA
>nega6842
CCAGTCCTGACTTCCTTTGGTGAAAAACA
>nega6843
ATTTAGTGATAGATGAAGGAAGACTGAG
>nega6844
GGAAGAGCAATGGGACCAATCAGTTATGG
>nega6845
AGAAGACACCACTTCCAGGCACTGTAACAC
>nega6846
AGGTAGTTACAAGTTACAGGAAAGCCTGGG
>nega6847
AGACTAGCCAAAGCTATATAGTAAGACCCT
>nega6848
ATGATGAAGTTTGGAATTTGTCAAATGC
>nega6849
CCTTTGCTTGGGTTTTCCTGAA
>nega6850
CACTGAGCCATCTCTCCAGCCCTCATTTTT
>nega6851
TTTGGAGGGCCTATCCATCTCATTTTGGGAG
>nega6852
TCCAAACCATCAGGACAGAGGTT
>nega6853
GGGGTCAGCTGCTTCAGTCCATTGGTTGG
>nega6854
AAACTCTATTAAAGGTTCCGAGGATTAG
>nega6855
TCCTGACCAAAGGAAAGACAGGAGAG
>nega6856
GGTTAAACCATTCCCA
>nega6857
TGTGTGTGCTTATATGTACACAGAGGTCCT
>nega6858
AAACAAAAAGCAAAAAAAAAATCAAACA
>nega6859
GTTGCTCTTACAAAAGACCCGAGTTCAATTC
>nega6860
TCTACCACAGAGGGTC
>nega6861
TGGGCCTCTCTTTCCAATGATGGCTGACTA
>nega6862
CACGGAATCCGAAGCTCCCTTCTGACC
>nega6863
CTATGGGGGCCATTCCCATCCAAACCGCA
>nega6864
GTCTACAGAGTAAGTTCCAGTACTTCAGGG
>nega6865
TTATAGAAAGCTAAGGTTCAGA
>nega6866
CTATGTAGACTAGGCTGGCCTCGAACTTA
>nega6867
TCTTGCCTCTGACTCTCAAGTGCTGGAATA
>nega6868
CCTGGCTGTCCTGGAACTCACTCTGTAGA
>nega6869
AAGATCAACGTGTATACTGTAAAGA
>nega6870
GAGCACAGAACCACATGGAAACAC
>nega6871
TCTCCTTTCCTTTACAACCTGCTTGGTGTG
>nega6872
AGGCTAGAGGACAACTTGCAGGAGTCTTTT
>nega6873
TGGTGTGTCTAAAGACAGCTACAGTGT
>nega6874
CTCCCTTCCCTTTCTTCCATCCAAACCCTC
>nega6875
ACTCAACACTGGTGCAGTGAGGGA
>nega6876
GCCCTTAAGGACTTGCCGAAAGTGAAAG
>nega6877
AAGCAGCTGGGGAGGAAAGGGTTTATTCAG
>nega6878
TGCTGGGCACCTCCTCATCTTCTTCC
>nega6879
TCTGTCTCTGCTTCTTGAGTGCTAGGATTA
>nega6880
TAAGGACAGCTGAGATAAGTGTGGGT
>nega6881
TCGGTGGTCTCAACAGGGTGGG
>nega6882
AGAATAGCCAGTGCTCTTAACCTCTG
>nega6883
GACTCTGAGTATGATAGAAGTCA
>nega6884
ATCCACAGGTTGAGAACAACTGCTC
>nega6885
CCTCTCAAGTTACCTTTCGTCATGGTGTT
>nega6886
ATGCCATTAACCCCAGCACGGATCTCTGAA
>nega6887
TTCATAACTCCAGTTCCCTGGAGAT
>nega6888
TTTTTCTCACTGTGCTTAAATTAGCATTTT
>nega6889
GATGAAAACATACTATATATAATGAC
>nega6890
GTGGACCACGGGGAGCCCCACG
>nega6891
AAGCTCCCCAAGAGTGAGCAGAAGCCA
>nega6892
TATCAGCAAGCACCTCTTAGCAACAGCAAG
>nega6893
GAGCTCAGTTTGATGCCCTGGAAGTAGAA
>nega6894
TAGGAGGCACATTCTCACAACAGAC
>nega6895
CCTGCCTCAACCTCCCAAGTACTGGTA
>nega6896
TGTAAATAGCCAGACCCAGGACT
>nega6897
TCTATCTATAGATAGATAGACACACACAC
>nega6898
CAAGGTGTTGCTCTTTATGATGGCT
>nega6899
AACCCTGTCTCGAAAAACTAAAAAAAAAAAAA
>nega6900
TCCTGGATGAGTAGTCCTGGTGTGCA
>nega6901
TGTTGTTGGTGGGCTTATGAATGTAGCTT
>nega6902
GTGTTCTCAGGGGGTGTAACAATTCTGC
>nega6903
TTGGGAGGCAGAGGCAGGCGGATTTCTGA
>nega6904
AAACAACCCCCCCCAAACAAACAAAC
>nega6905
ACTGTGTGTGCCATGGAGGACA
>nega6906
TGCACTGCCTTTGGGAGTGGGC
>nega6907
CTAAATTCCATGATGACAGAAAACA
>nega6908
GGGTGCGGGGCTCTCTCCCCCCACC
>nega6909
AATGAATGAATGAATGAATGAATA
>nega6910
GATCTTGAGGCACAGTGACCATGCAAAGC
>nega6911
ATACCTTGCTGAAATACAGATTGCT
>nega6912
TCGCCCACCTTCCCTGCTTCTGCAGC
>nega6913
ACTTGCTATTCGTCTAGGCAGACTTCTAG
>nega6914
GGGTGCATGCGGAGGCTGGAGGTTGAT
>nega6915
TTTGAGGACAGTTTGATCTACATGGTGAGT
>nega6916
GTTGGTATTTTATAACTGTAATTTTGCTA
>nega6917
CAAATTAGGGAGACAGCCCTGTCTGAC
>nega6918
AAACCTAGGGGCTGACCCAGTCAAACTGTG
>nega6919
TGATTTATATTTGGAGAAATGGGCCAGAG
>nega6920
GGGCTGACTGCTCTTCCAGAGGTCCTG
>nega6921
TTTAATTCCCAGCAGTCACATGGTGGCTCA
>nega6922
TTTTCCCATATCTTCACAAGAAATGA
>nega6923
CGTAGATCCGATCTTG
>nega6924
AGATAGATAGACAGACAGACAGATAGATA
>nega6925
GCAGAGAGCAGAGGCAGGGGAGTGACCC
>nega6926
ATGGTGTGTATTATAAAAAGATAGGGGAGA
>nega6927
ATGTGTTGAGCCACCACTGCAACCTCCAACC
>nega6928
GTAGACAGAAGGACTCTGTTTCTA
>nega6929
TACCCTTAAGGGTTGTCCTGAAGGTCA
>nega6930
GCACGTCTGTAATCCCAGCACTCTGGAGA
>nega6931
CACCTATCGAAGGGTTTTCCCAAAC
>nega6932
ACTCTGTAGACCAGGCTGGCCTAGAACTC
>nega6933
AATGAGGTTTCTGGGTC
>nega6934
GGCCATCCTCAGCCATATATACAGCTGGT
>nega6935
CTTCAGGGTAAAGCACTTTGTTTTTCTTTTC
>nega6936
TCTGTTGAGCTGGACTTGTGGACAGATATT
>nega6937
ATTCCTGTTAGGTCGCTGGCTGGCT
>nega6938
GATGGCTCAGTTGGCAACATAAGCAAGAGG
>nega6939
GATTCCCTTTTCCCCCAACACCCGGAGCAGG
>nega6940
AAGTCTAAGCAATCCTGTGGT
>nega6941
TTGTAAGAGTCTAATGTTGATATTTGCAC
>nega6942
CTTTGCTTCCTGCTTCCTGTTCATGGTGA
>nega6943
TCAGAACCATCTCTACAGCTACA
>nega6944
AATTCTAATATTTTCTATCAGTTCCCCAAA
>nega6945
ACCCAACATTTTGCTGCATGCAGGAAACC
>nega6946
ATAATAATTCTATAGGAATCCTGATTTGAT
>nega6947
ATTCTGTGACCACACAGGGTTAAATTAATA
>nega6948
ATTCCTGGTTTTCTAAGACAGGGTTTCTC
>nega6949
TGTTGTTCCACCTATAGGGTTGCAGACCC
>nega6950
ATTAGGGGTAGTTGTGACCACCATA
>nega6951
ATCCCTAGAACTAGGGGATAAATGAGTCC
>nega6952
GAGGAAACAAACTACTCTTAAGGATCGTG
>nega6953
AAGGAAGGTTTACTCTGTCTCAACAGTG
>nega6954
GGATAGTTTATTGAATATACACTCTAGGGGA
>nega6955
CCACCCACATGCTGAGAACTGCTGAT
>nega6956
CCGCTTTCACCTCCCTGCTAGACCACCA
>nega6957
TGGATCTCTGCGAGAGATCTTAACTACAGA
>nega6958
GGCTGAGAGTATATAAGCAGACCTCC
>nega6959
ATTAAAGGCGTGTGCCACCACTGCCCAG
>nega6960
TTGTGGCCTCTGCCCATTGT
>nega6961
ACGCTTACAAACAGTAACTA
>nega6962
CCATGATTTCTGTGTTATGATCCAACTG
>nega6963
GTATAGGAGCTTATGTGGTTAATAATGA
>nega6964
AGTCCCAGAAGTGGACACATGGG
>nega6965
GGATATTAAATACACTGTTTCA
>nega6966
AAGAAATTTTCATAATAATTTTCATGTGAC
>nega6967
AATCCATCCCATAATCAGCCACCAAA
>nega6968
GAAGATCGGTAGCTCTCCAGGAGTCTTCAAA
>nega6969
TACTTGGTGGGGATGATGGTC
>nega6970
ACCCAAAAGATACAGGCAGACATA
>nega6971
GGTATGGTAGGTCACATTTATAATCCCAG
>nega6972
TTCTTCCTCTTCCTCCTCTTCCCTCTTT
>nega6973
TTAAGTTTCTTCTTCCATCTTTTTT
>nega6974
TAAGTCCTGTGACTTTAGAGAATCCTGACT
>nega6975
CTGCTATAATTATGTTCAAGGGACCTGGTAT
>nega6976
ATGAACCTACTACTACTGTCCAGCTCAATG
>nega6977
TTGCATGATTAGATTTTAAGTCAATA
>nega6978
GGCCACACCTCCAGATGGTGCCACTCTGGTC
>nega6979
ACATACTCCTCCCAATACACAAAATTTGT
>nega6980
CAGGGTCTTCTTATGTAGCTCTGGTTGTC
>nega6981
TTTCTCTTCTTTTCTTTTCTTTTCACTTA
>nega6982
CTTTGTCTCATGAAACTACCAAA
>nega6983
AAAATTTTTATTTTTCACCCCTGCTTTGC
>nega6984
CTCTGAGTCATTTCTTGTAGCCATGCCTTT
>nega6985
CTCCACCAAATTGGATTCACCTGTATCCTG
>nega6986
TGCCTGGAAGATGTGCTAGTGTAGTAAT
>nega6987
CAGGGTCTTCACGAAGATCTGCACGTTGG
>nega6988
CCCAAATTTGTAGGGCCTGAAGCTCTCTCG
>nega6989
GTTTGGTGTTTGTTTGTTTTTTTCCAT
>nega6990
CTTCTGACAGCAGAGAAGGAGAC
>nega6991
TACAGGACCTTGAGATTAGACTCAGCATAT
>nega6992
TTTTGTCTGCTTGACACAAACTAGAGACTC
>nega6993
CTGTAAAAACTTTGTCACATATTTCTT
>nega6994
GTCGCTGAAGGGCTTAATACTAGATAGT
>nega6995
TGCCTGCTTCCTGCTGTGCTTTGGTT
>nega6996
GTGACTTCAGTCTTCAGTGGCTC
>nega6997
TTACTTTCTAAATCATTTACAAAACTATGA
>nega6998
CTTAAGGGCTCAGAAGACTGTCTCAGGGACAA
>nega6999
CATGGAACAATTGGTAAAATTAACTTTACAC
>nega7000
AAGGAAATGCAGGGACAAAAATGGAGCAG
>nega7001
GGTGTGTCCTGTGTTTATTTCCCGCGGG
>nega7002
GGCAAGCCAGATAACTCTGCTGGCAAGC
>nega7003
CCCTAAGGGAGCCTGTACATCAGCTTCACC
>nega7004
CTTTCTTTCTTTCTTTCTTTTTTTGATTGT
>nega7005
TCAGTGTGTGATATGTGA
>nega7006
ATGCGTGTATATTTTATGCATAT
>nega7007
TGTAGAGACCCAACTCCCGCCAGCTGTC
>nega7008
CTCTACCCCTCCCACAACATTTCATCAGAC
>nega7009
CAGTAGGAAATTGCAAATGCAGCAAGGCCA
>nega7010
TGAAGCAGCCCCATTTCCCACGCCTGGGGTTA
>nega7011
ATTTTAACCACTTCTAAAGCTGATA
>nega7012
CCAGAGGCAGCTCCACTCCCAGGTCCTCT
>nega7013
GTGTATAGTTGTGTGTGCATGTTCAT
>nega7014
AAACACTCCATGAATTGAGCTACACTTCCAA
>nega7015
AGTGAATGGTAGTGAATGCTGTA
>nega7016
TTGCTGGCCCTTTAAGTTGGAAATCTTC
>nega7017
GCCTGCTCAGATCTCACTTCTTCCT
>nega7018
GAAGAGCCTATCTGTTCTTGGAG
>nega7019
GCCTGGTGCTCCATCTGCTGT
>nega7020
GGCTCAGGCCTCCCAGGC
>nega7021
AATATGAATAGTTAGATGTAAAATA
>nega7022
AATACTCATGTATACATTTTTATATTG
>nega7023
GGAAATTGAATAGGAGAGTTAAAAATGACT
>nega7024
GGGGAATGGTCACCTTCTGAGACTATTG
>nega7025
TGGATTTGACTTTTAACATGGTTCACAAT
>nega7026
TGGATTTTTTGAGTTCAAGGCCCGCATGGTC
>nega7027
AGTTATTTGTCATAATACATCTAGTTGTATC
>nega7028
GAACAGGTGTTGTGTTCCACTCTCCAGTGAT
>nega7029
ATCTTGGTTTGAAGATCTTGAGCCATAG
>nega7030
GTTTTGAGAATGGAAGCATGTCAGAA
>nega7031
TTCATAGTGATGAAAACAAACAAACAAAC
>nega7032
GCTCTGAATGGCTGGCTATGTGTGT
>nega7033
TTGGTGACATACTGAGTTTGAGGCCAACCT
>nega7034
CCCCTCTGCATTCCTGCCTGAC
>nega7035
TGCTCAGCATGTAGAGGCCTGGAGATAG
>nega7036
AAACAGGGTTTCATGTAGTATAGGCTCACAT
>nega7037
AGAAATCTTAAAAAAATAAAATAGAAA
>nega7038
AAGAAAAAAAAGAAAAAAAACCTCAATTC
>nega7039
AGTGGGAGGCTGAGTTAGGAAGGAGATAA
>nega7040
ACACACACACAGGCCCACACACACATAAA
>nega7041
TGGTTTTTGAGAAAATCAACAAGATAGA
>nega7042
GCTTGTGGCGGCCAAGCGTTCATAGCGAC
>nega7043
AACCATGAAAAAGATCGAAGGTGGAAGACA
>nega7044
CTTGGATGTAGCAGCAAGATTGATCCTGTT
>nega7045
GACTGAAAGGATGAAGCAGAACCCAGA
>nega7046
TCCCAAGTGCCTGGATTACAGGGTGTACCA
>nega7047
AAGTAACATTAAAATAATTTCATGGTAGGA
>nega7048
CTGAGAGCACCACTCCCTTAATTCCATC
>nega7049
AATGAGATCTGATACCCTCTTCTGGT
>nega7050
TGCGGGCCTGACCAGT
>nega7051
GTTCTTTATGTAGGGCTGAGGCCTCCTGGGC
>nega7052
TAAATGGTTCAATAGGCTGTGTATTCA
>nega7053
GTATCTGAAATAGTTCTTGTTCTT
>nega7054
CTGTCTGGTAAAGATGG
>nega7055
TATATAACATAGACTGGCCTTGACCTTGG
>nega7056
CCTAAGTGCTGGGATTAAAGGCGTGT
>nega7057
ACTGTAAACAAAACAAAACAAAACAAAACA
>nega7058
TACCCACTGAGCCATCTCACCAGCCCCTAT
>nega7059
CTAGTTGTATAGGCTAAATACATAGAGAC
>nega7060
CCCAGAACCTTCAGAAGAGCAGTCGG
>nega7061
CCTTACTCAGTAAGGCATTGTTCT
>nega7062
GGTGGGCACAGAGGGAATGACTTC
>nega7063
TTACTTCAGTCTGGTTATCTA
>nega7064
CAGGTGATAACCTAAACCCAGGCCAGCATCT
>nega7065
CCTAGTTTTAGCTGTCCGTCCCTGTATT
>nega7066
ATTCATATATGTAATGTTTGTTTTAT
>nega7067
AGTAGCTAAAGCTGGTAGTGCCCTTATGA
>nega7068
AGGCTGAGGCAGGAGTGGTGATACAAGT
>nega7069
AAACTCAACCTGAAGCGTCTGCAACAG
>nega7070
TTTTTTTAATTTAGAAAAATATGCCCC
>nega7071
TCTTTGTACAAGGAAATGTGGTC
>nega7072
ACGCAAGCTGGAGTGACCTGGGAAA
>nega7073
GAACTTGGAGGCAGAAGCCATAGAGG
>nega7074
CCAGGACAGCCAGGTGACATAGAGAAACAC
>nega7075
CTTGCTTTTGCATCGATCCCTAGCTCCAAG
>nega7076
CACCAAGCCCGATGACCTGAGTTCAATCCCC
>nega7077
CGGCAGACACTGCTGGAGAAGGAAA
>nega7078
AATCCCTGTGGTGTGTGTGTGTGTGTGT
>nega7079
AGACTCACCCTACCCTGCTCCTGCCTACAA
>nega7080
AGGGCCACACCTAATCCTTCCAAAACAGTG
>nega7081
GCCAGCTTAGTTCTTTGG
>nega7082
AAAAAAAAAAAAAAAAAAAAAAGAATATGG
>nega7083
CACAGAGAAATTCTGTCTTGGGGAAA
>nega7084
CCTGTCCATCATAATACAGATGTTTTTC
>nega7085
CTCAAGAAGACACTCAGTGCTTAT
>nega7086
CCCTTCTGGGTGCTTAGAATGTGTT
>nega7087
TATTCCTTTTGGGTAACACTAAAGAAGTCA
>nega7088
CAGCCAGGGCTACACAGAGAAACCCTGTCT
>nega7089
GAGTGCTGGGAACCAGAGTCAGGTC
>nega7090
CAATTAAGAAAAAAAAAATTTCCGGG
>nega7091
AAAGGGTTTATTTCATTTTACAGTTTCTGG
>nega7092
TGAGCATCCACCTGCTAGAAAATTGT
>nega7093
ACCTGCAGGTGGAGGCGGAGGCAGGAGC
>nega7094
ACAGCCTGGGCTGGGAAGATTATAAGT
>nega7095
TGAGATCCTGGCCAGGCCAGGCTACATAA
>nega7096
TCCATCAAAGTGGCATAGAGAAGTAGGGGA
>nega7097
GGGGAGACTTGCGTGAGGGTCCTAGGTGAAA
>nega7098
GGGTCTGAGTTATCTCACTCAGGATGATATT
>nega7099
CTGGGACCAGAGTTGCAAATGGTTCCATTT
>nega7100
TAACAACAAAAACAACAGAAACCCCACATA
>nega7101
TGGGCATATACCCAGAAGATGCTTCAAC
>nega7102
ATATACATAACATACACACACACGTATAA
>nega7103
TACCCATGTCTGTTTATTT
>nega7104
TGTGTGTATATATCTATATGTATATACAT
>nega7105
CTACCCCTTCAGCTCGCCCCAGGG
>nega7106
GCCTAGGACGTATTACTCCCTGATTGGCTG
>nega7107
CGTGATGATAATGGACTAAGCCTCCGAAA
>nega7108
TGAGAGAGTCTTCCCCTGGGACCTGGGAT
>nega7109
TAGATATTAAAAAGGCTACTGCAGTTTGCT
>nega7110
TCTTCTTTTTAAATTTTATTTTGCTTTT
>nega7111
TATTGTCCCTTCATCTCTTTTTTTTTTTT
>nega7112
CCCCTGTACTGGGGCATACAAAGTTTG
>nega7113
TATATCAATATACACACATATATACACACATA
>nega7114
ATCTTCAAAACTGTTTTATGTA
>nega7115
TCTGGCCCTCTCGGCG
>nega7116
GTGCGCACACACACACACACACACACACA
>nega7117
ATTTTTTTAAAACGGAAAAAGAATGGA
>nega7118
TTACCTCAGAACACGAC
>nega7119
TTGCCAGTGGTAGCTTTCCCAGGCCCCA
>nega7120
CGTGGGTAAAGACACTCACCACCAAGTTTGA
>nega7121
CAGCCCCTTTTATAGTGAGTCAGGCACAC
>nega7122
CCCAGCACGCTGAAGACAAACAGGTGGAACT
>nega7123
ATCTTCCAAACCTTTTAAGTC
>nega7124
GGCTGTTCGTGCAGAGAAATAGTGTG
>nega7125
AGTCCGAGTCGGACATGCC
>nega7126
TTATGTGCACTGGGGTTTGGCTTGCATG
>nega7127
CTTCATCTCCAAACAAAGTTTTAACATCCT
>nega7128
GTAAAGAAAAAAAAAAGGGTTAAACCT
>nega7129
CCCTGAGATCTAAATTCAAGTCAGATCA
>nega7130
TTTCTTCCTGTAAATTACATCGGTCATGGT
>nega7131
TAAATACATCTGACACTATAAACAACTATA
>nega7132
CAACGTAATTCACTATATAAACAAACTCAAA
>nega7133
GAAGAGACAGAGGATGAGGGTGTCTACTAT
>nega7134
TTAGCTATGTTAGAATATAATCTTAAAAGGC
>nega7135
AGTTCCAGGACTGCCAGGGCTACACAGA
>nega7136
TAAATAACTTCTTTTAAAAAATAC
>nega7137
AAGATGATGAAGAAGATGATGATGATGAA
>nega7138
AGACTGAAGAGACAGATGTAAACCAGCA
>nega7139
TGCTTAGACCTAGGGCAGTTGTATGTCC
>nega7140
TTTTGGTTTCTCTGTGTATCCCTGGCTG
>nega7141
GTTGTTTATGAACGGCCGTGAGGATGCT
>nega7142
CCTCCAAGAGTATCAAGTATGTATGTGA
>nega7143
AAACTCCCAGAAACAAACCAT
>nega7144
ACACACACACAGCCTTATATTTTAAAATA
>nega7145
AGGTTCCTGCCACCACAGCCCAGCCA
>nega7146
AATTCCAGGGTAGCCTTAGCTGCATATTAA
>nega7147
ATCTAGTGATGAGTATAGGCTCCTTCTCTT
>nega7148
TATCCAAATTTACAAAATCAGAAAATGAAA
>nega7149
CTGAGCTGGGCACTGGTGGCACACACCTTTA
>nega7150
GGCTGTGAGCATCTACCTCTGTATTTGTCA
>nega7151
CTTACTAGGCCCCACCTCTTAAAGGTCC
>nega7152
ATCCAAAACCATGAGGTTAGAGTGACCCAA
>nega7153
GGACAGCCATGTGAGTCCGTTCTCTCCTTCT
>nega7154
TTTGGTACTTGGTACCACTCCATCA
>nega7155
TGTAAAACCAGCCTCAAAAAAAAAAAAAA
>nega7156
AGGCAGCTTACAGAAGAAGTGATTTTAT
>nega7157
AGCTGGATATTATTGAGGCATTTGATCATT
>nega7158
TACACCAGAAAGAGTTTCTGAGGAT
>nega7159
ATTGCATAGAACTCTAATTTTTGAACTGAA
>nega7160
ATTTCAATCTATTTGCTTTCTAAGA
>nega7161
GTCAAATCTAGAGCAAC
>nega7162
GCATAAGGAGAAATATGATCAT
>nega7163
GGAGAACAACTGGCCAGG
>nega7164
GTTTTTTTCTATAGCACAAGGAGATAAAA
>nega7165
TTCTGGCATTCTAGGAAAACACTCTACC
>nega7166
CTTGTTTTTCCAGACAGGGTTTCTCTGTGT
>nega7167
ATCACAGGCGTCACCAGATGTTAGTTTC
>nega7168
TGTGAAAATGTCACCATAAATTGACCAGTAAA
>nega7169
GAATCACCAACCAAAGAGCATGGGCTGAGTC
>nega7170
AGTGTTCCTGCTCACCTACC
>nega7171
TGTAGTATTTGGATTAGCATCA
>nega7172
GCAGCATCCAGGCAGGCATGGTGCAGGGG
>nega7173
TTTTTTGGTTGTTGTTTTTTGGTT
>nega7174
CTACCTGTCTCTGGCCCCAAGTGCTGGGATT
>nega7175
CTGTTGAGAGGTGGTGGGACCTTTAAGAGCT
>nega7176
TTCTTCCTAAATTGATCCTTATTATTAAT
>nega7177
TTGGGAAGTAATATACTTTGAAACTC
>nega7178
ATGTGAGCCTAGTCTTATAGTAACTGGATA
>nega7179
GCCCATTATCACCAAGGTAGAAGCATAG
>nega7180
TCAGATATTAGCAAAAGTCACTTGGACACT
>nega7181
AAGTGGGACTGCTGGGTTCTAATGATGACC
>nega7182
CTGGTCGAGAGCGGGC
>nega7183
TGCCAAGAAAGTCATAGCTTTGGGGTGTTC
>nega7184
GAGTAATGGAGAGACTTTGAC
>nega7185
TTACAGGCGTGTGACATCTTGCTGAGCTTAA
>nega7186
CAGAGTACACACAGAGAGAGAGAGAGAGAGAG
>nega7187
TAGTGGCCGTGAAAAGCTTAGGCCC
>nega7188
GCTGGCCTTGAACTCAGAGATTCCACCTGCCT
>nega7189
TATGACATTTTGGAATGGTAGTGCATATCC
>nega7190
CTATAACTCCAGTTCCAAGAGATGCA
>nega7191
AGGATGAGAACAGAGAAACAATGTTA
>nega7192
AACTGTCTATAATTCCAGTTTCAGGGGAA
>nega7193
CTGATCTTACATAGGTCCTGGGTTCAA
>nega7194
CTCATTTCAGGGAGCTCACAGGCACCTGT
>nega7195
TGTGCATATTTGCCTGTATAAAGCAT
>nega7196
TAGAAAGCAATCAAAGAAGACACTCAAGCT
>nega7197
TCATTTCCTATTTCTTATGCAGTCCAGGGC
>nega7198
TGCTTGCCATTAATTACTCTCA
>nega7199
GCATATGTATCAAAAGATGGCCTAGTTGGC
>nega7200
GAAAATCATCCTCTCAAAACTGTTCCT
>nega7201
TCGACCAGATCAGGTGTTGACGTGGGCGAGA
>nega7202
GGCCTCGAACTCCAAAATCCACCTGCCTCTG
>nega7203
CTACATAAGGTGGTGCTCTGGGGGACTTCT
>nega7204
GGTGTCGGATCCCTTTACAGATGGTTGTGA
>nega7205
GGGTCTCCAATGGGGAGTTAGAAAATGA
>nega7206
TACCTGATCCAGTGCTACTGAAGATCAGT
>nega7207
AGCTTGGAAGGTAAGAGGTTGGGGA
>nega7208
TCTGAGTCCTACCTTATGTACTGTGCAGGAA
>nega7209
TAGGTGTCTGTCAACTGATAAATGGACAAG
>nega7210
AAATAAAAACCTTGAAGAAATG
>nega7211
TCCTTTTATTCTCAGTGTT
>nega7212
TATGGTAGCGTACTTATGTAGTCTACCAC
>nega7213
TTTGGATGAGAAATGTCCTCCAGAGGTCTG
>nega7214
AAAAAAATTATTTTCATCACCACTTCACA
>nega7215
CAGTCCTCCTGTGTCCGCCTGTCCAGAGC
>nega7216
TTAAGTAACTGCTTTATTTGAAGTTCCACA
>nega7217
AACCTGAGTTTGATCCTTATGGAGAAGAGAA
>nega7218
GTAAAGTAATACTGTGTAATTTTTATTT
>nega7219
TTTTTAACAGTCAAAAACAAGATTAACA
>nega7220
ATCTCAGCTTTCTGGCTTCTGCT
>nega7221
ACCCTCATCTCCATTTACAGGGAGGGTCTC
>nega7222
ACTTTCAAAATGAACCTTTCCACCTTAGCT
>nega7223
CTGACTGTAGGCAGTGAATGGGCACCATCC
>nega7224
TTGCTACTTCATAACTGTAATGTTGCAACTAT
>nega7225
GAAGTCTGGGGCCAGAGTGAAGAGGAGC
>nega7226
AGGAATCCGACACCCTCTTCTGGCCTCAGA
>nega7227
CAAGCCTACAATTATAGCACTTGAAAAGA
>nega7228
GTTTCTTCACAATAGGACAGTGACTAAG
>nega7229
ACCTCTGGGCACACTTATGAAGGACTAT
>nega7230
TAATGACACAGATGAAATTATGGTTACCAA
>nega7231
TCCTTCTGTTTCTATTTTGTGGAATAGT
>nega7232
CAGAGGCAGGTGGATTTCTGAGTTTTAGG
>nega7233
TGAGCCACAATATCAAGCTATTTTCA
>nega7234
ATCCATGAGAGCCTGTCTCAGTAATACAAA
>nega7235
GGAGTGCACTGTCATACTTGACTTGTA
>nega7236
GGGTTTCTCTTTGTAGCCCTGGCTGGCCT
>nega7237
GTCATATTCATAGCCACAGAGAT
>nega7238
CTCCAACAATCCCCCATCCCACATCTGCCC
>nega7239
GCTGAGTTCAGTTCCCAGCATTTCAGAT
>nega7240
AAATGCATGGTTCTCAGACTTTTA
>nega7241
CCTACTCCGACAAGGCCACACCTTCTAATAG
>nega7242
TGTCTCAGAAGGAAAAGTAAGGCACAA
>nega7243
CCTGAGATGCTTTTGGTTAGAGGATTCAA
>nega7244
TTACCTATCATCTATCTATCTATCTATCTA
>nega7245
GACAGACAAGAGAGCTGCACAGG
>nega7246
TTTATTTTCCTTTATGCATATGGGT
>nega7247
GTAAGGGAGTGACTTAGCTTTTACAA
>nega7248
AACCAAAGAAGAAAAAAATCCACTC
>nega7249
GATGAATGGATGAGTGAATGAATGAAT
>nega7250
GCTAGATTTCTAATAGATACTGTTTTAAT
>nega7251
GAAATCAGCAGTTCAGCTTACAGGTTAGCA
>nega7252
CCCCCATTCCAACCTTAGAG
>nega7253
ACAGAGAGTTCCAGTCCTGTTAGTGAGAC
>nega7254
GGGCATGTCTTGGATGACTCCA
>nega7255
ATGCATCCATAAAGGTTGGGATCCCCACAGT
>nega7256
GCCCTCAGCTTCTCCAGTACCA
>nega7257
GATATAAACTCTAATCTATAACTCATAAATG
>nega7258
ACCTGCATGTGGGTTCTTGAGGAGGCTACC
>nega7259
CAGTTTCTGAGTAAAATTTCA
>nega7260
CATTGGTTCAGACACACACGCTACAGAAA
>nega7261
GGTTAAAAATATCAATAATCTAGAGATTAT
>nega7262
TAACCCTCTACATCTGGTTTCAGAGGATCTG
>nega7263
TGTAGACTAGGGTGGTCTGGAAATCAGAGAA
>nega7264
TGAAGGTCTTCATGTGTTGG
>nega7265
TATATCCATCAGCAATCATTCCTCAT
>nega7266
TGTTTGTCTGTTTGTTTGTTTCTTCCTTCT
>nega7267
CCCATATACTCTTGAGTACATGTCCATTCA
>nega7268
TGACCTACTATGTATCAGCAAATGA
>nega7269
TGTGGATGCTGGGAATTGGACCTAAGTC
>nega7270
TGAAGGGAAGACTGTGAGAGG
>nega7271
CAAACCCCAGCACCAAGACAGCAGAGT
>nega7272
TACTCCTGTAAGTAATTCTTCATCCATACT
>nega7273
CCACACCAGCTGGTCCTCTGCTGCATATGT
>nega7274
AAGGCAGGAAGCATGGCACTGTTCAGGCAGGC
>nega7275
ATAACATACACACACACGTA
>nega7276
GTATTTCTTTTTTTATTTATTTTGTAAGATA
>nega7277
GCCAGGGTGGCCTTGAACTTGTAGCCATT
>nega7278
TTGTAAGCATACAAGAGCGAAGACAGATGT
>nega7279
TTTACTGCTAGCTCTTGATATTTAATGC
>nega7280
TGGGTCCTCTGAAAGAGAACACAGTGCTCT
>nega7281
ACCTGAGTGACTTATCCTGCATGTGAAGT
>nega7282
AAAAGTAAGGCCCACTTGCTGTATTTTGTGA
>nega7283
CCTTTAATCCTAGCACTCGGGAGGCA
>nega7284
GGAGATGCTGGGATCTAGGCTGACTT
>nega7285
GGCAGTGTAATTAGCTGA
>nega7286
TCTGGAATTAACTAAAATCCAAGTAC
>nega7287
GTTACAGGCCTTAGAAGAAAAATTAGAAAA
>nega7288
CTACAGTAGCCCTACTCGTTAAGGAT
>nega7289
ACCAGGGACAAGGGACAAATGAGCCA
>nega7290
TCCACTTCCTGGTTCACTCTTAAGCAGTTAC
>nega7291
AGAAAGGTTAGAGGGGAAAGGAGTGTAG
>nega7292
TATTTATTTATTTATTTATTTATTTAATG
>nega7293
GAATGCTGACAGGCTTCATGAGCACAGTCC
>nega7294
CCCAGGACCTCTGCCAGAACAGCAAG
>nega7295
GAGGTTATGCAGGGAGCGACTGAGCCCCCCT
>nega7296
TTATGTATGTTTTGCAAATAATTTTAGTT
>nega7297
GAGACCTTAGAATTTCCTCCTGA
>nega7298
GTTGTAGACAGCATTACTGAAC
>nega7299
TGTCCCTCGTGTGAGCCTCAAGC
>nega7300
TGATATGCTTTCTACCCTTGTCC
>nega7301
GGCCTCATGAATGTTAGGCAAGGGCTCTGT
>nega7302
GTATGTACACGTGTATATCTGGGTA
>nega7303
CAAGAGGGCGTCAAATCTCATCATGGGTGA
>nega7304
ATGTTCAAGAAAAAAACAAAAACAAAAAC
>nega7305
AGACCCATCTCCTGACCCCATACACAAGTGC
>nega7306
TCTGGAAAAGCAGTTAGTGCTCTTAACTGC
>nega7307
ACAAGAATTAATATTGTTAATACATTCATAT
>nega7308
GGATTGTCACCCAAGATTATCCTCAG
>nega7309
TATCTCCAGGGTTGTCTTCCTTTGTGAT
>nega7310
TAGCTACTTGGGGGCCAATCTGGGCTACC
>nega7311
CAGGTAGTGTAATTACCTG
>nega7312
CTATCTCTAGGTGACATAGTGCATTGTGGC
>nega7313
GGTTTTAGAGGGTTAGTCTGTGA
>nega7314
CAACACAGGCTGAACTGAAGTCCTGGATAGA
>nega7315
CAGTCTCTTCATTAATTCCTTTCAGTCTCTA
>nega7316
TGGATGGATGGATGGATGGATGGGCGGGCT
>nega7317
CTAGGCGCTGATTATAAATGCTGTTCTTAT
>nega7318
CGGAGTTAGCTGCGAACTGTGATCCT
>nega7319
GAGTTTAGCGTAGTTGGTAGAGTGCTTGC
>nega7320
CTGTTTGTCCTCATACACTAT
>nega7321
AAATGATTCAGGGAGCCTAAAGCTCTTCTA
>nega7322
AATGGCTGGTATCCTCTT
>nega7323
TATCTGTGCTCATGACTATCTACAA
>nega7324
GTGGATAGAAAGAATGTAAGAGCTGGTGGA
>nega7325
GCTACCACACCCAGCTTTTCTTCTTTTTTT
>nega7326
TCCATATCACAGGCCATCAGCAAAGGAAG
>nega7327
ATCCATATTTTCAGAACATAGGAAGATAC
>nega7328
AAGTAGATTACATTAATATATAAA
>nega7329
TCTTTCTTTTGTGCTGGATATTGAATCCA
>nega7330
CCTTTAATCCCAGTACTTGAAAGGCAGA
>nega7331
AACTGTCTGAAAGTCCAGTACCCTCTCTTCT
>nega7332
GCATTTAATTGGGGCTGGCTTACAGGTTG
>nega7333
AACTCAGGACCTCTGGAAGAGCAGTCAAGT
>nega7334
AACTGTTTGTAACTCCAGTTTCAGGGCAT
>nega7335
CATAATGAATTAAGTGGACTTAAAACACAT
>nega7336
AAGGCAAGGGCTTCACACATGGGAGGCAAG
>nega7337
TGTTAGTTAGCAAGGAGCTGTG
>nega7338
AATAATAATAATAATAATAACAATAATAA
>nega7339
TGACTCCTGTGGTTCCTCCAGTCCTTTC
>nega7340
GTTGCATTTCCCTGATGATTAAAGATGTTG
>nega7341
GCCAACTGAGCAAGCTGAAATCTT
>nega7342
GACACCAAGCTGAGTAGA
>nega7343
TGCCTTGGTCATGGTGTCTGTTCACAG
>nega7344
ATAACATACACACACACAACACATAC
>nega7345
ATCCAACCAGTCCCAGAA
>nega7346
TGCACCATATGCATGGCTAGTACCACA
>nega7347
TCCCAAGTTGGACTCTGGTGGAATTATAT
>nega7348
CTTTAGTGTGGATTGTTTTTTAATAG
>nega7349
CAGTCTCCTTCAGACAAAA
>nega7350
GGCCATAATCAGAAACAGGCCTAGTGTTTGG
>nega7351
AGATACATGAGACGCTGCCAAAAGAGAAAT
>nega7352
GTGGCTTAAGAGAGAC
>nega7353
CACTCATGGTAGGCAAGCAGCCTACCTAACA
>nega7354
CTGAGAGAAACTTCTCACTGCAACAGGATG
>nega7355
TCTTTTGGTGCGTCTGAAGTCAGCTACAGT
>nega7356
TGGACTCCAGAGCACTTGTCTCT
>nega7357
CCTGTGATGTTGGAAGTGAGTC
>nega7358
GGTCTACAGAGTGAGTTCCAGGACAGCCAG
>nega7359
ATCTCCTAACATGCCTAGTATATAAACTAA
>nega7360
GTTTGTTTTTGTTTGTTTGTTTGTTTTTT
>nega7361
GACTGCGCCCCCGCCTGGTT
>nega7362
TGTATATGCGTGTATATTTTATGCATATA
>nega7363
CCAGCCTGGTCTACGGAGTGAGT
>nega7364
CTTTCAAAGCAAAATACATTACACAAG
>nega7365
AAAGCAAATGGCTAACTGAAGTTCTTA
>nega7366
GAGCAAGAGCCAGAGCAAGAGAGAGAAAG
>nega7367
CTAGTATTTTATGTACCTGAAATTCTG
>nega7368
ATTGAGAGAAACTCACCAAAGAACTCAAGA
>nega7369
TTATGAAGTAGCTGTACAGTTATGGTCCG
>nega7370
GGGTTTGATATCTGAACTCTGGTTCTCTGAG
>nega7371
TAGCTGCTGATGTAATTC
>nega7372
AGTTGAAAATTCTAGCAGCTGGTA
>nega7373
CCTGCCCCTGCTGGGTGCTGGGACT
>nega7374
CATTAGTCTAAAAGTCCTGCATTGAA
>nega7375
ATCCATGTGAAAATGGCTTGCATGGTGGG
>nega7376
TGCTCTTTCCCTTCTGTGCCATTTTCTGG
>nega7377
TCGAACCTGCAATCCTTTTGCCTCATCCT
>nega7378
AGCCATGCTGCCAGATTAAACTTCCTCTA
>nega7379
GAAGAACATTAAAAAGATGTGGCA
>nega7380
ATGTTTTGTCCATGGTGATGTTCTACCCA
>nega7381
AAAAGACGACATCTGTAGCAAATGATGCTC
>nega7382
GTGTCTCTTCACAGCATTAAAACCCTAA
>nega7383
CTGAAACATGGCCTTAAATACTCTG
>nega7384
CAGCTCTTGTGCTGATTAAGGCTTGTTATAAA
>nega7385
CAGTCTGCTCTTCCAGAGGTCCTTAGTTC
>nega7386
GAACATTGATGAGCAAGTGTCTCTGTGGTA
>nega7387
CCAGCCAGGGCTGCATAATAAACTCTGTT
>nega7388
GACCCCAATCATAAAAGTATTTCCATTGC
>nega7389
CTCGCAGCTAAAGCCTAGCTGGGAAGGAGAT
>nega7390
AGATCTAAATCTTTTTTAACATAATATCTC
>nega7391
ATCAAAAAGGACGAAGAGGGGCCCTTCATC
>nega7392
ACACTATTGCATATGCCAGCAAGATT
>nega7393
TGACCTTCTTGCTTTACCTCCTAAT
>nega7394
CTCATTCTCTTTTTGTTCTTCAAT
>nega7395
GATGTGACACTGCCTACCAC
>nega7396
GCTCTCAAAGTAGACGGCATCGCTGCGT
>nega7397
ATTAAATCTTGCCTTCTACATTTTATGTA
>nega7398
GATGGCCTAGCCGGCCATCACTGGAAAGA
>nega7399
AGCTGCCAAAGGGGAAAAGCAATGAAAAGTT
>nega7400
GACTGCAAGACATGCCAACATGCTGGTAAA
>nega7401
AGTGGTTAAGAGCCTGAGTGTGTGTCAGGACC
>nega7402
TTCTTGCTCTGTATACCAGACTGACC
>nega7403
TTCAGACACAGCAGAAGAGGGTATTGGATC
>nega7404
TTGAAGAAAACTCAATCCGTTATAGAGAAA
>nega7405
TTCCAAGTGCTGGGCCACCACACGTGGTTT
>nega7406
CTCATTTCATTACCAGAGA
>nega7407
TTATGAGTGAGTGTTTTGCATGCATGTGTG
>nega7408
TTTTTTTTTTTTTTTTACTTTTAAAT
>nega7409
AAGAAAAGTTGTGTTACCTTTTTAAA
>nega7410
GAGGTTCCTGCAAAGTACC
>nega7411
TATTTCTCATTTCTTCTTTCTTTTCTTTTC
>nega7412
ACCTGAGTTCAGTTTTCCTCATGTTGGAAGA
>nega7413
CAGGCTTAACAGACACAGGAAGTAGGTT
>nega7414
GGCATTTGGGCAAATTTCCTAATGATT
>nega7415
TCTCCACATCCTCACCAACATTCACCTGA
>nega7416
AAGGAGAAACCAGTGCTCAGTGAA
>nega7417
TTTTTTTTAAAGATTTATTTATTTAT
>nega7418
ATCCCAGTGTAATATAGCACACACTTAGC
>nega7419
GTGACTTCTGTGCAATTATGTCAGGGCTGAGT
>nega7420
GCACATTCTTCTGCCTTCTAAGTGATGGG
>nega7421
CCACAGTGGACCAAGCCTTCCTATATC
>nega7422
CTCCAGCATGGCACGCCCA
>nega7423
CCGGTGACCTACGCAGAGAAACCCTGTC
>nega7424
TGCATGTTCATGTCTATATTTGAATATAC
>nega7425
AAGAAACAAATGTATCTGT
>nega7426
AAGGCCTAGAATTTTGTTTTTATGTTATACT
>nega7427
TTTAATCCTTAGCACCACATAAACTGGGCA
>nega7428
TATGGCCTTGCATGTAGCCCCAAATTCT
>nega7429
ACTTCCCAAAGTAATATTTGGAGTTGACA
>nega7430
GTGACTTCTGTACTCAGTGTGATGGCACG
>nega7431
GAAGGGAGAGGGCAGAATCAGCC
>nega7432
AAGAGCAGTCAGTGAGTGCTCTTAACCACT
>nega7433
AGGGGTGACACCACTCACAGTGCCCTTGGCCC
>nega7434
GGAGAGCTACCCTCTACCTGGGAGGAGCT
>nega7435
GGGGAAAAAAAAAAGAACAAAACAAACCAAA
>nega7436
AGGTGCATGCTCTCCTTGGG
>nega7437
CCTTCTTGTGCTGCTGCAGCCTCCG
>nega7438
TCTGCCAAGTTCCTATGTGACCAAAATTC
>nega7439
TATTTGGCACATGATGGCTTAATAA
>nega7440
AGCAGTCACTGGATTCTTGGACTTTCTATTG
>nega7441
AGCCCTGGCTGTCCTGGAACTCACTTTG
>nega7442
CTGTGCTCTGCAGAATTTCCATT
>nega7443
ATGACTGTGGCTTATACCAAGGTGACAGGAAA
>nega7444
GTGGCTGGGGAAACGAGGGCGGCAGGA
>nega7445
TTCACCAGAGAACTCCTAAATCTGATAAAC
>nega7446
AGCAGTCCCCAGAGAGCCTCGTGCTCCCAC
>nega7447
AGGGAAGACCTAAAATGGGGA
>nega7448
GTCAAATAGAGAGTTCTAGACTGGCAT
>nega7449
AGGCACGTTGTTAAGTGGACATAAAACCTG
>nega7450
AGACAATGGAAGGAGTAGGAGAAATCGCCT
>nega7451
TCTCTCTCTATCTCTCTCTCTCTCTGAGTG
>nega7452
GACTACAAACCCTTTCCTCCCAGAGTTGTTT
>nega7453
AAGTGCCTCTCCTCCCATTGATGACCGG
>nega7454
GTATAAAGATGATCAGAGAAAACA
>nega7455
GTGTTAAATGTACCCTACAGACTCACA
>nega7456
TCCCTGAGTTCTAGTAAAGGGGAGGCGA
>nega7457
AATTCTTTTTTTTTTCTTCTGAGTGTTCA
>nega7458
CAAGAGATTAAAATGCAGAGTTGAGGAGCCC
>nega7459
AATAAAATATTTAGAATACATATAACAAAA
>nega7460
TCCAATGGATGAGCTAGAAGAAAGGACTAAA
>nega7461
AAAGAGGAACACTGCTCCATTGCTGGTGGG
>nega7462
CTGGAACTCACTATGTAGAACAAGGCT
>nega7463
TAGCTTATGTCAAGTTGGCATAAAACTAGA
>nega7464
GATCATGGTGTCTTTTCACAGCAAT
>nega7465
AAGTCTGTTCTGAAACCATTAAGTTAAAAT
>nega7466
AAGGAAAGAATTATACAAGCACAATTTTTAA
>nega7467
TCTGACAATCATCTGTAACAAGATCTGA
>nega7468
CTTTATTTACATTTCAAATG
>nega7469
GAAGCATGGCAGTCGTGTGCAGGCAGACG
>nega7470
GCTCAGGAGCTCAGCTTGAATAACCCC
>nega7471
TCACTTTGTAGACCAGGCTGGCCTCAAAC
>nega7472
AATCATTCTAATCAAGTCAATCAT
>nega7473
TATAACATTGGGCAGTCATGAACATGAAAA
>nega7474
AGACCAGGCTGGCCTCGAACTAAGAAAT
>nega7475
CCCAGGATGACCTGAAAGTCAAAATCC
>nega7476
TGCCTCTCTGCGCATTGCTGACGCACTACG
>nega7477
TCCACCCTGAGGAATGGCTCCCGTAGTATC
>nega7478
CAAAAGAACAAACTAAATCTCTAGAAA
>nega7479
TCATTTCCAAATTCAAGTCATCTTGTAAAGT
>nega7480
AAAAACTTAAATAAATAAAATGATGATGTG
>nega7481
TCCTCATGCCTCTGCTTCCCAAGTGCTGGG
>nega7482
AGTTACAGAGACAAAGTTTGGAGCTGTGA
>nega7483
ATCTTCCACGGCTCCCAGGACTCTC
>nega7484
AATTGGTGATTGATGTTGGAGGCCCCAGC
>nega7485
ACCCTATTAGCCTGTTTGTGTGAAGCATC
>nega7486
CAACCTCCCCTACTTCCGGTAACCTCT
>nega7487
GCCATTCCCGCCAGTGTCTGGCCGGCCAG
>nega7488
TTTTGTCCTTCTGTGTAGGCCTGGCTGTT
>nega7489
AAATGGTACATTTTGGCTTAGAGGTTCAG
>nega7490
AATTTCCAGGAAATGATGAGTGGGGCATA
>nega7491
CCAAGTAACTCAGCAGATGTCACACAGAC
>nega7492
TAGAGACTGCCACACCCATCCATCCCAT
>nega7493
CATTTGTCTCCATTTTAGG
>nega7494
ATAGCAGCCATTGTTCTTAACTGCTAAGG
>nega7495
ACAGAGTCTGGGCGGACTCTGGTGGA
>nega7496
AGGAATATCAAATATCCATCAACTGATG
>nega7497
TAAGGGATGAGCACTGTCAGATTTGGGT
>nega7498
CTCCTGGGTTCTGGTGTTAAAGGCTT
>nega7499
TTGGTGCTTATTATAACTGTCTTTAGGTT
>nega7500
GGCTATGGCTGTGGCTATGGCT
>nega7501
GAAGGATACCAGAAATACAAAGTCCTCTGA
>nega7502
CATACACTAGCAAGATTTTGCTGATAGGAC
>nega7503
ACTGGACTTGGAGTCA
>nega7504
CGGCTGGAGAGCAACTGTTCAAACACAT
>nega7505
CAATGTACAGAAGTTGCTGACCCCTG
>nega7506
GGAAGTCTGTGCTTTATGTTAATTTCC
>nega7507
TATTTTATTTTATTTTGTCGAAGC
>nega7508
AAATGGCTCAGAAGGTAAAGGTGCTTGT
>nega7509
AAATGCCCCAGACAGTAAACT
>nega7510
TCTCCTCACCTTGTTCTTGGTCACTATGTT
>nega7511
GAAAAAGTATGTACTTTAAAAAATTGTT
>nega7512
CCTTCTCTTCCTGTGTACATTAAA
>nega7513
GAGAGCAGCCACTGCTCTTAACTACTGAGC
>nega7514
TGGGGGTCCCTGGAATGAGGGTCCTCGAAG
>nega7515
GGATGTGCGTCCTGATA
>nega7516
TCCATGGACCTAGCTCCTCT
>nega7517
ATCTGGAAGCCTCTTCTAGAGATTAGGGA
>nega7518
CTTCACCCACGAAGTCTCACCA
>nega7519
TTCAACAGCAACCCTCG
>nega7520
GCATGCATAAGGCCGAAGCTGTAGCCCTA
>nega7521
AGCCCAGAACTGTGCTTCACGTTATTAAA
>nega7522
CAGTGTGATTTCTCTTTGTGTTTTCC
>nega7523
GTGGGTAAGAGCACTGACTGCTCTTATGAA
>nega7524
CAGGCAGGCATGGTACAGGAGAAGCT
>nega7525
AGCTTAGCTTAACCATCCATCCCTGTAT
>nega7526
ACTCATTAGTGAGTACATATCATGCATGT
>nega7527
CTGTGGCTGTAAAGAGAGATACTTAGA
>nega7528
TTGGCTACCTGAACAGTATTAAGCATGGA
>nega7529
ATGGTCTCTCACTTTTTGTGTCATGTCT
>nega7530
TTCAAGAGATAGAAGAGAGAATCTCAGGTG
>nega7531
GTACCCCAGGCATACATAGCTGATGATGAA
>nega7532
CTCCCCCTGCTGGCTAGTTTTCACAGTGCA
>nega7533
ACTTTCTCAAACTATTTGATTTTGTGGTC
>nega7534
CTTGGCTGTCCTAGAACTTGCCTTGA
>nega7535
TGGCTTGCTTCACTCAGCACATGCCTTCCAG
>nega7536
TTGTGGATTCCAGGTTTTGCTGAGTTAAA
>nega7537
ATAAAATCTGGGCACAGTTTTGTGTGTC
>nega7538
ACACACACACACTTCCATACACAATCACACA
>nega7539
TAAGAAGCTGGTGATGT
>nega7540
CCCATATAGGACCAGGGCCATTGTATC
>nega7541
AGAAACCCATATATATACATATACATATA
>nega7542
CACTTGAAAAGCAGAGACAGTTGATCTCT
>nega7543
CAAACAAACAAACAAAGCCACCATT
>nega7544
GGAAGATGTTTGTCTCTAGAGCA
>nega7545
TCTATGTGGCCTGAGGGTGACCTTAAAT
>nega7546
CTGGTTGTTGTAGTTCATGGGCATCACA
>nega7547
GCCACCAGCCTGTGTCCCCCTTCTTTCAA
>nega7548
ACCCATTGCTCTATATGCCTGTTTTTGTCC
>nega7549
ATCTTTTCCTTATGGATTCTGAGTTTT
>nega7550
CAGACCCTGATAGACCAAAAGAAATGGTC
>nega7551
ACAAAGATTTAAGTAGGACCCATCACA
>nega7552
AGATACCAGGTACCAAAGTTAAATCAGGAT
>nega7553
GCATATTATTTAAAAAATAAATA
>nega7554
TACATACCAGTGTTCTGAAAA
>nega7555
CAATGGGGTAAAGGTACCTGCTGTC
>nega7556
TGGAAAAGTAGCCAGTGTTCTTGATCCCTGA
>nega7557
GGTGTCATAAAATGAGCATGATGGTGCA
>nega7558
ATATTTTTCAAAAAATACAGGCTGTTTTAT
>nega7559
TTACTGAGCAGGTTAATGAACT
>nega7560
TTTGTCTTCTTTGAGTCCGTTGAT
>nega7561
TGGGAAAGAATATGAA
>nega7562
TTTTATCTTCCTGCCTCCACCTCCAGAGTT
>nega7563
CTCAGAAAGCAGAGGCAGGCAGATTT
>nega7564
TTGCTTACTTGCTCTTTGCTCTGTCTCCTT
>nega7565
GGCTGGTGGTCCAGGGTTATATAAGGAAG
>nega7566
AGCCCTGGGATTTGGGGCTGTGAGAGAAGG
>nega7567
TATAATATGTGTTAATGCTCTATGACAA
>nega7568
AGTTGCAGATACCAATAAAATAATCTCTC
>nega7569
TTTTGGAAGTTGTATGTAAGAGAAA
>nega7570
GGCATGCGGCCTGTGCTGGATCCCCAGAGCT
>nega7571
CCAAACAAAAGATGTG
>nega7572
TAAGATCTGACACTCTCTTCTGGTGTGTCT
>nega7573
TTGTGCAGGAATAGAAACCCTGACTAAG
>nega7574
CATGTAAATAAATCCTGGAACATTTGTCT
>nega7575
CATGGATTGTTTTTGG
>nega7576
AGGACCGATCAAACTGTTTCA
>nega7577
ACCTACTTGAGTTCCAGTCCTGACTTCCT
>nega7578
CTTGCAGGACCTGTCTTCCTCCCT
>nega7579
GGAACAACAATATGAACGAACCAGTACCCC
>nega7580
GGAGGATGGTTTTGGCTCACAGTTTAAGGAG
>nega7581
GAGATGGGGGGGGGGGTGAGATTGGGATGT
>nega7582
TTACTTCCACATCAGCCATCC
>nega7583
AGTGGAGCCCACAGTTAAAAGACTTT
>nega7584
CGTGTGTGTGTGTGTGTGTGCACGCGCGC
>nega7585
AGGAATGTCATTTGTAGGAGAAGATTCA
>nega7586
GTGGATGCTCACAGTCAGCTATTGGATGGAT
>nega7587
GCAGCTTAATTCCAACATCTTTCTTCCT
>nega7588
TAAAAAAGAAGAAGCAATGAAGAGAG
>nega7589
GGGGATGAAGACCCAGAGCCCGG
>nega7590
CCAGTACAGGGGGACACCAGGACCAAGAAG
>nega7591
CCCTGGCTATCTTGGAACTCAATCTGTAGA
>nega7592
TGCAACAAGGGACCACAACCAATCAAAATG
>nega7593
TCGCAGCTTTGTGAACACATTAAAATCTA
>nega7594
CTTTTAAATTCCTGTATTCAGATAACAGA
>nega7595
CTTTGTAGCACACGTTGTCCTCTAGGCTCC
>nega7596
GACTGGAACTTTCTGTCTCTGCCTCTGAGCT
>nega7597
TGCACGTGCACACGCGCACGCACACACAC
>nega7598
ATCCTGGGCTACATATCAAGTTTGAG
>nega7599
TTTCACTGTGGTTTGGCACAGCTA
>nega7600
GTACAATCCCTTCTGAGGTAGTGGGGGTT
>nega7601
CCTTCTGTCTTGTCTGAGAGCGTCAAACAGG
>nega7602
CACACGGTGGATTAGAGAACTGAACGCTGA
>nega7603
AGCACTCAGGGAGCAGAGGCAGGTGGA
>nega7604
AACAGGAGATCTGGGGTTTTACCCAGAATG
>nega7605
TCAAATCATGAAATGAATTTTGGCTTGAGGC
>nega7606
GTGTCTGGGTTTTGTGTCTGCAGATGG
>nega7607
CTGTTCCTCCAGTACCATGTCTGCCTAAAC
>nega7608
AGCCAGCAGTAACAAGGTTGAAAAACCCT
>nega7609
AAACTGCCAGGCTCTTCATCTGGCTTTAGGA
>nega7610
CCTCTCTTTGCCCCTACATC
>nega7611
GCCTGAGCCACATCCTCTGCATGTA
>nega7612
CTTATACTACCTGTGATTCCAGCTTCAAG
>nega7613
AAATTAGATATCCTAACATGAAGCTCAA
>nega7614
TGGAGCTAGCTGGCCAGGTGCCTGCTCTTA
>nega7615
GGACATTTAAATTTTTTATCTGTTTTTT
>nega7616
AAACATAGCATAATGCAAAATATATTTAGT
>nega7617
ATCCCATTACAGATCGTTGGGCCACCATGTAG
>nega7618
GCGTGTGAAAATATTCCCTTTTCCAGCCCTT
>nega7619
ATAACTCCAGTTCCAGGAGATCTGATGCCCT
>nega7620
TCCTGTGTAGAACCCAGCCCAAT
>nega7621
TGCCCATGGAAGCCAGAAAGGAAGTTGGCG
>nega7622
TAAAATTATCCTTTAAATGCTGTTGTTAA
>nega7623
TCTACTGTGAGAAACTTATTTGATT
>nega7624
TCTGTTCTGGCTGTGCTCACAC
>nega7625
CCAGTGTTCCAACAGTCCTAGAAT
>nega7626
CCTGTCCACAAGATCT
>nega7627
TGCTTGAGTTCCAGTCCTGACTTC
>nega7628
ATTAACTGGGTTTTACCTGGTGGTTTT
>nega7629
TTTGAAGGCATGAAGGAGTTGAGC
>nega7630
GGGGAAACGGAGGCAGGAGGATCATGAGT
>nega7631
TGTCTTGGAATTTTGATCAGAATTGCAT
>nega7632
AACCAGTCTGTCTAACTCCAAC
>nega7633
TAAACTAGAGAACATGGGCTCAGATGCCTAC
>nega7634
GATCTCATGGAGGCATTTCCTCAAGGGAG
>nega7635
CTTTAATCCCAGCACTCGGGAGGCAGAGG
>nega7636
TTTCCTGGTTGGTATCACGAATCAAAC
>nega7637
GCAGGACACCTGACATCCTTCACCCTT
>nega7638
CTGTTGTTTAGTGCATTAATGAGGAAA
>nega7639
GGAATTATGCTGCATTCAGCTGTCATGT
>nega7640
CTTTGGGCTTAGAAGTGA
>nega7641
ATTTATTTATTGTTTTATGTGAGCACACT
>nega7642
GCAGCTGAGGTTAGGTAGTGTCTGGTGAG
>nega7643
GAGAGAAAGGATTCATGCTAGTTATTCTC
>nega7644
AGCTGGTATTTGGAGTGGCAAATTGTAA
>nega7645
CTCTTCCTTTTTCCTCTTCACCTCCCCAT
>nega7646
TTAAAAATTATGGGGTTAATGCCCCTTTT
>nega7647
CACAGACGATAAATAGCAAAGATGGAAGTCT
>nega7648
AGTGGTCTCCGTGTCTTTACAGTCAGGAA
>nega7649
AAACAAGCAAAGCACACACAGGAAAGAA
>nega7650
GCATATACACACATGCACACACACACACAC
>nega7651
AGCCCACTACCTCTAGCCGGGTTGTGGC
>nega7652
AGAGCAATATTTATTGATTTCTGTTTTTTCG
>nega7653
CTGTACCACTGAGCTAAATCCCTAA
>nega7654
GTAAAATTGAATCATAATTTAGCATTAAGGT
>nega7655
TCCTAGAGGGGAGGTAGAAAGTATA
>nega7656
GTCCCACGAGGTATACAAATGGACCTTGAAC
>nega7657
AGTATAAAGCAGTTTACTTTTCTTCT
>nega7658
CGTAGCAGGTGGGATAGCAAGCTGGTG
>nega7659
TGGGCCTCAGTCAGGTAACGGGTGGTGGTGG
>nega7660
TTCCCTCAGGAAGGAAAA
>nega7661
AGCCACAAACTAACGGGTGTA
>nega7662
GCACACTCCCGACTGC
>nega7663
CCAAGCTTATCATAAGCCAGGTGTGGT
>nega7664
GATTCTGTTAGCCTCTGTCAGCACTCCTGG
>nega7665
TAAGATTAAAACCAAACCAAACCAA
>nega7666
ATGTGGGTACTGGGAATTAAACTCAGGACC
>nega7667
CGTATATGCATATACATATATACATG
>nega7668
TTTTAAAATGAGCTATTTATTGAAA
>nega7669
AAGTTTGTCTTACTCTGAAAT
>nega7670
TTATGACTTGCACCTGACTTCCTCAT
>nega7671
CAAAGGGGAGGGATATTCTGGAAACA
>nega7672
GCGGGAAAACTGCCCCTGCACGTGTGCAG
>nega7673
GCCTCAAAAAAGTGCATTCAGAAT
>nega7674
GCTTTTCTTACTGGGTTTTCTATATTCTG
>nega7675
CAAATGTTACATTCTTATTTAAGAGAATA
>nega7676
ATAGCAAAAAACATGCAGCTATCACTACCTGG
>nega7677
TATCCATTCTTTGTTTGAAAGACATCTGG
>nega7678
TTGTTTGGTTGGTTTGGTTTGGGTTTGTTTT
>nega7679
TTCAACGTTTTGACAGTAGTTGACTACAAAT
>nega7680
GTCAAATCATCAATGTACATAAAATAAAA
>nega7681
TATAAGGATACATATTTATAATGTTGCTAG
>nega7682
AGCTTACTGTGAGCTGCAGGACAG
>nega7683
ATCTTGCACTTTTTTGTTCTGATCTTGGAA
>nega7684
CCTACTTCTTCAGGATTTCAGCTTATAC
>nega7685
TGATATACATACACAGGTT
>nega7686
TGTAGACAAGCACAGCATGGTA
>nega7687
TTGGAGATGTAGAGCAGTATGTAATCATAA
>nega7688
TGCCTTCTTCCCTGCCCCTTCA
>nega7689
AGACTTGCTCCTCAAGGCTTACTTC
>nega7690
GTCTGTCTGTCTGTGTCTGTCTCTCTGTCT
>nega7691
GTCTGTCTTGTATTCTGTTGTTGATGCTC
>nega7692
GTGAGCCACCAAATGGCTACTGGATTTGA
>nega7693
GTTCTACTCCCATGGTTGCACTTTATTTTTC
>nega7694
GACCCATATTAACACATAGGACAGGTG
>nega7695
TTCATCATCAAAGGAACTCAGAACAGG
>nega7696
TGGCTGTTTCTGCAGGTGCTGTCA
>nega7697
ATTTCTATCTCTATTTTTTTCAGTGATAA
>nega7698
AAAGGAGTGGCGGTGCCCAGGTTGAG
>nega7699
CGAAGCAAGAGGATTTCCAAGAGTTCAA
>nega7700
TAAACCCAGCTCCTCTGGAAGAACAGC
>nega7701
AGGAAGAGCAGATGTTCAGGGCCAGCTTGG
>nega7702
GGTATTAATGCTTTGCTGA
>nega7703
GGAGTCTATAGGGATTTGAGCATGGTTCT
>nega7704
TATCCAGTGCAGGTGTTTGA
>nega7705
ACCTAGTTCCAGTGGATACACCTACAGA
>nega7706
TGCTCTAGCCAGTGAACGACAGTGA
>nega7707
TTGCCTCTTCCTAATTGTAAGTTTTCTA
>nega7708
AGCATGGCTCTCTAGGAATCCTCCAG
>nega7709
AAGAGGGAGTCAGATCTCGTTACAGATGGT
>nega7710
CTTTGTGACTTCTCTGTTTAACAAT
>nega7711
TGTGTAGTCCTGGCTGTCCTGGAACTCAC
>nega7712
GGCTCACAGAATCAACTAACCTAACC
>nega7713
TTACGGATGGTTGTGAGCCACCATGTGG
>nega7714
GGCTGGGGAGTTAGCTCAGTGGGTTG
>nega7715
AACCCTGTCTCGAAAAACAAAAAGAAAAA
>nega7716
AGGAAAGAAAAACGATGATTTGTAGAAC
>nega7717
GAAGCAGTTACTGAGTAATCATCACCC
>nega7718
CTAGTACCCAGGAGGCAGAGGCAAG
>nega7719
AGATTATTCATATTACTAC
>nega7720
TCTTCAGTCTGACTCTGTAAAACTCTCAGA
>nega7721
ACCTAGTGAGAGGGCATGGAAAGGGTTT
>nega7722
TTCATGGTCTGTCAGAATATCCTGGGCC
>nega7723
AGATGGACCTCTAAGGTTCAAGGAGCTCT
>nega7724
AAAACAAGAAAAAAAAAAAAAAAAA
>nega7725
TGCCTATACCTTCCCCCCAGCAATT
>nega7726
TAATGCTTCTGAAAACTGGGAAAGGACCAA
>nega7727
CTGCACTATGGCGGAGAAGCCACAGTGCAGG
>nega7728
CATCTTCCACATCTATGAGACCCATTAG
>nega7729
CTGTTCACACAACAGCAGAGAGGCCCGGCAC
>nega7730
CCCTGTGTTCAGAGGGATCATCTAACTCA
>nega7731
TGGGTATACCGCTTCTTGCTGGTAACC
>nega7732
GCTGACCCCTAGTCCAGTG
>nega7733
CAACTCTACATACAGAAGAGGGGAGGGAA
>nega7734
CTCTGGAACCCTCCTTCTGTAAACTGCCTT
>nega7735
ATGAGTCTCTCCGTGTGTTTTCTTTGATTGG
>nega7736
CTGTTTCCTCTGAAAAAACAGCCAGTGCT
>nega7737
TAAGGTGTGTTTCAGAGGAACTTCAAGAGAC
>nega7738
GCCTCCTGAGTGCCGAGATTCTAGGCTGT
>nega7739
AGAGTTCCTGTGTGCCTGGGTCCCACTGG
>nega7740
GACAAACCATAAAGTGAAAGACA
>nega7741
ACCATACTATAGGAGCTGAGTCAACTGGG
>nega7742
GTTTAGTTTGTTCTTTCTGAAACATGCCTT
>nega7743
TTGCTTCCCAGACGGTGAAGAAAG
>nega7744
TCCTCCTCAGTCACCTTTCACCTTACCTAG
>nega7745
TGCCTGCTCTGGAGCGCATAACCATGA
>nega7746
GCACTTAGGAAGCTGAGGCAGGAGTATTG
>nega7747
TTTTTTTTTCCTTCCTTTTAACTTCTTTTG
>nega7748
ATCCAGCTGTAAGGTATTTTCTCAAATAGT
>nega7749
GTAACTGCTAGATCCTTGGACTTCCATTC
>nega7750
GAGAGGACTCCTAGTAATAAGAGAATGTGG
>nega7751
CCTTGCTCTATCTCTTTTTCTCCTCTTCC
>nega7752
TGGAGTTATAGGACTGTTAAAGTGGT
>nega7753
CACTTCTAGGAAGGATCGAAGTATCCACACT
>nega7754
GAACTTTCAGGATAGCATTTGAAATGTA
>nega7755
GAGTTCTCTGAGATCTGGTCTACAGAGCA
>nega7756
GTTTTTCTGTAGCCCTGGCTGTCCTGGA
>nega7757
GGTAGAACTCTCAGCTCCTTCTCCAGCACCA
>nega7758
ATGTACCCCCCAAACCTGCCACACTGTTTG
>nega7759
ACAGACTCTCATGTAGCTCAAACCAACGT
>nega7760
ATATATATATATATATATATATATATAT
>nega7761
TCTTAATTTCATTGAGCCTGCAA
>nega7762
AGCTTGAAAGCCTGCTCTTGGATGT
>nega7763
AAATTTCCTCATTTTTTTTCTTCTACTTT
>nega7764
CAGACCCCATTTCGGGCTCCAGACATCTG
>nega7765
GGCCATGGGAAACTGTTGCTTTGCGCT
>nega7766
TCAGTAGAGTTGGAATTAGAGACTTCAAA
>nega7767
GACAGATTGGAGCCCTGTGCACTGGGAGG
>nega7768
TCCCTTTGTAGACCAGGCTGGCCTC
>nega7769
AAACTTAATATGTAGCTGGAAATGACCTTG
>nega7770
CATACTATTAAAATTGACTCCGGAT
>nega7771
TTCTATATTAGAATTCATGTGGTGGCTGC
>nega7772
TGAAACAAGCAACAGAACTCAGCCAAACA
>nega7773
AATTGCCTTCTGTTCTCTGTTGAGTATTT
>nega7774
CCCCAAGTATCTATCTGGGGCAATAGGA
>nega7775
GGTAGAACTTCGTGATATGGAGTATGTGGTGG
>nega7776
TTAAGGAGGAGGAGCAATGAGGGATGCAGCC
>nega7777
GAGTTCTCAGCTGACAGTGAACATCATTTAC
>nega7778
GAAAGATCGCCTGGAGCAG
>nega7779
CATTTGCTCTTTAAAATTCAAATAT
>nega7780
CTGCTGTATTAAAGTCCCAGTCAGGTCTAGT
>nega7781
ACAACAACATTTGGTCATCTAT
>nega7782
TAATAAGGACACATGCTCCACTTTGTTCAT
>nega7783
GGGGGTGGGGGTAGGGTAGGAGGAGGGGC
>nega7784
AGTGGATATTAGCCCAGAAAATCAGAATAC
>nega7785
AAACTTCCTAAAGATGACCAAGA
>nega7786
ACTGGCTCAGGTTCTACTAGCTTTGCTAT
>nega7787
AGTCCCACCTCGTGTTTTGTTGCGAGATC
>nega7788
GGCATCATGGGTGTTTTCCTGTCATTTCCG
>nega7789
GCTCTAACCAGAGACAACTATAACAACTA
>nega7790
TGTTCTATTGGAAGGTACCAGAG
>nega7791
GGAAGGCGGGAGTGGGTGGGTGGGGGAG
>nega7792
TAATTCTATGGTTGGAGGTCACCATAACA
>nega7793
ATGTAAAATAATACTATCTCAATC
>nega7794
AAAAGCAAGAGGAATTTATTATTCCAGTGC
>nega7795
CTTTTAGCTGCCTATGAGACAGTCTTCTG
>nega7796
ATGAAGGTCTATAATGGTA
>nega7797
AGTTTATTTGGGTCTTACAGTTTCAGAG
>nega7798
AGGGGACCTGAGCTTAGATCCTA
>nega7799
CTATGTCCCTTAATACCCGAGACTATGAGC
>nega7800
CCCAAGCGCTGGAATTAAAGGCGTGC
>nega7801
GGGGAATCATCTAATAGCAATCT
>nega7802
TCCTTTGACTTCCATTCACACAGCTGCTGC
>nega7803
TTTTAATAAGTTCTGAAAAAACTGAAA
>nega7804
GTAATCTTAACACTCCAGAGGTGACCACAA
>nega7805
CATTCTCTTCCTTTCTCTTCAACATAAT
>nega7806
GTAAGTCCTAGTGTTTCGCACACGTTCCC
>nega7807
CTCTTTTCCGTTGATCTTAAGGCGGAGCTT
>nega7808
TCCTGAGTGCTGGGATTAAAGGCATGCG
>nega7809
ACAAAGCACGTTTCAGATGCAGGT
>nega7810
GGACCCCAATGCCTCAGACCTCTGCAAAT
>nega7811
CAGGGCTGAGGTCAGAGGTCAGAGGTCAGA
>nega7812
GCAGTTCCTGGCAATTTGTTACAGTAGC
>nega7813
ACAGCCCTGGAACTCAATATGCAGACCA
>nega7814
TTGCCAGCACATCCATTGGAGCCTCTTTTA
>nega7815
TTATGCCATAATATATGGCAGGT
>nega7816
TTTTTTTGTTTTTTTTGGTTTGTGTATCT
>nega7817
TAGGACCTGGATGCCAATATGTTACAGT
>nega7818
GTGTGTGTCTGTGTGTGTGTGTCTGT
>nega7819
TGTTCTTTGCCCCAACTCAAATCTAAAGCT
>nega7820
CGAGGTCCCGAGTTTGATCCCTAGCGCC
>nega7821
CCATAGGGCATGCTCCTAACTCCCTACCAGT
>nega7822
GGGGTCTCCTGTAGCCCAGGCTGGCCTTGT
>nega7823
TCAGAACAGCCTGTACTGCACAGTGAGGC
>nega7824
CGGGTGTTCACTGCATACGTATAGTCTCAC
>nega7825
AAATAACTTGACTCAGAGCAAGGTCATG
>nega7826
AACTTCAGCGAATGCTTCTATACCCAGTGGC
>nega7827
CTGCCTCTGTCTCCTGAGTGCTGGGAT
>nega7828
CCTCTGGAGACTGTGGGGCTGTCCGCTG
>nega7829
AAAAGAGACAGTGAGATATAGGGAAA
>nega7830
TGTGGGCATTGGTGAGATCCTTTGGT
>nega7831
CTGAACAGATGGCTCTGTGCTTAAAACCAC
>nega7832
CTATCTGTTCAATGGTAGGCTTCAACCTT
>nega7833
ATAAAAACAAGGGAGATATAAACAGGGGA
>nega7834
GCTGAAAAACAATAAAAAGAATGTTTT
>nega7835
GTTCTGTTTAGGAAATTTCCCCTGTGC
>nega7836
AGGGTGGGAAGCATGGTGGTGTGCAGGC
>nega7837
AAGAAATGGCATAAAAAAAAAAAAAAAAAA
>nega7838
CTGTGTATATAAACCTGACAACT
>nega7839
TGATGGGAGCGCGGCAGCACGCA
>nega7840
ATCGCACATCTCTGGAAGGAAGCCTGCT
>nega7841
TGGCTCACAACCATCTGTAATGGG
>nega7842
CTATCTCAGCCAACCAAGTGCTGGGGTTAT
>nega7843
AGAAGATCTGAGTTTGGTTTCCAGCAA
>nega7844
CACTATATAGACCAGACTACTCACAGCAAT
>nega7845
AAGCCTTTTGGAGGATCATGTGTGGATCC
>nega7846
TGGAAAATTAATCAAAA
>nega7847
GCTTTAGAGAGCATTTTGGAGAATCAAA
>nega7848
TCCAGGTGGAGTTATGAACCAGGTTGTTGTTG
>nega7849
AGGGAGACAAAGTCTCTGCCATGCCTTC
>nega7850
TGTGTCCTCTGCAAGAGCAGCCAGTG
>nega7851
AATTCTCAAAATAGACCAAGGTGGCCTT
>nega7852
GAGGAACTGAGAGTTCTACATCTTCATCTGAA
>nega7853
CTCCTTTTGCAATTTTTAAAGCCTGGGTT
>nega7854
GGGCACTGAAATGCTGAGTAAATGGCCTGG
>nega7855
GGATGGGCGGCCCCTCTTTATAAGTACA
>nega7856
AATCCCTAAATACATGCACATA
>nega7857
TAAAGTAGTTCAAAGCGCACAT
>nega7858
ACCCACCTGTGAAAGGAAATCTTGCTTGTGTT
>nega7859
ACCTTCTGTTGGGCTAGTTCTAGCCCTCT
>nega7860
TTCTGCCTCCCGAATGCTGGGATTG
>nega7861
TTGCCTCCAGGCTCCTACCCGGCTTGATTTCC
>nega7862
TGTTAAAGGCCACAGTAGCTTTCCA
>nega7863
GCAGCCCTGTAGTGCTTTGAGAAAGCGGAC
>nega7864
TGCCACTACATGTGTGTGTAGGTCAGAGAC
>nega7865
CAACATACAATGTCACAAAAGAAGCCTTAC
>nega7866
CACCTTACCTGTGTGTGGTAGTGCGTCTA
>nega7867
AAGTTCTTTTAATTTTTCTTAATTCTTTCT
>nega7868
TACAGTATAGATGATGTA
>nega7869
TACTTTTTGCTTATTGGTGCCTATATGT
>nega7870
GTAGGTGCTGTTACCAGCTCCTTTGACT
>nega7871
AGTATGTCTTAATGTGTGGCATTGGATAGCTG
>nega7872
ACTAGCTTAGTCTATGTAGTGGGACCCT
>nega7873
CTCCATGAGGATGAAGAAGGCA
>nega7874
GCTTCTTGTGTGTGTGTGTGTGTGTGT
>nega7875
GATGATAATGGACTCCTGCACCATGCCTGC
>nega7876
TGCTGGAAACCTACATAAGGACGTGGAAGA
>nega7877
CAGGATTAGGGAATTTGAAAACAAGTGAAT
>nega7878
TCAGAGATACACAGAGAAACCATGTATT
>nega7879
TTTTTTTTTTTTTTTTTTTGTTTGACCAAA
>nega7880
CCCTTTTGCAGGTACACCATCAAAGACCTAAG
>nega7881
GCTGGGTCTATCATAATTTGTGA
>nega7882
ACTGGAAATGCAAGCTCTTTGTGAATGGC
>nega7883
GCCAGACATGTTTTTATTTCTGGCCTCCACA
>nega7884
TCTGGAACTCACACACCAGACGGGCCTCA
>nega7885
AACCAGGCACACAAGCGGCACATAGGCAC
>nega7886
CTTCATTCCTTCTGCCTGTGCCTGCC
>nega7887
GTGTGTTTGTGTGGTGTGGTGTGT
>nega7888
CAATTAATTTTTTTAAATAACTT
>nega7889
TGATCTGAAAGGAGGCCTGAGG
>nega7890
CTCTCTCCAGGTATTCCTACCTAACC
>nega7891
TATGTAATATGTCATGTGTGCTATA
>nega7892
GTCAGGCCTTGGTGCCTTCCCATGGGATG
>nega7893
TGCACACACACACATGAGTACACACACACAC
>nega7894
GTCGCACTGTGGAACACAAACTGACCTCA
>nega7895
CATACACACACACGTATAAACGCAAGC
>nega7896
CCACGGCTTTGTTCATGGTAGGCAGATC
>nega7897
ACATGTATAAATAAAAATTTCCTACTAGTT
>nega7898
ATCCACCTGCCTCTGCTCCAAATGCGGGA
>nega7899
TCCCTCCCCCCTGGAGCTCCAAC
>nega7900
ACACGTCTGCCAGGGTGTTT
>nega7901
CACACACACACACACACACTGGCATATACC
>nega7902
AATCTTCCTTCCTACCGAACTTCATG
>nega7903
GCAGTAGAAGAAGATTGCATACTCTCTCT
>nega7904
GCTAAGACCTTGAAAATTATATCATAAAA
>nega7905
AAGAATGTTGTGGAAGTAAGGC
>nega7906
ATCCTGAACCTCCCCATATCTGGCTTCT
>nega7907
TTTTGTTTTGTTTTGTTTTGTTTTGTTTT
>nega7908
GAAAGGTCTATATGATAAGAATTTCAA
>nega7909
AGCCATCTGATTTCTTTACTGAA
>nega7910
AGGATTGTCTCTAGTATTGTAAGAG
>nega7911
CCTTTTGCCAAATAGAAAAAATTTTAGTTT
>nega7912
AATCTTCTTGCCTAGCTTTGTGACACTTA
>nega7913
ATTGCAAGTTCCTAGACAGCCTAGGGTA
>nega7914
TATCTGTCTACCTATCTATCTATCTATC
>nega7915
TCCCAGGCCCTGGGAAGTGGGGGCAGG
>nega7916
AAACAGGCTGAGAATGAAATTAGGGAAA
>nega7917
CTGCGAAGTAGCAACAAAATAATTTTGTG
>nega7918
CATGGGTATTTTGTTCCCCGTCCTAAGAA
>nega7919
AGCCAGTTCTGAGGCTGAAGCAAGTTTATT
>nega7920
ATAAACGAAAGTTTGACTAAGT
>nega7921
ACCATGACCATGATGGAGTCTCTAGACTGG
>nega7922
TGTCCTGAAAGCCTGTGAGAAC
>nega7923
GGTCCTGTGAAGGTTCTATGCCCCAGTATA
>nega7924
CTAATAAAGGCATGGACCGCCACTGCCT
>nega7925
GTTGGGGATGAACTCCGGGATTCTAAGGAGA
>nega7926
TTAAGGCTTGTGAGTTGTTTATCTTCGGA
>nega7927
CAATAAAGTTAATTTTAAAGTTT
>nega7928
TCAGTACACTAAAATTAATTAATT
>nega7929
TAACACTAGTGCTATGAGGAATGGGCATA
>nega7930
AGGGTGTCTTAGTCAGGGTTTCTATTC
>nega7931
CCCTACAGACAACTTGACCTTGGACTT
>nega7932
CAGACTTGCTGTGTGGCTGAGGATGACA
>nega7933
AAATCCCCTCTCCGCTCTCCCCTCCCTGC
>nega7934
GTAGCCCGGGGCTCGAGTCGAGCAGAAGG
>nega7935
CTCCTCCCTAGAGACAGGATTTCT
>nega7936
GTGTGTGTGTGTGTGTTTTAAGTGTTATA
>nega7937
TGTAACCCCATTACCCAGGCTGAAGCAG
>nega7938
TGTTGACTCTGGGGATCAAAGTCAGGTCA
>nega7939
CAGGGAGTTGTCACCTATCTGTTGATGCTG
>nega7940
AAAGACAAAATTCGGAGCAGAGACTGAAGG
>nega7941
CTCGGGTAAGGTCTGC
>nega7942
TATTTTATTTATTTATTGTTATTTTT
>nega7943
CAGTCCACCCCTACTCAGATCCTGAGATGT
>nega7944
GCCTCAGTTTGTTTTTGGATTTAGTGTAT
>nega7945
GGCAGGAGGATTGCCATAAGTTTGAGGACA
>nega7946
TCCAGGAGTCTCTGACCTTGCTGTCAGAA
>nega7947
GAGCTCTGCTTCTCTATG
>nega7948
TCCTGATGAAGAAACTAAGTCTCTGAGAT
>nega7949
ATGTATGTATGTATGTATGTATTATGGCA
>nega7950
AACATAGAGGAAATTTC
>nega7951
CCTTTTTTTTTTTCCTCTTTTTTTTTTCT
>nega7952
TAAGGGTGTGAGGGTGGGAAAAGAGGAGGG
>nega7953
CAAGTGTGCCATCATGCTTCTGCTCGGACG
>nega7954
AAAGGCAACCAACAGATTGGGAAAAGATCTT
>nega7955
AGCATCTAACTAGATGATCATGTGTTCTTT
>nega7956
TGATAAGAAAAAGGAGAGACTCATTGAGAG
>nega7957
TGTGGGGATTAAAGGCGTGTACCATTACCA
>nega7958
CTCTGAATTTTACAAGCATGCTCTTAT
>nega7959
AACGTCTGCTTTTCCTGCTTCTACCGCCT
>nega7960
ATGCATATATGCAGTGAAATATGAT
>nega7961
AACTCACCCACTAGTGACACACTTACTCT
>nega7962
TTCCTTTGCCAAAAACACCCATT
>nega7963
AATCAAGGATTCCACCCACCCCACACACAC
>nega7964
TCACCGATCCCTTCCTCCTCCCCTTTGTCC
>nega7965
TCAGATACCTTGTCAGATAACTGGGGTTA
>nega7966
GCTCAGCATGCACTGAGCACACGTGC
>nega7967
GGCTCAGACTCCACTTCCTTAATGACTAA
>nega7968
AGACATACACCTGTATATATAAAATAAATA
>nega7969
AGCCAGACAAGCACTCTACCACTGAGTAC
>nega7970
AGAACAATGCGCAAGGAGTTGATTGTTT
>nega7971
TCTAGCTGCATATGTATCAAAAGATGGCCT
>nega7972
ATTTTTATGCTGTATATGCGTGTGGGTATGTG
>nega7973
GATACTTAGAAATTATTTAAGACACAATA
>nega7974
TGGGTACTGCACACATGGTGGCCTG
>nega7975
GTTTTTGGTGGTTTTTGGTTTTTGGTTTTT
>nega7976
AACTTTACAATTTCTGCAACTTCTA
>nega7977
TCTACGCGTATATACACAGGCTC
>nega7978
CAGTAAAGCAGCAGTACTTCATGGGCTCTG
>nega7979
TTTTTTTTTTAGTACAGGTAAAAGAAATAT
>nega7980
TGTCTTGAAAAACCAAACAAAAAAAAAA
>nega7981
CCCCTACGTGGTGGGCTGGTGGCTCCAAG
>nega7982
AACTTGGCACATGTCCTAGAAAGTGTGGTTC
>nega7983
TGCTATCCCAAAAGTCCCCCACACCCTCCC
>nega7984
ACCACTGAGGGCAACAGCCGTTA
>nega7985
CTACACAGAGAAACCCTGTCTCAAAAAA
>nega7986
GTTTGTTCTGCCACAGCAGTGAG
>nega7987
TATAGTGCTTTTGGATTGTATACCTTCCA
>nega7988
GCACTTCCTCCAACAAGGCCACACCTCCTAA
>nega7989
GGAGAGGGAGTGTCAGCTTCCTTAAGTGTG
>nega7990
ACGGGTTACAAATGGTTTCTAGGACTGAA
>nega7991
AGTCAGCCTGTGCTACGCAGACAGACCCT
>nega7992
GAAGAGAGAGATGGAAAACAGGAAGAGAGA
>nega7993
GATCCAACTTAGATCTGCATGCTTAGAAA
>nega7994
GTATTAGCCAATCAGAGGTGTTGGCAAACT
>nega7995
TGCCTGCTGCATCCAGAGGAGAG
>nega7996
CCAGCCATTTGGGTTCTAGTTAAT
>nega7997
CCGGGGTGTAAGTCAATGTTGGAGTATT
>nega7998
AACACTGGCAACTGAGGAATGCTGCGAGCA
>nega7999
AGGGACCTCTGCCTCCAGCCTCATAGGTA
>nega8000
GATGGCTGAGCTCAGATTCCATAT
>nega8001
ACTTGCGGTTTCTCTCACCACG
>nega8002
GTCAGACGACATCGCACTGGCACGCT
>nega8003
TGGCCCACTGAGCCATCTCACCAGCCCTG
>nega8004
CTCAGAGACATGATTTCAAGGAACAGAGAG
>nega8005
TGTTTGGGCAGAGGAGTGGCACTATTAGG
>nega8006
TTCTTACTCTCTGCAAACTTTCCAGTCTCTG
>nega8007
TGGGGCTGGCAGACTGAGTA
>nega8008
CCAAAATGAGTTCCTCCTTCCATG
>nega8009
TATAATAAAACAGTGTATTGTGAGGATT
>nega8010
GGCTGACAATTAAGTATTCAATCTGTCATG
>nega8011
ATCCAAAGATTCAAGGGAAGCTAGCGTGT
>nega8012
GATGAAAAAAATATGTACTATTTAT
>nega8013
GTAACTGAGGGTGATTTTGAAATGCT
>nega8014
GGGGATGCCAGGAGGCTTTTGAGGCTTCAA
>nega8015
ATCTTAGATGGAAGCCCATTATTATTATT
>nega8016
TGGTTTCCAAATGACTTTTTTTTAAATGCC
>nega8017
GACTGAAGCCAGGATGGCTCCAGAAAGGCT
>nega8018
GGCATGGCTCCAAATCTAGGCCAG
>nega8019
CCACAATTCTTGATTTCATTTGCT
>nega8020
GTGCACATGTGTGCAGATACCCGAGGCCAGA
>nega8021
AGAGATGGTGCCGTGGTGCAGGGAGCTTA
>nega8022
ATTTTGGTTTTGGTTTTAGTTTTGATTTTG
>nega8023
AACTCTTGAATTCCCAGCAGTCCTTCTGCC
>nega8024
GAGTGTGGATGTGTCCTGGCCAGC
>nega8025
CTTGAAGTTACAGGCAGTTAGAAACTACCA
>nega8026
TCTGAGGAGGTCAAAGTCAACCTCAGGCA
>nega8027
TCAGATCTCTCCCTCCCTCTCCCCTT
>nega8028
AGGATGGTGTTCTTGATAGT
>nega8029
CAACCTAACTCCATCCACATCCACAG
>nega8030
TTAAAAAAAGATTTATTTTTATTTGTGTGT
>nega8031
CACTTGAGTTCACTTGCCAAGCTATTTGA
>nega8032
GTGGTTGCAGCTGTCTGTAACTCAAGT
>nega8033
GTAATACAATGTCACTAAAATTAAATTATT
>nega8034
ATATGCGTGTATATTTTATGCATATACA
>nega8035
TTGGCACCTGGGAGGCTGCCAGAGGATCAT
>nega8036
AGGAAAAGCTACTTATCAGAGGAAAGATCAC
>nega8037
CATTCAAGCTGTGACAGGCATGC
>nega8038
ACTAGAACCACCATGGAATGG
>nega8039
GGAGGCTCTCCTGAAGGTG
>nega8040
TTATAATTCATTAACCTAGGGATGAT
>nega8041
GATTTCCAGAGTGGTTGTACAAGCTTGCAA
>nega8042
CATTTACTGAGCAGCTATTTACTGTTTAG
>nega8043
CACTTCCAGTCTTTGGAACCACT
>nega8044
TATTCCTTCCCCTGCCTTCC
>nega8045
AAGAGAGAATATTGCTCTTGCAGAG
>nega8046
ATGGCTGATATGTTGACATAGATTCTGA
>nega8047
AATGACTTTATGAAATTTGCAGGCAAATAG
>nega8048
CAGACCTGAGATTGAAGGTCGATGTTATC
>nega8049
AGTCCCCAGTTAGTGGAACTGTTTGG
>nega8050
AAATCACTTCAGTGAGGTGGAGGCCA
>nega8051
AGTTCAGTCAAAGGCCAGTTCTG
>nega8052
GTGAAGAGCAGCTCGCCAAACCTATATATAG
>nega8053
TTTTTTTTTCTTTTTGAAGGAAGGTTTCAGT
>nega8054
TTATTTTACTTTATACTTCTGTCAAT
>nega8055
GCAAATTTGAGGTAAGCCTGGGCT
>nega8056
GTCACCCATACACATAAAAAAAACAAAAC
>nega8057
TGGTAACTTAGTTTCCAGAAATCTG
>nega8058
TTTGTTTTGTTTTGTTTTGTTTTGTTT
>nega8059
CCAGGACTGTGGTGGGCGTACTGGGTTC
>nega8060
AGAACCCAGGACCAAGGCTGGCCCCACCC
>nega8061
CTTCTTGGAATAGGTGTGTCACCGT
>nega8062
CTTTAAAGTGATTGAAGTTAAATATCTGTA
>nega8063
GAGCCATCATGTGCTGTAGCATGTC
>nega8064
AAACAAACATGGTGCACTTCTT
>nega8065
GCATGCAGTGCTGCCTCTTCACG
>nega8066
TTGCTATGTAGCTCAGACTGGCCTTGAA
>nega8067
CTGCTGATGGAGAGTGAAAACC
>nega8068
TGAGGGAGGTTCTCTTACGTAATCTAGAG
>nega8069
AGTCCCTCATCCCCAGCCTCCTGCCT
>nega8070
TTATACACTTATACACACACACACACACA
>nega8071
AGCAGGGTTTCTCTGTGC
>nega8072
CACATCTTTAATCCCAGCACATAGGCGG
>nega8073
TTGTGGCTGCCTCGTGTAGGTGCTGGGAA
>nega8074
TGGATCTCATGGAGGCATTTCATCAACTG
>nega8075
TTGTGACCTCTCCAGACCATGATTGTTAG
>nega8076
GTAGGTAGAGGCAGGTGGATCTCTGAGTTC
>nega8077
ATGATATCCGAACATATTTTTAAGTC
>nega8078
GATTTGATGACATAAGTTTGATTCCCCAA
>nega8079
CGGTGGTGAACATCAACATGGAAGTAAG
>nega8080
GAACCGGAACAAAGACCAAATACATCTTT
>nega8081
CAGCCAGTACTCTTAACCACTGACCAATC
>nega8082
GATGCAGGGCTGCGATCCGGGC
>nega8083
GATACTGATATAGGAATAAAATGAA
>nega8084
GAGGTGGCAGAAGTGGAGTGCTGGCAC
>nega8085
GATTTCCTGCATGTCTGTACTTTG
>nega8086
ATCTTCTGACCTCTTCTGGTACCAAGCACAC
>nega8087
AAGGCCAGCCTGGTCTACAGAGTGAGTTCCA
>nega8088
AGTGACTGGCTTCAGGTCACATCGTCTGTAC
>nega8089
TCAGACAGATCAGAAGAGAGCATCAGAT
>nega8090
GAGTGGACTGTGTCGGTTTGAATAT
>nega8091
TGATGACCATCATGACCAGAAGCACTGG
>nega8092
GTGTCTCGGCTTCTTTAACCAGCCAGTCT
>nega8093
CTGACACACAGGATGGTTTCGGTGGATAA
>nega8094
GACTCCACAGTGGGCAGAATTTTGACAGC
>nega8095
CTGTAAGGTACTGAGAGTATAACCAATCA
>nega8096
AACCCATGTTTGTGCATGTGTGTATT
>nega8097
TGCTGTGTGACCTGGGACAATCAAG
>nega8098
TTTCCTTTCAGCTGCATCAGTGACAACCC
>nega8099
ATCAATGCGGAACTAGGCAACCAGGTAGGAG
>nega8100
CATGGGTAGCAACTCAAAAAGGCTG
>nega8101
CCCAGACAATCTTAATTACTAACTCATTTTT
>nega8102
TGCATGTTTTGTATCGTGTGGTGCCTGAG
>nega8103
ATGAACTAACCAGTACCCCGGAGCTCTTG
>nega8104
TATGGAAATGAGGAGGTGGGGCCTGG
>nega8105
TGAACTACTGCCAATGAAGATTCAGCT
>nega8106
TGGATAGCTTTGGCCAAGTCACTTAATTCC
>nega8107
CTCGCCACCCAAGCTGACGACTTGAGTTTG
>nega8108
GCTTAAAAAAAAAAAATAGACTTGTA
>nega8109
ACATGTGTGTGTCTGTCTGTCTGAATCTCTG
>nega8110
GATATGTTATCTCAGGGTTTTTGCAAGA
>nega8111
TTCTCTGTGCATAGTTCTGGATGCCCTG
>nega8112
CTACTGGGCCATGGTTAAGACTTCCATCTG
>nega8113
TACCTTTTCCAGATTTGGGGGTTCATGAAT
>nega8114
ACAGCAGTTGCAATATCTTTGCTATGAAA
>nega8115
TCTTGTAACCTCAGCGTTTGGGAGGACAA
>nega8116
ACTCTGCTGGCAAGGTAGCCCGGGGC
>nega8117
CAGAGGCTGGAGGATCTCTGTGAGTTCAG
>nega8118
GGGAGGGAGGGGGGAAAGAGAGGAAA
>nega8119
GTTGTGCACACTTGTAACTCCATTTGTGG
>nega8120
CTGGCCTAAAGCTCACTATGTATGTAGAC
>nega8121
GAGAACATTCTGGGCCT
>nega8122
GAGAAGGCCAAATGGAAGGCCATTAAGAGT
>nega8123
TGGACAACAGCCCTCCACCTCAGGTGTCT
>nega8124
TTTTTTTTCTCTTTTTGAGGCACCTCC
>nega8125
GATGTGTTTGAACACCTGG
>nega8126
TATCTCTAAGTCCCAAATAAGCCCTTTCTT
>nega8127
TTAAGGCTAGCCTGGTGTACAGAGCAA
>nega8128
TATGTAGTCATGGCTGTCCTGGAACTTAAT
>nega8129
TAACATCTTTTGTACACAACTTATTATT
>nega8130
GTTAGGAGCCATTGATGG
>nega8131
TTGATTGTTTCTTTGTAGCGTATATTAG
>nega8132
GAATATCGGATGGAAGAGTGTATTAGCC
>nega8133
AGTGGCCTTATTTGTGATAGCCAGAAGCT
>nega8134
GGGAAACCTAACATAATCT
>nega8135
CTCAAGCTTCAAATGTTAGTTCCCAAAGT
>nega8136
GGATTTCTGGAGCCTGTGCAGACTAGTC
>nega8137
CTCCTGCTGCAGCGGGACTTGGTAAT
>nega8138
ACACTCACATACACATACTTTATGTCA
>nega8139
GGCAGTTGTTGTCACCTTGGGCTGAGCCGT
>nega8140
TCCAGTTACTCAGGTGACACGGCAAG
>nega8141
AACTCTTCCCCACAAAG
>nega8142
GGAAACATTATACAAGGTAAAATATATTGA
>nega8143
CTGACACCAGTGCCAGAGCCCA
>nega8144
TGGAACTATAGGTGTATGTCGCCCCA
>nega8145
CTGCCTCTGCCTCCCAAGTGCTGGGATTAAA
>nega8146
TCTTAACTAGAGAAAGAAACGG
>nega8147
CCACAAATCTGGGCCTG
>nega8148
CCACATAGTTAACTTGAGGCTAGCTTGGG
>nega8149
AAAAGTCCATCATGGCCCTTCAGGATTCCC
>nega8150
TTTGAACTCAGGACCTTCAGAAGAGCAGTC
>nega8151
AAGGACCAGTGAGATGGCTCAGTGTACC
>nega8152
TATGCCCCAGTACAGGGGAACGCCAGGGC
>nega8153
TTATGATATCCAACAATTAATGTTATCTG
>nega8154
CACTGATATCTGGCTCCCA
>nega8155
GGGCGTGGTGGTGCACACCTTTAATCCCAG
>nega8156
TCTCTCTCTTCCTCCCCTTTTTTCTT
>nega8157
CTCAATCCAATCAAGAGGGCAGCTAGTTT
>nega8158
TCCTTAGCACTGAGCTCCCTGGCCAAGCCC
>nega8159
TTATCTGCATGTGGGTCTGGACACCAGGTGA
>nega8160
TGCGTGTATATTTTATGCATATACATACA
>nega8161
GACCCCCTCCCCTCCCACCCCAAGTGAAC
>nega8162
GAGAGAGTATGATACACCAGTGTAAGGAA
>nega8163
GCGCGCGCGCGCGCACACACACACAC
>nega8164
TTGGGGAAGAAATAGGGAGTGAATAGAAT
>nega8165
GGCTGGCCTGTGACTGAATCATGGAG
>nega8166
CTGCTGCTGCTGCTGCTGCTGCTGCTGC
>nega8167
GTCTGACATTCATGAGGATCCTGGGGAG
>nega8168
GTTTTCAGTTTCTGGAGAAAAACTAT
>nega8169
CAGGATGATTGGGAAACCGTCTATAACC
>nega8170
GGTTAATTAAGTTGATGTGCACAAAGCTCTT
>nega8171
TTAGCCTCCAAACTTAAAA
>nega8172
GGAGATCAACCATTCTCTAAAATGGCGGC
>nega8173
AGGCACATGGAACCAAGTGAAGTGGC
>nega8174
GACTTTTGTGAGCCTTCATGTGGTTGTTG
>nega8175
GAAGAAGGCATTGGATCCCATTACATATGGT
>nega8176
CTTTCCCACACTCATTACA
>nega8177
GCCTCTGTCTTCCAAGTGCTGGGATTAAAGG
>nega8178
GTTCTAGGGGACCTAGTTCTCTCTTCTAACT
>nega8179
CTGAAGGAGGCAGAGGCAGGAGGATCACGA
>nega8180
ACAACAACATAGATGCCAAAATGCACAACAA
>nega8181
CACACTGAAAAACACTATGGAGTTTTT
>nega8182
CTTAACCTTGTGATATAGCAAAATTGTCTT
>nega8183
TTCAACATCCTATTCTGGCACCTGGAGA
>nega8184
CTGTCTCTGTGAGCTAAATAACACCT
>nega8185
CTCCTTTAATACTAGTACTCTGAGGAA
>nega8186
TCCAGTGTTTGAGAGATCTCGAGGGTCCA
>nega8187
ATAAACACAACAATGTTCCCAGCAGTCCA
>nega8188
TGATATAATCATGGCCATCTTCTCCTCTAG
>nega8189
GTGAATAATAGGTATACAAACTTCTCT
>nega8190
AGGCCTGCCATACCTACCATTTGACCCTAT
>nega8191
GGAGATATTGGCCAAAGCAAGATTTCAAT
>nega8192
GGACCAGAGTGACCAATTGTTAGTCATGTA
>nega8193
GTTTTTATTGCTGTGAAGAGATCTTG
>nega8194
TGTCTGAAGAAGGAAACAGAAGAAGATCC
>nega8195
AATCAACAAATTGCTTATTGACATCTCACA
>nega8196
ATATGTTTTTAAGGATGGCCATTTGGTA
>nega8197
TCTGAGGTCGGCCTGGTCTACGGAGGGAGT
>nega8198
CAACCAAGGGGCCACACCCACTCCAAGAA
>nega8199
GAGATCGGCTAAATATGGCACTTGAAGTG
>nega8200
ATCTTAGCCAGTGCAACTAAGCAAGAAAAA
>nega8201
GAGAAGATTGATTGGAGTTCGAAACCAG
>nega8202
ATGAAACACTATGAACAGAAGCAAGTCAG
>nega8203
ACAGCTGATGGACACATGA
>nega8204
GGTTTTGGAGACAGGGTGTCTTGGTG
>nega8205
CCCACGGGAGGAATCGGGTCCATGTCCA
>nega8206
ATGCTAGGAATCAAACTGAGATTTTCTAAAGG
>nega8207
CGGTTTTGGGTGCCGGCTCAC
>nega8208
TCATGAGGCTCTGCCCCTATCTGACCAG
>nega8209
AAATATATTCACACACATAAAATAAAGTAA
>nega8210
ATTGAACTCAGGACCTCTGGAAAAGCAGCC
>nega8211
AAGAATACAAAGAAATTAGGGAACC
>nega8212
TTGTGCCTACACCTGTGTGTATT
>nega8213
CCTAGTATTTTTATAACGTATTTT
>nega8214
CTCTGGCTTTCTAGTACACAG
>nega8215
TACCCAGGCTGCTTCATGTAAAATTCTC
>nega8216
GTAGATGTATTCATTCTCATATCAAGACAG
>nega8217
CAGGCTGTCCTTTTCCTGGACTCTCCTT
>nega8218
TACCACATTCATGCAGTATACTTGGAGGTC
>nega8219
TGGAGACTCAAGGATGTTAAAGATGCCAGAG
>nega8220
CAAGGTTTTTCGACTCATAGTTCTTTGTCTG
>nega8221
GTGTGTGTATGTGTATGTGTGTGTGTCAGA
>nega8222
CGCAGGCCCGAGCAAACGCTGCTGCTTT
>nega8223
GTGTCTCCACCAAAAAAAAAAAAAAAAGAAA
>nega8224
GAAAGTGAGGAAATACTGGGCCTAATCA
>nega8225
ACCCAAGACCACCAGCCCAGAGATGGCAT
>nega8226
AGGAGATAGAAAGTTTAGTGCTAGCCACT
>nega8227
AGTTTGAGGACAGCCTGGCTCTACAGAGTG
>nega8228
TTTTGAGACAGTGTCCCACTCTGTAGTCCA
>nega8229
AGGGGGTAAACGGATGGGCAGAAGAGGTA
>nega8230
TTTTTTTCTTATACAAACACTCTAAGATGAG
>nega8231
TTAATGCAGAGATCCAAAAATATTCAA
>nega8232
TGATTCTCAGCTTTCCTAATGTTGTGATC
>nega8233
TTAAATTCTTTAAAGTATTTAACTG
>nega8234
AAGGATGGTCCCTAAATCATTGTAATAG
>nega8235
GCCAGAGCTGTTGTTTGTTACACA
>nega8236
GAAGACTCGAGGTACTAAAGCCCT
>nega8237
AGTCTCTAGATGGCCTTTCATTCACTCT
>nega8238
TCTCTCTCTCTGCCCTCTTCCCTGGGGCCCC
>nega8239
CCTGTAATCCCAGGATTCTAGAGAATCAAG
>nega8240
GGTTTTGGTATGAGGGTTATGCGAGCTTTG
>nega8241
CTGCATTGTTTAAAGATAAAAGAAT
>nega8242
GGAATTCAAGTTCACACTTGTCATTTGCAG
>nega8243
TCTGAAACTACAGCCAATCCTCCAATTA
>nega8244
GTTTTCTTCTTAATCACCACTAATTTCTTAGC
>nega8245
GTTTTACAAGCATGAGAACCTGAGTTCAGA
>nega8246
AAATATTTTCAGCGGGAAGTTTTATTTGA
>nega8247
TTCCTTTGGTGATGAACATCGATGTGG
>nega8248
TCAATTTGACACCGCCATAGGAAGTTAA
>nega8249
CTGAGTTCGATCCCAGCACCCACTTG
>nega8250
GGGTGGGTTGGGGTGGGGACAGGGGAC
>nega8251
CCACCCCTGTGCACATATGTAGCAGATAGGG
>nega8252
GTCGTGCTTGTCCTTTGCAT
>nega8253
GACGGTGCTTATGCTTAGAC
>nega8254
GCTCACAACCATCTGTAACTCCAGTTCCAG
>nega8255
TAAGAGCCTAGGGTGCTGAGAATTCACCATC
>nega8256
CCCTGGCTGCTCTTCCAGAGGTCCTG
>nega8257
CTTCCGGCTTTCCAAGCACTGGTATTAAAGGCCTG
>nega8258
TTAAGAGTTAAGATCACCAATCTTGGCAAG
>nega8259
TGCAGAACTCAGCTCCGTCTCAGCTC
>nega8260
GGCCTTCAACAAGCGACCTCTGGCAGGAC
>nega8261
TGGACATTTGAAGACACTGCTATGCACCAAT
>nega8262
GTCTCTTCCATTGATGACTG
>nega8263
TGGACCTTTGGAAGAGCAGTCAATGCTCTT
>nega8264
TCCCAGCCTGTGCTTCATGATGTG
>nega8265
CCTCGATCCTCTCCTCCCTCCCCCTCC
>nega8266
GAGATAATAAGGTCAG
>nega8267
ATATGGTATGCAGATGTATATACAGGCAAAAT
>nega8268
TTATTCTTCTCTCACACTTTACATCCT
>nega8269
TCATCCCAATACAGATGCAGATAC
>nega8270
ACTAGGGAAACTTAAGGCAAGAGGTTCAG
>nega8271
TCTGAATCAGATGAAAAGGCTATTAGGG
>nega8272
GCCAAATATTACTTTATGTTTAT
>nega8273
AACATTAGGGAAGTGGAGACAGACGTGTCC
>nega8274
TTTGTTAGAGTACTTTAGCAATGC
>nega8275
AGGGAATGCCTATCTTGAAAAACCAAA
>nega8276
TTATCCTGGAACTTGATCTGTAGACCTGG
>nega8277
TACTTTAAACCAACATTAGATAAA
>nega8278
ACTATAGAGAGTTCATGGGTGTATTTTCCC
>nega8279
TTGATTGACATTGTACCAAATATTAATTT
>nega8280
ATACAGCATAACTAAATTGTTAAACATTAT
>nega8281
GCCTCTGCCTCCCAAGCTCAGAGATTA
>nega8282
AGACAGGGTTTCTCTGTATAGCCCTGGC
>nega8283
CTCACTGCCCCTGAATCTC
>nega8284
AAGGGGTCACAACCCACAGGTTGAAAAAC
>nega8285
ATGGTGGCTTCTTCAGAATTGAACTACAGC
>nega8286
AATGTCTTTTTTCTCCCAGTCTCC
>nega8287
CTTTCATGGTCTTCCTTTCTTGTGAGGTT
>nega8288
TGGAAGCCAGCAACAGTGTGCTCATATACA
>nega8289
CAACTTTGTGGAGTTAGTTCTCTCTACTTG
>nega8290
CAGAGAGTGAGTTCACGACCATCATGATGG
>nega8291
AAGAGAGCTCTCTCCTTGTTGCCGGAGGATG
>nega8292
ATCTAAAAGCAAGTTCCAGGACAG
>nega8293
TTTAATCCTTGTGCTTCCACCTTCTTGAT
>nega8294
ATTCTCATAGGTGTTTTATAACCTGACTAG
>nega8295
CAGACACTTTTGGATTCCATCCT
>nega8296
TTTATAAGTCCCCTCTTCCGACTGTAGG
>nega8297
TGTACGTGCACATGTATAGCAGTG
>nega8298
GTCACTATGTAGACTAGGCTCACAGAG
>nega8299
AAACAGTCTTGCCAATCAATTACAATT
>nega8300
TTTCCTGCCATGCTTATGGAATT
>nega8301
CAGGGAGTTGTGTCCTCTGG
>nega8302
GTGCATGTGTGTATAGTTGTGTGTGCAT
>nega8303
AGTTCCTGCATGTTTTGGGTTAGGAGCTT
>nega8304
TCTCTGTGCAGCCCTGGCTGTCCTGGAATTC
>nega8305
TTGTCTGCTTAAAGTGGATGAATCCA
>nega8306
AGACTTTCACCTCCCCACAGCTCCGGG
>nega8307
AGATCAAACTGGCCTCAAACTCACAGA
>nega8308
CTCAAGCCTCGGGATGTGGCGCGGACCCA
>nega8309
TAAATAAAATATTCTATTAAAATTACTTCA
>nega8310
CATACACACACACGTATAAACGCAAGCA
>nega8311
TGATGAAAGTACTTTTGA
>nega8312
GGAAGAGCACAAGTTTGAGGCCAAGGCT
>nega8313
GTCTGCTATGTAGCTCAGGCAGGCGTG
>nega8314
TTTCTTTTCTTTCTCTTTTTAAAAATAATT
>nega8315
TGGGCCTCCCCATCCTCTGGGT
>nega8316
ATCCTTAATTTTCAGAATT
>nega8317
TATTAACATATAGAATTGGGTAGTATATT
>nega8318
CATTTTTGTCATCTGCATTGACCTGGTC
>nega8319
CAAAAATCATAAAATTACTTAGAACATGATGA
>nega8320
TTTTTTTTTTTTTGGAGGAGGAAGATTT
>nega8321
TTTGGGGAGGCTTTCTCTTTAGCCTGAA
>nega8322
CCGAGTGCTGGGATTAAAGGCATGAGCCAC
>nega8323
ACTGAAAATGGAACATCAACCCTTCTGGG
>nega8324
TGTGTGAGTGTGTATGTGTGAGTGAG
>nega8325
TCCTGACTGACTTCTTTGC
>nega8326
AGGGAAGACAATCGTGAGTTCAAGGCTA
>nega8327
AAAATCTCTCTAACAAGGCCACACCTCCAAA
>nega8328
GTCTGCTTGTAGAAGAATGCAAATTGAT
>nega8329
TATAACCTCCCATCACCCTGC
>nega8330
AGAATCTCTTTTGAGTCTGAGGCCAGCTTA
>nega8331
ATTTCTGAGTTCGAAGCCGGCTTGGTC
>nega8332
GGAGTCAAGAAAAAATGGCCCTGAGGGC
>nega8333
TAGAGACTATCCATAAGTTCTGTGACTCT
>nega8334
TGGTTTTGTTCAATTCCTTCACCTCTTTGG
>nega8335
GATATTTGTATATATTG
>nega8336
TAGAAAGACCTCAAGTGGAGGGATGGGG
>nega8337
TCCTGAGTTCAAATCCCAACAACCACATGGT
>nega8338
TGAGGCATCTACCTTCTCCTGCAATTATACA
>nega8339
ACCACAGATGGAAGGGGGAAGCATTTTT
>nega8340
GCATCAATATTCATAAGGGAAATTGGTCTG
>nega8341
CTTGATCCCCAGTTAGTGCAGTCTGAGA
>nega8342
TTTGACCAAGTTTACAATACAGACATG
>nega8343
ACAGGTTTGCCTACAGCCAGATCTTATGG
>nega8344
TTGTTTTTGAAAGGTGAGGTCTAACAATGTAG
>nega8345
TTCCTACTCTGCCAGAGTC
>nega8346
CTCTCTTGGCTGGGCTGC
>nega8347
CTGCTGCCAAGATGGATTGTATCTTCTCA
>nega8348
ACAGAGACTGAAGTGGCAACCATGGAACCA
>nega8349
TCAGAGCACAACGTTGGGAAGCCAGTTCT
>nega8350
ACCTGGGCTACATGAGACCCTGTCTTAAAA
>nega8351
TATACTTGGCACGTTTTTTTGTTTTT
>nega8352
GCAGAGGCAGGTGGATTTCTGAGTTCGGG
>nega8353
CAGTTCTCAGGATCACAGGCAGC
>nega8354
TACTTATAATCTTCCCATTAAAGATG
>nega8355
GGAGACACACATTTATCCTTCTCCCGC
>nega8356
TGTGAATATTTAAGGTATAAACCTGT
>nega8357
AATAAAATAAAATAAAATAAAATAAAATAA
>nega8358
GTTGTGTAGCTATCCTCTT
>nega8359
AAGTGAGTTTCCTGGAGACAGCCCACCATT
>nega8360
CTTCGGGGCATTTGTTACATCAGTATGATG
>nega8361
GGATTCTAACCTTGAACCATGAACCAGAA
>nega8362
ACTTTTGGCCAGACAGTGGTGGTGCACG
>nega8363
GTAGACACTCAACAAATGTTAACTATTTT
>nega8364
TTGCTTTGTGCTCCTGATAGGCA
>nega8365
TGAGGAGCAGGCCAGTAGGCAAGGCTT
>nega8366
AATAAATATTCAATTTAATTTTC
>nega8367
AATTTCTGGTCTTCTTTGCTCTGCTGCCA
>nega8368
TGCAGTTCTCCATCATCTCCT
>nega8369
CATACATTCAGGACAAGCATCCTACCAAG
>nega8370
ATTTAGAAACCAGAATTAG
>nega8371
CCACCAGTAATCCTCTGAACTCCAGATGTG
>nega8372
GTGTGTGTGTGTGTGTGTGTGTGTG
>nega8373
AAGATATTTTGACTGAGATAGGTCTGCTC
>nega8374
CCAACTACAATAATAACTGGCCTGGCA
>nega8375
AATTTTTGGAGATTCTCAAGCAGGAATTCC
>nega8376
AAATTCCAGGACAGCCAGAGCTACATAAAG
>nega8377
TTTATCTCCTTGGAATGTCTATGTT
>nega8378
TTGTATCCGTCAAATAATAACCTTATTTTGAT
>nega8379
TCAATGTTTCATAGTACACACTTCATTGG
>nega8380
ATATAATACATTCCAGTCACACTCGT
>nega8381
GAGCACTGGCTGCTCTTCCAGAGAACCC
>nega8382
GCAGTAGACACCAAGTATCGGCACAAGGGA
>nega8383
ATACTGAGGCTGAATGAGATCATGCAAGGCCA
>nega8384
GTGTGGTCTTTAGCATTCCACACCTC
>nega8385
GGCTTCAAACTGTCTGGTCTCAAACTCAGA
>nega8386
GAAAGGCCCCTTGTGGGTGGGACCATCTCTG
>nega8387
CCTCTGTAACCCCAGTCCAGAGCATC
>nega8388
CAGAGAGAAAGAAAAAAGA
>nega8389
CAAAGAGGGTTTGCAGTCCCCTAGGAAG
>nega8390
TGTGTGTGCATGTTCATGTCTATATTTGAAT
>nega8391
TCCCTCCTGCTAACTTGAGCTGAGGCTG
>nega8392
ACACCCAAGACTCAAGAAACATGGAGG
>nega8393
TATGATTGGAGATGAAAGTGGAGAAA
>nega8394
ATCTGGTCATGAACTAAT
>nega8395
ACCAGCCATCTCTCAACTTCCTGACTGCA
>nega8396
AAGGAGAAAATCTGACAGGTTGC
>nega8397
GTATATAGTTTTTGCAGCATATTTAT
>nega8398
AACCCAGATCCCTTGGGAGAGCAGCCAGTGCT
>nega8399
CTTATTGCTGAAGACACCATTCACTTCAGAC
>nega8400
GTGCACGCTTGTGGGGACTTAGAAGATAAA
>nega8401
TAGAGGGCTAGAAGGGATGTTGAA
>nega8402
ACACTTTCAGAAAAGAAGCAGAATACA
>nega8403
AATGATGCAGAGGTTTTTAGTTTGATAT
>nega8404
CTTAATCGATTTTGTGTTGCTATAGCAG
>nega8405
TGTAGTTTCTTTGGAAAGTTAGCTATATC
>nega8406
TATGGCTTTATTGCTGTGAACAGATACCATG
>nega8407
TCAGGAAAACACTTGCCTTGCGATTGGAAGA
>nega8408
CCTAGGCGGTGTGGAACTTACTGTGTAGAC
>nega8409
GGTTGCAGACCCCTTCAGCTCCTTGGGTAC
>nega8410
CCTAACAGAATAGCTGATTGCTCTGTAGCA
>nega8411
GGAAGTGGGCCATCACCAGACACATGGAC
>nega8412
TACAATATAAGGATATATCCAGATT
>nega8413
GTTCTCTGACTCTTTTGCCTGCATTT
>nega8414
GACTGACATGTGCAAACTTCCTCTAACT
>nega8415
GGCCCAGACTAAAGGTATGAGCCACCA
>nega8416
CTTCTTCTTTCCTCCTCCTCCTCTTCTT
>nega8417
AAGGACTACCAGATGCAGTTCCCTTTCA
>nega8418
GTTCACCTGCAACCTTACTCCTAGATTAT
>nega8419
GCTGCCAAACATGACC
>nega8420
ATGACGGAAGCACAGTGACAAGCAGGGAGA
>nega8421
TATCTCTGAGTTCAAGGCCATCCTGC
>nega8422
TCCTTAGTTTGAGGAAGACA
>nega8423
GTGCTGGGATTAAAGGTGTGCACCACCAC
>nega8424
TCTAGATGGTCCATCCTTTTGTCTCAGCTCC
>nega8425
GGATGGACCAATGGACAGACAGACGGATGG
>nega8426
TCCAGTGTGTGGGAAGTGGAGGAAGGAGAGTC
>nega8427
ACATACACAGACATACACGAATGCAGGCA
>nega8428
TGTAATTGGATTTAGGCCACACAGAT
>nega8429
CTGCCAGACTTTTTCTCTAGTCTTGGGGAT
>nega8430
GTTTTTGTTATAGTTTTTTAAAAATACAT
>nega8431
CTATCCACCCACTCAAACGTCCCTACA
>nega8432
CTACCAGGATACTGCTACCTGCTGAGAGGC
>nega8433
CTTTTTTTTAATTAAATTTATTTTTA
>nega8434
TCTATAGGACCCATGTTGGGGTATACAAGT
>nega8435
CCCCTTCTCTCAGAACACTCCTTTTAGCCC
>nega8436
AACTCAGAAACCTGCCTGCCTCTGCCTCC
>nega8437
AACTGACCGGAATGAGAGTGAGAGGA
>nega8438
AATTAAAACATACCTTAGAAAATCTAATTCT
>nega8439
AAAGGCTGGTGCGACAATGGAACAACCTCA
>nega8440
CCACCTGGAGTAACTGGGACCAGCAGGAT
>nega8441
AATGTAAAAGATCAAGCTATGAAAAC
>nega8442
TTCCAGGACAGCCAGGGTTACACAGAG
>nega8443
CTCACTTAGATATAGACTCTTTAAGGTGA
>nega8444
AAACACCTGAAGTATCCATTCTAATATCG
>nega8445
TAACCCCTGGAATCTTCATGGTAGAAT
>nega8446
CCATCCTCCCCCTGCCTTTCCCCTCCCCTT
>nega8447
CCCACAGCATTCCTTCCTCACCT
>nega8448
GATGTTCCTGCCGCCATATCTGACAGCTGC
>nega8449
GTTTTGTTTTGAGACTAGGTCTCACT
>nega8450
TAATGTCTAAGTTGCCACCAACTGAAAC
>nega8451
GTGATGGAGAATGCTAAAGCAAGAACAAG
>nega8452
TATCACAGACCCATATGGTGGAAAGAGAG
>nega8453
CCTATCACTTGATGTGATCATGGCAACCAAGG
>nega8454
TGTCCGACTGCTGGTGCTTC
>nega8455
ACTACAACTAAGTGCTTTAGTTTAGAAA
>nega8456
GAGACAGTTTCTCTGTGTAGCCCTGGCTGT
>nega8457
GCCGACTGCTCTTCCAAAGGTCCCAAGTTC
>nega8458
CATGTATATGCGTGTATATTTTATG
>nega8459
CAGGCACATCTCTGAGTTTGAAGCTAGCTT
>nega8460
AGTCTGATCTAAAAGCAAGTTCCAG
>nega8461
TCTGTCTTACTTAGCTTTCTACCT
>nega8462
CAGAAGGTGTGGTCCAGAGTAAAGGTATGTG
>nega8463
ACATCCTACCTGAACTATGAGTTGGGACC
>nega8464
AGCTGAGAAAGGGGCATGAGGACCTGTG
>nega8465
GAGCCCAGGGGATGGTGCCGCCCACATCAG
>nega8466
AGTGTAAGCATCACCCAGGTGGTACTGGT
>nega8467
CTTGACCTCTTGGTTGGTGGCTCCTCTCT
>nega8468
ATTGAGAGCAGTGCTGCAATAAGCCCAGGT
>nega8469
TATGGTGGTCCATGATTGTGGTCCCA
>nega8470
ATATCTTGTTCTGTCACAGGCTCATAGT
>nega8471
CAGACACCAAATGCTACACCTGACCTCT
>nega8472
TACAGTGTACTTACATATAACACATAA
>nega8473
AAGTCACAGAAGGAGTTTTTCAAT
>nega8474
GTGTAGAACTCAATATATGTAGACTAGGTTG
>nega8475
AGCATTTTACCCACTGATCCATCTTCCCAGA
>nega8476
TGATGAGGCTAGGTAAGGGAAG
>nega8477
ACAAATAAATTCAAACAATATGTATCTAGA
>nega8478
CTCTGAAGGGCTTTCTTCCCCTAATT
>nega8479
ATTGATCTCCAGCATGCCATCAAACTTC
>nega8480
AGTTTTGAGATGGCCTCACTATGTGGAC
>nega8481
GGTGTAATGTTTTGTTCACTGTGTGAAGTTA
>nega8482
TGAGATTGGAGATAATTTTACTCAGACAG
>nega8483
TTGGCTTTTTCTCATGTTGATTG
>nega8484
CCTCTTGGACCAGGGATTTGAAGAGAAGTGG
>nega8485
ACCTGTCTGAGTTAGGTTCGCCTTCACACA
>nega8486
TCCACCTGCCTCTGCCTCCCAAGTGCTGGGA
>nega8487
TTTTTTTTTCATGGTCAGAGACCTGT
>nega8488
GTGTTGTTGGTGGGCTTATGAATGTAGC
>nega8489
GACTTTACAGCTAAGTGATTGGATGAATC
>nega8490
CAAAAACACAGCATATTCAACAAATGG
>nega8491
GTGAAAGAATTGAACAAAACCATCCAAGAT
>nega8492
AGTTGTGTGTGGCCGCGCTACTCTGAAGT
>nega8493
AATAATGTGCATGTGTGTATAGTTGTGTGCA
>nega8494
AGCATCATCGTTGTTGTTCACTAAGA
>nega8495
AAACCCTGTCTCGAAAAAAGCAAAAAAAC
>nega8496
TAGAAGCTTATAGATACTATACTTCTTTT
>nega8497
CCTCTGCCTCCCAAGTGCTGGGATTAAAGGT
>nega8498
AATTAGACTGAAGAGCAGTCAAGATGGAAC
>nega8499
TAGCTGTTAAAAGCCCCCTACTGTCACA
>nega8500
CTGACATTAGAAGTGTATGCCACCATGCC
>nega8501
CAAGTTTGAGGCCAGCCCAGGATATGAGA
>nega8502
CTTCATCATCCGAGATTGTGGAAAACAC
>nega8503
ATATATCTGTCAATCCCC
>nega8504
AGTGCCCTTGTATTTGGGGCATAGCTGGT
>nega8505
ACACATTCCCGATGGA
>nega8506
GATGCCCTTAAACCTCTGATCTTCCTGCTT
>nega8507
CAGGGAGGAATGCTCCTTTGTAGCTAC
>nega8508
CCTGTAAACAAGCCAAACCTGTGCTTGTA
>nega8509
GCAGTGTGTCTTCCTAACTGCTGAGCCACG
>nega8510
ATACAGATCAGAGATGCACATTGACAC
>nega8511
TAAAGGAAGTTCTATGCCTC
>nega8512
TCAGGTGCTGAGAATTCAGGCATGAGAT
>nega8513
GCACTGGCTGCCAGGCTAGCCCAG
>nega8514
GGCTCTCGTTGGCCTGAGGATAGATTGAGGA
>nega8515
GGATCCCACCAACTCTCTGGAGCTAGCAA
>nega8516
GGCTGGAACTTGAGTTCTCAGGCTCTGTG
>nega8517
GGCAGTTGACAGCAGCTGAGATAGGGAAAGT
>nega8518
ATAGTATAGAACAGAGTTTATTCA
>nega8519
TCGCTTAAATCAATAGACTGTCTC
>nega8520
GGGTGCCAGCTGTGGGCACGCTGTG
>nega8521
ATGCCCAAAAGAGGGCCTACCATACCACA
>nega8522
GTTAAATGTTTTTCTGTGTGCATTGATTT
>nega8523
TTGGGGACACTTATGGAAGAAGGGGAGAG
>nega8524
GTGGGGCTGAAGCATGAGGATTGCCACAC
>nega8525
CCCCCTTTTTTTCTTTTTCTTTTTTTTTTT
>nega8526
ACTTTCTCTGCAGTGTCCT
>nega8527
AGCTTTACAAGGTAAGTCTGGCCTTGAACT
>nega8528
TTAATTATTTCTATGGCTGCATAATATTTCAT
>nega8529
TGACTGTCAGCTTGAGTGGA
>nega8530
ATGCATATACATACACACACCTACACACA
>nega8531
CTGTGAAATGGCCATAATACTGTCTTCT
>nega8532
TTTTCTCTTTCCTTCTGTCTTTTTTCCCAG
>nega8533
AGAGCAGCATCTAGATGTATAAAAAACTG
>nega8534
GGCACCCACAGCAGACAGCTCACGGCTGCC
>nega8535
TTGTGCCGAACATCGGGGCAATGGAGGTGT
>nega8536
TTGCATTTTCTTTGACTGTTGTGTCA
>nega8537
CTCCAAGTACCCCACTCCCCTCTTTCCAG
>nega8538
TTATGATTTAACTACTATGAACATTTATA
>nega8539
TTTTTTAATCATTATGTCTTTAATTAGCAGT
>nega8540
ATAGGTGCTTTAAATGGGAAATGA
>nega8541
TGATAGATTAAAAACTTTCCCAACAATAAA
>nega8542
TGCTTCTGCTGGAGTTGCCAATC
>nega8543
AATGGAAACAGCCTGGTTGTATCAACAGG
>nega8544
TTGTTTTTGGTTGGGAGACTTTTAA
>nega8545
TGAGAAGGATGCTGAGATACTGAGACTGTTT
>nega8546
CTCTCTCAGCCACCGGACTGAGCTG
>nega8547
TTTGGCCAGTGAGGCACAGGAATTCCATC
>nega8548
CCTTGGCTCACCTAGTTAAAATGTCCAATT
>nega8549
CCCTCTGGCTGGAGTACAGACACACCCTC
>nega8550
CTCATTACTGGTGGTTGTGAGCCACC
>nega8551
GTCCTGCTCTAGGTTTGA
>nega8552
CCAGCCTTTTACTCTGAGGTAGTGTCTTT
>nega8553
GTTGTCATTATTGTGGGTTTTTTTGGT
>nega8554
TGTTGGTTGCCCACCGGAGCTGGAAGGTGG
>nega8555
TTGTTTTGTTTTGTTTTGTTTTGTT
>nega8556
TGAGCTACCATGTGGTTGTGGGAATT
>nega8557
ACCTTTCTTCTTTTTAAAATTTTATAA
>nega8558
GCATCTTCAACAAATGGTGTTGGTTTA
>nega8559
GGGCTGGTCCAATTATTCTTTGCTATACC
>nega8560
GTTGGTCTTGACCTATTTGGAGTG
>nega8561
AAATTCACTAACAAGTAGAAATGAAAAC
>nega8562
CTATGGAGACTCACTGTCAAACAAGCTAAGT
>nega8563
CCAACAGTAAAGATTTG
>nega8564
TGGCGGGATGGGAGATGGAGATGGCACAAT
>nega8565
GCCCTGGCCATCTTGGAACTTGATCTGTA
>nega8566
GGAGTTTGGGGGGATGTTAATCGGAGACT
>nega8567
GTGTGAGACTTTTCTCCTTGACAG
>nega8568
CTCACATATAGCACATGTGTAGAGGTGAAG
>nega8569
CCCTGATTGGCTGCAGCCCATCGGCCGAGT
>nega8570
AGTGCTTGCCAAACATGTGCAAAGCCCCG
>nega8571
ATCAACATCCTACAGCTCACATC
>nega8572
AGAGTACTGACTCAAGGCTGTT
>nega8573
TAAATCACTTGTTTTCTTACTCCAGAGGC
>nega8574
CAGAGGAGTTTTGCATTTAGAGCTGTTACA
>nega8575
CCCTAAAAGAAGAATGTTGTTTTTATGTT
>nega8576
AACAAATAAGCCTATTAGAAATGGGGT
>nega8577
GGCTGATACCGCCCACCTTGGGCTAGGCC
>nega8578
CCCACTTCAAACTGATCTTAAATCTG
>nega8579
GAGGAGTAGAGGACAATTAGGAAGATCA
>nega8580
CTCTTCTTCCGTTCCTTGGCT
>nega8581
GATAAAACACTGGCCAAAACAACTT
>nega8582
CAGTTGCCAAACGAAGTAGGAAC
>nega8583
AGGGGACCTGTTGCCTTCCTTTGGC
>nega8584
TAAAAAAAAAAAAAAAAGGAAAAATAGACC
>nega8585
CAGGGAATATGATGCCTCTTCTGACCTC
>nega8586
GTCACTGGCTCAGAACTACCTGTACCTCCAG
>nega8587
ATGTCTATATTTGAATATACATAACATA
>nega8588
CAGCCAGGATGACCTTGAACATCTG
>nega8589
TCCACTGCAGACTGACCTTTAACATCAGTT
>nega8590
GGTTTCTTTTTTGTCTTAGTCTCGTGTCCG
>nega8591
AAGGAAGGAAGGAAGGAAAGAGCTGCTG
>nega8592
TACAGGTCCAGAAGTTCAGTCCATTATCAT
>nega8593
AAACGTTTATACATACTTGTGTTAATGCT
>nega8594
ATCCTTTCACGCGTGTCTGCTTCAGTGA
>nega8595
ACAGCTTGTTGTGCTGAGAATCAAGACA
>nega8596
AGAACACACACACACATAGACATACACATA
>nega8597
AATGCTATGTCTGCCAAGATGCTGC
>nega8598
AGCTGGAGAAATGACACAAAATTCTCCAGT
>nega8599
ATCAGTTGGGATACACAGGTGT
>nega8600
AGAAACAGGTTTGTTTGTTTGTTTTTGTT
>nega8601
AAATACTTAGCCAGTGTTGTTTTA
>nega8602
TTGGGTTTCCTTAGCTGGTTGAATAAATC
>nega8603
ATGGGTGTTTTATACCCATTACTTTTATCTA
>nega8604
TGAAGTAGAAAGTATAAAAGATACTCT
>nega8605
CTCTGCCTCCAGAGTGCTGGGATTCGTGAC
>nega8606
AACCCTTCCCCCAACCACCTGTAACTT
>nega8607
TCTTACTGTGCATCCTTTAGCTGGCCTAAAC
>nega8608
TATATAACTCATACAGTGACCAAAACCACC
>nega8609
ACTCAGAAATCCGCCTGCCTCTGCCTCCCTA
>nega8610
CCTCAATATTTTAGGGAACTGCGGGCTCA
>nega8611
CAATTTTAGGTCTAGAAAGAGCGACAAG
>nega8612
TTTAAACTCATGGATCTCCCTGTCTCAATC
>nega8613
CCTCAAGGGAGGTTTCTTCTGGGCCTCTC
>nega8614
AGAGCTATCAGGTCTCTGTAGGTTTAGGCC
>nega8615
TATACTGTTTATTTTAGATAACTGTGTTT
>nega8616
TGATTGTCTAAGTGAATTATGTTATAA
>nega8617
GAAGGACCCATGGTCCAGCTACATATGTA
>nega8618
TCTGACACCCTTTTCTGGATCTTAAGGGGC
>nega8619
ATATATGATCCCAGCATTCAGAAGGC
>nega8620
TGGCTCATGCCTGTGGTCCCAGCTCTCAG
>nega8621
TTCACAATTCTAGTTGTGTAACTTGGTAA
>nega8622
TGTCTGGTGGATTGTCTTGATTGTTAAT
>nega8623
GTAAGTTACAAAAGATCTAGGGAAATGT
>nega8624
TTATTTCTGTTCCTATAAGTAACTCCTCAA
>nega8625
AAAATAGAATGTTCCTAGTAAATAAC
>nega8626
ATGAAGAAATGCCTGGCTGCTCGAGACACCG
>nega8627
TTTCTTAATTCATGATTGATATGGGGGGGTC
>nega8628
GACGCCCTCTTCTGGTGTGTCTGAAGAGA
>nega8629
TAAATATGTTTGCAGTCACAAGGA
>nega8630
TACTGCCTATCCCAGATACATAATTAGCAG
>nega8631
GTAGTCCTGGGTTCTATAAGAAAGCAGGC
>nega8632
CTCTGTGTAGCCCAGCTGTCCTGGAAC
>nega8633
AACCAAACTGAAAGTTGCTACAGACT
>nega8634
GACTCTAGCTGCATATATATCAA
>nega8635
ACACACACACACACACACACACGTGCCCGAG
>nega8636
AATCTTCCCTGGTTAATGAAGTTTCGGGCAG
>nega8637
AGAGATCCCCCTGCCTCTGCCTCCTCTAAG
>nega8638
CAGCTGTCATTAGTTCATGATTATGATGGC
>nega8639
TTATGTCTTCATACAAAGAGAT
>nega8640
AAAGAACTCAAGAAGATGGACTCCAGAATA
>nega8641
GAAGCCCAAGGTCATCCTCACCTACAAAGC
>nega8642
TCTAGAAAGTCTTATAGACCTGGGGTGTTA
>nega8643
TCAACCTGTGGATTGTGACCCTATGGGGG
>nega8644
CTGTAGCTATTTCCAATTTGATTATTTG
>nega8645
TTAGGAGCCCTTTTGTTCCTTTTC
>nega8646
TCTTCTGATACATATGCAGCTAGA
>nega8647
ATGAAGATGAACCAGGGGGACATTTCTT
>nega8648
TACCTCCCTAGTTCTGGGACTAAAGTCATG
>nega8649
AAGAGGGTGTTGGATACCCTGGAGCTGGAA
>nega8650
TATTTATTTTATGTATGTGAGTACATTGTT
>nega8651
ACTCAGTAAGATTATCCTACCTCTGCCTC
>nega8652
TCCAATTCTTACTTTCTGG
>nega8653
TCCAGCAACAGAACACCTCCCTAGAGGGGGT
>nega8654
GGAACTGAAGTTCTCATCAGGACATAAA
>nega8655
TTCTCGATAATGAAAGAACTTTTGGTAGAAT
>nega8656
GGCGTTCCCCTGTACTGGGGCATATAAAGT
>nega8657
GCTTCAGTTCCTAATTCCAGGTTCCTG
>nega8658
CCAAGCAGTCACAAGAGTCCAGCAAAACAA
>nega8659
AGAACAGTCAGTTCTCCTAACCGCTGAGCC
>nega8660
AAAAGCGAGTCTTCCCTGACTTT
>nega8661
TACTCCAAGGAACTGAGAATATGGACCTGA
>nega8662
CTCTGTCTCTGTGAGTTCAAAGCCAGC
>nega8663
ATATCAGGTAGCTCACAAGCATCTGAATTCC
>nega8664
AAACAAGATGTGTTTTTAAAA
>nega8665
GTTACATAATTGCTATTCCAAGAGTG
>nega8666
CTAAAGCTTTTCAGACAAGCC
>nega8667
CTGGAACAAAGTTCCAGAGACTGGTTGG
>nega8668
CATCAGAGGAATGAATTTACATTCTTATC
>nega8669
GAGGAAATGCCTCCATGAGATCCAA
>nega8670
CAGTTATGTTTCGCTCAAATTC
>nega8671
CGGGACCGGGGTCCGGTGCGGAGAGCCGTT
>nega8672
TTTGTAAACACTGGTACTCACAAC
>nega8673
CCCCAGCTGCTTACCTCTCTCC
>nega8674
TGTGTCCATCTGCATGTGCGTCA
>nega8675
TTTCTATTGCATTAATTTTTGCTCTGAAT
>nega8676
AGAGGTTATAACCTCATTAAGGATCTTT
>nega8677
TGACCTTAAATCCAATCTTATAAGAGGAT
>nega8678
TGAATTGCTTTTCTTGGCTTAGCTTCCTT
>nega8679
AACACAAAGAATTGTGGAGATGGAAA
>nega8680
CAGCCAGGGCTACACAGAGAAACCTTGT
>nega8681
AGAATAGACATAAGGA
>nega8682
CCTTTTGACTTATAGGGTT
>nega8683
CTCTAGAAAAAAAATCTTCCTGGGTG
>nega8684
AAACATAAATCAGCAACAGTGGCACAACC
>nega8685
TAGTGAAAAGCTGCCACACTTGAATGCT
>nega8686
ATTTTTTAACACTAAAAATCTTTCTG
>nega8687
CGGCCTTCATAAGGCAGTTGGCCCCC
>nega8688
CTGTGAGATCACATGTGCAACTGACCTGC
>nega8689
CCACTCAGAAACAGTATAAGCAGACA
>nega8690
AGCTACAGGAGGGTGAGACAGAAGATT
>nega8691
AATTGGGGCCCTGGTTTCCTGCTGTGGT
>nega8692
CAGACACTAAATCTGTCAACACTTTATCT
>nega8693
AAAAGAAAACAGAAAGAACATTGCCTAGT
>nega8694
TCAGCACCCACAGTGAGGCTCGGAGCTGTC
>nega8695
CAGAGTGAGTTCCAGGACAGTC
>nega8696
TATACCTGTATGCAGGTTAAGTAGTCATATG
>nega8697
CAGGTCGGTGTGCTCTGAGGTGC
>nega8698
TGCAGTTAAAGGCTGGACTCACAACCAAAA
>nega8699
TAGGGTTAGTTGAGGTGGGTTGACCGA
>nega8700
GCAGGTCCTGTCAGAGCCATGTTTGCCATG
>nega8701
CCCCAAATTAAAACCAGAAGGCATTCTCG
>nega8702
CAGTCAGTACTCTTAACCACTGAGCCA
>nega8703
GTTTCATCTAGTAGCTGATGGAAACAGATG
>nega8704
GATCTCTAGTGCTGGTCCTACAGGCATG
>nega8705
CCAGGGGAAACAGGAAAAAGGGATAACAT
>nega8706
ATTTTGGTCCTGTTTGGCTGTCATCTCTTA
>nega8707
ATCATTCAAGCTGCATCAGAC
>nega8708
AGCTGCTTGATGGGCCTCTCAGAAGACAGC
>nega8709
TTATGAGCCCATTTATCAATTAATAGTTT
>nega8710
TGTGACTTCAGCTCTTACTGGGTATTGAAC
>nega8711
TCTTTTCCTCCCTCTTTGCTCTTTCCTA
>nega8712
TAAAAACAAGTTTCAGCAAAAAAAC
>nega8713
GCTAGCCCTTAAGGAGGCTTTT
>nega8714
CAAACAACCCCATTAAAAAATGGGGTAC
>nega8715
CCTATAAGTTCAAAATGTACTGCTGCAA
>nega8716
ACATACCCATACAAACATGCACACAAA
>nega8717
ATCCTTCCCAGGGCATCTAATAC
>nega8718
ACTGTGGAAATCAATCTGGTGGTTCCTC
>nega8719
TAGCTACTACAATACACCAAACACCATGTT
>nega8720
AAAATAAACGAGATTTTAAGTAGTAATGGT
>nega8721
ATTCCTGACTCTTTTACCTTTGTCTCTTTT
>nega8722
CCAAGAGTAATTTTCCACTACATGTACTCT
>nega8723
CCTAGGCCTAGGGATAGTTAGAACATAGA
>nega8724
AACAACCATCAGAGGAGACAAGCTACCCT
>nega8725
TTGCACTGGATATCGAATC
>nega8726
TGATTGTTTGGGGCTTTGTCTTTCCTAATG
>nega8727
TTTTTTTGCTTTCGGGACAGGGTTTCTCTG
>nega8728
ATCCCACCACGCAGGGAGGCGCATTAAGAC
>nega8729
CTCAAAAAGAAGATGAACGCATCTGATGCT
>nega8730
TGTGTGTGTGTGCGCGCGCGCGCATG
>nega8731
AGCTGAGATGAGATTCTCAGTTCCCA
>nega8732
AAGTGACAGCTCATCCCGTGT
>nega8733
TAGTACCTGCTCTTACAGAGGACCTGTT
>nega8734
TTTTTTCTCATAATGAGCTGCTTCTTC
>nega8735
CTGACTCAATACCAATCACATCTC
>nega8736
ATCCAGGCATATTTGAGTTCTTTCG
>nega8737
GTCCTGGAACTCACTCTGTAGACCAGGCTGG
>nega8738
ACTATCAAGATAACAAAGCTGA
>nega8739
GTTGAGGACCTAGGTCACATAGTGAGATCCT
>nega8740
GGAGTTCATTTTGTGGAGGTTGTAAAAGG
>nega8741
GAGAGATGGCTCAGTGGTTAGGAGTGCTCA
>nega8742
GAAATCATCTGAAGACATAA
>nega8743
GCTACATGCAAGCATGAGAACATAGCCT
>nega8744
CCTCAAATGTGGTTTCAGAATAAACTAT
>nega8745
TATTTTTCAACATGAAACACAGAAC
>nega8746
GTTTTCTGAAACATAGTCTTACCATGT
>nega8747
ACCTTTCTACATCAATCATTAATCAAAAAA
>nega8748
TTTTATTTTATGTGTATGAGTGTGAGCCT
>nega8749
CTCTCAGTTCACGGCCAGCTTTGAACAGCG
>nega8750
CAGGGCATCAGCATGAAATTTTCTACAATT
>nega8751
GGTTTCCAGAACCCAGAGAAGAGAGTGG
>nega8752
CAAGAAATTATCCTTATAAATATAAAAA
>nega8753
ATTTATGTCATTTCTTCCTTTCCCCCTCTCT
>nega8754
AATTTACTCCACTCCACCCCCATCC
>nega8755
CAAAAATATTTACAATAGTTACAATTTTGA
>nega8756
AAGGGGCAGCCCCCAACCGGGGACCCCA
>nega8757
TAGAATACTGTAAACCACCTCTAGATTAG
>nega8758
GTCTACTGATCTATCCCAGTCA
>nega8759
CTATCTCTGAGTGCTAGGATTACAGGCCT
>nega8760
TCAGAAATCTGCCTGCCTCTGCCTTCCCAA
>nega8761
AGACCAGACTAGCCTCAAACTCAGAGAGAT
>nega8762
GAGCTGGAGAAAGTACCCTAGGAACTGAG
>nega8763
TTTGTTCCTTTTCACATGTTATCAAGTGGT
>nega8764
AAGTATGTGGTGTCTAGTCCTAAC
>nega8765
GGACGGAGAACTGATAAG
>nega8766
TGTCCTTGGAAACCAATCAGAAGAGAAG
>nega8767
TTTTTTTCTTTCTTTCTTTTTTCCTC
>nega8768
GCGAAGCTACCATCTGTGGGATTATGACTGA
>nega8769
ACCTCACTTCTGTAAATA
>nega8770
GAGGCAGGCGAATTTCTGAGTTCGAGGC
>nega8771
CCTCCACAGAGACAGGAGTGTGTTAGAGCC
>nega8772
TTTTTACAGAACTCAGGAGCACCTACCCAGA
>nega8773
GAGAGGACCTTGAACCAGAGCAGTACA
>nega8774
TGCCTCTGCTTCCTGAGTGACGGGATTAA
>nega8775
CATGTGGTGCACAGACATATGTGTTGGTAAA
>nega8776
TCGGACTGAGTGTGGTGAGGCACACT
>nega8777
TTTTTTTTTTTTTTGGTTTTTAGAGAC
>nega8778
CAGCCACAGTGACCTTCATTTGCC
>nega8779
TCAAAGTCACTAAGTAGGTCAGAGTGACCT
>nega8780
TGACAACCTGGTGCATGGGTTCACTACAGT
>nega8781
CCAATAAAAATAAATCAGGCATTGATAC
>nega8782
GCCAATTCCTGTTTTGTTTTCTG
>nega8783
AAGAAGAAGGGAATTCTCTGATTTGGAAG
>nega8784
ACCTCACTCAGGATGATGCCCTCCAGGTCCA
>nega8785
AGGGATGTTGAAGAAGACCACAGCACAG
>nega8786
TTTATCAGATCTAGAATGCTTTCTGGAT
>nega8787
AACTTCATACCTTGGAGTCCAAAATAA
>nega8788
TGGGCAACTGTGAGTCATCATGTGGGTGC
>nega8789
GTCTCTTCTCCACCATGAGGGCTCTGGGATG
>nega8790
ATACATTAAATCAATCAGTCAATCAATCTTTA
>nega8791
CATACATATATTTAGCACATGTGTATGTAT
>nega8792
ACCTCTTAATAGTGCCACTCCCTGGA
>nega8793
TTCGAGACAGGGTTTCTCTGTATAGCCCT
>nega8794
CTGGAAAGAAACCAGATGTCCTTCAACAGA
>nega8795
ACACCCAGCTAACCTTTT
>nega8796
GGCTGACAACCACCTATAACTCCACCTTTAG
>nega8797
TGGATCCCTTAGAACTAGCTACAGATGGCT
>nega8798
ATGGACCTGGAGGGTACCATCCTGAGTGAAGT
>nega8799
GCAAGCACCTTTGACATACTAAGCCACT
>nega8800
GGACTGAAAACCCACAGCTCTCCAGGAATC
>nega8801
ATCCTGTTTATCATTGGTATAAAGGAAGGCT
>nega8802
GTCTGCTCTTTGAGGTATGA
>nega8803
TTTATTATGCTCCCCAAACCTTTGGCAG
>nega8804
ATATTTTAGGAAAGTTCTAGAATAATAGG
>nega8805
CTTTCTTTCTTTCTTTTTCCAGACAGGATT
>nega8806
GAAGCCAGAAGCAGGCATCAGATTCCC
>nega8807
ATAACAACTTGGGTTGATTTCAAAAAACA
>nega8808
CTGGATGAGCTGTCTGGAGATCTCTGTAGA
>nega8809
TGTTCGTTTGTTTGTTAT
>nega8810
TCTACATAGTTAATTCCAGGCCAACCAGGG
>nega8811
CATCAGGCCAGAGAACCTGATTAACAGGT
>nega8812
ATTGCTGGGTTTTATCAAGCACACTGC
>nega8813
AAGTGTGCTTACTCTTCACCCC
>nega8814
TCAAAGAAGAAATACCAACAAGGT
>nega8815
GAGAATACTTGTTGCTGGTGGAAGTG
>nega8816
TCAAGAGAGTGTCTGTCTGTGTAGCCCTGGC
>nega8817
CATTTTTGGTGTTTAGCTAGTAGACTGGATG
>nega8818
TATATCCTGAGTTACTGCA
>nega8819
AGTTCTCTACAACAATGGAGCCAGAACAT
>nega8820
CTGCCTGGAAGTCAGTATTCTCCTATCAG
>nega8821
TTCGTGTACTCAATCCTGACCTTGAATT
>nega8822
GAGCACCGGTCTCAGCACAAGGTTATAGGCA
>nega8823
AGGCTAAAAGGTTTAAACCACAGGATGTATT
>nega8824
ATGGAAAGACTATAAGAGCCAATGGTGTG
>nega8825
AGAAGTTTAGTTCATTATCATCATGAT
>nega8826
CTTCATTTCAGAAGCAGAACTACGGATCAC
>nega8827
CGGGAAAGGGGAAGGAAAGACCTGATCCACA
>nega8828
GGAAATCTCTGCAGGCAAATGTG
>nega8829
TATATTGTGTGTAGGAAGT
>nega8830
GTATGTGAGGACACCATCACTGTCTTCAGACA
>nega8831
TCTACCTAAGCTTGGAATTGTGATTCT
>nega8832
AGTAGACAGTCTTGTCTTGTTATTGATT
>nega8833
TCCTGGTCCTCCTGCCTCTGCCCCTCAAA
>nega8834
TATTCTAGGTGTCTGGGATGTGGAAAGGA
>nega8835
TCCCAAGTGCTGGGATAAAAGGCATGTGC
>nega8836
TAGCAGTTAAGAGTGTGTACTGTTGT
>nega8837
GGGTTCCCCTCCCCACTGGGGAGGTGGTGG
>nega8838
GTAACAACTGAAAAATAAAAATTT
>nega8839
TCTCAAGTATCAGGATTAAAGGAATTCACCCCTACTC
>nega8840
GGTAACTAATGACACAGCCCAGCCGGAGGT
>nega8841
TTATGTCTTTAGTCTGTACCTCAGCACCTTC
>nega8842
ATGGGCCATTGGCCGGATAACGGCTCATGT
>nega8843
GACCTGGGTGACTGAGGTAGGAAGATC
>nega8844
ATGGGAAGGCTCCACCCCAGGTGGTCTCAT
>nega8845
GGGTTACACAAAGAAATCCTGGCTCGG
>nega8846
TTGCAGCTTTCTTCCCATATTTAA
>nega8847
TTTCCTAAAAGTTTTACAGCTCCCC
>nega8848
TTGTAGACCAGACTGGCCTTGAATTTACAG
>nega8849
GCTGGTACCAAGCATGTAGCTCATG
>nega8850
AGGAAAGGAAAATGGAAGAAGGAAAGG
>nega8851
GTGCTGGGATTAGAGGTTTGCACCACGTC
>nega8852
GGCCTTCAGCACCAGACTGAGACTGC
>nega8853
TGGTTGGTTTTTGTGGGGTTATTTGTC
>nega8854
GTTGTAACAACCATATCTATGCC
>nega8855
CATAGGAAGAACAACAATATCAACCAACC
>nega8856
GGAAGAGCGGCCAGTGCTCTTAGTGACCAAA
>nega8857
TAGATCATTTATTTATTTATTTATTTATT
>nega8858
AGATAAGGCACCAATGACAGATCAGCTTATA
>nega8859
TTGGACCCAGCAACAATGCCAGTTATG
>nega8860
TGATTTTGATGGCCTCACTCAT
>nega8861
ATTGCCTCCCTGGCCAGCCAGTCTAGTCT
>nega8862
TTTCCTATAGCTCAGACTCACCTCAAGCTCA
>nega8863
GCTAGGCTCTGTCAACCA
>nega8864
CAGCCTTCCTAAAGGGAAATCTAATAAAGG
>nega8865
ACTCTGTGTGACCAGCTGCCTCATGCCA
>nega8866
ATTATTAAATTCTTCCCTGGTC
>nega8867
TTTGGGGCCTCACAAGATGGCTCACAGG
>nega8868
CACACACACACACACACACACACAGAGAG
>nega8869
TCGGGATCAATCTGTGATCTGGA
>nega8870
GTATCTGTTGAGGCTTGGTTTTGTGTGC
>nega8871
AGGCAGAAGCAGGTGGATCACAGAGCG
>nega8872
CAGGTGAATCAGATTGCCATAAGGG
>nega8873
AACTGCCTCCCGCCCCCAAATCTCCTAAT
>nega8874
AGAGCCTGTCCAAGACCAGCTAATGATCA
>nega8875
GAACCAGCCCAAGAATTTTGTTGCAGT
>nega8876
CTGGTCTACAGAGTGAGTTCCAGGACAG
>nega8877
CTTGCAGGAACACCTGCTGGCTCTC
>nega8878
GTTTAGTGATGTTTAGCATGTC
>nega8879
AGAGGACAAAAATTGTATGTAGGTTAAAC
>nega8880
AATGATCTTTTTTTTATACTAATCTT
>nega8881
AGAACTGACTCTCACAAGTTGTCCTCTGAT
>nega8882
GGCAAAAGCTGCTTAAGACGGGAGGGTTT
>nega8883
TCTGCGCGCCCTGCGCTCTCTCGCTGCCTA
>nega8884
CCGGGTATGGCAGTCTCTAGATGGCCCATC
>nega8885
GGTTGCTTTGTTTGAGAAGATCATGG
>nega8886
TATGACACCCTTATCTGGCTTCTGCA
>nega8887
CAGACCCACTTCTCCCAGCCAGACCCTGCCT
>nega8888
ATTACAGACAGTTGAGGCATCATGCCCAGCT
>nega8889
CTCCAGTTTCTATTCTAACTTTCCAGAA
>nega8890
CTTAGCTGTGTTCTCAATTCCCGCGGTT
>nega8891
TTCTTCAAGTGCAGTTTTGGTAAT
>nega8892
TGGTTTCCTGGAGTACCCACA
>nega8893
GCAAGATGAGAGTGTCAGTTCAACT
>nega8894
TTAAAAATCCTTCTAGGCACATTTAAAGAC
>nega8895
GAACGATCAAGACAGAGATGGAGG
>nega8896
TCAACATGACAACCTAAACATGAACTAA
>nega8897
CACTGGGCATCTTCCCCCACAG
>nega8898
AGTAAAGGTATTTGCCATCCTGTTTGTCT
>nega8899
ATTCCTTGAGGGATTTTTGTGCTTCCTCTT
>nega8900
CTAGGAATTTCATAAGTTCAATCTTTGTAAT
>nega8901
TGTCCTGAATTTTGTGTGCTCCAG
>nega8902
AGCGAGGGCTATACAGAGAAACCCTGTCT
>nega8903
ATCCACCTGTCTCTGCATCTTCAGCAATAT
>nega8904
CACTCACTCACTCACTCACATG
>nega8905
ATTGGAGAGGACTAGTGTGAGGGGATAC
>nega8906
CAAGGCTGTGAGGGACTCATTTTAGGAAAGA
>nega8907
CTCAAAACCAGGGAATGTATCCACAT
>nega8908
TGTTCACAGAGAATCAATCTGAG
>nega8909
CAATTCCCAGCACCCCACTTTGCCATTGAC
>nega8910
CCTTCCAAGTACTGGGCAGTGTGCCACC
>nega8911
GCAGGAGGATCTCTGTGAAGGCCAGCC
>nega8912
CAGCCTGGTCCTCTGAAATATGCTCAGATTG
>nega8913
AAGATGGAAATATCTCCCATGCTCATGGAT
>nega8914
GTCCCAAGTTCAAATCCCAGTCACCACATGG
>nega8915
TTTACTTTCTTGCATTTTCTAGGGTGTAATT
>nega8916
ATTACATTTGTGTGTGTGTGTGTGTGT
>nega8917
AATGGATACATTTTAATGAACAAGA
>nega8918
GATTTCTCTTGTCCCAGGCACTCTGG
>nega8919
AATGTGAATACAAGCTGTACAAAA
>nega8920
GTTAGCTGGTGACACTTGGGAAACTGGCAG
>nega8921
ATCAGTTTGTAGACAAGGCTGGCTTTGAAT
>nega8922
GCCTCTGTCTGAGTGTTGGGACCTTATCCT
>nega8923
AGTCTGAAATGCTCTCCCACTCGCT
>nega8924
CCTTCCTAAACAGTCCACCAACATTCAAA
>nega8925
AAAAAAAAAAAAGTAGCAGAGGCAAAGC
>nega8926
GTCACAAAAGTGATCATTG
>nega8927
AAAGGAAGGAAGAGAAAGTAGGAATGT
>nega8928
TGTATACTAGGTTCCTGACAAAGTATCATT
>nega8929
TCATCATAAAACCTCAACACATGAGGAACT
>nega8930
CAGAGCGGGTTTCAGGACAGCCAGGGCTA
>nega8931
TGGGTTTAGGGCCCTGGACTGTGTGAGAGT
>nega8932
GCACTTAGGATTTTGTCCCTGAAAGCT
>nega8933
TTACAGTTCCACACCACAGTTTATCATCA
>nega8934
TTGTTGTGTGTATATGATCTCAGGTCCAA
>nega8935
GAAAATGTGGTGTCTCGGTGTCTGCT
>nega8936
GTATGTACATCTGCGCGTCATCTACAAGCCT
>nega8937
AAAGTGAGTTCTAGGATAGCCAGGGCTATAC
>nega8938
GTATTAAGACTTGCTTATGGT
>nega8939
TGTAATCTTTTCAATATTATTTTTAAACAG
>nega8940
GCCCTGGCATTCCCCTATACCGGGGCATA
>nega8941
TGGCTTCCTTGGTGATGAACAGCAGTA
>nega8942
TGTGTGTGCCTGTGTGTCTGTGTGTCTG
>nega8943
ATAATCTCAGCACTTTGGGAGTGGAGGGA
>nega8944
TGTTTTGCAATTCTCTGGTTGCAG
>nega8945
AGGGACAGAGTAAGTTGGTGATATGATT
>nega8946
CCCTCTCATCTCTTGTGCTGTGCCTCTCT
>nega8947
TGGTAGATCCCAACTGTCTGTAACTCCAG
>nega8948
CACACACACACACACACACACTCACACACA
>nega8949
AGGACTAAAATAATAATAATAATAATCAA
>nega8950
TTGTTTACCACTTAGAACACAGGATGTCAG
>nega8951
TTCTGATTGTCTTGGAACTTACTATGTAGGCC
>nega8952
AAGAGAGCACCAGATCCCATTACAGATGGTT
>nega8953
GAAGAAGATGGGGACTGAAAAGTAGTACC
>nega8954
TGTGATGAGTGCTTCTACCTACCCCGTGACC
>nega8955
CTGAGACCTCAGGATCAGAAGTTTGAAG
>nega8956
AGAATAGGTGGAACTCTGGTGGGGTATGAGT
>nega8957
ACCCCTGAGGCTTGTTCTTTGACCCCA
>nega8958
CAGAGATCCAACAAAGAAAGAGAACTTCA
>nega8959
TCTTAAAGCCAATGCCCACAGTGACACA
>nega8960
GAGTGTTGGCGCATGCCTGTTCTCCTAGGA
>nega8961
ATATGCATGTGTGCATGGTTGT
>nega8962
ACTTGGAAGGGTAAGACAGGAGGATCACAAC
>nega8963
CCACCCCCAACACACCATCACCAAA
>nega8964
GTGTTTCCACTCATCTCTAGAGTTCTTCTG
>nega8965
ACTAAAGTATAATAAGCCATAATTTATTAA
>nega8966
AGTCTGTTTTATTTTGCTTAACATGATCA
>nega8967
AGCCTGGTGTAAATTTGGTTTTGA
>nega8968
TGTTTCACAAACACACACACACACACACA
>nega8969
GTAAGTCAATCTAATAAATCCTCCTTTATAA
>nega8970
ATTAAAACTTTAAAAAAAAAAGATA
>nega8971
CCACAAATGAGAAAGTCACC
>nega8972
TGCCTCTTGGCTGAAGATGAATGCCTGAAA
>nega8973
ATACTAAGATTAAAGCCACCACATCT
>nega8974
TCACCATTAAGAAATCACTCCTCTCCCAGCC
>nega8975
GCACAGTGAGCTTCAGAGATGCAGCT
>nega8976
TTGAACCCATCTCTTTTGCAAGAACAACAA
>nega8977
GGGGCTTTGGCTATTAGGTGGTTCCCTGT
>nega8978
CATGAAGCAACTTAAGGGAGGGAAGAGTT
>nega8979
TGTATGTATTGTGTGTGTGTGCACATG
>nega8980
ATAACCGGCTCAGTCTGTATAATGCCACTT
>nega8981
ATGTGATATAGGCAGGATCATTGTTATTTT
>nega8982
AATTTTATTTATTTATGTATGAATGTT
>nega8983
TGCCCAGCGTGGGATTGCCTGGTTTGAACA
>nega8984
GTGTAGCCCAGATTAAAGGTGTGTTCCACCA
>nega8985
GGAGAGTGGAATTAGCATCAAAATACAAGC
>nega8986
TACTACTTTTGAGTCT
>nega8987
CGAATATACAAGATACAATTTGCAAAACAC
>nega8988
GGGCAGCTGATATTAGGGTCTGCAGTAACA
>nega8989
AGGAGTTCCAGGAGAAGCTCTCAGCTCT
>nega8990
GCTAACCCTTTCTACAGAGAGAGCT
>nega8991
ACCAATGCTGGCGACCTGAGTTCAATCTC
>nega8992
CCAGCTGAGATGCTCACATTCTGAGGGTGAA
>nega8993
AATTTCACACATACCTATAATGTGTCTTT
>nega8994
CTGTGTAGCTCTGGCTGTCCTAGAACTCAC
>nega8995
CAAGACAGGGTTTTTCTTCGTAATCTTGGCG
>nega8996
ATTCGATATTTTCTTTATTTACATTTCA
>nega8997
GAGCGGCTTGTGGCCTTTCTTTTGTTTTG
>nega8998
TAATGTTTTCCTCCTCCCTCAACCCCTC
>nega8999
TCTGCAACCCTATAAGAGGAACAACAATAT
>nega9000
AGTATGCACCAGTAATCCCAGCACTGGG
>nega9001
ACCAGTTACTAATCTAACTAATTGTAA
>nega9002
ATCAAAGCTCAATTTTACTGTTCCGCACG
>nega9003
AGTGAGTTCCAGGACAGCCTGGTCTACAC
>nega9004
TGACATTGAGCTCAAAATATTCCTCCTGA
>nega9005
GTGACAGGTGACAGGGG
>nega9006
TGTGCATGTTCATGTCTATATTTGAATA
>nega9007
TCTCTCTCTCTCTACCTGTCAGTCACTG
>nega9008
GCGCACACTTTTAATCCCAGCGCTCAGCAG
>nega9009
TGGTTAGTTCATATTGTTGTTCCTCCTGTG
>nega9010
AACCTTGACTTGTCCCTAAGGTTTGTAGA
>nega9011
ACAGGTGCCAGTGGAGGCCTTCAGATAAG
>nega9012
ATCTCCCTGAGTTCCAGGCCAGCCTTGA
>nega9013
AACTGCAAATGGAATGGAATGAGTGAG
>nega9014
AGCAAGCCAATCGCTCA
>nega9015
TTCAACTGCCCTGTGCATTTGCCACCCAT
>nega9016
GCCACGGGAACCTCATGAGCAGTTCGTGGG
>nega9017
CATTTTATATATACTCCAATCTT
>nega9018
AAATACCACACGCTTTTCCCCATTT
>nega9019
GTTTTTGTTTTTGTTTTTTTTTTTTCG
>nega9020
TGAAGTGGCTGACGGGTAAATGCGCTTGTC
>nega9021
GGCTAAATACCATGACCAAGGCAACT
>nega9022
AACTATCTAGCCGCCTTTCC
>nega9023
ACAGGCCATCAGCTTTGGAACAAGTGCC
>nega9024
TAAGCTTTAAACTTCATTGTGAAGCCTTGTA
>nega9025
GATATATAGATAGGAAGAGAGGG
>nega9026
GGGGGTGGACGTGGAATCCCACCCCCG
>nega9027
AACCCTGTCTCGAACCCCCCCCCCCAAAAAA
>nega9028
GGTCATCAAGCCCTAAGGATCTCCATATC
>nega9029
GTAAAGATGTTAAACTACTTTCTT
>nega9030
CCACCTGTGCAGGATGCTCC
>nega9031
GATGTACTTTGTAAAATGGTTTCTATGT
>nega9032
CTTCAAAATCGTTAACTGTGAG
>nega9033
TGACTTTAGTCCCAGTGTTCCTATAATGAG
>nega9034
TTCCACATGCTCCTTGCTGCTGGGAACTGC
>nega9035
TGGGTTATATGATAAGGTCCTATCTCAAA
>nega9036
AACTGTAAATCAACACTAAGAG
>nega9037
TGTGTTCTCTTAGTGTCTGTATAACATCT
>nega9038
GGTGCTCCTGGTGCTGGGGATCG
>nega9039
AGTTCTGTGCTTGTCCAGAGACTC
>nega9040
CAGATGGCTCCACCCCTCCAGCACAG
>nega9041
GGAAACAGAATCAAGTGGATCTCTGAGTT
>nega9042
CCTGTGAACTGAACAGTGGGGAGACTCACC
>nega9043
TTGTTATGGATGGTTGTGAGCCACCATGTG
>nega9044
CTAAGTGCTAGGATTACAGCCTGTAGGGTC
>nega9045
CCGGACAAAATACCAGTTCTGAGAGGCAG
>nega9046
TTCTATTCCTCCTATTAAGTACCCCAAT
>nega9047
TGTAGCAAGACCCTTACTCAAAAAACAAA
>nega9048
TTTTTTTTTGTTTCCTATTTCCCTTTG
>nega9049
TTTGATTTTTTTATTATTTTAAAGTT
>nega9050
GCAGGGATGATACATA
>nega9051
TATAAGAGTTGTCTTGGTCATGGTGTCTG
>nega9052
AGTTCTGGTGTCCTTC
>nega9053
GAAAGGGTTTCACTAGGATCAGGCGCTGA
>nega9054
GCTGGGCTGGGCTGTGTGTGACTATAA
>nega9055
ACCTGGGAGGCAGTGTTAAATTAG
>nega9056
TGTTCATTCTCATCCATCTCTTATCTTCTA
>nega9057
CTCAAAAAAAAAAAAAAAAAGATAAGTGTT
>nega9058
ATTATTTAGACCAGCTCCCTTCCTAATA
>nega9059
TCCACTGTATATCCATGAAAGACCGATCT
>nega9060
TAAGGTGCATCTAGTGCAGA
>nega9061
ACCTTCAAACTCAAAGTTTAGACCAGGAT
>nega9062
TAGACAGCTACTGCTTACTGGCTAGTTCTC
>nega9063
CAAGAAGACGCTTTTCTGATGAGAGTTGA
>nega9064
AAGTCACTAGTGGTTCCGTTTAGTAGATGG
>nega9065
ACTCTCTGTCCTGCAGCCCCAGCCTCCTGA
>nega9066
AGGTTTCACCTAGCAGCTGACTCAGAC
>nega9067
CCTGCTGAAGCCTTTTTAGA
>nega9068
AAGTACCTGAACAATGTAGCAAGACCCTTTC
>nega9069
GGCCAGGCAAGGCAGCCCAGCCCAGCT
>nega9070
ACAGGGTTTCGATATGTAGACATGGCTGG
>nega9071
TGACTGGATTGGGGAAATCTTACAAGGCT
>nega9072
TAAACACTGCCTTACTAAGGGT
>nega9073
ATCACCTTCTGTCTCCCCAGTGCTGGGATG
>nega9074
CTTCCCCTCCCCCCAAAAAGTACAGAATA
>nega9075
GTTCCAGGACAACCGAGTGCTACTCAGAGA
>nega9076
ACATTTCAAATTTCCTAGTTTCCCCTCTGA
>nega9077
CATGAAGCTGGGATGCTGTGGCTCAGAGC
>nega9078
AAAACCAGAAAGTTATAGATCAATATCT
>nega9079
TCCTGCCGTGCTCACTTCAGTA
>nega9080
TTGCTAGATTTAACTGGGGAGCAATCACTAA
>nega9081
TCAGTAGACATCCCTTTAAGAAGACAATA
>nega9082
CTCCCACAGAAGGCCTCTCCCAGCC
>nega9083
TCAATATGGCTTCTCTTGGCTTCTGACTGA
>nega9084
AGATTGTTTTAATTGGGACAGTT
>nega9085
TTTGGTTCTTAATTGCGTCT
>nega9086
TCAAGAAGAAAGAAAAAAATGGAATGA
>nega9087
AGCCATCTCACCAGCCCCTTGGTTTGG
>nega9088
GTGCAGGTGCACCATGATGCTGGCGGTG
>nega9089
TGGGTTCAAGTAATCTTCCTGCCTCTGC
>nega9090
GATTCAGATGGAGAACTCTCAGCTACCT
>nega9091
CTAAAGAAATAGAAGCAGTCATTAATA
>nega9092
GCCATGAGCTAACGCAGACATGAGAC
>nega9093
TTCTTTCATTTGGAGGTCCCACCGA
>nega9094
CTGGCAGATCTCTGCAAGTTCAAAGCCAAC
>nega9095
AGCCATAAAGGAAATCAGG
>nega9096
TATTGATTAGATGAATA
>nega9097
GGAGGAAAATTGCCATTGATTCCAGGCCTG
>nega9098
TGGGCCCTTCCTCCAGT
>nega9099
CTACGGATGGGGACACAGTGGCTCAGAG
>nega9100
ACAATGTTGCAGGTTCAGGGTTATTGTAA
>nega9101
TGCAGAACAACGTGTACTTTAAGAGAATT
>nega9102
CCTGGCACATGCGCAGATTATTTGTTTACT
>nega9103
CAGGGCATCCTGTGTACTGAGCAGT
>nega9104
TGCCCTTGGAAGCCAGAAGAGGGCATTAGA
>nega9105
TCAAACTATCAATGGAATATCTCAATCAT
>nega9106
ACTGGCTGCTCTTGCAGAGGTCCTGGGTTC
>nega9107
ACTTTCTGCGCCTTAATTTCTTTATTCA
>nega9108
GTGGAACACTAGATTGGTTTCCCATTCACAG
>nega9109
TCATCCTAGCTCCCAGGAAGTCAGTTTTCT
>nega9110
TTTGGCTTTGGTGCTGTGGATTGAACCC
>nega9111
TTTGTTTGGTTTTTTTTTGTTTTTTTTTTTT
>nega9112
GGTTTGCAATGGCTTTTCTAGAATTC
>nega9113
TAGGGTTTTATTGCTGTGAAGAGACACCATG
>nega9114
CAAGAAAAGCTACACAAGGCTACCATC
>nega9115
CAAACAGAACAAACAAACAACCCAAACC
>nega9116
TGGTGATTTAAAAACCTGTCAGTTTGA
>nega9117
TCTTCTAAAAGCATTAATTCATCAAAGTT
>nega9118
CAGTCGTCACTAATATCAGTTCATGCTTG
>nega9119
AACAGGATCACAAAGATATTCATC
>nega9120
AGTAGATTGTATAGTT
>nega9121
AGGGGTTTTGTTTGTTTTGTTTTGTTTTTT
>nega9122
TAATAATGACACCTGCTTCTCTATGTTCA
>nega9123
ACTCATGTCTTGAGAAGTACAGTCCAG
>nega9124
GTAGAGGTAGGAAAATCTCATTTTG
>nega9125
CTGCAACCCTATAGGTGGAACAACAATAT
>nega9126
TGGTCATCACAATCCTCTGTATCT
>nega9127
TTTTCTTTTTTCTTTTTTTAATAAGGC
>nega9128
AATAGAGCACAAAGGGACAGTATTCTAATT
>nega9129
AGTGTCTTCCAGACACAGTAGGACTGACAC
>nega9130
CAGCAAGGGCTTTAAAACCTCCAGCCTACTC
>nega9131
AACAAAACAAAACAAAACAAAACAAGAC
>nega9132
ACTTTGGCCACATGGCTCTGACTTTAGAGT
>nega9133
CTCCAAACATCACATGTCCTACCACAGGAC
>nega9134
AGTGCCCTACCAGGGGATCCATTCATATAT
>nega9135
AAGGTAGTGGAATATAAGTATCTCATTTCC
>nega9136
TGTGTGTGTGGGTGTGTGTGTGCACTCAT
>nega9137
AGGCATAGAGTAATGTTATGCTT
>nega9138
AAAAATTATACAGCTTATTA
>nega9139
TGAATTTACAACATCCCTCTGTCCTCCAT
>nega9140
TCTGCAGACCATTTTGCCATCAGACTTGGA
>nega9141
GCATGTGTGTATAGTTGTGTGTGCATGTT
>nega9142
GAGATAGTGCTTGTTGCCTTGTTGCAA
>nega9143
AGAAGCCTTTGCCATTTCTACAGTTTTG
>nega9144
TAGCCTGGGCTACCAAGCAAGCTCAAGGCC
>nega9145
TGGTGTACTGCAGTTTCTTGCCACTTCCA
>nega9146
TTCTTTCAACCACCACAGGATCCTTCTATCC
>nega9147
TTCAGCTTTCTATTGTGTTGATAAATTT
>nega9148
TTCTAAGAGATCAGACACTCTCTCCTTAGTA
>nega9149
GGCTGATTACTTGTGCTCAGGTACCACGTG
>nega9150
GACAGTGTTTCTCTGTATAACCCTGGTCTA
>nega9151
GAACTGAACTCTGTTCCTTTGTAAGAGCAA
>nega9152
ATGTCTTTCCATCTGAGAAATACCT
>nega9153
TGTGAGCGTATGTGCCTTTG
>nega9154
AAGATTTTATACTCACCCATATATTGTTA
>nega9155
CTAAGGTCAGCTATAGTCTTAGAATCCAGGAG
>nega9156
CTGAGTCCAGACCAGGAAGTCTTCTGCTG
>nega9157
GGCTATCCTGGAACTCACTTTGTA
>nega9158
GTCATTATTTCTGGGAACAGGGGCATGGGAAG
>nega9159
TCATAGAAGAATAATAGTAATAGGT
>nega9160
ATGCAGTTCTGAATCCTCCCTGTAGCAGGG
>nega9161
TTTCAGAGTCTATATCCCTCTGGAAC
>nega9162
CATTGGTGTTTTGTCTGCATGTATGTCTG
>nega9163
GAATAGCATTGACAGGGAAGGGATCTAT
>nega9164
CAGCCTGATGTAGTGGGGCCATTTGAC
>nega9165
AGCTGGCCTGAAGCTTCCAGGGTCTGGAA
>nega9166
ATTGAAATATATTCTTGGAAAT
>nega9167
TAGGGATTGGATTTGGAGGAGTCAGGG
>nega9168
GAAACTGACTTTCTAAAGAAACCAAAAGT
>nega9169
TTTTAGTACTGAATTTT
>nega9170
GGTTGCTGGGAATTGAACTCAGGTCCTCTG
>nega9171
TGTAGCTTCCTGCCTTCCTCTCCTGGACTT
>nega9172
GAATAAAACTGGTTTGTAAATATATACATTT
>nega9173
CGACATCACAAGCCCCGAGT
>nega9174
AGAGTATCCGTCTGGCTCCTT
>nega9175
CAGTGATACAGAAGTGTAAGCCAAACAAA
>nega9176
CAGCCCAAGGACCCAGATTCAGTTCTCAGC
>nega9177
ACTGCATCCCGTCATGCCATGAACCTATACA
>nega9178
AGGTATGAGAGATTATTGTGAATTTAACA
>nega9179
TCAAAGAACAACTTTTGGGAGTT
>nega9180
GTGGTTCTTTTCCTTCACCATGTGGATCCTG
>nega9181
TTCTACAGCCCTACCTCCCACATTTCTGC
>nega9182
GCCTCCCAGAGCCTCCCGGAGCAC
>nega9183
CAAACCACGGTAGATGGCTCCCGAGGAACA
>nega9184
TTGCTCTTACAATCTGTTTGTCACCT
>nega9185
CTTCAGACTTCCTGAAGAGATAATGA
>nega9186
CAACTATTAGAAAACAAAGCATTTAAT
>nega9187
AATTTCTCTATTGCAAAGCCTTTACAACTT
>nega9188
CGAGGCAGATTGCTGGTGTGTTGGTTAGCC
>nega9189
TTTTTGGTAGGTTTTAAGTAGCACTGTTG
>nega9190
AACACAGAGGGCAGGAAGGAGGATG
>nega9191
TTAAGTCCTTCTTGATATCCTCTACCATCA
>nega9192
TTGTCATGTGGGTCCTGGGGATTGAACTC
>nega9193
AAAGCTATGGAGGTCC
>nega9194
CTTAGGGTATAGGTTAACACAGACTACTCT
>nega9195
CCAGTTGCCTTAACCAGACTCC
>nega9196
TGAAGGCAACATGACCAAGTCAACTTA
>nega9197
AGTGGAGTACCAGCAGTCACCCC
>nega9198
TGTGTACACAAGAAGGGAT
>nega9199
CTCTGCTTTTTAAAACATGGGTTCTAG
>nega9200
ACATTGTAGCTGTCTTCAGATGCACCAG
>nega9201
CAAGGACTGGAATAAAAGGCGTGTGCCA
>nega9202
CTCTCTCTGTGTGTGTGTGTGTGTATGCA
>nega9203
TCTCCCTTGTTTATATCTCCCCCGAACC
>nega9204
AGTGGTGGCACACACCTTTAATCCCAGCAT
>nega9205
AACAAAGCAAAACAAAACAAAACAAAA
>nega9206
GTTGGCCTCGGGCTCAGAAATCCACCTG
>nega9207
ACCCAAGCAATTTAGTAAGACCCCCATCTC
>nega9208
GCCAGGCATGGGTTGCTCACCCCAGCATAT
>nega9209
TCTGAGGCTTTGTCTGGAAGCATATAATGT
>nega9210
GCTGCATACGTAGCAGAAGATGACCTAGTCG
>nega9211
TTCTGTGTTTGCCAGGCACCGGCATAGC
>nega9212
ACCCTGCCTTTGATCATTCAGTTCCC
>nega9213
CGATTGTGGGTGTACCACAGTATATGCCA
>nega9214
ACGAGTGCCATCAGACAGC
>nega9215
TAAGCATCTCACAACAAAGCCAAAAGGAGA
>nega9216
GTGTCTACATCTGTTTCTTTTGCCTTTTC
>nega9217
TCAACTTCAGATCACTGTCATCT
>nega9218
AGCGTGAGGATCACAGACTCAGACCTGCC
>nega9219
TCATGGGTGGCAATGTCTTCCC
>nega9220
GCAGCTCCCAGTACCATGGATTCTGAAACA
>nega9221
CTAGCATACACACGCGC
>nega9222
AGATGGAGAAACCAAAATTCCACGACTA
>nega9223
GCAGGGCTGGGGCTGTGGTCCAGTTCCCA
>nega9224
AATGTGCAACTCTTGGGAGAGCT
>nega9225
TTGCAGTGGGTTCAGCTTTGTCTAGCAT
>nega9226
ACCAACTGTTCTTCCAGAGCTCCTG
>nega9227
CACGACCAGGTAGCCG
>nega9228
TACCTAGGAGACACAGCTCTGGGGGTCTCT
>nega9229
AAACTGCCTCCTTCCTCCTTTCTCTGCAC
>nega9230
TTTGAGATGGGCTTTCACTGTGGCGACCCA
>nega9231
AAAGATAGAAACCACCCAAATAACCATCA
>nega9232
CCTCTGCCCTTCCTCCACCCGACACCC
>nega9233
AGGATATTTGATATTTGATATCTGAGAAAG
>nega9234
TCTGGTGTGTCCTGTGTTTATTTCCCGCGGG
>nega9235
GTGTCTTTTCCTCTACAAGC
>nega9236
ACACTCCAGAAGAGGGAGTCAGATCTCATT
>nega9237
TTAAATAACCCAAGTATACAACAAAGA
>nega9238
CATGTTCTCCAGGACCACTCTGGCTCC
>nega9239
TTGGGGACAGCTTGGTCTACAGATCA
>nega9240
ACCAGGCTCCTAGCTTTGCCC
>nega9241
TTAGTGGACTTGCTTTGAGTTTCTCTGCAT
>nega9242
ACAGGGAGGATTCAGAACTGCATCACGGG
>nega9243
AGACGGGGTCTCATCAGGCCTGGGACTTGC
>nega9244
AGCTAGAAGACAGGATCTCATGTGGCT
>nega9245
TTTTAACTACAGTTCCAGGGAGTGCACTGCC
>nega9246
TTACTATATTCTACAAGGAAAAGCTTTTCT
>nega9247
AAAATAACAGAAGAATTCATATGGAATC
>nega9248
ACTCCAAGGCAGGTCCCTCTCCCAAGAAT
>nega9249
GGGTACCGGAATGGGCGAC
>nega9250
AAGTGAGTGTTACTAAATGTTTGAACTATC
>nega9251
CAGGCATGTATAATATAGATG
>nega9252
ACGACCCTGATTTCTATCCTTCTGGGACCA
>nega9253
TTTTACTTAGACAGTTTTAAGCTT
>nega9254
TATTATTTTATTATTTGGAGACAGAGTC
>nega9255
AACACAGCTACAGTGTACTCAAATAAAATAA
>nega9256
TTGAGGCCTGTGTGGTGGTGCACACCTTT
>nega9257
TCTCTGTGAATTTGAGGTCAGCTTGGTCGG
>nega9258
GCAGGGGAAGACCATTCATCA
>nega9259
CGATGATGGGTTGGGCTGAAGCTCCGAGG
>nega9260
TTGGCCCTGTCAGTCACTCCATTCCCTCT
>nega9261
AGCACCTGGCTCTTGTGTG
>nega9262
GAGAGTGAGACACAGCAGAACACTCAGTTCT
>nega9263
TTATTTCCTTCCTTAAATCCACTT
>nega9264
CGTGGTCTACAGAGCTAGTTCCAGGACAGCC
>nega9265
TACAGAGTATATATACATTATATATATACA
>nega9266
AGCAAAGGCTACTGGCCCGTACTGAGA
>nega9267
CTTGGTTAGCTCTGCTCTT
>nega9268
CACAAACCAGTTGTGCCCTTATACATTACT
>nega9269
GTATGTCACCATATGGTAA
>nega9270
AAGCAAGCAGAATTGGGAGAACTA
>nega9271
GCTAAAAGTGAACATTTTGAA
>nega9272
GTAAGTATACAGGCCTTTCCAAGGGTCTTGAA
>nega9273
TATCTCTGGCTGTCCTAGAACTCACTGTG
>nega9274
GCCTGGTCTACATAAGTGAGTTCCAGGACA
>nega9275
TGCTATCAGAATACCGGCTTCCAGGCAGG
>nega9276
TGATATGGAAATCAGAAAACAGCCCTTGAAAA
>nega9277
CACTTGGGAAGCAGAGGCAGGTGGAT
>nega9278
GTGCATGGCCAGCCAGGTCTCGGGGCAGA
>nega9279
GCTGTCCTGGATCTCTCTCTCTGTAGACTA
>nega9280
GTGTGTGTGTGTGTGTGTATTTCTTTCTGT
>nega9281
TCCATCCAATGGATGACTGTGAGCATCCAC
>nega9282
GTGCTGGGGTTACAGATGCTACCACATTCT
>nega9283
ATTTAATTGTACATGTGTAAGTCTGTCAAT
>nega9284
GCCTGTCTATGACAGCAGGGAGTAG
>nega9285
TTTTGATGGCTTCTGGTGTTACAT
>nega9286
TCTTTATTGGGTGGTGGAGGCAG
>nega9287
CATTACACTTGGCTATTACATGGGAGCTAA
>nega9288
CACACAGACTGAAAACCAGAACCTCCCTA
>nega9289
CTACACAGTGAGTTTTAGGACAGCCAGGG
>nega9290
TCTTTTAGTTCAGCACTAGGAAGGCAGAAG
>nega9291
GCTGTGTAACCCAGGGCAGCCTGAAACTTG
>nega9292
GGTCGGGAAGGAGCAGGATA
>nega9293
GCCATACACAAGGCCCTGGGTTCTGCTCCC
>nega9294
ACCTGGATCCTCTGCAAGAGCAACGAATAC
>nega9295
AGCCTTACACCAGGCACTGTACTCTCTGTGCC
>nega9296
CATACACTAAAATTGGAACGATACAGAGAAG
>nega9297
GGGGCTAACATTTGAAATGTAAATAAAGAA
>nega9298
ACTTATTGTCCTGAAGATTGAGCCCAGG
>nega9299
ACCTTGGGGACATTTTAAATTTTA
>nega9300
CACGGGAAGATTCACAGGGGAAGATGTGAC
>nega9301
GCAAACAAACAAGAACAAGGAAATCTGGC
>nega9302
TCACAACGGGCTGCCTTGCTGCATTCCACCT
>nega9303
CCAAGCTAGCCTCAAACTCAAGATCTACCT
>nega9304
GGAAGAGAACCAATTCCTAGAATTT
>nega9305
CCTTGGATACCCCGAGATATTAGAAATG
>nega9306
ACTCTTGGCTTGTGGTTATGGTTATAA
>nega9307
TTAAGATAGGGTCTCTCTGTAGCACTGGC
>nega9308
ATACAGTTTAAATAAACAATCTAAAATGA
>nega9309
CAATAGCCAGGTATACTCCTCCCCACAGTT
>nega9310
GTGACGCGAAAACTAAGTA
>nega9311
TGAAGACCAGCGGAGACATCCAGGCT
>nega9312
TCTTTTTCCATGGTTAATTTTCTTTG
>nega9313
TCTTCTATACACTTAAATGTAT
>nega9314
TGAGAAAGTTCTCGCCCTCTCACCTGGGGC
>nega9315
CAACAGCTCCTGCCTCCAGGTTGCTAGGC
>nega9316
ATAATCCCAGTGACTTCATCTGTACAAAA
>nega9317
GGTCCATTTCTGGGTCATCAATTCTATT
>nega9318
GGTAGAGTTTTTGCCAGAGCCTGCATGAGGC
>nega9319
AGCTATGAAGTGATCAATCACTGGCAGAT
>nega9320
GCTCAGGCACCTATAATCATGTGTACAT
>nega9321
TATATAGATTGTAGCCGTCTAACTTAGA
>nega9322
GTAGCAAATCATAGCTAGAAATTTCAGGA
>nega9323
ATATAGGCATGACCTCTCTCCCCCAGTGTA
>nega9324
GGCCCCTATGCTTGCACACTGGGGA
>nega9325
CATGGCGTGGCATCTCCCTGTGGTTTAG
>nega9326
ACACTCAAAGACCCTGGTGCC
>nega9327
GGATTTCTGCAGAATAAATGCTCTTTCCT
>nega9328
CATGCACATGTCGCACAATATGCAGACAC
>nega9329
TCAACAAAGCAGAAACTGCTGC
>nega9330
GAATGAATGAATGAATGAATGAATGA
>nega9331
ATAACGAGATCTGACGCCCTCTTCTGGTGA
>nega9332
GACAAGAGAGGTTTGTTAAGCAAATGCAAA
>nega9333
TAAAAAAAAAAAAAAAATCTTTTTTTTTG
>nega9334
TGGCTCGGCTCCCAGCACTCACATGGTAGC
>nega9335
TTATTTGCACAAACACAACCTTTTAGTGTTTAT
>nega9336
GATTCATCCAAGTGTTGTTGATTCTTCAAG
>nega9337
GCCTCCAACTCAGAGATTCTCCTTGCCTTTG
>nega9338
AAAGTGCGTTGATTTTTTTAAACA
>nega9339
TCATTCAGGTCGAAGAAGACTCGTGGATGG
>nega9340
GGATCTCTGTGAGTTTGAGACTATACC
>nega9341
CCTGGTCTACATAGCAAGTTCTAGGCCAACCA
>nega9342
AGGAAGACTCCTGCACTAATGCCCACAGCAG
>nega9343
GCTGGGAATTGAATGGAGGACGTCTGGAAG
>nega9344
AGAAATATAATGAGATTGGCAGTTTTA
>nega9345
CACCAGTTGTTCGTTAGATACATCTTTTG
>nega9346
TGACATCAGTGAATGAATGTGGACACCTTT
>nega9347
TACATTGGGGGGAGGGGTCTTA
>nega9348
CTAACCAGCACCCCCAGAGCTCGTGTCTCT
>nega9349
CCTGAGGGCACTCCAGGTG
>nega9350
TTTATCTTTGTTTTAGATTTTATGT
>nega9351
CCTTGTAGCTCTGTAAGAGCCCTAAGCCT
>nega9352
ACTCAGGAGGCAGAGGCAGGAG
>nega9353
GAGAGTCAGTGTCTGGAGCAC
>nega9354
ATGTTACCTACCAAATTGTCTCCCCA
>nega9355
GGAGTTTTGGACAGGTGCTAACACCCAG
>nega9356
CTTTTCTCTTGTATTTGTTACAGGGA
>nega9357
CAGTTGCAGAATGCCCAGGTCCAGACTGC
>nega9358
TTTTCCAGGCAGGATTTCTCTGTATAGCC
>nega9359
GGAAGAGCCAAAGATCCAGGAGTAAGTT
>nega9360
CATTGCCAGATCCAACGTCAGAAAGTCTGT
>nega9361
TTTATTTATTTTACACTCCAGATTTTAT
>nega9362
CTATCTATCTTGCCCCAGAGAACCAGAGCC
>nega9363
CTTGGGAAGATGGACTGCTGGGGTGGGG
>nega9364
TTCGAAGAATTCTGACAAAAGAGGCCTTCC
>nega9365
AAAGTATAGGTCAGGAGTAATG
>nega9366
ATTTTCTTGTATCTGCT
>nega9367
GTGTGCATGTTCATGTCTATA
>nega9368
CACAATGTATGTGTAAAGTGCCCAAAA
>nega9369
ATCTGCTATGCACCAGAGTGTCTTCTGGTC
>nega9370
TGCTAGAGTTATAGGCACATAGGACC
>nega9371
TACTAATTTCCTAAGGACAAATG
>nega9372
CTGAACCTAGAAGCCATCTCCAATTGA
>nega9373
CTGGTGTGTCTGAAGACAGCTACAGTGT
>nega9374
GTTTGAGGCAGGAGGATGGGCTAGAGTT
>nega9375
GGTTACAGATGGTTGTAAGCAGCTGTGTGGG
>nega9376
GAGGTCTTTGATTCTCTTGGACTTGAGCTT
>nega9377
GCAGCTTGGACAATTTTTCCTGATCTGAAA
>nega9378
TCCTCTTATGAATTAGAGC
>nega9379
AACTCAGGGTCACGATATTCCAGGCTGGCCT
>nega9380
CTTGTACTACTGAGTGCTAAATGTTTTCT
>nega9381
GCTTAAATACCCCCTGGTGTGACGTGTCCA
>nega9382
TGGATGCACATCCACATTCCTAACCCAGA
>nega9383
CACACACACACAAAATACCCTACAGAAT
>nega9384
CGTTGGACATGGAAGTCACCCTCCAGA
>nega9385
ATGTTCCCTGGAGTCCCTCATGGT
>nega9386
GTATGTGCATGTGTGTATAGTTGTG
>nega9387
TGTCTCTACCTCCCCAGGAGAAGACTACAA
>nega9388
GGGCATCTTGGCGGCAGA
>nega9389
TCCCGGGGTGTAGGAGTGGGGTGATGAGC
>nega9390
GATCCTGTGGTACTGGACGTGATAGAGTG
>nega9391
CAGGAAGGCAGGAGTGGTTGGTGGGGAGC
>nega9392
TTATAACTTGTAAGCCTAGATTGGTC
>nega9393
TGGTGGATGGCACATATGCGAAGGTGGCAC
>nega9394
TTCTATGAGTTCATGTATGTGTAACTCCT
>nega9395
AGGATTTCTGAGTTTGAGGCCAGCCTGG
>nega9396
CAGGCGTGTTGGGCATGCGGCTAGACTCC
>nega9397
ACTATCAAAATATGAGAAGAATCTCCTCAG
>nega9398
CATCAAGCATACTGACCCTGT
>nega9399
TGTGTGCAGTGCATGTGTGTGCTCTATGT
>nega9400
GCTGGACCCGTTCCCTCTAAATGCCAGAG
>nega9401
AATGGTAGTTTGTCTGATCAGCAGAATAA
>nega9402
CCTTGCAGTTAAAAGGGTGTTGCCT
>nega9403
ATAGCTGTATTATATGTGCCTCTGCTGCC
>nega9404
CATTAAAATAAGGAGAGTTATTTG
>nega9405
TCACTCTGTGGACCAGGCTGGCTTCAAATTC
>nega9406
AGCTAGTGATAATGTAATAGAACAAGGGGGGG
>nega9407
TATGCGTGGTGGCCAGCAGTAGTCAGTGC
>nega9408
TAGTTGTTGTTACAAATAAACTATATG
>nega9409
CAAAAAACAAAGACTGATCTTCGAA
>nega9410
TGATCTTATTCCTATGTAAAATCTAGAAGGA
>nega9411
ACCATGTAGACCTGTAACTCACTATGTAGA
>nega9412
AGTGCTTGGCTGAGTGG
>nega9413
ATCTCTACTATCTTCCTCAATTTTTTTTTT
>nega9414
CAGAATTGAAAGACTCACCTGTGAT
>nega9415
AAATGTTCAACATTCTTAGTC
>nega9416
TTTATAACCACTTAATTTTGATAATTAAAAC
>nega9417
AATAGATTACATACATCCAGCTT
>nega9418
TTATTTCCTCTCTCTCCCTCCCTCCCTCCCT
>nega9419
ATACACACACACGTATAAACGCAAGCACAC
>nega9420
GGAAAACACAGATATTTACATTAGGAAT
>nega9421
GAAGCAAGCCAGTAAAGAACATCCCTCCA
>nega9422
TGTAGCCCAGGTTAGCCTCAGACTCTCTAT
>nega9423
CCTACAGGACCCCAAGACCTCTGGTGAGTG
>nega9424
ACATACAGGCAGGCAAAACCCTCACAC
>nega9425
TCTCCAAGTCTGCCCCCAGTGGCATGTTTC
>nega9426
TCATTTTAAAACACTAAGCTTCAAGGTAAGA
>nega9427
ACCAGAGATTATTCGGCGGGAATCGGGTCCC
>nega9428
TCTCAATTTTGTTCTTCAACCTCTTTGATC
>nega9429
ATGAAGACAATATCTAAACTCTTA
>nega9430
CAACCCTTTCAAATGTGG
>nega9431
TGGGAGGAAGAAGCAGCCCATTACCAGCCAGC
>nega9432
CCCAACCACAAAATTCTTTTCATTGC
>nega9433
AAGTAAATGACCCACAGACTTACCTACCT
>nega9434
TTGTCAGTTTGTTTCCAAAAGGAATATG
>nega9435
CTCCTAAATCTGATAAACAACTTCAAC
>nega9436
ACCACAGGAGGATTTAGGTTTAATAAG
>nega9437
CAAAAAAACAAAAAATTAAACATACAACAA
>nega9438
ATCTGTTTGGTTGATATTGCTTTTCTTT
>nega9439
GCCAGGGCAGGGAGGCAGGAGTGAGTGGTTGG
>nega9440
ACTAGCACAAGGCTCAGTTGGTAG
>nega9441
TGACCTGGGGCCTGGAGAGATGGCTCAGTG
>nega9442
AGAGAACGCAGTCACGTCTGTGCCAAAGA
>nega9443
TGTATATTTTATGCATATACATACACACACCT
>nega9444
CGGAAACTTAGAATACCCAAGATGCAATT
>nega9445
GGACTTTGAGATTCTATGCTTAAGCTCCAC
>nega9446
ATGCTCACAATCATCTATTGGATGGAAC
>nega9447
GCTATTGTGCCGTTTAAGGAATATTAAA
>nega9448
TGTACAGGCATACCAATGCATGTCATATGT
>nega9449
TAAATATCTGATCTGCAGGATATCAG
>nega9450
TACCACCAGTGCCTCCTAAGCAGACCTGT
>nega9451
AGGGATTGCATGAACTCAGGCTTGTC
>nega9452
AAACTGAAACTCCAGTTTGGCGGGAATGG
>nega9453
CCGAGACAGAGAATCAGACAGGCCAGA
>nega9454
TTCTCGTTGGTGATTTTGGGGTGTCGCCTC
>nega9455
TTGTGTAGTCCTAATTGTCCCGGAACAAT
>nega9456
ATGGTGCAGAAGATGCTGACCTCCCGAGGAC
>nega9457
GTAGCCTGCTTCCCTATGTACCGCAGTCTCA
>nega9458
ATAGCAAACATCCTGGTTGTCGAGCTAAG
>nega9459
AAAAAAAAAAAAAAAGACTAGGAAGCCAGG
>nega9460
GGGGTTGCCCTAGGTATCACAAAGTGCAAA
>nega9461
TGCCCTTTTCTGGTCTCTGTGAGCA
>nega9462
CACACAGATATAACTGCAGGCAAAAC
>nega9463
CATAGTTGTGGCTGGCCTCAAACTCAC
>nega9464
GAGAGCCCTGAACTCCGGGGCAAGACCCT
>nega9465
ATATTAAGTATATAATTTATAAACACA
>nega9466
CAGGAACCCCACCTAACCAGTGGTTCGGGT
>nega9467
TTTCTCTGTATAGCCCTGGCTGTCCTGGA
>nega9468
AAGTCTTTTATTTTAAATGCTAACCA
>nega9469
TTGGCATTCAAGGCTTGGGGCTTGGCAC
>nega9470
CTTGATGATAATGGACTCCTGCACCATGCC
>nega9471
GGGCTGGGAGGAAGAACGAGGACCA
>nega9472
CTACCATGCTTCCCGCCATGATGATA
>nega9473
AGGCAGGTGGATTTCTGAGT
>nega9474
TATTTTATTAAAACTTTTTTGACT
>nega9475
CAGCTCTGTCCCCAACTTGGGCAGCATCCAG
>nega9476
CCACCAGTCAACCCAAGCCAACTGCGGA
>nega9477
ATGCTGAAAATTGAAGATACGAAGTAGAGCT
>nega9478
GAGTGCCAATGGATGTCCAAAGACTGC
>nega9479
ACTTTGCATTTGCTGTAAC
>nega9480
TAGGAGCAAGATTCTTTTGTTGC
>nega9481
TATATGGGCTTCATAAGGGAAATTGGTCT
>nega9482
TAGAGATGACTTAGCAATTAATAGTTCTTG
>nega9483
AAATTCCAGCCCAGGCTACTATACCCAAC
>nega9484
GAGCACTGACTGCTCTTCCAGAGATCTTGA
>nega9485
TCTGAGCAATGAAAAAAG
>nega9486
CAAGTGCTGCAATTAAAGGGGTGCACCACT
>nega9487
GGATTCAGAGACAAGCAGATATCTAGG
>nega9488
CTTAAACTCACAGAGATCCATCTGC
>nega9489
GTGTGTGCACGTGCGCATGTGTGCGTGTGT
>nega9490
TTTCTGGTGTGTCTGAAGAGAGCTGCAGCG
>nega9491
CTCAAAGCCCACTGCCACAGTGACACAC
>nega9492
CTCCTTATACCCAGCTCATGTCAGTT
>nega9493
GGTGGCCCACGACGATCCATAACTCTCAT
>nega9494
ACTTCCCAGTCTCCTACTTTTTACATACTG
>nega9495
CGCCGGTAGGATTTGCTGAAGGAGGCAG
>nega9496
GATCCCCATGCCTCTGCCTCCTGAGT
>nega9497
CAGCAGCTCTTCCTCATGTCTAAGTCTCAGA
>nega9498
TTGATGGTGCGCACCTTTAATCCTAGC
>nega9499
GAGAGTTCCTATGTGTGATAACCATGTCA
>nega9500
TGTGCTCATATACATTTTAAAAGGAAAGAA
>nega9501
TGTTCTGAATTCAAAGCCAGTCTGGACTAC
>nega9502
CATATGAAATCAATGTAAAATTTTA
>nega9503
CCCCAGCTGGTGGCACTGTTGGGGAAG
>nega9504
ATCACTGGCCAGGCCAGCCTGCTCTACA
>nega9505
AAAGAACGGAGCCAAGTCAAAGTGGACTC
>nega9506
TCGAGTGCTAAAAATGGGATGG
>nega9507
TTTCTAAGAACAAATAAGGTTATTT
>nega9508
AACATGCATGCAGGCTAAACACCATACACA
>nega9509
AGTCAGACTCCAGGACACACGTGGTGGACGG
>nega9510
TTAGTGAGGTTCTCATATGTTTATAG
>nega9511
ATGGGCAGGCACTCGGGATTC
>nega9512
TCATCCTTCCCGGCTGCCACAACATACGCC
>nega9513
AACCCTGGCAGTTTGGGAGGCAGAGGTG
>nega9514
TTACATATACATTCATGTCATCTGTTTA
>nega9515
CAGCTGGGAACATTAGGGGTTGGGGAG
>nega9516
ACATATGAAAGTTGTTTATGACT
>nega9517
TTCTCTGGGTATCCTGAATGGACACAATATGA
>nega9518
CTAATTAAGAGAATGCCTTATGGATGG
>nega9519
CTGACTACACCCATTGTCAGCTTTCCCC
>nega9520
GCTGACCTCCCGAGGACTGTTCCTGATCCTG
>nega9521
TCCTTTGGTTCTTTCTCTTGCCACGCTACTC
>nega9522
CTAAACTCAGTTTCCAGGGACCAAATGCCTC
>nega9523
AGAAATCCACAGCTGGACACAATGCAGACA
>nega9524
GAATTTAGTCTGCTTCTTCTTCCCAGCCC
>nega9525
GTGGGTGGTTGCCTGATGAACACC
>nega9526
CTACAATGGACACAACAAAGTTATAGGGAC
>nega9527
CCTTTGAATTCTTTTATAATTAA
>nega9528
AGGAAGTATTTCTTACCTTCAAGTGTATGA
>nega9529
TTAATCAGTCTGTTTCTGTCTGC
>nega9530
GGATTTTATTTCTGTGTCTTTCAATCTATT
>nega9531
CGATCTCAGTGAGTTCAAGGCCAGCCTGAT
>nega9532
GGCCTAGGAGAGGCATGACTCACACCCGGA
>nega9533
AAGTTAGATCCATGCTTTATTG
>nega9534
ACTGAACTCACGGTCAGGAGCTGGGACTC
>nega9535
ACATACATATTCATAGTTGCTGTATTTGACA
>nega9536
AATTTGCATCGAACTCCCAAATATTCCAAAT
>nega9537
GCAAACACGTGGTAAAATGCATACAGTCAAA
>nega9538
GGCTCCTCTTATTTAGTGATAC
>nega9539
TCATGTTCAAGAGCAGCCTGTGCAGTTTA
>nega9540
AAAAAAACCCAACAAAACCAACCAAC
>nega9541
AACTGAGTACTGTTCGGTGCCAGGGTTT
>nega9542
CATGTTTTAATATACAGTTTTATGACTAAA
>nega9543
AGAGAGAGACAGAGAGAGAGACAGAGAGA
>nega9544
CCAAGGCCTCATGGGTACCAGAGG
>nega9545
GGAGGAATGTTACTTACTGGCTTGCTACCC
>nega9546
TGGTTTTTATGTTAACTCTTAAGGAT
>nega9547
CTCACTATGGAGACCATCTGGCTAGCC
>nega9548
TGTATTTCCAGGATGA
>nega9549
CCTCTACAGATTCTCAGAAGATT
>nega9550
ACTAAAGTTATAGATGGTTGTGAGCT
>nega9551
TATCTTTCCACCATCTTCGTCCTGGG
>nega9552
AAAAAAAAAAAAAACAAACCCAGCAAAT
>nega9553
CATCATTCACTATATTTACACAACAAAAA
>nega9554
AGATGAATAGGCAGCTCTCCAAAGATGAA
>nega9555
AGACCTACTCTGAACATGGGGTACTGTC
>nega9556
GCCTTCCTCTTGTTGAGTGAGCCTTA
>nega9557
CCTGAGATTCTGCTACCTATCTTCCT
>nega9558
TTAGGAAGAGTCCCTCCTTCCTAA
>nega9559
TACATTGCACTTTTAAATGAGTTGCACAGG
>nega9560
ACACTTCTGCCTTCTGAGTGCTGGGATTTTAG
>nega9561
CCAGAGCTAGACAGTGAGACCCTGTTTT
>nega9562
CATCTCTTAGCTGCCCTCAACATAACAAGTG
>nega9563
AAACTGCAAAAACTGTTCTCTCAAAGTTG
>nega9564
ATGGGCACAAGTACCTACTTCTTCAGGAT
>nega9565
CTTTCCGAGTGCTGGAATTATATAGAGTTG
>nega9566
CCCTGAGGAGAGGGCTTTGGTGGAGA
>nega9567
CTGTGTAGGTAGTAAATTAAAAACCAGCCTG
>nega9568
TTTTTTGTTTTGATTTGTTTTTTTTG
>nega9569
ACATGGCATGTGTACCAACAAA
>nega9570
TTGGTTCAGGTCTTCATTTCC
>nega9571
TGGCTAGCTCAGCACACTGTG
>nega9572
CTATCAGCTCCGTCTCTGGTGCCAGGA
>nega9573
CATGCTTTAAGAACTTGGTTGCCAT
>nega9574
GGATCTGATGGTGTTTTGGATTTCTTCA
>nega9575
TGTAGCCCTGGCTGTCCTGGAAATCACTAT
>nega9576
ACTTTCTTCACTTCCCATCTACT
>nega9577
GCAGAACTGACCTCTGACCTCCTGGATTTG
>nega9578
GCAAGGTAAAAGGAAAAGAGGTGGAGATCA
>nega9579
GAGATTTTTATCTAGGTCAGAAGACTCCAG
>nega9580
ACTTCCTACATCTCTATCACTTTCAAATA
>nega9581
GCCTGGTAGAACCACTTTCATTGTGCCC
>nega9582
ACTCTCTGATCTCCACACATGTCATGACAA
>nega9583
GAGGTGGGGGACGCTTTTTAATGTACCAG
>nega9584
GACTTCGGTCGGAAAACCCCT
>nega9585
CTGGATTTTAAAAATTGTTTTCAAT
>nega9586
AGGGACCGCAGGACTTCGGCCAGAG
>nega9587
GAGAAGGACCCAAAGCAGATGCCAAG
>nega9588
CTATTTTTGTTTCTATTGGCTTGATAATAT
>nega9589
CGCCCTTTACTCTGTAGACCAGGCTGG
>nega9590
AAATAGACAACTTTTCTGTACCAGTACTA
>nega9591
TAAGGTTGGCCTTGAACTTCTGACCTTCC
>nega9592
GTGATAAGATAATCAGGACAA
>nega9593
TTTTCGGTCTGGGCTTGC
>nega9594
CCAGATGGCTCCACAGATAAAAGTGCTTG
>nega9595
TGTGCATCAGTGATGTCAACAAAG
>nega9596
CTGAAATTTGCAGCCACGATGTTTCGTGA
>nega9597
ATTCTGTGTTTAATCCTTTGAGGAACTT
>nega9598
AATGCCGGAGTCACGAAAGCCTGC
>nega9599
TCAAGGTCACACAGACCCACCTGCCTCTAC
>nega9600
GCAAAGCATGCACATACATGCATGCAT
>nega9601
TTTGTGAGGCAGAGGCAGGCGGATTTCTT
>nega9602
TTCTGAGTTTGAGGCCAGCCTGGTCTACA
>nega9603
CTCAAAGCTCCTGAAACCCTGTCTCA
>nega9604
TTTCATTTGATTGACTGTTCTCATTATGG
>nega9605
GCCTAGAGAACATGCCAGTGTGCTCTGTCTC
>nega9606
CCCTCTTCTAGCGCTTCTGAAGACAGCT
>nega9607
ATTGTTTCTGTGGTTATCTTTTACC
>nega9608
CCAAACCCAGTCACTAGGCAGATGCCAAA
>nega9609
TCTATTCTTTAACTTTCTCATCTCCAAGA
>nega9610
GTCCGGAGCTCCGTCATTAAACTACCCC
>nega9611
CCCTAAGCAACAAGCAATGTTCTTCCATG
>nega9612
ACCCTTATCTGGAGGCTTGGAGATAGAAGT
>nega9613
TGAGGCCCCGAGAGTACAGTGACTTC
>nega9614
CATACACACACACGTATAAACGCAAGCAC
>nega9615
AAAATCTCTTAACTGCTGAGGTTCCCAAA
>nega9616
TTGGATCCCATTACAGATGGTTGTGAGCTA
>nega9617
CAGCCAGACCTATGCAGTGAGAACCTGTCTC
>nega9618
AAACTAGGAGATAACATTTGAAATGTAAATA
>nega9619
AATGACAAATGGTCAATTCTGAAAAT
>nega9620
GCTGGTAAAGGTGCTTGTAGAACAAGCCTA
>nega9621
AGTACTTCTGGCCTTCAAATAA
>nega9622
TCATGCTGAATGAAGCTAAAAGCCACTGAA
>nega9623
AAATAAATAAATAAATAAAAATTTAAAAAC
>nega9624
AGCACACACATACACATAAACACACAC
>nega9625
ATTGGGCCTCTCCCCCCGAGAAGAAAAG
>nega9626
ACATACATGGCACACATGCATACATGC
>nega9627
GGAGCATAGAAATCCAAGATCCAG
>nega9628
ATTTGTAATCCTCCTGACTCAGCTTCTTG
>nega9629
CCTGTCTCAAAAGGTAAGGTGGAG
>nega9630
TAATGAGAATTAAGCCACAACATACCCA
>nega9631
CAGCCAATCCTCCTTTTTTACCTCCTGTCCTC
>nega9632
AACCTATAGAAATCCTCCTGCCTCTACCTC
>nega9633
CCTGGGTTCAGTTCCTAGCATCTATGTGGCA
>nega9634
AGTGTTCTGCACCACGGGGGTCGTGGT
>nega9635
GTTTGTCTGAAGACAGCTACAATGTACTTA
>nega9636
CATAAGATTGGGCTGCCTGCAAGTGAT
>nega9637
AAAGTCTTTACAATTTGACATGCACA
>nega9638
TGTGAAACTAAATACAGGAAGAAGAAAAAA
>nega9639
ACCAACCAACCAAAAAAACCCAACCC
>nega9640
ACTGGGGAAGAAATTAAGACAGGTTT
>nega9641
AACTGCTTTTATTCCTTTTTTTTGCCAA
>nega9642
TTCACTGTATGCATTCTGGAACTGAGACT
>nega9643
ATAAAGGCATACGTTTAATTGTGGCTGGAC
>nega9644
CTGAATTCTTGTAAAGAGGAGCGTGCAGG
>nega9645
TCACTGGGGGCGAGCTTTGAGGTTACAGAAG
>nega9646
CCAGTTTTTCCATGTTTGTATTTCTCTGTTT
>nega9647
TGTCTTAGCCTCTCAGGTAATGGTATTAT
>nega9648
TCAAAATCCAGGACTG
>nega9649
CCTGGGTTTGATTCCCAGTTCTCGATGAA
>nega9650
ATAATGATGCGCTACACCGACTGACATTTA
>nega9651
CTGTCTTCAGACACTCCAGAAGAGAGGGTA
>nega9652
GGGCTGGTGCCCTAATGACTCACTCA
>nega9653
CCTTCAAAGAACTTCTCCAGCCTTGG
>nega9654
AAGAAAATCTGTCTCTTTTTAAAAG
>nega9655
AGCTTCATAGACCAGGATGGCTCTGAAGTC
>nega9656
TTTTTTCTCATGGTTTCAGGGGAATAAGCT
>nega9657
CACACCACCGCCCTGCAGGATGGTTCCAGTG
>nega9658
TTATCTCCAGAAGGACGGGAATCTTATAAAA
>nega9659
CTCCGGCCTGGACTGTGA
>nega9660
ATTCTATCTGTAGCCAAATGATGACCTT
>nega9661
AGGAGACTTTTGGGTCAGATCCAGTT
>nega9662
GTATTCTCTGAGCATTGAAGGAAGCAATA
>nega9663
ACAAAGATTTGGGAATTTGTAAAATT
>nega9664
GCCAAGAAAGATTTTGTTCTTAAGTTAAT
>nega9665
CCAGGGCCTGACACCTTTAGCCTCTCTGAG
>nega9666
GGCCTGAAAACATTCATATGAACCACACAG
>nega9667
AAGAGAAGCATGTAGACGA
>nega9668
ATAGCCAAGGATACCCAGAAAAACCCTGT
>nega9669
GACGTAGCCTCCATCACCA
>nega9670
TATGTTAACTTTAAGTAGCAAAAATTTTC
>nega9671
TGGCATATGCTTTCACTCCAAGCAC
>nega9672
GATGACCCCGAGATTCTACAATAAACC
>nega9673
GCTCTTCTGGAGGTCCTGAGTTCAATTCCAA
>nega9674
AAAAATCTTGGAATTTGTTCTCTTATGCT
>nega9675
CTTACAAAAAACTACTACTGTTTCAGAGGA
>nega9676
TTGATTACCACATGGTTTTATG
>nega9677
CATGTAAGACCTTTGTTG
>nega9678
TCTGGAAGAGTAGCCACTTAACC
>nega9679
TACCCTCAAACCACAC
>nega9680
TTCTGGTGCATCTGAAGACAGCGACAGT
>nega9681
ATTAGGAGTCATTTGATTGCTATGTTCCT
>nega9682
TTAAGCAGGGCAGGAACCTGGAGGCA
>nega9683
GCTTGGGCTATATAGGCAAGAACCTATCA
>nega9684
CATTGATCCTCCTTGACAGCCTTGGGGGTCA
>nega9685
AAAAGAGAAGTCAGTGCTCTTAACCACT
>nega9686
GAGGTTAAGAATGCTTCCTGCTCTTCCAGAA
>nega9687
TTTTTGCAGAGAGGGTCTCATTA
>nega9688
AGGCTAAATGGAAGCCTTTACAGCTACCTC
>nega9689
ATTTAGGAGGCTGAAACAGGAGTCTCATGCT
>nega9690
GGCTGGCCTCAAACTCAGAAATCCGC
>nega9691
TGAGAACAGTGCAGAAGATGGAGGCCTGG
>nega9692
CCTGGCATTCCCCTGTACTGCGGCATATAAA
>nega9693
CTGATCCAGACCTTGACCTTGCTGCCA
>nega9694
CATTGTTTGGGACAGTGTTTTTCTGTTTAT
>nega9695
TGCTTCTAGCCTGCCTTTAAA
>nega9696
ACCTTGGGCTCTGAGCCAAGAGAAGG
>nega9697
AGTATAAGAAGGGCAAGGACTCTTTGTAT
>nega9698
TTCCCCGTGGTGACTTCCCTG
>nega9699
ACAAGGTGGAAGTCGGTT
>nega9700
GTTAGAAAGGGAAAACCAGTTTTCTGTAAT
>nega9701
AGAAGAATAAGCCATTTGAGGAGCGCTCC
>nega9702
CAGGAAGGCAGGGATTGTTATCATATTCTA
>nega9703
CAGCATTAGGAAGATTGAGAACCACTGCCA
>nega9704
AGGAGGTTATAAACCAGCATAGAATAAC
>nega9705
AAGAAAAATTCTATGATGAAACAAAAC
>nega9706
TTATCCAACAACTGACAGGAACAAATA
>nega9707
CTATATTTGAATATACATAACATACA
>nega9708
CAGTGTCCTAGTTCCCTTCCCCCAGGCA
>nega9709
CTTCCAAAGGTCCTGAGTTCAAATCCCAG
>nega9710
GAGCACTTTTGAGACAAGACCAGCACA
>nega9711
GGAGACGGAGGACTAGCTGGTGACA
>nega9712
TTTTTCTGAGACATCATTTCATTAT
>nega9713
GGTGAGCTTTGTGGTTTCAAAAGCCCA
>nega9714
TTGAAAATGATTGTCC
>nega9715
CACATGCACACACACACACACTCA
>nega9716
TGCGGGCCCCCCCTGAGGTCTC
>nega9717
TGGCTCCACCCCTGAGTGCTGGGAT
>nega9718
GTAGTAGTGTGTACAGTT
>nega9719
AAAAAGAACTGGAGTAGCAAAAATAT
>nega9720
GATATTGGGCATCTTAATTTCTGTGTGAC
>nega9721
TCTCAGGGGGCAGAGGCAGGCAGGCCTG
>nega9722
TTTTTCTGAGATAGGGTTTCTTTATGTATC
>nega9723
TATCCAGATGCTCTTTGTGTTAGGCA
>nega9724
CTTGCTATATAAACATGAGCACTTAAGTTC
>nega9725
AGGTTATCTTTTGTGGCCACAG
>nega9726
ACACACACACACAATCTCTCTCTCTCTAAAT
>nega9727
GGGAGTCTTTTGACTCACTTAAAGCATTA
>nega9728
TAATAAAATGGAGCATGATAGAG
>nega9729
TGGGAGGGGTACAAGGAACGAGTCTAATG
>nega9730
GAGTCTATGTGCGGATTCTCACATCTCTA
>nega9731
TTTGGGGGAGATTCCTTAA
>nega9732
CAGAACAATTGTGGGAAAAAAAAAAAAA
>nega9733
TTAGTGTACATATTCTAATTTTCTTTGTT
>nega9734
TCAAAATATATTGTATGAAATATTTA
>nega9735
TCCTGCCTCTGCTTCCTGAGTGCCAC
>nega9736
TTAACTACTACATACTTTTTTTTT
>nega9737
GTCCTGGCTGTCCTGAAACACACTCTGT
>nega9738
ATTTTCTTTAAACACCTTTGTAAAATGTTTT
>nega9739
GTCTCTTGAAACAACCATGCATTTC
>nega9740
TAACTCTTTAGTTTTAGGGGATCAAATG
>nega9741
TTCATAAAGGCAGTTCCTTTTCTTTGTTGGG
>nega9742
ATGAACTCTAGTATCATCCGTGTTTGTGTTG
>nega9743
TTCCTGCCAGCTTCATCAGAGGAGTCC
>nega9744
GGTGGTTTTAGCCACTGTCTCCACAT
>nega9745
CTTTTTTTATACCCAGGGGCCACAGAGAT
>nega9746
CTTTCTCTCTTTCCTTAGAAAACAAATGGGC
>nega9747
CAGGCAACAATCTAATAGGGATTGGGAAG
>nega9748
CCTGTTATGAGCCACCATGTGGTTGCTGG
>nega9749
GCCAGTCCTAGCCGGTGCCGTTAG
>nega9750
CAGAAGCAGAAGGAACATTGCCCAATACAT
>nega9751
TTCTCCAGCCCCAAATCTGCCTGGATGCC
>nega9752
TAGGTCAAGGCCATAATC
>nega9753
AGGGTTTTTCTATGTAATATCCCTAGC
>nega9754
TTCTTTCTGTATGCCTCTGCCTCCTGAGTG
>nega9755
AATTAATGCACTAATTACATTTTTAT
>nega9756
TAGAAGAGAGTGACGATTCCCAACTTA
>nega9757
GTCATAAAGGTATCTGCTGTTTCTCTCTGG
>nega9758
GCTGTTGAAATGTTTTTATTGGG
>nega9759
TCCCGAGGACAAACCAAAGAAGTCATCCCA
>nega9760
TTGCAACATGGAATTTAGGCATAATCT
>nega9761
AAGGCTCAATTAGTGATCAGTGGAAGAGGG
>nega9762
CATGTTTCTACCCCCATTCAAGGTGGGTCTT
>nega9763
TCTCAACCTTCCTAATACTGCAACCCTTTA
>nega9764
AATATACACTATGGAGAGATCCT
>nega9765
GGCATAGAAATGACAGTGTGTTCAA
>nega9766
TGTTCTCTACAGTTTTTATGG
>nega9767
GTTGTGTGTGTTTTCATATGGGTGTATT
>nega9768
GAAATTGTTGAAAGGGGTAGGAAAA
>nega9769
CCTCTTGTTTGGCTTGCACATGGCATGTG
>nega9770
GGCTTTTCTCATTTCCCTGCACAGAAGCC
>nega9771
TTATTAGGACCTTTGGCAGAGCACTCAGTG
>nega9772
TGGCTAGCTTGAATTTACTATGTAAAC
>nega9773
AGAAAAAGGCAGATCTCTGAGTTCAAGGCCA
>nega9774
AAGGAACTTGCTTGGCCAGGGACGGGCCTC
>nega9775
AAGAACTCTGTGAGAGGCATA
>nega9776
TGCTTATGAGAAGCTTTTAATAACCTGGGAG
>nega9777
TACTTTTAACACTGAGTCATCACTTCAGCCC
>nega9778
CAGAGTCAGAATCCTCCTGCCAAGCCC
>nega9779
GAGAATTAAGAAATGCTTCAATTAAT
>nega9780
AGTCAGTGGCTGCCATACGTTCCC
>nega9781
CCACAGACGGGATGGTTTATAAAGA
>nega9782
ATCTGTCTGTATGTCTGCCCTTTCT
>nega9783
CTGTACTGGATAAACTGCACCA
>nega9784
TCCCCTAGGGCATTGGTG
>nega9785
GCCAGAAAGACTCAGGTTAACCCTTAACT
>nega9786
CAGTACACATATCCACCCCTCCTGTACCTT
>nega9787
ACCAGGCTGGCCTCGAACTCAGAAGT
>nega9788
CACCCACTCACTCACCCACTTACCCACTCAC
>nega9789
GAGGCCCATTGGACTTGCAAACTTTATA
>nega9790
AGTGGAGGCAGGATGGTCAGAAATT
>nega9791
TCCCCTCTCCCCTTCTCCCTTTCTCTT
>nega9792
CTTCTAATTCTTTCCTGACCCTGGC
>nega9793
TTAGACAGAGGGGTTAGTATCTAGAAT
>nega9794
GTTGGGGCTTTCCTGCCCTGTAAGTCTCAG
>nega9795
TATCTTGATTATGAACTAATGCAGACAGT
>nega9796
AATAGCAGTGGTGTTAGGGTC
>nega9797
AAAAGACCAAATCTAAGAAAAATTCGAA
>nega9798
CCCTATTAAAATGCAGCGAAAGATAATA
>nega9799
AGAAGTGTGGCACCCGTGTCAG
>nega9800
GCAGTGTTCTCCTGTATTTCTTTAAGTGA
>nega9801
CTATTAGGAGGTGTGAACCTGTTGTG
>nega9802
GCTAAGCAGTGCTTAATGACTGGGGAGCTC
>nega9803
CTGAGAACACCTTACGGGAGTCAGTTCTCTCC
>nega9804
GCTTAATCTTTATTGTCATCTTGACTGGA
>nega9805
GACTAAGAAGAATGGAGTGTGACTTAG
>nega9806
CTGTTTCTCTGTCTCTCTC
>nega9807
TGAGAGTTCTACATCTTGACCCACAGGCA
>nega9808
ATCAGTGGCCAGCTAGTCT
>nega9809
GAGTTCAAAGCCAGCCTCCACTACATAGT
>nega9810
GAGGGAAATAACCAGGACATGGAGGCAT
>nega9811
TTCCTTTTTATTTACCACCATGATTAAAAG
>nega9812
TAATCCCATGCATCCTATCAAATTACCAC
>nega9813
AGAGAACCTTCCTTTGCATCAGACGA
>nega9814
AAGTATTTGACATGTAGGATATCTGATACGT
>nega9815
ATGTATATGCGTGTATATTTTATGCATATA
>nega9816
TTATTATCAGCTAGCTGAGGACGGTGCCG
>nega9817
GAATTCTAGGGTAGGTGACCTCTATGTT
>nega9818
TGAGGAGTGCCTCTGAGCATAGCTGTGAG
>nega9819
TTGAGCTGCAGACATCGGGCACCTTCCCTG
>nega9820
TGCCTCTGCCTCCCGAGTGCTGGGA
>nega9821
CCTTTTCTTCCCTCCCCTCCTGGCTCC
>nega9822
TACAGTATGCTTCAAGAAAAAAA
>nega9823
GTCTGCCCCTGCAAAACATCACATGCCCT
>nega9824
TTTTAGTTACTTTTCTCGATGTGACAA
>nega9825
CTTGCCTGTGAGTGAAATTCTGGGTT
>nega9826
GAGACACAGAAAGGTCACTAGTTTG
>nega9827
GTGGGAAAGCAGGCGAGCTGAGTATTTTC
>nega9828
AATAGAATTACTATCCTGTGCAGACTGACT
>nega9829
TCAGAAATGTATATGAAGCAAAAAAA
>nega9830
ATCGGATCCCCATTACAGATGGTTGTGAG
>nega9831
TGCTGATTAAGAACTCTCTGGAAC
>nega9832
AGGACCATAGCACACCTAGAAGTCTGCATCT
>nega9833
CTGAGGAGTCAAGGCAGGGGGATCTCGAGT
>nega9834
GATGAAGGTCCACTTACAGTATTAACTAAC
>nega9835
TAGGAGGACCCAAGGTCACCCTTGGCTACA
>nega9836
GCTCTTGATAGTAGAA
>nega9837
ACACACAAAACCAGCCAGTAGAATCC
>nega9838
GCCACCATGTGGTTGCTGGGATTTGA
>nega9839
GCCCTGTTTTATTGAAGAGAGTCGGTAAA
>nega9840
GAAGACCTGGGTTCGCAGGAATGGGACA
>nega9841
TGCCTGCCTCTGCCTCCTGAGTGCTG
>nega9842
ACCACTGAAAACAGAAAGCTACTGAAGA
>nega9843
CAGATGTTGTGGTTCAGCCTCTGAATCTC
>nega9844
AGAGGGGGGAAGGGGGCATAGATCTTTTC
>nega9845
TGTGTCTTGTCCTATGTTTCTGAAGCACGG
>nega9846
GCTGCAGCCCATTTCCACAGTGC
>nega9847
GCGTGGGCTTCAAGTGCCTGCTG
>nega9848
CTTGCTCCTGTTTTTCAAATGTTGGGATT
>nega9849
CTACTTCAGAGTGACAGTCTGGAAAACA
>nega9850
GTTGGTCTTCCTGTGGTGTTCCTATTCACTTC
>nega9851
CCCAGATGCAGACCTGAGGACCTGGGTTTA
>nega9852
AAACTTAAAGATTGTAATTTAAAAAAAAAT
>nega9853
TTGTGTCCCTTTAATTTTCTTCTCTTATC
>nega9854
GACACCATAGATGATCTTTAGAAAGCTTT
>nega9855
TCAGAGAGGCAGAAAGATCTTTGAGTTTG
>nega9856
CTTTAATCCCAGCATTCTGGAGGCAAGGG
>nega9857
ACAATTAGATTAAAATTTAAAATATAT
>nega9858
ATAAGGCTGCTTGCTCACATCTGGCCAATC
>nega9859
ATCAATAAAGACGCTAGCGGCTAATGGTTG
>nega9860
CTCCTAAAAGAGATGGCAAAGCAGTCAATG
>nega9861
GAATCAAAGAGTCTGTGGCTGGGTTGG
>nega9862
GACAGGGTTTGGGGATCCGGCCATCGGCACT
>nega9863
TGTATTTTCCACTAATTCTTTATGT
>nega9864
CCTCCACCAGACCCTGACCCTCCAC
>nega9865
TCATATATATGTGTATCACATGCATGCCG
>nega9866
CAACTCCACCAAAAAGCCTC
>nega9867
ACCATCTCTCTCTCCAATGTGGCCA
>nega9868
TAGAGACAGTTGTGAGCTGCCTTGTGGGTTC
>nega9869
ACAAGCCACAGGCCTGGCAACCTGAGCT
>nega9870
AGCAAAGCAGATGCCACACCAGGATCCTTC
>nega9871
TCCATAGTTTTAGGTATCCATGGGG
>nega9872
AGGCAAATAACAAAAATTACTGCAGGTTT
>nega9873
TAGACCTGGAATGTAGACCAGGCAGCT
>nega9874
ATTCTAGCCACAAACTCATGGTAATCCTCC
>nega9875
TTTAGTATGGACAGAGCCAACCCGGCTAC
>nega9876
TCCCAGTTAGATGACAGAGGCCTAGAAGGT
>nega9877
TTTAATCCCAGTACTGGGGGGTCAGAGG
>nega9878
TATGAGAATGTCTCTGTAAGAAGTATCGAT
>nega9879
ATGTCTCACTCTGTAGTCCCTGCAGGTCTG
>nega9880
ACTGAGTTCCAGGACAGCTATGACTACTC
>nega9881
AGGTCTGGAGACAAGATGTTG
>nega9882
CCAGGCTATACAGAGAAATCCTGTCTCAAA
>nega9883
TTCATGTCTTTTTAAAAATAACCCACTGAG
>nega9884
GACTGGAGTTTCTTTTTTTTTTTTTTTTCAT
>nega9885
AGGTCCAGGACTGAATGAAAAGGGGAAAGG
>nega9886
AGGCCTGGTCCACTATAAAAGGAGCTG
>nega9887
TTTTTTGTTTTGTTTGTTTTGAGGCGAGG
>nega9888
TGGCTGGCCAGCGAGCCCCAGAGATCTG
>nega9889
AGGTGGCCAACAGTCTCGAAATGTGTCTATG
>nega9890
TACAGCTAGAGATGAAAT
>nega9891
AATGTAAAGAAGTATGTAA
>nega9892
CTCGGAATTGTGGGGTAAAATAAGCTCT
>nega9893
TAGACTTGGCTAAAATTGTTTCTTCAGTC
>nega9894
GAATCATCATTAAAGAGATCAGAGAGACTT
>nega9895
GTGTGTGTGTGTGTGTGTGTGTGTGT
>nega9896
AATCATTCCATCTTTTGATATCTTAGTTA
>nega9897
CTAAGGAGTACATTGAAGAGTCAAAC
>nega9898
TAAGAAAAAGGAAAAAAAAGATCAATTTAA
>nega9899
ATATAAATGAGTCTCTCATCAAGTC
>nega9900
TGCTGAGAAAGCATTGGACAAAA
>nega9901
ATTTGTAAAATTTTCTTTGTTTCTATTTTAT
>nega9902
TTGGGACTATCCTCTCAGTG
>nega9903
CTGCCATGCTCCCACCTTGATAATAATGG
>nega9904
ATTGGATCTGATGTTCTCTTCTGG
>nega9905
GATTTAGTCTTAGGTGTGGGATATGGGGC
>nega9906
GCACTTGTCATCAAGCCCGACCACTT
>nega9907
AACTCAGATCTTCATGCTTATTCAGCAAG
>nega9908
TCAATTTTTTCCTTATATTTAT
>nega9909
TCTGCTCTGCCCTGTGCTCTTTGCTG
>nega9910
ACCTCAGAGGTATCACCTCACTCTTTACA
>nega9911
GCATGTTCATGTCTATATTTGAATATACA
>nega9912
GGTTAAGAGCACCGACTGCTCTTCCAGAGG
>nega9913
TCATCCTTAAAGCTATGTCTGTAGCTAGAA
>nega9914
CCCTATAAGAAGGCCTGTGTGCCTCTGTC
>nega9915
GGTTGAGGTGAGATCCAAACCCTGGTTA
>nega9916
CCCACTCCACTCCTCCCCCACCCCTCCCTG
>nega9917
GCAACACCACACCTGGCTTTTGAAGAC
>nega9918
ACTCACTTTGTAGACCAGGCTGGCCT
>nega9919
GGATATCCCTTCCCCCTTCTCCCTGCTCAC
>nega9920
GCATAGACCTCTTCAGACTACTTCTTGCT
>nega9921
CTGGCTTGCTTCCCCTGGCTTGCTCAG
>nega9922
GTCAGGAAATGAGAAAGTTTAAAGTAAAA
>nega9923
TGGGTGTGGTGGTGCACAGCTTTAGTTTCAG
>nega9924
GGGAGGCAGGAAGATCATGAGTTGAGGGCC
>nega9925
TACCCTCTACTACCTGAGTTACAGACA
>nega9926
CCTGGAACTCCCTCTGTAGACCAAGCTGGC
>nega9927
CAGGAGGCAGAGGCAGGGGGCTTATGAATT
>nega9928
ACAGCTATAAAATGGCAACAAAAAATAAT
>nega9929
AAAAAAAAAAAAAAAAAAAAAAAAACT
>nega9930
TGAAGGCTGATGCAACAAGATTGCTG
>nega9931
GGTTCCATTGGTAAAGAACCTGGCAAAA
>nega9932
GACAGACAGACAGACAGACAGACAGA
>nega9933
CAATTGTAGACAAAATACTAGCTT
>nega9934
GTCATGGTAATCAGTTCACATGGTACATGT
>nega9935
GCAGCTAGAGCTATGTGTCCCTCCATGTG
>nega9936
CCAAAGGTGGAGGCCAAACTCTGCATCT
>nega9937
TATTGGGAAAGAAGAAAGAGGAGTTTA
>nega9938
CAATGCTTCTCATCTCCTTGGGCACCT
>nega9939
TTGTTTCTGACCTCTACTCTTTACTCT
>nega9940
GCCCTCAGTAGCTGAGCTCTCTCCAG
>nega9941
GTCATCATACCTAAGTC
>nega9942
TTCTCTGCATAAGTAGTCTGATA
>nega9943
CGCCGGTAGGATTTGCTGAAGGAGGCA
>nega9944
CACTTGGCCTCCAGCTGGTAACACTATTTT
>nega9945
AAAGGGAGCTTAAAACGTCTTTCAAGAAGT
>nega9946
ATAAAAAAGAAAGTGCAGGAACTAGCCAGG
>nega9947
CATGTTCATGTCTATATTTGAATATACA
>nega9948
TTATTTTTATTTTTTTCTGTTTTGTTTT
>nega9949
TTAATCCAAGCTGTTTGGGACTGAGGCA
>nega9950
TGGGATTAAAGGTGTATACCTCCACCATC
>nega9951
CATAGAACTTGCAGGCTACCCAGCCTAGCC
>nega9952
TCTACATCCTGCTCCACAGATACTTACTT
>nega9953
AGGTTAGCCTAGGCTGTATAGTGAGACC
>nega9954
ATTTGGGTATGATTAAAAAGGTATAACACG
>nega9955
CTATTTATGTCTTTCCCTTTACTTTGAGT
>nega9956
ACCTGGGTTCGGATTTTGGCTTCACAGCTTA
>nega9957
GCTCTGTTTGGAAGGCCAATGAAGAA
>nega9958
ATCTGGCTTTTACATATGTGCAAGGGATT
>nega9959
CAGGCTAGTCTTGAACTCAGGGATCTGTT
>nega9960
CTGGAAGTGTCCTGTTGC
>nega9961
ACGAGCCAACTGAAGAAGACCTGGTG
>nega9962
GGGCCTGTGGTGAGATCCACCTCACAGCA
>nega9963
TTTCTTTCTTTTTTTCTTTCTTTCTTA
>nega9964
CAGTGATTCAGCTCTCCCAGAGAACCTGTG
>nega9965
TGTCACCTGTGTTGTGGTGACAGCAACTG
>nega9966
CTGGTCTCCAACTCAGGGGATCCACC
>nega9967
TATTTGTGTTTCTGTGTACGTGAGTGCCTGC
>nega9968
GATAATACGTAATAAAAAAGAATAAAAA
>nega9969
TTGCTGCTGAGGTTTTCGTACCTTCGCGGA
>nega9970
ATAAGATAAAATAAAAACTTTCTTCCATATG
>nega9971
CAAGAGTTAAAAACACATGTTGCTCTTACA
>nega9972
GTTCAAATCCTAGCGACCACATAGTGGCT
>nega9973
GAACTCCACATAAAACCAGATACTCTGAA
>nega9974
AGAAATATATACTGTCAAGACTGGATCAGA
>nega9975
CTCTCCTCCTCTCTTCACTAAAACGAGTC
>nega9976
TGGTTTGAATATGCTCTACCCAGGGAGTGA
>nega9977
TTTTCTTTGAGACCTGGTCTTGTTTATG
>nega9978
ATGATGTGTACCAAGACATCTTGC
>nega9979
CTTGAGGCACAGTGACCATGCAAAGC
>nega9980
GGAATTGAACTCAGGACCTCTGGAA
>nega9981
TGGTTGGTTGGTTGTTTTGTTTTGTTTT
>nega9982
GCACAATCCCCGAGCTCAATCT
>nega9983
ATTTGACTGACTGTAGTTTTCTGTATAATA
>nega9984
GCTCCTGAGAAGGGGAGGAGTCTGG
>nega9985
TATCTCCACCTCCCAAGTGCATTATAGGCA
>nega9986
CTGTAGTTTGCGGCTTTG
>nega9987
GACAGACAGAAATATGGAAGGAAAG
>nega9988
GGAAGAGAGCTCCCTCCTAGCTGCCTGAG
>nega9989
ACATGTCAACCCACATATGT
>nega9990
TTGAATGATCTTAATTAAAGTTTATCTGCCT
>nega9991
ACACGCTGAGAACCCAAGTTGAGACCACC
>nega9992
GTGGGTCTTGCAGTGC
>nega9993
TTTTTGTATATAAGAAATCTTTTTA
>nega9994
CTCACCATAGGCTCACCAGCCTCAAA
>nega9995
TGACCTTCCTGGGTTTGTTTTGTTTTG
>nega9996
TGCAACCCTTTTTCCTTATCTTG
>nega9997
TGGAACTTTCTATGCAGACCAGGCT
>nega9998
CCGGAGTAAGAATAAACACATCAAAGATA
>nega9999
TCCAGGTAAGAATCTGCAGGCAGGAACTG
>nega10000
CTTAAGTGCTGGGATTAAAGGTGTGTGCTA
>nega10001
TGCGTGAGCCGCCATGCTCCTAACAGTG
>nega10002
AAGGAGGCTGCATCTTCATGG
>nega10003
CACCAGGTTCACTGAGAGAGGCTGTCTCAG
>nega10004
TTAGCCATGGAATCCTGAAATATTCTTCAT
>nega10005
TGACCTGCATGCAGTGGTACCTTC
>nega10006
GCCTATAAAATAACGGGCACTAAGTAAAT
>nega10007
GCTCATGCCTTTAATCCCAGCACTCAGAAG
>nega10008
AGATTAAGCTCTTCATAAAATAGATTACAT
>nega10009
AAAGGGAAGGGAAGGGGAAAGGAAAGGGAA
>nega10010
AATAGAAGCTGTATTTGACAAACCCA
>nega10011
CATACATCCCACAAACACAGACACAC
>nega10012
ACAAAGTGAGACTGTCTCAACAAAACGGG
>nega10013
CTTACATAGCATTGTTAAGCTCAACTTGTG
>nega10014
TCCCCAAAGCTCCCTGTATCCTCCCCA
>nega10015
TTAAGGTGTAGGGGTGTG
>nega10016
AGTTGCATTTCACTCACAGTACCCACTGTA
>nega10017
ATTCTTCTTTCTTTAGGACTCTTAT
>nega10018
TTCAACTATATGATCTTAAAGATGTCATTCT
>nega10019
TTGCCAGCTCCAGACAGTTTCTGTGATTGT
>nega10020
ACATACATGCAGGCAAAATAAAATAAAATA
>nega10021
ATTACCTAACTCTGTATCTACCCAAC
>nega10022
CTGAAAAGGTTAACTACACTCAGGAAA
>nega10023
AGAAATATTGCTCTGTCTACACA
>nega10024
AGACTTGTGAAGAAACATTTCACTGAAGC
>nega10025
AAAAAGAATCTGTTGGGTGATTATTAG
>nega10026
CTCAGAATAGCAGAGGCAGTGGAGGGG
>nega10027
TGTTAGATTAAGAGTTCAAGACTGA
>nega10028
GGTGAGTGGATCACAGTGCCTGCCCCA
>nega10029
TCTGTACTCCATTCCTCTGTTGAGGG
>nega10030
ACCGTTTAAATCCACGGGT
>nega10031
GGAGCAAGCATGCTTAACTGCTTGACATCA
>nega10032
GAGGTTTGGCTGTAAGCATCCTTTTGAATAC
>nega10033
GTGATACCTTCAGAAGTTCTTTTATTGTCCA
>nega10034
TTTTTCTTTGAGTTTGTTTATATAGTGGAT
>nega10035
GTTTATTGCAGAAAGACAGAGAGGGAGA
>nega10036
TGAAGGGGGAAGGTACTGGATGGTCTTGAAT
>nega10037
GTGACAATTTCCATGG
>nega10038
CTGCCAGCACTACAAAATGTAGACCTCAG
>nega10039
GCTGACCCAACTCAGAATCTC
>nega10040
CTACAGTACTGTCATCATTCAAACACCAA
>nega10041
GGATGGGGACACAGTGGCTCAGAGGGTGTT
>nega10042
ACACACTTCTGAGGAACTGATAAT
>nega10043
AGCGCAAGGCCAACAAGGCTTCA
>nega10044
GTTGACATAAAACTAGCCAGCACAGAAAC
>nega10045
GAGTTGCCTGGGTTCTAGGAATTGAGCCTA
>nega10046
GAGTCTAGGAGAGTGAGGTTGGTATAGGCA
>nega10047
ACCACCAAGGTGTGTGTGCCATCTATTG
>nega10048
AATTTTAGAGTTAAGAGGACCCTTTTCTG
>nega10049
TATGAAGTAGAAAATTGTTCTATCATGGTC
>nega10050
GGAATGCTTCTTCCTGGCTGGTTCCT
>nega10051
AGAAGCTCGTAAGGGCCAATTATCACATTTT
>nega10052
ATGGTCTCGATTACTGCAG
>nega10053
ATGGTTCAGTAGTTAACACTTAGTTGATCTT
>nega10054
TTTCTCAGAGAACATAGGTTCAGTTCTCA
>nega10055
CCAGAGACCCATCTCAAAAA
>nega10056
TTCTGTAGATGTATTCCATTGGAACCTGA
>nega10057
ATGTCTTGTTTTTTGGATTTTTTTCTTTTT
>nega10058
AGAGCACTGACTGCTCTTCCAAAGGTCCTG
>nega10059
CTTGCTGCTGATGGCTTTCTCAGCCTCCTC
>nega10060
TTATCTTGCATCTATTTTCTTTAAAAAAA
>nega10061
TCTGCACATCCTAGCACTTGGGAGGCT
>nega10062
GGTTTTGTTTTTGTTTGCGTGTGTTTTG
>nega10063
TCCAAAGTGCGCCACCACCTGGCAAG
>nega10064
ACTAAGCTAGATCTCAGGGCAGGGCA
>nega10065
AACATTGTGCCTCACAGGTGTA
>nega10066
GCACTTTAGTGACTGAGACACCTT
>nega10067
TCCTTGGACTTCCATTCACAGCTGTGACTG
>nega10068
AAGAGTAATCATCTTATGAGAGCGCTCATA
>nega10069
TAAAATAAATCAATCTTTAAAAGTGTAGA
>nega10070
TACAAAATAGTCTACCCAAACCCCACAGA
>nega10071
AGGCACAACCCATTTAAA
>nega10072
TACTCTTTCTACCCCTCTCTAAG
>nega10073
CGACTGTTACAAATTGTAGTGTAAATATTTT
>nega10074
CATGGGAACGTTCCAGTGTGTTCACA
>nega10075
GAATGTTTCTGACTTTAGAATGTTGATATTT
>nega10076
TACATGTTGTAAGTGTGTTATCTCC
>nega10077
ATGGAGACCAGCCTGGCCTGCAGCTC
>nega10078
GTAAGTAAGGGTGCTTGCCGAGTGTCAACC
>nega10079
TGAGCCACCATGTGGTTGCTGGGATTTGAA
>nega10080
TGCTGGCATATGCAACTGTGTCTGCATT
>nega10081
TTTGTGAGTTTGAGACCAGCCTGGTCTACAG
>nega10082
CCTTGGTTTCCTTATTTAGAGGAAGTGC
>nega10083
ATATCAGTAACAAGTAGTAATTTTTAATAA
>nega10084
AACCAGTCTGGTGGGAGAGATGTCT
>nega10085
AAGTGCCCTGACCACAGCTTAAGGGACAA
>nega10086
TGTGTGTGTGTGTGTGTGTCCCTGGAAAC
>nega10087
AACTGTATTAAAGAGTCGCAGGTTGAG
>nega10088
CAAGTCAGTATGCAGCACTCCTCCACTGAT
>nega10089
TGTGTGCCTGTGTGTGTGT
>nega10090
CAAGGCAGGAGATGACAAGTTCAGGGC
>nega10091
TGTTTAGACTACCTGT
>nega10092
GCTGGCCTCTAAGAGAGATCCACCTGCCT
>nega10093
CCTCTGAGTTTGGGGCCATCCTGCTCTCCATA
>nega10094
GACTGAACCTCTGAACCTTTTTCATAGCCC
>nega10095
TGAACTCGGGCCCTTGTATTTTTCAGGGC
>nega10096
GATATGCCTGGACATGTGTGTG
>nega10097
TATATCATGTATAAAATCCTGCATCTAGT
>nega10098
TCTTTGTAAGAATCAGCTTAACATATGT
>nega10099
ATCCACAGGTTGAGAACCACTGCATT
>nega10100
AGAAATTACTTACATAAAAGC
>nega10101
GATATTGAGGTGTTAGTTTCATTATATAT
>nega10102
GCCTGAAGTAATTACTATCTGATGCT
>nega10103
AACAGTAACAACATTACA
>nega10104
TGGTTGCTTGGGTGGAGAAGCCATTG
>nega10105
ACAGAAGTCCACCTGCCTCTTCCTCCAA
>nega10106
AAGCCTAAGGCACACAAGCCC
>nega10107
AAACCCCAAAACAGTTATTTCACCCCC
>nega10108
CTCCACACAAGCTAGGATTGTCTGGGGA
>nega10109
AGATGCCAGAACTACCAAAGCAAAAACTTTGC
>nega10110
TTGTTGCTGTGACAAAATACTGAACGAAAGCC
>nega10111
AGGAAACAGATTCCAGTGA
>nega10112
TGTAAATGAAATAAATACCTAATTTAAAA
>nega10113
TGTTGCTTATGTTCTTGCCCTTGCCTTTCA
>nega10114
GGAGAGGACTAGTGATGTTGGGAATGGGGA
>nega10115
ACAGTATTTATTCTCTGAGCTCTTTC
>nega10116
TCTTGGGTTTCCCTAAGGAAACATCACAGAT
>nega10117
GTGTGAGAGAGAGAGAGAGAGAGAGA
>nega10118
GAGGTTGAAGTATAACTTTGGGGGTCA
>nega10119
CCCGCAGCGGACTCCACCACCTCCCAGGC
>nega10120
ATTCTCTCTGTCAAAGATAGGGAGGTGG
>nega10121
GGCAAGGCAGGAGGACCAGTCCA
>nega10122
AGGTACTGAGTTCAATTCCCAGCAACCAC
>nega10123
GGTGACGCCACAGCATCCAACTTGCAAAG
>nega10124
GCCCTCTTCTGGCCTGCGTGGACACCAA
>nega10125
GCTGGTTAAGGGATAATTGCTACCATAT
>nega10126
TCTTTTGTTTTTCAAGACAGGGTTTCTTC
>nega10127
CATCTACCCTCTGCGGCTAGTTGTCACAAA
>nega10128
GTTTCAGGAAAGCCTCCAGGAAGAAGTAA
>nega10129
GCATGTTATGCAGGCACTTCATCAT
>nega10130
TATAGATTACATGATGACACC
>nega10131
CCAGGACAGCCAGGACTATACAGAGAAAC
>nega10132
GGCTATCTGTGGGCTGGTTCTTCTCTCTT
>nega10133
ACATTGAAGTTACCTGATACAAAACAAAGGA
>nega10134
ACCTGAATTCAGGTTCCAGCATCTGTGTAA
>nega10135
CTCCATCAGTCCTTTCTCTAATTCCTCCATT
>nega10136
TGACATTAATTTGATTCACCAGGAAACAG
>nega10137
ATTGATTCCTGCGATTGTGTTATGTTTGG
>nega10138
GAGTTTGATCCTTATGGAGAAGAGAAC
>nega10139
AGCACTCTTAAATGCTATGCCATGTCTAC
>nega10140
GGCCTTAATTTATAATCAT
>nega10141
CGAGCACGGAACTCACCAAGTTCATTATGCT
>nega10142
GAAATAGAAATAGCTGAGCAGCGCTTAAAG
>nega10143
TGTGATATAGACGCCCCATTTATGAC
>nega10144
TATTGATTGGCTTGTTTAT
>nega10145
TGTTTGTTTGTTTTGTTTTGTCTTTT
>nega10146
AGAAGGGATCCCCACATTTGCT
>nega10147
CAGTTGGATCCCTTTGAACTGTAGTTT
>nega10148
GGGAGTGGGTGGGTGGTTGAGCACTCTCATA
>nega10149
GGATTAATTTCAGTGAGAAAAAAAGTTTC
>nega10150
TTCAGCCCCAGCTAACCAGAACTACAGAA
>nega10151
AATGATAAAGATTCACAAATATGAG
>nega10152
TCAGGAATTGTAAACAATTCCTA
>nega10153
ACATGCATGCATCCCATTTACT
>nega10154
CTCTGTGTACCCCTGGCTGTCCTGGA
>nega10155
CACCTCTGTGTCCTTGGCTTCCTCCCAGT
>nega10156
TAACAAGGTAGTCATGTCAACAGGCAGTC
>nega10157
AGACCTGTAGGACGGTTTTCTTAGTGA
>nega10158
TTGAGTTCAAGCAAGGGTAGCCTTTTCTA
>nega10159
CATCCCTGGGATCAAACTCTAGCTGTCAATC
>nega10160
TAAAAACCTCAACCCCTTAAGAGTAGTCA
>nega10161
TGTTGGGTATGTTTGGTTTCCAGCTCATG
>nega10162
TGTGTATAAATTTACATATATACTGT
>nega10163
GGACATTATTAGTATAACAATGGATACT
>nega10164
CCCCAGCACTGGGGAGGCAGAGGCAGGCG
>nega10165
CTCTGTGGAGATGCCCTTCCAGCAAGATTCC
>nega10166
AAAAAGGTACAGGTAAAAACGA
>nega10167
CCTCCCAAGTGCTGAGGTTAAAAGCG
>nega10168
ATGGTTTGAAATCTGCCATAATAATAGTTT
>nega10169
AGTATATATTCGTTTTAGAAGCTCAGC
>nega10170
AAATAGGTTCCAACAGACGTACTGGCAAG
>nega10171
AGTTTACAAAAGGACACAATTTT
>nega10172
AAACTGAGTAAAGTCTCACGAT
>nega10173
TTTTTTAAGGATTTATTTATTATATTTAT
>nega10174
TGAGGGGTGGTCCCTGAAAAGTCAGTGGC
>nega10175
AGATTCCCTGGGACTTGATTTACAGATTGTT
>nega10176
AGGGCCGGTTTTGAGATTTAAAAGGACTC
>nega10177
GAAACTTAAGCTTTGGAAAGTCGGT
>nega10178
CATTGGGACAAGAGACCCTGGG
>nega10179
CTGGGAGGAGCATTCTCCACCAGGCA
>nega10180
TAACTGCTAAAGCATCTCTCCAGCCCTCC
>nega10181
GGCGCCCGCTGCCCTTCAT
>nega10182
AAGATTCATTTGCACTCAATCTACGCCTTTT
>nega10183
AGACATTTGGAAATAAAGAATGCCTT
>nega10184
CATGCCAAGCTATTGGCCCTCAGAT
>nega10185
CTCCCCCTTCCTTCATAACTGGTGTC
>nega10186
GTTGGCAGTCTCTGGACCATCTTTGAA
>nega10187
ACACAGACACCAAAGGGCAGAGCTT
>nega10188
CCAGGTGTGCTAGCACATGCCTGTG
>nega10189
TAGGAGGGACTCTCTTAAAGAGATAGAATGC
>nega10190
CAGAAGAGAAGGGGATGGGGGAAGGAGTG
>nega10191
CCTTGCAATATCTTTCCATGTTGCCCAGG
>nega10192
TCCATTTTGTCTTGTTTGAGATCG
>nega10193
TGCAGAGACCCACATTATGCAATGAGAGA
>nega10194
GGTGAATAGAAATAGAGATATTGG
>nega10195
AACTGTAGTGACAGGTGGTTATGAGCCG
>nega10196
TCCACTTCTAACAACAAACATAACAGGGA
>nega10197
AGCAAAGAGAAATGGAGTAGGAGAT
>nega10198
TCAACCTCAGGTTCCTCCTGCCTCAG
>nega10199
AATTTTGAAATTACTATTTGAATTGCTA
>nega10200
AAGGTTCCAAAGGGGAAGTGGAACAAGGAT
>nega10201
AAAACAAACTCATTTAAAATCATACATTT
>nega10202
CTCAGTAGGGTCCTCTACAAGCGCAG
>nega10203
GTGGTCTCTCTGTAAGGGCTCTCTACA
>nega10204
TGCCACCCAACATAGTCGAGCTAAAAATGG
>nega10205
ATTTCTGGATCCCCTGATGCTTTCAA
>nega10206
CCACAGCCAAACAGTGGATGGAGCTTGTGG
>nega10207
TTCACCCCTGAGGTTTTAGGTTTGGAGAG
>nega10208
GTGTACATGTATGTGTGCATGTGCATGTATATATG
>nega10209
CCACTGTGGGTGGCACCATCCTGTAG
>nega10210
CTCTCTGTAGCCCTGGCTGTCCTGGAACTCG
>nega10211
TAGTATGGTTTTGTTCATTTCCATCACCT
>nega10212
GTATATATGGAAAAAAAGTTATC
>nega10213
GTGTGCGTGCGTGTGTATGCGTGTGTGCGCG
>nega10214
AAGCCTAAGATGATATACATA
>nega10215
GATTGCTGGATTGCTGAGTTGCTGAATTG
>nega10216
AAGAGACATCAGGCATCTAAGGATCGC
>nega10217
TGCCTTTAATCTCATCACTTGGGAGGCAGA
>nega10218
GCCTGCCTGGACACTGCCATGTTCCT
>nega10219
AACTGCTTTTAAACCGCCGTGCTGGTG
>nega10220
TCCTGCTGCTGCTGCTGCTGCTGCTGC
>nega10221
GATAGTCATGAGCCACCATGTAGGCGCTGG
>nega10222
TTTAAATGAGGGCAATAATATTTA
>nega10223
GTAGTGGTGGCGCACGCCGGTAGGATTT
>nega10224
TTTTTTGGCCCTGGCGTTCCCCTGTACTGGA
>nega10225
TGCCAGAATTTGAACTCAGGACCTTCGG
>nega10226
TACCCCCAGAGCTCATATCTCTAGCTG
>nega10227
ACATAAGAATCCTACTAACAGAAATCAA
>nega10228
TACTGTTAATTCAACGCTTAATTAGCTC
>nega10229
GAACGCCGCTGGAAACTGCTG
>nega10230
TGGCCTCGAACTCAGAAATTTGCCTGCC
>nega10231
AGAAAGAGGAATACTTCTCCATTGCTGGTG
>nega10232
ACTGTGGGAGGGGGAACCAGGAAGCGGGG
>nega10233
AAGCATGCTTGCTATGCCAGTACAAGGATC
>nega10234
GAACTGGGCATCACTGGGTACCATATAAGA
>nega10235
CTCCATGTATCATATATATTATGTTTAAAA
>nega10236
ACTCGGAAGCCCAGGAACCACACAGCTCTG
>nega10237
GAGGCACCAGACACATACTCAGTACATA
>nega10238
GCAATTTACACCAAGATATTAGTCAA
>nega10239
TTATTGTTTTGAGTCAGGGTCTTGCTAT
>nega10240
GGGTATAGCTCAGTGGTAGAGCA
>nega10241
CCTGGAACTCACTTTGTAGACCAGGCTGG
>nega10242
TAAGTCATCACAATAAATTCCGTCAGT
>nega10243
TTTAAGAAGCTTCTACTCCCATGGGTTTC
>nega10244
AAGCCCCACAGATCCTTAGCACCACAG
>nega10245
TGTCACAAGATATTCTTGTTTTAAGTTCATT
>nega10246
GGCTCTGGCCTAGTCTCACAAGAGACAGCT
>nega10247
GGCTAAAGAAACTCCGA
>nega10248
AAACCCGTATGGGGTAGAAGAAAAAG
>nega10249
CCTGACCTCATTCTTAGGGACCAGTGAACC
>nega10250
GTTGGATGAGGAACGTAA
>nega10251
GCCTCAAACTCAGAGATCCCCTGTCTCTG
>nega10252
ACAGGGCCTACCTACTATGTTGAATGATT
>nega10253
GCTGAGAGCAGACTGAGTCCCAGCAAGGCAG
>nega10254
GGGCTTGATCATGGTGTCTTATCGCAGC
>nega10255
CTGAAGAGCCTGGCATGACCTGTGCTTAT
>nega10256
ATGAGCTACCATGTGGGTTCTGAGACCCAA
>nega10257
GGATTCTGATGCCAGCCGTGTTTACATAGG
>nega10258
GTTTTATGTGTTTTTAACTGATGAGCCA
>nega10259
TAACTTAGAGGATTGGAATAGATAAAT
>nega10260
AAAGCAAAGGCTCCCTGA
>nega10261
ACAACATTCTATGGTGCTTATTTGTGTTG
>nega10262
AAATCATATGTGTGCAGTGCCCATCAAGGC
>nega10263
TGTGTCAGCCTGCTCAACGCAAGGATAACA
>nega10264
AACAAAGATGTCAGCAATGTGGTCTT
>nega10265
CATGGCAGAAAAACTTCATCCATGACATCTCA
>nega10266
TAACATATTCTTTTAAAAAAGATTTATT
>nega10267
TCTGGGCACCCAGCATACAAGTGCTACACA
>nega10268
ATGAGGGCCGTGTGCACAGAGGG
>nega10269
AAGGGAGACCCTCACTCAAGCCTCAGGAT
>nega10270
ATCCATAAGTTCTGTGACTCTAGAGAAC
>nega10271
AAGGCACGTGGAGGAAACGGGATGTTTG
>nega10272
ACACCCCCACCCCCACCCCCGCCAACCC
>nega10273
TTCTTTCCTGTTCCACCATGACA
>nega10274
CACTGCTCCAGCGATCCTAAT
>nega10275
TAAATTAAAGACATACATCCCATGCC
>nega10276
CAAGCTGATCTTCAATTCAGAGCTCTCTCT
>nega10277
CATTTTATTTATTTTATTTTTTTTTTATA
>nega10278
CACAGCTGGAGTTATCATAGAGAAAGGAGCT
>nega10279
AATTAGGATTTACATTTATGTTGG
>nega10280
GAGATGCACAGGAGCCTGTAGAAACTAA
>nega10281
CTCAATAAAATAAATAATTCTATTTTTT
>nega10282
ACCCTAAGTATGGTGGACGCTATTCCATCA
>nega10283
AGCTACTAGAGGTCTTTTTAGGGCCTTGG
>nega10284
AAGAGGATATACCTGTAGAGACTTGATG
>nega10285
CTCATCCTGTCTCTACCTTCAGCATGCTT
>nega10286
ATATTTGAATATACATAACATACACACACA
>nega10287
AAACTCAATGAATCCTTTCTTCTCCTAA
>nega10288
CTGGTCAGGCAGGGTTCCTGTGTTTGTGC
>nega10289
TTTCTAGTTTTATCCATTTACTTAAGA
>nega10290
TTTTTTTTTTCTTCTTCTTTTGTTT
>nega10291
AGCTAGAGTCATCAGAGAAGAGGGAGCC
>nega10292
CTTGATCGCTCGGCTCCACGTGGTGAAAAT
>nega10293
ATATTGTTGTTCCTCCTATAGGGTTGCAACT
>nega10294
GCCAAGCATATACAGACTATCACAGTTAT
>nega10295
CCTGAAACCAGGAACCTTAACTTGT
>nega10296
AAGTACAAAAAATTACTAATTTAAAAAAA
>nega10297
ATTTGAATATACATAACATACACACACACGT
>nega10298
AAGCAGGTTGAGCAAGCCAGTAACCAGCAAT
>nega10299
TTATATTGCTAGGATGCGAGAACAGTG
>nega10300
CTCGCCAACAGATGGAATGAAATGGAAG
>nega10301
ACTCTTTCTCTTTACATAAAAT
>nega10302
GAGCAGGTCTCCAGCAGAAGGTGTG
>nega10303
CACATAATCTCATTCTTTACATCATC
>nega10304
CAGGTTGGGGGCCACAATTATGAGGTTA
>nega10305
TGTGCTTGAGTTGCAAACGTTAGGACCCAAG
>nega10306
TGAGTGTGAGGGCATGAGTTTATTGGCTCTC
>nega10307
GAGGGTGGGAGGAATGCCAAGACAGA
>nega10308
CAGCTCTCCGGCGATCCTCTAGGACTCTG
>nega10309
ACAGATCTGCTATAGAGCTGGGGGCAAGCG
>nega10310
ACTCTTCCTTCAGCTTCCTGACTTAACAAA
>nega10311
CTCTAGAAAAGCAGCAAGTGATTTTTAA
>nega10312
GCCCTGATAGATCTTTTTGTTA
>nega10313
CAAGTCCCCAGCTCCCATGTAAGGCACAGCT
>nega10314
CTGTCACTGTGCTAAACACTGCAGCTCAGCT
>nega10315
AATCCTGGGCTCCCTCCTCAGCACAGCAT
>nega10316
TGGGACCCGGACAACTGCCA
>nega10317
TAGTTCATTTTGTTGTTCCACCTATA
>nega10318
CAGCCTTTCTTTAATTGTTAAGAGTTCTT
>nega10319
TCTTCCTCAGACATGTGCTCTGC
>nega10320
CTGCTTGAGCTGGAGGAGTCACAGAACTAA
>nega10321
GGGCTAAAAGCCAGTCTAGTCTATGGATGC
>nega10322
TTGGGGACTCTTATGGAAGAATGGCAGAA
>nega10323
AACACACACACACACATTAGCTTATCTTTG
>nega10324
CCATCTTTGACCTCAAGCTGTGCTAAAGAGC
>nega10325
TTTTGGTGAAGAATGTGGCTACTTTTTGCC
>nega10326
GCACTGTGGACCATAGCATCCCTGGCAAGC
>nega10327
AAAGTCAAAAGTTAAAAGCAACAGAAT
>nega10328
CAATGACCTGTGAACCCCAGCAC
>nega10329
TCAAGGCCCCAGACAGGCCAGCACAAAGGC
>nega10330
AAAATTAAAAAAATAAAAACAAACAAAC
>nega10331
CAGCTATTTCTCAAAAT
>nega10332
TCTACAGTGCACGTGTC
>nega10333
AGAAACTCACTTTCTTACAGTTCCCAGCCC
>nega10334
GGACTGATGCACACATGAGCTCACAGAGAC
>nega10335
AAGAATGGTTTCTCTCAAGTTATTGGGG
>nega10336
TGGTACTTTAATGACTTCATTTGGAAACCC
>nega10337
GGCTCTAAGCACCAACCTTCAATGGCTG
>nega10338
GTCTTGTTTTTTGTTTGTCTTTTGTTTTTG
>nega10339
TGTGGGAGAATTTTCTGGAGTTGGTGTT
>nega10340
AGGAGACCTACAATCTGCTGTCTGAAAGT
>nega10341
TCAGAAGTTGAGAGAGCATCTCTTCCCC
>nega10342
TGACCTGCCCAACTGGAGACCCATGCCAT
>nega10343
TTGTTTGAGATAGCATCTGCTGTATCCACAG
>nega10344
ACATGCAGACACAGTAAGAGATAGAGACAG
>nega10345
GCGTTCCACCCCTACCATGGCTACCCAGT
>nega10346
CTCCAACATTGTTGGT
>nega10347
CCTAAGGCATGAACCCTCATGGATCCTC
>nega10348
TCTTTCTGGGTCTTGGAGCGCCCTAA
>nega10349
CAGTCTCATATATCCCATACCAGTTGCAAA
>nega10350
CCGAGAGGCTAAGAATCTTCTACCTA
>nega10351
TTGGTGTGAGGAAAGGAAGAAAAA
>nega10352
AACCAGCTGAAGAATGCTTCGCACAGAG
>nega10353
GTGCCGTGGTGTGGGTGGAGGCCAGAAG
>nega10354
CTCTCCGACTAGCCAGTTTAGCTGAATCAGTG
>nega10355
TTCATGTGGTCTGTGAATTTAATCTTGGGTA
>nega10356
AAACAGAAATGACAGTCCTGGTGAGGACTTTC
>nega10357
TTGAACTTCTTCTCTCCCTATCTTCGGTG
>nega10358
CATGGGATCTCTTGGAATTGGAGTTATGGA
>nega10359
GGCTATTATAAATAAGGCTGCTATGAACATA
>nega10360
CCAACTGCTGTGAAACATACTGTGG
>nega10361
GGAAAACGGAACGGTGCTT
>nega10362
CAGTGTGCAAAAACAAAGAGCGTTTATTCCC
>nega10363
CCAAAGAAAATGTAAAATGCAAAAATCTC
>nega10364
TGCAACAGCAACAAGTGTGCTAAACTCCTGG
>nega10365
AGGACAGGAACAGCCCCTCTCAAGAAAGA
>nega10366
TGAGCCGCCATGTGGTTGCTGGGATTTGA
>nega10367
GTCAGTTGATTTGAGTTGGGTGTTGAAGT
>nega10368
GTTGCAGAAACTTGATGTGCCAGGGTGGAAGG
>nega10369
CAAATCCAGGCTATTCGTGGTAATCCT
>nega10370
ATCCCGCGATGGCATTAATGGCTTTATAAGA
>nega10371
GGCATAATAACAAGGAAGAGAGCTAA
>nega10372
TACTCAGTATGCGACTCTTCAA
>nega10373
TCAGGATGACCAAGGTATCTGAGCCTACT
>nega10374
TCTGCGGACCACATGGATACCTGGAACCTGGA
>nega10375
CAGGAAGTACCCCGACTCACTGATCATCTCA
>nega10376
GAAAAGGCAGACAGAAGATATTTG
>nega10377
TTATAGAGACTGAAGCAGCAATCATGGAGC
>nega10378
CAACTGTTGTTTATCATCGTGTACTGTCT
>nega10379
TGTGGAAACAACCTAGATTGCTGTT
>nega10380
GTAGGGTCTTTCTTAGGGCCTTTAACT
>nega10381
GCCACAAAGCCCCTAAACAGC
>nega10382
CAGAGTATCACTATGTAGTGTTAGCTGTC
>nega10383
TTGACTCAAACATAGAAAATT
>nega10384
TCTGAAGACAGCTACAGTGTACTCACATATA
>nega10385
AAAGCAATCCCTATGTATAA
>nega10386
CGTCTCATATAGGGGTTGTTATTAAACAT
>nega10387
TCTTTTGCTTGGGATTTCTTTTCTC
>nega10388
CAGCAGTGAGGAATTAGGGACCTTAGTCA
>nega10389
AGTTCTTTTACATGCTTCCCGAGGATTT
>nega10390
GTTTTTCGAGATAGGGTTTCTCTGTGTAG
>nega10391
GGGGAGAATGAGGAGGGAGTGTTCAGTATAG
>nega10392
GTGTCATACAGAGCTTTAAAAA
>nega10393
AGCAGTGAATAAGTGGTTTCCCTTTTCCAC
>nega10394
ATTCTTGGACAGCCTGGGCCACAACATAG
>nega10395
TGGGCACTTGGCTAGAGGACAGAC
>nega10396
TGGTTTTCAGAACAGCTTACATATTTCAA
>nega10397
AAGGGCCTAGCCCACTGTGGGCGGTGTCACC
>nega10398
CCTCCGGGCTCTGGTCGAGGCC
>nega10399
CAAGAGTGAAATAGGCTCAGGCCTCTTG
>nega10400
TGACTTCCTGGTTGGAGAGCAAGAGAAGCA
>nega10401
AGACACAGTGTACTTACATATAATAATAA
>nega10402
TCTACAAGGGTGGGTTCCAGGACAGCC
>nega10403
CCCAGCTGTATGTCATCTAATTCAGTTTA
>nega10404
GATGGTCTAAATACAACCTCTGTGAAAG
>nega10405
GCCATCCCACAGGGCAGGGGAAC
>nega10406
GGGAATGGAAGGAACTAAGAATTGCC
>nega10407
GGCTGGTGAGATGGTTCAGTGGTTAAGAG
>nega10408
CCATCTTATCATAAAGACAAAGGAGGTCC
>nega10409
TTGCAAATGGAATCCAAGAACACATCAAAGA
>nega10410
CTGCCAAACCACTCAGCACCCCCAAATTTC
>nega10411
ACACCTGCATGTAATCACAGTTCTAGGG
>nega10412
TTGAACACCTGACACGAGTACTCAATAAA
>nega10413
GCATACATATGCATACTTAAGAACTTTAAGT
>nega10414
TCTTGTGGGGCATGCG
>nega10415
ACTTTATTTATTTATTTATTTTTCCTCTTG
>nega10416
CAAAACTGTAGCACCGGTCAACCATAAA
>nega10417
GTACTCTCTGTGCCTTGACTTTTTTCCTC
>nega10418
CTCTGCCTCCTGACTGCTGGGATTAAAG
>nega10419
TTAAATTGACAGGTAAGGCATCCACAATAC
>nega10420
GGGCCTGAGAAGGCACAGAGCCACTGCCTG
>nega10421
TAAATTCAATAATATTACTGACTAT
>nega10422
CACCTACTCCAAGGCCACACCCACTCCATC
>nega10423
ATTCCTCACCTAATCTCTATAGAGCCCCCGT
>nega10424
GGCTGAATTCAGATCTGTGAACCTCCT
>nega10425
ATTTGTTTTTCTTAGGCAGAAATTTACAAT
>nega10426
GGTGCGCTCACATTCA
>nega10427
AGGCAACCACCAAACATAATATTTTA
>nega10428
CTCTACCTAGATCTTGAGGCATTTTGCCTAA
>nega10429
TGTGTCAAGAGTAGAACATACTCTTAAACA
>nega10430
GCCACCATTGCCCTACCATATTTTGTAAG
>nega10431
CCCTAAATAGCTGTGGCTATCCTGAAATTC
>nega10432
GCACCATGCCTACCTGGATGCTGCCATGTTC
>nega10433
CCGGGTCACAGTGGACCACTGAGGTCAGGA
>nega10434
TGGGATGCCCCATTGTAGAGGAATGAAT
>nega10435
CACAGAAGCAGGGAGAGGGAGGATGGGATAGG
>nega10436
CAATTCAATTCCCAACACATACAAGGTGT
[truncated: 140,259 more chars]
