# Supplementary material for: Accurate Prediction of Transposon-Derived piRNAs by Integrating Various Sequential and Physicochemical Features
Source: PLoS One. 2016 Apr 13;11(4):e0153268. doi: 10.1371/journal.pone.0153268 (PMC4830532; doi:10.1371/journal.pone.0153268)
Supplement: S1 File — (ZIP) [file pone.0153268.s001.zip › S1/Datasets/mouse_posi_samples.fasta]

>posi1
TCCAAAGGTCCCGAGTTCAAATCCCAGCAAT
>posi2
TCCAAAGGATGATTACTGATGCCTGGTC
>posi3
TCCAAAGGAGTCACAACCCACAGGCTGAGT
>posi4
TCCAAAATGGGTTGTCTTCATTCTGTGGG
>posi5
TCATTTTACAAATGAGGAACTAGGCTCAG
>posi6
TCATTTCAAGTGACCTTAGCCACACGTGTGT
>posi7
TCATTTCAAGTGACCTTAGCCACACGTGT
>posi8
TCATTGTGCTGGTCAATGTCTTAATGAATGGT
>posi9
TCATTGGTTCACAAAGCTACACTTGGGTGT
>posi10
TCATTGGTTCACAAAGCTACACTTGGGTGGTT
>posi11
TCATTGGTTCACAAAGCTACACTTGGGTGGT
>posi12
TCATTGGTTCACAAAGCTACACTTGGGTGGA
>posi13
TCATTGGTTCACAAAGCTACACTTGGGTGG
>posi14
TCATTGGTAAGTGCTTGCCTAGCGTGC
>posi15
TCATTGGTAAGGTGCTTGCCTAGCGTGC
>posi16
TCATTGGTAAGGTGCTTGCCTAGCGTG
>posi17
TCATTATTGATACTTGGGTTCTGGGCCTT
>posi18
TCATTATTGATACTTGGGTTCTGGGCCTA
>posi19
TCATTATATAGACCAGACTGGCCTCGAACT
>posi20
TCATGTTTGGTTCTATCTCAGGTCTCTGGGT
>posi21
TCATGTTTGGTTCTATCTCAGGTCTCTGG
>posi22
TCATGTTGGTACCAAAAGCATTTGGTTAGC
>posi23
TCATGGTGTGTGGAAACAAGCATAAGTTATC
>posi24
TCATGGTGTGTGGAAACAAGCATAAGTTATA
>posi25
TCATGGTGTGTGGAAACAAGCATAAGTTAT
>posi26
TCATGGACTTTTAACCATTTGTATGGTATC
>posi27
TCATGCCTGCTTTGTACCACTCCATGA
>posi28
TCATGCCTAAACATAGCATAATGCAAAATAC
>posi29
TCATCTTTCATGAAGGTTCAGTGTCCTAGTTC
>posi30
TCATCTTTCATGAAGGTTCAGTGTCCTAGTT
>posi31
TCATCTTTCATGAAGGTTCAGTGTCCTAGT
>posi32
TCATCTTTCAAGAAGGTTGAGTGTCCAAGT
>posi33
TCATCGAGGTGTCTAAACATCACTGCTAC
>posi34
TCATCACTTTTGCAAGTGTTCGGGTTGCTGA
>posi35
TCATCACTTTTGCAAGTGTTCGGGTTGCT
>posi36
TCATCAAGGACCGGACTAAAGACTCTCGC
>posi37
TCATATTGATGTTCTTCTATTGAGCTGT
>posi38
TCATATTGATGTTCCTTCTATTGAGCTGT
>posi39
TCATATGTTGAAACCCAATCTCCATAGTGAC
>posi40
TCATATGTTGAAACCCAATCTCCATAGTGA
>posi41
TCATAGGACCAAGGACTCTCCTTCCATTT
>posi42
TCATAATGGTGCCCTGCTTTGGTGCAATGC
>posi43
TCAGTTGTTGCTTCATACCAAGCCAGTGG
>posi44
TCAGTGTTCTGGGTGCTGAGATTGCAGG
>posi45
TCAGTGAGTAAAGGTGCTCTTCTTCAAGT
>posi46
TCAGTGAAACAGACTGGTTCCTGCTGCC
>posi47
TCAGTCCCTACCTGTTTGAGGTCCTCCTG
>posi48
TCAGGTCCTCACGTTGCCTGGAAAGCACATA
>posi49
TCAGGGCTCTCGAATTTATCCATCCTCTGT
>posi50
TCAGGATATGGTGTTTCACTGGAGCAGT
>posi51
TCAGCTGGTGACCTCATTTCTATTCAGTCT
>posi52
TCAGCCAAATTTCTAATCCATTCATTTATTG
>posi53
TCAGCATTTACAGGGTTAAGGTTACAGC
>posi54
TCAGCAGGTCTTGGCTCTTTTCCTGGAGGTT
>posi55
TCAGCAAGCCGTTGGTTGTCCTCTAGATGT
>posi56
TCAGCAAGCCGTTGGTTGTCCTCTAGAT
>posi57
TCAGATACAGAACACTTCCATTGCCCCC
>posi58
TCAGATACAGAACACTTCCATTGCCCC
>posi59
TCAGAGGTGTGATCTGATTGGGACATGACT
>posi60
TCAGAGGTGTGATCTGATTGGGACATGA
>posi61
TCAGAGGTGATGATGATATAGTGGTGGT
>posi62
TCAGAGGTAAAGGTAGCCTGGAAAATGG
>posi63
TCAGAGCAATCATCAATCTGGAGGATGCC
>posi64
TCAGAGATTTGCATGGTTCTGTCTTTGA
>posi65
TCAGACTTGGAATTGAAGGCGACCTGATC
>posi66
TCAGACATTGTTCCTTGGAGCCATCTAC
>posi67
TCAGACACAGGCTGAGCCAAACTACCAAAT
>posi68
TCAGAACGGTGCGTCGGTGCCTGCTTTT
>posi69
TCAGAAATCCGCCTGCCTCTGCCTCCGCG
>posi70
TCAGAAACTGTGATGTGCTGTGTGA
>posi71
TCACTTTTGCAAGTGTTCGGGTTGCTGT
>posi72
TCACTTTTGCAAGTGTTCGGGTTGCTGACT
>posi73
TCACTTTTGCAAGTGTTCGGGTTGCTGAC
>posi74
TCACTTTTGCAAGTGTTCGGGTTGCTGA
>posi75
TCACTTTGTAGACCAGGTTGGCCTCGAAC
>posi76
TCACTTTGTAGACCAGGCTGGCCTTAGA
>posi77
TCACTTTGTAGACCAGGCTGGCCTCGGTA
>posi78
TCACTTTGTAGACCAGGCTGGCCTCGAACT
>posi79
TCACTTTGTAGACCAGGCTGGCCTCGAAC
>posi80
TCACTTGATGTCATATCTTCCTGCTGGAGGT
>posi81
TCACTTCTGCAAGTGTTCGGGTTGCTGAC
>posi82
TCACTGTTCTGACATCTCTGACTTTCTGGT
>posi83
TCACTGTTCTGACATCTCTGACTTTCTGGGT
>posi84
TCACTGATAAGTCAATTCGCTGCCATTAGT
>posi85
TCACTGAACTTGGTGTTCCTCTTTCCCTG
>posi86
TCACTGAACTTGGTGTTCCTCTTTCCCCTGT
>posi87
TCACTGAACTTGGTGTTCCTCTTTCCC
>posi88
TCACTCTGTAGACCAGGCTGGCCTCGAAC
>posi89
TCACTCTGTAGACCAGGCTGGCCTCGAA
>posi90
TCACTCTGTAGACCAGGCTGGCCTCGA
>posi91
TCACTCTGTAGACCAGGCTGACCTCAACC
>posi92
TCACTCTGTAAACCAGGCTGGCCTCGAAC
>posi93
TCACTCTGAAGACCAGGCTGGCCTCGACCT
>posi94
TCACTCGGTAGACCAGGCTGGCCTCGAAC
>posi95
TCACTCCATTGGTCAGGCTGACATCGAACC
>posi96
TCACTATGTCATATAGTTCAGGGTGTAT
>posi97
TCACTATGTCATATAGTTCAGGGTGTAC
>posi98
TCACTAGGTAGATCAGGCTTTGGCCATATAC
>posi99
TCACGTTGCCTGGAAAGCACATTATGGAC
>posi100
TCACCTCATAGAGATCTGCCTTAATTTGC
>posi101
TCACCGTGATGGCTGCTTTGCTTGATGGA
>posi102
TCACCATGTAGCCCATGGCTGGCCTCGAAC
>posi103
TCACCACAGTGGGTTTCTACGTTGAGGGT
>posi104
TCACATGCCCAGCTTTCCTGCCAACTCC
>posi105
TCACATAACTCCGGCCCTACTTCCTACTC
>posi106
TCACAGTTTCAATGGTTTTAACCCATGGC
>posi107
TCACAGTGGGAGAGTCCGTTGGAGT
>posi108
TCACAGTGAGAGCAGGTGTCCCTGGA
>posi109
TCACAGGTGCTGCAAGTTCACGGGTGTGATC
>posi110
TCACAGGTGAGCCTTCCAATTCTGGATT
>posi111
TCACAGGTCAAGTTGTTGCTTCATACT
>posi112
TCACAGGTCAAGTTGTTGCTTCATACCAAGC
>posi113
TCACAGGTCAAGTTGTTGCTTCATACCAAG
>posi114
TCACAGGTCAAGTTGTTGCTTCATACCAA
>posi115
TCACAGGCATGCCCAGAAGGTCTCCTCCAT
>posi116
TCACAGGAGCCAGGTGAAGAGGCTAACAC
>posi117
TCACAGGAGCCAGGTGAAGAGGCTAACA
>posi118
TCACAGGAGCAAATGGCACAGGCTGC
>posi119
TCACAGATGGGGAAACTGAGGCCAAAA
>posi120
TCACAGAGATTTGCCTTTCCTTACTTTCCC
>posi121
TCACACTGATTGATCTGTGAATACTGAACC
>posi122
TCACACGTTCCTTTTGTAAAGTAGGCT
>posi123
TCACACCTGGATTGGTTATGCTTACTAC
>posi124
TCACACAGGTCTCGTGGACCAGATAGAAGTT
>posi125
TCACAATGACTATGATACAACCCACAGAC
>posi126
TCACAATCAGGAAGCAGAGAGATGAATG
>posi127
TCACAACGACTGTGTGGAGGTATAGGTGT
>posi128
TCACAACCCACTAATGGTTCATGCCCTACAGT
>posi129
TCACAACAACTGTGTGGAGGTATAGGTGTC
>posi130
TCACAACAACTGTGTGGAGGTATAGGTGT
>posi131
TCACAACAACCCTTTGTGGAGGTCCCATTA
>posi132
TCACAACAACCCTTTGTGGAGGTCCCA
>posi133
TCACAAATGTTGTTGGTGTCACTCAGCTGT
>posi134
TCACAAATGTTGTTGGTGTCACTCAGCTG
>posi135
TCACAAATAGGTTCTACTGGCTTCTAAACC
>posi136
TCAATTGGTGAGGTGCTTGCCTAGCGTGC
>posi137
TCAATTGGTATAAGGATTCAGTTTAGC
>posi138
TCAATTGGTAAGTGCTTGCCTAGCGTGC
>posi139
TCAATTGGTAAGTGCTTGCCTAGCGTG
>posi140
TCAATTGGTAAGGTGCTTGTCTAGCGTG
>posi141
TCAATTGGTAAGGTGCTTGCTGAGCGTGC
>posi142
TCAATTGGTAAGGTGCTTGCCTAGCGTGT
>posi143
TCAATTGGTAAGGTGCTTGCCTAGCGTGC
>posi144
TCAATTGGTAAGGTGCTTGCCTAGCGTGA
>posi145
TCAATTGGTAAGGTGCTTGCCTAGCGTG
>posi146
TCAATTGGTAAGGTGCTTGCCTAGCGTCC
>posi147
TCAATTGGTAAGGTGCTTGCCTAGCGT
>posi148
TCAATTGGTAAGGTGCTTGCCTAGC
>posi149
TCAATTGGTAAGGTGCTTGCCCAGCGTGT
>posi150
TCAATTGGTAAGGTGCTTACCTAGCGTGC
>posi151
TCAATTGGTAAGGTGCCTGCCTAGCGTGC
>posi152
TCAATTGGTAAGGCGCTTGCCTAGCGTGC
>posi153
TCAATTGATAAGGTGCTTGCCTAGCGTGC
>posi154
TCAATTCCCAGGAACCACATGGTGGCTCACA
>posi155
TCAATTAGGTCCTCCTGCAGAAGTTGCCTT
>posi156
TCAATTAGGTCCTCCTGCAGAAGTTGCCT
>posi157
TCAATGGGACCTACTCATGGGAACTTTGTGA
>posi158
TCAATGGCTAAAAGTGCTTGAGTTATAGTC
>posi159
TCAATGGAAGGTGTAGCTCTTTTCTCTCTC
>posi160
TCAATGACTTGTAAGGTTTCAGGGTCTGTTT
>posi161
TCAATGACTGGATCCATCAGTTGGGCACGAA
>posi162
TCAATGACTGGATCCATCAGTTGGGCACGA
>posi163
TCAATCTTCAATGCCGTTTAGCTTTGGTACC
>posi164
TCAATCTGTAGACCAGGCTGGCCTTGAACT
>posi165
TCAATCGGTAAGGTGCTTGCCTAGCGTGT
>posi166
TCAATAAAGGAGTGTGACCTGGAAGTTGT
>posi167
TCAAGTATTGTGTTTCAGGACAGGGAGCA
>posi168
TCAAGTAATAAAGGTCAGATTTGGTA
>posi169
TCAAGGCCAAAGTCCTGACAGATGGATCA
>posi170
TCAAGATACAGAACACTTCCATTGCCCCC
>posi171
TCAACTACAGTGTCTGAAAGGTACCCGAGC
>posi172
TCAACTAACCTGGGCCCACGGGGGTTCATA
>posi173
TCAACCTCATAGAGATCTGCCTTAATTTGC
>posi174
TCAACAGAGGTGTATTTGACAAATTCTGC
>posi175
TCAACACACACTTGTTGGTAACCTCTGGCA
>posi176
TCAACAAGCACACACTGAGAAACTTTAGGAC
>posi177
TCAACAACCTAATGATACTTTTCAAGTTTG
>posi178
TCAAATTTGTGCTGTCTGTATGCACTTGG
>posi179
TCAAATGTTATCCACTTTCTAGGTTTCCC
>posi180
TCAAATGGAACAAGAGATAGCTTATTCTGAGC
>posi181
TCAAATCATAGTGGCTACATGATGGCTC
>posi182
TCAAATAGAAATCTCTTTGCCTGTGATGT
>posi183
TCAAATAAAGAATCGTGTCCTCTGCAAACC
>posi184
TCAAAGTGCTTGCTGCCAAGTTTGACAGACC
>posi185
TCAAAGTCTCAAGTATTGTGTTTCAGGAC
>posi186
TCAAAGGTCCAATGATGAGTGCTTTGGGG
>posi187
TCAAAGCTCTGTGCCTAGTACCCAC
>posi188
TCAAAGATCGTAATTCATAGTCTCCTGTGT
>posi189
TCAAACTGAAAGCAAGCCTCCTGCCTC
>posi190
TCAAACGCAAGAGATCTGCCTGCCTGGGAC
>posi191
TCAAACGCAAGAGATCTGCCTGCCTGGGA
>posi192
TCAAACGCAAGAGATCTGCCTGCCTGGAC
>posi193
TCAAACGCAAGAGATCTGCCTGCCTGGA
>posi194
TCAAACATGTTCCAAGATTCCCAGTGATGCC
>posi195
TCAAACATGTTCCAAGATTCCCAGTGATGC
>posi196
TCAAACAGTATTTGGCTCAGAGTGGGTGCT
>posi197
TCAAACAGGGTGTCATATAGCCCAGGATGG
>posi198
TCAAACAGAGGTGTATTTGGCAAATTCTGC
>posi199
TCAAACAGAGGTGTATTTGACAAATTCTGT
>posi200
TCAAACAGAGGTGTATTTGACAAATTCTGCA
>posi201
TCAAACAGAGGTGTATTTGACAAATTCTGC
>posi202
TCAAAACACTATTATCTCTCCCTTTTCAAGTG
>posi203
TATTTTACACACATGTTAAGTAAGCCAGGT
>posi204
TATTTGGTGTTACTGACAACCCTACTGCGT
>posi205
TATTTGGTGAACTGATAAGTTTTATTGGC
>posi206
TATTTGGTCACCCTCATAGTTATCCTCTGC
>posi207
TATTTGATGGACATTGGCAGAGCCTCTC
>posi208
TATTTCTAGCTACGGTTTGCCCTATGATC
>posi209
TATTTCGCCCATGTTAACTGGTGGTGTCA
>posi210
TATTTCAGGTCAAGGCCTCTCTTTGAGTA
>posi211
TATTTATTGAGGGCCTACTATGTGCCGGTT
>posi212
TATTTATTGAGGGCCTACTATGTGCCGGT
>posi213
TATTTATTGAGGGCCTACTATGTGCCGGGT
>posi214
TATTTATTGAGGGCCTACTATGTGCCGGGCT
>posi215
TATTTATTGAGGGCCTACTATGTGCCGGGC
>posi216
TATTTATTGAGGGCCTACTATGTGCCGGGA
>posi217
TATTTATTGAGGGCCTACTATGTGCCGGG
>posi218
TATTTATTGAGGGCCTACTATGTGCCGGC
>posi219
TATTTATTGAGGGCCTACTATGTGCCGG
>posi220
TATTTATTGAGCACCTACGATGTGCCAGGC
>posi221
TATTTAGGGTGATTTCATGCCAAGATGC
>posi222
TATTGTGTGAGGTGCAATGTGTGCTTTGA
>posi223
TATTGTGTCAGATTCCTGTTATGTGGTT
>posi224
TATTGTCCATTGAGTGTCAGAGGTTTAG
>posi225
TATTGTAGAAAGCAGGGGAATAGAGAA
>posi226
TATTGTACCCTTAAGATCATTGTGCTGGT
>posi227
TATTGGTGTTTTGCCTGCGTGCATGTCTGT
>posi228
TATTGGTGTTTTGCCTGCGTGCATGTCTG
>posi229
TATTGGGCACAATCCTCAAATCAGGGCTGA
>posi230
TATTGCTTACATCTTCAGGAGCCAGAGA
>posi231
TATTGCCTTGATGGTCTCTCACTGATCCAA
>posi232
TATTGCCTTGATGGTCTCTCACTGATCCA
>posi233
TATTGCCAAGAGTTTGTGGTCAGCATGG
>posi234
TATTGCATCAAATTTGTGCTGTCTGTATGC
>posi235
TATTGATGTGTTTGGGTGTTAGCCTATGT
>posi236
TATTGACCATGTTAATTAGGGTAGCCAAA
>posi237
TATTGAAGAAGGTGTGTCACTTGGGTGG
>posi238
TATTGAAACAATGGTTCCCAAGGAAATGG
>posi239
TATTCTGTTCTTGTGTCCTCTGCTATACC
>posi240
TATTCTGTTCTTGTGTCCTCTGCTATAC
>posi241
TATTCTATCATTATCTAGTGCATCTTTTGT
>posi242
TATTCGTAAGTTTGGTATTCTCATTGTGTC
>posi243
TATTCATGGTGTCAAGACTCAACTTCTTTGC
>posi244
TATTATGGTTCCTGAAGGTTAGTCTGCGA
>posi245
TATTATGGTTCCTGAAGGTTAGTCTGCG
>posi246
TATTATGGTATCTGCAATGCTGGCATAT
>posi247
TATTATGCTATGTTTAGGTATGAGCCCA
>posi248
TATTATGCAGGTGGGACCGATTGTAGGT
>posi249
TATTAGTGCTCTGTTACGGAAAGTTCGCT
>posi250
TATTAGGTATTCAAGCCCGGCTCCTCCAGC
>posi251
TATTAGATGTGTGGCCTTGTTGGAGGAT
>posi252
TATTACCAGAAACACGATTGGTGCTTTGCAT
>posi253
TATTACCAGAAACACGATTGGTGCTTTGCA
>posi254
TATTACCAGAAACACGATTGGTGCTTTGC
>posi255
TATTACCAGAAACACGATTGGTGCTTTG
>posi256
TATTACATTTAGGACCACATTGTTATTCCT
>posi257
TATTAATTGCAGGAGAATCGTAGATGTGT
>posi258
TATTAATTGCAGGAGAATCGTAGATGTGGA
>posi259
TATTAATTGCAGGAGAATCGTAGATGTGG
>posi260
TATTAATTGCAGGAGAATCGTAGATGTG
>posi261
TATGTTTTCAGAGTTAACCCAGAAGCACTGTT
>posi262
TATGTGCGGGTTCCTGGACTCAGTGG
>posi263
TATGTGCCTGATGTAGCCTTAAATTTATGG
>posi264
TATGTATCATGAAGCCTGGTGATCTTTAGT
>posi265
TATGTAGTCCAGGATGCAGCGATCTGTCC
>posi266
TATGGTTCCTGAAGGTTAGTCTGCGATGGT
>posi267
TATGGTTCCTGAAGGTTAGTCTGCGATGG
>posi268
TATGGTTCATGCCCTACAGTATAAACAAC
>posi269
TATGGTTACAGTTGTGTGCCTGGATCTTC
>posi270
TATGGTCGATTTGATGTTTAGGAATGG
>posi271
TATGGTAAAAAGAACTGACTCCTTCAGGTTC
>posi272
TATGGGATCAAATCTCACAGGAGCAAATGGC
>posi273
TATGGGAGAAGAAGGTACTGGACCTATTAT
>posi274
TATGGCCTTCAGTGTTGGTTGCCTCTTGGT
>posi275
TATGGCCAGAACTTTTGAGGATGTACTA
>posi276
TATGCTGCACAAAGACCGGGGAAGCCTGATA
>posi277
TATGCTCTTGATGTAGATTCTCCTGTTGC
>posi278
TATGCGGTGCTGGGAATGGAACCTGAAGC
>posi279
TATGCCTGTGATCTCAACATTCAAGATCT
>posi280
TATGCCTAAGTTCTCTGATCATTGGGAAGC
>posi281
TATGCAGGTGGGACCGATTGTAGGTCAAAGT
>posi282
TATGCACATGCGCACATTGGTTGTTTACCC
>posi283
TATGCAATTAATCACAGGTGCTGCAAGTT
>posi284
TATGCAAGAATTTACAATGGCCTAGGGAG
>posi285
TATGATTTCAGTGCTGAATTGAATGACA
>posi286
TATGATTTCAGTGCTGAATTGAATGAACAAC
>posi287
TATGATTTCAGTGCTGAATTGAATGAACAA
>posi288
TATGATTTCAGTGCTGAATTGAATGAACA
>posi289
TATGATTTCAGGCCTGACCACTTGGTATTGT
>posi290
TATGATTGATGTCCAAGACAGATAATGCTTC
>posi291
TATGATTGATGTCCAAGACAGATAATGCTC
>posi292
TATGATTCTGGTGCAAAGTGCTTGGCTTT
>posi293
TATGATTCTGGTGCAAAGTGCTTGGCTCCT
>posi294
TATGATTCTGGTGCAAAGTGCTTGGCTCC
>posi295
TATGATGTTTGCTGCCTGATGTGACTCTC
>posi296
TATGAGTTTCTTCTCCAAAATGAGTGA
>posi297
TATGAGTTGTTGTGGTCATGATGTCTCAC
>posi298
TATGAGTTGATTAACCAGCATGAGACCTCCC
>posi299
TATGAGGCACCAGTAAATTCTATTAGAGATC
>posi300
TATGAGCATCCACTTCTGTATTTTCAGGCC
>posi301
TATGAGAGCTTTGAGATGTGGTCCCGC
>posi302
TATGACTAATCGAATACAGATGTGATGCCT
>posi303
TATGACTAATCGAATACAGATGTGATGCCA
>posi304
TATGACTAATCGAATACAGATGTGATGCC
>posi305
TATGACGGATGCCCTCAGAGCCCTCACTGA
>posi306
TATGACATCTCTGTGATGGAAAGCCATCAA
>posi307
TATGAAGACATGTTGTGAGCCTAGATTGGC
>posi308
TATGAACACATGTGCCACATTATCCATCCA
>posi309
TATGAACACATGTGCCACATTATCCATCC
>posi310
TATGAACACATGTGCCACATTATCCATC
>posi311
TATGAACACATGTGCCACATTATCCAT
>posi312
TATGAAAGAAGCCTTTAATTGGGGACTC
>posi313
TATGAAAGAAAGCCTTTAATTGGGGACTC
>posi314
TATCTTCTGGAATCCATAGCCACTATGCC
>posi315
TATCTGTTGCCATCAGTTTCTGGACAATGC
>posi316
TATCTGTAGAGGACCTGACTTCAGTTGC
>posi317
TATCTATTGGGATGTCTCTGAGGTTAT
>posi318
TATCTAGGGTTGTAGATGGTTTTGTTTGG
>posi319
TATCTAGGCCACGACTTCTAGGGTAGC
>posi320
TATCTAGGAATTATAGATTTCAAGGTGTCC
>posi321
TATCCTCTTCTGGATTCTGTGGCTACCAAG
>posi322
TATCCCCTGTGTCACATCAACTAGCCTCT
>posi323
TATCCCAATTATGCATTCTGGAACTGGGGTT
>posi324
TATCCATCCCTCGTCATGTGCTTGAAGTGT
>posi325
TATCCAGGACAGAAAATGACATAGTTTGTTGC
>posi326
TATCCACTTGATTATTCAACTCCTCCTCGGC
>posi327
TATCCACAGTGTGTCTCCCAATATGAC
>posi328
TATCCAAGGTGCTGACATCTTTTAAGG
>posi329
TATCATTTCAAGTGACCTTAGCCACAAGT
>posi330
TATCATGGCAGCCAGGAAACAAATAGAGT
>posi331
TATCATGAAGGGCTGTTGAACTTTACCAATT
>posi332
TATCATGAAGGGCTGTTGAACTTTACCAAC
>posi333
TATCATAGCAATAAGGAGCCAAACTAAGAT
>posi334
TATCAGGTTTGTTGTCTGCAGACACAATGG
>posi335
TATCAGGTTATATTCCATTATTACATGGAAG
>posi336
TATCAGGGCTCTCGAATTTATCCATCCTC
>posi337
TATCAGGCTCCTGTCAATAGACTCTTGT
>posi338
TATCAGGCATATGCTGCACAAAGACCGGGT
>posi339
TATCACTCTCCATGTCAGCCCTTCCA
>posi340
TATCACAGTGTGTCCAGTATCATTCTTGGTT
>posi341
TATCACAGTGCGTCCAGTATCATTCTTGGT
>posi342
TATCACAGGTCAAGTTGTTGCTTCATACTT
>posi343
TATCACAGGTCAAGTTGTTGCTTCATACCA
>posi344
TATCACAGGTCAAGTTGTTGCTTCATACC
>posi345
TATCACAGGTCAAGTTGTTGCTTCATAC
>posi346
TATCAATGGAAGGTGTAGCTCTTTTCTCTC
>posi347
TATCAATGACTTGTAAGGTTTCAGGTC
>posi348
TATCAATGACTTGTAAGGTTTCAGGGTC
>posi349
TATCAATCTCTAAGGCCTCCAAGTCATGGT
>posi350
TATCAATCAAAAGCCCCTTTGGCTCACCTA
>posi351
TATCAATAGGCCTGGGACCAATCTACCCAT
>posi352
TATCAATAGGCCTGGGACCAATCTACCAT
>posi353
TATCAAGGCCTGCTGTGCTTGGACGATG
>posi354
TATCAACCAAACACGACATAAACAAGTTGC
>posi355
TATCAAACAGTATTTGGCTCAGAGTGGGT
>posi356
TATCAAAAGGCCTGGTACTTTAATTGTGGG
>posi357
TATATCTTGCATCCAAGTTGTGTGGTATC
>posi358
TATATCCTACGCTCTGAATAGGTCTTTGGCC
>posi359
TATATAGTAAGGATTTGTGGATGACTCAA
>posi360
TATAGTCCTGCCTTTAGATGTTACTTAAAC
>posi361
TATAGGTTCTGTGATGGTATATCTGA
>posi362
TATAGCTTTACAAGGTAAGCCTGGTCTT
>posi363
TATAGAATTCCCCTGGTGCATGCTTTC
>posi364
TATACTGACTCCAAATATGCCTTTATGGTGTT
>posi365
TATACTGACTCCAAATATGCCTTTATGGTGT
>posi366
TATACTCACAGTTGCCAACTTCATTAGGGT
>posi367
TATACATTGTGTGTCAACCTCCTGAAGTGTC
>posi368
TATACATTGTGTGTCAACCTCCTGAAGTG
>posi369
TATACAAAATTCGAGGTGCATCAGTTCTGTGT
>posi370
TATACAAAATTCGAGGTGCATCAGTTCTG
>posi371
TATAATTTTGTTGACGATATTTGCTGGCC
>posi372
TATAATGAGATATGGTGACCTCTTCTGGCC
>posi373
TATAATCCACCATCAAGAGAAGTTCAGGC
>posi374
TATAATAGCGCCTGACGTTTAGTGAGT
>posi375
TATAAGTTTGCTGCCTTGGTCACAGTGTC
>posi376
TATAAGTTTCAGTGTCTCTGGTTTTATGT
>posi377
TATAAGGAAAAGAGAGATGATGGGGAAGCG
>posi378
TATAAGATGGCTGTCACCCCAAGATGGAGTT
>posi379
TATAAGATAAAGGAGAGCTGATGATTGGG
>posi380
TATAAGAAACAATACAGATGCATCCTGTGTC
>posi381
TATAACTGTTTCTGTTGCGCCTCTAAC
>posi382
TATAACTCATTCATTTTGACTATGCCAGA
>posi383
TATAACAGGGGTCTTCGCTTGTGCC
>posi384
TATAACACAGAGATCCTCCTGCCTCCCAAGT
>posi385
TATAACACAGAGATCCTCCTGCCTCCCAAG
>posi386
TATAAATAGTTCCAGCACTGCTCAAAGATC
>posi387
TATAAAGTTTGCGTGTCCAATGGCCTCTC
>posi388
TATAAAGTGAGTTTCAGGACAGCCAGGGC
>posi389
TATAAAGATGCTGTCCATTTGAATGCTGTG
>posi390
TATAAAGAGAGAGTTCCATCAGGTTTCTT
>posi391
TAGTTTTCTGTATGATTCAGTTTCAGCTG
>posi392
TAGTTTTCAGGGATGGCATTTTATCTTCT
>posi393
TAGTTTGTCTTTACTATAAGATGGCTGTC
>posi394
TAGTTTGTCTTTACTATAAGATGGCTGT
>posi395
TAGTTTGGTAACTGTATATGGGATGAATC
>posi396
TAGTTTGATAATCATTTTTAGGGGCAAGG
>posi397
TAGTTTGAAGGTGCAGTCTTTTACGGCG
>posi398
TAGTTGTCTTGCATTGCTGTGTCCATATCC
>posi399
TAGTTGTCGCATTCTGTGATGGTCTACGTC
>posi400
TAGTTGGCCACTCCTCAGGTTCTGCAACC
>posi401
TAGTTCTGGAAAGTCTCTAAATGTACTA
>posi402
TAGTTCTCAGGGAAGAAGCTCTCAAACCAGC
>posi403
TAGTTCTCAAAGCCTGCTCCCAGTGA
>posi404
TAGTTCTCAAAGCCTGCTCCCAGTG
>posi405
TAGTTCCATCCATTTGCCTAAGAATTTCATG
>posi406
TAGTTAATTGGTGTGTTTGTGTGTGTGT
>posi407
TAGTTAAGGGCCTGTCTGAATGTCATATA
>posi408
TAGTGTTGCCTCTGAATACATTCTCCACC
>posi409
TAGTGTTATCTCTGGTGGTGTCCCACTCA
>posi410
TAGTGTTAAAGTTATAGGTGGTTGTGAGT
>posi411
TAGTGTGTAAACCATCTTAATTGTCCTTCC
>posi412
TAGTGTGCTTGTAAAGTTGGTTGATGTTC
>posi413
TAGTGTGCTTGTAAAGTTGGTTGATGTT
>posi414
TAGTGTATGCAATGGTGTCAGCATTTGGAT
>posi415
TAGTGGTGTTTGGACTTCTTCCTTTCTGT
>posi416
TAGTGGTGTTTGGACTTCTTCCTTTCTGA
>posi417
TAGTGGTGTTTGGACTTCTTCCTTTCTG
>posi418
TAGTGGTGTTTGGACTTCTTCCATTCTGA
>posi419
TAGTGCTCTGTTACGGAAAGTTCGCTGT
>posi420
TAGTGCAGAGTTCTATCAGACCTTCAAAT
>posi421
TAGTGATTAAGGCAACTCAAAACAATCTT
>posi422
TAGTGACTCAAAGACATCTGTGCTGCCAG
>posi423
TAGTGACTCAAAGACATCTGTGCTGCC
>posi424
TAGTCTGTGTGATCTGTGGGATATTTTG
>posi425
TAGTCTAACTTCCTTGATGAGTTCCAAGTC
>posi426
TAGTCCTTGATGGTGGCACTAATTTCTGGT
>posi427
TAGTCCTGCCTTTAGATGTTACTTAACTT
>posi428
TAGTCAAGTTGACAAGCAGGATAGCCAT
>posi429
TAGTCAAGTTGACAACCAGGAATAGCT
>posi430
TAGTCAAGTTGACAACCAGGAATAGCCAT
>posi431
TAGTCAAGTTGACAACCAGGAATAGCCACTT
>posi432
TAGTCAAGTTGACAACCAGGAATAGCCACT
>posi433
TAGTCAAGTTGACAACCAGGAATAGCCAC
>posi434
TAGTATGTTTAGGTATGACCCTCATGTGT
>posi435
TAGTATCTTCAGAGGTTCCAGAGTCCATC
>posi436
TAGTAGAAAGTAGTGGATTGTGGTTTA
>posi437
TAGTAATTTGGCATCACAGATTGCTGGGTA
>posi438
TAGTAATTTGGCATCACAGATTGCTGGGT
>posi439
TAGTAATCTCTGGTGTTAGGTGTTCTGTC
>posi440
TAGTAAGCCAGGTTCAGCAGTTTGCCAA
>posi441
TAGTAAGCCAGGTTCAGCAGTTTGCCA
>posi442
TAGTAAGATTTTTACATTTGCCTTTCGCC
>posi443
TAGTAAGATTTTACATTTGCCTTTCGCCT
>posi444
TAGTAAAGGGTCTTGTTGCTATTAAATACT
>posi445
TAGGTTGGCCACTCCTCAGGTTCTGCAACCT
>posi446
TAGGTTGGCCACTCCTCAGGTTCTGCAACCC
>posi447
TAGGTTGGCCACTCCTCAGGTTCTGCAACC
>posi448
TAGGTTGGCCACTCCTCAGGTTCTGCAACAT
>posi449
TAGGTTGGCCACTCCTCAGGTTCTGCAAC
>posi450
TAGGTTGGCCACTCCTCAGGTTCTGCAA
>posi451
TAGGTTCTACTGGCTTCTAAACCATGCTT
>posi452
TAGGTGTTTGAGAATCTGTCCAGTTTACAAT
>posi453
TAGGTGTTTCCCAGTGCACAAGGCCAAGAT
>posi454
TAGGTGTTGTTTAGGCACGCATGTTGGTGA
>posi455
TAGGTGTTGTTTAGGCACGCATGCTGGT
>posi456
TAGGTGTTGTGGTGGCTGACCGTGGG
>posi457
TAGGTGTTGTGGTGGCTGACCGTGG
>posi458
TAGGTGTTGGGGATCCGAACTCAGGTC
>posi459
TAGGTGTTGGGATCCGAACTCAGGTC
>posi460
TAGGTGTGTCTTCTTGCTTCAAATAGCCT
>posi461
TAGGTGTGGCCTTGTTGGATGAAGTGTA
>posi462
TAGGTGTGACTTTCAGGTTCCCGCAGG
>posi463
TAGGTGTCTAATGTTCTGATAAAACACTGA
>posi464
TAGGTGTCAGTGTTTAGTCAGTTTTTCTGT
>posi465
TAGGTGTCAGTGTTTAGTCAGTTTTTCTGGTT
>posi466
TAGGTGTCAGTGTTTAGTCAGTTTTTCTGG
>posi467
TAGGTGTCAGTGTTTAGTCAGTTTTTCTGC
>posi468
TAGGTGTAAGTTCCTCTATCCCCTTCAGTT
>posi469
TAGGTGGTTTCCACGTGAGCGAGAGTCC
>posi470
TAGGTGGCCTTCCCTTCAGTCTCTGCTG
>posi471
TAGGTGGCCTTCCCTCCAGTCTCTGCTG
>posi472
TAGGTGGCAGAACAAAGCTAAAAATCTC
>posi473
TAGGTGCTTCTCAGTCATTCGGTATTCTC
>posi474
TAGGTGATTCTCAGCCACTTGGTATTCT
>posi475
TAGGTGATTCTCAGCCACTTGGTATTCCTC
>posi476
TAGGTGATTCCTGCCATTTGGTATTCCTC
>posi477
TAGGTGATTCAAAGACATCTGTGCTGCC
>posi478
TAGGTGATCTGGATACTCAAGGACTTGT
>posi479
TAGGTGATCTGGATACTCAAGGACTTGGT
>posi480
TAGGTGATCTGGATACTCAAGGACTTGGGT
>posi481
TAGGTGATCTGGATACTCAAGGACTTGGGA
>posi482
TAGGTGATCTGGATACTCAAGGACTTGGG
>posi483
TAGGTGATCTGGATACTCAAGGACTTGGA
>posi484
TAGGTGATCTGGATACTCAAGGACTTGG
>posi485
TAGGTGAGGGATTGTTTTTAGGACCCTGGA
>posi486
TAGGTGACTTTTAACTTTCCCTTGATTGGTT
>posi487
TAGGTGACTCAAAGACATCTGTGTTGCCA
>posi488
TAGGTGACTCAAAGACATCTGTGCTT
>posi489
TAGGTGACTCAAAGACATCTGTGCTGTC
>posi490
TAGGTGACTCAAAGACATCTGTGCTGCCA
>posi491
TAGGTGACTCAAAGACATCTGTGCTGCC
>posi492
TAGGTGACTCAAAGACATCTGTGCTGC
>posi493
TAGGTGACTCAAAGACATCTGTGCTG
>posi494
TAGGTGACTCAAAGACATCTGTGCT
>posi495
TAGGTGACCCTTGTGAACACGCCGCTGTTG
>posi496
TAGGTGACCCTTGTGAACACGCCGCTGTT
>posi497
TAGGTCGGCCACTCCTCAGGTTCTGCAA
>posi498
TAGGTCAGGAACTATGGACATGATCAGT
>posi499
TAGGTCAGGAACTATGGACATGATCAGGT
>posi500
TAGGTCAGGAACTATGGACATGATCAGGGTT
>posi501
TAGGTCAGGAACTATGGACATGATCAGGGT
>posi502
TAGGTATTTTACAAGGAGCCGGCCTTAAC
>posi503
TAGGTAGTACAACCACTGGGTGGGTGGTCC
>posi504
TAGGTAACTATATAGGGCACTTGGACCGGG
>posi505
TAGGTAACTATATAGGGCACTTGGACCGG
>posi506
TAGGGTGTATATTGGCGAAGTGCCTCCATG
>posi507
TAGGGTGATTTCATGCCAAGATGCTTAACTGT
>posi508
TAGGGTCTGTGTTTGTTGCTTTAGTCTTT
>posi509
TAGGGCCCAATGTGACACCAAAGCTGA
>posi510
TAGGGCAAAGAGAGTGACTGGGAAG
>posi511
TAGGGAATTGCGAATTTGGTTAGTCCAGG
>posi512
TAGGCTCATGTGTATGAATGTGTGGTTCCC
>posi513
TAGGCGAGCCTGCACTTTCTTGATTGATGT
>posi514
TAGGCCCATCTCTATATTGCTTCTTCTTACC
>posi515
TAGGCCATTGCGAATTCCCTTGTCTGGGTA
>posi516
TAGGCCATGGTCTGATCCCAAAGTTAGGGTT
>posi517
TAGGCACTCAATAAATGTTTGTTGGGTAAA
>posi518
TAGGCACATGGTGTTTTTCTGGAAGCTGC
>posi519
TAGGCAAGTTGAAAAGGATTGCACTGTGT
>posi520
TAGGATTGCCAGTTGATGTCAATGAACTG
>posi521
TAGGATTGCCAGTTGATGTCAATGAACT
>posi522
TAGGATTAATGGTGTACATCACGACTAC
>posi523
TAGGATTAAAGGCATGTGCCACCACGCCAGGT
>posi524
TAGGATGCTTGCAATCATGAAGACAAGGATTT
>posi525
TAGGATGAGGTGTTTAATTTTAATTGAC
>posi526
TAGGATGAATGGTTTTTGCTTTGTTGTGT
>posi527
TAGGATGAATGGTTTTTGCTTTGTTGTGC
>posi528
TAGGATGAATGGTTTTTGCTTTGTTGTG
>posi529
TAGGATCTCATAGCCCACCCCACAGTGTGT
>posi530
TAGGATCCCATTGTACATGGACTAACGTGT
>posi531
TAGGATCCCATTCTTTGCCAATTAGTGCCCC
>posi532
TAGGATCAAATGTGTGTCCTACCATGCCTG
>posi533
TAGGATCAAAGGTTTGTGCCACCACGCC
>posi534
TAGGATCAAAGGTTTGTGCCACCACGC
>posi535
TAGGATCAAAGGTTTGTGCCACCACCGCCA
>posi536
TAGGATCAAAGGTTTGTGCCACCACCGCC
>posi537
TAGGATCAAAGGTTTGTGCCACCACCGC
>posi538
TAGGATCAAAGGTTTGTGCCACCACCG
>posi539
TAGGAGTTGCCTTGGTCGCGGTGTCCTT
>posi540
TAGGAGTTGCCTTGGTCGCGGTGTCCCTTCT
>posi541
TAGGAGTTGAACATGGATTTTCAGGGCCCTT
>posi542
TAGGAGTTGAACATGGATTTTCAGGGCC
>posi543
TAGGAGTCTTACAAAAACCCCAAGCCGAAC
>posi544
TAGGAGTCTCACAAAAACCCCAAGCCGAAC
>posi545
TAGGAGTCTCACAAAAACCCCAAGCCGAA
>posi546
TAGGAGTCTCACAAAAACCCAAGCCGAAC
>posi547
TAGGAGTCTCACAAAAACCCAAGCCGAA
>posi548
TAGGAGCCTGTGGGTGCCATTATCATGT
>posi549
TAGGAGCCTGTGGGTGCCATTATCATGCA
>posi550
TAGGAGCCTGTGGGTGCCATTATCATGC
>posi551
TAGGAGCCATCATCACCGTTGTCTGTCGTT
>posi552
TAGGAGAGGCGTGTCTACACCTGTTTGGTT
>posi553
TAGGAGAGACAAGGTGGTTATTGCCAG
>posi554
TAGGAGAATTTTTTCAGTGTCAGCTATGGAC
>posi555
TAGGAGAATTTTTCAGTGTCAGCTATGGAC
>posi556
TAGGAGAATTTTTCAGTGTCAGCTATGG
>posi557
TAGGAGAATTTGCTAGGGTTACTCTCGTA
>posi558
TAGGACGTGTCGCTCCTGATTGGCTGCA
>posi559
TAGGACGTGTCGCTCCTGATTGGCTGC
>posi560
TAGGACGTGTCGCTCCCTGATTGGCTGCATT
>posi561
TAGGACGTGTCGCTCCCTGATTGGCTGCA
>posi562
TAGGACGTGTCGCTCCCTGATTGGCTGC
>posi563
TAGGACGTGTCACTCCCTGATTGGCTGC
>posi564
TAGGACCCAAGCCAAGAGAATGATGCCGCC
>posi565
TAGGACCACATTGTTATTCCTTTCAGGGTA
>posi566
TAGGACCACATTGTTATTCCTTTCAGGGGTA
>posi567
TAGGACCACATTGTTATTCCTTTCAGGGGA
>posi568
TAGGACATTTCTTAATTAGTGCCTGATGGT
>posi569
TAGGACATTTCTTAATTAGTGCCTGATGGGT
>posi570
TAGGACATTTCTTAATTAGTGCCTGATGGG
>posi571
TAGGACATTTCTTAATTAGTGCCTGATGG
>posi572
TAGGAATTGAATCCAGAGCCTTACACGTGC
>posi573
TAGGAATTGAATCCAGAGCCTTACACGTG
>posi574
TAGGAATGATTTGGAACATTTATCAGGGA
>posi575
TAGGAATGATTTGGAACATTTATCAGGA
>posi576
TAGGAATGAAAGTATGTGCCACTCCTACT
>posi577
TAGGAATGAAAGTATGTGCCACTCCTACA
>posi578
TAGGAATCTTGTGTCTCATGGGTCTGTGG
>posi579
TAGGAATCTGTATGTGGCCTTCAAATCTAT
>posi580
TAGGAAGGGGGAAGCCCACTGTCGTGCTGT
>posi581
TAGGAAGCTTGCCTGGATGCATGCCAAGT
>posi582
TAGGAAGCTGCAGATGTGACAGGACAAC
>posi583
TAGGAACACGGTTTTGCCTAAAGTGCCTT
>posi584
TAGGAAATTGGACCAATGGACTCAAAGG
>posi585
TAGGAAATAAGACACGTGCCACCATGTC
>posi586
TAGGAAAGTGTGCATGCCACTATTGTATC
>posi587
TAGGAAAGTGTGCATGCCACTATTGTACC
>posi588
TAGGAAAGCTACCTGGGTGACTTACAGGT
>posi589
TAGGAAAGACTGCGGAGAATTATTTAAGC
>posi590
TAGGAAACGTAAACAACAGAATATTATAG
>posi591
TAGGAAACCACCCAGAGCAGGAGCTGCCAT
>posi592
TAGGAAACATCTTCAGGACACGTTGGAGAC
>posi593
TAGCTTTGTTGCTTTGTGCCTCCACCATGT
>posi594
TAGCTTTGTTGCTTTGTGCCTCCACCATGAC
>posi595
TAGCTTTGTTGCTTTGTGCCTCCACCATGAA
>posi596
TAGCTTTGTTGCTTTGTGCCTCCACCA
>posi597
TAGCTTTGTGGAATTGTGAAACCAGAGC
>posi598
TAGCTTTGATTGTTGATTGGCATGCATTC
>posi599
TAGCTTTCTGTTTTCCAACTCCTTTACTGCC
>posi600
TAGCTTTAGGAATGTTGTCTAATGGTTT
>posi601
TAGCTTGTGTTTCAGTATTGAAAGTCTGCC
>posi602
TAGCTGTTTGCCCAGGGTTTGAGACCTAAC
>posi603
TAGCTGTTCAGAAATCAAATTTGTGGCTGC
>posi604
TAGCTGTGTCATTTTGGGAACCTGGCCTAT
>posi605
TAGCTGTGTCATTTTGGGAACCTGGCCTA
>posi606
TAGCTGTGACCAGGTCAAGTCTCTTGGA
>posi607
TAGCTGATGTGTCACCTAACTTCTTTGTTT
>posi608
TAGCTGATGTGTCACCTAACTTCTTTGTT
>posi609
TAGCTCTGTGAGTTGAGTGGTTTTCATGA
>posi610
TAGCTCCGCCTCTTCGGCACACCTGCGT
>posi611
TAGCTCAGTTACCACTGCCAAGATGGGAAAT
>posi612
TAGCTCAGTGATGGACTATGATGAGGT
>posi613
TAGCTAGTGTTAAAGTTATGGGTGGTTGT
>posi614
TAGCTACGGTTTGCCTTATGATCTTTGCA
>posi615
TAGCTACGGTTTGCCCTATGATCTTTGT
>posi616
TAGCTACGGTTTGCCCTATGATCTTTGCTT
>posi617
TAGCTACGGTTTGCCCTATGATCTTTGCT
>posi618
TAGCTACGGTTTGCCCTATGATCTTTGCA
>posi619
TAGCTACGGTTTGCCCTATGATCTTTGC
>posi620
TAGCCTTTAATACTTGGACTTTTGAGGAC
>posi621
TAGCCTTACAATTTCTTTGGAAGTGACCA
>posi622
TAGCCTTACAATTTCTTTGGAAATGACCAAC
>posi623
TAGCCTTACAATTTCTTTGGAAATGACCAA
>posi624
TAGCCTTACAATTTCTTTGGAAATGACCA
>posi625
TAGCCTGAATGTTGTGTGCTTTGAAGTT
>posi626
TAGCCTCGCACCCCACGGCATAACGCAGC
>posi627
TAGCCTACTGACCTTGAACTTGTGATTCTCC
>posi628
TAGCCATTCTGCATGGTATGAGGTGTAATC
>posi629
TAGCATTTTACATTTCTCCTGTGCTTCTGTC
>posi630
TAGCATTTTACATTTCTCCTGTGCTTCTGT
>posi631
TAGCATTACATCAGACCATTTACCTGGCT
>posi632
TAGCATGTCCTTGGTCCAGCAATCCAAAGT
>posi633
TAGCATGGGGTTGTCAGGAATAGTTTGTG
>posi634
TAGCATGGGGTTGTCAGGAATAGTTTGT
>posi635
TAGCATCCATGCCTATCCCCTGGGCCTC
>posi636
TAGCATAAATTGTGACTAGGTGTGAAA
>posi637
TAGCAGGGGCATCAAACCTCCACAGGACC
>posi638
TAGCAGGAACAAGTTCCCTCCTGTGGAGTGT
>posi639
TAGCACTCTTAAGTTCAGGTTGGTCCACTC
>posi640
TAGCACTCTACGACTGAGCCACATC
>posi641
TAGCAAGTGCTGACAAAAATGTGGTGACAC
>posi642
TAGCAAGTAACCTTTTCAGGCATTGGTTG
>posi643
TAGATTTCTAGCCTCCAGAAATTTGAGAA
>posi644
TAGATTTCCTGGAAGCCAACCCCTGCC
>posi645
TAGATTGGCCTTGAAACCTAGGATCCTTC
>posi646
TAGATTCCATCCTTAAGCCGAGTATACATCC
>posi647
TAGATTCAAGTAGTCTTTCGGGGTTAAACT
>posi648
TAGATTCAAGTAGTCTTTCAGGGTTAAAC
>posi649
TAGATGCTCAGTTAATGTTTATTGAGTGG
>posi650
TAGATGCCCTCTCTGTTGGTGTGAGA
>posi651
TAGATGCCAAGAGCAACTTTCCAATTGTGAC
>posi652
TAGATGAACTCATGATGGTGGAACCATCAGGA
>posi653
TAGATGAAAGGTGATCTGTTGATTTGAACT
>posi654
TAGATCCTACAAGGGTGTTCTGCTAATGT
>posi655
TAGATCCGTGGTGTGCAAGAGCAGAGGAC
>posi656
TAGATAAGGTGTATGATGCTACAATGT
>posi657
TAGATAAAGGTTAAAACCATTCCCAGGGTCC
>posi658
TAGAGTTGTTGTGAAGATTAAATGGT
>posi659
TAGAGTGTGCTCTCTCAACCCCAACTGC
>posi660
TAGAGTGTGCTCTCTAAACCCCAACAGC
>posi661
TAGAGTGCTGGGTTTTCAGGTGTATATAACC
>posi662
TAGAGTCTGAAGTACACATTCACTTTTAT
>posi663
TAGAGTCTCACAAAAACCCCAAGCCGAAC
>posi664
TAGAGTCACCAGAGAGGAGGGAAGCCTCGGC
>posi665
TAGAGGTCAGACTGGGCAAACATGGGTCA
>posi666
TAGAGGTCAAATCCCCAGTGTGCAGGTAT
>posi667
TAGAGGTCAAATCCCCAGTGTGCAGGTA
>posi668
TAGAGGTCAAATCCCAGTGTGCAGGTAA
>posi669
TAGAGGTCAAATCCCAGTGTGCAGGTA
>posi670
TAGAGGCCACCTGCATCTTTTTGTTCCTA
>posi671
TAGAGGACCTGACTTCAGTTGCCATCACCC
>posi672
TAGAGCAGGAAGCAGTTGGTGGTCTC
>posi673
TAGAGATTGAACCACCAACCAAAGACCATGCT
>posi674
TAGAGATCAAGAAAGGGCCAAGACACCAGA
>posi675
TAGAGAATGGGACAGAGGCCTGGGA
>posi676
TAGACTGGTTGTCTTTAATCCAAGGTGCTGT
>posi677
TAGACGGGAGCAATTCTGGGTTAACGTT
>posi678
TAGACACCAGGAATGCCATTATTGTGTAC
>posi679
TAGACAATCTGCATATATTTCAGGTCAAGG
>posi680
TAGAATTCGTGGTAAAGAAAGCCTGGTGTG
>posi681
TAGAATGTTACTCATTCAGAGGAAATGCC
>posi682
TAGAATGTGTGTCAGTGGTTCTCACAAT
>posi683
TAGAATGTCAATCCTACCTCTGCTTCCTTTG
>posi684
TAGAATCTGGGTTGTGGACTTGGGCTGG
>posi685
TAGAATCTGATACTTTCTTCCAGGAGCCTC
>posi686
TAGAAGGTTCTAGCCCTGCCCTGGTTC
>posi687
TAGAAGGTATGGCCCGTTGGAGTAGGT
>posi688
TAGAAGGGCAAATCATGATCATCCTACTGCG
>posi689
TAGAAGGGCAAATCATGATCATCCTACTGC
>posi690
TAGAAGGCTGACCCCTTCACAGAATTCATGG
>posi691
TAGAAGATAAAGTGTGATGGTTTGATTCTC
>posi692
TAGAACTTATCATCCTGTGGCCACTGCTC
>posi693
TAGAACTTATCATCCTGTGGCCACTGCCTCC
>posi694
TAGAACTTATCATCCTGTGGCCACTGCCTC
>posi695
TAGAACCTTCACAGGACCTAGGGCCTCTCT
>posi696
TAGAACATGCTGTCTGTCACCCAGGTCCTT
>posi697
TAGAACATGCTGTCTGTCACCCAGGTCC
>posi698
TAGAACAGCTGACACAGGTCCCTTCCAT
>posi699
TAGAACAGCTGACACAGGTCCCTTCCAAGC
>posi700
TAGAACACATGACCTAGCTGAGGATGACC
>posi701
TAGAAATGAATGTCAACAGAGATGGCA
>posi702
TAGAAATGAAGCCTTCAGATAGATGGATG
>posi703
TAGAAAGTGTGCATGCCACTATTGTAC
>posi704
TAGAAAGTAGTGGATTGTGGTTTTAGGA
>posi705
TAGAAAGTAGGTGGATTGTGGTTTTAGGA
>posi706
TAGAAAGGCTGCGGGTGACTCATCTGGTC
>posi707
TAGAAAGGCTGCGGGTGACTCATCTGGT
>posi708
TAGAAAGCAGGCCTAGCAAGCCATGGGT
>posi709
TAGAAACCTGGGAACAGTCATGAGGCAGA
>posi710
TAGAAAAGGAATAAAGAGGTTTGGGCAGT
>posi711
TAGAAAAGACTGATTCTTCTCCTTTCAGT
>posi712
TAGAAAAGACTGATTCTTCTCCTTTCAGGT
>posi713
TAGAAAACTGGTATGTGGTTGCCTGGGC
>posi714
TAGAAAACTGGTATGTGGTTGCCTGGG
>posi715
TAGAAAACTGGTATGTGGTTGCCTGGC
>posi716
TACTTTGTCTCCATATTTGCTCCCGTGAG
>posi717
TACTTGTACGTATGTGATTTTAGGGCTGAT
>posi718
TACTTGTACGTATGTGATTTTAGGGCTGA
>posi719
TACTTGTACGTATGTGATTTCAGGGCTGA
>posi720
TACTTGTACGTATATGGTTTCAGGGCTGAC
>posi721
TACTTGACAGACCGCAGCAAACCGCAAT
>posi722
TACTTATTGAGGGCCTACTATGTGCCGGGC
>posi723
TACTTATTGACTAATGTGAGAGGGCCCAGC
>posi724
TACTTAGGTGTTGGGGATCCAAACTCAG
>posi725
TACTTACTCCCTAATGGCCAGGAAGCA
>posi726
TACTGTTGCTAGGTAACTGGGAGGAGTC
>posi727
TACTGGTTTATCTGCCTATTTTTCTTGTG
>posi728
TACTGGTGGTGTCATTGTGCAGGTCCTG
>posi729
TACTGGAGCGGCCTTGTCCTGATGTAAGT
>posi730
TACTGGAGCGGCCTTGTCCTGATGT
>posi731
TACTGGAGCCTCCATGACGAAACACTGCCTTT
>posi732
TACTGGAGCCTCCATGACGAAACACTGCCTT
>posi733
TACTGGAGCCTCCATGACGAAACACTGCCT
>posi734
TACTGGAGCCTCCATGACGAAACACTGCC
>posi735
TACTGGAGCCTCCATGACGAAACACTGC
>posi736
TACTGGAGCCTCCATGACGAAACACTG
>posi737
TACTGCTTCTTGGGGACTCCTTACATTG
>posi738
TACTGCGTGCATGCGATGAGGAAACCTCT
>posi739
TACTGCGTGCATGCGATGAGGAAACCTCA
>posi740
TACTGCCTATAGATTCTTAAGGAATGGTGG
>posi741
TACTGCCTATAGATTCTTAAGGAATGGT
>posi742
TACTGCACAATCATGAGAACCAGAGTTCCA
>posi743
TACTGCAAAGAGGCCTGGATGTCACTGT
>posi744
TACTGATTACATAGAACAGGCTGGCCT
>posi745
TACTGAGTTTGGACATGTGGATGCCCTGT
>posi746
TACTGACCTTGAACTTGTGATTCTCCTGC
>posi747
TACTCTCTTCCTGTGTCCTCCCTGCA
>posi748
TACTCTCAGGTTCCGGAGATCTTAGGACTCT
>posi749
TACTCCATGGGTCTTGCCTTACCACGTGTC
>posi750
TACTCATTTGTCACGGTATCCTTACTTGAAA
>posi751
TACTCAGAAAGACCACAAAGACCGCTGCCATC
>posi752
TACTATTGCTGTGAGGAGCCGCCATGACC
>posi753
TACTATTCTTGGTGGTTGTCCCATGGTACT
>posi754
TACTATTAACTGTGTTGATCTGTTTGCCTC
>posi755
TACTATAAGATGGCTGTCACCCCAAGATG
>posi756
TACTAGTTAAGGGCCTGTCTGAATGTCA
>posi757
TACTAGGCAACCTGATGGAGACCTC
>posi758
TACTAGCTTTGTTGCTTTGTGCCTCCACC
>posi759
TACTAGCTTTGTTGCTTTGTGCCTCAC
>posi760
TACTACGGTTTGCCCTATGATCTTTGC
>posi761
TACTACCTAGCCTTATCTATTGGGATGTC
>posi762
TACTAATCGAATACAGATGTGATGCCAGG
>posi763
TACTAAGGTGCTTATTACCATTTAAAGCCG
>posi764
TACTAAGCTCAGTTTCCTAAACGTTTCTCTC
>posi765
TACTAAAGGCTGCCTGCTACCATGTTCC
>posi766
TACTAAAGGCTGAGCAAAGTCATTGTCCT
>posi767
TACGTGCATGAAGATAGGTGACTTAAAGAC
>posi768
TACGTGCATGAAGATAGGTGACTCAAGA
>posi769
TACGTGCATGAAGATAGGTGACTCAAAGACTG
>posi770
TACGTGCATGAAGATAGGTGACTCAAAGAC
>posi771
TACGTGCATGAAGATAGGTGACTCAAAGA
>posi772
TACGTGCATGAAGATAGGTGACTCAAAG
>posi773
TACGTGCATGAAGATAGGTGACTCA
>posi774
TACGTGCATGAAGATAGGTGACTAAAAGA
>posi775
TACGTGCATGAAGACAGGTGACTCAAAGAC
>posi776
TACGTAGTGGGTGCTTACCACGGGCCAGT
>posi777
TACGGTTTGCCCTATGATCTTTGCATTAT
>posi778
TACGGTGTTTGCAGGTGAAGCTTGGCAGAA
>posi779
TACGGTGTTTGCAGGTGAAGCTTGGCAGA
>posi780
TACGGAAAGTTCGCTGTGCCCACATGCTC
>posi781
TACGGAAAGCAAGTCCTGAGCTTGGTGGT
>posi782
TACGCCAGCTATTTAATCTCACTTGGAACC
>posi783
TACGCCAATGGTGAGACCGCAGGTTGCCAT
>posi784
TACGCCAATGGTGAGACCGCAGGTTGCCA
>posi785
TACGCCAATGGTGAGACCGCAGGTTGCC
>posi786
TACGATTTGATGTCAGGTGTCACCTCCAGT
>posi787
TACGATTTGATGTCAGGTGTCACCTCCAGC
>posi788
TACGAGTATTGTGAGTGGTGCCACCGT
>posi789
TACGACTCAGCAGCTGCAGACCGGTCC
>posi790
TACGAAAGGAAGAATGTGTCTGGTACAGT
>posi791
TACCTTTTTCTGTGTGTGTGTGAAGG
>posi792
TACCTTCCCAGGGAGCATCTACCATATCAAC
>posi793
TACCTTCCCAGGGAGCATCTACCATATCA
>posi794
TACCTTAGTTGCCTGCAATTCTTCATCTA
>posi795
TACCTGTTCCTGCCCTACCTGTTGCC
>posi796
TACCTCTGCCAAAGGAATCTACCACCCACC
>posi797
TACCTATTCTTACTTCAGGCCAGATGATG
>posi798
TACCTATAATATCGGCGGCATCAGGGT
>posi799
TACCTACCCATGCTCCTGTGCAAGACCGC
>posi800
TACCTACCAAGTCCATTTCCCGAGCCCACC
>posi801
TACCTACATACATGAAATCTTTAAAAAAGT
>posi802
TACCTAAATCAAATTGAACTTTGCTTCCGGG
>posi803
TACCCTGAGCATGTTGATCTCTTTGTGCC
>posi804
TACCCTCAGGTAGACTTTCAGACAAGGC
>posi805
TACCCTCAAGAGGACCTCAACATAGCAT
>posi806
TACCCTCAAGAATGACTGCAAGGCCTGT
>posi807
TACCCTCAAGAATGACTGCAAGGCCTGA
>posi808
TACCCTACTGATGATGTGTTGTTGCCATGG
>posi809
TACCCAGGGGCTTAACCATGATCAAGATTC
>posi810
TACCCAGGAAGATGAATCTCTGCCTTCTG
>posi811
TACCCAAGCAGTATTGGATATCAGGTGTCA
>posi812
TACCATGTGTGTCCTTTTGTGATTGGTT
>posi813
TACCATGTGTGTCCTTTTGTGATTGGGTTA
>posi814
TACCATGTGTGTCCTTTTGTGATTGGGTT
>posi815
TACCATGTGTGTCCTTTGTGATTGGTT
>posi816
TACCATGTGATTAAGGTGTTACCGGCATC
>posi817
TACCATGTGATTAAGGTGTTACCGGC
>posi818
TACCATGGATCTGTGTGACTACAACTGC
>posi819
TACCATGATGATTTGAAGCAGCACAAGT
>posi820
TACCATGACCGCAGTTCTGGTTCCGGA
>posi821
TACCAGGGCAGAATGCTGATAGAGCCAATC
>posi822
TACCAGGGACACTGAGCAGTGGTGGG
>posi823
TACCAGGATACAGGTGAATCCAATTTGGTGG
>posi824
TACCAGGACCATTCTGATTTTATTACAA
>posi825
TACCAGGACCATGATGATTTTATCACAATAGC
>posi826
TACCAGAAACACGATTGGTGCTTTGCATGTT
>posi827
TACCAGAAACACGATTGGTGCTTTGCATGT
>posi828
TACCAGAAACACGATTGGTGCTTTGCATGGTC
>posi829
TACCAGAAACACGATTGGTGCTTTGCATGGT
>posi830
TACCAGAAACACGATTGGTGCTTTGCATGGCT
>posi831
TACCAGAAACACGATTGGTGCTTTGCATGGC
>posi832
TACCAGAAACACGATTGGTGCTTTGCATGG
>posi833
TACCAGAAACACGATTGGTGCTTTGCATG
>posi834
TACCAGAAACACGATTGGTGCTTTGCA
>posi835
TACCACTTTCTGGTTGTGTGGCCTTGGGA
>posi836
TACCACTTAGAACACAGGATGTCAGCGCC
>posi837
TACCACTGAGCCATCTCACCAGCCCCA
>posi838
TACCACTGAGCCATCTCACCAGCCCA
>posi839
TACCACAGCCTCTTTAAAATACTTTAAATC
>posi840
TACCACAGCCTCTTTAAAATACTTTAAAT
>posi841
TACCAATGTTCCTACTCTTAAAATGGTTGA
>posi842
TACCAATGTGCCTCTCCAAAGCCATCTCTGC
>posi843
TACCAATGGGTATAAGGATTCAGTTTAGC
>posi844
TACCAATGGGTATAAGGATTCAGTTTAG
>posi845
TACCAATGCTCCTACTCTTAAAATGGTTGA
>posi846
TACCAACTGAGCTACATCCCTACTCC
>posi847
TACCAACGGCCTTTTCTGTACCTATTGAGT
>posi848
TACCAACGGCCTTTTCTGTACCTATTGAGACA
>posi849
TACCAACGGCCTTTTCTGTACCTATTGAGAC
>posi850
TACCAACGGCCTTTTCTGTACCTATTGAGA
>posi851
TACCAACGGCCTTTTCTGTACCTATTGAG
>posi852
TACCAAATTACCTGGAAGTGTGCTCCTCAC
>posi853
TACCAAATTACCTGGAAGTGTGCTCCTCA
>posi854
TACCAAAAACACGATTGGTGCTTTGCATGT
>posi855
TACATTGTGTGTCAACCTTCTGAAGTGTC
>posi856
TACATTGTGTGTCAACCTCCTGAAGTGTCC
>posi857
TACATTGTGTGTCAACCTCCTGAAGTGTC
>posi858
TACATTGTGTGTCAACCTCCTGAAGTGT
>posi859
TACATTGTGTGTCAACCTCCAGAAGTGTCC
>posi860
TACATTGTGTGTCAACCTCCAGAAGTGTC
>posi861
TACATTGCCTGCTTTGGATCCCTTCCCTT
>posi862
TACATTCTGTGTCCAAAGTGTGTGGTGTCT
>posi863
TACATTACCCAATCCCAGGTGACGGTCAGG
>posi864
TACATTACAAAAGCTGCCCCTCTTCCTAGT
>posi865
TACATGCATGTGGATGTGTGGTGTGTAC
>posi866
TACATGATGCCCAAACACTTTACCAACTG
>posi867
TACATGACCTTTGTTCTGAATTTTGCTGGA
>posi868
TACATGAAGGAAAAGGCTGCACATG
>posi869
TACATCCTATATTGTTGAAAATGTTTATGC
>posi870
TACATCCCGATCCACGGCAGCAGGTC
>posi871
TACAGTTTCAGAGGTTCAGTCAGTCCATC
>posi872
TACAGTTTCAGAGGTTCAGTCAGTCCAT
>posi873
TACAGTTCCTCATGTTGCTGTGACCCCCTT
>posi874
TACAGTTCCTCATGTTGCTGTGACCCCC
>posi875
TACAGTTCCTCATGTTATGGTGACTGCC
>posi876
TACAGTTCAGGTCCTCACGTTGCCTGGAAAGT
>posi877
TACAGTTATAACTGTTTCTGTTGCGCCTC
>posi878
TACAGGTAATTACAACAGGGAAGTCCTGG
>posi879
TACAGGAATGTGCCATAATGCTATTTATGT
>posi880
TACAGGAAAAGTGCCCAGATGCCTGGAGCCTT
>posi881
TACAGGAAAAGTGCCCAGATGCCTGGAGC
>posi882
TACAGCTGTCCGGTAAACCCTGAACATGGT
>posi883
TACAGCTGCGGTTTGTCTCATGGTCCTGT
>posi884
TACAGCGGAAAGAGACAGTCAGCCACAAAC
>posi885
TACAGCGAAAATTTTAAATCCAAAAGACAGC
>posi886
TACAGATTGAATCTAGGACAGCCAGGG
>posi887
TACAGAGTGAGTTCCAGGATAGCCAGGT
>posi888
TACAGAGTGAGTTCCAGGAGAGCCAGGGC
>posi889
TACAGAGTGAGTTCCAGGAGAGCCAGGG
>posi890
TACAGAGTGAGTTCCAGGACAGCCAGTT
>posi891
TACAGAGTGAGTTCCAGGACAGCCAGGT
>posi892
TACAGAGTGAGTTCCAGGACAGCCAGGGC
>posi893
TACAGAGTGAGTCCCAGGACAGCCAGGGT
>posi894
TACAGAGTGAATTCCAGATAGCCAGGG
>posi895
TACAGAGTAAAAAGCCCAAGCTCAGGAC
>posi896
TACAGACTCGACAAAGCCACACCTCCAAAT
>posi897
TACAGACGCAAGGTGCAACCACACATCCT
>posi898
TACAGAAACACGATTGGTGCTTTGCATGG
>posi899
TACACTTCCATACTGCTGTTCATCACCAAA
>posi900
TACACTGGAGTGGAGTGCTTTGTGGATGTC
>posi901
TACACTGGAGTGGAGTGCTTTGTGGATGT
>posi902
TACACTAGCAAGATTTTATCGAAGGACC
>posi903
TACACGAACTGGTTCCTGAATTGGAGGC
>posi904
TACACCGTGCCATTTGTCCTGACTAGAAGA
>posi905
TACACCGCCACATTGAATTCACCTTCCAGCC
>posi906
TACACCGCCACATTGAATTCACCTTCCAGC
>posi907
TACACCCATATGGAAGGAACGAGGGTTG
>posi908
TACACCCATATGGAAGGAACGAGGGTGC
>posi909
TACACCCACCATTAGGAGTCTCACAAAAACC
>posi910
TACACCAGTTGTCCAGTTCAGTCGTGTCA
>posi911
TACACAGATGGGATTCCGGGGCCCAGAGA
>posi912
TACACAGAATGATGCTGCTAATGAGGGTC
>posi913
TACACACATGTTAAGTAAGCCAGGTTCAGCC
>posi914
TACACAATAAATTCTAGGACAGCCTGAGC
>posi915
TACAATGTTGATCCTGCCAATCCATGAGC
>posi916
TACAATGCCACGAGTGTATCGATAGCCTC
>posi917
TACAATGCATTCGACAGTCAGCCGCCTC
>posi918
TACAATGCATTCGACAGTCAGCCGCCCTCTC
>posi919
TACAATGAGGGTTCCAGTGTGATTTTCTGC
>posi920
TACAATCCAGTTGTCATCTCCTTCTCATGC
>posi921
TACAATATCACATATTGCTTGGTTGGGGT
>posi922
TACAATAAGATGCTTCTCTGACCAAGGTT
>posi923
TACAATAAGATGCTTCTCTGACCAAGGT
>posi924
TACAATAAGATGCTTCTCTGACCAAGG
>posi925
TACAAGGTGTAGAACGGAAATACCCGGGA
>posi926
TACAAGGTCTTCAGAATAAGCCTCTCTTC
>posi927
TACAAGGTCCTAGGTTCAACTTTCAGCTA
>posi928
TACAAGGCCACACCTTTAATCCTTCC
>posi929
TACAAGAGTGAGTTCCAGGACAGCCA
>posi930
TACAAGAGGCCTTGTTGGAGGAAGTGTGTC
>posi931
TACAACAGAGCCACCTAGGAAAAGAGATCC
>posi932
TACAACACACACAGGGGAACGCCACGGTCT
>posi933
TACAACACACACAGGGGAACGCCACGGTC
>posi934
TACAACACACACAGGGGAACGCCACGGT
>posi935
TACAACAAAAGATGGCAGGGACCAGCAGT
>posi936
TACAAATGTTTTGCCTGCATTTAAGTACGC
>posi937
TACAAATGGTTGAACATGCACAGGGGTGT
>posi938
TACAAATGGTGGGCCTGATTTCGGGCAAGT
>posi939
TACAAATATTCTATAGTGTCTACCTTGAA
>posi940
TACAAATAGCGGAGCCCACTGGGTGTGTGT
>posi941
TACAAATAGCGGAGCCCACTGGGTGTGTG
>posi942
TACAAATAGCGGAGCCCACTGGGTGTGT
>posi943
TACAAAGTGTCAGGAGATCACAACTCCAA
>posi944
TACAAAGTGAGTTCCAGGACAGCCAGGGC
>posi945
TACAAAGTGAGTTCCAGGACAGCCAGGC
>posi946
TACAAAGTGAGCCTATTCTATCCAGGAC
>posi947
TACAAAGTGACTTCCAGGACAGCCAGAGC
>posi948
TACAAACTGCATCGCTTGCCTTTGCCC
>posi949
TACAAAATTCGAGGTGCATCAGTTCTGTGT
>posi950
TACAAAATTCGAGGTGCATCAGTTCTGTGG
>posi951
TACAAAATTCGAGGTGCATCAGTTCTGTGC
>posi952
TACAAAATTCGAGGTGCATCAGTTCTGTG
>posi953
TACAAAAGGAGAAACTGAGACTTGCTTTGT
>posi954
TAATTTTGGTTGGCCATGTGTACCTTGA
>posi955
TAATTTTAGGTGAAACGTTTAAACAAAAC
>posi956
TAATTTGGGTCTCTGTTTGCCATGTTTCTA
>posi957
TAATTTCTATTATTGACCACAGGAATGACT
>posi958
TAATTTCATCTTCAAACTTAATAGTCCATC
>posi959
TAATTTAGGGTGATTTCATGCCAAGATGC
>posi960
TAATTGTTGCTTGATGGGAAGGGCCCAGC
>posi961
TAATTGTGTGCCCCTTAAGTCTGACTATTGT
>posi962
TAATTGGTACTAAGTCTCTTGGAATCAAAC
>posi963
TAATTGGGGACTCTATTGTCCATTGAGTGT
>posi964
TAATTGCTTCCTTTAATTGATTTGGTGATT
>posi965
TAATTGAGAAATGCCTTACAGTTGGATCT
>posi966
TAATTGAGAAAATGCCTTACAGCTGGTC
>posi967
TAATTGACCATGTTAATTAGGGTAGCCAA
>posi968
TAATTGACAGGTGATGAATCCATACAACA
>posi969
TAATTCTTGCCTGGAATACTGCAGTCTCC
>posi970
TAATTCCAGTTAATTTTCTGGTAAGAGGTT
>posi971
TAATTCCAGTTAATTTTCTGGTAAGAGGTC
>posi972
TAATTAAGGTGTTACCGGCATCAGTGAA
>posi973
TAATGTCTGGTGCACCAATCCGTTTACGT
>posi974
TAATGTCTGGATTTGGTGATTGTATATGGTT
>posi975
TAATGTCAAGATACAGAGAGGTCTCATGC
>posi976
TAATGGTTCTAGAGCCTCCACAAAGAGTTCC
>posi977
TTTTTGGAGGTTATGAGAGCTTTGAGATG
>posi978
TTTTGGCTCATGGATCTGGAAGTTGAAGT
>posi979
TAATGGTCCCGATCGGATACCTGGGAAGC
>posi980
TAATGGCTGGCAAGGTTCCCTACACCCCTA
>posi981
TAATGGCATGACTCGGTTGGACCTTTGGT
>posi982
TAATGGAGCCAAGATGATTCACTGTTCAAGT
>posi983
TAATGCTGAAAAATATCTTCAATGACAT
>posi984
TAATGCCTTTGTCAGATTTTGAGACGCTT
>posi985
TAATGCCCTGGATTTCACTGGAATCTGTCT
>posi986
TAATGAGATATGGTGACCTCTTCTGGCC
>posi987
TAATGAATGTGGCTGCCCTTGTATTTGGAG
>posi988
TAATCTTCTGGAATTCATAGCCACTATGCCT
>posi989
TAATCTGTGCTTTCCAATGGTCTTAGGTGACC
>posi990
TAATCTGTAGAGGACCTGACTTCAGTTGC
>posi991
TAATCTGGAATCATTTGCCCTCTCTGAACTT
>posi992
TAATCTCAGCATTTGGAAGATCAGGAGT
>posi993
TAATCTAGGCCACGACTTCTAGGGTAGCC
>posi994
TAATCTAAGAAGCGGGGCTGAGATGATTAT
>posi995
TAATCGCTGCCATACCATAGAATAAACCTTT
>posi996
TAATCCATTCATTTATTGGTGCCAATCTTGC
>posi997
TAATCCAGACCTTTTGAGATGTGAAGATC
>posi998
TAATCCAAGGTGCTGACATCTTTTAAGGACA
>posi999
TAATCACAGAGGCTGCCAGAGTTCGTCTCC
>posi1000
TAATATTGGGCACAATCCTCAAATCAGGT
>posi1001
TAATATGGTTTACATTGCAATAATATGGTTC
>posi1002
TAATAGTTCCAGCACTGCTCAAAGATCGT
>posi1003
TAATAGCGCCTGACGTTTAGTGAGTATC
>posi1004
TAATACTCACAGTTGCCAACTTCATTAGGG
>posi1005
TAATACTCACAGTTGCCAACTTCATTAGG
>posi1006
TAATAATGGTCCATCTTGCCACAATACAGC
>posi1007
TAATAAGGCTGCTATGAACATACTGGT
>posi1008
TAAGTTCTCAAAGCCTGCTCCCAGTGA
>posi1009
TAAGTTCAGTGTCTCTGGTTTTATGTA
>posi1010
TAAGTGTTCTGATGTCAAAGGCCAATGTT
>posi1011
TAAGTCCATCTTTGGGTCCTGACATG
>posi1012
TAAGTATGTTGTGCCTTCATACCTGGGA
>posi1013
TAAGTAGGCTGGAGAGTTCAGGGTGGAA
>posi1014
TAAGTAAGCCAGGTTCAGCAGTTTGCCAA
>posi1015
TAAGTAAGCCAGGTTCAGCAGTTTGCCA
>posi1016
TAAGGTTCGATGTGCTCTTTCCACAATGC
>posi1017
TAAGGTGTTACTAACATTGTCAAAGCAGG
>posi1018
TAAGGTGTTACCGGCATCAGTGAAAAGCC
>posi1019
TAAGGTGTATGATGCTACAATGTATG
>posi1020
TAAGGTCGAAGGTGAGCACGCACGTCTCCA
>posi1021
TAAGGTACAATTAAAAGATATGGACTTTGCC
>posi1022
TAAGGGACTACTAGTAGGAGGGTCAAAGT
>posi1023
TAAGGATTTGGGCTTGCTTTAGGTGATC
>posi1024
TAAGGAGAATTATCCTCTGCCTAGGACGTGT
>posi1025
TAAGGAGAATTATCCTCTGCCTAGGACGTG
>posi1026
TAAGGAGAATTATCCTCTGCCTAGGACGT
>posi1027
TAAGGAGAATTATCCTCCGCCTAGGACGTG
>posi1028
TAAGGACTCTCGCCTGCGTGGGAACCCTCT
>posi1029
TAAGGACACAGGGCAATACATCTTGA
>posi1030
TAAGGAATTGCCTCTTTTGGATTGGCCTGA
>posi1031
TAAGGAAGTGACCTCAAAGTACACGGATGTC
>posi1032
TAAGGAAACGGTTCAATGTGCTAAAGTATT
>posi1033
TAAGCTGTTGCCTGTTTGTGGAATCTGCTT
>posi1034
TAAGCTCAGTTTCCTAAACGTTTCTCTCCCT
>posi1035
TAAGCTATACTTACGGGTACCCTGTTCCCC
>posi1036
TAAGCTAGTGTTAAAGTTGTAGGTGGTTGTG
>posi1037
TAAGCTAGTGTTAAAGTTATAGGTGGTTGT
>posi1038
TAAGCGTACCGATTGCTCTTCCAAAGGCC
>posi1039
TAAGCCTTCGTATGCAGAAAACTGTGCAC
>posi1040
TAAGCCTGCATTGGTGAGAGGTCCCCCTT
>posi1041
TAAGCACTCTACGACTGAGCCACATCCCC
>posi1042
TAAGCACTCTACGACTGAGCCACATCCC
>posi1043
TAAGCACTCTACGACTGAGCCACATCC
>posi1044
TAAGATTTTTATTCTGCTTGGTACCTTGGC
>posi1045
TAAGATTCTTCAATGGCCTTCTCATCTCTAG
>posi1046
TAAGATGCCACAACTGGATCCTTCTGCAAC
>posi1047
TAAGATGCCACAACATGATCCTTCTGCAACT
>posi1048
TAAGATAGGTGACTCAAAGACATCTGTGC
>posi1049
TAAGAGTTGTTTCAGCCATGGTGTCTCTTC
>posi1050
TAAGAGTTGCTTTGGTCGTTGTGTCTCCT
>posi1051
TAAGAGTTGCCTTGGTCATGGTGTCTCTTC
>posi1052
TAAGAGTTGATGTGCTCATGGTGTCTCTTC
>posi1053
TAAGAGTGCTATCTGTGGCCAGACCCAAAT
>posi1054
TAAGAGTGCTATCTGTGGCCAGACCCAAAA
>posi1055
TAAGAGTGCGGTGGGCACGTTCCACAATGC
>posi1056
TAAGAGGTCAGACTGGGCAAACATGGGTCA
>posi1057
TAAGAGCTTGTTCTTCAGGTGACTCTGTT
>posi1058
TAAGAGCACTGCCTGCACTTCCAAAGGTCC
>posi1059
TAAGACTTGACTTGGTCATGGTGTCTGTTC
>posi1060
TAAGACATGGTCCTTGTCTTGAAGAAGCTC
>posi1061
TAAGAATTCTGGTCTCCTAGGAGTGCAT
>posi1062
TAAGAATGTTACTCATTCAGAGGAAATGCCC
>posi1063
TAAGAATGTTACTCATTCAGAGGAAATGCC
>posi1064
TAAGAAAGTGACCTCAAAGTACACGGATT
>posi1065
TAAGAAAGTGACCTCAAAGTACACGGATGTC
>posi1066
TAAGAAAGTGACCTCAAAGTACACGGATGT
>posi1067
TAAGAAAGCCCTGAATTTTTATTCTGGATC
>posi1068
TAAGAAACAATACAGATGCATCCTGTGTCC
>posi1069
TAAGAAAACTGGTATGTGGTTGCCTGGGT
>posi1070
TAAGAAAACTGGTATGTGGTTGCCTGGGC
>posi1071
TAACTTTTCAGAGGAAAGAGGCCATTGAGT
>posi1072
TAACTTTACATCAGGGCCCAGAAGAT
>posi1073
TAACTTGTCTTTCAGTCTGTCCAATGTC
>posi1074
TAACTTGGATTGTTGTCCAAAGTATGCCC
>posi1075
TAACTGTTCTTGTTAACTGATGTATGTCA
>posi1076
TAACTGTGGTGCCAGTCTGTTCTTAGGC
>posi1077
TAACTGTGCCATATAACTTCCATCAAGGT
>posi1078
TAACTGCCTATAGATTCTTAAGGAATGGTGTT
>posi1079
TAACTGCCTATAGATTCTTAAGGAATGGTGT
>posi1080
TAACTGCCTATAGATTCTTAAGGAATGGTGGT
>posi1081
TAACTCTGAGGGGAAAGGTGTCCTGGCA
>posi1082
TAACTCCGTCCCTACTTCCTACTCTCCTC
>posi1083
TAACTCCGGCCCTACTTCCTACTCTCC
>posi1084
TAACTATTGCTGTGAGGAGCCGCCATGAC
>posi1085
TAACTATTGCTGTGAGGAGCCGCCATGA
>posi1086
TAACTACTTTGAGCAAGATTCCCACCTCCT
>posi1087
TAACTACAGCTTCAGGAGATCCAACACCC
>posi1088
TAACTACAAATGGTTCTGTAATGCTTGC
>posi1089
TAACTACAAACGTTTCTGCAGAGCCTG
>posi1090
TAACTAAGGTGCTTATTACCATTTAAAGCCGT
>posi1091
TAACTAAGGTGCTTATTACCATTTAAAGCC
>posi1092
TAACTAAGGTGCTTATTACCATTTAAAGC
>posi1093
TAACGTTTTGGTGTTGCAACGAAAATGGTT
>posi1094
TAACGTTTTGGTGTTGCAACGAAAATGGT
>posi1095
TAACGTTTTGGTGTTGCAACGAAAATGG
>posi1096
TAACCCATTGGTGAGGTTCAAGTCCAGTC
>posi1097
TAACCCACGAGAACTTCCTGCTGTTTGCCT
>posi1098
TAACCATCTTGCAACCCTACCTTTGTTCT
>posi1099
TAACCATCCGCTTTGCCACAGATCTGTAGC
>posi1100
TAACCACTGAGCCATCTCACCAGCCCATT
>posi1101
TAACCACTGAGCCATCTCACCAGCCCA
>posi1102
TAACCACGTAGAACACAGGATGTCAGCGC
>posi1103
TAACCACCTTGTCTCTCCTAGTTTGGGC
>posi1104
TAACATTTTGTGGATTTCTGATGCTTTTG
>posi1105
TAACATTTTAGATCCTGAGCCTAATGCCT
>posi1106
TAACATTGTTGAAAAGAGCAAAGTCCAGGTC
>posi1107
TTTTGGCTCATAGATTCAATTGTTTTATCCCA
>posi1108
TTTTGGCTCATAGATTCAATTGTTTTATCC
>posi1109
TTTTGGCTCAGAGTTTCAGAAGCTTCAGTC
>posi1110
TTTTGGCTCAGAGTTTCAGAAGCTTCAGT
>posi1111
TTTTGAGATCTTTGATTTCTTTCTTCAGA
>posi1112
TTTTCTGTTACAAGCAAAAGGTTGCCTGCC
>posi1113
TTTTCAGAGACCTCGGTGAGTCGCCGGTGG
>posi1114
TTTTCACATGCTATGATACTCAAGTTTCC
>posi1115
TTTTATGACCTTTGGTTAATTGCTTTATAAC
>posi1116
TTTTAATCTATTTGCTACCTCAGCTTGGCCT
>posi1117
TTTTAAATACTCTGTGAGGCTTCCTATGG
>posi1118
TTTTAAACTCCGCCTACGTGTGCATGTGTC
>posi1119
TTTGTGGGCCCGTGGCAATGCAGAAAACATC
>posi1120
TTTGTCAAAGACCAAGTGACCATAGGTGTGT
>posi1121
TTTGGTGTTGCAACGAAAATGGTTTTGTCTCT
>posi1122
TTTGGTGAAAAGTATCCAGTGCCCCTTATCT
>posi1123
TTTGGTGAAAAGTATCCAGTGCCCCTTATC
>posi1124
TTTGGTGAAAAGTATCCAGTGCCCCTTAT
>posi1125
TTTGGTCGCTGCAATTGAAATCCTAAG
>posi1126
TTTGCTTTGTTGAGTGACCTTGAACTCTGC
>posi1127
TTTGCTCAATTTTGTCTTTCTTGGGGGT
>posi1128
TTTGCCTGTGATGAGTTTTTGTTGACCCAC
>posi1129
TTTGCCTGTGATGAGTTTTTGTTGACCAC
>posi1130
TTTGCCCTCATCTCAAGAGTCTGCCTG
>posi1131
TTTGCCCGGATCTCCTCAGGAAGACCAGCTC
>posi1132
TTTGATTTGTGTGAGCAAAACCGGCGCCT
>posi1133
TTTGATGGGGTGCTTGCATTGAATCTGTA
>posi1134
TTTGAGTCATTTCTGTTCCTGTGATCCAC
>posi1135
TTTGAGGATGTACTAAAGATGGGCAAG
>posi1136
TTTGACAGTGGATACATTGTCTGGTGTCA
>posi1137
TTTGAATCTTTTAGCCTTACAATTTCTTTG
>posi1138
TTTGAAGTCGGGTAACTTGGGTTTGAGTC
>posi1139
TTTGAAGTCAGGACTGTTCTCGAAATTCC
>posi1140
TTTGAAATCAGGACTGTTCTGGAAATTCC
>posi1141
TTTGAAATCAGGACTGTTCTGGAAATTC
>posi1142
TTTGAAATCAGGACTGTTCTCGAAATTCC
>posi1143
TTTGAAATCAGGACTGTTCTCGAAATTC
>posi1144
TTTCTCCTTAGGTGTTAGCAAGTCTTGTTT
>posi1145
TTTCCTATGATTCTGGTGCAAAGTGCTTG
>posi1146
TTTCCCATAGAGGCCTCAACTTTTCCCACA
>posi1147
TTTCAGTTTAGTGCTGTCCGTCCGTCTCA
>posi1148
TTTCAGAGCATTGAGATTCCAAAGCACAAGT
>posi1149
TTTCAGACACAGGCTGAGCCAAACTACCA
>posi1150
TTTCACAAATGTTGTTGGTGTCACTCAGC
>posi1151
TTTCAAGTGTGCATCGCTGGAAAACTGAT
>posi1152
TTTCAAGTGACCTTAGCCACACGTGTGTC
>posi1153
TTTCAAGTGACCTTAGCCACAAGTGTGTCT
>posi1154
TTTCAAGGGTCTTCTAAAGAATTCTGGTCTC
>posi1155
TTTAGGAGAATTTTTCAGTGTCAGCTATGG
>posi1156
TTTAATCCCAGGACCCGGAAAGCAAAGGCAT
>posi1157
TTTAAGGAGAATTTATCCTCTGCCTAGGAC
>posi1158
TTTAAGGAGAATTATCCTCTGCCTAGGACG
>posi1159
TTTAAGGAGAATTATCCTCTGCCTAGACG
>posi1160
TTTAAACTCCGCCTACGTGTGCATGTGTC
>posi1161
TTGTTTGGAGCCTCAAAACGTTCTCTACCTT
>posi1162
TTGTTTGGAGCCTCAAAACGTTCTCTACCT
>posi1163
TTGTTTGGAGCCTCAAAACGTTCTCTACCA
>posi1164
TTGTTTATGCGGGTTAAAGCTATTGACAGT
>posi1165
TTGTTTATGCGGGTTAAAGCTATTGACAG
>posi1166
TTGTTGGGAATTGGGCTGCCGACTGTAA
>posi1167
TTGTTCTGAAAGGTTATGTGACCACCTATGAT
>posi1168
TTGTTATCAGGCATATGCTGCACAAAGACC
>posi1169
TTGTGTCTTGATTGTGGATGTGATGTGACCT
>posi1170
TTGTGTCTTGATTGTGGATGTGATGTGACC
>posi1171
TTGTGTCTTGATTGTGGATGTGATGTGAC
>posi1172
TTGTGTCTTGATTGTGGATGTGATGTGA
>posi1173
TTGTGTAGCCCTGAAGACCATACCATGC
>posi1174
TTGTGCCATTATGGTCGATTTGATGTTT
>posi1175
TTGTGAGGTCCAGGGGCTCGATCCTCAGC
>posi1176
TTGTGAGCCACCATGTGGTTGCTGG
>posi1177
TTGTGAAGGGTGTTGTTTACCTAATTCCT
>posi1178
TTGTCTTTCTGTGTCTGGCCTGCTTACTT
>posi1179
TTGTCTTGTGCTTCAGTTATATTGCATTTC
>posi1180
TTGTCCATTGAGTGTCAGAGGTTTAGACGTT
>posi1181
TTGTCAGATTTTGAGACGCTTTGACTGTGA
>posi1182
TTGTCAAATTAACCATGGGAAGAGAGGC
>posi1183
TTGTATGTTTGTGTGTGAGCGTGCGC
>posi1184
TTGTATGTATATGTTTTCAGAGTTAACCC
>posi1185
TTGTATGTATATGTTTTCAGAGTTAACCA
>posi1186
TTGTATCTTGGGTGTTCTATGTTTCTGGG
>posi1187
TTGTACCAATGTGCCTCTGCAAAGCCATC
>posi1188
TTGTAATCCCAGTACTTGGGAACATGTGT
>posi1189
TTGGTTTGCATAGGTGACCACTTTTGGC
>posi1190
TTGGTTGTTTACCCATATTCAGGGGCATC
>posi1191
TTGGTTGCCTTTGTCTTATAAACAGTGT
>posi1192
TTGGTTGATATCCAGAGGAGGCCTGC
>posi1193
TTGGTGTTGCAACGAAAATGGTTTTGTCTC
>posi1194
TTGGTGTGTATGGAAGAGATCACTAGGAT
>posi1195
TTGGTGGCCATAAAACAAAATACACTCA
>posi1196
TTGGTGGACAGGGACTATATGAACCTCGGT
>posi1197
TTGGTGGACAGGGACTATATGAACCTCGG
>posi1198
TTGGTGCTTTTGTTTACTTCAGACCACTAA
>posi1199
TTGGTGCTGGAGTTAACAGGCTTTCGTGA
>posi1200
TTGGTGCAATGCAAATGGGTGCATCTTGCC
>posi1201
TTGGTCTTATAAACAGTGTCCTTCGCCTTAT
>posi1202
TTGGTAAATAAAGTGGCCAGCAGCCAATGGT
>posi1203
TTGGGTGACCTTTTTGTGCACTGTTGTGG
>posi1204
TTGGGCTTGCTTTAGGTGATCTGGATACTC
>posi1205
TTGGGCTTGCTTTAGGTGATCTGGATACT
>posi1206
TTGGGCACAATCCTCAAATCAGGGCTGGAT
>posi1207
TTGGGCACAATCCTCAAATCAGGGCTGG
>posi1208
TTGGGCACAATCCTCAAATCAGGGCTG
>posi1209
TTGGGATGTCTCTGAGGTTATAATATTC
>posi1210
TTGGCTTCAGTGTTTGTGGGCCCGTGGCAT
>posi1211
TTGGCTGTGGGTGTCTGCATCTGTTTGA
>posi1212
TTGGCTGTCTGGGTATTAAGTAATGATGGA
>posi1213
TTGGCTGTCTGGGTATTAAGTAATGATGG
>posi1214
TTGGCTAAGATCAAGTGTAGTATCTGTTC
>posi1215
TTGGCCTATGGTGAGGCAACTGAATATTG
>posi1216
TTGGCATGGATTACAAAGCTTTGGGCACAG
>posi1217
TTGGCATCGGCAATAGTGTCTGCGGTG
>posi1218
TTGGCATCGGCAATAGTGTCTGCGGGTGGT
>posi1219
TTGGATGCTTTGTCTTATTTGTGATAATTT
>posi1220
TTGGATGCTGATTATGGGTGGATCCTG
>posi1221
TTGGATCGCCAAGCTGGATTGGGTGGG
>posi1222
TTGGAGCTGAGACGAAAGGATGGACCAT
>posi1223
TTGGAGCTGAGACGAAAGGATGGACCA
>posi1224
TTGGAGCCTCAAAACGTTCTCTACCAGGGG
>posi1225
TTGGAGCCTCAAAACGTTCTCTACCAGGG
>posi1226
TTGGAGAATAAATCCATTTCCATAGGCAGC
>posi1227
TTGGACTTCTGGTCTCCAGTTCTCGAGCCT
>posi1228
TTGGACTTCTGGTCTCCAGTTCTCGAGCCCA
>posi1229
TTGGACTTCTGGTCTCCAGTTCTCGAGCCC
>posi1230
TTGGACTTCTGGTCTCCAGTTCTCGAGCC
>posi1231
TTGGACTGGTGTAGGAATTTCCTAGTGTA
>posi1232
TTGGACAATGGTGCTCCTCACATTCAGGATGG
>posi1233
TTGGACAATGGTGCTCCTCACATTCAGGA
>posi1234
TTGGAATTGAAGGCGACCTGATCCTCCTGT
>posi1235
TTGGAAGATGATAGGTGTTTCCCAGTGC
>posi1236
TTGGAAATCAGACCACATGCCTACTGAGC
>posi1237
TTGCTTTTGAGCTTGTGGTAAGGCACACAA
>posi1238
TTGCTTTTGAAAGATACTTGCTGTGGATGG
>posi1239
TTGCTTTCTTAAGTATCTCAGGACCATCTGT
>posi1240
TTGCTTATTTCTCCCTTCTGAATGGAACTGT
>posi1241
TTGCTGTGAGGAGCCGCCATGACCAA
>posi1242
TTGCTGCCAAGCCTGGTGTCCTGAGT
>posi1243
TTGCTGAAGGAATTGTATGGAAAAGTAGT
>posi1244
TTGCTAGTGTTGCCTCTGAATACATTCTC
>posi1245
TTGCCTTGGTGCCCAGGCATAAGTCTCCCTC
>posi1246
TTGCCTTGATGGTCTCTCACTGATCCAACA
>posi1247
TTGCCTGCTGTTAGCTTTGTGGAATTGTGT
>posi1248
TTGCCTGCTGTTAGCTTTGTGGAATTGTG
>posi1249
TTGCCCTATGATCTTTGCATTATGCTCCTGT
>posi1250
TTGCCCTATGATCTTTGCATTATGCTCCTGA
>posi1251
TTGCCATGTTTCTAGTTTCCCGGTGCTCC
>posi1252
TTGCCATGATGATTTGAAGCAGCACAAG
>posi1253
TTGCCAGTCATGTTTGGTTCTATCTCAGG
>posi1254
TTGCCACTCTTGAATAACCTTTTTTTGGGCT
>posi1255
TTGCCACCTATGTAAGAGGGATTTCATA
>posi1256
TTGCATTTCCTTGATGACTAAAGATGTTGT
>posi1257
TTGCATTGCTGTGTCCATATCCTGTTTGT
>posi1258
TTGCATCAAATTTGTGCTGTCTGTATGCATT
>posi1259
TTGCAAGTGTTCGGGTTGCTGACTGCAGT
>posi1260
TTGCAAGTCCAATGGGCCTCTCTTTGCGG
>posi1261
TTGATTTTTCTTGTGTTTTGCAAATTGTA
>posi1262
TTGATTTGTGTGAGCAAAACCGGCGCCTT
>posi1263
TTGATCAGTTGTGGCTTTACATATTGGTC
>posi1264
TTGATAATCATTTTTAGGGGCAAGGCTGTT
>posi1265
TTGAGTTTTGCCTTGGCTTCCTTGTGTC
>posi1266
TTGAGTTCAAAAGGAGTCCCTTTGCTACTA
>posi1267
TTGAGTTATAGTCACCTTGTCACATTTTTT
>posi1268
TTGAGGAATTGCCTCTTTTGGATTGGCCTGT
>posi1269
TTGAGATTAAAGGCATGCGCCACCTTGTT
>posi1270
TTGACTCAGAAATCTGCCTGCCTCTGCCT
>posi1271
TTGACCAACGTTTGCCATTTCCACAGCGGC
>posi1272
TTGACAAGCAGGAATAGCCACTACAGCCCC
>posi1273
TTGAAGTTGCAGGAATCACCCTACTTGGAT
>posi1274
TTGAACTCATGAAGGTCCACTTGCCCTGCAC
>posi1275
TTGAACTCAGAAATCTGCCTGCCTCTGCCTC
>posi1276
TTGAACTCAGAAATCTGCCTGCCTCTGCC
>posi1277
TTGAACTCAGAAATCCACCTGCCTCTGCCTC
>posi1278
TTGAACTCAGAAATCCACATGCCTCTGCCTT
>posi1279
TTGAAATCTTTCCATGTTGTCTCACCTGGC
>posi1280
TTGAAATCAGGACTGTTCTGGAAATTCC
>posi1281
TTGAAATCAGGACTGTTCTCGAAATTCC
>posi1282
TTGAAAGAATAGTGTGCTTGTAAAGTTGGT
>posi1283
TTGAAAGAATAGTGTGCTTGTAAAGTTGG
>posi1284
TTCTTTTGTTATGGGCCACCGCTCTTGCCT
>posi1285
TTCTTGGTGTCTGCTTCATCCTGGGAGC
>posi1286
TTCTTGGTGTCTGCTTCATCCTGGAG
>posi1287
TTCTTGGCTTTTATCATGAAGGGCTGTTGA
>posi1288
TTCTTCTGTGAGTCCTAGGGATCAAACTCT
>posi1289
TTCTTCCATCAGCCTTCTGAGCCTAGCTTC
>posi1290
TTCTTCATCAGATATAATTGTCTCGGAGG
>posi1291
TTCTTCATAGGAGTTGCCTTGGTCGCGGTGTC
>posi1292
TTCTTCAGCTGAATTTCCTGCTTGCTGGG
>posi1293
TTCTGACCTCTGACCTCCTCAAGCATCCAC
>posi1294
TTCTCTAACGAAAGAGGACTGTCGGGTTTC
>posi1295
TTCTCCAGCTTCCAGAGGTGGTCATCATC
>posi1296
TTCTCAGGTCATGTTTAATCACTGAGGGA
>posi1297
TTCTCAAAGGTTTTAGCCCAGAAATGATCC
>posi1298
TTCTATCAACCAAGAAAGTGCCTGGACAGT
>posi1299
TTCTAGTTCCAGAGTTCAGAGGCATGACAT
>posi1300
TTCTAGGTGTGATTGCTGGTCTGCATTCC
>posi1301
TTCTAGGTGTGATTGCTGATCTGCATTCC
>posi1302
TTCTAGGTGTGATTGATGATCTGCATTCC
>posi1303
TTCTACTGGAGCCTCCATGACGAAACACTGC
>posi1304
TTCTACCGGAGCCTCCATGACGAAACACTGC
>posi1305
TTCTAAACCACACTCTTCAGACCTTTGCCA
>posi1306
TTCTAAAACGCCTTTTGTTGCCTGTCTACA
>posi1307
TTCGCCTTATTGCCTTGATGGTCTCTCAC
>posi1308
TTCGATGTCTACATATTACTGAGTTTGGA
>posi1309
TTCGATGTCTACATATTACTGAGTTTGG
>posi1310
TTCGACTTGTGCTATAGTGAAATTGGCGC
>posi1311
TTCGAAGTGATCTACGTGACCAGCCATGGC
>posi1312
TTCGAACACATTACTCTATGGGAGCCAGAC
>posi1313
TTCGAAAGAGTTGTTTGACAACCCCTGCC
>posi1314
TTCCTTTTGCAGTCCTGGGAATGGAAGCCA
>posi1315
TTCCTTGCGCCGGTGATGGTAATTTTCGTC
>posi1316
TTCCTTGCCCTGCAGAAATGTCTACGAAGG
>posi1317
TTCCTTCATAGGAGTTGCCTTGGTCGCGGT
>posi1318
TTCCTTCAGTCTGTGCTGCACATTTTGT
>posi1319
TTCCTGTAACCCTAGGATTGCACAGTGGC
>posi1320
TTCCTGATGTCTCTACTAACCTGGTCTA
>posi1321
TTCCTCATGGGTAAAATTGGGATATCAAGAC
>posi1322
TTCCTATTATCCGCAGGTTTGGTCTTCTC
>posi1323
TTCCTATGATTCTGGTGCAAAGTGCTTGG
>posi1324
TTCCTACTTGGAAAGATAGGAAAGGCCTAA
>posi1325
TTCCCTACAAATTGAGTAGCGTGCCC
>posi1326
TTCCCATAGAGGCCTCAACTTTTCCCACAGT
>posi1327
TTCCATGTTGTCTCACCTGGCCTTCATGAA
>posi1328
TTCCATGTTGTCTCACCTGGCCTTCATGA
>posi1329
TTCCATGAGACGCAGCGGGCTTTAGATGT
>posi1330
TTCCATATACAGGTTGCATGTGTGTTTGT
>posi1331
TTCCATATACAGGTTGCATGTGTGTTTG
>posi1332
TTCCAGTTTGCCATTGTTTGCCTGCCCAAG
>posi1333
TTCCAGTGCTTAAAGATGTTTCTGCTGTTCT
>posi1334
TTCCAGTGCTTAAAGATGTTTCTGCTGTTC
>posi1335
TTCCAGTGCTTAAAGATGTTTCTGCTGT
>posi1336
TTCCAGTCTATGAACACATGTGCCACATTA
>posi1337
TTCCAATTTGACTTTTGGCCATGGTGTTT
>posi1338
TTCCAATGTCCTTATTATGGTCTCCAGCTGT
>posi1339
TTCCAAGCTGGGTGGCCTCTGGACTCTGA
>posi1340
TTCCAACCTTAAGACCAGTGGCTTTCAGGG
>posi1341
TTCATTTTTCTTGAGTTTCATGTGTTTAGG
>posi1342
TTCATTTGTGCCATTATTAATTTGGGTCTC
>posi1343
TTCATTCGGTTGTCCCAAGTGCTAACTTAC
>posi1344
TTCATTCAACAAATACTTGTTGAGCACCTA
>posi1345
TTCATCCAGACAAAAATGCCTCAGTATTG
>posi1346
TTCATCCAGAATTTTCAGCCTGCCTTAAC
>posi1347
TTCATCAGATATAATTGTCTCGGAGGCTTA
>posi1348
TTCATCACTTTTGCAAGTGTTCGGGTTGCT
>posi1349
TTCATATTTTGCTTTTCTGGTGTGATGGT
>posi1350
TTCATAAGCATGCTTGGCAAAGGAGGGCAGT
>posi1351
TTCAGTGTTTGTGGGCCCGTGGCAATGC
>posi1352
TTCAGTGGGGTCATTTCTGCTTTCTCTGA
>posi1353
TTCAGGACCCAAAGTATAGAGCTGACTGTT
>posi1354
TTCAGGAATTTTCCCTGTGCCAATATC
>posi1355
TTCAGCCTATCTCTTTGCCTTCACTATTTGT
>posi1356
TTCAGATCGTATAAATCTTTCGCCTTTTA
>posi1357
TTCAGAGGTGTGATCTGATTGGGACATGACT
>posi1358
TTCAGAGGTGTGATCTGATTGGGACATGA
>posi1359
TTCAGAGGTGTGATCTGATTGGGACATG
>posi1360
TTCAGAACAAAGGTACGGTTGCAAGATGGT
>posi1361
TTCAGAACAAAGGTACGGTTGCAAGATGG
>posi1362
TTCACTTTCAGTGAGTGCATACCATGTGT
>posi1363
TTCACTGCTTCAGGTTGTCTGTCCTGGAATTT
>posi1364
TTCACTGCTTCAGGTTGTCTGTCCTGGAA
>posi1365
TTCACCAGGATTTCCTTGGTACGTTTCCTAC
>posi1366
TTCACAGAGATTTGCCTTTCCTTACTTTC
>posi1367
TTCACAGAGATTTGCCTTTCCTTACTTCC
>posi1368
TTCACAATAGGAAAACCTTTTGAGTTTTGC
>posi1369
TTCAATTCCTAGCAAACACATGATGGTTCT
>posi1370
TTCAATGGATGTGACGATTATGTCAAACTG
>posi1371
TTCAAGTGCCTGCGACATTTCTTTTGTTA
>posi1372
TTCAAGGTGACTTGCTCAGCCTGCTTTCTT
>posi1373
TTCAAGGTGACTTGCTCAGCCTGCTTTCTC
>posi1374
TTCAAGGTGACTTGCTCAGCCTGCTTTCT
>posi1375
TTCAAGGTGACTTGCTCAGCCTGCTTT
>posi1376
TTCAAGGTCTGCTGAGTTTCCCTTTGTAAT
>posi1377
TTCAAGGTCGTCCTTGCCTACATAGTGAGT
>posi1378
TTCAAGGTCATTCTCTGCCACATAGTGAGT
>posi1379
TTCAAGGTCATTCTCTGCACATAGTGAGT
>posi1380
TTCAAGGTCATCCTCAAGCATAGAGCGAGTTT
>posi1381
TTCAAGGGCTCCAACACCAAACATAATCAGAC
>posi1382
TTCAAAGCTCACCCTGTCACAGGTGCTACC
>posi1383
TTCAAACACATGAGTCTATGGGGGGTGT
>posi1384
TTCAAACACAAGTGTCTACAGCGAAAATTT
>posi1385
TTATTTCCTGTCCTAACACCTATAATAAATGT
>posi1386
TTATTTCACTTAACATGATGGTGTCCAGT
>posi1387
TTATTTCACTTAACATGATAGTGTCCAGTC
>posi1388
TTATTGTGTCTCCTGGCAGAAATGCATCCC
>posi1389
TTATTGTGTCTCCTGGCAGAAATGCATCC
>posi1390
TTATTGTAGATAAAAGGGACAGCATACCAG
>posi1391
TTATTGCCTTGATGGTCTCTCACTGATCCAA
>posi1392
TTATTGCCTTGATGGCCTCTCACTGATCCA
>posi1393
TTATTGAGTATCTATTATATGCCAGTTGTC
>posi1394
TTATTCCAGGTGGATATGCAAATTGCCT
>posi1395
TTATTCCAGGTGGATATGCAAATTGCCCT
>posi1396
TTATGTGGATAGATGTTTTGCCTACGTGT
>posi1397
TTATGGTTCCTGAAGGTTAGTCTGCGATGGT
>posi1398
TTATGAAAGAAAGCCTTTAATTGGGGAC
>posi1399
TTATCTGAGAGAAAGGAAGGTGGACTGAGA
>posi1400
TTATCTAGTGCATCTTTTGTTCTGATTATT
>posi1401
TTATCATGAAGGGCTGTTGAACTTTACCAAC
>posi1402
TTATAGGTGATTTGCCTGAATGTATGGCTGT
>posi1403
TTATAAGTTTGCTGCCTTGGTCACAGTGT
>posi1404
TTATAAATTGCCATTTGCCTATGTGCTAAG
>posi1405
TTAGTGCTGTCCGTCCGTCTCACTTGTC
>posi1406
TTAGTCCCAAGGAGCTCTGGAGATACTGGT
>posi1407
TTAGGTTGTAACATATGAATTTTGAGGGAC
>posi1408
TTAGGACCCTGGATGATTCCCAAAAGCAGC
>posi1409
TTAGCTCACAGGATGTTCTCTGGATGGT
>posi1410
TTAGCAAACACCAAATACGACTCAGCAGC
>posi1411
TTAGATGCCAAGAGCAACTTTCCAATTGTGT
>posi1412
TTAGATCCTACAAGGGTGTTCTGCTAATGTT
>posi1413
TTAGACGTGACTACCACTGCAGGGAAGC
>posi1414
TTACTTTTTAATTCAGCGTCATGCCAAATC
>posi1415
TTACTCAGAAAGACCACAAAGACCGCTGC
>posi1416
TTACCTGTGCCAGTACCATGAGTCTGTC
>posi1417
TTACCACTTAGAACACAGGATGTCAGCGT
>posi1418
TTACCACTTAGAACACAGGATGTCAGCGCC
>posi1419
TTACCACTTAGAACACAGGATGTCAGCGC
>posi1420
TTACCACTGAGCCATGTCTCCAGCCTCA
>posi1421
TTACATTGATCAGGTATCTTGTCTCTGTA
>posi1422
TTACATGTGCACAGTCTCTTCTCCCCATGT
>posi1423
TTACATGATGCCCAAACACTTTACCAACTG
>posi1424
TTACATCTTCAGGAGCAAGAAGCAAGAGC
>posi1425
TTACATCCACTTTCTGTGCCAACATGCCATA
>posi1426
TTACAGCAGAGTGTCTTGGTGAACCAGAT
>posi1427
TTACAATCAATGGGACCTACTCATGGGAA
>posi1428
TTACAATCAATGGGACCTACTCATGGGA
>posi1429
TTACAAGTCAATGGCCTTTCTCTACA
>posi1430
TTAATTGCAGGAGAATCGTAGATGTGG
>posi1431
TTAATGTGGATATTAGGTATTCAAGCCCGGC
>posi1432
TTAATCATAAGCAGGAATGAGCCTAGTTTG
>posi1433
TTAAGGTTCGATGTGCTCTTTCCACAATGC
>posi1434
TTAAGGTGTTACCGGCATCAGTGAAAAGCCC
>posi1435
TTAAGGTGTTACCGGCATCAGTGAAAAGCC
>posi1436
TTAAGCCAAACTACAAATATTCTATAGTGTC
>posi1437
TTAAGCCAAACTACAAATATTCTATAGTGT
>posi1438
TTAACTTAGGTGTTGGGATCCGAACTCA
>posi1439
TTAACATGATGCCCAAACACTTTACCAACTG
>posi1440
TTAAATAGAGGGTGAGAAGTGTGCATAGC
>posi1441
TTAAATAAATCAGTGCCTGCAAAGTATCA
>posi1442
TTAAAATGATAAACAGGGATGTCTCTGGC
>posi1443
TTAAAAGTGCTTGCTGCCAAGTTTGACAGAC
>posi1444
TGTTTTTCTGGAAGCTGCCTAGAAAAAGGT
>posi1445
TGTTTTTCTGGAAGCTGCCTAGAAAAAGGGT
>posi1446
TGTTTTTCTGGAAGCTGCCTAGAAAAAAGGT
>posi1447
TGTTTTTAACATGATGCCCAAACACTTTAC
>posi1448
TGTTTTGTGTCAGATAACTTCAATGTACCT
>posi1449
TGTTTTGACCATTTCTTGAACCATGTGT
>posi1450
TGTTTTACAGGGACTATTAATTGTTGGTT
>posi1451
TGTTTTAAACTCCGCCTACGTGTGCATGT
>posi1452
TGTTTGTTTGTTGTACAGGTCCTGGGT
>posi1453
TGTTTGTTTGTTGTACAGGTCCTGGGCATC
>posi1454
TGTTTGTTGCTTTAGTCTTTGTGATCCCT
>posi1455
TGTTTGGTCCCTTCATAGCTATCCTCGG
>posi1456
TGTTTGGGGATGACGAGTTGAAACCGGTGA
>posi1457
TGTTTGGAGCCTCAAAACGTTCTCTACCAGG
>posi1458
TGTTTGCCCTCTAGAAACAAAGTCAGCATGG
>posi1459
TGTTTGCAACTACTATTAATAAGTGTTGA
>posi1460
TGTTTCTAGTTTCCCGGTGCTCCCAAAAGCC
>posi1461
TGTTTCTAGTTTCCCGGTGCTCCCAAAAGC
>posi1462
TGTTTCAAAAGGTTGTTTCTTTGATGAGG
>posi1463
TGTTTAGTTGATCTTAGATAGGGCTGTTCCT
>posi1464
TGTTTAGTTGATCTTAGATAGGGCTGTTCC
>posi1465
TGTTTAGTTGATCTTAGATAGGGCTGTTC
>posi1466
TGTTTAGATCCTACAAGGGTGTTCTGCTAT
>posi1467
TGTTTACCACTTAGAACACAGGATGTCAGT
>posi1468
TGTTTAATCCATGGTGCTAGTCTCTGACCTC
>posi1469
TGTTTAAACTCCGCCTACGTGTGCATGT
>posi1470
TGTTGTTTGTTGTACAGGTCCTGGGCATC
>posi1471
TGTTGTTGCCATGGTAATCCTGCTCA
>posi1472
TGTTGTAGGAGGTGTGGCCTTGTGGTTGT
>posi1473
TGTTGTACCCACCTTGCAACTATTACTTTGG
>posi1474
TGTTGTACCCACCTTGCAACTATTACTTGG
>posi1475
TGTTGGTTGCTTTTGGTCTTATAAACAGTGT
>posi1476
TGTTGGTTGCCTTTTGGTCTTATAAACAGTGT
>posi1477
TGTTGGTTGCCTTTTGGTCTTATAAACAGT
>posi1478
TGTTGGATCAGGTTGACTGCCCGTCTCTC
>posi1479
TGTTGAATGGATGAATGGGTGGATGA
>posi1480
TGTTGAAATTGCCATCTAATTCCACTGC
>posi1481
TGTTCTTTCTACTGGAGCGGCCTTGTCCTGT
>posi1482
TGTTCTTGCACCAGTTGTTCAAGTGCCTGC
>posi1483
TGTTCTTCGGTAGTCCATGAATACATTT
>posi1484
TGTTCTTACTTCAAGATGCCTGCCTTG
>posi1485
TGTTCTGACATCTCTGACTTTCTGGGTC
>posi1486
TGTTCTGACATCTCTGACTTTCTGGGGTC
>posi1487
TGTTCTGAAAGGTTATGTGACCACCTATG
>posi1488
TGTTCTCTTCTGCTGTCTCTCCCTCCAAT
>posi1489
TGTTCTCTCTCACCTGCCTCAATACCTTC
>posi1490
TGTTCGTGTCTGTTTGTCACCTTTTTGC
>posi1491
TGTTCGTGTCTGTTTGTCACCTTTTGC
>posi1492
TGTTCGTGTCTGTTTGTCACCCTTTTTGCC
>posi1493
TGTTCATCAAGGACCGGACTAAAGACTCTC
>posi1494
TGTTATCAGGCATATGCTGCACAAAGT
>posi1495
TGTTATCAGGCATATGCTGCACAAAGAC
>posi1496
TGTTATCAAGCATATGCTGCACAAAGACC
>posi1497
TGTTATAGTTGTCTCTGGTTGGAGCTTGT
>posi1498
TGTTATACCCAGGGGCTTAACCATGATC
>posi1499
TGTTAGTTGTCCAGTGGCCTCACCTGC
>posi1500
TGTTAGTGGATAACTCAGCCATTTGTCCTG
>posi1501
TGTTACGGAAAGTTCGCTGTGCCCACATGCTC
>posi1502
TGTTACGGAAAGTTCGCTGTGCCCACATGC
>posi1503
TGTTACGGAAAGCTCGCTGTGCCCACATGC
>posi1504
TGTTAATTAGGTAGCCAAAGGAGGCTTTC
>posi1505
TGTTAAGTAAGCCAGGTTCAGCAGTTTGCC
>posi1506
TGTTAAGTAAGCCAGGTTCAGCAGTTTGC
>posi1507
TGTTAAGTAAGCCAGGTTCAGCAGTTGC
>posi1508
TGTTAAGGTGTTACCGGCATCAGTGAAA
>posi1509
TGTTAACACAAATACAAAGCCTTCCTCTCA
>posi1510
TGTTAACACAAATACAAAGCCTTCCTCTC
>posi1511
TGTTAAATAGGTACCTCAGCTAGTTGTC
>posi1512
TGTGTTTTTGGAAAAGGTGTTTAAGGTATT
>posi1513
TGTGTTTGAATACTTGGTTCCCACTGGTGTC
>posi1514
TGTGTTGATGTTCGAAGCCTGGGTATCTG
>posi1515
TGTGTTCTATTGTGTTCATTTTGTGCTTA
>posi1516
TGTGTTAGAAGTCAAAGCTTGGTTCCTGGC
>posi1517
TGTGTTACTTCAGGAGGCTCCAAGGTC
>posi1518
TGTGTTAACAGGAAAGAAGGCTTTGGGCT
>posi1519
TGTGTTAAAGGTTTTGTCCACAGGGTGGTA
>posi1520
TGTGTTAAAGGCTTTGTCCACAGGGTGT
>posi1521
TGTGTTAAAGGCTTTGTCCACAGGGTGGTAA
>posi1522
TGTGTTAAAGGCTTTGTCCACAGGGTGGTA
>posi1523
TGTGTTAAAGGCTTTGTCCACAGGGTGG
>posi1524
TGTGTTAAAATGCTTGTTCCCAGCTTGCCTC
>posi1525
TGTGTTAAAATGCTTGTTCCCAGCTTGC
>posi1526
TGTGTGTGTGAATATGATGTTAGATGCCTTT
>posi1527
TGTGTGTGTGAATATGATGTTAGATGCCTT
>posi1528
TGTGTGTGCCCACTGATGAAGCCCATTGC
>posi1529
TGTGTGGTCAGAAAACAACTTTTAACAGTA
>posi1530
TGTGTGCTTGAGAACAGTGATCCCACATGT
>posi1531
TGTGTGATGCATACGACGGTGTCTG
>posi1532
TGTGTGAGTGATGAGAACAAAAATCTTGTGT
>posi1533
TGTGTGAGTGATGAGAACAAAAATCTTGTG
>posi1534
TGTGTCTTGATTGTGGATGTGATGTGACT
>posi1535
TGTGTCTTGATTGTGGATGTGATGTGACCCT
>posi1536
TGTGTCTTGATTGTGGATGTGATGTGACC
>posi1537
TGTGTCTTGATTGTGGATGTGATGTGAC
>posi1538
TGTGTCTGGCCTGCTTACTTAATATATC
>posi1539
TGTGTCTACTCAATCTTCAATGCCGTTTAA
>posi1540
TGTGTCCTTCTCTTTGTTTTCGGACTAGT
>posi1541
TGTGTCCTACCCAGGTTTGTCTACACACT
>posi1542
TGTGTCAGATAACTTCAATGTACTTAG
>posi1543
TGTGTAGGTAAAGGAGCCATGTACAGGATT
>posi1544
TGTGTAGGCCTGACTGTACTGGAACTCCC
>posi1545
TGTGTAGACCAGGTTCTCCTCGAACCCAGA
>posi1546
TGTGGTTCACAACCATTGGTGACTCCAGTC
>posi1547
TGTGGTGTCTCATGCCTTTAATCCAGGCATGT
>posi1548
TGTGGTGAGTCAGGATATCATGGCAGT
>posi1549
TGTGGTCACATTAGATGTTGCTACTGGGT
>posi1550
TGTGGGCTGTGGTCTTGTGATGTCCTCAAC
>posi1551
TGTGGAATTGTGAAACCAGAGCTCAGGAAG
>posi1552
TGTGGAAAGAGCAGATAGACCCTGCAAGT
>posi1553
TGTGCTTTTCAAGGAATTGGTCTATTTCTC
>posi1554
TGTGCTTTCTTCATTGATGGTTTAGTTCC
>posi1555
TGTGCTTTAACGCCTTGTCCTCTAGTTGT
>posi1556
TGTGCTTTAACGCCTTGTCCTCTAGTTGGTT
>posi1557
TGTGCTTTAACGCCTTGTCCTCTAGTTGGT
>posi1558
TGTGCTTTAACGCCTTGTCCTCTAGTTGG
>posi1559
TGTGCTTGGACGATGGGATAGGTTTTCTCC
>posi1560
TGTGCTTGGACGATGGGATAGGTTTTCT
>posi1561
TGTGCTTGGACGATGGGATAGGTTTTC
>posi1562
TGTGCTTGGACGATGGGATAGGTTTCT
>posi1563
TGTGCTTGAACGATGGGATAGGCTTTCCC
>posi1564
TGTGCTTATTTGTGATTAAATTGCACCCG
>posi1565
TGTGCTCTGCCTTCCTCGTGACGTCAACT
>posi1566
TGTGCGGGTTCCTGGACTCAGTGTC
>posi1567
TGTGCGGGTTCCTGGACTCAGTGGCAATGTT
>posi1568
TGTGCGGGTTCCTGGACTCAGTGGCAATGA
>posi1569
TGTGCGGGTTCCTGGACTCAGTGGCAA
>posi1570
TGTGCCATTATGGTCGATTTGATGTTTAT
>posi1571
TGTGCCATTATGGTCGATTTGATGTTTAG
>posi1572
TGTGCCATCTTGTAATGGCGTTTGTGGCT
>posi1573
TGTGCCATCTTGTAATGACGTTTGTGGC
>posi1574
TGTGCACCTCTATTTTCTAAATCAGTGAA
>posi1575
TGTGCAAACTGTAAAATTGGATGTTTTGG
>posi1576
TGTGATTTTAGGGCTGATTATTTGGTAC
>posi1577
TGTGATTTTAGGCTGATTATTTGGTACT
>posi1578
TGTGATTTGGAGTGGCTGTCTGTGAA
>posi1579
TGTGATTGGTTACCTTACTCAGGATGATAT
>posi1580
TGTGATTGGTTACCTTACTCAGGATGATA
>posi1581
TGTGATTGGGTTACCTCACTAAAGATGGTAT
>posi1582
TGTGATTGATTCTAAGCCTTCGTATGCAGA
>posi1583
TGTGATTCCCAAAGCTATGCTTCTCTGGCT
>posi1584
TGTGATTCCCAAAGCTATGCTTCTCTGGC
>posi1585
TGTGATTACAGGTGTGAAATATCAATGCT
>posi1586
TGTGATTAAGGTGTTACCGGCATCAGTGAT
>posi1587
TGTGATTAAGGTGTTACCGGCATCAGTGA
>posi1588
TGTGATTAAGGTGTTACCGGCATCAGTG
>posi1589
TGTGATTAAAGGCGTGCACTACCATG
>posi1590
TGTGATGTGACCCGCACCACCCTGCCTTC
>posi1591
TGTGATGCTTGTAGATCTAAGTCTGGG
>posi1592
TGTGATGCCAGGAAACTCTGTTAAATGGT
>posi1593
TGTGATGCCAGGAAACTCTGTTAAATGGC
>posi1594
TGTGATAAATATCATGACCAGAAGCAAC
>posi1595
TGTGATAAAATAGCCTAACAAATGACACAGT
>posi1596
TGTGATAAAATAGCCTAACAAAAGACACAGG
>posi1597
TGTGATAAAATAGCCTAACAAAAGACACAG
>posi1598
TGTGATAAAACGCAGACCCAGAGAGCCTTGT
>posi1599
TGTGAGTGCAGATGCCCATGGATAAATGTA
>posi1600
TGTGAGTCTGAGTGTTTATATGTATGT
>posi1601
TGTGAGGTGTCCTCGGACTGGCTGCC
>posi1602
TGTGAGGTGTCCTCGGACTGGCTGC
>posi1603
TGTGAGGTCCAGGGGCTCGATCCTCAGC
>posi1604
TGTGAGGTCCAGGGCTCGATCCTCAGCAT
>posi1605
TGTGAGGTCCAGGGCTCGATCCTCAGCA
>posi1606
TGTGAGGCGCTTTTGTCCGTGTGTATTATC
>posi1607
TGTGAGCTGCCTGATGTGGGTTGTTGG
>posi1608
TGTGAGCTGATTATAAAAGTTCCCTGTGTGT
>posi1609
TGTGAGACTCGAGGCAAAAATTTGGCGGTGT
>posi1610
TGTGAGACTCGAGGCAAAAATTTGGCGGT
>posi1611
TGTGACTCGTCAGGTGTCATCTCCTCTGT
>posi1612
TGTGACTAAAGGTGTGTGCCACCACTGCC
>posi1613
TGTGACCACCTATGACTGCCTTGCTTTGCC
>posi1614
TGTGACCACATTGAATAAATCCTTCTCCAC
>posi1615
TGTGACCACATTGAATAAATCCTTCTCCA
>posi1616
TGTGACAGGACAATAGACTTCACTTAGGGC
>posi1617
TGTGACAAAATGCCTGAGAAAAATCACTTA
>posi1618
TGTGAATGTGTGTGGGTGCCATGGGAGTC
>posi1619
TGTGAATGTGTGTGGGTGCCATGGAAGTTT
>posi1620
TGTGAATGTGTGTGGGTGCCATGGAAGTT
>posi1621
TGTGAATGTGTGTGGGTGCCATGGAAGTC
>posi1622
TGTGAATGTGTGTGGGTGCCATGGAAGT
>posi1623
TGTGAAGTAGGTCCCGTTTGCATGCTGTT
>posi1624
TGTGAACTACGATGCTGAATGAGTCATTCT
>posi1625
TGTGAACTACGATGCTGAATGAGTCATTCA
>posi1626
TGTGAACTACGATGCTGAATGAGTCATTC
>posi1627
TGTGAACTACGATGCTGAATGAGTCATT
>posi1628
TGTGAACTACGATGCTGAATGAGTCATC
>posi1629
TGTGAAAGTGGAAGGAAGCCTCAAAGCAAT
>posi1630
TGTGAAAGGGTCATTTGACCTCCAAAGGAGT
>posi1631
TGTGAAACCCGGAAAGTGCCTTCTCAGG
>posi1632
TGTGAAACAGAAGTTCCGTTTATGGCTGAA
>posi1633
TGTGAAACAAAAGAAGTGCCACACAAGCC
>posi1634
TGTCTTGCATTGCTGTGCCCATATCCTGT
>posi1635
TGTCTGGTGTCCGTTTGTCATCCCGCCGA
>posi1636
TGTCTGCCGTTTTCGAAACAAGAAACCTAGC
>posi1637
TGTCTGACGATGAGACTCACCAAGGCTGT
>posi1638
TGTCTCTGAGGTTCTCCTGCCTTTCTGTC
>posi1639
TGTCTCAGGATATGCAATGTCTAGGAGT
>posi1640
TGTCTCAACTTTCGAGTATTGCCAGTTCT
>posi1641
TGTCTCAACTTTCGAGTATTGCCAGTTC
>posi1642
TGTCTCAACTTTCGAGTATTGCCAGTC
>posi1643
TGTCTAGCCAGCCTGCCTGCCTTTG
>posi1644
TGTCTACCCGGGGCCGAGTGGAAAGC
>posi1645
TGTCTAAAAATATTTCTGTGAGCCGGCGA
>posi1646
TGTCGTTGCCTGCAGTGTTACCCTGTGT
>posi1647
TGTCGTTGCCTGCAGTGTTACCCTGTGC
>posi1648
TGTCGTATTCACTTTTGTCCCTCTGTGCCTG
>posi1649
TGTCGCCAGGCTCTTGTCACTCTGTCC
>posi1650
TGTCCTTCATTCGGTTGTCCCAAGTGCTT
>posi1651
TGTCCTCTCTTTCTGTATCTCCAGGGCCTT
>posi1652
TGTCCTAAAATCTGTGTTGCTTCTACAGTC
>posi1653
TGTCCCAAGTGCTAACTTACGTTTTACCTTC
>posi1654
TGTCCCAAGTGCTAACTTACGTTTTACCTT
>posi1655
TGTCCATTGAGTGTCAGAGGTTTAGACGT
>posi1656
TGTCATTCTGGCCACAAAATCTGAGAAGGAC
>posi1657
TGTCATATTATGGTATCTGCAATGCTGGC
>posi1658
TGTCATATGGTGATAATGGTCCCGATCGT
>posi1659
TGTCATATGGTGATAATGGTCCCGATCGGT
>posi1660
TGTCATATGGTGATAATGGTCCCGATCGGC
>posi1661
TGTCATATGGTGATAATGGTCCCGATCGG
>posi1662
TGTCAGTCAGTCAGTTTCAGGGCTACAA
>posi1663
TGTCAGTATTCACCAGGAACTTGGTTTGT
>posi1664
TGTCAGGTTGTCAGGCTGTTGAGTTGC
>posi1665
TGTCAGGTGTTTTCCTCGGTTATACTTCTAG
>posi1666
TGTCAGGTGTGTGCAGTGCAGTCCC
>posi1667
TGTCAGGATGGATGAACTAATTGCTGGGC
>posi1668
TGTCAGGAATAGTTTGTGCTCTAAAGTTA
>posi1669
TGTCAGCTCACAACTCCGTCAGTCAGTTCC
>posi1670
TGTCAGCCACAGAAGGTCTCAACTTCCCA
>posi1671
TGTCAGATTTTGAGACGCTTTGACTGTGT
>posi1672
TGTCAGACGTTCAGTTTCCACTAAGGCC
>posi1673
TGTCACTACAGCTGTCCGGTAAACCCTGA
>posi1674
TGTCACCACAGTGGGTTTCTACGTTGAGT
>posi1675
TGTCACATGGATGATGCCAAGTTCTGCTT
>posi1676
TGTCACATGGATGATGCCAAGTTCTGCTCCT
>posi1677
TGTCACATGGATGATGCCAAGTTCTGCTCC
>posi1678
TGTCACATGGATGATGCCAAGTTCTGCTC
>posi1679
TGTCACATGGATGATGCCAAGTTCTGCT
>posi1680
TGTCACATGCCCAGCTTTCCTGCCAACTCT
>posi1681
TGTCACATGCCCAGCTTTCCTGCCAACTCC
>posi1682
TGTCACATGCCCAGCTTTCCTGCCAAC
>posi1683
TGTCACAGCAATAGCCCACGAACCTCGTAT
>posi1684
TGTCACAGCAATAGCCCACGAACCTCGTAC
>posi1685
TGTCACAGATTTCTTCCTCAAAACCTGG
>posi1686
TGTCAATCCTACCTCTGCTTCCTTTGGCTTT
>posi1687
TGTCAATCCTACCTCTGCTTCCTTTGGCTTC
>posi1688
TGTCAACATTACCTCTGCCAAAGGAATCTACC
>posi1689
TGTCAACATTACCTCTGCCAAAGGAATC
>posi1690
TGTCAAAGTCTCAAGTATTGTGTTTCAGGAC
>posi1691
TGTCAAAGATCAAGTGACCATAGTGTGT
>posi1692
TGTATTTCTAGCTACGGTTTGCCCTATG
>posi1693
TGTATTGGTGAGAGGTCCCCCAAGC
>posi1694
TGTATTCTTGGCCAACCTCAATCTCGCTA
>posi1695
TGTATTCTAAATTCTTGCTTACACACTTGGT
>posi1696
TGTATTCTAAATTCTTGCTTACACACTTGGA
>posi1697
TGTATTCTAAATTCTTGCTTACACACTTGG
>posi1698
TGTATTCTAAATTCTTGCTTACACACTTGC
>posi1699
TGTATTAGCAATTTGTGTCTTCAGTTAGC
>posi1700
TGTATTACCCTTTCAGGGACTGGTCTTGC
>posi1701
TGTATGGTGTTTCTTCACAGCAATGGTAACT
>posi1702
TGTATCTTGATTGTGGTGATGATTATATGT
>posi1703
TGTATCTTGATTGTGGTGATGATTATATGGT
>posi1704
TGTATCTTGATTGTGGTGATGATTATATGGC
>posi1705
TGTATCTTGATTGTGGTGATGATTATATGG
>posi1706
TGTATCTCCAGGGCCTGGTGCTGCTCCGG
>posi1707
TGTAGTTTGAAGGTGCAGTCTTTTACGGC
>posi1708
TGTAGGTCCAGGCGAATTCTTTTGTGT
>posi1709
TGTAGGTCCAGGCGAATTCTTTTGTGGTGT
>posi1710
TGTAGCGTCATTGTACTTCCTGGTGCTCCC
>posi1711
TGTAGCCAGTATTGACCTACCTCGT
>posi1712
TGTAGACCAGGCTGGCCTTGAACTTACCAA
>posi1713
TGTAGAAGTCAGGCCTGGATTTGAATCC
>posi1714
TGTACTTGTCTGGTGTCCGTTTGTCATCCC
>posi1715
TGTACTTGTCTGGTGTCCGTTTGTCATCC
>posi1716
TGTACCCACTTTCAGGGCTGATCATTAGGT
>posi1717
TGTACATGACTGAAAGCCATGAGCCTCTCC
>posi1718
TGTACAATGCCATGGTCTGCCACCAGC
>posi1719
TGTAATGTGCTCCCTGGAGAAGCCACAGGC
>posi1720
TGTAATGGTGAAGACAACCTGGAACTTGGAG
>posi1721
TGTAATGCTTTCTGACCAAGGTGTCACCATG
>posi1722
TGTAATGCTTTCTGACCAAGGTGTCACCAT
>posi1723
TGTAATGCACACTGAAGATCCCCACCGTA
>posi1724
TGTAATCTTTGTGGCCTTACCTAAATAAGC
>posi1725
TGTAAGTGTGGTGCCCATGCCTGTAATGCC
>posi1726
TGTAAGTGTGGTGCCCATGCCTGTAATGC
>posi1727
TGTAAGTGTGGTGCCCATGCCTGTA
>posi1728
TGTAAGGTTTCAGGGTCTGTTATGGCTCTAT
>posi1729
TGTAAGGTTTCAGGGTCTGTTATGGCTCTA
>posi1730
TGTAAGCCCTACTAAATCTGATTCCTCAGG
>posi1731
TGTAACTCTAGTTCCACGTTGACCTAGGGC
>posi1732
TGTAACTCCAGCCTCAAGGGATCTGATGC
>posi1733
TGTAACTCCAGCCTCAAGGATCTGATG
>posi1734
TGTAACTCCACTTCCAGGTGATACAGTGCCC
>posi1735
TGTAACTCCACTTCCAGGTGATACAGTGCC
>posi1736
TGTAACTACAGCTTCAGGAGATCCAACACC
>posi1737
TGTAACTACAGCTTCAGGAGATCCAACAC
>posi1738
TGTAACTAACTTGTTGACTGCCTCCAATT
>posi1739
TGTAACATGCATAGGATCAGAAATAACCC
>posi1740
TGTAAATGTTTTGAGGTTGGTAAATGC
>posi1741
TGTAAACCGGTTTAATATCCTAGATAATTG
>posi1742
TGTAAACCAGGTCACCATGGCTTTCAGCAG
>posi1743
TGTAAAATGGGGATAATAATAAGCCTGCGT
>posi1744
TGTAAAATGGGGATAATAATAAGCCTGCCTT
>posi1745
TGTAAAATGGGGATAATAATAAGCCTGCCTG
>posi1746
TGTAAAATGGGGATAATAATAAGCCTGCCT
>posi1747
TGTAAAATGGGGATAATAATAAGCCTGCCA
>posi1748
TGTAAAATGGGGATAATAATAAGCCTGCC
>posi1749
TGTAAAATGGGGAACGATGCTCTCTGTGGCCT
>posi1750
TGTAAAATGGGGAACGATGCTCTCTGTGGCC
>posi1751
TGTAAAATGGGGAACGATGCTCTCTGTGGC
>posi1752
TGTAAAATGGGGAACGATGCTCTCTGTGG
>posi1753
TGTAAAATGGAGATGATAGCGCACATTTGGC
>posi1754
TGTAAAATGGAGATGATAGCACACATTTGGC
>posi1755
TGTAAAATGGAGATGATAGCACACATTTGG
>posi1756
TGTAAAATGGAGATGATAGCACACATTTG
>posi1757
TGTAAAACCTCATGACCAGAAGCTTATTT
>posi1758
TGGTTTGTAGTTGTCTTGCATTGCTGTGTC
>posi1759
TGGTTTCTGTTGCTCTCGTCCTATGCTTGT
>posi1760
TGGTTTATGCCCCGTCTATAATTTTAACTAT
>posi1761
TGGTTGTTGTTGTCGATGATGATGATGAT
>posi1762
TGGTTGTGCTCACACCATGAATGTGCAC
>posi1763
TGGTTGTGAGCCATCATGTGAGTGCTGGT
>posi1764
TGGTTGTGAGCCATCATGTGAGTGCTGGGA
>posi1765
TGGTTGTCTTTAATCCAAGGTGCTGACATC
>posi1766
TGGTTGTACTGAAATTTTAACTCATGGCC
>posi1767
TGGTTGGTTCTTGCACAAAATGCCTCTTTC
>posi1768
TGGTTGGTTCTTGCACAAAATGCCTCTTC
>posi1769
TGGTTGGGGGTGTTTTTTAGAAGGT
>posi1770
TGGTTGGCTGACCACAGGTTCCTGGATCC
>posi1771
TGGTTGGCCATGTGTACCTTGAAAATTA
>posi1772
TGGTTGCTTCCTGGGACTGCATCCCTTAA
>posi1773
TGGTTGCTGGGATTTTGAACTTCAGACCTTT
>posi1774
TGGTTGCTAGGTACCTGTCCACAAGATCT
>posi1775
TGGTTGCCTTTTGGTCTTATAAACAGTGT
>posi1776
TGGTTGAGTAGAGTGGTGATTGTACATGGT
>posi1777
TGGTTCTTGCACAAAATGCCTCTTTCATGGT
>posi1778
TGGTTCTCAGAACGGTGCGTCGGTGGC
>posi1779
TGGTTCTAGGGCCTCCACAAAGAGTTCCAC
>posi1780
TGGTTCCTGACCAAGGAGGCAGTGTCAGAG
>posi1781
TGGTTCCTGAAGGTTAGTCTGCGATGGT
>posi1782
TGGTTCCTGAAGGTTAGTCTGCGATGG
>posi1783
TGGTTCCTCATTGCTGTACTATTACACATT
>posi1784
TGGTTCCTATCAATAAATCTCATGTGATTG
>posi1785
TGGTTCCAGATCAGCCAGTTGAGAAGTGT
>posi1786
TGGTTCCAGAGGGCTAGAAGCCCACCGTG
>posi1787
TGGTTCATGAAACTCAAGAAGGAAGACCAA
>posi1788
TGGTTCAGTAGTAGCTGTGAATGGAAGTC
>posi1789
TGGTTCAGTAGTAGCCGTGAATGGAAGTCC
>posi1790
TGGTTCAGGCATTCTTTAAGGAACTAAGTC
>posi1791
TGGTTATGCTTTCAGTACCCACATGCCTTGT
>posi1792
TGGTTACCTTTAAAGATGTTGTTGAAGCCT
>posi1793
TGGTTACAAATCGTAATATAGATATGTGA
>posi1794
TGGTTAATCCATGGTGCCCCTGTGTCTGT
>posi1795
TGGTTAACCTTCACTTTTCAGCTAATATTC
>posi1796
TGGTGTTTGCTATTGGACTGAACCTGCTG
>posi1797
TGGTGTTGCAACGAAAATGGTTTTGTCTCT
>posi1798
TGGTGTTGCAACGAAAATGGTTTTGTCTC
>posi1799
TGGTGTTAATTCCACCTACATGGGACAGT
>posi1800
TGGTGTGTGGTGGCAGGACCTGAAGCTC
>posi1801
TGGTGTGTATTTGTCTGGTGTCCGTTTG
>posi1802
TGGTGTCTGTTCACAGCAGTAAAACCCTAA
>posi1803
TGGTGTCCTTCTCTTTGTTTTCGGACTAGT
>posi1804
TGGTGTCCTTCTCTTTGTTTTCGGACTAG
>posi1805
TGGTGTCCGTTTGTCATCCCGCCGACTC
>posi1806
TGGTGTCAGCAGTATTAACTTGATTGGCCA
>posi1807
TGGTGTCAAGACTCAACTTCTTTGCATGA
>posi1808
TGGTGTCAAACTTACCACACAATCAAGGCC
>posi1809
TGGTGTCAAACTTACCACACAATCAAGGC
>posi1810
TGGTGTACTGGAATGACAGCTGTGAGA
>posi1811
TGGTGTACTGATGTGGTGACTTCTCTGC
>posi1812
TGGTGGTTGATTTTAGTTGCCAACCTGAGT
>posi1813
TGGTGGCCATAAAACAAAATATGCTCAGTGA
>posi1814
TGGTGGACAGGGACTATATGAACCTCGGGTA
>posi1815
TGGTGCTTCCACAGACTAAACTTAATCTCC
>posi1816
TGGTGCTTCCACAGACTAAACTTAATCTC
>posi1817
TGGTGCAATGCAAATGGGTGCATCTTGCCTT
>posi1818
TGGTGCAATGCAAATGGGTGCATCTTGCCTG
>posi1819
TGGTGATTCCCAAACCTACTTATACAAAGAA
>posi1820
TGGTGATTCCCAAACCTACTTATACAAAGA
>posi1821
TGGTGATAATGGTCCCGATCGGATACCTGT
>posi1822
TGGTGATAATGGTCCCGATCGGATACCTGGG
>posi1823
TGGTGATAATGGTCCCGATCGGATACCTGG
>posi1824
TGGTGAGTTTTTGAACCTTTGTGGCAACTG
>posi1825
TGGTGAGCCTTCCAATTCCGGATTGTAGT
>posi1826
TGGTGAGCATTTACATGGACACAAATATT
>posi1827
TGGTGACTTCTCTGCTAAACTGGGAGCT
>posi1828
TGGTGACTTACAGGTACCTCTGATGGA
>posi1829
TGGTGACCAGCTCCTTCTGCTCTCT
>posi1830
TGGTGACCAAGCTTTAACACATGGGCCT
>posi1831
TGGTGACCAAGCATTCAAATATATGAGA
>posi1832
TGGTGACATTTATTGTATGTGCATTTTCCC
>posi1833
TGGTGACATTTATTGTATGTGCATTTTCC
>posi1834
TGGTGACATTTATTGTATGTGCATTTTC
>posi1835
TGGTGACATTTATTGTATGTGCATTTT
>posi1836
TGGTGAATAGATGATCTGCTAAGATGCC
>posi1837
TGGTGAATAAAGATGCCTATAGCCAGTA
>posi1838
TGGTGAAATTAAGTGGATCCTGCAATGTC
>posi1839
TGGTCTTGTTCACACTGCAGCCTGGGTTGT
>posi1840
TGGTCTTGTGATGTCCTCAACCCCTTTGGTTC
>posi1841
TGGTCTTATAAACAGTGTCCTTCGCCTTA
>posi1842
TGGTCTGTGCCTTTTGGACAAGAACTACGTCA
>posi1843
TGGTCTGTGCCTTTTGGACAAGAACTACGTC
>posi1844
TGGTCTGATTGCTCTCTTATATTCGGTGTT
>posi1845
TGGTCTGATTGCTCTCTTATATTCGGTGT
>posi1846
TGGTCTCTCGTGAGTTCTTGGGTGTCTGC
>posi1847
TGGTCTCGCTATATGTATTGTTTGGTTGGT
>posi1848
TGGTCTATCAGGGTCTGTGCTATGTTG
>posi1849
TGGTCTATAAAGTGAGTTCAGGACAGCC
>posi1850
TGGTCGATTTGATGTTTAGGAATGGTATA
>posi1851
TGGTCCATGGCTGCAAACGGAACACTGATT
>posi1852
TGGTCCATGGCTGCAAACGGAACACTGAAT
>posi1853
TGGTCCATGGCTGCAAACGGAACACTGAAA
>posi1854
TGGTCCATGGCTGCAAACGGAACACTGA
>posi1855
TGGTCCAGTAGAAAGGTGCACGTGTGTGGTT
>posi1856
TGGTCCAGCAATCCAAAGTTATCAAAAGTA
>posi1857
TGGTCCAGAATTCACAGAGATTTGCCTTTCC
>posi1858
TGGTCCAGAATTCACAGAGATTTGCCTTCC
>posi1859
TGGTCCAATTGCTTGCCTATACATAACTG
>posi1860
TGGTCATGGTGTCTTTTCCAGCAATGGA
>posi1861
TGGTCATGGTGTCTCTTCACAGTAATAA
>posi1862
TGGTCATGGTGCTTAATTGCAGCAATAGAAC
>posi1863
TGGTCATGGTGCTTAATTGCAGCAATAGAAAC
>posi1864
TGGTCAGTTTTTGCTTCCTCCATTTTGTC
>posi1865
TGGTCAGGCTGACATCGAACCCAGAGATCTTT
>posi1866
TGGTCAGGCTAGTGATGCCCGAAGTGTC
>posi1867
TGGTCACCCTCATAGTTATCCTCTGCTGC
>posi1868
TGGTCAAGATCATAGACATTAGGGGCATGC
>posi1869
TGGTCAAGATCATAGACATTAGGGGCATG
>posi1870
TGGTATTTATTGTACCAATGTGCCTCTGCAT
>posi1871
TGGTATTTATTGTACCAATGTGCCTCTGCAA
>posi1872
TGGTATTTATTGTACCAATGTGCCTCTGCA
>posi1873
TGGTATTTATTGTACCAATGTGCCTCTGC
>posi1874
TGGTATTCCAGTCTATGAACACATGTGCC
>posi1875
TGGTATTCCAGTCTATGAACACATGTGC
>posi1876
TGGTATGAGGTCTCTGTATCTGTTGCCATC
>posi1877
TGGTATGAGGTCTCTGTATCTGTTGCCA
>posi1878
TGGTATGACATGACCATTGTTCAGGAGG
>posi1879
TGGTATCTCCTAGGTGATTTCAGCTCTTC
>posi1880
TGGTAGTGCCACTCCCTGGTAACCAGCATT
>posi1881
TGGTAGGTGCTTTCCTCAATCACTTTCCCCC
>posi1882
TGGTAGGTGCTTTCCTCAATCACTTTCCCC
>posi1883
TGGTAGGGTACCTGCATACCACGTGTGA
>posi1884
TGGTAGGGACAGTCTGAATGTCAAAAGCTG
>posi1885
TGGTAGCTCACAACCATCGTTATTGAGATCT
>posi1886
TGGTAGCCTAACCCTTGTAAAGAGTGTGATT
>posi1887
TGGTAGAGCCCCCGAGCATTTATATAC
>posi1888
TGGTAGAATTTTGGGTCATATATGTATG
>posi1889
TGGTACTTGAGGTGTCAGTGACAGAACGGT
>posi1890
TGGTACTCCTGCAAAAGTCAATGCCCTTCT
>posi1891
TGGTACCAAAAGCATTTGGTTAGCTGAGC
>posi1892
TGGTAATTAGTGTCCGCCTGAACTTGGAA
>posi1893
TGGTAATCCTTTGATCAGGGACAGGTCCA
>posi1894
TGGTAAGGCACACAACTTGGTGGGGAATTT
>posi1895
TGGTAAATAAAGTTTTCAGTGGCCAATGG
>posi1896
TGGTAAATAAAGTGCCTGGCAGTCAATGGTT
>posi1897
TGGTAAATAAAGTGCCTGGCAGTCAATGGT
>posi1898
TGGTAAACAAATAATCTGCGCATGTGCCAA
>posi1899
TGGGTTTCCTATAAGCAACAAAATGTTGAGT
>posi1900
TGGGTTTATGCCTAGGAATGGTAGAGCTGG
>posi1901
TGGGTTTATGCCTAGGAATGGTAGAGCTG
>posi1902
TGGGTTTAGTTCTTTAAACAGTGTCTTTTG
>posi1903
TGGGTTGTCAGGAATAGTTTGTGCTCTA
>posi1904
TGGGTTGGTGCACAGATTCAATAAGCTC
>posi1905
TGGGTTAAAGGCGTGTGCCATCACTATCC
>posi1906
TGGGTTAAAGGCGTGTGCCATCACTAT
>posi1907
TGGGTTAAAGGCGTGCACCACCACAGCCC
>posi1908
TGGGTTAAAGGCCTGTGCCACCACGCCTT
>posi1909
TGGGTTAAAGGCCTGTGCCACCACGCCTG
>posi1910
TGGGTTAAAGGCCTGCACCACCACACC
>posi1911
TGGGTGTTTCAGTCCTTCTCAGCTGGTC
>posi1912
TGGGTGTTCTGAGAAGGGTTTACCAGG
>posi1913
TGGGTGTGCACATGTTCAAGCTTCCGCTTC
>posi1914
TGGGTGTCTGCTATTGTCCCGAGGCCTGAG
>posi1915
TGGGTGTCTGAAAAGTGACAGTGCACTCA
>posi1916
TGGGTGTCGCCTCTCCTGAGTCAGAATGT
>posi1917
TGGGTGTCCTGATACTGTAATGACTACC
>posi1918
TGGGTGTCCGCTATTGTCCTGAGGCCTGA
>posi1919
TGGGTGGGATCTGTTCTTCAGTCTGTCATGT
>posi1920
TGGGTGCTTGCTGTTTTACAGGGACTATTAT
>posi1921
TGGGTGACTTACAGGTACCTCTGATGG
>posi1922
TGGGTGAATAGATGATCTGCTAAGATGCCA
>posi1923
TGGGTGAATAGATGATCTGCTAAGATGCC
>posi1924
TGGGTGAATAGATGATCTGCTAAGATGC
>posi1925
TGGGTGAATAGATGATCTGCTAAGATG
>posi1926
TGGGTCTTTCAGTTTAGTGCTGTCCGTCC
>posi1927
TGGGTCTGACCTTACCTCCACAGTGTTGC
>posi1928
TGGGTCTCGCTATATGTATTGTTTGGTTGG
>posi1929
TGGGTCTAAATACTGTCTCTTGTCCTTGCC
>posi1930
TGGGTCAGGTCTTGCTTGGTTTCAGTGT
>posi1931
TGGGTCAATCTGCCTGAAGCCTGCACAGC
>posi1932
TGGGTATGAGGTCTCTGTATCTGTTGCCAT
>posi1933
TGGGTATGAGGTCTCTGTATCTGTTGCCA
>posi1934
TGGGTACTGCGATTACAGTCAGACATCA
>posi1935
TGGGGTTGTCAGGAATAGTTTGTGCTCTAAT
>posi1936
TGGGGTTGTCAGGAATAGTTTGTGCTCTAA
>posi1937
TGGGGTTACAGGTGTAGAACAGAAGCCTG
>posi1938
TGGGGTTACAGGTGTAGAACAGAAGCCT
>posi1939
TGGGGATCAAACTTCAACATTTCAGGCTTGT
>posi1940
TGGGCTTGCTTTAGGTGATCTGGATACTC
>posi1941
TGGGCTGTGTTCACCAGGTGTCTACAACCTC
>posi1942
TGGGCTGCCGACTGTAAGTCATCAATAAA
>posi1943
TGGGCTGCAGCCAATCAGGGAGCGACACGTC
>posi1944
TGGGCTATCCGCAGACCGTTTGCTCTC
>posi1945
TGGGCTAAGGACTGCCCAAAGAAGCCACGAGG
>posi1946
TGGGCGTGCCAGAATTTGAACCCAGGTCC
>posi1947
TGGGCATGTTTTTGGAGCTAATCTAACTTA
>posi1948
TGGGCAGTAAATAATACTCACAGTTGCCA
>posi1949
TGGGCACAATCCTCAAATCAGGGCTGGATGTT
>posi1950
TGGGCACAATCCTCAAATCAGGGCTGGATG
>posi1951
TGGGCACAATCCTCAAATCAGGGCTGGA
>posi1952
TGGGCAAACAGCTAACTAAGGTGCTTAT
>posi1953
TGGGATTTCTTTGAACCTGATACTGAGAGT
>posi1954
TGGGATTCTAAGCAGGAGCCACTATGACCT
>posi1955
TGGGATTCTAAGCAGGAGCCACTATGAC
>posi1956
TGGGATTATAAGACTGGCCATTATGCCTGGA
>posi1957
TGGGATTATAAGACTGCCCATTATGCCTGGT
>posi1958
TGGGATTATAAGACTGCCCATTATGCCTG
>posi1959
TGGGATTATAAGACTGCCATTATGCCTGG
>posi1960
TGGGATTATAAGACTGCCATTATGCCTG
>posi1961
TGGGATTACAGGTGTGCACCATAATGCCC
>posi1962
TGGGATTACAGGTGTGCACCATAATG
>posi1963
TGGGATTACAGGTGTGCACAACTTTCCTGCTT
>posi1964
TGGGATTACAGGTGTGCACAACTTTCCTGCT
>posi1965
TGGGATTACAGGTGTGCACAACTTTCCTGC
>posi1966
TGGGATTACAGGTGTGCACAACTTTCCTG
>posi1967
TGGGATTACAGGTGTACACAACTTTCCTGC
>posi1968
TGGGATTACAGGCCTGTGTTAGCATATCC
>posi1969
TGGGATTACAGGAATGTGCCATAATGCTAT
>posi1970
TGGGATTAATGTTGTGTGCCACCACTGCC
>posi1971
TGGGATTAAATTTGTGTGCCACCATGCCTG
>posi1972
TGGGATTAAAGGTGTGTGTGCTCCACCT
>posi1973
TGGGATTAAAGGTGTGTGCCACCATACTGC
>posi1974
TGGGATTAAAGGTGTGTATCAAAAAGCCAGT
>posi1975
TGGGATTAAAGGTGTGTATCAAAAAGCCAGC
>posi1976
TGGGATTAAAGGTGTGTATCAAAAAGCCAG
>posi1977
TGGGATTAAAGGTGTGTATCAAAAAGCCA
>posi1978
TGGGATTAAAGGTGTGTATCAAAAAAGCCAG
>posi1979
TGGGATTAAAGGTGTGTACTAAAGGATTCC
>posi1980
TGGGATTAAAGGTGTGTACTAAAGGATTC
>posi1981
TGGGATTAAAGGTGTGCGCCACCACGCCCG
>posi1982
TGGGATTAAAGGTGTGCACTACCACACCCCGC
>posi1983
TGGGATTAAAGGTGCAAACTACCACGC
>posi1984
TGGGATTAAAGGTCTATGCCACCACAACT
>posi1985
TGGGATTAAAGGCGTGTGTCACTACTACCT
>posi1986
TGGGATTAAAGGCGTGTGCCACCATGCCTGGT
>posi1987
TGGGATTAAAGGCATGTGCCACCACCACC
>posi1988
TGGGATTAAAGGCATGTGCCACACACT
>posi1989
TGGGATTAAAGATGGGTGCCACCACTGCCC
>posi1990
TGGGATTAAACTCATGGACCACCATGCATGG
>posi1991
TGGGATTAAACGCATGAACCACCATGCATGG
>posi1992
TGGGATTAAACGCATGAACACCATGCATG
>posi1993
TGGGATTAAACATATGTGCCACTATATCTG
>posi1994
TGGGATTAAAAGTGTGCACTGCCATTGTTT
>posi1995
TGGGATTAAAAGTATGTGCCACCCTGCCTG
>posi1996
TGGGATTAAAAGTATGTGCCACCCTGCCT
>posi1997
TGGGATTAAAAGGATGTGCCACCTGCCT
>posi1998
TGGGATTAAAAGGATGTGCCACCCTGCCT
>posi1999
TGGGATTAAAAGAGTGAGCCACCAAGCCTG
>posi2000
TGGGATTAAAACTGTGTGCCACTATGCC
>posi2001
TGGGATTAAAACATGAACCACCATGGATG
>posi2002
TGGGATGTCTCTGAGGTTATAATATTCCTA
>posi2003
TGGGATGCCCGACTCGCCAGCAAGTAAG
>posi2004
TGGGATGAAGCCTACTTCGTCATGATGG
>posi2005
TGGGATCCTACAACATGGATGGGATGT
>posi2006
TGGGATCATAGACTTGCCTAGTTATACCCA
>posi2007
TGGGATCATAGACTTGCCTAGTTATACCAT
>posi2008
TGGGATCATAGACTTGCCTAGTTATACC
>posi2009
TGGGATCAAACTTCAACATTTCAGGCTTGT
>posi2010
TGGGATATGTTGTCTTTTAATGAGCCGTT
>posi2011
TGGGATAGGTTTTCTCCTAAGGAGCCATGC
>posi2012
TGGGATAATATTCACTTTCAGTGAGTGCA
>posi2013
TGGGATAAAAGGTGTGTGCAGTGGCATGC
>posi2014
TGGGATAAAAGGTGTGTGCAGTGGCATG
>posi2015
TGGGAGGTGATCTTGGAAATATAACTTTGA
>posi2016
TGGGAGGTGATCTTGGAAATATAACTTTG
>posi2017
TGGGAGGTGAGTGTCTAATGGCCTTAGCTT
>posi2018
TGGGAGGTGAGTGTCTAATGGCCTTAGC
>posi2019
TGGGAGGATCACCCTATGCTGCGCAGCCC
>posi2020
TGGGAGGATCACCCTATGCTGCGCAGCC
>posi2021
TGGGAGCTGACTTGGAAATCGCGTAATTTGT
>posi2022
TGGGAGAGTCCAGAGTGAACAGGACCCTGA
>posi2023
TGGGAGAGGCAGTGCAGGTCTACTTGT
>posi2024
TGGGAGAGCATTGACTGCGTAGGTGAAAG
>posi2025
TGGGAGAATCTTTCATTGGATTTGAAGCTC
>posi2026
TGGGAGAAGGAGAACCAAGATGCCATGT
>posi2027
TGGGAGAAGCCTTGGACAGGTAGGTCCACT
>posi2028
TGGGACTTGCCTGCTGTTAGCTTTGTGGA
>posi2029
TGGGACATTTGAGTTACAAGCTGAACTATCC
>posi2030
TGGGACAATCTCTAGGTGGCCTTCCTTC
>posi2031
TGGGACAATCTCTAGGTGGCCTTCCCT
>posi2032
TGGGAATTGGTTCTCTCCTGCCACCTTGTA
>posi2033
TGGGAATTGATTTCAGGACCTCTGGAAGAGC
>posi2034
TGGGAATTGAATTCGGGACCTCTGGAAG
>posi2035
TGGGAATTGAATGCAGGGCTTCTGGAAAAG
>posi2036
TGGGAATTGAATGCAGGGCTTCTGGAAA
>posi2037
TGGGAATTGAATGCAGGGCTTCTGGA
>posi2038
TGGGAATTGAATGCAGGCTTCTGGAAAAG
>posi2039
TGGGAATTGAACTCAGGACCTCTGGAAGAGC
>posi2040
TGGGAATTGAACTCAGGACCTCTGGAAGA
>posi2041
TGGGAATTGAACTCAGGACCTCCGGAAGA
>posi2042
TGGGAATTGAACCTGGTCCTCTGGAAGA
>posi2043
TGGGAATGTGCTGCCATGTTCTAATGCCT
>posi2044
TGGGAATGTGCTGCCATGTTCTAATGCCAT
>posi2045
TGGGAATGTGCTGCCATGTTCTAATGCCA
>posi2046
TGGGAATGTGCTGCCATGTTCTAATGCC
>posi2047
TGGGAATGTGCTGCCATGTTCTAATGC
>posi2048
TGGGAATGGGAGTTGTCTACTTGTT
>posi2049
TGGGAAGTCCAAGGCCAAAGTCCTGACAGA
>posi2050
TGGGAACTAAACCCACAACAAGTGCTCTTAG
>posi2051
TGGGAACACGGTTTTGCCTAAAGTGCTT
>posi2052
TGGGAACACGGTTTTGCCTAAAGTGCCTTTT
>posi2053
TGGGAACACGGTTTTGCCTAAAGTGCCTTT
>posi2054
TGGGAACACGGTTTTGCCTAAAGTGCCTTC
>posi2055
TGGGAACACGGTTTTGCCTAAAGTGCCTT
>posi2056
TGGGAACACGGTTTTGCCTAAAGTGCCA
>posi2057
TGGGAACACGGTTTCGCCTAAAGTGCCTT
>posi2058
TGGCTTTACATATTGGTCTCAGTTTGTT
>posi2059
TGGCTTGCTTTAGGTGATCTGGATACTC
>posi2060
TGGCTTGATCTTATGCAAGTCCTGTGCAT
>posi2061
TGGCTTGATCTTATGCAAGTCCTGTGCAC
>posi2062
TGGCTTGACTTATGCAAGTCCTGTGCAC
>posi2063
TGGCTTGAATTTGTGCAGGTCTTGTGTAT
>posi2064
TGGCTTCCTGAGTGCTTGGTTTTAAGGC
>posi2065
TGGCTTCACACAGCCAGATGTCTACCCGGT
>posi2066
TGGCTTCACACAGCCAGATGTCTACCCGGGTT
>posi2067
TGGCTTCACACAGCCAGATGTCTACCCGGGT
>posi2068
TGGCTTATGGTTGTAGAGGGTTAGAGTCCGT
>posi2069
TGGCTTACGTTGCACCCTCGGATCTGGACT
>posi2070
TGGCTGTCTGGGTATTAAGTAATGATGG
>posi2071
TGGCTGTCTCAACTCAACTACTCTGGTTTAT
>posi2072
TGGCTGCAACTTCGCATGTGTTTGTTTT
>posi2073
TGGCTGCAAACGGAACACTGAATATGCCT
>posi2074
TGGCTGCAAACGGAACACTGAATATGCCG
>posi2075
TGGCTGCAAACGGAACACTGAATATGCCATA
>posi2076
TGGCTGCAAACGGAACACTGAATATGCCAC
>posi2077
TGGCTGCAAACGGAACACTGAATATGCCA
>posi2078
TGGCTGCAAACGGAACACTGAATATGCC
>posi2079
TGGCTGCAAACGGAACACTGAATATGCAC
>posi2080
TGGCTGCAAACGGAACACTGAATATGCA
>posi2081
TGGCTGCAAACGGAACACTGAATATGC
>posi2082
TGGCTGCAAACGGAACACTGAATATG
>posi2083
TGGCTGCAAACGGAACACCGAATATGCCAT
>posi2084
TGGCTGACCACAGGTTCCTGGATCCT
>posi2085
TGGCTGACAGCTCACAAAAGGTGCTTTCC
>posi2086
TGGCTCCGCCTAGTGTTTGGGTATGAGGTC
>posi2087
TGGCTCCCTTTTGCAATTCTTCAGAAACCA
>posi2088
TGGCTCCAGCAACAGATTAACCCATTGGTGT
>posi2089
TGGCTCCAGCAACAGATTAACCCATTGGT
>posi2090
TGGCTATTATGAATAAGGGTGCTATGAAT
>posi2091
TGGCTATGGATTCCAGAAGATTGAATCTC
>posi2092
TGGCTAGGGAACCTGTCAATCTTGATTAC
>posi2093
TGGCTACCCAGCAAACTCTCAGGATCTGC
>posi2094
TGGCTAAGGACTCTCGCCTGCGTGGGAAC
>posi2095
TGGCGTCAGCGTTTGGATGCTGATTATGG
>posi2096
TGGCGATCAGTTCCTTCAGCTTTTGTTGT
>posi2097
TGGCGACATGAACCAGGTACCTGAAGGT
>posi2098
TGGCCTTTTCTTTCCATTGAGTATTATACT
>posi2099
TGGCCTTGGATCTGATGGAGAGGAAG
>posi2100
TGGCCTTGAACTCAGAAATCCGCGTGCTC
>posi2101
TGGCCTTGAACTCAGAAATCCACCTGCCTCT
>posi2102
TGGCCTTCATGAAATACTTTGAGATGCTG
>posi2103
TGGCCTTCAGTGTTGGTTGCCTCTTGGAT
>posi2104
TGGCCTTCAGTGTTGGTTGCCTCTTGGA
>posi2105
TGGCCTTACCACGGAAAGAAAATTGTCTC
>posi2106
TGGCCTGTAACTCTAGTTCCACGTTGACCT
>posi2107
TGGCCTGCTTACTTAATATATCCTGTCC
>posi2108
TGGCCTGCCTGTTTGTTTTAGCCATTTTT
>posi2109
TGGCCTCTATAGACACCAGGAATGCCATTA
>posi2110
TGGCCTCTATAGACACCAGGAATGC
>posi2111
TGGCCTCGAGTTGGACCAGTCATAGGTTG
>posi2112
TGGCCTCGACCTCAAAAATCCACCTGCCT
>posi2113
TGGCCTCGAACTCTTGACAGGTCCTCA
>posi2114
TGGCCTCGAACTCAGAGATCCGCCTGCCT
>posi2115
TGGCCTCGAACTCAGAAATCTGCTTGCC
>posi2116
TGGCCTCGAACTCAGAAATCTGCCTGCCTC
>posi2117
TGGCCTCGAACTCAGAAATCTGCCTGCCT
>posi2118
TGGCCTCGAACTCAGAAATCCGCCTGCCTC
>posi2119
TGGCCTCGAACTCAGAAATCCACTTGCCTC
>posi2120
TGGCCTCCGCATATGTGAAGTTGCCTGTGT
>posi2121
TGGCCTCCATAGACAGTGTTCCCACAAC
>posi2122
TGGCCTCATCCACATGTTACTAATGCCTGA
>posi2123
TGGCCTCATCCACATGTTACTAATGCCTG
>posi2124
TGGCCTCATCCACATGTTACTAATGCCT
>posi2125
TGGCCTCATCCACATGTTACTAATGCC
>posi2126
TGGCCTCAAACTCAGAGATGCACCTGCCTTT
>posi2127
TGGCCTCAAACTCAGAAATGCCTCTGCCTC
>posi2128
TGGCCTATGGTGAGGCAACTGAATATTGTT
>posi2129
TGGCCTATGGTGAGGCAACTGAATATTGT
>posi2130
TGGCCTATCCTTGTCTACAGCACCGTG
>posi2131
TGGCCTAGAATTCATACTCTTGTCTTGGG
>posi2132
TGGCCCCCAACACCTGTAACTCTGGCTC
>posi2133
TGGCCCAGATCAGAGGTAAAGGTAGCCTGG
>posi2134
TGGCCCAGATCAGAGGTAAAGGTAGCCTG
>posi2135
TGGCCCAATGGTGTCCTTTTCCACACTTA
>posi2136
TGGCCATGTGCTCATGATCCATCTCCTCTC
>posi2137
TGGCCATGGACATGTTGGAAAGTCTCCAG
>posi2138
TGGCCATCTACTCCTGGATGTGGACCTA
>posi2139
TGGCCATAGATGTATCAGTTGGAGCTGA
>posi2140
TGGCCATAGATGTATCAGTTGGAGC
>posi2141
TGGCCAGTCGAGCGCGCGCAAGAAGTGT
>posi2142
TGGCCAGCGACCTATTGCTTAAGCATA
>posi2143
TGGCCAGCACCTACACGGGATCAGCCTG
>posi2144
TGGCCACTCCTTGAACCTGTGTGTCTGCCT
>posi2145
TGGCCACTCCTTAAACCTGTGTGTCTGCC
>posi2146
TGGCCACTCCTCAGGTTCTGCAACCCC
>posi2147
TGGCCACTCCTCAGGTTCTGCAACCC
>posi2148
TGGCCACCCTCATAACTAAGCTAGGTTC
>posi2149
TGGCCACATGAACCAGGTACCTGAAGGGGT
>posi2150
TGGCCACATGAACCAGGTACCTGAAGGGGGT
>posi2151
TGGCCACAAATTTCCACCTCTTAAAATCCA
>posi2152
TGGCCACAAAATCTGAGAATGACTCCTGTGT
>posi2153
TGGCCAAGACCTCATCCTTCAGGTGCAGCC
>posi2154
TGGCATTTCAGATTTGGCCTTGACTTCTGT
>posi2155
TGGCATTTCAGATTTGGCCTTGACTTCTGA
>posi2156
TGGCATTTCAGATTTGGCCTTGACTTCTG
>posi2157
TGGCATTTCAGATTTGGCCTTGACTTCT
>posi2158
TGGCATTTCAGACTTGGCCTTGACTTCTGT
>posi2159
TGGCATTGCTAACTTCTTGGGCTGTCAGGT
>posi2160
TGGCATTCTTGGGTCTATCAGCTTTGCTT
>posi2161
TGGCATTCCATGCTGGTGTCAAACTTACCAT
>posi2162
TGGCATTAGTTGTTATAGTTGTCTCTGGTC
>posi2163
TGGCATGTACAACCTTTTGACCCTGTGGC
>posi2164
TGGCATGGGTGCTAGAACTAAATTCTGGTC
>posi2165
TGGCATCCTTGTTTAGGTGTTGTTTAGG
>posi2166
TGGCATATGGACTGTCTATTCTCAGCTTC
>posi2167
TGGCAGTGAGCTGGGTGTCAGGGAG
>posi2168
TGGCAGGTCTGTTCTTTCACTGACATTAGT
>posi2169
TGGCAGGTCATAACCATCTGAACCTTCAGT
>posi2170
TGGCAGGATCAGGAAGATGGTTGATCACA
>posi2171
TGGCAGAGTGCTTAGATTGAGAAATATT
>posi2172
TGGCAGAGCAAAACTTATATCATGGCAGC
>posi2173
TGGCACCTTGATCTTGGACTTCTGGTCTCC
>posi2174
TGGCACAGGTCCTCCGTATTGCTAAACGAT
>posi2175
TGGCACAGGTCCTCCGTATTGCTAAACGAA
>posi2176
TGGCACAATCCTCAAATCAGGGCTGGA
>posi2177
TGGCACAATCCTCAAATCAGGGCTGG
>posi2178
TGGCAATTGGAATGGGTCCTCTACAAGAGC
>posi2179
TGGCAATGAATTAGGTGACCTGGTATACA
>posi2180
TGGCAAGGTTCCCTACACCCCTAAACTTTAC
>posi2181
TGGCAAGGTTCCCTACACCCCTAAACTTTA
>posi2182
TGGCAAGGCAGTGCATTGGTTATGTGCCCT
>posi2183
TGGCAAGAGGTGGATAAGGAAGGGTTAGT
>posi2184
TGGCAAGAGGTGGATAAGGAAGGGTTAGGT
>posi2185
TGGCAAGAGGTGGATAAGGAAGGGTTAGG
>posi2186
TGGCAACTCACAACTATGATTCCTGTTCC
>posi2187
TGGCAACTCACAACTATGATTCCTGTC
>posi2188
TGGCAAAGAATGGGATCCTACAACATGGGA
>posi2189
TGGCAAAGAATGGGATCCTACAACATGG
>posi2190
TGGCAAACTGAGGTGTTACTAACATTGTCTT
>posi2191
TGGCAAACTGAGGTGTTACTAACATTGTCT
>posi2192
TGGCAAACTGAGGTGTTACTAACATTGTCAAT
>posi2193
TGGCAAACTGAGGTGTTACTAACATTGTCA
>posi2194
TGGCAAACTGAGGTGTTACTAACATTGTC
>posi2195
TGGCAAACTGAGGTGTTACTAACATTGT
>posi2196
TGGCAAACTGAGGTGTTACCAACATTGTC
>posi2197
TGGCAAACTAAGGTGTTACTAACATTGTC
>posi2198
TGGCAAACCCCTTCAGCTCCTTCAGTTCT
>posi2199
TGGATTTGAGAGGGAGCAGGGAATATGGG
>posi2200
TGGATTGGTTATGCTTACTACCTCATTTGC
>posi2201
TGGATTCTGTGGCTACCAAGAACACACTTGT
>posi2202
TGGATTCAAAGAATAAACTGGGTATGAGT
>posi2203
TGGATTATAAGACTGCCCATTATGCCTGG
>posi2204
TGGATTAGTGTTGCTTCTTTGGTTGGTC
>posi2205
TGGATTAGTGTTGCTTCTTTGATTGGTCT
>posi2206
TGGATTAGCTCTCCTGGTGTGTGTGT
>posi2207
TGGATTACAGGTGTGCACAACTTTCCTGCT
>posi2208
TGGATTACAGGTGTGCACAACTTTCCTGC
>posi2209
TGGATTAACAGGTGATTGTGAGCTGCCATG
>posi2210
TGGATTAAATTTGTGTGCCACCATGCCT
>posi2211
TGGATTAAATTTGTGTGCACCATGCCTG
>posi2212
TGGATTAAAGGTGTGTACTAAGTAAAGGT
>posi2213
TGGATTAAAACTGTGTGCCACTATGCC
>posi2214
TGGATGTGAGATAGATAGGAGAAGGAAGTC
>posi2215
TGGATGTCACTCATATTTCCTCCTTTGGGT
>posi2216
TGGATGGTGAGCTAGGAAAGCTACCTGGGT
>posi2217
TGGATGCCCTGAAGACAGACTTTGTG
>posi2218
TGGATGCACAATACGTCCTTGAGAAGTTAA
>posi2219
TGGATGATGCCAAGTTCTGCTCCTGATGTGT
>posi2220
TGGATGATGCCAAGTTCTGCTCCTGATGTG
>posi2221
TGGATCTGGGTGTTGGGGAAGTGGT
>posi2222
TGGATCAATGATCAGAAGTTGAGCTGCCCTG
>posi2223
TGGATATGCCTGGACATGTGTGTGTGTG
>posi2224
TGGATAGTGGCTTTCATGATGATGGAGT
>posi2225
TGGATAGTGAAAACCTATTTCAGAAAAAGTG
>posi2226
TGGATACTCGCATGCCTAAGTTTGTTCC
>posi2227
TGGATAAAACGAAGGTGTGGCTCTGC
>posi2228
TGGAGTTAGATGGTTGTGAGCTGCCGTGT
>posi2229
TGGAGTTACAGGCAGCCATGAGTCACTC
>posi2230
TGGAGTGTCATCGGCCAGCTGGTCTGCC
>posi2231
TGGAGTCAGGAATAGGCCCGTCAGCGAAAC
>posi2232
TGGAGGTGATCTTGGAAATATAACTTTGA
>posi2233
TGGAGGGTTTCTAAAACGCCTTTTGTTGCCTG
>posi2234
TGGAGCTGAGACGAAAGGATGGACCATGT
>posi2235
TGGAGCTCAGTCATCAACTTTAGGTGTCA
>posi2236
TGGAGCTCAGTCATCAACTTTAGGTGTC
>posi2237
TGGAGCCTTATATACGATCAAACTAACTTCC
>posi2238
TGGAGCCTTATATACGATCAAACTAACTTC
>posi2239
TGGAGCCTCCATGACGAAACACTGCCTCTCT
>posi2240
TGGAGCCGCCTCACATTCGCCGTCACA
>posi2241
TGGAGCCCAGTCATCAACTTTAGGTGTCAGT
>posi2242
TGGAGATTCAGAGCAAGCCGCACCTCTGG
>posi2243
TGGAGATGGCCACTCTCGGTGTTAAGGGT
>posi2244
TGGAGATGACAAATGGGTTGCCATGCCAC
>posi2245
TGGAGATCAGAAGTTGGTATCAGAGGTCCT
>posi2246
TGGAGATCAAGAAAGGGCCAAGACACCAG
>posi2247
TGGAGAGAAAGAGGGAAGCCAGTGTA
>posi2248
TGGAGAATCTTTCATTGGATTTGAAGCTC
>posi2249
TGGAGAAGGAGTTTCAGTGCAAGAGAGA
>posi2250
TGGAGAAGGAGTTTCAGTGCAAGAG
>posi2251
TGGAGAAGGAGAACCAAGATGCCATGTC
>posi2252
TGGAGAAGGAGAACCAAGATGCCATGT
>posi2253
TGGAGAAGAAGGTACTGGACCTATTAGT
>posi2254
TGGACTTTCCTGGCCACTCATCATGCCACAG
>posi2255
TGGACTTGCCTGCTGTTAGCTTTGTGGA
>posi2256
TGGACTTCTGGTCTCCAGTTCTCGAGCCCT
>posi2257
TGGACTTCTGGTCTCCAGTTCTCGAGC
>posi2258
TGGACTTCGGGAGTCGTTCTTCTGCCTCTA
>posi2259
TGGACTTCCTATTTACAGCTGCCTATTGTT
>posi2260
TGGACTGTTTGTTCCTCGTGATCGGGACCTG
>posi2261
TGGACTGCCGTTATGTGACTGGGGTGAT
>posi2262
TGGACTCGAATTCAGGTCCTCTGGAAGAGC
>posi2263
TGGACTCAGAAATCCGCCTGCCTCTGCTT
>posi2264
TGGACTCAGAAATCCGCCTGCCTCTGCT
>posi2265
TGGACTCACTTTGTAGACCAGGCTGGCCTCC
>posi2266
TGGACTATGTCGAGTTAGGGTGGAAAGGG
>posi2267
TGGACTAGAGGATGTCTGAACGGCCAGGA
>posi2268
TGGACTAAGGACTCTCGCCTGCGTGGGAAT
>posi2269
TGGACTAAGGACTCTCGCCTGCGTGGA
>posi2270
TGGACTAAGGACTCTCGCCTGCGTGG
>posi2271
TGGACATGATCAGGGTGAAATTGTAGAGC
>posi2272
TGGACAATGGTGCTCCTCACATTCAGGATGT
>posi2273
TGGACAATGGTGCTCCTCACATTCAGGATGGT
>posi2274
TGGACAATGGTGCTCCTCACATTCAGGATGG
>posi2275
TGGACAACCGACTCCATTGCTTAGCGTGGG
>posi2276
TGGACAACCGACTCCATTGCTTAGCGTGG
>posi2277
TGGAATTTGCAGCTCTCCTGCTTCAGCCT
>posi2278
TGGAATTGTTTGTGAAAATTTCTTGCAGCAC
>posi2279
TGGAATTGGGCTGCCGACTGTAAGTCATC
>posi2280
TGGAATTGCAGGCCGGTGCTACAACAACCC
>posi2281
TGGAATTGATTCAGGACCTCTGGAAGAG
>posi2282
TGGAATTGAATTCGGTCGTCTTGAAGA
>posi2283
TGGAATTGAACTCAGGACTCTGGAACA
>posi2284
TGGAATTGAACTCAGGACCTCTGGAAGA
>posi2285
TGGAATTGAACTCAGGACCTCTGGAACA
>posi2286
TGGAATTCATAGCCACTATGCCTCAAGATC
>posi2287
TGGAATTCATAGCCACTATGCCTCAAGA
>posi2288
TGGAATTAAAGTGTACACCTCCACCCA
>posi2289
TGGAATTAAAGGTGTGAGCGCTACTGCCT
>posi2290
TGGAATTAAAGGCGTGCGCCACCACACCTGC
>posi2291
TGGAATGTGAAATCCACATGAGCAGGGCTT
>posi2292
TGGAATGTCTCAGGATATGCAATGTCTAGT
>posi2293
TGGAATGGTGTCTCTGTGGCTGTCTTGGA
>posi2294
TGGAATGGTGTCTCTGTGGCTGTCTTGG
>posi2295
TGGAATGGTGTCTCTGTGGCTGTCTTG
>posi2296
TGGAATGGTGTCTCTGTGGCTGTCTT
>posi2297
TGGAATGCCAGGAAGCCTCCCTCCC
>posi2298
TGGAATGAGCTCAGGGTCCTCGATG
>posi2299
TGGAATATAATAAGCCTCTCTCCAAAGC
>posi2300
TGGAATATAATAAGCCTCTCTCCAAAAGCTGT
>posi2301
TGGAATACAATAAGCCTCTCTCCAAAAGCTG
>posi2302
TGGAAGTTGTGTCTTGTTATGTCCTGAAC
>posi2303
TGGAAGTTGCCTCCAACATGACAGTGTTCTC
>posi2304
TGGAAGTTGCCTCCAACATGACAGTGTTC
>posi2305
TGGAAGTTGAAGTTCAAGACTGGGCAGCCT
>posi2306
TGGAAGTTGAAGTTCAAGACTGGGCAGC
>posi2307
TGGAAGTGTAAGCCTAATAAACCTTTCC
>posi2308
TGGAAGTGTAAGCCGAAGTGTAAGCCGAAT
>posi2309
TGGAAGTGTAAGCCAAAGGAACCTTTG
>posi2310
TGGAAGTGTAAGCCAAAGGAACCCTTTGCC
>posi2311
TGGAAGTGTAAGCCAAAGGAACCCTTTGC
>posi2312
TGGAAGGTGTAGCTCTTTTCTCTCTCCCA
>posi2313
TGGAAGGTGTAGCTCTTTTCTCTCT
>posi2314
TGGAAGGAGAGAACCTATCCCTGCAGGTTG
>posi2315
TAACATTGTCAAAGCAGGGAAAGTCTGGGA
>posi2316
TAACATTACAAAAGCTGCCCCTCTTCCTAG
>posi2317
TAACATGATGCCCAAACACTTTACCAACTGT
>posi2318
TAACATGATGCCCAAACACTTTACCAACTG
>posi2319
TAACATCTGCCTGAATATTTCCCGGAATGGT
>posi2320
TAACATCTGCCTGAATATTTCCCGGAATGG
>posi2321
TAACATCTGCCTGAATATTTCCCGGAATG
>posi2322
TAACAGGTGACTGCCAAGGCCAAGT
>posi2323
TAACAGGTATCCTGTGGGAATGTGCTGCC
>posi2324
TAACAGGTATCCTGTGGGAATGTGCTGC
>posi2325
TAACAGGGACCTCAGAGAAAACAAGGGATGT
>posi2326
TAACAGGGACCTCAGAGAAAACAAGGGA
>posi2327
TAACAGGAAACGTGCCCGGATGTCTGGT
>posi2328
TAACAGGAAACGTGCCCGGATGTCTGGAGT
>posi2329
TAACAGGAAACGTGCCCGGATGTCTGGAGCC
>posi2330
TAACAGGAAACGTGCCCGGATGTCTGGAG
>posi2331
TAACAGGAAACGTGCCCGGATGTCTGGA
>posi2332
TAACAGGAAAAGTGCCCAGATGCCTGGAGCC
>posi2333
TAACAGAGTATTTGAAGCAAGAGCACCC
>posi2334
TAACAAGCTGCATCGCTTGCCTTTGCCCA
>posi2335
TAACAAGAAGGAAGATAAGCATCCATTTTGTC
>posi2336
TAACAAAGTGAGCCTATTCTATCCAGGAC
>posi2337
TAACAAAGGTCTTGGGGTTCTACTCTCTAGT
>posi2338
TAACAAACTGCATCGCTTGCCTTTGCCCAC
>posi2339
TAACAAACCATGCATGGTCTCAGGTGCACC
>posi2340
TAAATTTGGAAATGCAATCCCTGTGACATC
>posi2341
TAAATTTCTCAGTGTCACAAGTGCC
>posi2342
TAAATTGTGACTAGGTGTGAAATCCTCA
>posi2343
TAAATTGGAGGTCAAACAACCACCTGGGTAC
>posi2344
TAAATTCCTCATTTCGTATTTTAGGATTGC
>posi2345
TAAATTCATGTGCACGGGCTGCGGTCC
>posi2346
TAAATGTGTGCTTGAGAACAGTGATCCCAC
>posi2347
TAAATGTGTGCTTGAGAACAGTGATCCC
>posi2348
TAAATGTGTGCTTGAGAACAGTGATCCAC
>posi2349
TAAATGTCTGGCAAGGTTCCCTACACCCCTA
>posi2350
TAAATGTAACACATTTGCAGAAACCACGC
>posi2351
TAAATGGGGCACAGCAAGGTATAATTAGATA
>posi2352
TAAATGGCTTCAGCAAGAATAAAAGATGG
>posi2353
TAAATGGCTGGCAAGGTTCCCTACACCCCTT
>posi2354
TAAATGGCTGGCAAGGTTCCCTACACCCCT
>posi2355
TAAATGCATACTCAACTCTACAATCTTCTC
>posi2356
TAAATCAGGTCGGCCATTGCCCACCAGTGC
>posi2357
TAAATAGTTCCAGCACTGCTCAAAGATCGT
>posi2358
TAAAGTTTGGTGAAAAGTATCCAGTGCCC
>posi2359
TAAAGTTTATATTGCCACTATTGAATAACCTT
>posi2360
TAAAGTGCTTGCTGCCAAGTTTGACAGACC
>posi2361
TAAAGTGCTTGCTGCCAAGTTGACAGACC
>posi2362
TAAAGTGCCTTTTCATTTCCTTTCTGCTGC
>posi2363
TAAAGGTTAACCAATGATAAACTGCCAGCC
>posi2364
TAAAGGTGTGTGCTTTAGCTACGCGGG
>posi2365
TAAAGGTGTGTACTAAAGGATTCCTCTGA
>posi2366
TAAAGGTGTCTACTGCCAAAACTAATGA
>posi2367
TAAAGGGAAACAGACGGAAGGAAGAGG
>posi2368
TAAAGCTGTTGCCTGTTTGTGGAATCTGCTT
>posi2369
TAAAGCTGTTGCCTGTTTGTGGAATCTGC
>posi2370
TAAAGCTATGATTGATGCCCAAGACAGATA
>posi2371
TAAAGATAGGTGACTCAAAGACATCTGTGC
>posi2372
TAAAGAGGTTTGGGGCAGCGTAGGGCCAGT
>posi2373
TAAAGAATTCTGGTCTCCTAGGAGTGCATT
>posi2374
TAAAGAATTCTGGTCTCCTAGGAGTGCAT
>posi2375
TAAACTTTGTATGCCTCTGGACACCCTGA
>posi2376
TAAACTTTGTATGCCTCTGGACACCCTG
>posi2377
TAAACTAGGAGACAAGGAGATTTAGGAG
>posi2378
TAAACTACTTTGAGCAAGATTCCCACTC
>posi2379
TAAACGCCTTTTGTTGCCTGTCTACATTC
>posi2380
TAAACGAAGGTGTGGCTCTGCTCTCTGGT
>posi2381
TAAACGAAGGTGTGGCTCTGCTCTCTGGA
>posi2382
TAAACGAAGGTGTGGCTCTGCTCTCTGG
>posi2383
TAAACCTTCTATGTCCACATCATTCATTTGA
>posi2384
TAAACCTCTTGCGCTTTGCATCGATCTTC
>posi2385
TAAACCATCCTCTGTAAGACTGCAAGTGCCC
>posi2386
TAAACATGTCCTCCGATCATTTCTGCCA
>posi2387
TAAACATGTCCTCCGATCATTTCTGCC
>posi2388
TAAACAGGTATCCTGTGGGAATGTGCTGT
>posi2389
TAAACAGGTATCCTGTGGGAATGTGCTGCC
>posi2390
TAAACAGGTATCCTGTGGGAATGTGCTGC
>posi2391
TAAACAAGTGTCACATGATCACATTCATATA
>posi2392
TAAACAAATAATCTGCGCATGTGCCAAGG
>posi2393
TAAAATTGGATGTCTAGGATAATGATTGTC
>posi2394
TAAAATTGGATGTCTAGGATAATGATT
>posi2395
TAAAATTCATGTGCACGGGCTGCGG
>posi2396
TAAAATGTTCATACAGCAAGCTTGAGGTC
>posi2397
TAAAATGGAGATGATAGCACACATTTGGCA
>posi2398
TAAAATGCAAATAACCCAGCAGGAGGCCA
>posi2399
TAAAATCCACCAATTTATGGCTCCAGCAAC
>posi2400
TAAAAGTGTCACTGCTCTCTGTCTCCTC
>posi2401
TAAAAGTGCTTGCTGCCAAGTTTGACAGACCC
>posi2402
TAAAAGTGCTTGCTGCCAAGTTTGACAGACC
>posi2403
TAAAAGTGCTTGCTGCCAAGTTTGACAGA
>posi2404
TAAAAGTGCTTGCTGCCAAGTTTGAC
>posi2405
TAAAAGTCTTGTCTTCCTGCGTCCAGTGC
>posi2406
TAAAAGTCAGACCTTTCCCAAACAGAGGAAT
>posi2407
TAAAAGGTGTGTGCTTTAGCTACGCGGT
>posi2408
TAAAAGGTGTGTGCTTTAGCTACGCGGGGTC
>posi2409
TAAAAGGTGTGTGCTTTAGCTACGCGG
>posi2410
TAAAAGAGGCCAGACAACAAAATGTATACAG
>posi2411
TAAAACTGGAATTGCCTTGTGCGTACTGG
>posi2412
TAAAACGCCTTTTGTTGCCTGTCTACATTCTA
>posi2413
TAAAACGCCTTTTGTTGCCTGTCTACATTCT
>posi2414
TAAAACGCCTTTTGTTGCCTGTCTACATTC
>posi2415
TAAAACGCCTTTTGTTGCCTGTCTACATT
>posi2416
TAAAACGCCTTTTGTTGCCTGTCTACATC
>posi2417
TAAAACGAAGGTGTGGCTCTGCTCTCTGGT
>posi2418
TAAAACGAAGGTGTGGCTCTGCTCTCTGGA
>posi2419
TAAAACGAAGGTGTGGCTCTGCTCTCTGG
>posi2420
TAAAACATGTCCTCCGATCATTTCTGCCA
>posi2421
TAAAACATGTCCTCCGATCATTTCTGCC
>posi2422
TAAAACAGATGCGCTTGAAAGAGATGATGA
>posi2423
TAAAAATTGCCTCTTTGGACAGAACCTTC
>posi2424
TAAAAATTCATGTGCACGGGCTGCGGTC
>posi2425
TAAAAATTCATGTGCACGGGCTGCG
>posi2426
TAAAAATGTATAAAAGGTGTGTGCTTTAGC
>posi2427
TAAAAATGAGGTATAAATGCCACAATGCAT
>posi2428
TAAAAAGCGGGGCTGAGATGATTATTGTC
>posi2429
TAAAAAGCCCTGATGATGCTCCACGGTA
>posi2430
TAAAAAGCCCTGATGATGCTCCACGGT
>posi2431
TAAAAAGCCCAAGCTCAGGACTTGTAATCCCA
>posi2432
TAAAAAGCCCAAGCTCAGGACTTGTAATCC
>posi2433
TAAAAAGCCACATCTGAAACCTGTCTATACC
>posi2434
ATTGGTTACCTCACTCAGGATGATGCCT
>posi2435
GTTTATTAAGGAAGAAAGCATCTCGGGG
>posi2436
GTTGGTTGGTGTGTGTTTGTTTCTTTTGTT
>posi2437
GTTGCTTATCTTGCCTGGGACCTCACTGC
>posi2438
GTGTGTGTGTGCAGGCGTCCATTCA
>posi2439
GTGTGTGTGCAAAGCCCATTTTCCCAGCCT
>posi2440
GTGTGATTTAATTACCAGGTTGCTTGTGGC
>posi2441
GTGGTTTTGGGAAAACAGTTGCAAGC
>posi2442
GTGGTGGTGGTGGTGGTGGTGGTGTTT
>posi2443
GTGAGGATAAAGGAATGTGTCAGAGAA
>posi2444
TGGAAGCCGTGATATTGCCTGTCGCAAGTC
>posi2445
TGGAAGCACGATTAAAGATTTTCTCATTGG
>posi2446
TGGAAGATGTCTACATCCAGGACCTAG
>posi2447
TGGAAGAGCAGTCGGGTGCACTTACCCCT
>posi2448
TGGAAGAGAAAAGTTGCTGGGATAGGGGGT
>posi2449
TGGAAGAAGGGCTGATGTACAACTTTGGGT
>posi2450
TGGAAGAAGGAGTTTATTATGGTTCCTG
>posi2451
TGGAACTCCCTCAGTGAACCGGGTTAGCCAT
>posi2452
TGGAACTCCCTCAGTGAACCGGGTTAGCCA
>posi2453
TGGAACTCATAGACTTCTGCCTGCCTTTGC
>posi2454
TGGAACTCAGTCATCAACTTTAGGTGTCAG
>posi2455
TGGAACTCAGAAATCCGCCTGCCTCTGCTT
>posi2456
TGGAACTCACTTTGTAGACCAGGCTGGCCTCC
>posi2457
TGGAACTCACTTTGTAGACCAGGCTGGCCT
>posi2458
TGGAACTCACTCTGTAGACCAGGCTGGC
>posi2459
TGGAACTCACTCCGTAGACCAGGCTGGCCTC
>posi2460
TGGAACTCACAGAGATGCCTCTGCCTC
>posi2461
TGGAACACGGTTTTGCCTAAAGTGCCTT
>posi2462
TGGAAAGGGTCAGCTGGGCAATGAGT
>posi2463
TGGAAACCAACACAGATATGACCCTTGTC
>posi2464
TGCTTTGTCAGATTTTGAGACGCTTTGAC
>posi2465
TGCTTTGAGTATTGAGATGGATAAAACGAA
>posi2466
TGCTTTGAGTATTGAGATGGATAAAACGA
>posi2467
TGCTTTGAGCCTGTACAGGCCCTTTATGT
>posi2468
TGCTTTCTTAAGTATCTCAGGACCATCTGT
>posi2469
TGCTTTCTTAAGTATCTCAGGACCATCTGCC
>posi2470
TGCTTTCTTAAGTATCTCAGGACCATCTGC
>posi2471
TGCTTTCAGTACCCACATGCCTTGGGCCAG
>posi2472
TGCTTTATTCAATGGATGTGACGATTATGTC
>posi2473
TGCTTTATTCAATGGATGTGACGATTATG
>posi2474
TGCTTTAGGTGATCTGGATACTCAAGGACA
>posi2475
TGCTTTAGGTGATCTGGATACTCAAGGAC
>posi2476
TGCTTTAGGGAGTTTCACACTGTCTGTGGC
>posi2477
TGCTTGTTTGTTGGGTGCTTGTTTG
>posi2478
TGCTTGTATGTATATGTTTTCAGAGTTAACC
>posi2479
TGCTTGTAAGGTTTCAGGGTCTGTTATG
>posi2480
TGCTTGGTGACCTCGACCTTGACCCCT
>posi2481
TGCTTGGTCCACCGCCCTACATAGTAAGT
>posi2482
TGCTTGGGGTTATGTTAAAATTAGTATGTC
>posi2483
TGCTTGGCTTCAGTGTTTGTGGGCCCGTGT
>posi2484
TGCTTGGCTTACTTTTTGATTTGTGTGA
>posi2485
TGCTTGGCTTACCTTTTGATTTGTGTGA
>posi2486
TGCTTGCGGCTTAAAACAGAGACTTTTAAAGT
>posi2487
TGCTTCTATGAGGATGTTCCTCCACCCA
>posi2488
TGCTTCTATGAGGATGTTCCTCCACCA
>posi2489
TGCTTCAGTCCTGCATTGAGGTTGGACCATT
>posi2490
TGCTTCAGCCTCCTACGTGCTTTGATTAC
>posi2491
TGCTTCAGAATGTCTGTGAACTCGC
>posi2492
TGCTTCAATTCAACTTCATTCAGGGTTTC
>posi2493
TGCTTCAAAGGATGGTTATCATTTGACTGC
>posi2494
TGCTTCAAAGCCAGTACCACCTGGGTGATTC
>posi2495
TGCTTATGTTCTTATGGTTGCCTCCTGCC
>posi2496
TGCTTATGTCTCAACTTTCGAGTATTGCC
>posi2497
TGCTTATGATTAAATTTGTTTCTCAAGGA
>posi2498
TGCTTAGGAATGATTTGGAACATTTATCAG
>posi2499
TGCTTAGCGTGGGAGATGGATGAAGCTATT
>posi2500
TGCTTAATTGGTGCACCATGTGTCCGTT
>posi2501
TGCTTAAGCAATAGGTCGCTGGCCATTCA
>posi2502
TGCTGTTTTGTCCTATTACAGAAGCTTTGT
>posi2503
TGCTGTTTTGTCCTATTACAGAAGCTTTGC
>posi2504
TGCTGTTTTACAGGGACTATTAATTGTTGT
>posi2505
TGCTGTTTTACAGGGACTATTAATTGTTGG
>posi2506
TGCTGTTGAACGTAAATGGATGAAGCTACTC
>posi2507
TGCTGTTGAACGTAAATGGATGAAGCTAC
>posi2508
TGCTGTTGAACGTAAATGGATGAAGCTA
>posi2509
TGCTGTGTGACCTTGAACAAGTCACTTTTC
>posi2510
TGCTGTGTGACCTTGAACAAGTCACTTTCT
>posi2511
TGCTGTGTGACCTTGAACAAGTCACTTTC
>posi2512
TGCTGTGTCCATATCCTGTTTGTAGTGT
>posi2513
TGCTGTGGATTAGTGTTGCTTCTTTGGTTG
>posi2514
TGCTGTGCTGGTTGGTTTTTGTCAAATT
>posi2515
TGCTGTGCTGCTTCCTACAAATTCTTCAAC
>posi2516
TGCTGTGATAAAATATCATGACCTAGAGAA
>posi2517
TGCTGTGATAAAATAGCCTACAAAAGAC
>posi2518
TGCTGTGATAAAATAGCCTAACAAAAGAC
>posi2519
TGCTGTGACAAAATGCCATGACCAACACTT
>posi2520
TGCTGTGACAAAATGCCATGACCAACACAA
>posi2521
TGCTGTCCAGTTTGTATGTGTTGTCTAATT
>posi2522
TGCTGTCATAGTTTCAGTGAGGTCA
>posi2523
TGCTGGTGTCCTTCTCTTTGTTTTCGGAC
>posi2524
TGCTGGTGAAAGAGAAAGGCTGGAAGT
>posi2525
TGCTGGTGAAACTTCATGAGTGTAGCTTT
>posi2526
TGCTGGTGAAACTTCATGAGTGTAGCTT
>posi2527
TGCTGGTCAATGTCTTAATGAATGGCATCA
>posi2528
TGCTGGAGTTAGATGGTTGTGAGCTGC
>posi2529
TGCTGGAGACTAAAAACCTGGTACAGGGGC
>posi2530
TGCTGCTTTGAGTATTGAGATGGATAAAAC
>posi2531
TGCTGCTCAGCTCAGGTTTTGTTTAGATCC
>posi2532
TGCTGCTCAAATGTATTTGATGGGTTGACA
>posi2533
TGCTGCTAGTATATGTTTATGTTTGGGGA
>posi2534
TGCTGCGGCCCTCCAATTCAGTTCCTCAGT
>posi2535
TGCTGCGATAAACACACACGTTTTGGAGG
>posi2536
TGCTGCCTGTTTGGATGGTCCAGTGTTTGT
>posi2537
TGCTGATTCTAGTATCTTCAGAGGTTCCATT
>posi2538
TGCTGAGGTGTGAGCTCTGGAATGG
>posi2539
TGCTGAGGTCCCAATTCATCACACGTTCC
>posi2540
TGCTGAGAACTTGGTCTTAGGTGTCCTGT
>posi2541
TGCTGAGAACTTGGTCTTAGGGTGTCCTGT
>posi2542
TGCTGAGAACTTGGTCTTAGGGTGTCCTG
>posi2543
TGCTGACGCTGGCGGGTGGCGACTGGTT
>posi2544
TGCTGACATCTTTTAAGGACACTGCATGC
>posi2545
TGCTGAAGGAATTGTATGGAAAAGTAGTGT
>posi2546
TGCTCTTTTTTCATGGTGTGTGGAAACAAGC
>posi2547
TGCTCTTCGCCTTATTGCCTTGATGGTCTCT
>posi2548
TGCTCTTCGCCTTATTGCCTTGATGGTCTC
>posi2549
TGCTCTTCGCCTTATTGCCTTGATGGTCT
>posi2550
TGCTCTTCGCCTTATTGCCTTGATGGT
>posi2551
TGCTCTTCCTTCTCCTTGAGCTTCATGTGT
>posi2552
TGCTCTTAGGGTAAGTCATTGTTTGGAGCCT
>posi2553
TGCTCTTAGGGTAAGTCATTGTTTGGAGCC
>posi2554
TGCTCTGGCCATGGTCTCTCATGTGAAGGC
>posi2555
TGCTCCTGTAACCCTGCCTACTTGC
>posi2556
TGCTCCTCCACACATGCCGCACCCACAC
>posi2557
TGCTCCGGTATCAAGGATGCCTTCAAACTCTT
>posi2558
TGCTCCGGTATCAAGGATGCCTTCAAACTCT
>posi2559
TGCTCATGAATAAACATATCACAGTGTGTC
>posi2560
TGCTCATCTGATTACCGAAATCCTGGTTCC
>posi2561
TGCTCAGCTCAGGTTTTGTTTAGATCCTA
>posi2562
TGCTCAATTTCAGTCCATTCCAAAGGCTGT
>posi2563
TGCTCAAAGTGGAGTTTCAGGGCCTCATC
>posi2564
TGCTCAAAGATCGTAATTCATAGTCTCCTGT
>posi2565
TGCTATTGACTAAACCAAACTGTGTGACC
>posi2566
TGCTATGTTGTTTGTTTGTTTGTTTGGGGT
>posi2567
TGCTATGTGGCCAAGGTGACCTTGAACTTC
>posi2568
TGCTATGTACTCCAGGAAGGCCTTGTAT
>posi2569
TGCTATGATGAACACTATGATCAAAAGCA
>posi2570
TGCTATGATGAAACACTATGTCAAAAAGCA
>posi2571
TGCTATGATGAAACACTATGTCAAAAAGC
>posi2572
TGCTATGATGAAACACTATGATCAAAAGCA
>posi2573
TGCTATGATGAAACACTATGATCAAAAGC
>posi2574
TGCTATGATGAAACACTATGATCAAAAAGT
>posi2575
TGCTATGATGAAACACTATGATCAAAAAGCA
>posi2576
TGCTATGATGAAACACTATGATCAAAAAGC
>posi2577
TGCTATGACGAAGTGCCTAAGACTGGG
>posi2578
TGCTATCATTTGCCAATCTGACGGGTC
>posi2579
TGCTATAGCCTGAATGTTGTGTGCTTTGA
>posi2580
TGCTATAAACACAAAAGCCTCTTTGATGTC
>posi2581
TGCTAGGTTCTCGCTGGTGGGTTGTTACCA
>posi2582
TGCTAGGACCCAAGCCAAGAGAATGATGCC
>posi2583
TGCTAGGACCCAAGCCAAGAGAATGATGC
>posi2584
TGCTAGGACCCAAGCCAAGAGAATGATG
>posi2585
TGCTAGCTGTGTCATTTTGGGAACCTGGC
>posi2586
TGCTACACGTGATGCCGCGGGATGATGCA
>posi2587
TGCTACAAGTTGGATGCCAACCTGGCCAGT
>posi2588
TGCTAATTTTAGGTGAAACGTTTAAACAAT
>posi2589
TGCTAATGTCCCTTTTCAGTTTCAGTGCCA
>posi2590
TGCTAATCGCTGCCATACCATAGAATAAC
>posi2591
TGCTAATCGCTGCCATACCATAGAATAAAC
>posi2592
TGCTAATCGAATACAGATGTGATGCCAGG
>posi2593
TGCTAAGTAAGGTTGCTGAGACCAGGT
>posi2594
TGCTAAGGTTTCCTCTCAGAGTTGTGTGGT
>posi2595
TGCTAAGCCTGGCCTCCTCCCTCTGCTT
>posi2596
TGCTAAGCCTGGCCTCCTCCCTCTGC
>posi2597
TGCTAAGCCTGGAGACCTAAGTTTGATCC
>posi2598
TGCTAAGATGCCAGAAAACACTTATGGAAC
>posi2599
TGCTAAACTGGGAGCTCTTTGGGGGTCAGG
>posi2600
TGCTAAACAGGTATCCTGTGGGAATGTGCT
>posi2601
TGCTAAACAGGTATCCTGTGGGAATGTGC
>posi2602
TGCTAAACAGGTATCCTGTGGGAATGTG
>posi2603
TGCGGTGTTGGTGTTGGTGTTGGTGTTT
>posi2604
TGCGGTACTTGTCTTTCTGTGTCTGGCCT
>posi2605
TGCGGGTTCCTGGACTCAGTGGCAATGTGTT
>posi2606
TGCGCAGTGGTGAATGTGGCTTATGTCATT
>posi2607
TGCGATGAGGAAACCTCAGGTGTGCAAGGGC
>posi2608
TGCGATGAGGAAACCTCAGGTGTGCAAGG
>posi2609
TGCGAGTTGAAACCGGTGAACCTATCAGG
>posi2610
TGCGACATTTCTTTTGTTATGGGCCACCGC
>posi2611
TGCGAAACACTGCCTCTCCCGCACCTTG
>posi2612
TGCCTTTTTGTACACAACATGTGGTTAGTC
>posi2613
TGCCTTTTTGTACACAACATGTGGTTAGGT
>posi2614
TGCCTTTTGGACAAGAACTACGTCAAACCAC
>posi2615
TGCCTTTTGGACAAGAACTACGTCAAAC
>posi2616
TGCCTTTGTCAGATTTTGAGACGCTTTGAC
>posi2617
TGCCTTTGAATCAAAATGTAAAACTCTTGGC
>posi2618
TGCCTTTCTACAATAAAACTCTAAAACCA
>posi2619
TGCCTTTCCTGTGAACGTCAGCTCGGC
>posi2620
TGCCTTGCTTTAGTTCTTGCCTCCAGGCTC
>posi2621
TGCCTTGCTGACTGCAATCCACATGGTC
>posi2622
TGCCTTGATGGTCTCTCACTGATCCAACAGTT
>posi2623
TGCCTTGATGGTCTCTCACTGATCCAACAGT
>posi2624
TGCCTTGATGGTCTCTCACTGATCCAACAGC
>posi2625
TGCCTTGATGATAGTGGACTGAACCTCTG
>posi2626
TGCCTTGACTGTCCTGGAATTTACTCTGT
>posi2627
TGCCTTCTGAGTGCTGGGATTAAAGGCGTGT
>posi2628
TGCCTTCTGAGTGCTGGGATTAAAGGCGTG
>posi2629
TGCCTTCCGAGTGCTGGGATTAAAGG
>posi2630
TGCCTTAAGTGGAGGTACCAGAGAAGTTC
>posi2631
TGCCTGTGGATCCCGTTCCTCACACTGGGC
>posi2632
TGCCTGTCTACATTCTTCCTCAGTGGTCAAT
>posi2633
TGCCTGTCTACATTCTTCCTCAGTGGTCA
>posi2634
TGCCTGTCTACATTCTTCCTCAGTGGTC
>posi2635
TGCCTGTAACTACAGCTTCAGGAGATCC
>posi2636
TGCCTGGTGCCAAGAAAGGCCATCA
>posi2637
TGCCTGGGATTAAAGGCATGTCCTGCCATGC
>posi2638
TGCCTGGCTCAAAGTTTAATTTTTAGCTC
>posi2639
TGCCTGGATATCTGGACACTGAAATGGGTC
>posi2640
TGCCTGGACATGTGTGTGTGTGTTGGT
>posi2641
TGCCTGGACATGTGTGTGTGTGTTGG
>posi2642
TGCCTGGAACCCAGCTCCAGAGGATCTGAC
>posi2643
TGCCTGCCCTGTTTCCTAATTGGATCACC
>posi2644
TGCCTGAGCATGTTGATCTCTTTGTGCCC
>posi2645
TGCCTGAGCATGTTGATCTCTTTGTGCC
>posi2646
TGCCTGAGCATGTTGATCTCTTTGTGC
>posi2647
TGCCTGAGCATGTTGATCTCTTTGTG
>posi2648
TGCCTCTTTCATGGTTTGAGCGTCAGGGT
>posi2649
TGCCTCTCGTGCTAAGATTCCAGTTGTGGGTT
>posi2650
TGCCTCCGAGTGCTAGGATTAAAGGCATG
>posi2651
TGCCTCCCAAGTGCTGGAATTAAAGGTGTT
>posi2652
TGCCTCCCAAGCCCGATGACCCAAGT
>posi2653
TGCCTCCACCATGACAACCATTGTGACTGC
>posi2654
TGCCTCCAAGTGCTGGAATTAAAGGTGTAA
>posi2655
TGCCTCCAAGTGCTGGAATTAAAGGTGT
>posi2656
TGCCTCAGTATTGACAGTTAGTAATTTGGC
>posi2657
TGCCTCAGTATTGACAGTTAGTAATTTGG
>posi2658
TGCCTCAGTATTGACAGTTAGTAATTGC
>posi2659
TGCCTATTTTTCTTGTGCAAATGACATGTTT
>posi2660
TGCCTATGATCTTTGCATTATGCTCCTGA
>posi2661
TGCCTATCCACAGTGTGTCTCCCAATATGT
>posi2662
TGCCTATCCACAGTGTGTCTCCCAATATG
>posi2663
TGCCTATCATGACTGAAGCCCTGGACTCC
>posi2664
TGCCTATAGATTCTTAAGGAATGGTGGGT
>posi2665
TGCCTAGGACGTGTCGCTCCCTGATTGGC
>posi2666
TGCCTAGAAGTGGTGTCTCCTTTGAGGACT
>posi2667
TGCCTAAGAATTCATGAATTCATCCTT
>posi2668
TGCCTAAATGACCGCAGCTTTCTGTGGAGC
>posi2669
TGCCTAAAGCTTTGTTCTAAATGTCACC
>posi2670
TGCCGGTCAATTTCAAGTATCAACTGCTTGT
>posi2671
TGCCGACCTACGCGATGAGTTCCCCGTTC
>posi2672
TGCCCTTGTTAGAACATGCTGTCTGTCAC
>posi2673
TGCCCTTGATATTGCCGTTTCTCCTG
>posi2674
TGCCCTTCCTACGCCAATGGTGAGACCGC
>posi2675
TGCCCTGCAGAAATGTCTACGAAGGGTGGT
>posi2676
TGCCCTGATTTTTATCGATTCTTCTCATC
>posi2677
TGCCCTGATTTTTATCGATTCTTCTCAT
>posi2678
TGCCCTGAGCATGTTGATCTCTTTGTGT
>posi2679
TGCCCTGAGCATGTTGATCTCTTTGTGCTC
>posi2680
TGCCCTGAGCATGTTGATCTCTTTGTGCCT
>posi2681
TGCCCTGAGCATGTTGATCTCTTTGTGCCC
>posi2682
TGCCCTGAGCATGTTGATCTCTTTGTGCCA
>posi2683
TGCCCTGAGCATGTTGATCTCTTTGTGCC
>posi2684
TGCCCTGAGCATGTTGATCTCTTTGTG
>posi2685
TGCCCTCTTCTGGAGTGTCTGAAAACAGT
>posi2686
TGCCCTATGATCTTTGCATTATGCTCCTGA
>posi2687
TGCCCTATGATCTTTGCATTATGCTCCTG
>posi2688
TGCCCGTCTATAATTTTAACTACAAATGGT
>posi2689
TGCCCGGGATTAAAGGCATGTCCTGCCATGC
>posi2690
TGCCCGGATCTCCTCAGGAAGACCAGCTC
>posi2691
TGCCCGGAAAGTGTCTGCAGATAAGGTGT
>posi2692
TGCCCATGGATAAATGTGTCAGATTTGCTGC
>posi2693
TGCCCATCTTGCAACCAGGCCTTTGT
>posi2694
TGCCCAGCTTTCCTGCCAACTCCTGCAA
>posi2695
TGCCCAGCATCAGCCTGCCTTACATCC
>posi2696
TGCCCAAGACAGATAATGCTTCAAAGGATGGT
>posi2697
TGCCCAAGACAGATAATGCTTCAAAGGATG
>posi2698
TGCCATTTTTTTTTTCAAAATATCAAATC
>posi2699
TGCCATTTGTCCTGACTAGAAGAATTATCTT
>posi2700
TGCCATTTGTCCTGACTAGAAGAATTAT
>posi2701
TGCCATTTCCACAGCGGCTGCCATACCCTG
>posi2702
TGCCATTGGGATATCTAATTTCTTCTTTTA
>posi2703
TGCCATTATAAATTTCACCTCTCCTGTGC
>posi2704
TGCCATTAATTCCAGTTCTCTGGAGGTAGA
>posi2705
TGCCATGTTTCTAGTTTCCCGGTGCTCCC
>posi2706
TGCCATGTTCTAATGCCAGTTTTGGAGGGA
>posi2707
TGCCATGTGGGTTCTGAGAATTGAACCTGGT
>posi2708
TGCCATGTGGGTTCTGAGAATTGAACCTGGG
>posi2709
TGCCATGGCAATGAATGCTCCGAAGCCA
>posi2710
TGCCATGATGATTTGAAGCAGCACAAGTCTT
>posi2711
TGCCATGATGATTTGAAGCAGCACAAGTC
>posi2712
TGCCATGATGATTTGAAGCAGCACAAGT
>posi2713
TGCCATGATGATTTGAAGCAGCACAA
>posi2714
TGCCATGATAAAACACTGACCACAAGCAATG
>posi2715
TGCCATGATAAAACACTGACCACAAGCAAT
>posi2716
TGCCATCATTCAGGTCAACTCCAAGCGCTT
>posi2717
TGCCATCACCCTTGGGGGCTCATCACAACCA
>posi2718
TGCCATCACCCTTGGGGGCTCATCACAACC
>posi2719
TGCCATAGCCAGGGATCCACCCCATAATCAGC
>posi2720
TGCCATAAAACTTTTCAGTAGTCCTTGC
>posi2721
TGCCAGTCATGTTTGGTTCTATCTCAGGTC
>posi2722
TGCCAGGTCAAGTCTCTTGGACAGATTGC
>posi2723
TGCCAGGACACCTTTCCCCTCAGAGTTA
>posi2724
TGCCAGCCAGGAGGGCCACATCGAAGG
>posi2725
TGCCAGATTTATTACCGTTAATCAATAC
>posi2726
TGCCAGATTGGTGTTTACTGGTTTGCTCCTTC
>posi2727
TGCCAGATTGGTGTTTACTGGTTTGCTCCTC
>posi2728
TGCCAGATTGGTGTTTACTGGTTTGCTCCT
>posi2729
TGCCAGATTGGTGTTTACTGGTTTGCTCC
>posi2730
TGCCAGATTGGTGTTTACTGGTTTGCTC
>posi2731
TGCCAGATCAAATAAGTGCCCTTAACTGT
>posi2732
TGCCAGACACGCAGTTGAAGCCAGACCCATT
>posi2733
TGCCAGAATAACTTTGCTTTGCCAAAGACAA
>posi2734
TGCCAGAATAACTTTGCTTTGCCAAAGACA
>posi2735
TGCCAGAATAACTTTGCTTTGCCAAAGAC
>posi2736
TGCCACTGATGAAACGCCAAAACTACAATGT
>posi2737
TGCCACTGATGAAACGCCAAAACTACAATGA
>posi2738
TGCCACTCAGGAATTTAGCATGGGACTTCT
>posi2739
TGCCACTATTAGAAACACAACTCAGGGAGAC
>posi2740
TGCCACGGTGTACATGGAGAAGTCACAGGGC
>posi2741
TGCCACCAAGCCTGAAAACCTGAGTTGGAC
>posi2742
TGCCACATGGCTGGTTACCTGTGCCCATT
>posi2743
TGCCACACACTAATCCATTTTATGGGTCTC
>posi2744
TGCCACACAAACACTCTCCTTTGCAAGTA
>posi2745
TGCCACAATGTCTAAAATGTATTATAATG
>posi2746
TGCCACAATGCATATGGACTTCTAAAATGT
>posi2747
TGCCACAAGAACAGAATGCCAACTTTAACAA
>posi2748
TGCCAATGACAACATCTGAGCTGTTAATCGA
>posi2749
TGCCAAGTGTTTCTTTCTGTGGTGTTCAGT
>posi2750
TGCCAAGGTTTAGGACAGCCATGCTGAGC
>posi2751
TGCCAAGGTTGATGATCCCATGAACAAAAGT
>posi2752
TGCCAAGGATCAGGCCACTTAGCCAACCAAG
>posi2753
TGCCAAGGAGTCCCCTAAACTGTGCATAGC
>posi2754
TGCCAAGGACAACTCAATCGGAACGTGCCAT
>posi2755
TGCCAAGCCTGGTGTCCTGAGTTCAGACT
>posi2756
TGCCAAGCCTGGTGTCCTGAGTTCAGACCT
>posi2757
TGCCAAGCCTGGTGTCCTGAGTTCAGACC
>posi2758
TGCCAAGCCTGGTGTCCTGAGTTCAGAC
>posi2759
TGCCAAGCCTGGTGTCCTGAGTTCAG
>posi2760
TGCCAAGCCTAATGACATAGATTCAATCC
>posi2761
TGCCAAGATGGGAAATCCTTGCCTGCTCATT
>posi2762
TGCCAAGATGGGAAATCCTTGCCTGCTCATA
>posi2763
TGCCAAGATGGGAAATCCTTGCCTGCTCAT
>posi2764
TGCCAAGATGGGAAATCCTTGCCTGCTCA
>posi2765
TGCCAAGATGGGAAATCCTTGCCTGCTC
>posi2766
TGCCAAGAAGCAATGTGTCTATGTTACAAAA
>posi2767
TGCCAAGAAGCAATGTGTCTATGTTACAA
>posi2768
TGCCAACTCCTGCAAACCCATCTGTGG
>posi2769
TGCCAACTCCTGCAAACCCATCTGT
>posi2770
TGCCAACGTTTGCCATTTCCACAGCGGC
>posi2771
TGCCAACCAATAACTGCCTATAGATTCTTAT
>posi2772
TGCCAACCAATAACTGCCTATAGATTCTTA
>posi2773
TGCCAACAAGACTAGCCATATCTGGGAAT
>posi2774
TGCCAAATTTCTACATGCCAGTCAAGGAC
>posi2775
TGCCAAACTAAAACAAAGGCCTAATCCATCA
>posi2776
TGCATTTCTAGGGGATAGTCTCATAGG
>posi2777
TGCATTTCAGATTTGGCCTTGACTTCTGT
>posi2778
TGCATTTATCAGTAAGAAGGGAGTGCTGA
>posi2779
TGCATTGCTGTGTCCATATCCTGTTTGTA
>posi2780
TGCATGTCTCACATCTGATTGGTTATACTC
>posi2781
TGCATGTCTCACATCCGATTGGTTATACTC
>posi2782
TGCATGTATGAATGTGCACCACCCGGATGCC
>posi2783
TGCATGGTGTATGACTGTGGGCCCGAGA
>posi2784
TGCATGCCACTGATGAAACGCCAAAACTAT
>posi2785
TGCATGCCACTGATGAAACGCCAAAACTAC
>posi2786
TGCATGCCACTGATGAAACGCCAAAACTA
>posi2787
TGCATGAGGTAGCAAATACGATGACGGT
>posi2788
TGCATGAAGATAGGTGACTCAAAGACATCT
>posi2789
TGCATGAAGATAGGTGACTCAAAGACATC
>posi2790
TGCATGAACACAGGTGCTCAGATAGCTTT
>posi2791
TGCATGAACACAGGTGCTCAGATAGCTT
>posi2792
TGCATGAACACAGGTGCTCAGATAGC
>posi2793
TGCATCCTCGAGATGAAACCTACTTGATCA
>posi2794
TGCATCCACTTCCCTGTTTCCCCTCAGAAAT
>posi2795
TGCATATGTGAATGTGTGTGGGTGCCATGT
>posi2796
TGCATATGTGAATGTGTGTGGGTGCCATGGT
>posi2797
TGCATATGTGAATGTGTGTGGGTGCCATGG
>posi2798
TGCATATGTGAATGTGTGTGGGTGCCATG
>posi2799
TGCATATGACCGTTTGCCTGCACGTGCAC
>posi2800
TGCATACAAATGGTTGAACATGCACAGGGT
>posi2801
TGCATAATTCGTGGGCATTCAGATCCAAATGA
>posi2802
TGCAGTTTCAAGATTGACCAGTGCCGTTG
>posi2803
TGCAGTTAAAGGTTAACCAATGATAAACTGC
>posi2804
TGCAGTCCTTTTTTAAAGCCCTGGTTTGC
>posi2805
TGCAGTATTGACTGGACAGCCTTCTCGAATT
>posi2806
TGCAGTAGCTGCCATTTTGCCAATCTCCTT
>posi2807
TGCAGGTTGTCCTCTTGATACATATGCACC
>posi2808
TGCAGGTTGTCCTCTTGATACACATGCA
>posi2809
TGCAGGTCTCTGCAAAGAAGGCTTAGC
>posi2810
TGCAGGTCCTCAACCTAAGATTCCTAAATGC
>posi2811
TGCAGGGCGATCCGTGTGCACACGCAGT
>posi2812
TGCAGGAGATTGAGACAGGGGCTGGT
>posi2813
TGCAGGACAACAGACTTCACCTAGGTCGG
>posi2814
TGCAGGAATTCTGATCCCTTGCCACATGTGT
>posi2815
TGCAGCCCATCGGCCGAGTTGTCGTCACT
>posi2816
TGCAGATGGATCACCTGGTGCGAGCC
>posi2817
TGCAGATATTCTGGTCCTCTGGCTCTT
>posi2818
TGCAGATATTCTGGTCCTCTGGCTCT
>posi2819
TGCAGAGTGCCTAGCATCCAAAGGTA
>posi2820
TGCAGAGTCACTTCTTGAGCCGCTTGATC
>posi2821
TGCAGAGGGCTATCTATGCTGGGAC
>posi2822
TGCAGAGGACCTACCTGGGTTTGATGGTT
>posi2823
TGCAGAGGACCTACCTGGGTTTGATGG
>posi2824
TGCAGAGCAAATTCCAGGGAAGCCAGGGT
>posi2825
TGCAGAGCAAATTCCAGGGAAGCCAGG
>posi2826
TGCAGAAATGTCCTCAAGAGGGTGGGCTA
>posi2827
TGCAGAAATCCACAGCCAAAGATTGGATGGT
>posi2828
TGCAGAAAACTGTGCACATTCGATGTCTAC
>posi2829
TGCAGAAAACTGTGCACATTCGATGTCTA
>posi2830
TGCAGAAAACTGTGCACATTCGATGTCT
>posi2831
TGCAGAAAACTGTGCACATTCGATGTCCA
>posi2832
TGCAGAAAACATCACGGCAAGTTGCTTGTG
>posi2833
TGCACTTCTCTGGTGATTAACCGATGTGC
>posi2834
TGCACTGGAAGTAATGGCTGACCTGTTT
>posi2835
TGCACTGCAAGGTCGCAAGGTCGCAAGGTC
>posi2836
TGCACTGCAAGGTCGCAAGGTCGCAAGGT
>posi2837
TGCACGAAACCAGGTTTCAGGTTCAGCACTC
>posi2838
TGCACCATCATAGTTGGCTTCTTGTTGTTT
>posi2839
TGCACCAGTTGTTCAAGTGCCTGCGACATTTT
>posi2840
TGCACCAGTTGTTCAAGTGCCTGCGACATTT
>posi2841
TGCACCAGTTGTTCAAGTGCCTGCGACATT
>posi2842
TGCACCAAAGAACTTCTGGTGGCTTCTGTGG
>posi2843
TGCACATTCGATGTCTACATATTACTGA
>posi2844
TGCACATGCCAGGGAAGCCCTCTACCAAC
>posi2845
TGCACAGTGACATACTTCCTCCAACAAGGCC
>posi2846
TGCACAGGTCAGGTGGAGTGGATGGT
>posi2847
TGCACAGGTCAGGTGGAGTGGATGG
>posi2848
TGCACACGTTTATTGGGAAAGCTTGATTGC
>posi2849
TGCACACGTTTATTGGGAAAGCTTGATT
>posi2850
TGCACAAAGACCGGGAAGCCTGAAGGTGT
>posi2851
TGCACAAAATGCCTCTTTCATGGTTTGAGC
>posi2852
TGCAATTCTTCAGAAACCAGGTGTGGTGGTT
>posi2853
TGCAATTCTTCAGAAACCAGGTGTGGTGGT
>posi2854
TGCAATTAATCACAGGTGCTGCAAGTTCAC
>posi2855
TGCAATTAATCACAGGTGCTGCAAGTTCA
>posi2856
TGCAATTAATCACAGGTGCTGCAAGTTC
>posi2857
TGCAATTAAAGGGGTGCACCTCCACCACAGG
>posi2858
TGCAATGTAAGGTGGACCAATACATGTGAA
>posi2859
TGCAATGTAAGGTGGACCAATACATGTGA
>posi2860
TGCAATGGGCAATGGCCATCCTCTTGGGGA
>posi2861
TGCAATGGCATCTGATGTCCTCTTCTGGTGT
>posi2862
TGCAATGCTGGCATATGGACTGTCTATTC
>posi2863
TGCAATGCAAATGGGTGCATCTTGCCTGG
>posi2864
TGCAATGAGACTAGCCTCGTGGGTGCAA
>posi2865
TGCAATGAGACTAGCCTCGTGGGTGCA
>posi2866
TGCAATGAGACTAGCCTCGTGGGGTGCAAT
>posi2867
TGCAATGAGACTAGCCTCGTGGGGTGCAA
>posi2868
TGCAATCTTGGTGTCTACACAGAAGGATGG
>posi2869
TGCAATCGGTGGTGTCTTGTTTGCTCATC
>posi2870
TGCAATCAAATTCCAGGTCTCATTCACCAA
>posi2871
TGCAATAGTGTCTGCATTTGTGGTTGATT
>posi2872
TGCAATAGTGTCTGCATTTGGTGGTTGATT
>posi2873
TGCAATAGTGTCTGCATTTGGTGGTTGAT
>posi2874
TGCAATAATGGACTAAAGTGCTGAACCTG
>posi2875
TGCAAGTGTTCGGGTTGCTGACTGCAGT
>posi2876
TGCAAGTGTTCGGGTTGCTGACTGCAGA
>posi2877
TGCAAGTGTTCGGGTTGCTGACTGCAG
>posi2878
TGCAAGTGTTCGGGTTGCTGACTGCA
>posi2879
TGCAAGTGTTCGGGTTGCTGACTGC
>posi2880
TGCAAGTGTTCGGGTTGCTGACCGCAGAGG
>posi2881
TGCAAGTGTTCGGGTTGCTAACTGCAGA
>posi2882
TGCAAGTGCCTGAGTAATAACAACCTTGTC
>posi2883
TGCAAGTCCAATGGGCCTCTCTTTGCGGT
>posi2884
TGCAAGTCAGGTGTCTTCCTCTATTGTCC
>posi2885
TGCAAGGTCGCAAGGTCGCAAGGTCGT
>posi2886
TGCAAGGTCGCAAGGTCGCAAGGTCGAGGTT
>posi2887
TGCAAGGTCGCAAGGTCGCAAGGTCGAGGT
>posi2888
TGCAAGGTCGCAAGGTCGCAAGGTCGAGGCC
>posi2889
TGCAAGGTCGCAAGGTCGCAAGGTCGAGGC
>posi2890
TGCAAGGTCGCAAGGTCGCAAGGTCGAGG
>posi2891
TGCAAGGCTGCACCAAACTAATGGTTCTA
>posi2892
TGCAAGGCTAGTTGATATCCACGGGATGC
>posi2893
TGCAAGGCATAGAGTGAGCATTACCATTC
>posi2894
TGCAAGGCATAGAGTGAGCATTACCATT
>posi2895
TGCAAGATGGTTACAAACAACTTTTAGA
>posi2896
TGCAACTTTCCACGTAGCCTACTGACCTTG
>posi2897
TGCAACTTTCCACGTAGCCTACTGACCTT
>posi2898
TGCAACTGTTGTCTCTGTGTTGTGGTC
>posi2899
TGCAACTGCACCTGCCTTTTTCTCATGG
>posi2900
TGCAACTCTCTGTGTAAACCAGGCTGCC
>posi2901
TGCAACTAAAGTTTCAAGGGATCTGCTGC
>posi2902
TGCAACCCCCGTGCAACCAGGTATCAATCCTT
>posi2903
TGCAACCATTGTGACTGCCTAGCAACTT
>posi2904
TGCAACATATGCGGCTGGAGCCATGAATCC
>posi2905
TGCAACAGCGAATGTGAGGGCGGCTCCCTA
>posi2906
TGCAAATCTACCTGGTTTCGCCTCCTCCGTC
>posi2907
TGCAAATCTACCTGGTTTCGCCTCCTCCGT
>posi2908
TGCAAATCTACCTGGTTTCGCCTCCTCCGAT
>posi2909
TGCAAATCTACCTGGTTTCGCCTCCTCCGA
>posi2910
TGCAAATCTACCTGGTTTCGCCTCCTCCG
>posi2911
TGCAAATCTACCTGGTTTCGCCTCCTCC
>posi2912
TGCAAATCTACCTGGTTTCACCTCCTCCGT
>posi2913
TGCAAAGTTCCTGGAGCCGAAGTGGAGC
>posi2914
TGCAAAGTGCTTGGCTCCTTTTAATTGGTA
>posi2915
TGCAAAGGAAGCCAGATGCCGTATCAGT
>posi2916
TGCAAAGGAAGCCAGATGCCGTATCAGAAT
>posi2917
TGCAAAGGAAGCCAGATGCCGTATCAGAAA
>posi2918
TGCAAAGGAAGCCAGATGCCGTATCAG
>posi2919
TGCAAAGAGAAGGTTCCTCGATGGGGGTA
>posi2920
TGCAAACTATGGTGACCTTGACACCTGTGC
>posi2921
TGCAAACCTTTCGACTTGTGCTATAGTG
>posi2922
TGCAAACACAATTGGTGAACGCTCTTTGT
>posi2923
TGCAAAAGGTTTGCCTGATGGTAATAATGCC
>posi2924
TGCAAAAGGTTTGCCTGATGGTAATAATGC
>posi2925
TGCAAAAGGTTTGCCTAATGGTAATAATGCC
>posi2926
TGCAAAAGGCTAAGGTGAAGAGATTTAGGT
>posi2927
TGCAAAAGCAAAGAGCGTTTCTTCAGCTGT
>posi2928
TGCAAAAGCAAAGAGCGTTTCTTCAGCTG
>posi2929
TGATTTTTGATATTTCTAGCTACGGTTTGC
>posi2930
TGATTTTAAGGTTAACAGATAGGCAATGG
>posi2931
TGATTTGTGTGAGCAAAACCGGCGCCTTTCT
>posi2932
TGATTTGCTTATTCTGGATAGTTCATGTC
>posi2933
TGATTGTGGTAGGGCCTGACCATGCCTGT
>posi2934
TGATTGTGGATGTGATGTGACCCGCACCT
>posi2935
TGATTGGATTTGAAGCCTGCTCCACAGTA
>posi2936
TGATTGATTCTAAGCCTTCGTATGCAGAAA
>posi2937
TGATTGATTCTAAGCCTTCGTATGCAGAA
>posi2938
TGATTGATCTGTGAATACTGAACCATCCTT
>posi2939
TGATTCTGGTGCAAAGTGCTTGGCTCCTTT
>posi2940
TGATTCTGCAAATCTACCTGGTTTCGCCTC
>posi2941
TGATTCCCAAAAGCAGCTTCATCACCGAAA
>posi2942
TGATTATACCCAGGGGCTTAACCATGATC
>posi2943
TGATTATACCCAGGGGCTTAACCATGAT
>posi2944
TGATTAAGGTGTTACCGGCATCAGTGAAA
>posi2945
TGATTAAGGTGTTACCGGCATCAGTGAA
>posi2946
TGATTAAGGTGTTACCGGCATCAGTGA
>posi2947
TGATGTTTGCTGCCTGATGTGACTCTCTC
>posi2948
TGATGTGTTGTTGCCATGGTAATCCTGCTC
>posi2949
TGATGTGTTGTTGCCATGGTAATCCTGC
>posi2950
TGATGTGGTGACTTCTCTGCTAAACTGGA
>posi2951
TGATGTAGATTCTCCTGTTGCTCACTGC
>posi2952
TGATGGCCATAAAACCCATTGGATCGCCAAGC
>posi2953
TGATGGAGTAAGTATGCCACTGTGGGTGT
>posi2954
TGATGCCGTGAACCTGCTTTGGTCTGACTT
>posi2955
TGATGCCCGAAGTGTCACAGCTCTTAGAT
>posi2956
TGATGCCAAGTTCTGCTCCTGATGTGT
>posi2957
TGATGCCAAGTTCTGCTCCTGATGTGAGA
>posi2958
TGATGAGGTGTCCTCGGACTGGCTGCCGC
>posi2959
TGATGAGGTGTCCTCGGACTGGCTGCCCGT
>posi2960
TGATGAGGTGTCCTCGGACTGGCTGCCCGC
>posi2961
TGATGAGGTGTCCTCGGACTGGCTGCC
>posi2962
TGATGAGGTGTCCTCGGACTGGCTGC
>posi2963
TGATGAGGTGTCCTCGGACTGACTGCC
>posi2964
TGATGACGTCAGGAACTCTGGAACTACAGT
>posi2965
TGATGAAGCCCATTGCCAGGTGTTTGTGA
>posi2966
TGATGAAACGCCAAAACTACAATGATTCTT
>posi2967
TGATGAAACGCCAAAACTACAATGATTCTAGC
>posi2968
TGATGAAACGCCAAAACTACAATGATTCTA
>posi2969
TGATGAAACGCCAAAACTACAATGATTC
>posi2970
TGATCTTGGAGGAATGGGTCTCTGGTTGC
>posi2971
TGATCTTCGTGTCTACGGTTGTGCCTGC
>posi2972
TGATCTCTTTGTGCCCACGTGTCCCTTATC
>posi2973
TGATCCTCACGTGTTCTGACAGTTGGTA
>posi2974
TGATCCCAATATTGCCAAGAGTTTGTGGTC
>posi2975
TGATCCAACAGTACACTGGTTTGTCTAGGC
>posi2976
TGATCAGGGACAGGTCCAAGCGCGTT
>posi2977
TGATCAGGGACAGGTCCAAGCGCGTA
>posi2978
TGATCAATGATTTCATGGTGAAGGTCCCAGC
>posi2979
TGATCAAAGTCTCAAGTATTGTGTTTCAGT
>posi2980
TGATCAAAGGCACCAGCAGGTTCAGTG
>posi2981
TGATATTGTTGTTTTTCCTATGGGGTTGCTT
>posi2982
TGATATTGCCGTTTCTCCTGGCCATGTGT
>posi2983
TGATATGTTAGTGGATAACTCAGCCATTTG
>posi2984
TGATATGCCTTCCTGGTACTCCTGCAAAA
>posi2985
TGATATGCCACTATTAGAAACACAACTCA
>posi2986
TGATATGATGTTTTGGGTCAATGGTCTATCT
>posi2987
TGATAGTTTGAAGGTGCAGTCTTTTACGGC
>posi2988
TGATAGTTTGAAGGTGCAGTCTTTTACGG
>posi2989
TGATAGTCCATGAAGTGACGTGCCCAGAGT
>posi2990
TGATAGGTGTTTCCCAGTGCACAAGGCCAT
>posi2991
TGATACTGTGGCGTTGGTTTGCTTTGCCAG
>posi2992
TGATACATAAAATGCTCAGGACCATAAATGG
>posi2993
TGATAATGGTCCCGATCGGATACCTGT
>posi2994
TGATAATCATTTTTAGGGGCAAGGCTGTT
>posi2995
TGATAATCATTTTTAGGGGCAAGGCTGT
>posi2996
TGATAATCATTTTTAGGGCAAGGCTGTT
>posi2997
TGATAATCATTTTTAGGGCAAGGCTGT
>posi2998
TGATAAGCAATAGCCTGGCGACCAAGTG
>posi2999
TGATAAAGGTTTCATGTAGCCTCAACCAAC
>posi3000
TGAGTTTTGCCTTGGCTTCCTTGTGTC
>posi3001
TGAGTTTTGCCTTGGCTTCCCTTGGTGT
>posi3002
TGAGTTTTGCCTTGACTTCCCTTGGTGTC
>posi3003
TGAGTTTGACGCCAGGCTAGTCTTCTGT
>posi3004
TGAGTTTCTTGCATTCCTGATACCTCCTGT
>posi3005
TGAGTTGTGGCTTCTTTCTTTAAATACCC
>posi3006
TGAGTTCGAGGCCAGCCTGATCTACAGT
>posi3007
TGAGTTACAGCAAGCCTCCTGCCCTGGC
>posi3008
TGAGTGTTTTGTTTGTCTGGATGGCTGTA
>posi3009
TGAGTGTTGCGATTACATGTGTGCACGC
>posi3010
TGAGTGTGTGTGCATCTGTGTGTTA
>posi3011
TGAGTGTGAACTTATAAATGGAGAGGGCCT
>posi3012
TGAGTGTCTCTCATCCCAGTGCAATGGATC
>posi3013
TGAGTGTAAAGAGTGCCATAGACACCGAC
>posi3014
TGAGTGCTTATAATGTGCCGGGTACTGTTT
>posi3015
TGAGTGCTTATAATGTGCCAGGTACTGTTT
>posi3016
TGAGTGCTTATAATGTGCCAGGTACA
>posi3017
TGAGTGCTTATAATGTGCCAGGTAC
>posi3018
TGAGTGCTGGTAATAAGGCACGGGCAGCCAC
>posi3019
TGAGTGCTGAGATTGCATGTGCACATC
>posi3020
TGAGTGCATGGAAACAAACCTGGGCCCTCTA
>posi3021
TGAGTGCATAGACCCTGGACCCTTTG
>posi3022
TGAGTGATAGGATAAAAGGTCTGTGCCACC
>posi3023
TGAGTGACCTTGAGCAAATCAAATTTCAGT
>posi3024
TGAGTCTGCATATGTGAATGTGTGTGGGT
>posi3025
TGAGTCTGCATATGTGAATGTGTGTG
>posi3026
TGAGTCTGCACAATTCACCAGGTGGCATTC
>posi3027
TGAGTCCGCTTATACAATGCTGCCCATGT
>posi3028
TGAGTATTGAGATGGATAAAACGAAGGTGTT
>posi3029
TGAGTATTGAGATGGATAAAACGAAGGTGT
>posi3030
TGAGTATTCAGCCGGTGCCAGTGGAGCCT
>posi3031
TGAGTATGTCGCCAAGGAACTGCCCTGAT
>posi3032
TGAGTATCTTCTAGGGCCTTCTCCAC
>posi3033
TGAGGTTATAATATTCCTAGAGAGCCAGAT
>posi3034
TGAGGTGTTACTAACATTGTCAAAGCAGGG
>posi3035
TGAGGTGTTACTAACATTGTCAAAGCAGG
>posi3036
TGAGGTGTCCTCGGACTGGCTGCCGC
>posi3037
TGAGGTGTCCTCGGACTGGCTGCCG
>posi3038
TGAGGTGTCCTCGGACTGGCTGCCCGCT
>posi3039
TGAGGTGTCCTCGGACTGGCTGCCCGCGG
>posi3040
TGAGGTGTCCTCGGACTGGCTGCCCGC
>posi3041
TGAGGTGTCCTCGGACTGGCTGCCAC
>posi3042
TGAGGTGCTGGGACTGAGGGAGTGTGT
>posi3043
TGAGGTGATGAAGGAAGAGGCCGGG
>posi3044
TGAGGTGATATGAGAATCTGCCTTTTGCAG
>posi3045
TGAGGTCTCTGTATCTGTTGCCATCAGTTT
>posi3046
TGAGGTCTCTGTATCTGTTGCCATCAGT
>posi3047
TGAGGTCCTTATGCTCAAGCTATGCT
>posi3048
TGAGGTCCCTTATGCTCAAGCTATGCCT
>posi3049
TGAGGTCCAGGGCTCGATCCTCAGCAT
>posi3050
TGAGGTATAAATGCCACAATGCATATGGAC
>posi3051
TGAGGGGTAAATGGATTCTATTGGCTGAG
>posi3052
TGAGGCTCCATGACTCCCTGTGCCTGT
>posi3053
TGAGGCAGGACTGTTACATATTCAGAGGC
>posi3054
TGAGGATGTACTAAAGATGGGTAAGCAATGT
>posi3055
TGAGGATGAAATTAAGGTGCACTCAG
>posi3056
TGAGGAGAGCGTGAGGACTTTACTCAGG
>posi3057
TGAGGAATTGCCTCTTTTGGATTGGCCTGTT
>posi3058
TGAGGAATTGCCTCTTTTGGATTGGCCTGT
>posi3059
TGAGGAATTGCCTCTTTTGGATTGGCCTGA
>posi3060
TGAGGAATTGCCTCTTTTGGATTGGCCTG
>posi3061
TGAGGAATTGCCTCTTTGGATTGGCCTGT
>posi3062
TGAGGAATTGCCTCTTTGGATTGGCCTG
>posi3063
TGAGGAATTCAGGGCTCAAGATGGCTCCCTT
>posi3064
TGAGGAAGTCAGGGCAGAATGCTTAGTGG
>posi3065
TGAGGAAGGGTGTAAGAGGGCAAGG
>posi3066
TGAGGAAGGAAGCCTGGTGTTGGGAG
>posi3067
TGAGGAACTGCCTCTTTTGGATTGGCCTG
>posi3068
TGAGGAAAAGGGAAAATTCTGCTGGG
>posi3069
TGAGCTTTGTGCAAGGTGACAATATGG
>posi3070
TGAGCTTCGCAATAGAATGTCAATCCTACC
>posi3071
TGAGCTGTTAATCGAAAATTAGAATTTTGA
>posi3072
TGAGCTGGGCCACATGAGGAGAGAAGGT
>posi3073
TGAGCTGCCTGATGTGGGTTGTTGGGCACC
>posi3074
TGAGCTGATTATAAAAGTTCCCTGTGTGT
>posi3075
TGAGCCTTCGTATGCAGAAAACTGTGCAC
>posi3076
TGAGCCTTCCCGTCTCCCTCTGTTGGA
>posi3077
TGAGCCTCATTTCAAGTGACCTTAGCCACAC
>posi3078
TGAGCCTCATTTCAAGTGACCTTAGCCAC
>posi3079
TGAGCCTAGCTTCTTTTGGGTTGCTAAGAT
>posi3080
TGAGCCTAGCTTCTTTTGGGTTGCTAAGAC
>posi3081
TGAGCCGCTTGATCTGTCTGGTTATTGTCC
>posi3082
TGAGCCCCTGTGTCTACCAAGAATTGAGTGG
>posi3083
TGAGCCCATGATAGAGTGAATGCCTGCGGT
>posi3084
TGAGCCAAACTACCAAAATTGCAGAGCTTC
>posi3085
TGAGCCAAACTACCAAAATTGCAGAGCTT
>posi3086
TGAGCCAAAATAAGTCTTCCCTCCCTGAAG
>posi3087
TGAGCCAAAATAAATCTTTGCTCCTTTCTCGT
>posi3088
TGAGCCAAAATAAATCTTTGCTCCTTTCT
>posi3089
TGAGCCAAAATAAATCTTGAAGATGTCTTGT
>posi3090
TGAGCCAAAATAAATCTTGAAGATGTCTTG
>posi3091
TGAGCATTGTGCCTCGTGCCTGTAATCCCC
>posi3092
TGAGCATTGAGATGGATAAAACGAAGG
>posi3093
TGAGCATGTTGATCTCTTTGTGCCCACGTGT
>posi3094
TGAGCATGTTGATCTCTTTGTGCCCACGTG
>posi3095
TGAGCATGTTGATCTCTTTGTGCCCACGT
>posi3096
TGAGCAGAAGCTTCAATTTGCTGAGGTCC
>posi3097
TGAGCACAGGAAGGCCTTCTGATGGGAGA
>posi3098
TGAGCAAAATATGAACCACAGCTTCC
>posi3099
TGAGCAAAACCGGCGCCTTTCTCCACCACT
>posi3100
TGAGCAAAACCGGCGCCTTTCTCCACCAC
>posi3101
TGAGCAAAACCGGCACCTTTCTCCAC
>posi3102
TGAGATTTAAAGATATGTGCCACCATGCCTG
>posi3103
TGAGATTAAGGGCGTGTACGATGGCTCCT
>posi3104
TGAGATTAAAGGCCGAGTGCTGGGATCACGCC
>posi3105
TGAGATTAAAGGCCGAGTGCTGGGATCACGC
>posi3106
TGAGATTAAAGGCCGAGTGCTGGGATCAC
>posi3107
TGAGATTAAAGATATGTGCCACCATGC
>posi3108
TGAGATGTCTGGTGTAATTCTAATAGTC
>posi3109
TGAGATGCCTATTAACATAACAAAGCGGAAT
>posi3110
TGAGATGAGTTGTTTCGTTTTGTCCACGGC
>posi3111
TGAGATGACCTCCATCCTTACCCATCACAC
>posi3112
TGAGATGAAAGGTGCAAAGCGCCATGCCTGG
>posi3113
TGAGATGAAAGGTGCAAAGCGCCATGCCTG
>posi3114
TGAGATCTGGTGCCTCTTCTGGAGTG
>posi3115
TGAGATCCACCTTTAATCTAGGCCACGAC
>posi3116
TGAGATCCACAGGTAAACCTATCTGAAAA
>posi3117
TGAGATCCACAGGTAAACCTATCTGAAA
>posi3118
TGAGATAGGTGACTCAAAGACATCTGTGC
>posi3119
TGAGATAGGTGACTCAAAGACATCTGTG
>posi3120
TGAGAGTGTTGCCCCAGGGCTCCTGGTATG
>posi3121
TGAGAGGTGTAGAATAAGTGGGAGGCCC
>posi3122
TGAGAGGATGGTTTTCAGAGGGCATTCAATC
>posi3123
TGAGAGAGGGTCTCATGTATTCTTGGCCAGC
>posi3124
TGAGAGAGGGTCTCATGTATTCTTGGCCAAT
>posi3125
TGAGAGAGGGTCTCATGTATTCTTGGCCA
>posi3126
TGAGAGAGCCTGGCTGTGAAATCCT
>posi3127
TGAGAGAAGAAACCTCGAGGGAGCATC
>posi3128
TGAGAGAACACATGATGTTTGAAAGGGT
>posi3129
TGAGAGAACACATGATGTTTGAAAAGGGTA
>posi3130
TGAGAGAAAGCATCTGGGGAGAAGCCGATC
>posi3131
TGAGACTTGCCTTGGTCATGGTGTCTGT
>posi3132
TGAGACTTGCCATCATTCAGGTCAACTCCTT
>posi3133
TGAGACTTCAGGTCAACTCCACGCGCTTGT
>posi3134
TGAGACTTCAGGTCAACTCCACGCGCTTGG
>posi3135
TGAGACTTCAGGTCAACTCCACGCGC
>posi3136
TGAGACTCGAGGCAAAAATTTGGCGGTGA
>posi3137
TGAGACTCACAAAAGTGGCTTCCCTTGGTC
>posi3138
TGAGACATTCGCCACAGGCCAGAAAGTAT
>posi3139
TGAGACATAAGGATTGCCACAAGTTTCGC
>posi3140
TGAGACAGGGTTTCTCTGTGTTGCCTTGAC
>posi3141
TGAGACAATGAGATGACCTCCATCCTTACCC
>posi3142
TGAGACAATGAGATGACCTCCATCCTTAC
>posi3143
TGAGAATTGAACCTGGTCCTCTGTT
>posi3144
TGAGAATTCTGGACCAGCCTGGTGTGCACA
>posi3145
TGAGAATTCTGGACCAGCCTGGTGTGCA
>posi3146
TGAGAATTAAATAAATCAGTGCCTGC
>posi3147
TGAGAATGTGCAAAACTTGGTTAGACTGGT
>posi3148
TGAGAATGTGCAAAACTTGGTTAGACTGG
>posi3149
TGAGAATGGTTGCTTTAGCATATGGCCAGAAC
>posi3150
TGAGAATGGTTGCTTTAGCATATGGCCAGA
>posi3151
TGAGAATGGTTGCTTTAGCATATGGCCAG
>posi3152
TGAGAATAATCTAAAAAGCGGGGCTGAGA
>posi3153
TGAGAAGTGCTCTAAAAATGTATAAAAGGT
>posi3154
TGAGAAGGCCATGAGGAATACACTCTCTGC
>posi3155
TGAGAAGGCCATAGGTTGCTGTCCA
>posi3156
TGAGAACTGGCTGACCACAAAAGTTAGATGT
>posi3157
TGAGAAAGAACAACGTAGGTGTCTTCAGA
>posi3158
TGAGAAACTTTAGGACATGCACCTGTG
>posi3159
TGAGAAAATGCCTTACCACTTGATCACACGT
>posi3160
TGACTTGTTAACGGGTCAGGGAGCTTATTCTG
>posi3161
TGACTTGTAAGGTTTCAGGGTCTGTTATGT
>posi3162
TGACTTGTAAGGTTTCAGGGTCTGTTAT
>posi3163
TGACTTGCAGGGGCCAGTTCTCTCCAGTT
>posi3164
TGACTTCTTTGCCTATCCACAGTGTGT
>posi3165
TGACTTCCTCAACCTCAAATGTTAAACAGG
>posi3166
TGACTTATTGTTTTGGAATGCCTCGGAGT
>posi3167
TGACTTATTGTTTTGGAATGCCTCGGAGGA
>posi3168
TGACTTATTGTTTTGGAATGCCTCGGAGG
>posi3169
TGACTTAGGGCTGGAACATTCTGTGGTGG
>posi3170
TGACTGTTCCAGTTTGCCATTGTTTGCCTG
>posi3171
TGACTGTGAAGACTAGGCCATGGTCTGATC
>posi3172
TGACTGGATCCATCAGTTGGGCACGAATT
>posi3173
TGACTGGATCCATCAGTTGGGCACGAAGT
>posi3174
TGACTGGATCCATCAGTTGGGCACGAAGAT
>posi3175
TGACTGGATCCATCAGTTGGGCACGAAGA
>posi3176
TGACTGGATCCATCAGTTGGGCACGAAG
>posi3177
TGACTGAGGTACCTATTAACATATCCAAGCC
>posi3178
TGACTGACCTCAGGGGCTGCGAGACCCTCT
>posi3179
TGACTGACCTCAGGGGCTGCGAGACCCTCGTT
>posi3180
TGACTGACCTCAGGGGCTGCGAGACCCTCGA
>posi3181
TGACTGAAAGTGTCTATCAGAAATGTGTGT
>posi3182
TGACTCTTACAATATCACATATTGCTTGGT
>posi3183
TGACTCCTACATGACCTTTGTTCTGAATTT
>posi3184
TGACTACATTGCCTGTCTTTGGATCCCTTT
>posi3185
TGACTAATCGAATACAGATGTGATGCCAGG
>posi3186
TGACTAAACCAAACTGTGTGACCTTGCGC
>posi3187
TGACGTGTCTTTTGCCTTGCAGAAGCTT
>posi3188
TGACGTGCAGGATAGGGTGTAGTCTCCGG
>posi3189
TGACGAGTTGAAACCGGTGAACCTATCAGG
>posi3190
TGACGAAACACTGCCTCTCCCGCACCTTGT
>posi3191
TGACGAAACACTGCCTCTCCCGCACCTTGA
>posi3192
TGACGAAACACTGCCTCTCCCGCACCTTG
>posi3193
TGACCTTTTAGGAGAATTTTTCAGTGTCAGC
>posi3194
TGACCTTTTAGGAGAATTTTTCAGTGTCAG
>posi3195
TGACCTTTTAGGAGAATTTTTCAGTGTCA
>posi3196
TGACCTTTTAGGAGAATTTTTCAGTGTC
>posi3197
TGACCTTGAGCAAATCAAATTTCAGTCCT
>posi3198
TGACCTTCAGGCTAAACTCCTCCCAGTTA
>posi3199
TGACCTTATTTCCTTGGCGTCCTCCATCTC
>posi3200
TGACCTGGTTCCCATGGCTTTTTCAGCTTCT
>posi3201
TGACCTGGACTCCTCAACTCTGTCCGCCT
>posi3202
TGACCTGCGCCTGACTTCCTCATTACC
>posi3203
TGACCGCAGTTCTGGTTCCGGAATT
>posi3204
TGACCATGGCTCAGGAAAAGAGATTTAGGTC
>posi3205
TGACCATCTTGCAACCCTACCTTTGTTCTG
>posi3206
TGACCAGTTTCTTTGCCTCTTTCACCATGCC
>posi3207
TGACCAGGTCAGGTCCCTTGGACAGATTGC
>posi3208
TGACCAGGTCAAGTCTCTTGGACAGATTGT
>posi3209
TGACCAGGTCAAGTCTCTTGGACAGATTGC
>posi3210
TGACCAGGTCAAGTCTCTTGGACAGATTG
>posi3211
TGACCAGCTGGTACCTCCTCTTGGACTGT
>posi3212
TGACCACAGGTTCCTGGATCCTGGCTCTCT
>posi3213
TGACCACAAAAGTTAGATGAAAATCTTGAG
>posi3214
TGACCAAGGAGGCAGTGTCAGAGGTGT
>posi3215
TGACCAAGACAACTCTTATGAAAGAAAGCCT
>posi3216
TGACCAACGTTTGCCATTTCCACAGCGGCT
>posi3217
TGACCAACGTTTGCCATTTCCACAGCGGC
>posi3218
TGACCAACGTTTGCCATTTCCACAGCGG
>posi3219
TGACATTGTGGTCATTGTGCTGGTGATC
>posi3220
TGACATTAGGGCGCCTCTGAGATTGCAATA
>posi3221
TGACATGTGCTTTTGTTTAATCCTCACAAC
>posi3222
TGACATGCTCTGTCTTGCTGGTTCCATGC
>posi3223
TGACATGAGTGCATGGAAACAAACCTGGGC
>posi3224
TGACATGAGTGCATGGAAACAAACCTGGC
>posi3225
TGACATGAGTGCATGGAAACAAACCTGG
>posi3226
TGACATGAACCCAGGTGCTCAGATAGCTT
>posi3227
TGACATGAACACAGGTGTTCAGATAGCTT
>posi3228
TGACATGAACACAGGTGCTCGGATAGCTTT
>posi3229
TGACATGAACACAGGTGCTCGGATAGCTT
>posi3230
TGACATGAACACAGGTGCTCAGATAGTT
>posi3231
TGACATGAACACAGGTGCTCAGATAGT
>posi3232
TGACATGAACACAGGTGCTCAGATAGCTT
>posi3233
TGACATGAACACAGGTGCTCAGATAGCTC
>posi3234
TGACATGAACACAGGTGCTCAGATAGC
>posi3235
TGACATGAACACAGGTGCTCAGATAG
>posi3236
TGACATGAACACAGGTGCTCAGATACCTTT
>posi3237
TGACATGAACACAGGTGCTCAGATA
>posi3238
TGACATCTCTGACTTTCTGGGGTCTCCATT
>posi3239
TGACAGTGCGCTTACATATAATAATAAATTC
>posi3240
TGACAGTAGCTGCCATTTTGCCAATCTCCT
>posi3241
TGACAGTAGCTGCCATTTTGCCAATCTC
>posi3242
TGACAGGAGCCAGGGTCCAGGAGACATA
>posi3243
TGACAGCAGGGACCTGAGAAGAATTTTTT
>posi3244
TGACAGATGGATCACCTGGTGCGAGCCCAGA
>posi3245
TGACAGATGGATCACCTGGTGCGAGCCCA
>posi3246
TGACAGATGGATCACCTGGTGCGAGCCC
>posi3247
TGACAGATGGATCACCTGGTGCGAGCC
>posi3248
TGACAGATGGATCACCTGGTGCGAGC
>posi3249
TGACACTCTGTTCTGGTTGTGCTCACACC
>posi3250
TGACACGGTGAACACATTGCAAAAGGTTT
>posi3251
TGACACGGTGAACACATTGCAAAAGGTT
>posi3252
TGACACCCTCATCCCTTACTCCCTGGC
>posi3253
TGACAATCTTTGTAAGGTGACCCCCAGC
>posi3254
TGACAATCTTTGTAAGGTGACCCCAGC
>posi3255
TGACAATCCATAACTCCAGGGTGGCCT
>posi3256
TGACAATAATGGACTAAAGTGCTGAACTG
>posi3257
TGACAATAATGGACTAAAGTGCTGAACCTG
>posi3258
TGACAAGGCTAGTTGATATCCACGGGATGC
>posi3259
TGACAAGATGTGGCCGTTTCGATCATGAG
>posi3260
TGACAAGAAACCCAGCTGCCTCGGAGACGC
>posi3261
TGACAACCATTGTGACTGCCTAGCAACTTC
>posi3262
TGACAACCATTGTGACTGCCTAGCAACTT
>posi3263
TGACAAACTTTATTTTCCCAGGCAGG
>posi3264
TGAATTTCTGAACTCCCTGCTTTTACCTTCC
>posi3265
TGAATTTCTGAACTCCCTGCTTTTACCTTC
>posi3266
TGAATTTCAAGGATACAGGTAATTACAACAGG
>posi3267
TGAATTCATCATTTTTAATAGCCGAGTAGT
>posi3268
TGAATTCAGTTCTTGTGGGTATACACCAC
>posi3269
TGAATTATATAGGGAAGAGCCTCTGTAGG
>posi3270
TGAATGTTGTGTGCTTTGAAGTTTCTC
>posi3271
TGAATGCCTGATCTTCCTGCCTCTGT
>posi3272
TGAATCTTTCCATGTTGTCTCACCTGGCC
>posi3273
TGAATCTTCTAGCCTTACAATTTCTTTGGA
>posi3274
TGAATCTCAGACAGGACCTTGAACTTTGGT
>posi3275
TGAATATGCCACTATTAGAAACACAACTCA
>posi3276
TGAATACATTTTGGTGCCAGTGGCTTCTAGT
>posi3277
TGAATAAACATATCACAGTGTGTCCAGTA
>posi3278
TGAAGTTGCAGGAATCACCCTACTTGGAT
>posi3279
TGAAGTTCAAGACTGGGCAGCCTTGTT
>posi3280
TGAAGTGTCCAATCTGGATTCTAAGTGTAC
>posi3281
TGAAGTGACGTGCCCAGAGTCACACAGGTC
>posi3282
TGAAGTGACGTGCCCAGAGTCACACAGGT
>posi3283
TGAAGTCTCCAATCTGGATTCTAAGTGTAC
>posi3284
TGAAGTCCTAGAAGTGAGGCCTGCCTCAC
>posi3285
TGAAGGTGTGCATGATTCTCATTACAGTTT
>posi3286
TGAAGGAACTGGGAAAGCTTGGTGGCAG
>posi3287
TGAAGCCGCAAACCTTTCGACTTGTGCTA
>posi3288
TGAAGCAAATGCTATTAGGCAGTGTCGT
>posi3289
TGAAGATAGTGACTCAAAGACATCTGTG
>posi3290
TGAAGATAGGTGGCTCAAAGACATCTGTGC
>posi3291
TGAAGATAGGTGATTCAAAGACATCTGTGC
>posi3292
TGAAGATAGGTGACTCGAAGACATCTGTGC
>posi3293
TGAAGATAGGTGACTCAATGACATCTGTGC
>posi3294
TGAAGATAGGTGACTCAAGGACATCTGTGT
>posi3295
TGAAGATAGGTGACTCAAGGACATCTGTGC
>posi3296
TGAAGATAGGTGACTCAAAGGCATCTGTGC
>posi3297
TGAAGATAGGTGACTCAAAGACATCTGTGT
>posi3298
TGAAGATAGGTGACTCAAAGACATCTGTGCA
>posi3299
TGAAGATAGGTGACTCAAAGACATCTGTGC
>posi3300
TGAAGATAGGTGACTCAAAGACATCTGTGA
>posi3301
TGAAGATAGGTGACTCAAAGACATCTGTG
>posi3302
TGAAGATAGGTGACTCAAAGACATC
>posi3303
TGAAGACTAGGCCATGGTCTGATCC
>posi3304
TGAAGAATAGTGTGCTTGTAAAGTTGGTT
>posi3305
TGAAGAATAGTGTGCTTGTAAAGTTGGT
>posi3306
TGAAGAATAGTGTGCTTGTAAAGTTGG
>posi3307
TGAAGAAGTCCCACATCTCAGTAGCTGGGC
>posi3308
TGAAGAAGGCTTGCCTCCAGGGATT
>posi3309
TGAAGAAGGCTTGCCTCCAGGGATG
>posi3310
TGAAGAACCAGCCTGCCTCCATCTTAGGT
>posi3311
TGAACTTTACCAACGGCCTTTTCTGTACC
>posi3312
TGAACTTGTGATTCTCCTGCGTCAGGCTCCT
>posi3313
TGAACTTGTGATTCTCCTGCGTCAGGCTCC
>posi3314
TGAACTTGGTGTTCCTCTTTCCCCTGTGACC
>posi3315
TGAACTTGGTGTTCCTCTTTCCCCTGTGAC
>posi3316
TGAACTTGCCTCTTCTGCTCTCCCTTG
>posi3317
TGAACTTCTGGTGTTCCTGTATCCGTTGGT
>posi3318
TGAACTTCTGATTCCCTGCTGCTACCTCC
>posi3319
TGAACTTCTGATCCTTTTGCCTCCACCGC
>posi3320
TGAACTTCCCATCCTTCTGCCTCTACCTCC
>posi3321
TGAACTTCCCATCCTTCTGCCTCTACCTC
>posi3322
TGAACTGTTCCAGTTTGCCATTGTTTGCCTGT
>posi3323
TGAACTGTTCCAGTTTGCCATTGTTTGCCTG
>posi3324
TGAACTGTTCCAGTTTGCCATTGTTTGCCT
>posi3325
TGAACTGTTCCAGTTTGCCATTGTTTGCC
>posi3326
TGAACTGTTCCAGTTTGCCATTGTTTGC
>posi3327
TGAACTGAAGCAAGAGCTTGAGGCGGCCGC
>posi3328
TGAACTCTTAGCCTCAAGAATGCTGGGT
>posi3329
TGAACTCATGAGTGCTTAGGTTACAAGC
>posi3330
TGAACTCATGAAGGTCCACTTGCTCTGCA
>posi3331
TGAACTCATGAAGGTCCACTTGCCCTGCAC
>posi3332
TGAACTAGTCTTGCTGCCACCACCTTC
>posi3333
TGAACTAACGTCGTGGTGGATTGTTTTGACT
>posi3334
TGAACGCGCCCGATCTCGTCTGATTTC
>posi3335
TGAACCTGTCTATACCTTAATTTGATGGC
>posi3336
TGAACCTGTCTATACCTTAATTTGATG
>posi3337
TGAACCTACTTGATCATGGTGGGCGATGT
>posi3338
TGAACCGGTGAACCTATCAGGTGCTCATCC
>posi3339
TGAACCGGTGAACCTATCAGGTGCTCATC
>posi3340
TGAACCAATGAGTTTATTGGGTTACTTAG
>posi3341
TGAACATTTTTCAAGTGCTTCTCTGCCATTC
>posi3342
TGAACATCCACTTCTGTTTTTACCAGGCAC
>posi3343
TGAACATACTGGTGCATGTGTTCTTAATATC
>posi3344
TGAACAGTCTTTGTAAGGTGACCCCAG
>posi3345
TGAACAGGGCACCCAGGAGTTTTCATCTCTA
>posi3346
TGAACAGACCCTTCGAGGCTTGCCATCATTCA
>posi3347
TGAACACGCAAACCACGGTGCTATGTGATC
>posi3348
TGAACACATGTGCCACATTATCCATCCATCT
>posi3349
TGAACACATGTGCCACATTATCCATCCATC
>posi3350
TGAACACACACACATGCGTGCATATG
>posi3351
TGAACAATTCGGTGCACCAAAAACAGACAA
>posi3352
TGAACAATCTTTGTAAGGTGACCCCCAGCC
>posi3353
TGAACAATCTTTGTAAGGTGACCCCAGC
>posi3354
TGAAATTCAGTTCTTGTGGGTATACACAC
>posi3355
TGAAATTAGTGGTGTTTGGACTTCTTCCTTA
>posi3356
TGAAATTAGTGGTGTTTGGACTTCTTCCTT
>posi3357
TGAAATTAGTGGTGTTTGGACTTCTTCCT
>posi3358
TGAAATTAGTGGTGTTTGGACCTCTTCCT
>posi3359
TGAAATGTGTAACCTAGAAAAATTCATGGGC
>posi3360
TGAAATGTGTAACCTAGAAAAATCCATGGGC
>posi3361
TGAAATGTGTAACCTAGAAAAATCCATGGG
>posi3362
TGAAATGGCTATGATAAGGGACTGATGACA
>posi3363
TGAAATGACATAATTGCATTCGCCTTCATG
>posi3364
TGAAATGACATAATTGCATTCGCCTTCAT
>posi3365
TGAAATCTTTCCATGTTGTCTCACCTGGCCT
>posi3366
TGAAATCTTTCCATGTTGTCTCACCTGGCC
>posi3367
TGAAATCTTTCCATGTTGTCTCACCTGGC
>posi3368
TGAAATAAAGGCTATACTGTTTGATTGGA
>posi3369
TGAAAGTGTCTATCAGAAATGTGTGTCACGC
>posi3370
TGAAAGTGTCTATCAGAAATGTGTGTCACG
>posi3371
TGAAAGGTTATGTGACCACCTATGACTGCCT
>posi3372
TGAAAGGTTATGTGACCACCTATGACTGC
>posi3373
TGAAAGGTACCCGAGCTTCATCACAAGGAGT
>posi3374
TGAAAGGTACCCGAGCTTCATCACAAGG
>posi3375
TGAAAGGTAAACGTAAGAATCCTACTAACA
>posi3376
TGAAAGGCTGCGAATCCTCAATACGTTGTA
>posi3377
TGAAAGGCTGATACCTGTAATTTGAGTGC
>posi3378
TGAAAGGAGAGCTGGGGATGGATGGA
>posi3379
TGAAAGCTTGTCAGATCTGTAACTGGAGTC
>posi3380
TGAAAGAGCCGTGATGAATGCATCCTGTGT
>posi3381
TGAAAGAGCCGTGATGAATGCATCCTGTG
>posi3382
TGAAAGAATAGTGTGCTTGTAAAGTTGGTTT
>posi3383
TGAAAGAATAGTGTGCTTGTAAAGTTGGTT
>posi3384
TGAAAGAATAGTGTGCTTGTAAAGTTGGT
>posi3385
TGAAAGAATAGTGTGCTTGTAAAGTTGG
>posi3386
TGAAAGAATAGTGTGCTTGTAAAGCTGGT
>posi3387
TGAAAGAAGAAAAAGGCCGAAGTTCTGGCGC
>posi3388
TGAAAGAACAGTGTGCTTGTAAAGTTGG
>posi3389
TGAAAGAACAGTGTCTGGTACATAATAAG
>posi3390
TGAAACTCATGAGTGCTTAGGTTACAAGC
>posi3391
TGAAACGCCAAAACTACAATGATTCTAGC
>posi3392
TGAAACCTGTCTATACCTTAATTTGATGGC
>posi3393
TGAAACCTGTCTATACCTTAATTTGATG
>posi3394
TGAAACCGGTGAACCTATCAGGTGCTCATCT
>posi3395
TGAAACCGGTGAACCTATCAGGTGCTCATCCT
>posi3396
TGAAACCGGTGAACCTATCAGGTGCTCATC
>posi3397
TGAAACATCATTAGCCTCCAAGGGAG
>posi3398
TGAAACAGGGATCTGCACACAAGAACAAG
>posi3399
TGAAAATGTGCATAATCATTAGTTACCAGGA
>posi3400
TGAAAATGACATAATTGCATTCGCCTTCATG
>posi3401
TGAAAATGACATAATTGCATTCGCCTTCATCG
>posi3402
TGAAAATGACATAATTGCATTCGCCTTCAT
>posi3403
TGAAAATAGGTGTATTCCAGGGTGAGGTA
>posi3404
TGAAAAGCCTAAGAAGCTGGTGATGT
>posi3405
TGAAAAGAGCCGTGATGAATGCATCCTGTGT
>posi3406
TGAAAAGAGCCGTGATGAATGCATCCTGTGA
>posi3407
TGAAAAGAGCCGTGATGAATGCATCCTGTG
>posi3408
TGAAAAGAGCCGTGATGAATGCATCCTGT
>posi3409
TGAAAACTGTGCAATTGAATTGAGTTAACC
>posi3410
TGAAAACTCTTTGTGTGTGATGGCTGCGT
>posi3411
TGAAAAATGCTTCTCAAAGCTACAGGTGTGT
>posi3412
TGAAAAAAAACAATGTCACATGGATGATGC
>posi3413
TCTTTTCTGTCATATGGTGATAATGGTCC
>posi3414
TCTTTTCACAAATGTTGTTGGTGTCACTC
>posi3415
TCTTTGTGTCTCTTTCCCTCCCACTCTCT
>posi3416
TCTTTGGGGCCAGCTCGATCTTCTTTGG
>posi3417
TCTTTGGCTGTCTGGGTATTAAGTAATG
>posi3418
TCTTTGCCTGTGATGAGTTTTTGTTGACC
>posi3419
TCTTTCTGTGTCTGGCCTGCTTACTTAAT
>posi3420
TCTTTCTGTATCTCCAGGGCCTGGTGCTGC
>posi3421
TCTTTCCTATGATTCTGGTGCAAAGTGCTT
>posi3422
TCTTTCCTATGATTCTGGTGCAAAGTGCT
>posi3423
TCTTTCATGGTTTGAGCGTCAGGGTGTCT
>posi3424
TCTTTCAGGGTTAAACTCAACCTCCCACAA
>posi3425
TCTTTCAAGTGACCTTAGCCACACGTGT
>posi3426
TCTTTAGGTGATTCTCAGCCACTTGGTATTC
>posi3427
TCTTGTGGTGTGGGCCTCGAGTTGGACC
>posi3428
TCTTGGTTCACAAAGCTACACTTGGGTGG
>posi3429
TCTTGCACAAAATGCCTCTTTCATGT
>posi3430
TCTTGAGCCTTCCCGTCTCCCTCTGTTGGC
>posi3431
TCTTCTTTGGCAGCAGTTCAGTCCCTTAGC
>posi3432
TCTTCGTGTCTACGGTTGTGCCTGCTGGA
>posi3433
TCTTCCTGTATCTCTGGGGCCAAGAGTGTC
>posi3434
TCTTCCTATGATTCTGGTGCAAAGTGCT
>posi3435
TCTTCCCATGGAGTCAGGAATAGGCCGT
>posi3436
TCTTCAGGACACTAGTCACATTCATGAAG
>posi3437
TCTTCAGCTGGGAACGGTGGTAATGT
>posi3438
TCTTAGGGTAAGTCATTGTTTGGAGCCTCT
>posi3439
TCTTAGGAGCCGTCATCACCGTTGTCTGT
>posi3440
TCTTACTTCAGGCCAGATGATGAGGTGT
>posi3441
TCTTACACGGAAGGTGCGCAGATATCTTG
>posi3442
TCTTAATAGTGCTACTTCCCATAGATCAA
>posi3443
TCTTAATAGGTAAAACTTGATATGCCAAGG
>posi3444
TCTTAAGGAATGGCACCGGAGGATGTC
>posi3445
TCTGTTGGTTGCCTTTTGGTCTTATATACAGT
>posi3446
TCTGTTGCCATCAGTTTCTGGACAATGCCT
>posi3447
TCTGTTGCAAAGAGAAGGTTCCTCGATGG
>posi3448
TCTGTTCTGTTCCTGTGGCCTAGCAAGGGTC
>posi3449
TCTGTTCATTGGTAGGTGGCTCTTCAAAGT
>posi3450
TCTGTGGGTGACAAATGTGCCTCAGGTTG
>posi3451
TCTGTGCTTTCCGGCAGTCTTAGGCAACCCT
>posi3452
TCTGTGCTTTCCAATGGTCTTAGGTGACCCT
>posi3453
TCTGTGCTTTCCAATGGTCTTAGGTGACCCCT
>posi3454
TCTGTGCATAGCCCATTGCCCCACACA
>posi3455
TCTGTGAGTTCAGGGACAGTCCACTCAGA
>posi3456
TCTGTGAAATGGAGCCAGCTACGTCCTC
>posi3457
TCTGTGAAATGAGGGAGTTGGACTAGAGT
>posi3458
TCTGTCAGTTCTTAAGCCTTAGCATCCAC
>posi3459
TCTGTCACAAGTTGGACCAGTTGTTGGTT
>posi3460
TCTGTATGGTGTTTCTTCACAGCAATGGTA
>posi3461
TCTGTAGGCTGACCTTGAATTCACTGAAATC
>posi3462
TCTGTAGACCAGGCTGACCTCAACCTCAT
>posi3463
TCTGTAATGAGATGTTTGCCTGTGAGTAC
>posi3464
TCTGTAACATGCATAGGATCAGAAATAACCC
>posi3465
TCTGGTTGGCTGACCACAGGTTCCTGGAT
>posi3466
TCTGGTTGGCTGACCACAGGTTCCTGG
>posi3467
TCTGGTGTAATTCTAATAGTCCTGCCTTTA
>posi3468
TCTGGTGGTCCAGTGTTTGAGAGATTTCA
>posi3469
TCTGGGAGAATCTTTCATTGGATTTGAAGT
>posi3470
TCTGGAGCCGTGAATGACCCTGAACTGGTCCC
>posi3471
TCTGCTTGAGTTCCAGGACAGCCAAGGC
>posi3472
TCTGCTCCGGTATCAAGGATGCCTTCAAACT
>posi3473
TCTGCCTCCTGAGTGTTGGGATTAAGGG
>posi3474
TCTGCCTATTTTTCTTGTGCAAATGACATG
>posi3475
TCTGCCCAGAAGAGGGTATCAGGTTGCTGT
>posi3476
TCTGCCCAGAAGAGGGTATCAGGTTGCTGGT
>posi3477
TCTGATGCTGGAGTTAGATGGTTGTGAGTC
>posi3478
TCTGATGCTGGAGTTAGATGGTTGTGAGC
>posi3479
TCTGATGCTGGAGTTAGATGGTTGTGA
>posi3480
TCTGAGTTCAAGGTCAGCCTGGTCTACAA
>posi3481
TCTGAGTGCTGGGATTAAAGGCGTGTGCC
>posi3482
TCTGAGGTTCTGCATAACATCTATCCAGGA
>posi3483
TCTGAGGTTCTGCATAACATCTATCCAGG
>posi3484
TCTGAGGTCATGTAATAAGCGCCATCTGC
>posi3485
TCTGAATCCGTTAAACAGAGGTGGTTCGTT
>posi3486
TCTGAAGGAACTAGCTGTGTCCACACCTC
>posi3487
TCTGAACTGTTCCAGTTTGCCATTGTTTGT
>posi3488
TCTGAACTGTTCCAGTTTGCCATTGTTTGCT
>posi3489
TCTGAACTGTTCCAGTTTGCCATTGTTTGC
>posi3490
TCTCTTGAGTTTGAGGACACAGCCTTGTC
>posi3491
TCTCTGTGTAGCCAGACTAACTTGGATTT
>posi3492
TCTCTGAAGTGCTGGGATTAAAGTCATGCCT
>posi3493
TCTCTAGGTGGCTTCCCTTCAGTCTCTGT
>posi3494
TCTCTAATGAAATCTGATGCCCTCTTCTG
>posi3495
TCTCGGAAGAGGATCTTAAAGTCCATGCCT
>posi3496
TCTCCTAGGTGATTTCAGCTCTTCCTCTCC
>posi3497
TCTCCTAGGTGATTTCAGCTCTTCCTCTC
>posi3498
TCTCCCAACTTGGGTTCAGCCACTCAAACC
>posi3499
TCTCCAGTCGAGTTGAGGTTTGAACCCGG
>posi3500
TCTCCAAGGGTGCTGAGCACCGTTTTCTCTGT
>posi3501
TCTCATTTGTAGATGGCAAAACTGAGGTCC
>posi3502
TCTCATGTTCAGAGTCTACTTCCTTATCTCC
>posi3503
TCTCATGGCATTCCATGCTGGTGTCAAACT
>posi3504
TCTCATCATGCAGTGAAATCCTGCTCTCATC
>posi3505
TCTCAGGACCCACATGATGGAAAGAGCAGA
>posi3506
TCTCAGGACCCACATGATGGAAAGAGCAG
>posi3507
TCTCAGGAAGACAGGTTCAGCCTTTCAGT
>posi3508
TCTCAGCCTGTTTATTCTTTATGTTGAGGA
>posi3509
TCTCAGAGTGTGTGAAATATTTTTCAAAG
>posi3510
TCTCAGAGCTGTGTGGTTGCTGGTTGCC
>posi3511
TCTCACTTTTGCAAGTGTTCGGGTTGCT
>posi3512
TCTCACCTGGCCTTCATGAAATACTTTGAT
>posi3513
TCTCACCTGCCTCAATACCTTCCCAGGGAGC
>posi3514
TCTCACAGATGTCTCATCTCTACCTGTTT
>posi3515
TCTCAAGTGCCTAACAAGATGGAAGATAA
>posi3516
TCTCAAATAGAAATCTCTTTGCCTGTGAT
>posi3517
TCTATAATGAGATATGGTGACCTCTTCTG
>posi3518
TCTACTGGAGCCTCCATGACGAAACACTGC
>posi3519
TCTACGTTTATATAAAGATGCTGTCCATTTG
>posi3520
TCTACAATAAACTACCTCCTCCACCATAC
>posi3521
TCTAATTTGTGTTGCCCATATACTTATTG
>posi3522
TCTAATTTAGTTTCGAGGAGGCACAGTC
>posi3523
TCTAAGGTATATTACCAGAAACACGATTGGT
>posi3524
TCTAAGGTATATTACCAGAAACACGATTGG
>posi3525
TCTAAGGTAATGGTGCTGACTAACAGG
>posi3526
TCTAAGCCACTGGTTGTTAACCTTCCTAAT
>posi3527
TCTAAGCAGGAATGAGCCTAGTTTGTCTT
>posi3528
TCTAAGCAGCCTGGTCAAGATGTGGTCCTT
>posi3529
TCTAACGATGCTTGGCTCTCTAACAATTAC
>posi3530
TCTAACATTGTTGAAAAGAGCAAAGTCCAGGT
>posi3531
TCTAACAATTACAGATACTTTGTCATTTGC
>posi3532
TCTAAATTCTTGCTTACACACTTGGAGTGG
>posi3533
TCTAAAGAATTCTGGTCTCCTAGGAGTGCA
>posi3534
TCTAAAGAATTCTGGTCTCCTAGGAGTGC
>posi3535
TCTAAACTCTGGTTTCAGAGTGATGCCGC
>posi3536
TCTAAACTCGGGTTTCAGAGTGATGCGC
>posi3537
TCTAAACTCGGGTTTCAGAGTGATGCCGCC
>posi3538
TCTAAACTCGGGTTTCAGAGTGATGCCGC
>posi3539
TCGTTAGAAAGTTCAAGGCCAGACGTACC
>posi3540
TCGTGTCTTGTGCCTGCATTTCTAGAG
>posi3541
TCGTGTCTACGGTTGTGCCTGCTGGAATGT
>posi3542
TCGTGTCTACGGTTGTGCCTGCTGGAATG
>posi3543
TCGTGGACCAGATAGAAGACATGTCCTTGG
>posi3544
TCGTCCAAGCACAGCGGGCCTTGATGAGCA
>posi3545
TCGTAGTCAGGTAAAGTCCTAATAAGC
>posi3546
TCGTAGATGTGGACATTTCTTGAGCTTCGC
>posi3547
TCGGTGGTTAAGGGCACTGGCTGTTCTTC
>posi3548
TCGGTAGTCAGGTAAAGTCCTAATAAGCC
>posi3549
TCGGTAGTCAGGTAAAGTCCTAATAAGC
>posi3550
TCGGGCCTATTTGTAGGATGTGGGACACT
>posi3551
TCGGCTTACTGGAACCTGTGCCATCTTGTA
>posi3552
TCGGCAGGAAGGTGAGAACTCACAAGTTCAT
>posi3553
TCGGCAGGAAGGTGAGAACTCACAAGTTC
>posi3554
TCGGCACTCGATCTACAGCAAGGCATC
>posi3555
TCGGAGTTGAAAGGCAGCCAGGTTCACA
>posi3556
TCGGACTGGTGTAGGAATTTCCTAGTGT
>posi3557
TCGGACTAGTTTGAAGACCATGGATGTCA
>posi3558
TCGCTTGTGCCTGAAGATGTTTCTTATC
>posi3559
TCGCCTTATTGCCTTGATGGTCTCTCACTGTT
>posi3560
TCGCCTTATTGCCTTGATGGTCTCTCACTGT
>posi3561
TCGCCTTATTGCCTTGATGGTCTCTCACTG
>posi3562
TCGCCAGTGCTCTACATCGCAAAACCCTA
>posi3563
TCGATGTGGTGCTCCGGAGTTCTCTTCGGGC
>posi3564
TCGAGTTCCAGGACAGCCAGGTTACATAGT
>posi3565
TCGAGTTCCAGGACAGCCAGGGTTACATAGT
>posi3566
TCGACTCAGAAATCTGCCTGCCTCTGCCTC
>posi3567
TCGACTCAGAAATCTGCCTGCCTCTGCCT
>posi3568
TCGACTCAGAAATCCGCCTGCCTCTGCCTC
>posi3569
TCGACTCAGAAATCCGCCTGCCTCTGC
>posi3570
TCGAATCCAATCAGGGAGCAGTTGGTGATC
>posi3571
TCGAATCCAATCAGGGAGCAGTTGGTGAT
>posi3572
TCGAACTCGGAAATCCACTTGCCTCTGCCT
>posi3573
TCGAACTCAGAGATCCGCCTGCCTCTGCCT
>posi3574
TCGAACTCAGAATTCCGCCTACCTCTGCCTC
>posi3575
TCGAACTCAGAATCTGCCTGCCTCTGCC
>posi3576
TCGAACTCAGAATCCGCCTGCCTCTGCCT
>posi3577
TCGAACTCAGAAATCTGCCTGCTCTGCTC
>posi3578
TCGAACTCAGAAATCTGCCTGCTCTGCT
>posi3579
TCGAACTCAGAAATCTGCCTGCTCTGCCT
>posi3580
TCGAACTCAGAAATCTGCCTGCCTCTGCCTC
>posi3581
TCGAACTCAGAAATCTGCCTGCCTCTGCC
>posi3582
TCGAACTCAGAAATCTGCCTGCCACTGCCTTT
>posi3583
TCGAACTCAGAAATCTGCCTGCCACT
>posi3584
TCGAACTCAGAAATCCGCTGCCTCTGCCT
>posi3585
TCGAACTCAGAAATCCGCCTGCCTCTGCCTT
>posi3586
TCGAACTCAGAAATCCGCCTGCCTCTGCCTC
>posi3587
TCGAACTCAGAAATCCGCCTGCCTCTGCCT
>posi3588
TCGAACTCAGAAATCCGCCTGCCTCTGC
>posi3589
TCGAACTCAGAAATCCGCCTGCCTCTG
>posi3590
TCGAACTCAGAAATCCACTTGCCTCTGCCTC
>posi3591
TCGAACTCAGAAATCCACTGCCTCTGCCT
>posi3592
TCGAACTCAGAAATCCACCTGCCTCTGCCT
>posi3593
TCGAACTCAGAAATCCACCTGCCTCTGCC
>posi3594
TCGAACCCAGAGATTCACCTGCCTCTGCCT
>posi3595
TCGAACCCAGAGATCTGTCTGCCTCTGT
>posi3596
TCCTTTTTCTGGACTATGTCGAGTTAGGG
>posi3597
TCCTTTTTCTGGACTATGTCGAGTTAGG
>posi3598
TCCTTTTGCAGTCCTGGGAATGGAAGCCA
>posi3599
TCCTTTGATGGCTTGTCATCAGGTCCTGC
>posi3600
TCCTTTCTGATGTAAATTGCCCTTAGCC
>posi3601
TCCTTGGTGATTTCAGCTCTTCCTCTTCAGT
>posi3602
TCCTTGAGGATTATAAGGAAGGCCAGT
>posi3603
TCCTTCTTCTTGAGCTTCATGTGGTCTGT
>posi3604
TCCTTCATAGGAGTTGCCTTGGTCGCGGT
>posi3605
TCCTTCAGTCTCTGCTGTACACATTGTC
>posi3606
TCCTTCACTGCTTCAGGTTGTCTGTCCTGG
>posi3607
TCCTTAGGTGTTAGCAAGTCTTGTTTAGG
>posi3608
TCCTTACTTGAAACAGCCAGATATGGGAAAC
>posi3609
TCCTTACCCATCACACTGATTGATCTGTG
>posi3610
TCCTGTTTGAGTTCCTGTCCTGACTTCCT
>posi3611
TCCTGTTCTGATTTCCTTTGACTGTGATGT
>posi3612
TCCTGTGTTGATGCAGATAACGTTTTGGT
>posi3613
TCCTGTGTGACCAAGTTGCATGTGT
>posi3614
TCCTGTGTACACTGGTGACAATGGAC
>posi3615
TCCTGTCTTAGGGTTGCCATTCCTGTGT
>posi3616
TCCTGTCAGTCAGTCAGTTTCAGGGCTAC
>posi3617
TCCTGGTGTTTTATTTACGAGCTGTAAGT
>posi3618
TCCTGCTGGTGAAAGAGAAAGGCTGGATA
>posi3619
TCCTGCTGAGAAGTACTTCCTCTTTTCAG
>posi3620
TCCTGCCTTGATGGTAAAGGACTGAACCTC
>posi3621
TCCTGCACATTGCATAATGTACATTGTTGT
>posi3622
TCCTGAGGCTGTGATCAAAGATGAGG
>posi3623
TCCTGACTGACCTCAGGGGCTGCGAGACCCT
>posi3624
TCCTGACAGATGGATCACCTGGTGCGAGCCC
>posi3625
TCCTGACAGATGGATCACCTGGTGCGAGC
>posi3626
TCCTGAAGGTTAGTTTGCGATGGTGGAGG
>posi3627
TCCTGAAGGTTAGTCTGCGATGGTGGAGT
>posi3628
TCCTGAAGGTTAGTCTGCGATGGTGGAGG
>posi3629
TCCTGAAGGTTAGTCTGCGATGGTGGAG
>posi3630
TCCTCTTCTGGATTCTGTGGCTACCAAGA
>posi3631
TCCTCTGTGAACTACGATGCTGAATGAGTC
>posi3632
TCCTCTGTCAGGGAAGGTGTCCAGATGTC
>posi3633
TCCTCTGGTGATACACTGGGTTCCGCAC
>posi3634
TCCTCTATAAGTTTCAGTGTCGCTGGTTTT
>posi3635
TCCTCTAGAGGGGAAGGTACCCGGATGTC
>posi3636
TCCTCCTTCAGTGTGTCAAGAAGCTGGGCAC
>posi3637
TCCTCCAAGATTAAGAAACATTGTGCCCT
>posi3638
TCCTCCAACAAGGCCAGAACTCACTAACA
>posi3639
TCCTCATGTTGCTGTGACCCCCCAACCAT
>posi3640
TCCTCATCTTGCCTGCCTGGAAAGTCACTG
>posi3641
TCCTCAGTGATCTGACCTCTTCGGCTGCCT
>posi3642
TCCTCACTGAAGCTGGATCAAGGTTTGGA
>posi3643
TCCTCACGTTGCCTGGAAAGCACATTATGG
>posi3644
TCCTCACGTTGCCTGGAAAGCACATTATG
>posi3645
TCCTCAAAGCGTAGGGAATTGCGAATTTGG
>posi3646
TCCTATGATTCTGGTGCAAAGTGCTTGGCTT
>posi3647
TCCTATGATTCTGGTGCAAAGTGCTTGGCTC
>posi3648
TCCTATGATTCTGGTGCAAAGTGCTTGGCT
>posi3649
TCCTATGATTCTGGTGCAAAGTGCTTGGC
>posi3650
TCCTATCAGGGCTGTTGCTATTTTGATTGT
>posi3651
TCCTATCAGGCTGTTGCTATTTTGATTGT
>posi3652
TCCTAGGTGTTTGAGAATCTGTCCAGTTT
>posi3653
TCCTAGGTGATTTCAGCTCTTCCTCTCC
>posi3654
TCCTAGGGACCTCTGCTGATTGATCTTCT
>posi3655
TCCTACTTGATGTTTGACTGTTGACTGGCT
>posi3656
TCCTACTGCGTGCATGCGATGAGGAAACCTC
>posi3657
TCCTACTGCGTGCATGCGATGAGGAAACC
>posi3658
TCCTACGCCAATGGTGAGACCGCAGGTTGT
>posi3659
TCCTACGCCAATGGTGAGACCGCAGGTTGCC
>posi3660
TCCTACGCCAATGGTGAGACCGCAGGTTGC
>posi3661
TCCTACATCCAATAGAGGGCTAAACTCAG
>posi3662
TCCTACACCGTGCCATTTGTCCTGACTAGT
>posi3663
TCCTAATGGTGTGACTCTTTAATACAGTTC
>posi3664
TCCTAATGGTGTGACTCTTTAATACAGTT
>posi3665
TCCTAATGGTGTGACTCTTTAATACAGTC
>posi3666
TCCTAATGGTGCTCAGGTGGGATCATAGG
>posi3667
TCCTAATGGTGCTCAGGTGGATCATAGG
>posi3668
TCCTAAGGTTGTGAAGTCTCCATTG
>posi3669
TCCTAACTCAGGGCTTCATGTGTGTGTGT
>posi3670
TCCTAACAGTGCCTGGTGATGATAAATTCTT
>posi3671
TCCGTTGACCAACGTTTGCCATTTCCACAG
>posi3672
TCCGTCTAAGAGTGTGCTCTCTCAACCC
>posi3673
TCCGGTATCAAGGATGCCTTCAAACTCTT
>posi3674
TCCGGGGCCCTTATTCTGTTTCTCATCTCC
>posi3675
TCCGGGCGTTCTACTGGTTCTGAGGATTGT
>posi3676
TCCGCAGTCCTTTCTAAGACCTGGTGCTTTT
>posi3677
TCCGATTTGGCATTTCAGATTTGGCCTTGAT
>posi3678
TCCGATTTGGCATTTCAGATTTGGCCTTGAC
>posi3679
TCCGATTTGGCATTTCAGATTTGGCCTTGA
>posi3680
TCCGATAATGTTTCATATGCTCTTGATGT
>posi3681
TCCCTTTCTGAGGTGCTGGGACTGAG
>posi3682
TCCCTTGCCATGATGATTTGAAGCAGCAC
>posi3683
TCCCTTGCCATGATGATTTGAAGCAGCA
>posi3684
TCCCTTGAATAGGAGCCAGGTAATGATGTA
>posi3685
TCCCTTCAGTCTCTGCTGTACACATTGTC
>posi3686
TCCCTGTGTCACATCAACTAGCCTCTGTC
>posi3687
TCCCTGGTCCATGGCTGCAAACGGAACACT
>posi3688
TCCCTGCGCCATGAAGGTTTGCCTCATTG
>posi3689
TCCCTGCAGGTTGTCCTCTTGATACATATGT
>posi3690
TCCCTGCAGGTTGTCCTCTTGATACATATG
>posi3691
TCCCTCTTGTGGTGTGGGCCTCGAGTTG
>posi3692
TCCCTCTAAGAGTGTGCTCTCTAAACCCC
>posi3693
TCCCTCGTCATGTGCTTGAAGTGTCTGC
>posi3694
TCCCTCCATTGCCATTAGTTCTTTGTCTAGT
>posi3695
TCCCTCATAACGAGGTGCTTCCTCCTCCAAT
>posi3696
TCCCTAGGTCCACTGTTCTTCGGGTAGTC
>posi3697
TCCCTAACAGGAAACGTGCCCGGATGTC
>posi3698
TCCCTAACAGGAAAAGTGCCCAGATGCCT
>posi3699
TCCCTAACAGGAAAAGTGCCCAGATGC
>posi3700
TCCCTAAAGCTGTTGCCTGTTTGTGGAATC
>posi3701
TCCCTAAAGCTGTTGCCTGTTTGTGGAAT
>posi3702
TCCCGGAAACTTTTGTTCACATCCCAGCTGT
>posi3703
TCCCGCTGCTTCTATGAGGATGTTCCTC
>posi3704
TCCCGCTGCTCCTATGAGGATGTTCCTCCAC
>posi3705
TCCCGCCGACTCCTTGCTCATCTGATTACCT
>posi3706
TCCCGCAGTTAAAACATGTCCTCCGATCA
>posi3707
TCCCCTTCAGTTGCATGCATCCCAGTAGT
>posi3708
TCCCCTGTGTCACATCAACTAGCCTCTGTC
>posi3709
TCCCCTGTGTCACATCAACTAGCCTCTGT
>posi3710
TCCCCTGCGTCTATAAGGGTGCTCACCTA
>posi3711
TCCCCTCGTTGTTCTCAGGGTTCCGTGT
>posi3712
TCCCCTAGCAGGAAAAGTGCCCAGATGCCT
>posi3713
TCCCCTAACAGGAAACGTGCCCGGATGTC
>posi3714
TCCCCTAACAGGAAAAGTGCCCAGATGCCT
>posi3715
TCCCCTAACAGGAAAAGTGCCCAGATGCC
>posi3716
TCCCCTAACAGGAAAAGTGCCCAGATGC
>posi3717
TCCCCTAACAGGAAAAGTGCCCAGATAC
>posi3718
TCCCCAGCCCAGGTACAATAGCGCATGCCTT
>posi3719
TCCCCAGCCCAGGTACAATAGCGCATGCCT
>posi3720
TCCCATTGGTTCCAAGTAAGCATCTCTTC
>posi3721
TCCCATGTAGGCCAATTATCACCACCGGTC
>posi3722
TCCCATGCGCAGTGGTGAATGTGGCTTA
>posi3723
TCCCATCAGGCAAACAGAGACATCTGCCTC
>posi3724
TCCCATCAGAAGGCTTTCCTGTGCTCCAGC
>posi3725
TCCCAGTGCTGAGATTGCTGGCATGTACC
>posi3726
TCCCAGTGCTGAGATTGCTGGCATGTAC
>posi3727
TCCCAGTAGGAGGGAAAAGGTCCCTCGATTG
>posi3728
TCCCAGGTAACTCTGATATTAATACTTTTG
>posi3729
TCCCAGGGTGGCCACGTTGAAATAAATCTCC
>posi3730
TCCCAGGGCTATATCTACTGAACACGGCTT
>posi3731
TCCCAGGACTAGAAGATAAAGTGTGATGGT
>posi3732
TCCCAGGACTAGAAGATAAAGTGTGATGG
>posi3733
TCCCAGCTGTGCTTCTACCCACACCGGCCT
>posi3734
TCCCAGCATCCATGTCAGGGGCTCACGGTT
>posi3735
TCCCAGATAGGCTTAGAGATCAAGAAAGG
>posi3736
TCCCAGAGCCTTATGTGTGTGGTTGTGGT
>posi3737
TCCCAGAGAGTGCCTATGAAAGTTTGGA
>posi3738
TCCCACTTCTGATTGTCCTGCCTCTAACTGC
>posi3739
TCCCACTTCAGTTAAACCTTTCTAGAGACA
>posi3740
TCCCACCTAAAGCCTTACATGTGCACAGT
>posi3741
TCCCAATGCCTTTCCTGTACCACAGTAGAC
>posi3742
TCCCAATATTGCCAAGAGTTTGTGGTCAGC
>posi3743
TCCCAAGTTCTAGGATCCCATTCTTTGCCA
>posi3744
TCCCAAGTTCAGAGGTTACAGACCTGTGC
>posi3745
TCCCAAGTGCTGGGATTAAAGCCAAACTCTAT
>posi3746
TCCCAAGTGCTGAGATTGCTGGCATGTACC
>posi3747
TCCCAAGTGCTGAGATTGCTGGCATGTAC
>posi3748
TCCCAAGTGCTAACTTACGTTTTACCTTCCT
>posi3749
TCCCAAGTCTTGTGATTACAGATGTGTCA
>posi3750
TCCCAAGGATGCTCTAGTGTGCTTTGTGA
>posi3751
TCCCAAGGATGCTCTAGTGTGCTTTGTG
>posi3752
TCCCAACTCCTACAATCTTTTACTCTCCTC
>posi3753
TCCCAAATGAAGGGCCGTGGCACAGGTGT
>posi3754
TCCCAAAGTAAGCTGCTCACAACGGTGGAC
>posi3755
TCCCAAACGGCCAGTTTGCAGCTGTCATGGT
>posi3756
TCCATTGAGTGTCAGAGGTTTAGACGTGT
>posi3757
TCCATTGAGTGTCAGAGGTTTAGACGTGA
>posi3758
TCCATTAGATTCAAGTAGTCTTTCAGGTT
>posi3759
TCCATGTGTCTTCTTTTGTGATTGGGTTA
>posi3760
TCCATGTGCACTCTTTGGTTGGTGGTTTA
>posi3761
TCCATGGTGTCTGAACCAGCCAGTCCTA
>posi3762
TCCATGGATCAATGATCAGAAGTTGAGC
>posi3763
TCCATGGACCTACCCAAAGAGATAAGCAAAT
>posi3764
TCCATGATGCTGTGTCTACCTCCTGCCCTC
>posi3765
TCCATGACGAAACACTGCCTCTCCCGCACC
>posi3766
TCCATCCCTCGTCATGTGCTTGAAGTGTCT
>posi3767
TCCATCCCTCGTCATGTGCTTGAAGTGTC
>posi3768
TCCATCACAGTGGGAGAGTCCGTTGGAGTC
>posi3769
TCCATCAAGCCTGAACTTTTTTCTCCTCC
>posi3770
TCCAGTTTGCCATTGTTTGCCTGCC
>posi3771
TCCAGTGTCTTGGGATTTGTGCCACAACC
>posi3772
TCCAGTGCTGAGATTGCTGGCATGTACC
>posi3773
TCCAGTGCAATGGATCCATAGATCCGTGGT
>posi3774
TCCAGTCTATGAACACATGTGCCACATTATC
>posi3775
TCCAGTCTATGAACACATGTGCCACATTAT
>posi3776
TCCAGTCTATGAACACATGCGCCACATTATC
>posi3777
TCCAGTCGAGCTGAGGTTGTGAACCCCGGT
>posi3778
TCCAGTCAGATTGCTCATTAAACTCACAAC
>posi3779
TCCAGTCAGATTGCTCATTAAACTCACAA
>posi3780
TCCAGTCAAGTTGAGGTCTGAAATCCGGT
>posi3781
TCCAGTAGAAATTATCTGGAGGGTTTAGA
>posi3782
TCCAGTACTGTTTTTTGGTCTCTGTGTGCTC
>posi3783
TCCAGTACTGTTTTTTGGTCTCTGTGTGCT
>posi3784
TCCAGTACTGTTTTTTGGTCTCTGTGTGC
>posi3785
TCCAGGTTCTAGCCCTGGTTGAGTTGCTGTC
>posi3786
TCCAGGCGCTTTGGCTATTTGAAAACTGGG
>posi3787
TCCAGGCGAATTCTTTTGTGGTGCGCTCT
>posi3788
TCCAGGCAAGTTTTAGGGTGACCTTGTCTTT
>posi3789
TCCAGGACAGAAAATGACATAGTTTGTTGC
>posi3790
TCCAGGAATATTATATCTGCTACATCCTCC
>posi3791
TCCAGCCATGCCCGTTGTAGCACACATC
>posi3792
TCCAGCAGAGAACAGTGGTTTGGTTTCCAGC
>posi3793
TCCAGCACCATGCCTGCCCTTGTGCAC
>posi3794
TCCACCTAATTCTTGCCTGGAATACTGCA
>posi3795
TCCACATCTATTGCTTCTATGTCTACGGT
>posi3796
TCCACAGTGTGTCTCCCAATATGACAGGTGT
>posi3797
TCCACAGTGTGCCTCCCAATATGACAGGT
>posi3798
TCCACAGTGCCAGGGTTCCAAGGCTGCCCAAT
>posi3799
TCCACAGGTGTCTTTATGGATTTTCATTAC
>posi3800
TCCACACATGCCGCACCCACACCCTCACC
>posi3801
TCCAATGTTCTAGGTTTCTATATCACGCTCT
>posi3802
TCCAATGTTCTAGGTTTCTATATCACGCTC
>posi3803
TCCAATGTAGTAAAGGATGCACACACTGA
>posi3804
TCCAATGATGAGTGCTTTGGGGGCTAA
>posi3805
TCCAATCAGGGAGCAGTTGGTGATCTCATA
>posi3806
TCCAATATTGCCAAGAGTTTGTGGTCAGC
>posi3807
TCCAAGTGTTGGCAAGAGTGTGTGGAGC
>posi3808
TCCAAGTGCTGGAATTAAAGGTGTACAC
>posi3809
TCCAAGTGCTGAGATTGCTGGCATGTAC
>posi3810
TCCAAGGTGTAGAACGGAAATACCCGGGAGT
>posi3811
TCCAAGGTGTAGAACGGAAATACCCGGGAGG
>posi3812
TCCAAGGTGTAGAACGGAAATACCCGGGAG
>posi3813
TCCAAGGTGTAGAACGGAAATACCCGGGAAA
>posi3814
TCCAAGGTGTAGAACGGAAATACCCGGGA
>posi3815
TCCAAGGTGTAGAACGGAAATACCCGGAG
>posi3816
TCCAAGGTCAATTTAGTCAAGGTCTCTTGT
>posi3817
TCCAAGGCCAAAGTCCTGACAGATGGATCAC
>posi3818
TCCAAGGATGCTCTAGTGTGCTTTGTGA
>posi3819
TCCAACTGCAGTAGAGAATTTGCCCGCTTC
>posi3820
TCCAACCCTCGTCATGTGCTTGAAGTGTC
>posi3821
TCCAACAGGCCACACTTCTAATAGTG
>posi3822
TCCAACAAGGTGGTCAGACAAACTGTCAGAA
>posi3823
TCCAAATTTATAAGAGGGCCACTTCTGA
>posi3824
TCCAAAGTATGCCCCTCACTGTCATTGTGT
>posi3825
TCCAAAGTATGCCCCTCACTGTCATTGTGC
>posi3826
GTGAAAGTGAAGCCTGGATTGCCATGGAGT
>posi3827
GTCTTGTTTAGGCAGCCTTATTGAAATTCT
>posi3828
GTCACTTCAGATGCTTCTGCTGTTC
>posi3829
GTCACAACTGTGATTTCTCTCAGAGG
>posi3830
GGTTACAGGTGTGCACAACTTTCCTGCT
>posi3831
GGTCTCTCACTGATCCAACAGCACACT
>posi3832
GGGCATAGAACCTTCACAGGGCCTCTCCTC
>posi3833
GGGATTAAAGGCGTGTACGTACCATCAT
>posi3834
GGGAATGTTCCTTCTGTTTCTGTTTGTGT
>posi3835
GGGAACACGGTTTTGCCTAAAGTGCCTTTTC
>posi3836
GGCTTGCTTTAGGTGATCTGGATACTCA
>posi3837
GGCTGGCCTTGAACTCAGAAATCCGCGTG
>posi3838
GGCTGGCAAGGTGCTCCCTGGGTTC
>posi3839
GGCTAGTTTGATAATCATTTTTAGGGGCAAG
>posi3840
GGCGAATTCTTTTGTGGTGCGCTCTGCTGT
>posi3841
GGCGAATTCTTTTGTGGTGCGCTCTGCTG
>posi3842
GGCCGATGTCAATAAACTCAACCTGCTC
>posi3843
GGCAGGTTCAAAGGTCCAATGATGAGTGCT
>posi3844
GGCACTCAATAAATGTTTGTTGGGTAAAGG
>posi3845
GGCAAAAAACTTTACTGCCTATGTATGC
>posi3846
GGAGAAGAAGTGCCTAGCCCAGCAGGAC
>posi3847
GGAGAAAGTGAGTTGAGCACCAGCATCCA
>posi3848
GGACTAGACAAGGCTGCCCACTTTCTCCC
>posi3849
GGACATCCTTTTAGTGTCTCAACTTAAA
>posi3850
GGAATTTACAGTGTCTTTGGAGAGAAGGG
>posi3851
GGAAGATAGGTGACTCAAAGACATCTGTGC
>posi3852
GGAAGAAGCTCTCAAACCAGCTCCACCT
>posi3853
GGAACGCCACGGTCTGGTAGACTCTTCTAT
>posi3854
GCTTGCTTAACTTGCCTGAAGCCCTGGGT
>posi3855
GCTTATTCTTCAAGGTTTGCCCATCCTGC
>posi3856
GCTTACAAGACAAGGTTTTAGTTGTGTCC
>posi3857
GCTGTGTCATTTTGGGAACCTGGCCTATT
>posi3858
GCTGTGTCATTTTGGGAACCTGGCCTAA
>posi3859
GCTGTGTCATTTTGGGAACCTGGCCTA
>posi3860
GCTGGTGCATGCTGCCTGTTTGGTGGTCC
>posi3861
GCTGGACAAAGAATCCGATGCAGGTGTATC
>posi3862
GCTGGAATTAAAGGTGTACACCTCCACCC
>posi3863
GCTGAAGATTCTGATGACCTGGGTAGAAG
>posi3864
GCTCTTCGCCTTATTGCCTTGATGGTCTC
>posi3865
GCTAGGATCAAAGGTTTGTGCCACCACGC
>posi3866
GCTAGGATCAAAGGTTTGTGCCACCACCGC
>posi3867
GCTAGGATCAAAGGTTTGTGCCACCACCG
>posi3868
GCTAGCTTTAGGAATGTTGTCTAATGGTTT
>posi3869
GCTAGCTTTAGGAATGTTGTCTAATGGTT
>posi3870
GCTAAGATTAAAGGTGTTCCATGCCACTGT
>posi3871
GCTAAGAATTTGGGTGTCTGGATGTGTT
>posi3872
GCGAATTCTTTTGTGGTGCGCTCTGCTGC
>posi3873
GCGAAGTGGGTGTGCTGGGTTCTGGTGA
>posi3874
GCCTTTGAAGAAGCCCAGACGATTATGAAT
>posi3875
GCCTGGCTGTCCTGGAACTCACTTGTA
>posi3876
GCCGCTTGATCTGTCTGGTTATTGTCCTA
>posi3877
GCCCTGGCTGTCCTGGAACTCACTTTGTA
>posi3878
GCCATGGTGTTTGGTCGCTGCAATTGAA
>posi3879
GCCAAGTGCTAGTTAGAGATTGAGG
>posi3880
GCATATTATGCAGGTGGGACCGATTGTAGG
>posi3881
GCACTTGTGCCCCCTCCCTTTGGCTAACAGAC
>posi3882
GCAAGAACTCGCAGGGCCATGCCAGATT
>posi3883
GCAACTTATTTTGGGAGGCTTATGGGTCCTA
>posi3884
GCAACTTACGAAAGGAAGAATGTGTCTG
>posi3885
GATTAACAAACATTGTGCTCCTCAACATG
>posi3886
GATGGTGATGGTGGTGGTAGTGGTGGTGATTA
>posi3887
GATCGATGTGGTGCTCCGGAGTTCTCTT
>posi3888
GAGTTCAATCTCAGGACCACATGATGGAT
>posi3889
GAGTCTTGCTTTTCATGTGTGTCAGGGTC
>posi3890
GAGTCTTGCTTTTCATGTGTGTCAGGGTA
>posi3891
GAGTCTTGCTTTTCATGTGTGTCAGGGT
>posi3892
GAGTCTTGCTTTCATGTGTGTCAGGGTT
>posi3893
GAGTCTTGCTTTCATGTGTGTCAGGGT
>posi3894
GAGGTCAAGTGTCTGGATGGACCTT
>posi3895
GAGGCAACTAACCTGGAACTTTGGGTGCTC
>posi3896
GAGGATCACGAGTTCGAGGCCAGCCTG
>posi3897
GAGCATTCAGTGGCTGGATCTAACTGCCC
>posi3898
GAGCATGTGTCCTTGTTATGTGTTGGAGC
>posi3899
GAGAGATTCTCTGTTTGGGCTGCACTGT
>posi3900
GAGACACTTGTGCCCCCTCCTTTGGCTA
>posi3901
GAGAAAGGAAGGTGGACTGAGAAAATGT
>posi3902
GACTTCAACTCTTCAGCCTTCTGGGAC
>posi3903
GACTCTATTTGGCGCCTGTGCTTCCCTGCC
>posi3904
GACTCAGTGTGCAATCCCGACCAACCTCT
>posi3905
GACCAGATCAGGTGTTGACATGGGCGAGA
>posi3906
GACCAATAAGTAGGCTGGAGAGTTCAGGG
>posi3907
GACATGTGCTCTGCTTTCTCCCTCT
>posi3908
GACATGATCAGGGTGAAATTGTAGAGC
>posi3909
GACAATCTGCATATATTTCAGGTCAAGGCC
>posi3910
GACAACTCAATCGGAACGTGCCTTGCAACA
>posi3911
GAATCAACTAACCTGGGCCCACGGGGTT
>posi3912
GAATAGTGTGCTTGTAAAGTTGGTT
>posi3913
GAAGCAATGTGTCTATGTTACAAAATTCCA
>posi3914
GAACACGATTGGTGCTTTGCATGGCAACT
>posi3915
GAAACTCCCTCACAAGCATGCCCAGAAG
>posi3916
GAAACACGATTGGTGCTTTGCATGGCAAC
>posi3917
CTTTTGGTCAGAGTGTTTGAACTCAGTAA
>posi3918
CTTTCGTGTTAGCATGTCATTGGCCTTGTC
>posi3919
CTTGCCTGCTGTTAGCTTTGTGGAATTGT
>posi3920
CTTGCAACCTACCTTTGTTTCAAAGGTTA
>posi3921
CTTCAAAGCATTTCCTGGTGACTCCCTGGG
>posi3922
CTGTTTTACAGGGACTATTAATTGTTGGT
>posi3923
CTGGTGTCCGTTTGTCATCCCGCCGACTCC
>posi3924
CTGGTGAATAGATGATCTGCTAAGATG
>posi3925
CTGGGTTCAAGGCCAGCTTGGTACAGTGC
>posi3926
CTGGGTGAATAGATGATCTGCTAAGATGCC
>posi3927
CTGGGTGAATAGATGATCTGCTAAGATGC
>posi3928
CTGGGAAATCATGTCATGTTAAGCTGGAAT
>posi3929
CTGGCATCTTATGGAGTCGAATGCAGGGT
>posi3930
CTGGACCAGCCTGGTGTGCACAATAAATT
>posi3931
CTGGAACTCACTCCATTGGTCAGGCTGAC
>posi3932
CTGCATCTGGAAGTGTCCTGTTGCC
>posi3933
CTGACACACAGCAGGTGTTTAATGGT
>posi3934
CTGAAGGTCAGAAGCTTGGGACGTTGTGT
>posi3935
CTCTGACTAGTACATTTAGGCCACTCC
>posi3936
CTCGAACTCAGAGAGATCCGCCTGCCTGC
>posi3937
CTCCTGCCATCTGATTATCTCAAGTGC
>posi3938
CTCCTCTATAAGTTTCAGTGTCGCTGGTT
>posi3939
CTCCCAAGTCTTGTGATTACAGATGTGTC
>posi3940
CTCATTACTCCCTAAACAATTCAGCATGA
>posi3941
CTCATAGATCCACCTGCCACTGCTTCC
>posi3942
CTCAGCCACTTGGTATTCCTCAGTTGAGAA
>posi3943
CTCAGCAGCACTGGGGAGGCCTCGG
>posi3944
CTCAAAGGCTTTTCAGAATCTAAGGAGAT
>posi3945
CTCAAAGACATCTGTGCTGCCAGAAAGCCC
>posi3946
CTATTCAGGGGCATCGGCTTACTGGAACC
>posi3947
CTATAGACACCAGGAATGCCATTATTGTG
>posi3948
CTAGGACGTGTCGCTCCCTGATTGGCTGC
>posi3949
CTAGCTTTGTTGCTTTGTGCCTCAC
>posi3950
CTACATTCTGTGTCCAAAGTGTGTGGTGTC
>posi3951
CTACATTCTGTGTCCAAAGTGTGTGGTGT
>posi3952
CTACACCTGTTTGGTTATGCTTTCAGTAC
>posi3953
CTAAGTAAACCTTATGCCTACCAATGGCCA
>posi3954
CGTGTGCCTGTGTGTGCGATCACATGT
>posi3955
CGTGCTTTGGTTTCAGGGTTACGAGATC
>posi3956
CGTGCATGAAGATAGGTGACTCAAAGACATC
>posi3957
CGTGCATGAAGATAGGTGACTCAAAG
>posi3958
CGGGTGTTGACGCGATGTGATTTCTGCC
>posi3959
CGGCTTGATCTTATGCAAGTCCTGTGCAC
>posi3960
CGGCCGGGTGTGGTGGCGCACTCCTTTA
>posi3961
CGCCCTGAGCATGTTGATCTCTTTGTGCC
>posi3962
CGACCTTTTAGGAGAATTTTTCAGTGTCAGC
>posi3963
CGACACAATAGCCAGATACAAAAGACACAACC
>posi3964
CGAACTCTTGACAGGTCCTCAACCTAAG
>posi3965
CCTTCCAGTGCTGGGATTACAGGTGTGCAT
>posi3966
CCTTATCTTGTAAGCCCTACTAAATT
>posi3967
CCTTATCTTGTAAGCCCTACTAAATCTGA
>posi3968
CCTTAGTCCATGGTGATCTGATAGGATGC
>posi3969
CCTGGGCAACATAGCGAGACCCCGTCTCTA
>posi3970
CCTGCTTACTTAATATATCCTGTCCTTTGG
>posi3971
CCTGCCTTTACTATAATCTGGATTGATTTG
>posi3972
CCTCTGTATGGGATATGAGTCTGCCCAG
>posi3973
CCTCTCCTCTGTCCTCACACGGCCCTGCT
>posi3974
CCTCGTGGGTGCAAGAGCTGAATGGCCAGC
>posi3975
CCTCCTTTGAGAAAATGCTCTCCCTGCCAA
>posi3976
CCTCAGCTAGTTATCTGTCCCAGGTGT
>posi3977
CCTCAGAGAAAACAAGGGATGTTTAAGGGG
>posi3978
CCGGTATTTCCAGCACTCAGGAAGGACTGC
>posi3979
CCGATTTGGCATTTCAGATTTGGCCTTGAC
>posi3980
CCGAGTGACAACTGAGGCCATACAGAGGA
>posi3981
CCCTGCCTTAACCACTTGTTGACATTCCT
>posi3982
CCCTGCCTCCAAAAGAAACAAAAAC
>posi3983
CCCTCCTGGTTTGCCTTTCTTTACACCC
>posi3984
CCCTAACAGGAAAAGTGCCCAGATGCCTG
>posi3985
CCCCTTGGACCAATTTCCTGCAAGATACTT
>posi3986
CCCCATGGTCTTTGTGGTGCACATCAGGC
>posi3987
CCCCAAAAGGTACCGAGAGCCACAGGTGT
>posi3988
CCCATCTGTATACACTACGATTCCTTCGG
>posi3989
CCCAGGTTCAATTCTCAGCACCCACATGG
>posi3990
CCATTTTACAGATATGAAAGCTTGAGGTTG
>posi3991
CCAGTTATTTGTTGTATCTTTTGTGGCCC
>posi3992
CCAGTGCTTAAAGATGTTTCTGCTGTTCACC
>posi3993
CCAGAGGATCTGACACTCTGTTCTGGTTGT
>posi3994
CCAGAAACACGATTGGTGCTTTGCATGGC
>posi3995
CCACTGCCAAGATGGGAAATCCTTGCCTGC
>posi3996
CCACATAGGGTCTGTGTTTGTTGCTTTAGTT
>posi3997
CCACAGGTCAAGTTGTTGCTTCATACCAAG
>posi3998
CCACAACAACTGTGTGGAGGTATAGGTGTC
>posi3999
CCAATGTTCCTACTCTTAAAATGGTTGAC
>posi4000
CCAATCCTACATCCAATAGAGGGCTAAACTC
>posi4001
CCAATAAGCAGCATCCTCCATGGCCTCTGC
>posi4002
CCAAGTGCTGCAATTAAAGGGGTGCACCT
>posi4003
CCAAGGACAACTCAATCGGAACGTGCCTTG
>posi4004
CATTTGCCTAAGAATTTCATGAATTCATCA
>posi4005
CATTGGTTTACAAAGCTACACTTGGGTGGT
>posi4006
CATTGGTAAGGTGCTTGCCTAGCGTGC
>posi4007
CATTCTCTGAAATTTGCATGAGCCTATATGA
>posi4008
CATGTCCTATCTGACTCATTCTGTCAAATCT
>posi4009
CATATACAAACAACATTAAATGGACTCAGC
>posi4010
CATAAGAATGTTACTCATTCAGAGGAAATGC
>posi4011
CAGTGCTTAAAGATGTTTCTGCTGTTCACC
>posi4012
CAGTAAAAAGCCACATCTGAAACCTGTC
>posi4013
CAGGGAATGGTGCTGTTTGCTTTTAGGG
>posi4014
CAGGCTTTTAAAAATTCATGTGCACGGGCTGT
>posi4015
CAGGCTGGTCCAGAATTCACAGAGATTTGT
>posi4016
CAGGAGGGTCCGTGTGAGCTGAAGGCCAGA
>posi4017
CAGGACTGCCAGAGTCATGCTCGCTCC
>posi4018
CAGCTCACAAAAGGTGCTTTGCTGAAA
>posi4019
CAGCTACGGTTTGCCCTATGATCTTTGC
>posi4020
CAGCCCTGCCTCCTAAGGTTGCATCCCTTC
>posi4021
CAGCCCGGCCTACTTCTTCCTCTGGC
>posi4022
CAGCATATTATGCAGGTGGGACCGATTGT
>posi4023
CAGCACACTGGTTCCTATCAATAAATCTC
>posi4024
CAGCAATAGGTCAGGAACTATGGACAT
>posi4025
CAGAGTTCAATCTCAGGACCCACATGA
>posi4026
CAGAGTGAGTTCCAGGACAGCCAGGGC
>posi4027
CAGAAGTTCAAGGTCATTCTCTGCCACATAT
>posi4028
CAGAAGTTCAAGGTCATTCTCTGCCACATA
>posi4029
CAGAAGTTCAAGGTCATTCTCTGCCACAT
>posi4030
CAGAAGTTCAAGGTCATTCTCTGCCACA
>posi4031
CAGAAGATTCCGGTTTGCTGCGTTCCTCCT
>posi4032
CAGAAGATTAAATCTCTGACTTCAAGGTGT
>posi4033
CAGAACAGGAACTCAAACAGGGCGTA
>posi4034
CAGAACAGGAACTCAAACAGGGCGGTA
>posi4035
CAGAAATTCAAGGTCATCCTCAAGCATAG
>posi4036
CAGAAACACGATTGGTGCTTTGCATGGT
>posi4037
CAGAAACACGATTGGTGCTTTGCATGGCAA
>posi4038
CACTTTCTTAAAAAATTAACAAAGTGAGCCT
>posi4039
CACTGAATTCAAGGACAGCCTGGGC
>posi4040
CACTATGTGGCCCAAATTATCCTTAAACT
>posi4041
CACCAAGTTACCATGTGACCTGAACTGCC
>posi4042
CACCAACAAAAGAGCATTCAGTGGCTGGATC
>posi4043
CACAGTCTCAGGTTCCGTGCAATTGGATTGT
>posi4044
CACAGGGCTGCTAGTAAAGGATTCGATTCC
>posi4045
CACAGGCAACACCCATAGATGAATAGATA
>posi4046
CACAGAGGCTGCCAGAGTTCGTCTCCCAC
>posi4047
CACAGAGATTGTGCCCCCCCCCCCA
>posi4048
CACACGTTTATTGGGAAAGCTTGATTGCA
>posi4049
CACACGTTTATTGGGAAAGCTTGATTGC
>posi4050
CACAAAGAAACCCTGCCTCAATTAACCAA
>posi4051
CAATTAGTGTTTTTGGCGATCCTTTGCTT
>posi4052
CAATGAGTATTCAGCCGGTGCCAGTGGA
>posi4053
CAATCAAAACCAACCGAGGGTAGGT
>posi4054
CAAGTGTCACTTTATTGAGGTTCAACTTCA
>posi4055
CAAGGTAAGCCTGGTCTTGAACTTTCTAACG
>posi4056
CAAGGCTGGCCTAGAACGCTGATCTTT
>posi4057
CAAGATTACCCAATTGGATCTCCTCAGC
>posi4058
CAAGAGGTGGATAAGGAAGGGTTAGGT
>posi4059
CAAGACCTCATCCTTCAGGTGCAGCCGGCT
>posi4060
CAACTCAATCGGAACGTGCCTTGCAAC
>posi4061
CAACATTTAACTGGGACTGGCTTACAGG
>posi4062
CAACAGGATCCTTCTGCACACGTTTATTGG
>posi4063
CAACACGTTTATTAGGAGAGCATTGACTGC
>posi4064
CAACAACTGTGTGGAGGTATAGGTGTCTC
>posi4065
CAAAGAACTTCTGGTGGCTTCTGTGGACT
>posi4066
CAAAAGTGGCTTCCCTTGGTCTGTGCCT
>posi4067
CAAAACAGCAACCAGCAGACTGGGAAAAGGTC
>posi4068
ATTTGGTTGATATCCAGAGGAGGCCTG
>posi4069
ATTGTCCTGAAAATGACATAATTGCATTC
>posi4070
ATTCAACAAATACTTTTTTGCCAGGTAC
>posi4071
ATGTGTGTGCCTTCTGTGAGTATATGC
>posi4072
ATGGTTTTCAGAGGGCATTCAATCTAAAG
>posi4073
ATGGCTTTAACCAGCCACAGGTAGTTATGGT
>posi4074
ATGGAGCTCAGTCATCAACTTTAGGTGTCA
>posi4075
ATGCATTGTAGGATGATTGGCACTATCCAC
>posi4076
ATGAGGTGTCCTCGGACTGGCTGCCCG
>posi4077
ATCTTCCATAAGTTGCCTTGGATCACGGTG
>posi4078
ATCTGTGAAATGGAGCCAGCTACGTCCTC
>posi4079
ATCGATGTGGTGCTCCGGAGTTCTCTTCGGGC
>posi4080
ATCGATGTGGTGCTCCGGAGTTCTCTTCGGG
>posi4081
ATCGATGTGGTGCTCCGGAGTTCTCTTCGGC
>posi4082
ATCCATCCATCCATCCATCCATCCACCCAC
>posi4083
ATCACAAATATAGAGAAGGATGCTTGCAAC
>posi4084
AGTTTATTAAGGAAGAAAGCATCTCGGGG
>posi4085
AGTGTTAATGGTGTCAGTCGTCTGGACC
>posi4086
AGTGTGCTTGTAAAGTTGGTTGATGTTC
>posi4087
AGTGTGCTTGCTTAACTTGCCTGAAGCC
>posi4088
AGTAGGTGACTCAAAGACATCTGTGCTGC
>posi4089
AGGTGACTCAAAGACATCTGTGCTGCCAT
>posi4090
AGGTACCGCGCAGACTGAGAAACAGTGT
>posi4091
AGGGTTTCTAAAACGCCTTTTGTTGCCTG
>posi4092
AGGCTTTTGGGATAGCGTTGGAAACGTAAA
>posi4093
AGGCCACACCTCTTAATAGTGCTACTTCCC
>posi4094
AGGACTTTTGGGATAGCGTTGGAAACGTAAA
>posi4095
AGCTGTGTCATTTTGGGAACCTGGCCTAA
>posi4096
AGCTGTGTCATTTTGGGAACCTGGCCTA
>posi4097
AGCTGTGTCATTTTGGGAACCTGGCCT
>posi4098
AGCTGTGTCATTTTGGGAACCCGGCCTA
>posi4099
AGCGCGTGTATAGAAGATAAGAAATTGCTTC
>posi4100
AGCCTTCAATTCTGGATTGTAGTTCATTC
>posi4101
AGCCTCATTTCAAGTGACCTTAGCCACAC
>posi4102
AGCCTACATCCTCAATCCTGGAGTCTAA
>posi4103
AGCCAGGCTGGCCTTGAACTTACCAAGACA
>posi4104
AGCCAAGAAAGAAAAATAGTTGGGTCCTG
>posi4105
AGCAACTTACGAAAGGAAGAATGTGTCTG
>posi4106
AGCAAAGACAAACTATGTTCATTCCTGC
>posi4107
AGAGCCAAGGCTATCTGAATCAAGGCTAA
>posi4108
AGACTCTCAGCTCCTCCTGCACCATGCC
>posi4109
AGACTCTCAGCTCCTCCTGCACCATGC
>posi4110
ACTGTATTCAAAGGGCGCATCATTAGGAA
>posi4111
ACTGAAGAAAATGTCTCTTCCTCCTCTAG
>posi4112
ACTCAGAGATCCACCTGCCTTTGCCGCC
>posi4113
ACTCAGAAATCCGCCTGCCTCTGCCTCC
>posi4114
ACTAAGTAAACCTTATGCCTACCAATGGCCA
>posi4115
ACTAAGGGACTCTGGGAGAAGCCTTGGA
>posi4116
ACGATTGCCATTCCTGGAGCAGGCACTGC
>posi4117
ACCTGTTGAATTAGGTGTGTCCTTGGT
>posi4118
ACCTAGGAGCCTGTGGGTGCCATTATC
>posi4119
ACCTACCTTGGCTACAGACTGGGTGAAT
>posi4120
ACCCAGTGACAGTAGCTGCCATTTTGC
>posi4121
ACCACTTAGAACACAGGATGTCAGCGC
>posi4122
ACCAAACTCAGGTCCTCTGCTAGGGCAGT
>posi4123
ACATAAAATGCTCAGGACCATAAATGGCTGT
>posi4124
ACAGCTCACAAAAGGTGCTTTGCTGAAA
>posi4125
ACAGAGTGAGTTCCAGGACAGCCAGGT
>posi4126
ACACCTTCTAATAATGCCACTCCCTGGGCT
>posi4127
ACAATCTTTGTAAGGTGACCCCAGCCTC
>posi4128
ACAACTGTGTGGAGGTATAGGTGTCT
>posi4129
ACAAAGGACTTGAATGTCTTGCAGGTGTT
>posi4130
AATCTTGCTAGTGTATGCAATGGTGTCA
>posi4131
AAGCTTCATGATTAGGAACAAGAGCTCGTGT
>posi4132
AAGCACTCTACGACTGAGCCACATCCCCAC
>posi4133
AACTCAGAAATCTGCCTGCCTCTGCCTCC
>posi4134
AACTAACTTGTCTTTCAGTCTGTCCAATGT
>posi4135
AACCCAGTGACAGTAGCTGCCATTTTGCCA
>posi4136
AACCCAGTGACAGTAGCTGCCATTTTGCC
>posi4137
AACCAAACTGTGTGACCTTGCGCAAGTC
>posi4138
AAATGGGACCTCTAAAATTGCAAAGCTTCTG
>posi4139
AAAGTCAGCCCTCGACACAAGGGTTTGT
>posi4140
AAAGGGTGAAGCTTTATACTCTCAGTGTCTG
>posi4141
TGACATGAACACAGGTGCTCAAATAGCTTT
>posi4142
TGACATGAACACAGGTGCTCAGATAGCTTT
>posi4143
TTCAGAACGATCAGCCCATAGAA
>posi4144
AGGATATGGATAGGTTTCA
>posi4145
CAGCATGAAAGGGTCCCTGCC
>posi4146
AAGCAACCAGAAAGGTGAGGCC
>posi4147
TTGAACATGAAGATTGTGGGGGC
>posi4148
TATTATAGTCAGAGGGGCCAAGG
>posi4149
TCCTGTTTCATTTGGGCATGAGC
>posi4150
TAGTTCTCCAGAGTTCTCAGC
>posi4151
TAAGGATTCTGGGAAATGTAGTTGGC
>posi4152
CCTAACTTCTGAAAGAGT
>posi4153
ATGTGAGACCCAGCGTGGG
>posi4154
TTGCAAAGTGGCAAGGAAACCT
>posi4155
TGCGAAGCCAGGGATCCCCCC
>posi4156
ACTGGCTAGGAGAGTGGTTGGAG
>posi4157
TTTGAAACTTAAATTCCTG
>posi4158
GAGACAAGATGGAGACCTGAGTTTGT
>posi4159
TAGGAAGTTGTGGGGCTGGGTGA
>posi4160
AGTTTATTAAGGAAGAAAGCATCTC
>posi4161
CACTGTAGTTGCGGTTCTGGG
>posi4162
TCTCTAGTTGTCTGTCTCCACCCACCC
>posi4163
TAGTTTCCTCGCCTGTAAAGTCAGGG
>posi4164
TAACAAAAGTCTTTCTCTGGTGAG
>posi4165
TACTGCTGTCTGAGGGAGG
>posi4166
TGCCTGGGTTTTTGAAAAG
>posi4167
GCCCAATCCTACAGCTAG
>posi4168
TGTTTTCATTGGTGGTGTTAAT
>posi4169
TCCCTGCCCATGCCCCCATGC
>posi4170
TGAAATGTGGACATTTATTGACATGT
>posi4171
ATAGTTGAGGAAAGTCCACAAA
>posi4172
GGTTCATTGTCCTGTGATACAA
>posi4173
GAAAGAGAAAAGGATTTCG
>posi4174
TGAAGCTTGACAGTGCTGCTGG
>posi4175
TTCATCCTGTACCCTTGGCATG
>posi4176
GAGGATTTGCAACAACACA
>posi4177
CCTGTGTCCTGAGGCTCCCA
>posi4178
AGGTCCTGAGTTTAAACGC
>posi4179
CTGTGAGTCTAAGTGGAGGCGA
>posi4180
CAACAGTTTAGGGTTTGGGTAAG
>posi4181
TCAAACCTTGCTGTTCCTGGGT
>posi4182
TTCATGAAAGATTGAGCCAGTCTC
>posi4183
TGAGAAGGGAATATCTGCCAGC
>posi4184
TCCTGGAGACAGCAAGTGAGCAA
>posi4185
TATCTGATGTGATACAAGTAAGCC
>posi4186
AGACATGAGGATGGTTATGATCTT
>posi4187
TGAGAATACTTTCTGTTGCATTGT
>posi4188
TAACTGTGACAGGATGCTGCACCCT
>posi4189
TGAGAAAGTTGAGCAGTCCAGAG
>posi4190
TACCGGTCTAAAGTTTTGAGATTCCTGG
>posi4191
TGCAATGTGATAGCTGATTCCTGGTT
>posi4192
ATTTACCACCAAATGGCAG
>posi4193
ATAAGGCCAAGTCAGACAAGG
>posi4194
TGTTGGAGAGCTGACCTTCAGTT
>posi4195
TGTGAAGATGCTAGATC
>posi4196
TGAGCCTTGAAGGTAGAGAAG
>posi4197
TAAAAAGGGAAGACCTGGGAGG
>posi4198
TTTTTAATTGTCGAAACTTATACTCCC
>posi4199
CTAAAGGATTCCTCTGAAGTAGG
>posi4200
TAGTTTCCTCGCCTGTAAAGTCAG
>posi4201
TGAGTCATTGGGGGTGTTCCCTCCAGGG
>posi4202
CAGGAGACAGGTGAGATGGCTGC
>posi4203
AGTGAAAGTGTCCACTCAGC
>posi4204
TGAATGGTAGTGAATGCTGTACAG
>posi4205
TAAGGACTATGGTGGTGGAA
>posi4206
CTGAGAGGCAAAGAGCTTGGGTGT
>posi4207
TCAGAGAAGACAGGGCAAGTAAG
>posi4208
AAGATGGATCTCGGAAAGGGC
>posi4209
AAGTTTGACTCTCCATGAGT
>posi4210
ACTGAATGATTCTTTTGGAGAAAAT
>posi4211
TACCTTGGATGTCACTTCAG
>posi4212
ATAGAAGCACAGGAGTTAGGTGG
>posi4213
TCAGTGGACAGACAAGGAATTCGAG
>posi4214
TTGAGATGTCCTGCAAGCTGG
>posi4215
CTGAGGGAAAGGAAGGT
>posi4216
TGTGTTGTGAATGTGGTATG
>posi4217
TGGTTTGGTGGAGGCAGGAGGTAAG
>posi4218
TAAGTCAGCAGCTGGGTGAGGTGC
>posi4219
ATCAAAGATGGGACCTTGCTCGG
>posi4220
TGAGAGATTGTGGAATGAAGC
>posi4221
GATATTGAGACCCGCAGTC
>posi4222
ATATGGACTCCTTCGTTTCC
>posi4223
TGTTGAGCTGCTGAAGGGGA
>posi4224
ATAGCAAGATAATTAAGACTGGGG
>posi4225
TGGGAAAAAGACTGCTGGTTGGAGG
>posi4226
ATTTTGGTGAGTGTGGACCAGTGGT
>posi4227
TGGAATCTGAAAACTCTCCATGTT
>posi4228
TGAGAGTAGGATACTTATTTGGTC
>posi4229
TGGGAAGTGGAACAGGGGGTCCTGTAAC
>posi4230
TTACAGCTTCTCTTACTTCC
>posi4231
AAGGGGTATGGATTCAGGGTC
>posi4232
TGATTCTAGGCAAGAAGCAGGG
>posi4233
TTGAGCTTGGTGTCTAATGGGGA
>posi4234
TTAAAGTACAACTCTGGATCTCTTGCT
>posi4235
TGGAAGGTTAATCTCTAGTTTAAG
>posi4236
TGAGCACAGTGGAGAGGGAGTG
>posi4237
TGTGTTCATTGGTGGTGTTAAT
>posi4238
TATAATAATGTACTGTGTAAGGCCT
>posi4239
TCCATGTGTGGATTCAGGAAGC
>posi4240
TGAATTTGGTGGCCTCAGAGTC
>posi4241
AGGAACGTACACAGATCAGGGGC
>posi4242
ATGGCTGTCAGCACTAGATGTG
>posi4243
TGAGCAGAATGTGAGGGTG
>posi4244
CCCACTGTCATAACAAGAC
>posi4245
TCAAAGCCTTTGTACTTCTGGGCC
>posi4246
TCTGGGCCTTGGATCTGATGG
>posi4247
TAAAGAATGCAATGTGATAGC
>posi4248
AAATGAAAGGGTTCCAGGTTGTGT
>posi4249
GCAATGCTTGGAGGGGCTCACAGA
>posi4250
AGTGGAAGGATGTGTGGGCAAGT
>posi4251
TGGTGGAACTCTACATCCAGGG
>posi4252
TAGAACACAGAGGGTAACAAGATTC
>posi4253
CAGGCTTACCCGTAGAGGT
>posi4254
AGATCTGCGGCACAACCC
>posi4255
TGTCAGAGAGATCAGGGTTTGG
>posi4256
ATTTTACTTCTGGCTTGAG
>posi4257
AATTCTGCATATAGAGC
>posi4258
TAGACATTTGCTGGGTGG
>posi4259
TATCTATGCAAGCAAGTGAAAAT
>posi4260
TAGAGTTCCTGGTCTTTAATTTGC
>posi4261
TAAAACATAAGGAATGGCAGCCA
>posi4262
GATCCTGGAGGGGGGAAGAGAG
>posi4263
TGTAATGCAAAGGTGACCC
>posi4264
TTGGACATGCTTTTCTTGGGAGA
>posi4265
ACCTTATCTCTCCTATAAA
>posi4266
GAGCAGAAGGGCAAAAA
>posi4267
TCCCAAGGAGGAGGATTGAAGA
>posi4268
AGAGGTCTGCTCATTGACCC
>posi4269
AATGAGAACATTTTCACAGTGAAA
>posi4270
GCTTTTGGTTAATTTTCAG
>posi4271
AGTGATTCTATGAAAGC
>posi4272
TGGTGATTAGGGTGAGGGAGTGG
>posi4273
CATTCCACAAACAGGTATGGAGCAC
>posi4274
ATGCTGATGGTATACTAGA
>posi4275
TCCAGGCCGTAAGCAGTGAGT
>posi4276
TGTGACTGGTGACTGGTGAGATGT
>posi4277
TGGTAACAGGAAAGCGTCTCCA
>posi4278
TGAGGCAACTGAATATTGTGGTGACA
>posi4279
GAGTGGCCCCGGTGAGAG
>posi4280
TGATTTGTGAGAGTGAGGACAGCCT
>posi4281
TTAAAATACGAGGAGGTGGGGG
>posi4282
CTCTCGTGAAGCCTTGTTTGGC
>posi4283
AGGCTTCACAGTATGAGCGT
>posi4284
AGCCATAAAGTACTGCCAC
>posi4285
TGTGTCAGAAGGGAGGACTGTGCTC
>posi4286
CAAAGATGCCTGCCTTGCCC
>posi4287
TTTTGTCCCATTTGCAGTGATGG
>posi4288
TGGTGAGTTCTGAAGGTGCAG
>posi4289
TAGTCTCAGTGTTGTTAAGAGAGAA
>posi4290
TGGATCTGGAAGTTGAAGTTCA
>posi4291
TGTTTTGCTTTTAAGTTGAGTAGGGG
>posi4292
TGCTAGTCTTGAAGGTAGA
>posi4293
TTCTTGTGTGAACTTCGGG
>posi4294
TGAGTGCAAGAGTTTTACCTGAGGG
>posi4295
AGCAGTTTTGTAAGGAAT
>posi4296
AGCTTTGCCCTTCTTAGGGGA
>posi4297
GTCTTTCTTGGGTTTCTGTTGTG
>posi4298
ATTAGACGGCCTTTCAGAGCTAAA
>posi4299
TGGAGCACATTTAAGGGATG
>posi4300
TGAGTTCCAGTAATATCTGTAAG
>posi4301
TGGACATGCTTTTCTTGGGAG
>posi4302
CTCGTGTGACATGGGCACA
>posi4303
ATCTCAGTAACAGCAC
>posi4304
TGAGATATGGGGGCCAAAGAAAC
>posi4305
TGTTGCATTGCATTTTTGTGTGTGTT
>posi4306
TGGAACTTCTATGGGGGTCAGTAGA
>posi4307
TGTGTTAAGAAAGGCTATCTTTATCCT
>posi4308
TGATGCTGGGATGGTAAAGGAGAG
>posi4309
TGGGGTGTGTTGAATTCTGG
>posi4310
TTGTCTCCACATGGGT
>posi4311
ATGATATGATGCTTTGGTTTGAAGA
>posi4312
TAGCAACAAGGCAAACTCCCC
>posi4313
TCAAATTTACTGAACATATTATCATT
>posi4314
AGGAGGAGAATAGAGAGTC
>posi4315
AATGGTTCCCAAGGAAATGG
>posi4316
TTGTACTCTGTGAGTCCTGC
>posi4317
AGAGGTGGCTTAAGAAATAGT
>posi4318
TAGTGTACTGGGCAGAAACAGA
>posi4319
ATTTCTGTTGGATGCTC
>posi4320
TGCTCACAGGGTGCTCACAGCTCC
>posi4321
TGGATTCTGGTCTGTGTGCTTAGAA
>posi4322
TAGGATGCGGCAGAACTCAAAGCC
>posi4323
TGGCAAGAAAGTTAAGCAGTGAAG
>posi4324
ACTGTTTCTGAGTAAGCTC
>posi4325
CTGGAGGTGAGGAAGATG
>posi4326
TTCTGAGGGGCATTGCAGA
>posi4327
ATGTGATCCTAAAGGGA
>posi4328
CTTTTTTGCCCTTTCCCTC
>posi4329
AGTTGCTGAGGGTGAATTGTCAA
>posi4330
TGGCAGTCAGCAGGGTATATCATC
>posi4331
TAAAAGACGAGTGAGAAC
>posi4332
TGTCAGCAGACGAGTCTCTTGT
>posi4333
TAGGAAGAATGTTCTGGGTGGAGG
>posi4334
AGTTGCTGGTCTCCTTTCAC
>posi4335
TCCTTACACATGTGCCAACTTA
>posi4336
TAGATGGAGCAGATAGATGGAGCATGT
>posi4337
TGAGAGAAAGACAGGCGGTGGGGAT
>posi4338
ATTTCCTAAGCTATGG
>posi4339
ACACTTGGGACAGTCCAAA
>posi4340
GCTTGGCCAGATGGTGTTGAG
>posi4341
TAGAACTGTTGCTAGAGGTAGG
>posi4342
TCTTGTGAGAATTGAAT
>posi4343
TGAGAGATGACACCTAGAAGGA
>posi4344
AGGGATGTGGGGGAAGAGGG
>posi4345
TTTTGATGGGTGAAGCTAAAA
>posi4346
TAAAAGTGGGTTCCCAGTCTTGG
>posi4347
CTGGGTGAATAGATGATCTGCTAAGATGT
>posi4348
TGGAGGAATCGTCTCATAACTGGGG
>posi4349
TCAGTTCTGTGAATTGCCAGAGC
>posi4350
TTGATGGTTTGTGGACTTTTGTC
>posi4351
TGTGATGTCATATACTTTCAAAGGT
>posi4352
TTACAATTGAAGAACAAAGACTTCAAGA
>posi4353
TGGCTACCTTATTGATGAAGAC
>posi4354
TCTACTGTTCTACAGGTTGTCT
>posi4355
TACATGCGGCTTGTCCTAAG
>posi4356
AAACTGGAGGTAATGAC
>posi4357
TTAAATAGAGGGAGACAGGTATGCACG
>posi4358
TCACTGACACTTAAACCTGGGA
>posi4359
CTTCTTCCTCTTTGTGACATGG
>posi4360
TGAATCTGGAGTGGTCTTTCTGG
>posi4361
TGGATGTGATTAGGATGTTGG
>posi4362
TTTTTATTTTGGTGAGTGTGGAC
>posi4363
TTGTGAGACAAATCTGGTGTGGA
>posi4364
TAAGCCTTAGATCTTCCTGAATC
>posi4365
ACTTTGGGATGTAATCGGATCC
>posi4366
TGAGCTTGTCGGTGGCTAGAGCC
>posi4367
AATTGGTTGAATAGCAGTGGTGTTA
>posi4368
ATTTGCTGTGGGCTGTGGGCA
>posi4369
TGGACATGCTTTTCTTGGGAGAAA
>posi4370
AATGATTGTTTCACATTC
>posi4371
TATTAACTAGAGAACTGGTCAGGTCT
>posi4372
TTATGGCTCTCAATTTTAAAAG
>posi4373
TGAAGATGAGAGGGACTGGTCTGA
>posi4374
ATGTAGCAATTAAGTAAAA
>posi4375
TGTGGAGGGACTTGGAGAATCTC
>posi4376
ACACACACACATTTTGACCCTCAGCA
>posi4377
AAACAGGATGAGGATGCGGAC
>posi4378
AATTTTTTCCCAAGCGGGGAA
>posi4379
GAAAAAAAGAGACAACCCCAGGTGC
>posi4380
AATGGTGTCCATACAGGT
>posi4381
TTAAGCTAGTCACCCTCATGC
>posi4382
TGAGAACCAGGGGAAGATGTGAG
>posi4383
TAAATTGACTTGCGATGTCCC
>posi4384
TAGTGATGCGTGTGAAGTACG
>posi4385
AAGCTGTGTGGAAGAAAGGC
>posi4386
TAGCACATTCTGTTTTCTGGGTT
>posi4387
TAGAGCTAGTATTTAAAGGG
>posi4388
GAACATTGGTGGGAACAGGGTTTG
>posi4389
ACTAGAGGGAATTAGATGT
>posi4390
TTTGAACTTTGAGGCTTCTGCCT
>posi4391
AAGGAATGACATGAGGATCTGAGGA
>posi4392
TCAGAATATCAGAGGGCTGGAGAGA
>posi4393
TCGGAGTGGGTCAGAGAGGG
>posi4394
TGAGTTTTGCCTTGGCTTCCCTTGG
>posi4395
AGTGCGGTTGCCTGGG
>posi4396
TGGAGAAAAAGCTCTCGAAAGGC
>posi4397
TACAGAGGACTTGCAGTCTCCTC
>posi4398
CAAATAGTGAGATTTAAAAAAAAAGA
>posi4399
TTCCAGCATGACGTGACTGCCTT
>posi4400
CTTCCCGTCTCCCTCTGTTGG
>posi4401
TGATTCACCCAGGGAGGGTTGG
>posi4402
TCTATTTAAATCTAAACTTTACATCAG
>posi4403
TAAGAGATGATTTTGGAAGAGAGAA
>posi4404
TGAAAGTTTGGAATTTTAATACTACCT
>posi4405
TTAAACAGTGTCTTTTGATATTTCCTGT
>posi4406
AAGGACGGTGCAAGGGCAG
>posi4407
CAGGAGACCCATCAATTTGGACTC
>posi4408
TATGGTGTGAGTTGGAGAA
>posi4409
CTTGGCTTCAGTGTCCTGATCGC
>posi4410
TAAAGTGCTACTTGTAGAGAAAG
>posi4411
AAGTCAGCAGCATTGAATC
>posi4412
TGATATCTTCTTTATAGCATCCAGGA
>posi4413
TAGCAGTACGCAAAGATTTCCTGAA
>posi4414
TAATGTTTCATATGCTCTTGATGTAGAT
>posi4415
TTAAAGAAAACTGCTGTCAAT
>posi4416
TTGTAGAATGGATGCAGGCCT
>posi4417
TCTCTAAGCCTTCTGGTATAGGAGG
>posi4418
TCTGGAAGGAAGAAAGCTCGGGGT
>posi4419
TCTAAGGTCACATGGAGG
>posi4420
GACACAAGGGTTTGTA
>posi4421
TAGAGAAGGAGGCCCAGGGCCC
>posi4422
ATGTGCTATTCAAGAGGAAGAG
>posi4423
TACAAGTTCTCATTTCTGCCTGCAG
>posi4424
CAGACTGGAAATGTAAAAGGGAGT
>posi4425
TGGTGAGGGGGAATTGACTGGAC
>posi4426
AAGGCAGGCAGGCTCTCAAGAGA
>posi4427
TTAAATAGAGGGTGAGAAGTGTGC
>posi4428
TGGGAATGGTGTCTGTGAAGGACAGG
>posi4429
ATTACAGGTTTCAGGGT
>posi4430
ATTGAGAGACAAGCCTGTGGTGA
>posi4431
TTGTTTACTCTTTCACTGGG
>posi4432
TATATAATGCTCACCCATGTATA
>posi4433
AAAGCAGGCATTGGGAAATTAGC
>posi4434
ATCTTCTCTTGGGACTGTAGAC
>posi4435
AAGGGATTGTAGCTCC
>posi4436
GAAACTGTGATGTGCTGTGTGAT
>posi4437
TGCACAAGAAACTGAAGTCAGT
>posi4438
TGTGGAGTCTGGACATGC
>posi4439
TTGTTGACTCAGATGTTTTAG
>posi4440
TGCAGCCATTGCAGGTGG
>posi4441
TGCAGAAAGGGAATTGAGAAGAGA
>posi4442
ATTATGAAGTCTTTAGGTGGGG
>posi4443
TACAGCTCTCGCTCTGAC
>posi4444
TGAACTGGACCAGGAGGAAGA
>posi4445
AAAGGTCTCTTTTCCTT
>posi4446
TGTTACATGAAGGAAAAGGGCTG
>posi4447
AGTTGTGGCTTCAAAAAAGGAAA
>posi4448
TGACATGGTGAGAGGAGAAATAGA
>posi4449
ATTTCATCTTTTCTTCAGAGTT
>posi4450
TGTGTTAAAATGCTTGTTCCCAGCTTGCCTT
>posi4451
TGTGAGGGTAGGGTGTGAGGTTTCC
>posi4452
GGGGGGGCCGGCGGCGG
>posi4453
TTTGAAAGGGAGACAAGACATAGTA
>posi4454
GCTATATATATTGGGAGAC
>posi4455
AAGACCTGGCACTCTGCAAC
>posi4456
TTGTACTCTGTCCTGGTAGGT
>posi4457
TTTGCTTTTGGGTGTTTAAGA
>posi4458
TACAATTTCTAAGGGCTGTTTAG
>posi4459
TAGTATTGGCTCCTAGCTTCAGC
>posi4460
TCTCCTTCAACTTTTGGGG
>posi4461
TATCTGTGCGTTTTTCTCTCTGGGT
>posi4462
TGTACTTGGAGCTTCTGCTGAAGA
>posi4463
TGAAGAGTGATGCTGACGAAGAGT
>posi4464
TAAGAGGATGAAGGATGAGCAT
>posi4465
TACCCTGAGGGGGTTGGTCCTTC
>posi4466
TCTGAGACATTTAATTGGTGAAAG
>posi4467
TAGATTGGGCACTGGTTAGAGAT
>posi4468
TTGGTTTGGGCCTCTCAGAAGG
>posi4469
ATTTCCATCTACCTTCAGGGC
>posi4470
TGAGATGGCTGTCATGGGATAGAA
>posi4471
TGTTGGTCCCGAAAATATCTTGGGGA
>posi4472
ATGCTACTTCCTGTCTAGTACAGA
>posi4473
TGACTCAAGGAAGAACAGATTTC
>posi4474
AATGAATGAATGAATGGGGGTGTCT
>posi4475
TGGAAGTTGAAGTTCAAGACTGGGCT
>posi4476
TTAGATGGAACTGCATGTCCC
>posi4477
TGCGAACGGTGACTTGAAGGTC
>posi4478
GTTGCCAGGAGCTGTGGAGG
>posi4479
TTTGCGCTTTCTGGTGGAG
>posi4480
TAGACATCTTGTAGCCACAGTGTC
>posi4481
TGGTGTCTATAGGGAGGAGAAACA
>posi4482
TCGTAGTGACAGATCGCTGG
>posi4483
TAATTCCAATTAGACTTTTCCAGA
>posi4484
TGAGACATTTAATTGGTGAA
>posi4485
TTCATGAAAGATTGAGCCAGTCT
>posi4486
TGAGTGCAGAGACAGGATCT
>posi4487
TCACTGCTTAACTAAAGA
>posi4488
TAAAATACGAGGAGGTGGGG
>posi4489
CTTGTACAATCCTTGGAGG
>posi4490
TAGAAGTTCACTTCTGAGGAGG
>posi4491
GTCTGTCTTAGTCTGGGTTCTGAGAAGC
>posi4492
TGTAGAGTGCTTGTGTAGCGTGCGT
>posi4493
TTCAGACAGTCTGTGGAGGAAAGAA
>posi4494
CTCTGTCTCTGGTTGTCCC
>posi4495
TTACCTGGGGGAATCGATCCCA
>posi4496
TAATGAGACATTCGTCACA
>posi4497
TGCAGGAAAGCATTCGTGGGTGC
>posi4498
TTCTTTCCATGGTTGTCCCGAG
>posi4499
TGAGAGAAGCAGTCAGGCAGA
>posi4500
TGAAAGGGTTCCAGGTTGTGTCTG
>posi4501
AGTTTCTTCCTGTCAATGGA
>posi4502
TAAGAGAGTGTGAAGAAGG
>posi4503
AAAAACGAAGGTGTGGCTCTGCTCTCT
>posi4504
ATCTGCTTTTTATATATCAAG
>posi4505
TGAAACAATGGTTTCCAGGAAACTGGAGC
>posi4506
TGGAATGGTCTTTCTGGAATGAT
>posi4507
TGCAGTGTTAGTGATCGGAA
>posi4508
TTTTGGCTCAGAGTTTCAGAAGC
>posi4509
TAGAGCTGAACTGTGTCTCTA
>posi4510
TGAGAGGAGCCTGAGCCTGTGG
>posi4511
CAGAAATAGGAAACATCTCT
>posi4512
TGACTTGTAGGAAGATTTTTGAG
>posi4513
AATGTCTGAACACAGATGT
>posi4514
AGCACTTCTTAGGACATTAGGA
>posi4515
TGGTTGGGGCTGGAACTGGGA
>posi4516
TAAGAAAAGTAGTAGGCAGCAA
>posi4517
TGGTGATCATAGCGTGGCTTTGA
>posi4518
CAAGGAATGCTCCGAAGCCAACAGC
>posi4519
TACCGAAGAATCAACGAGAA
>posi4520
TGGGATAGAAGGAAATGCAGATGAGG
>posi4521
TGAGTTATGAGTCATAGGTGG
>posi4522
TAGCCTCTCCACCTTTCTTGGC
>posi4523
TGAGGGCTTCTGAGAGAGA
>posi4524
TAGAAGACTCAGAGGATTTGGAA
>posi4525
TGCTAATTACACTGCCTTCTTGG
>posi4526
TTCTGTGTTGGTTGATGTATC
>posi4527
TGGTGGATAAATCTTAAAAG
>posi4528
AGGTGTGCAGGTCCAAA
>posi4529
TAAACTCAGTTCTTCACGCTGGC
>posi4530
GTCATTTGTGAGAACTC
>posi4531
TAGAGTATGACCTATTTCTTGG
>posi4532
TAACTGTGGGAAGATGTCT
>posi4533
TACCTGTTGGTCTTAGAGGAAC
>posi4534
TGAGAAGTCTGTGAGTTGAG
>posi4535
ATGGATGATTGTTTTTCCAA
>posi4536
AGTTGGAAAGCCTGTGGGGTT
>posi4537
TGATTTTCCTAGGAAGACGG
>posi4538
TCACAGCTGCCTGAATGGCCTC
>posi4539
CAGAATTGGAGTGCAGAACATCT
>posi4540
TAAATATATATAGTAAAATTAAAGAA
>posi4541
ATGGGATTTGAAGTGTGAGAAGT
>posi4542
TGGTGTCTGGTTCTTGTTGTCAA
>posi4543
TCCAAAGTCTCTTATCTCCTGGGGC
>posi4544
TAGATCCTAACTGGAAGGAAGAGG
>posi4545
TAGTGAGCTTGCTCTGCCAGAG
>posi4546
CTTACTGTGGGCAAAGGG
>posi4547
TAGTGCTTTCCATGGGGAG
>posi4548
TTTCAACTGTTGGCTCCACAGG
>posi4549
CACTAGAGACTGACAAATAC
>posi4550
AAACAATATCCACATACAGATA
>posi4551
TGCCAGGAGAAGCCTCTGGA
>posi4552
TAAGGAATGACATGAGGATCTGAGG
>posi4553
TGGGGATGTTAATGTCTAGAA
>posi4554
TCGCTATGGTGTGAGTTGGT
>posi4555
TATTGAATCAATGGGATCTTTAGAA
>posi4556
ATTCACTGGGACCCCACCCT
>posi4557
TCCCCTTATCATCTATCCTCCCA
>posi4558
ACAAGAGACAGTAATAAAG
>posi4559
AACTCGTGTGACATGGGCACA
>posi4560
TGGTATTTGCCACTTCCCAGTTGTCT
>posi4561
TAATTCCTTCCTTGCTTGCTTAAGC
>posi4562
TGATGATTTGAAGCAGCACAAGTCTGT
>posi4563
TACCACAATGTTCCTGCCCCTTG
>posi4564
AGAGGTATAAGAAAGTGTGTTCT
>posi4565
TTCTTCTGGGAGATAGCAAG
>posi4566
TACTGTTCTGCCATGGGTGTACTGGA
>posi4567
TCTGAGATGCAGTTGTGCCTGA
>posi4568
TTATTTTGGTGACAATATTGGAC
>posi4569
CTTGCTGGTATTAGGGTT
>posi4570
TGTGTCTGAGAGAAAGCATCTGG
>posi4571
TAGGATGCGGCAGAACTCAAAGC
>posi4572
TGAAAAGGGCCTACTGCAAAAAA
>posi4573
TAGTGAAAGTGACTGGGGAAGTC
>posi4574
TAAGGAAGCTGGGAGTGTGT
>posi4575
TAATGCCAGTCGCCAGGACTCCAGC
>posi4576
CAGATGATGCGTATATTCTG
>posi4577
TAGAAGGACAGAGTCAACACACAC
>posi4578
TGTGTGAGCAGACGTGATGGGGC
>posi4579
TAGGTCTATGTGGGTAAGTAC
>posi4580
TGTGATGTGCTGTGTGATGTGACTG
>posi4581
TGGAATTCTATGTGGACAAACAT
>posi4582
CTTGGTTTGCTGCTCAA
>posi4583
ATGCAAGCAAGTGAAAACT
>posi4584
TTCCTCTCTTGGGTGTTCTGA
>posi4585
ATTCTAATCTCACGATGTC
>posi4586
TAGTTCTTTCCATGGGGAGGTGA
>posi4587
TATATACAAAGAGGGTTTCAGGTA
>posi4588
GATTTGGCTTGGTCTCAAC
>posi4589
TAGCAGCTGAGCCAAATTTGAGG
>posi4590
TATTTTGGTGAGTGTGGAC
>posi4591
ACTGGCTTTAAAAAACATCAAAGG
>posi4592
TTATTGTAGTAGCACAGAGG
>posi4593
ACTGTGATGTTTCCCCC
>posi4594
TAGAGATGGCGTCCCAAGGAGG
>posi4595
CACTGCAGTGGGGATCGCCTCT
>posi4596
ATTTTTACAGAGATGTATGA
>posi4597
TAAAATGAAGGTATCTCTATTCACC
>posi4598
ACATAAACTCTCTGAGCCCC
>posi4599
AGACTATTTCTCTAGAGTG
>posi4600
ATGGATTGATTGCTTACT
>posi4601
TGAGAGGCAAAGAGCTTGGGT
>posi4602
AAGTTTGCTTTTTTGGGGAAAC
>posi4603
TTTGAGTTTCTTAAACAGTAGGC
>posi4604
TTCAAGCCAGCCAGGCAGCGG
>posi4605
TAGAGTGGGGATGGAGAGAGA
>posi4606
TGATATACAAATGTTTAAT
>posi4607
TGGGATTTGAAGTGTGAGAAG
>posi4608
AATAAGCCCTGTGTGGGA
>posi4609
ACCATGCTCCGTAGGGGAGA
>posi4610
GAGGCTATCTCATAGGAGGAGAGG
>posi4611
TATCAAGGCGATGAGGGAAGG
>posi4612
TGGGTAATTAATCTTTGAC
>posi4613
TGTTGTTTCTTTAGACTAT
>posi4614
TTGTAGGAACTAAGAAGCCAACC
>posi4615
GCAGTGCTCCTGGGTGGGG
>posi4616
AGGGAATACGTGATGGGTT
>posi4617
ATGGAGCCCACTCTGTGGC
>posi4618
TGAATGGATTTAACAGGCAGGGAGG
>posi4619
TTAAACAGTGTCTTTTGATATTTCCTG
>posi4620
TGTTGGTATTCCACTCCAGGG
>posi4621
TGAGGCAGAACATTATAGCACACAATGT
>posi4622
TATAGCTGGGGTTAGTTGA
>posi4623
TGAAGACATTTAGGCATTTGAAAT
>posi4624
AACAAAATGGTAGAAGTTAGGTTC
>posi4625
TCACTGATGCAAGGATG
>posi4626
TTGGTTCCTTTGAGTTTTTCAGTCT
>posi4627
TGATGAGTGGTCCACCTCAACAGA
>posi4628
ATGAAGCAAGGGAGGACCA
>posi4629
TAGAAGCATAGGAAGGGATCCCTATC
>posi4630
TGAGTAGAGAGATTAGCTTTC
>posi4631
TAGGAAGTCTGAAATGATGAGGTATA
>posi4632
TATTTGAGCTTTGGGATTTGATG
>posi4633
TGCAGGTCAGGACAAAAGGAA
>posi4634
ATTATTTGTGCTTGTGGC
>posi4635
TGAATGCAGGGAATCTAGAGCC
>posi4636
TTAAAGGAGAAAAGAGTAATGAA
>posi4637
TGTGATCCAGACAGCTGAGGG
>posi4638
TTCTGAAGATATATAAATGTG
>posi4639
ATTTTGGTGAGTGTGGA
>posi4640
TCTGAGATGCAGTTGTGCC
>posi4641
ATGCGGGCTGAGATGATGT
>posi4642
TACCAAACTGTGGTTCCCAAAGTC
>posi4643
TGGAGCATCTCTGAGTTGGGT
>posi4644
GGGTGTCTGTGGTTTTATTCT
>posi4645
TGAATCAGCACAGATCTTGGGC
>posi4646
ACTCTTTAACAGTACAAG
>posi4647
AAGGTTTGTAGACTCCAGAGC
>posi4648
TACGGGAATCCTAGTGTGCTGT
>posi4649
ATTTCCATCGGTGAGACC
>posi4650
TGTTTACCTTGTGGCTTTGGGAAA
>posi4651
TATTTCCCAAAGTGCAAA
>posi4652
GACAGGTGAAGAGGGTAAGGGTGGA
>posi4653
TATGTTCTGGAAAAATCTGGA
>posi4654
GGTTGTTTGGGGATTCTGAGCA
>posi4655
CCATTTGGTTCAGGTCTTCAT
>posi4656
TGAGATGGCTGTCATGGGATA
>posi4657
CACACACAAAAGATCCTCACAGGCTG
>posi4658
TAGGAGATGGATCACAGGGAGGA
>posi4659
TAGGGTTGAGAGAGTTCTTAAGG
>posi4660
TTATATCAGTGTTGAGATGGGAAGT
>posi4661
GATAAAGTGTGATGGTTTGATTCTCAGC
>posi4662
TAAACAGTGTCTTTTGATATTTCCTGT
>posi4663
TTTTAAAGGAAAAACAAGAGGGTTCT
>posi4664
ATATCACAACTTGAAAG
>posi4665
TTGGTCAGAGCTGATGCCAGGC
>posi4666
TGTGTTAAAATGCTTGTTCCCTGCTT
>posi4667
CCGTAGTTAAGAAGAGTCACTTCTCCCC
>posi4668
TCATATGATATGATGCTTTGG
>posi4669
AGCAGTTACCTCCACGAGGATGG
>posi4670
TAGAAGTCAAAGCTTGGTTCCTGGCC
>posi4671
TAATTTCATACCACCAACCTGGT
>posi4672
TCATGTCTTTGGTGGGTGCTGGG
>posi4673
TGGTAACGACACAAGGCAAAG
>posi4674
TAAAAAACATCAAAGGACTTCTTAGGT
>posi4675
TGAGTCTTGGTTGCAAAGTGTG
>posi4676
TATGAAAGGATTATGGCAAAAA
>posi4677
TTGTGAAGGGCTGAGGTACAG
>posi4678
TGAAGATGTAGAGAAATAGGAAATC
>posi4679
TAGGACTTAGTTGGGGG
>posi4680
TAGATACTGTTGTCCCCCCA
>posi4681
TGAGAAGCAATGAACTAGAGT
>posi4682
TGTCAACTGGTGGTTTCGAGT
>posi4683
TTAAATGGTTTTAGAAATACACCCA
>posi4684
ACTTGAAGGGGCAAACAACC
>posi4685
CCTGTAGTCATTGGGACTGC
>posi4686
TGAACTCTTAGCTTCAAGAATGCTGG
>posi4687
TGAGCCTTCTTTACCTTCCTGGTC
>posi4688
TTGTGAACAGCTGGAAGAATGAA
>posi4689
TAGACACCGACGGCATCTCCC
>posi4690
TGTGTTAAAATGCTTGTTCCCAGC
>posi4691
AAGGACAAAAGATTGCTGT
>posi4692
CAGGTGGTTGTTCTCATC
>posi4693
TGAGAAGGGAATATCTGCCAG
>posi4694
GAGAGGCTTTGGCATAGATGC
>posi4695
CAGTGGATGTTTTAAAAAG
>posi4696
CAGAATAGTTCCGGGGATGGAGG
>posi4697
TCCTAAGGATGAGATCCC
>posi4698
TCTGATGAGAGTTAGGCAGCATGGT
>posi4699
TGGAAGCATCCTTTGTATGGG
>posi4700
CTTAAACTCTTAATGGG
>posi4701
TTATTTTGGTGAGTGTGGACC
>posi4702
TGACCTTGTCTCTTTGTCTGGAG
>posi4703
TGAGAGGTTGGAAAAGCTGGCAGG
>posi4704
ATAGTGAAAGTGACTGGGGAAGT
>posi4705
TGACATGAGGTTTGGGTTTAAATAGAGG
>posi4706
TGGTTGACTCTGTTATGGAG
>posi4707
TGCAAAATGAGATGGAAGGAAG
>posi4708
TAGTCATGGGAACAAAACACC
>posi4709
ATACGTGGTCTCAGCCGTTAGT
>posi4710
AATGATTCTACCAAAAGTCCAACTTGG
>posi4711
TAGAGCTTTGTGTCAGGTGCAG
>posi4712
TGGTATCATGTAGTTCCCCAGGA
>posi4713
TAGGAAGGGAGTCACTGGAGGT
>posi4714
GCTGTAAAGGAGAGAAAAGCCAGAC
>posi4715
TTGAATCCCAGATATTAAACATATGAT
>posi4716
ATAAGGAGCTCTTGGGAAGAT
>posi4717
TGGAGCTCAGAGAGAAGCGGG
>posi4718
TACTAGAGCTGCTAACC
>posi4719
CTAGAGGCTTGGAAATGAC
>posi4720
TGAAAGGGGGCGTGTAGAG
>posi4721
TAGTGACTGGGTTAGGTGAGG
>posi4722
GTGTTTGGCTCATGTCTGCC
>posi4723
TAATGTAGTACTGGAAGTTCATGT
>posi4724
TAGGATATGTGAGACCCAGT
>posi4725
TGCTATTTTGAATGTCCTATTTGACA
>posi4726
ATGGTCATTTCTTTCCAGAGC
>posi4727
CCAAAGCTATGTCAGATGGCAGTGC
>posi4728
TTTCAGCAGCCAGAAAATAAGG
>posi4729
TCTTTGCCTGCTGACCTCCCAGT
>posi4730
CGCTTTCTCTGACTCGG
>posi4731
TATGAGCAAGAGGGTCTTTGCAC
>posi4732
TGTGGATGGACAAATGAATGGC
>posi4733
AAAAAGATATACAAAATCTAGGG
>posi4734
TGCTATTTCTTTGCTGGTTGACTG
>posi4735
TGAGAAAGGAAGTGGGGACTGG
>posi4736
AGCAAGTGGAGGTCTTTAGAT
>posi4737
AAAAGTTTGGGTATAAAGC
>posi4738
TGAATGAAATCTCTGGAACGCATCCT
>posi4739
TGCATATTGGGCATCTCAAACTCAA
>posi4740
TAGGAGAGTGGGGTAGTCT
>posi4741
ACTTCAAATCCTACGA
>posi4742
TGTAAATCCTGGCCTGTGGCTC
>posi4743
CTAAATGAATCTCAGCTGATCTCT
>posi4744
TGGCAAGAAAGTTAAGCAGTGAAGAG
>posi4745
AATGAAGGATGGCAGTGGAA
>posi4746
AGTATCTCAGCACTTATCAAAG
>posi4747
GAGAAATGAAGGGTTTGTGAGCT
>posi4748
TTAATGTAGTACTGGAAGTTCATGT
>posi4749
ATGACAGGTTATTTCCCAAAGTGC
>posi4750
TCAATCAAGTGAGAGTGGTTGC
>posi4751
ATTTTATACTATTTTTGCCTC
>posi4752
GGAAGAGGGAGCGGAAAGA
>posi4753
TGATGTGAGGAAGAGAAGTAAG
>posi4754
TGAACTGGACCAGGAGGAAG
>posi4755
TGGGGAAATCGGTCATTCAAGC
>posi4756
ATAAATGTTCAGTAGAGAGTTGGA
>posi4757
ACATAAGGCTGCATAGGAGA
>posi4758
TACTTGACGAGAGTGGAAACT
>posi4759
GAAGTAAAGCCTGTGAAGTAAGTGT
>posi4760
ATTGTATTGTTTTGTGGTGTTTGC
>posi4761
CTATTAGGAGAAATTGC
>posi4762
TACGACGGTGTCTGCTGG
>posi4763
GGAATTTACAGTGTCTTTGGAGAGAG
>posi4764
TATTTGTGTGTTAAAATAAT
>posi4765
TGTGTGTCTTCAGGGAAC
>posi4766
TGAGCTTACGCAGGGGTGAGGG
>posi4767
TATAAGACTTTGGGGGGGTAGCT
>posi4768
AGAGCCCTTGGGAAGTTGGA
>posi4769
TATGTACATGGGTAGGT
>posi4770
AAAAGAAAAGTTCTCCATAAAG
>posi4771
TATGGGATTAGACTTAGTGAACCTGAG
>posi4772
AGGGAATACGTGATGGGTTTGC
>posi4773
TTCAGAATGGACTTGATCTGTC
>posi4774
ACTTGCTTGCCTACCAGG
>posi4775
TAGTCCAACAAGCAAGCAGCATCTGG
>posi4776
TAGCTTCATGGTTGCTATGCCTG
>posi4777
TAGATACTGTTGTCCCCCCAC
>posi4778
ATCAGACAAGAGATAGGAGTGGG
>posi4779
TACATCTGTGTGAGAA
>posi4780
CTGATAAACAGACAAGAAGA
>posi4781
TGGTGAACATAAAGAGTCTCAGTCTC
>posi4782
CAGAGAAGGAGAGCAAAA
>posi4783
TAAAATATTTCAATCTCTCTTTTAG
>posi4784
ATGGATCCCCTACATCAAGGA
>posi4785
TCTGAGGTTTCAAGGGTTGCTAGG
>posi4786
TCGACACAAGGGTTTGTAA
>posi4787
AGATTTGATTGTGAGTTCCTGT
>posi4788
CAGCTAAACTCAGTTCTTCACGCTGG
>posi4789
TGATCACATCTCATTTAGAGGAG
>posi4790
TAAAAAACATCAAAGGACTTCTTAGGTTT
>posi4791
AGTTGGTTCATGTAGAT
>posi4792
AGTCACCCTCATGCTTATGA
>posi4793
TTAAAGGAAGGAGTAGGTGT
>posi4794
TGATTCTAGGCAAGAAGCAG
>posi4795
TTTAAACAGTGTCTTTTGATATTTCCTG
>posi4796
TTTGAGAGAGGCACGTGC
>posi4797
TGATGCAGTGTTCATGGAGTGATAC
>posi4798
TTGCTGGTTGACTGCTAGTGGGT
>posi4799
GAGCACGTGACTGCTGAGT
>posi4800
TAAATGTCCAGTAGAGAGTTGGA
>posi4801
TATGGTTTTAGACTTTACTCTGGGT
>posi4802
TGGCATCCTTGAAGGGAT
>posi4803
TGTTTCAATAGTCTGATAACCCAAGT
>posi4804
TGCTAGTCTTGAAGGTAGAGAG
>posi4805
TCCTAGACTGGCTCTTCCAGGAC
>posi4806
CTTAGACCAACTGCGAAGA
>posi4807
TGGATTGATTGCTTACTTTTGGCC
>posi4808
TTTCTGTGTATCTTCTAGTGGGT
>posi4809
TTGGCTCTTACCCAAGGGA
>posi4810
TGCAAAGTACCAGGTGGAGGAT
>posi4811
AGCTGACTGGCGACTGAGCCCTCAGA
>posi4812
TGGCAGCGTCTAGGTTTCTGAGG
>posi4813
TAATGTGATTGTCCTACACCCAGA
>posi4814
GTGTAGCTTGATTTTTACAGGA
>posi4815
ATCTGTTGCCAAGGGGTTGGGC
>posi4816
CTATAGATCTTGTGGACAG
>posi4817
TGAGGAATAAGGCATTCTGGGAGA
>posi4818
TTGTAGTTGCAAGGGGTGTGG
>posi4819
TGATGATTTGAAGCAGCACAAG
>posi4820
TGTGTGACACTGTGGTTGCAAGGAT
>posi4821
TGTGATGAGGAAGGGGTCATCTCT
>posi4822
GAGGAAATGGCTAGTTAAA
>posi4823
CACTTTTGTTCCTGGTAGGGT
>posi4824
TACACTGGGTACATGTAGGG
>posi4825
AGAGTTCTCAGGACAGTCTTA
>posi4826
TGAGAGAGGTTCATAGAGAG
>posi4827
TGTTAGAGGCAGGAGTTAGATGG
>posi4828
TATGAACTGGAGGTGGACACTCAGT
>posi4829
TGTGAGACAAATCTGGTGTGGAA
>posi4830
TGAACTTCTAAAAGCTGACAA
>posi4831
TCAGAGATTGCCAAGTAAAGCGGG
>posi4832
TGGACATGTTGGTGAT
>posi4833
AGATGTTCCTACTGGTTACAGA
>posi4834
CGCCTCAGTGGAAGACTAGAAGCTT
>posi4835
TTTGAGTAAAAGAAATACAGAGGC
>posi4836
TCATCTTCTCTGACGACTCTGGGCATTGG
>posi4837
AGAATGCACAGGAAGGGCTCAGA
>posi4838
AGTCTTTAGGCATTACCCTC
>posi4839
AGGAGGCTTGAACATGTACAG
>posi4840
TAGCAGGAATGCATCATGAC
>posi4841
TAAAACGAAGGTGTGGCTCTGCTCTCT
>posi4842
TAGAGCTTTGTGTCAGGTGC
>posi4843
TGGAGACAAAGTTTGCTGGGGGGGAA
>posi4844
TAAGTTATTTCCAGATCAGCCTCTGA
>posi4845
AGAGCTTACGCAGGGGTGAGGG
>posi4846
TACCACTGCTGGCCCTGGAAGC
>posi4847
TTACATGTGAACAGGAAGC
>posi4848
AACGAGATTTACGAGTTCTC
>posi4849
ATTGCTCCAAAGGTACAGAG
>posi4850
TGGAAAGAGTGACTTTGTGGTCCTGTT
>posi4851
TGAGATTTCTAGACAGTGGGCAC
>posi4852
TGAAGATGAGCTTGGGGTGA
>posi4853
ATTGGGAGACCTTCATAAGCC
>posi4854
CTCATTGGTCTGTTAAGAGA
>posi4855
TGACAGAAAAGGTGGAGCCTC
>posi4856
ATTACCGGCTCCATTTGC
>posi4857
AACTTCCAAGTGGCTCAGAGAGG
>posi4858
TGAGAGGATTCCCAGTGACAGCC
>posi4859
TATGAACTGGAGGTGGACACTC
>posi4860
ATTGTATTGTTTTGTGGTGT
>posi4861
ATGATCACTGTGGTTGTTAGATAT
>posi4862
TAAAGGCCCATGATGAGCAGAGGAAT
>posi4863
ATATGTGAAAGGTCAAC
>posi4864
TCTTTAGTGTTAGCAGGGGAAT
>posi4865
TGCAGTACGGAGAGAGGGATGC
>posi4866
TAAGCTGTGAATGACTGTGCTGG
>posi4867
TGTGTGGTAGAGCAGAGTTACTCGGT
>posi4868
AGACAAACTTGTGAAC
>posi4869
TGAGAGGTTGGAAAGCTGGCAGG
>posi4870
TTGTCTTCTGGTACTCTTGGT
>posi4871
TGGAATGGCACACAGTGCGGGGTCC
>posi4872
TGAAAAGGTTATTTATTAAAGTACAACTC
>posi4873
TGTCACAGATTTCTTCCTCAAAACC
>posi4874
TTTAAGGAAAAGAGACCACTCTCC
>posi4875
ATCGGAAGCTGAAGAGGA
>posi4876
TGCTTCTGCTGCTCGTCAG
>posi4877
AGTGTGGGCAGGTTTGGTGTGCC
>posi4878
AGAGGTATTTCAGGACTGGGA
>posi4879
TAGCAGGGTTAGTCAAGGCAGC
>posi4880
CTACAAAGCCAATGGTCTGGTA
>posi4881
TAGTAAGAGTTAAGCAGGCTTCCTA
>posi4882
TGTGGAAAATCGAGAATAACTCTTGGG
>posi4883
ACAGTCTCTCTGTGGTGCAAG
>posi4884
AAGAGTGTCCTAGAGCAAG
>posi4885
TGCCTTGGGAAGAACTCTTC
>posi4886
TGGAAATCCCTGTATGGTTCACATGG
>posi4887
ATTTTCTATGTTTTGTGGTT
>posi4888
TGAGAAGCAGGATCACAGGGT
>posi4889
TGAAGATGAGCCAGGTTTTGAAGG
>posi4890
TTGTTGGTTTGGGCCTCTCAGAAG
>posi4891
CACATCTGTATCTCCCATGGAC
>posi4892
TTATATGTTGGTTACTGAAGT
>posi4893
CAATTCCCTTTCTGCATG
>posi4894
TAGAGCTTTGTGTCAGGTGCA
>posi4895
ATGGAAACAGCCAGTTAG
>posi4896
ACTGCATTTAGGAGGATTCTC
>posi4897
TTGCACAAGGGCTTACTGAAACTGGAG
>posi4898
GGTAGGGTGCTTAGGAATT
>posi4899
TGTGAGGGTAGGGTATGAGGTTTCC
>posi4900
ACATAAAGAAACTTCAGGTA
>posi4901
TCTGTTGGTGTGAGATGGT
>posi4902
GATGCTGACTTCAGGAG
>posi4903
TCATCAGTTCTGTGAATTGCCAGA
>posi4904
TGCCTGGACATGTGTGTGTGTGCTGGG
>posi4905
TGCAGTCTTTGGAAACAGTCCTGCTT
>posi4906
ATCACTAAAAAGGTCTCACCCC
>posi4907
TGGTGTCTGGTTCTTGTCAAC
>posi4908
TACTGTGCGTGTCAGATGACTCTCCTG
>posi4909
ATTCAACAAATACTTTTTTTGCCAGGTA
>posi4910
TATTCCAAAAGGTTAGAGAGAGAGG
>posi4911
AGAGGTGTTTCTGCAGCGGA
>posi4912
TGTGAGTGTCTGCTGCACCAGAA
>posi4913
TGAGTGCTCAATTTTACCTGCTC
>posi4914
TAGTGAATTCCTAAGGATG
>posi4915
TAGTGACTGGGTTAGGTGAGGC
>posi4916
TGGTTCACTGAGGCATCA
>posi4917
TGATAGATGTTCTCCTGAAGA
>posi4918
AAGTAGGAGGACAGACTGGATA
>posi4919
CTGTTCTCTTATAGTCTCA
>posi4920
TAGCATGGTGTTCTCTATTGC
>posi4921
TATTGAGTGGTGGAGACAGG
>posi4922
TGTGTTGGAAGTTCTGTCCCAAGG
>posi4923
TCAAGTGCAGGTTTCAGAATAC
>posi4924
TATTCTGTGACTGACTTGAA
>posi4925
GAGGGCCCAGCTAGCCAGAA
>posi4926
AAGGTGTTATCGATAGGAC
>posi4927
CTCCTAAGTCCACAAATCTGGGC
>posi4928
TTCTGCTCAGAGAATTACTG
>posi4929
TAGCAGGGGTCCAGGAAGAAGAGG
>posi4930
TGACAGGTGAAGTGGGGG
>posi4931
TAGTAGTTTCCTGAGGTGAT
>posi4932
TTCTGCTCTATGTGCTATTCAAGA
>posi4933
TATTGAAACAATGGTTTCCAGGAAACTGG
>posi4934
TTGCTAAGAAAGTAAATTCTTTAGA
>posi4935
TGGAGACACGGATGTGCCTAGCGG
>posi4936
GAGCACAAAGAGTAAGGAG
>posi4937
TAGATCAAGCCAGAGAAGAGTCAGG
>posi4938
TTAATTCACAACTGTCAATGGG
>posi4939
GTTTAGAGCTAGCGCTTTTCTCT
>posi4940
AAACTGATGCTTTCTCTCTAGTGG
>posi4941
TGAGAAAACTGTGAGATGGAGAG
>posi4942
TAAGAAACAGAAGTGTGTCT
>posi4943
TGTGTATTTGGTGGGTGTTTAAA
>posi4944
ATCTGAAGAGTTGAGT
>posi4945
ATGGTGACAGTTTGTATC
>posi4946
TCAAGTCACCGCAGGATGGAAAG
>posi4947
TCCAGTTACGCAGAAGAGGATGGTCT
>posi4948
ACCTTCTAAATGTCCACTTGGG
>posi4949
ATGTCTTTGAGGTTAGTTTAT
>posi4950
TGGTGATCATAGCGTGGCTTT
>posi4951
TTTGAGTCTTCACTGTTGCCAAG
>posi4952
TCATGGATCTGGAAGTTGAAGTTC
>posi4953
TCAAGCATACAGAACAAGTGGC
>posi4954
TGTGTTCAGAAAAGAGAGGGTTGG
>posi4955
TTTTCCATTTTAAAGAACTGAAA
>posi4956
TTTTTGGGGTTTTTTAATTTTTTTGC
>posi4957
AACCCCAGAGAGGAACCAAGC
>posi4958
TAGAAAATGTAAAGGCCAAGATC
>posi4959
TTGGTTAAAGCAGCAGACTCCAGA
>posi4960
GGGTAGTGGTTGTAAGA
>posi4961
TGCTGATTTGTAATAGAAG
>posi4962
ATGAGCCTCTAACCTGCTAC
>posi4963
TTTCAACATATCCGGGGAGACC
>posi4964
TTAAAGACATATGTAAGAGCCAAAATT
>posi4965
AGAGAACAGGACACAGAAGG
>posi4966
GTTGAGGACTTGGGAAACC
>posi4967
TGTTGGTTTGGGCCTCTCAGAAGGGCA
>posi4968
TGCTGCTTTGGGATAGTGAGG
>posi4969
TTCTGAGTCCTGAGGTAGCAG
>posi4970
AAGGGAGAGCACGTGTAAGAGG
>posi4971
TGTCACAGTGTCAGGATCACACA
>posi4972
TAAGCTCAAGGGCAAGATTGGGA
>posi4973
TTATTGCGCATCTTCTTTGAAA
>posi4974
GGGGGGGCCGGCGGCG
>posi4975
TACTTGGTGTGTGGAGTCACGG
>posi4976
TTGAAATATGTTGGGGTGATGAG
>posi4977
ATATCTGGCTCTCTCCAGAC
>posi4978
AAGATAGAGGAGATGGGATTT
>posi4979
CAGAAGGGGCTGTGTAGGGAGG
>posi4980
ACTTGGGGTTGCTCACAGGCAG
>posi4981
TACAGCAGCAATATCAAGGAAGAAGG
>posi4982
TGTCAAACTGCCCAGGAAGAGAC
>posi4983
TGACACTACTGGAGGAGACAT
>posi4984
TGTCACAGATTTCTTCCTCAAAAC
>posi4985
AGAGGGAATGTGGAATGTTCAGGA
>posi4986
TGATGAGTGGTCCACCTCAACAGAGG
>posi4987
AAGAGATAACATCCCAAA
>posi4988
TGAGGAAAAGCCCTGGACTGAAG
>posi4989
ACATCATTGCCTATAGTCAG
>posi4990
TGATGCAGTATTCGATCCCCC
>posi4991
TATGATCGTGACCTTTCCCGC
>posi4992
TATCTTATCCAGGTGGACATCCAC
>posi4993
TGCTGATGGATGGGGGTGGGAAG
>posi4994
CAGGATGGAGACAGAGGTGCAGG
>posi4995
AACCAATCAGTGTGTGGATAATGAG
>posi4996
GAGACTTCGTGGTGGTAGGAAAAG
>posi4997
GGAATTTACAGTGTCTTTGGAGAGTAG
>posi4998
AGCCTTTAATACTTGGACTTTTGAGGA
>posi4999
TCAAAGAAGGAATAATTGAG
>posi5000
TAGAGAATGGGACAGAGGCCTGT
>posi5001
CTTTCCTCTTAGCAGTGG
>posi5002
TGAGTAGTTCTGCTGTAGGAA
>posi5003
TCTTGGGTATGTGGGGGGCGG
>posi5004
TGGATGTTAGATGGGCGGT
>posi5005
TGGGGAGAGTCCTTGTCTTTGGGG
>posi5006
TTCAGAATGTAGTTTGCTTGTGGA
>posi5007
AGAGGTTGGACTGGTTGT
>posi5008
TGGCAGAAACTTCTTGGAGAGAAGG
>posi5009
TACTGTAGTTGCGGTTCTGGGC
>posi5010
AAGGATCTGCTTGATGCTAAG
>posi5011
TATTGAGCTGGTTGACCAAATTTT
>posi5012
TTGGAGTTATTCATGGTTTGAA
>posi5013
AGTTGACATTTCCATCGGT
>posi5014
TGAGCTGACGCAGGGGTGAGGG
>posi5015
ACAGGATCACTCTCGGA
>posi5016
TAAAACGTGAGTGGTTCTA
>posi5017
CGCTTGATTAGCCTGTGGCTC
>posi5018
TTCTGCTTCCGTCTCATTGG
>posi5019
AAAGCAAAGAAGGCCAAA
>posi5020
CCTCGACACAAGGGTTTGTAA
>posi5021
TCTTGTGAAGCCTTGTTTGGC
>posi5022
GAAGGCTCAGCTGGTTTGTGA
>posi5023
TATCCTATGCATGAGTTTCTGCA
>posi5024
TCTGACCTCTCTTTGCCTCCTGGAG
>posi5025
TAGGAGAGTTGGCAGAAGAGA
>posi5026
ATCAGCTGAGCCTATAGGGC
>posi5027
CCACATCAAAACAAGTGAAAGAGGT
>posi5028
GGTTCAGAGTTCACATGAG
>posi5029
AAAGATGAAGCAAACGTAGTG
>posi5030
TAGGACAGCCATGCTGAGCTGT
>posi5031
TGGACTGTTGGGTTGTCACAC
>posi5032
TTCTTGGGTTTCTGTTGTGGG
>posi5033
TGAGTCTATGGGGGCGTGT
>posi5034
TCAAAGTTGGAGGCTGAGCCGTG
>posi5035
TACTTTCTGAGTCCTGAGGTAGCAG
>posi5036
GAGTGTCTTCAGAGGATTC
>posi5037
TTTTGCTTTGCTCTCCTATCTATGTT
>posi5038
TGAATACTTTGCTTTTGATACAG
>posi5039
GGAATTTACAGTGTCTTTGGT
>posi5040
CTGGAGGATGTGGGCTCAA
>posi5041
ATTTGGAGTTACATGTGTGACTC
>posi5042
TACACATGGTGGGCAGCT
>posi5043
TGATGAGATGCACTCTGGAGA
>posi5044
TTCATTGTTAAGTATCAAAGG
>posi5045
TCTTAAAGGAAGGAATGATACTGG
>posi5046
AGTTGTGCCTGATAGGAGG
>posi5047
TGGTTTTCAGGGAGCAAGGCTGG
>posi5048
ATGAGAGGAAGCCCACTGGC
>posi5049
TAGCAAACTGGTATGTTAAGTG
>posi5050
AGTGACTGGGTTAGGTGAGGC
>posi5051
TGGACATGCTTTTCTTGGGAGAA
>posi5052
ATGTGAGACCCAGTGTGGGG
>posi5053
AAGTGAGCATGTACCTAGC
>posi5054
TTCATTTGGGCATGAGCCTTGA
>posi5055
GTTAGGAGGTTCCCCTGGAGGT
>posi5056
CTTGTATATATAAATAAAAGCA
>posi5057
CATGAGGAAGAGATAGGA
>posi5058
GGTGGTAGGAAAAGGGA
>posi5059
AAAGAGCACGCAAACTGGAGC
>posi5060
TTTTGTTGACTATTATGCTATGAG
>posi5061
TGTAAATGGAGGAAAACTGTGATC
>posi5062
AAGTGGGAAGGAGTACAGGAT
>posi5063
TAGAAATATAGCAGGCAAAATGAGTA
>posi5064
CGTGGGTTTTCCAATGGGC
>posi5065
TGGAAACTGGCCTAATTCAAGG
>posi5066
TATACTTCTGGGATACTGACTTTC
>posi5067
ATTAGTGACATTTTTCTTGCTGG
>posi5068
GATGGACAATGCCAATGCATC
>posi5069
AGGAAGAGCTGTTAAGATGATTGGAATT
>posi5070
TTAGAAAGGAAGGATTGGTTACAA
>posi5071
AAAATGTGGTATAAGGGC
>posi5072
TAGGAAGCCTTGTGTGAGCACTC
>posi5073
ATAGTAGGAAAGTTCTATAAAG
>posi5074
TAAGGAGAGTCAGTTGTTTCCTCTC
>posi5075
AAAAGTCTTGCTAAAAAACCCTC
>posi5076
TTGTAGATGAAATGGTTAAAATTGGGC
>posi5077
TGTGGTATACCTGTGTCCTGAG
>posi5078
GGAGACAGATCTCAGTGAGG
>posi5079
GATTTAACGCGCTTCGTCAAATGGCC
>posi5080
TTGGAAATTCAGGGGATGCTCAGA
>posi5081
TGTGATAAAATAGCCTAACAAAAGACACA
>posi5082
TAGTGATACTCTTACTGCAGTAAGTTCA
>posi5083
TGACCAAGGTGTCACCATGTACTGCA
>posi5084
TTACATATAATAATAAATAAATCTTTGGGC
>posi5085
TACAACTGTCTGTGAATCCACTTGCTGGGA
>posi5086
TAATAAGAATGAGACCAAAAAAAAA
>posi5087
AGCCTTATTGAAATTCTGTGGCTGTTCCC
>posi5088
TGCGCAAGTCACTGACTCTGTTAGGCA
>posi5089
GAAGACATGAGGGAATGCCTACCGTCCC
>posi5090
TAATTGGGGACTCTATTGTCCATTGAGTGT
>posi5091
TGACCAAAAAAAGTGTCCCCAGTTGTTCC
>posi5092
TAAATGTATCGGAGGCCCCTAGTA
>posi5093
TGACCTAGAACACATGACCTAGCTGAGGA
>posi5094
TAGAGATGTTCTATTGGAAGGTAC
>posi5095
TGGAAACCAGGCAGCCCTT
>posi5096
TAAAGACTAAAATTCCTTTTGTGCTTAAA
>posi5097
TGGAATATGTTCTAAGAAGGAAAAGTC
>posi5098
TAGAAACAAAGACACGATTGCCATTCCT
>posi5099
TGATTAGTTGTCGCATTCTGTGATGGTC
>posi5100
TAATTGCCTGTGTTCTGCTCCTGTAACCCT
>posi5101
TGAGAAGAGTTGCTTATTGT
>posi5102
TCCTTTCACAGGGGTCACCAGCGGATAAC
>posi5103
TCCAGTCTATGAACACATGTGCCACATTA
>posi5104
TGAGATTAAAGGCCGAGTGCTGGG
>posi5105
TATCATACAGATATTTCACTTCCTTAGGT
>posi5106
TTCCTTTGATGAAGAACTGTGATGTGGAA
>posi5107
TTCCATTGAGTATTATACGCCATCTGCA
>posi5108
TTCCATGACTTTCTCAACCTCAAATGCTA
>posi5109
TGATCCATCAGTATATACCACAATCCC
>posi5110
TGTGATTTCTCTCAGAGGATACAGAGCAA
>posi5111
TGTGATTAAAGGCGTGCACTACCATGC
>posi5112
TGAAATAAAGGCTATACTGTTTGATTGGA
>posi5113
TGGTTTCATTGCTTTTGAGCTTGTGGT
>posi5114
CTGTACTATCAGGACATTCAGTAGCAGC
>posi5115
TGGGATTAAAGGCGTGTGCCATCACTATCCA
>posi5116
TAAGCAACCAACAACCACCTCA
>posi5117
TAATCTGCGCATATGCCGAGGGTGGTTC
>posi5118
TGACTTATGGTGTCAGCAGTATTAACTTGA
>posi5119
TAGGGAATCTGATGCCCTCTTCTGGCCT
>posi5120
GCAGGAATTAGCTTATGCCACAGCAA
>posi5121
TGCGCAGATTATTTGTTTACCACTTAGAA
>posi5122
TATATAAAGATGCTGTCCATTTGAATGCTGT
>posi5123
TCTAGAGAAGTTTTTTAAATGTCCA
>posi5124
TCCAGAAATCCAGTGGGTGATTCAGC
>posi5125
TAACCCAATTTTGAGTTTCTTGCATTCCTG
>posi5126
TCCTGTATCAGAAATTTGGACTTTTTCTGT
>posi5127
ATGTTATGTTGTAAAATATCTACTCTTTGA
>posi5128
TAGTCTATAGGAGACAGATCTCAGTG
>posi5129
TGCAGTGCTTGTGACATGAATCACA
>posi5130
TAGAAAAGCCTTGTCTTCCTTATGTCCAA
>posi5131
TATAGATAGTTGGAAGCTATCAGGTAGGT
>posi5132
TGGCTACAATGAGAGCTAGTTCTCAGGGA
>posi5133
TTCCATGGTGATTTTAAGCTCAGTCAAATA
>posi5134
TGGGGTTATTTGTTTTTCTGGAGTCCACCT
>posi5135
TGAACTGTTCCAGTTTGCCATTGTTTGCCT
>posi5136
TATATGTACATGTATGTATATGCTTGTGCG
>posi5137
TCCCTGAGATAAGTCAAGAATAGTATCCGAA
>posi5138
TGGCCAGCGACCTATTGCTTAAGCATAG
>posi5139
TGGGATTAAAGGAATGCGCCAACACTGCC
>posi5140
TGAAAGTTTGATTTCATATTTGGTCA
>posi5141
GGCAGCCTTGTTGGTTTGGGCCTCTC
>posi5142
CAATTGGTAAGGTGCTTGCCTAGCGTGCAC
>posi5143
TAGTATCAATAGAAGAAATTTATACCAATGC
>posi5144
AGAAAGACCACCAACCCAAATCATCATGGCC
>posi5145
TGACCTCAAACCATCCTC
>posi5146
TAGCCTACACAGATGTGACCCTT
>posi5147
TTGGCTTATGAGAATACTAATGCAGGGT
>posi5148
TACGGTGTTTGCAGGTGAAGCTTGG
>posi5149
TAGATGGCAAAACTGAGGTCCAGAGAATGT
>posi5150
TAAAACAAAGCAAGTAGAGAAAAGGGTGCAC
>posi5151
TAGGAGATTTGTAAAATACGAGTTACATGT
>posi5152
TGGGATTAAAGGCGAATGCCACCACTGCC
>posi5153
TCGGACTAGTTTGAAGACCATGGATGTCAGT
>posi5154
TATGACTAACACAGCTTGCTTAGTTCTA
>posi5155
TACCAATCGCATTAGAAAAGTATGGGCCAAG
>posi5156
TAAAAGGCATTCTTTTTCCATTTTAAAG
>posi5157
TTGTGATTACAGATGTGTCACTATACTCAC
>posi5158
CACTTGATGAGTGATTCTTTGCTAACAGCC
>posi5159
TGTGTATGAATGTGTGGTTCCCAGTTTGA
>posi5160
TTAGTTGGTAGAGTGCTAGCTTAGCACACA
>posi5161
TTGATTGTCCCCTGTGCCTCAC
>posi5162
TGAGATGCAATGAGTAAAGCATAGTCTTT
>posi5163
TCATCACCAAGGAAGCCAGGACTGGAACTC
>posi5164
TGCCAAGATGGGAAATCCTTGCCTGCTCA
>posi5165
TGAAAGTCAAGAAAAATGAAGACTGAAGTGT
>posi5166
TAAATGCCACAATGCATATGGACTTCTAAAA
>posi5167
TGTAAACAATAGAGCGCGCGCGCCGGAG
>posi5168
GGAATTAATTCTACTCCTACCGGTC
>posi5169
TACTATACTGGGTGATCAGAACTGTAGGG
>posi5170
ACCATCTGTAATGAGATGTTTGCCTGTGA
>posi5171
TGAGTTCTTCTTGATGAGACCCA
>posi5172
TCCTAAGGTTGTGAAGTCTCCATTG
>posi5173
TAACTTGGATTTGCTCTGTAAATTAGCCTG
>posi5174
TATAATCAACAGAGACATGGAGGCTG
>posi5175
TGGTGTTATCGGCTATCTTAATACATC
>posi5176
TAGGAGTGTTATTCATCCAGACAAAAATGCC
>posi5177
TAGACGATTAACAGCCGCTGAGGGAGGGAG
>posi5178
TGGATAGTGGCTTTCATGATGATGGA
>posi5179
TGCAGTAAGTTCACAGAAACTAAGTT
>posi5180
TCCTTTCTGATGTAAATTGCCCTTAGCCC
>posi5181
TGCTCCTTCATCACTTTTGCAAGTGTTC
>posi5182
TTGTGACTGCCTAGCAACTTCTAGA
>posi5183
TCGATCTACAGCAAGGCATCAGGAATCACTC
>posi5184
TATCAATAAATCTCATGTGATTGCAGC
>posi5185
TGCTCAAATTGAGAATATACCAAATGTCA
>posi5186
CAAGAGGAAAGGCCCATTGAGGAA
>posi5187
TAGAAAGTCCTCATCTTTTCTCTGC
>posi5188
TTGACAAGCAGGAATAGCCACTACAGCCCC
>posi5189
TTAACATTGTCAAATGCTTAGAAAGATGCTG
>posi5190
TGATGAACCGCTTAGCCTTCC
>posi5191
ATGTGTCCGTTTTGCTCCTAATCTCTC
>posi5192
TGACATCGAACCCAGAGATCTGTCTGC
>posi5193
TAAAACGCCTTTTGTTGCCTGTCTACA
>posi5194
TCCAAAGAACCGGAGTACGAGTCCTATGC
>posi5195
TAAAGGCACAAACCATCACACCTGGACC
>posi5196
TGATAGTCTTCATTTGAGCTTGTTTC
>posi5197
TGATCAGAGGCGCCAAGGAAAAGAATC
>posi5198
TACCAGCTCACAACCACCTGTACTC
>posi5199
TTAATTTGATGAATACTCCCAATTGTTGTAAA
>posi5200
TGACAAATGTGCCTCAGGTTGTAAACTA
>posi5201
TGCTCCTGATGTGAGAAGTAGCTGGG
>posi5202
GGGGCTAGAGAGATGACTCA
>posi5203
TATAAACAGTGTCCTTCGCCTTACAGAAAC
>posi5204
TTAAGATGGGAAAGGCTCTCAGG
>posi5205
TAAAAGTGTTAGGAGGTTCCCCTGG
>posi5206
TAGCATGTACTGAGATGAGAATCAAATTT
>posi5207
CCCATTTCTAAGAAAGGGTAAAGTGTGAC
>posi5208
TGTTATGAATCATAACGTAAATAATCTGTGC
>posi5209
TAATCTTAATCTCACTGATATCT
>posi5210
TGAATTGTGGTCTCCCAAGAAGA
>posi5211
TGAAACTCATGAGTGCTTAGGTTAC
>posi5212
TGCCAAGATCCAGGTCAGAAACTTGTATC
>posi5213
TGACCAACGTTTGCCATTTCCACAGCGGCT
>posi5214
TTGGTTGGAAATTCCATTGTGCTTAT
>posi5215
TTGAAGAAAGGTCAGAAGCT
>posi5216
TGCCTCTCCCGCACCTTGTTTGCTTT
>posi5217
TGATGTAAAGTTGTCTCCAGTTTCT
>posi5218
CCATTTTACAGATATGAAAGCTTGAGG
>posi5219
TCCCAATATTGCCAAGAGTTTGTGGTCAGC
>posi5220
TGATAATTTGTCTGGTTAGCAGCGTGTTGT
>posi5221
TCCAAGGTGTAGAACGGAAATACCCGGGAGGT
>posi5222
TATTTAAAAAGGAAACAATGGATTTGAGA
>posi5223
TGTATGACTGACTACCATGACCACCTGGTT
>posi5224
TGATCTTTGCATTATGCTCCTGAGACCGGA
>posi5225
GACATGAACACAGGTGCTCAGATAGCTTT
>posi5226
TGGAAGGTTGAACACACTTGCGCT
>posi5227
TAGACTTTCTGTCTCTCACCTTTTGAGACAC
>posi5228
TGAGAAATACTTCTATTTTCCCATTCTTGCC
>posi5229
TGTGTATGCAAATGTATATTTATGTGGGT
>posi5230
TTCAAGGAAATCCAGATTCACCTTCACAGC
>posi5231
CAAGAAACACAAAGAATGGACAGCAAGT
>posi5232
TGATAGGCCTGACCATGCTTTTGTTTGGAAGA
>posi5233
TCCAGAAGAGAATAGATTGAAAA
>posi5234
GTGAACCCCGGTGAAACCCAGTGG
>posi5235
TAATATGGTTTCAAATTTCACATTGCAATTT
>posi5236
TACCTATAATTCCATTGTTGGAGAGGCAAC
>posi5237
TAAGAAACAATACAGATGCATCCTGTGTCC
>posi5238
TGTTGGGTATCAAAAAGGATATAAAAGATA
>posi5239
TTACAGGCTCTTGGTTACTCTCTAGA
>posi5240
TTTGCCTCTGCTCACCACA
>posi5241
GCTAATCTGCAGTCACTGCTCTCAAGTGCC
>posi5242
TAAAAGGATCATTTGACTCCCAAAGGGGT
>posi5243
TGGGATTAAATTATGCTCCACTATGCCTTGC
>posi5244
TGCCAGGAAGCCTCCCTCC
>posi5245
TGAATTTTTATTCTGGATCGCGTTAGGAAC
>posi5246
TTTCACAGATGAGGAAACTGAAGCTTAGG
>posi5247
TCTGTGTTGCTTCTACAGTCTGCTTGCTCA
>posi5248
TGGGCATTAGACATTCATCTCTTGGGTGTA
>posi5249
TTGGTCCCTTCATAGCTATCCTCGGCTGC
>posi5250
GACAAAAATCTAGGTGTCTTTTCAG
>posi5251
TAGATGCTATGTCAGGCTCACAGAACTG
>posi5252
TGGTGAACCCTTTAGACATTGAA
>posi5253
TGGTCATGTAATGGGGTGA
>posi5254
TGGCTCATTCACACGTGTGCGTA
>posi5255
TGAACATTGCAATAATATGGTTTACATTGC
>posi5256
TTCTAGGGTAGAAGGACAAAGCAC
>posi5257
TTGGCATGGATTACAAAGCTTTGGGCAC
>posi5258
TGCACTGCAAGGTCGCAAGGTCGCAA
>posi5259
TGGTAGACTTTGTGAGCAACCTGCACTAAA
>posi5260
TACATCGCAAAACCCTACCTTGGCAGC
>posi5261
TTGGAGATGGTCTGAATTTGGTTCC
>posi5262
TGTGTGATCTGTGGGATATTTTGCTCCCCGC
>posi5263
TGAGGTTTTTGGTAGGTTTCATCGAC
>posi5264
TGGACTCTTAAAGAAGGCTTCTGAGT
>posi5265
TCTTTAGTAACATTGATTCCCCTTGCTAGA
>posi5266
TGCATGTCACCATGCTTCCTGCCAT
>posi5267
TGGTTAAAACAGCTATAACAAAACCCAAAAA
>posi5268
TGAAGACCATGGATGTCAGTGGCTCA
>posi5269
TGGTTTATTGATGGATGAATCTATTGTGA
>posi5270
TCCCAGTCTTACTGAATGATTTTCTTTAATG
>posi5271
TACAAAGCATTACAGGTAC
>posi5272
TGAACCATCCTTGCACTTGGAATGAGACCC
>posi5273
TAGCTGCATATGTATCAAAAGA
>posi5274
TGTAATGATATAGGATGCCCTCTTTTGGA
>posi5275
TAGCATGGATGGTGAGCTAGGAAAGCTACC
>posi5276
TGAAGATTCTGATGACCTGGGTAGAAGGTA
>posi5277
TGAAAAAAAAATTCTAAGGAACACAATA
>posi5278
TGAGAATTAAATAAATCAGTGCCTGCAAAGT
>posi5279
TGAAAAATGAAGGCACAGAACAGGTGTCACT
>posi5280
TGGATATTAGCGCTTTGTCAGATGTAGGA
>posi5281
TGGCTGCCCTTGAGTGAGTTAGTCTAGA
>posi5282
GACTAACTTGTTATGGTACTGTTCTGCTC
>posi5283
TGAATTTGCTCTTTCAGTAAGCAATAGACTC
>posi5284
TACCAATCGCATTAGAAAAGTATGGGCCA
>posi5285
CCCAATGCCTTTCCTGTACCACAGTAGACTC
>posi5286
TGCTTTCACAATGCTTTAGGCTGTGCTAG
>posi5287
TGTGATTAAAAAGAAATGACCAAAACTAAC
>posi5288
TTCAGAGGTGTGATCTGATTGGGACATGAC
>posi5289
TCTCCATCTCGGAGAGTTCTTCACTGC
>posi5290
TTGTGCAATTTACCCCAGACA
>posi5291
TGGCAGACCCTTTAGACTCTCC
>posi5292
TAAGAATTAAGAAATATGGTATCCCTACAA
>posi5293
TAACATAGTGAAAATGGCCATCTTACC
>posi5294
TAAGCCAAAGTAAATGGTTTTATAAGTTGCC
>posi5295
TACTATAAGATGGCTGTCACCCC
>posi5296
TTCACGCAGTTGAATCCTTCTCAACAGTC
>posi5297
TAATGTGTAAGAGTCACTCAGGTGGTAC
>posi5298
TCAAACCTGAAAAGAATTGTC
>posi5299
AAGATAAAGTGTGATGGTTTGATTCTCA
>posi5300
TGCTGTATCCAGCGTGGGATGC
>posi5301
TAAGGGCCTGAAAGGAGTTTCTCCAGT
>posi5302
TAGGAGTTGAACATGGATTTTCAGGGCCCA
>posi5303
TGCAAAGTATCAAACAGTATTTGGCTCAGA
>posi5304
TAGCAACCGTGGCAAAACAAGGTCTAAC
>posi5305
TGAAAAAGTCTTTTGTGTACCA
>posi5306
TTTAACATGAGCTAAATGTTGCTATGGTAC
>posi5307
TAGGAATCTGATACTTTCTTCCAGGAGCCT
>posi5308
TGGAAGCTTAACATGGCCTTCTCTGGTAC
>posi5309
TGAGGTGTTACTAACATTGTCAAAGCAGGG
>posi5310
TGGACATTTTCAGCCTTGAGATCAGTGTCT
>posi5311
TGAAAATGGATGCTTATTGACTCTTC
>posi5312
TTGCACGGGATAGAGTGAGTGTGCTTCAG
>posi5313
TGAGAGAAATTCACCAAAGAACTCATGAGG
>posi5314
TGTTAACACAAATACAAAGCCTTCCTCTCAA
>posi5315
TGAAATTAGTGGTGTTTGGACTTCTT
>posi5316
TAATACTATCAGTAATTCCCTAAGGCATGC
>posi5317
TACAAAGCGACATCCTGTCTCCAAAA
>posi5318
TGGTAGGTCATCATTTTCT
>posi5319
TGGTCTTGTTTAGGCAGCTATGTTGGTGA
>posi5320
TGAATAAACCTGGCATGGTAGTGCAGCAC
>posi5321
TAGTCTGAAAAGGAATCTGGATGG
>posi5322
TACATTCACTAGTCCTCCCTGCACA
>posi5323
TAAACTACTGATAGACAGAATAAACCTTTTC
>posi5324
CCATTTTACAGATATGAAAGCTTGAGGTT
>posi5325
TGGCCTTGAACTTCCCATCCTTCTGCCT
>posi5326
TATTGGTCTTGGATGCTATAGGAAAGCAC
>posi5327
TATCTGGGATAGATGGTGGAAAG
>posi5328
TGAGCCAAAATAAATCTTGAAGATGTC
>posi5329
TGGTCACTCCTTGAACCCGTGTGTCTGC
>posi5330
TGAGATGACTCTGTGGTGGGCCATGC
>posi5331
AACCGATTCACGGCCCATGCTGACTTTGT
>posi5332
TACCAGGACCATGATGATTTTATCACAATA
>posi5333
TGCAAAGCCATCTCTGCAGTAATGCTGGA
>posi5334
TACCATAGAATAAACCTTACCTCTGGGGTAGA
>posi5335
CTGGAATTAAAGGTGTACACCTCCACCCCAG
>posi5336
TAGGAACATGACTGCTTTGTAAAGG
>posi5337
TACCAAGAATTGAGTGGGTTTCACCTCCAC
>posi5338
TGTCACGCTAGTGGCCTCTACTCCAATC
>posi5339
TAAAACAGAGACTTTTAAAGTATATACGGATT
>posi5340
TTCCTACGCCAATGGTGAGACCGCAGGTT
>posi5341
TGACAGATGGATGACAAATGCCCGAATGA
>posi5342
ACGTTCAGTGCCAACCAGCCT
>posi5343
TCAATGATGGATTTGTGGTCCCTGC
>posi5344
TGGGATTAAAGACATGCACCACTATGTC
>posi5345
TAAAATGTAAAAGAGGCCAGACAACAAAATGT
>posi5346
TGAGCACAGATAGACCTAACAGGGAC
>posi5347
TCTACAAATTAAACAGAATGCCTTACTAATA
>posi5348
TAACAGTATCACCTGCTAGAGACCATGTGT
>posi5349
TAGAAGGGACAAGGGACAAAGGAC
>posi5350
TGGAAACTGACAGCCACTCTTCC
>posi5351
TAGGAGTCTCACAAAAACCCCAAG
>posi5352
TGGATCAATGATCAGAAGTTGAGCTGCCCT
>posi5353
TAGGCTGTTGGGATTCTCAGATTGAGA
>posi5354
TGAAAAGCCTAAGAAGCTGGTGATG
>posi5355
TTAACTAAAGAAAATTTTCTGACACTTGAG
>posi5356
TTCCAGTTAATTTTCTGGTAAGAGGTCAG
>posi5357
TGATTATTCCTGGGGGAATTCCAATTT
>posi5358
TAATGAGATATGGTGACCTCTTCTGGCC
>posi5359
TCCCAAGTTACTCACAGTGTTTGCAAAG
>posi5360
TATTGTTGTGAAGGGAAACCTTGGACAAGGC
>posi5361
TGCAAGGCTGCACCAAACTAATGGTTC
>posi5362
TAGATGACTATCTGGAGGTGGCC
>posi5363
TGTTTAGATCCTACAAGGGTGTTCTGCTAATG
>posi5364
TACAACAAAAGATGGCAGGGACCA
>posi5365
TAAATGTACGGCTATGTCAGCCTTGGACGGTC
>posi5366
GTATTGGTCAGGTGCTGGCAAAGCCTCTC
>posi5367
TGGAGAGATGGCTCAGCCG
>posi5368
TACAGGTTAAGCTAACGAGACAAAGTATCA
>posi5369
TTCGAGTTCCAATTTTTCGATGTGTCTAGC
>posi5370
TGTGATAGCCCTTTCCTCAGCGGGAGCA
>posi5371
TGAGGAAAGAGATGCAGCCCTCA
>posi5372
CACCACTTTAGTGGCCTTATCTGCCAAATC
>posi5373
TTATTATTCTAAATGTTAATTGTGTGCCCCT
>posi5374
TAAAACATTGGCAACCCTATGTTGGTCC
>posi5375
GCAAGTTTGAGGCTTTTTCTGTTTG
>posi5376
TAGATTATTGCACATCAGTGTGAGAGG
>posi5377
TGAATAACATACAAGTCCTGGAAGAAGGG
>posi5378
TAACTGTATATGGGATGAATCCCCAGATG
>posi5379
TCCAAAGTAATAAAGGTCAGATTTGGTAGA
>posi5380
TAGTAAAGGATTCGATTCCCGGCACCGGC
>posi5381
TCCTATGATTCTGGTGCAAAGTGCTT
>posi5382
TAGGACTAAAGGTGTGTAAGCCACATTGGA
>posi5383
TGGCATACCCTGACTCCTACCCTAAAC
>posi5384
TGGCTTTCAATTTCAATAGCCCCTGCTC
>posi5385
CTCCATCTCGGAGAGTTCTTCACTGC
>posi5386
TGAGATTAAAGATATGTGCCACCATGC
>posi5387
TATTCTGGGTCCCCACTGATTATCCCTGC
>posi5388
TGGACTAGGAAATTGGACCAATGGACTC
>posi5389
TAGAATGGATGCAGGCCT
>posi5390
TAGGAAACATTCTTTCACCTGTGTCTGCTT
>posi5391
TTGCATCAAATTTGTGCTGTCTGTATGC
>posi5392
TAAGGAGCCATGCCTAATCTCC
>posi5393
TACTACGTATGTCTCTCTTTGACTG
>posi5394
TACAGATCAGTACATTTTAGTGTATCTACA
>posi5395
TTTCTTCTGACTGTGTGTAGGTGCT
>posi5396
GTCTGGCCTGCTTACTTAATATATCCTGT
>posi5397
TGAAGCAAGAGCTTGAGGCGGCC
>posi5398
TGCATCTATACCTGTATGCCTGAAGA
>posi5399
TGGACCACCATTTGTTCCTAGTGTCTGAA
>posi5400
CTCACAACCATCTGTAATGAGATCCGATA
>posi5401
TGTCTTCAGTTTTTGTGCCATTATGGTCGA
>posi5402
TGCTTAATACGATGATTTCTGAATCCT
>posi5403
TCCATTTGCCTAAGAATTTCATGAATTCA
>posi5404
TGGTCTTAGGTGACCCCTG
>posi5405
TGGGATCTTTGAAGGAAAGTCCATTTCAAAT
>posi5406
TAACCACAAGTCCAGGATGTATGGAAGAAAA
>posi5407
TGGTTTTGAAGATTTATTGTAA
>posi5408
TATGACTACCTGGTTATGACTCTGACTACC
>posi5409
TAGATTGGGCACTGGTTAGAGATC
>posi5410
TGAGTGCCCGTCTTTTGCCAGG
>posi5411
TAAAAGAAGACACCAGAGTGAGCTTGCGTGC
>posi5412
TAGGAACTGGATAAAGACTTTAAACAAGTTA
>posi5413
TTCATTCATTCATTCATTCATCCATACATTC
>posi5414
TACAAATCGAGTTCCAGGACAGCCA
>posi5415
TGAGATGGAGGTGGAGTTGATGT
>posi5416
TGCCAAGAGAGATTCATCAGTTTGAG
>posi5417
TCATATGGAGACATTTTCTTGATGC
>posi5418
TATAAAAGTCTTGTCTTCCTGCGTCCA
>posi5419
TGCATGCATGGTTGTGTTCACACAG
>posi5420
TGCGCAGTGGTGAATGTGGCTTATGTCAT
>posi5421
TAGGTAAACAGTGTCACCAGGCAGG
>posi5422
TGGCTTTCTAACAGACAGGTCCCAG
>posi5423
CCCTTTCTTTGACAGAGTGTAGGCTCCACGA
>posi5424
TAAAAAACAAAAAACAAAAAACAAAACCGTTT
>posi5425
CTACAATAAACTACCTCCTCCACCATACC
>posi5426
TTTGTGCTGTCTGTATGCACTTGGGCGT
>posi5427
TTTGAGCGTCAGGGTGTCTTCTTCAGATCT
>posi5428
TATTTATTGAGTGCCTATTAAGTGCCAC
>posi5429
TAAAAATACTTTAAATCTAACATTCCTATC
>posi5430
TTCACACTTTGTGTTGCTTGCCTTTAAAA
>posi5431
GTATCTATTATATGCCAGTTGTCTAGGAACT
>posi5432
AGTGTATGCAATGGTGTCAGCATTTG
>posi5433
TGGTCTCTTGGCTCACAGGAC
>posi5434
TAGAACTGCGAGGCAGAACTAGCCCCGTTCT
>posi5435
TGACATCTGTCCCAGAGTTGGCT
>posi5436
TAACTATTGCTGTGAGGAGCCGCCATGA
>posi5437
CTTGCTCAGGTCTTTTATACAACCC
>posi5438
TACAGTTCACTCATGGAGAAAGAAAC
>posi5439
TGCCCAGAGCCACTTTAAAGCAGATGTGGA
>posi5440
TAATACTCACAGTTGCCAACTTCATTAGGG
>posi5441
TTTTGTTTTTAACATGATGCCCAAACACTT
>posi5442
TCTTTTGTTATGGGCCACCGCTCTTGCCA
>posi5443
TTATGACTAATCGAATACAGATGTGATGC
>posi5444
TCGTGGCGATAGCTATATTGATTCCAGAT
>posi5445
CAGAGGTTTAGACGTGACTACCACTGC
>posi5446
TGGTGACTTCCGGAAAGCCTTGG
>posi5447
TCCCATCAGTAACTAAGACTATGTATGCCT
>posi5448
TCCTAATGGTGTGACTCTTTAATACAG
>posi5449
TCACACTGATTGATCTGTGAATACTGAACCA
>posi5450
TTTGAGCTTATAGTTCCTGAGTGACA
>posi5451
TAATATGGTTTACATTGCAATAATATGGTTT
>posi5452
TGAGTAAAAGAAATACAGAGGCAGACT
>posi5453
ATTGCTCTGTCTACACAAG
>posi5454
TAACAATTCCCCTACTGTCACTACTGC
>posi5455
TAAATTGAAATAGAAGTACAATAGCGAATTT
>posi5456
TGTATCTTGATTGTGGTGATGATTAT
>posi5457
TAAAATGTAAAAGAGGCCAGACAACAAA
>posi5458
TCGGGTTTTTTTGGTGACTGTACACAGG
>posi5459
TGATTCATGCCAACACTCAGGAAACGGA
>posi5460
CTCAAGGCTTAAGTGCACAAGCAAAAGG
>posi5461
TGGTGTCCTTCACAGCTGCTTC
>posi5462
TGACATGTCTCAGCCAGAGAGTTCTTGCCT
>posi5463
TCTGAAAGGTACCCGAGCTTCATCACAAG
>posi5464
TACTACAAAAGCTATCATGGATATTGCTGC
>posi5465
TGATAGATTGCCCTGAATTTCATCCAGAAT
>posi5466
TGTCCAGGACCCTTTTGTTAACCTCCC
>posi5467
TCATTTTACAAATGAGGAACTAGGCTCAGGG
>posi5468
TTCCTAAAAGTAAGAAAATGCAGAGGTA
>posi5469
TAATCCCAAAATGAGAGGAGAAAGACCA
>posi5470
TCCACATCATTCATTTGTGCCATTATTAAT
>posi5471
TACCCACTACAATAAGATGCTTCTCTGACC
>posi5472
GCCAGGAAGTAGGCACAAAGTAACCCAGGA
>posi5473
TGACCAACGTTTGCCATTTCCACAGCGGC
>posi5474
TGTCTTTCATGCTGTCTCTGGTTC
>posi5475
TAAACCTCTTTCACGTGGCACCGCCTT
>posi5476
CTCACTGCTTATAACTTCCCTTAGAGG
>posi5477
TGATTGATGCCCAAGACAGATAATGC
>posi5478
TAACTACAAACGTTTCTGCAGAGCCTGCT
>posi5479
TTGGTGTGAATATGCTATTATTAGTAAGG
>posi5480
TAGACCAAGTTGGAGCCAAGAAAGAAAAATA
>posi5481
TACAGATGAGAAAATTGAAGGCCAGAAAAGT
>posi5482
TACAGACTCGACAAAGCCACACCTC
>posi5483
TTCTACAATAAAACTCTAAAACCATAGATGG
>posi5484
TTATAATGTGCCAGGTACTGTTTTTAATTA
>posi5485
TGTTGTTCCACCTATAGGGTTGCAGAT
>posi5486
TGGGAATTAATGCAAAAAGCTAGAGGAATT
>posi5487
TACAAATCAGAAGTTCATTGCCTACTCACA
>posi5488
TGAGCAAGGAACAAGGAGCTAGG
>posi5489
TGAAAGAGTTATTAGCCACCAAGTAT
>posi5490
TGAGCCAAAATAAATCTTTGCTCCTTTCTCGG
>posi5491
TAGAGTTCTTTCATGAGTTCACTGCTGG
>posi5492
TCAAAGCAGACTATCTAGTTCTCTGG
>posi5493
TGAGCATCATTAATGTTAAGGTTGAAGCA
>posi5494
TGTCCAGTCAGGAAACAGATGGACGCTC
>posi5495
TGGTGTTGCAACGAAAATGGTTTTGTCT
>posi5496
TGTGATAAAATATCATGACCTAGAGAAACT
>posi5497
TGTGATAACCCCACTGATATGTGTGCCCA
>posi5498
TGCCAGCCAGAGATGCCAAACAA
>posi5499
ATGGTGATAATGGTCCCGATCGGATACCTG
>posi5500
TGAGTTCGAGGCCAGCCTGCTA
>posi5501
TGGTTTTGTGTCTCCTAGCCATCAGA
>posi5502
GAGAAGGTTTACCTATCTGGGCC
>posi5503
TAGTGCTCAACCAATTGTTTGATGCATGC
>posi5504
TAAAGAAACTATCTGCAACTGTTGAAACC
>posi5505
TGGGCTTAAGGCATGAGATACCATGCTTGCT
>posi5506
TTGCCCTCCCAGATAGACCCTTGA
>posi5507
TTCCTCATGGGTAAAATTGGGATATCAA
>posi5508
TGCCAAGTGTCTTTGTCTTTCCC
>posi5509
TTCACTTTCAGTGAGTGCATACCATGTGTGT
>posi5510
AGCGCGTGTATAGAAGATAAGAAATTGCTT
>posi5511
TGGGAACTCTTGTTTGACTGTGCAGG
>posi5512
TTTTGACTCACAGTTTCAATGGTTTTA
>posi5513
TCACAGTTCTGTGTATTGATTGGTTGGGC
>posi5514
TGTGTGTGTGTGTGTGTGTGTGTGTG
>posi5515
GGCTCATATATTTGAGTGCTTGGTACCCA
>posi5516
TAGAGCTAAATCCTGTGACTAATAGATTAAA
>posi5517
TCGGCACTCGATCTACAGCAAGGCATCA
>posi5518
TAACATGTTTAGGGTAGTGGGT
>posi5519
TGTTCTGAAAGGTTATGTGACCACCTA
>posi5520
TGGGCTACAAGTGAGACTGTCTCAAAAA
>posi5521
TCCCATGTGGAGGGACTTGGA
>posi5522
TGCAGCAGAGCCCCAGCAGTTAC
>posi5523
ACCAATCCTACATCCAATAGAGGGCT
>posi5524
TGGCATGTAGTGGATGGGTGCTAGG
>posi5525
TGAGCCAAAATAAATCTTTGCTCCTTTC
>posi5526
TAGACTGGTTGTCTTTAATCCAAGGTGCTG
>posi5527
TAACTTTTACGGTGTGGGTGCCAAG
>posi5528
TGCCTGGCTCAAAGTTTAATTTTTAGCTC
>posi5529
AGGTCGCACAGCTAGTTAGCAGCAAGA
>posi5530
TTGGAGCTTGTGAACTTGGCAA
>posi5531
TTGAGAACAATCTTAAGAAATAGGGAG
>posi5532
TAGGCTAAGTGACAACAAGTGG
>posi5533
TTTGAGAAAATACGTCTTTGGTGTTGAA
>posi5534
TACATAATAGTAGAAAGTAGGTGGATTGT
>posi5535
TAGTCCATAACTACAAGAGTCCAG
>posi5536
TACTAATGCCTGAAAGGGCTGGGAAAGT
>posi5537
TCATAAGAGTTGTTTCAGCCATGGTGTC
>posi5538
TCTGTGAAAATAGGTGGTGGGAAG
>posi5539
TGAACAGTCCTTGATTTGGGTCCCTCCT
>posi5540
TACAAATTGAGTAGCGTGCCCCTCATATTC
>posi5541
GGAAAACTAGGCCTGAGCTCAG
>posi5542
CGACATTTCTTTTGTTATGGGCCAC
>posi5543
GGTATCAATCCATCCTGGCACATCAGTC
>posi5544
TAGGCCACACTGGGTGCCAGGC
>posi5545
GAAATTTGAGAAAATACGTCTTTGGTGTTGA
>posi5546
TACAGGAATTGGTTCTCTCTTCTGTC
>posi5547
TGAGAAGTGCTCTAAAAAATGTATAAAAGGT
>posi5548
TATATCATGGCAGCCAGGAAACAAATAGAGT
>posi5549
TAATGCCTTTGTCAGATTTTGAGACGC
>posi5550
TGATAATCATTTTTAGGGGCAAGGC
>posi5551
TAAGAGTCCCATATAAGCCCCGCTCT
>posi5552
TGATGTGAGCTTCTGCAAATGATGAG
>posi5553
TCCCAAACGGCCAGTTTGCAGCTGTCATGG
>posi5554
TGAAGTTAAATTGCATGCTTCAGCCA
>posi5555
TGGACCAGATAGAAGACATGTCCTTGGCTCC
>posi5556
GCTTTAAACATGGATGTACTCCAGATAGC
>posi5557
TCCAGAGAAGACCTGCATCAGAGA
>posi5558
TGAGAGCCAAATCCATGTCTCCAGTGAG
>posi5559
GAAAATGACATAATTGCATTCGCCTTC
>posi5560
TGCAGCTTTGTGGATGTATGTGCT
>posi5561
TCACAGAAGGACACAGCCTGTTGC
>posi5562
TTGTGACCTTCAAGGATGCTGTGC
>posi5563
TGAAAAACTAAAAGAGTATCCGAAAGATGG
>posi5564
TGAACACTATTTCAGACCTCTGGC
>posi5565
CCCGCATGTGTGCCTGTGCACCGCAGGCGTG
>posi5566
TACTCTCTCTCAGTACCTCACAAAACCTC
>posi5567
TCCCCATTTCACAGATGAGGAAACTGAAGC
>posi5568
TGGTGACATTTATTGTATGTGCATTTTCC
>posi5569
GGCAGTTCGTGTCTTTGAAAGTCCAACAGC
>posi5570
TGAGTTCAAGGACAGCCTGGTCTAAA
>posi5571
TGGGTGACAATGCCAAACTCCC
>posi5572
TAAAAGCCAGCCTGACTACAATTCCGTACC
>posi5573
CGGCCATGGATAACCGGGTTCACCTG
>posi5574
TGCTTTCTTAAAAGAAACCAAGACCACCAGCC
>posi5575
TCTTAACTTAGGTGACAATTTTCTAT
>posi5576
TATTGTATTGTTCTATGTTTTGTT
>posi5577
TATTTTAGTAGGATGTAACTTGGAG
>posi5578
CTTTTCTGTCATATGGTGATAATGGT
>posi5579
TGAGAATCTGAGTGGAGTTGGGAT
>posi5580
TCTACAACCGTACCTACTCTTAGATGCCAA
>posi5581
TGGACTTGAGGAGAATCACTGAACTTGGTGT
>posi5582
TGAGCTCTGGTTACCTGTGTCCTTC
>posi5583
TACAAGCGAATGACTTTGAAATAGGTTTGA
>posi5584
CAAATGTCCAAAGTGATCTAAATTATAGAC
>posi5585
TTTTCTATGTGCTAATCACTATTTGAGCCA
>posi5586
TACACAGCATCATGTGCAGCCT
>posi5587
TCAGTAACTAAGACTATGTATGCCTTGCAGC
>posi5588
TGTGATAAACACCGTGACTAGAAACAACTT
>posi5589
TGATATTCGCGGGCAAACAGCTGGA
>posi5590
TAAGAAAGTGACCTCAAAGTACACGGATGTC
>posi5591
TGGTGTACTGAGGCTCTTCCTTAC
>posi5592
TGCCCGAAGTGTCACAGCTCTTAGA
>posi5593
TTTTAAGGTTAACAGATAGGCAATGGAAAT
>posi5594
TACATCATTGCCTATAGTCAGCA
>posi5595
TGGAAAAGGAAGCAGGCTTTGCGAA
>posi5596
TATTCTTGCATACGGCCTGATCTGATG
>posi5597
TCTTCAAGAATTTTCTTGAGAATGTGCAA
>posi5598
TAATCTGTGCTTTCCAATGGTCTTAGGTGAC
>posi5599
TAAATTTCCTATATTTTTGTTTGTGA
>posi5600
TGACTCAGAGAAGGAAGACACACGGA
>posi5601
TAAGAAAACTGGTATGTGGTTGCCTG
>posi5602
TGGGAGGTGATCTTGGAAATATAACTTTGA
>posi5603
TACAATGAGTACCAATTTTGCTTTGAATACT
>posi5604
TAGCTTTGTGGAATTGTGAAACCAGA
>posi5605
TAGGATTGGTAAAGATCATTCC
>posi5606
GATGGACAGATGCCTGAGGCAA
>posi5607
TTTCTCTTTCCCCCTGCCT
>posi5608
TCCTTTTGTAAAGTAGGGCTTCTGTGTCA
>posi5609
TTCAACACACACTTGTTGGTAACCTCTGGCA
>posi5610
TCCTTTATGTCACAAAGCTAACAAGAGACAG
>posi5611
TCAGATTTTGAGACGCTTTGACTGTGAAG
>posi5612
CAGAAGTTCAAGGTCATTCTCTGCCACAT
>posi5613
TGGAATTGTTTGTGAAAATTTCTTGCAG
>posi5614
TGAATCATTGGTGGAGAAGGGAACATACC
>posi5615
TGGCTTTTATCATGAAGGGCTGTTGAAC
>posi5616
TGAATGTTTGTGCATGCCTGTGTACC
>posi5617
AGCCAAGAAAGAAAAATAGTTGGGTCCTGA
>posi5618
TGGCTCTGAGTGGTATATGTGGTC
>posi5619
TGAGGTCACTAATTACAGAGAAGCAG
>posi5620
TGATATGGTAGCGTACTTATGTAGTCTAG
>posi5621
TGAGAATTCTGGACCAGCCTGGTGTGCAC
>posi5622
TGAGCATTTTGATTTTTGATATTTCTAGC
>posi5623
TTCTAGCTACCTATTCTTACTTCAGGCCAG
>posi5624
TAAGAATAGATTCAATTATCTACACCTAGT
>posi5625
TGAGTCAATTTATTTGTGTCTCTGG
>posi5626
TGTGTTAAAATGCTTGTTCCCAGCTT
>posi5627
CCAAGCCTCTAGTGCACCA
>posi5628
TGGCAAACTGAGGTGTTACTAACATTG
>posi5629
TAGATGATCTGCTAAGATGCCA
>posi5630
TGCCTTGCTTTAGTTCTTGCCTCCAG
>posi5631
TGGCTCCGCCTAGTGTTTGGGTATGA
>posi5632
TGCCAGACTGACATGCTAAGGTATTCAGCCT
>posi5633
TCCTTTGATGGCTTGTCATCAGGTCCTGCCT
>posi5634
TTTAAAGCTATGATTGATGCCCAAGACAGA
>posi5635
TCTGACTACCTTGTTATGACTATGACTAC
>posi5636
TTTTGACTCACAGTTTCAATGGTTTTAACC
>posi5637
TACACTCCCAGAAGAAAAGCCATTGTTCACTA
>posi5638
TGGCTAAGAGAATTGGCTGTTCTTCCAGA
>posi5639
TCCAATAAGGCCCTCCCTACA
>posi5640
TGAAGAGTTAATGGAGCACTGTGGA
>posi5641
TGTGATAACCCCACTGATATGTGTGCCCATA
>posi5642
TTATGATGTTGCCGTAGGCTGGCCTTGA
>posi5643
GAACATGAACTCGCCCTCCCTCGGCTCCTT
>posi5644
TGAAGTTACCGCTCCCACAGTCCCCAC
>posi5645
TGAAAATTTTATTTTATGTTTGGTCCCTT
>posi5646
TACTTGCACCTCAAGCTGCTCCGGAC
>posi5647
TGAGCAAAGTCATTGTCCAAGACCTACCCA
>posi5648
GGAACACGGTTTTGCCTAAAGTGCCTT
>posi5649
TATGAGTTGTGATGTAAATATCTGAAATGC
>posi5650
TATGTTGGGTATCAAAAAGGATATAAAAGAT
>posi5651
TGGAAGAGGAGGTTAATGTTCAGGG
>posi5652
GACGATGGGATATGTTGTCTTTTAAT
>posi5653
TCTCATACAAGCTTGCCAGGTCCACTCAC
>posi5654
AGAAATTTCAAGACTGTACTACCTTGTAGA
>posi5655
TGAGATTGCAATATAGCCGCGGCTACTCC
>posi5656
TGGGAATGTGCTGCCATGTTCTAATGCCAGT
>posi5657
TCATATCACACTGGTTAAAACAGCTA
>posi5658
TGGGCTAGGCACCAATTTATGAGTGTAGCA
>posi5659
TATGATTGATGCCCAAGACAGATAATGCTT
>posi5660
TGCAACAATTGAAGTGAAA
>posi5661
TGGATTGAGATCAGGGACCCCTACGAAAGA
>posi5662
TAAGATCAGATGGTGTTTCTTAGGAGCCGT
>posi5663
TGGTGACATTTATTGTATGTGCATTTT
>posi5664
TGTGGTCACATTAGATGTTGCTACTG
>posi5665
TGCAAGCAGTTAGCGCTCACACTCACGCAC
>posi5666
TCTAACGTCAGTTAACCCCACTTAGAAA
>posi5667
TAAGAATTTGACCAAATAATTCAGAAGCC
>posi5668
GTTGAAAATGATGTCTTTTGTCCACTG
>posi5669
TACGTAGATTGGTACCTAT
>posi5670
TACAGGTTAAGCTAACGAGACAAAGTATCAT
>posi5671
TAGCCTGGGTATCATAGTTGAAGTCCTTCC
>posi5672
AGCTTGATTTCTGACTTCTCAATATTTGCTA
>posi5673
TAGGGGATAGTCTCATAGGGAACTTTCTAT
>posi5674
TAATAAAAAATAAATCTTTGGGCCAGAGC
>posi5675
TCCATTTCCCATCAGTAACTAAGACTATGT
>posi5676
TTCAAAGGATGGTTATCATTTGACTGCTT
>posi5677
TGCTAGAGGTAGGGGCCCGAA
>posi5678
TGGTGTGAGTTGGAGAACTCTGG
>posi5679
TAAGCTATTAGTGCTCTGTTACGGAAAGT
>posi5680
TATCTGACTCATTCTGTCAAATCTTTCTCTGT
>posi5681
TCCCCTAACAGGAAAAGTGCCCAGATGCCT
>posi5682
TACCCATGCTATAGCCTGAATGTTGTGTGC
>posi5683
TGCTTAGAAATAACCATTTTTGTAACTGTG
>posi5684
TAGTGAATCCTTTTTCATTTGGG
>posi5685
GAAAGTTGAAATTATAGGAGTGAGCTC
>posi5686
AACCCAGTGACAGTAGCTGCCATTTTGCCAA
>posi5687
CTGGTGCTCCTTTTGAGAAATTACATTCA
>posi5688
TAGTTTGATAATCATTTTTAGGGGCAA
>posi5689
TGAAGTGATTCTAAAGGAACTTATGTGCGG
>posi5690
TACATTTCAAATGTTATCCCAACTCACAGAA
>posi5691
TCCCAATCTCGTCATTCGTTAGTTGCCTGT
>posi5692
TATACAGGGATGTTAACATCCTAGGCC
>posi5693
TGCAAATCTACCTGGTTTCGCCTCC
>posi5694
TGTTTTAGGCTTAAAGCTATCTTATAGTA
>posi5695
TAACTACAAACGTTTCTGCAGAGCCT
>posi5696
TAAATGGAAGTCCAAGATCTAGCAGT
>posi5697
TAGAGACTGTTGGGGGGGCGCAGA
>posi5698
TACTCAAAGTGTTGATGAGACTAGATTTTT
>posi5699
TGACTCTTTAATACAGTTCCTCATGTTGC
>posi5700
TACATCTTTTAAAGGCAAACAAAAGGCTGG
>posi5701
TAAAACCCAGAAGTGATTCC
>posi5702
TTGGTGATGAACAGCAGTATGGAAGTGTA
>posi5703
TAATTGTTGGTTCTACTTCTTTAATTGAC
>posi5704
TACACACACACATACACACTCT
>posi5705
TAACTTGTTATGGTACTGTTCTGCTCCTGT
>posi5706
TGCAGTGAGCTATCTTAAGCAAAACCAAAC
>posi5707
CGGCGATGATGACACTCC
>posi5708
TATCCACAAACACTAGAAGGTATTTGTAAC
>posi5709
TGGAAACAAGCATAAGTTATCTTCCCATGG
>posi5710
TCAGATAACTCTCTCTAGTGTGTGT
>posi5711
GGCATTCCATGCTGGTGTCAAACTTACCACA
>posi5712
TGTATAATATGTGGCTGTCCTACAACTAGC
>posi5713
TGCTGGGCCTTGGAAGACAGCCA
>posi5714
TGAGAAATTACATTCAGATACAACACTCC
>posi5715
TACCAAACCTGATGACCTGAGTCTCA
>posi5716
TAAACTCCCCTGGTGATTTTAATTTGTCA
>posi5717
TGGGCATCCCAGTGATTTGTTATGTACCA
>posi5718
TATGTCTACTTTTGTACAGTGTAATGCTGTT
>posi5719
TCCATGAGATCCTGCTGTC
>posi5720
TGATGTTGTTTGTGGCAGTGCC
>posi5721
TGATGTTTTGGGTCAATGGTCTATCTT
>posi5722
TACCACGGAAAGAAAATTGTCTCTGCTTTC
>posi5723
TCCTTTCCAAGATGTAATCAAGCCGT
>posi5724
TCCTATCTTGCCCACCTAATTCTCGTTTGG
>posi5725
TGACCAGGTCAAGTCTCTTGGACAGATTGC
>posi5726
GCTAGAGTTATCTGAGAGAAAGGAAGG
>posi5727
TGACTAGTAGTACGTTTAGGTCACTCCCAT
>posi5728
TAGATATGTCTTGCACACATAAGCAATAAA
>posi5729
TGTAAGGATGGTAATCTGCCTG
>posi5730
TAAAGTGCCTTTTCATTTCCTTTCTGCTGC
>posi5731
TGGTGGCTCGTGTCTAAAAT
>posi5732
TGGTGAACGGACTCATGGCCGC
>posi5733
TGGGTAAAATTGGGATATCAAGACCCCCC
>posi5734
TCAAGCAGGTCAGGAAGCAGGAGCTGATGT
>posi5735
TGGTTCCAGGACATGAAGTTTGCC
>posi5736
TGAAGACAGCGACAATATACCTACATACAT
>posi5737
TGGCAAGACGTTACTACGTATGTCTCTC
>posi5738
TGCTCAGATAAGGGTTCAACTCTACCGGAT
>posi5739
TTCAAACCTGGCTCGCTCCATCC
>posi5740
TACCCAATACATGCTAGCCAG
>posi5741
GACTAGACATTCAAATATATGAGCCTATGG
>posi5742
GGAATTAATTCTACTCCTACCGGTCTAA
>posi5743
GAAGTCCAAAATCAAGGTACTGGCAGGGT
>posi5744
TCTGAGTCTATGGCAGTGCCTTGT
>posi5745
TGTAAAATGGAGATGATAGCACA
>posi5746
TCAGTGAGTACATATTGTGTGAGTTCCTT
>posi5747
TACCTCACTCAGGATGATGCC
>posi5748
TTTTCTGTTTGTAGATGATGCTAGCTTA
>posi5749
TAACTAACGGTGTGATACTTTGCTGC
>posi5750
TGAGTTATTGCCTTCTCTGGAGGA
>posi5751
TGGTAGCAACAAGGCAAACTC
>posi5752
TGGGAATTGAACTGAGGACTTCTGTATGC
>posi5753
TAGAGTGCCTAAGAGGTAGAGA
>posi5754
TGATCCCCTATGAGGCCTGTTTAGCTGAC
>posi5755
TATAAGTTTGCTGCCTTGGTCACAGTGTC
>posi5756
TGAAACAGACTGTTCATCAAGGCCCACT
>posi5757
CCACTTAGAACACAGGATGTCAGCGCC
>posi5758
TGTGCACAACTACTTACAAACCCCAA
>posi5759
TGACGGAACAAAGTTATTCTAAAAAGACATTT
>posi5760
TAGAATTCTCATTACAGACATGAATGGCAG
>posi5761
TGAGGTAACTACTGGCCACACTGTGCCTGC
>posi5762
TGAAAGCCCTCTGCTCAATTTCAGTCC
>posi5763
TGCTGAGAGAAGTAGCAGTTA
>posi5764
TCTAAAACGCCTTTTGTTGCCTGTCT
>posi5765
TGTAATGGGGTTCTGATGTCCTCTTCTGGT
>posi5766
ATGGTCAGGATGTTTTACCACAGCAC
>posi5767
GTTAGTTGACTCTGTTGGTCTTCTTGTGGG
>posi5768
GACATTTTCATACGTGTGTCTAGTG
>posi5769
TAGGTGGGGCTAGCAACCGTGGCAAAA
>posi5770
TGTAGTGGAAAACTACCCTTGGCAC
>posi5771
TATAAACAGTGTGGTGCTTAGCAAAT
>posi5772
TACAACTCTCATGGGCGACGGCTTCGA
>posi5773
GTGAATTGCAGTACTCCAAC
>posi5774
TGCCAAATGCACCCTGGCCAATTG
>posi5775
TGGCAAGTCTGTTGGATCAGGTTGACTGCC
>posi5776
AACCCAGTGACAGTAGCTGCCATTTTGCCA
>posi5777
ATGGTGGCACCTATGGGAGT
>posi5778
TTACAAAAGGGTGCCATTCTGGGTT
>posi5779
TATAAGATGGCTGTCACCCCAAGAT
>posi5780
TGATCAGCCTATTTATGACAGAAGGTGTA
>posi5781
TAACACATGGGCCTTTGCAGGATACTTCAAA
>posi5782
TGTGCTGAAATTTGCAGCCACGATGTTTC
>posi5783
GTCTTTACTATAAGATGGCTGTCACCCCAA
>posi5784
TGACTCAGAGTTTGAGGGTAAAGTC
>posi5785
GATCCTTTGCTAAGGTATTGTGT
>posi5786
TACAATGAGAGTTTCTGTTTGATTTTCTGC
>posi5787
TAACATATATACAGGAAA
>posi5788
TGACCAATTCTAAACCACACTCTTCAGACCTT
>posi5789
TGTGCTCAGGGTTTACACAGGC
>posi5790
TGGGAGGATCACCCTATGCTGCGCAGCCCA
>posi5791
TGACCTTTTAGGAGAATTTTTCAGTGT
>posi5792
TTCTAACAGGGTCCATACCCTACTTTGCCTA
>posi5793
TTAAAAGTGCTTGCTGCCAAGTTTGACAGA
>posi5794
TAATGAGATGTTTGCCTGTGAGTACCTGC
>posi5795
TGATGAGTGTTTGATGTTCATGGTT
>posi5796
TGGTTATCCTCTGTGAACAGGGCACCC
>posi5797
TGGTACTGTAAGCCAGATAGAAACATGTGG
>posi5798
TGCTAATGAATCTTTTCCAAATGACCC
>posi5799
TGCTAACAGAGACTGTTTGCCTCTAAAGCC
>posi5800
GGTCTGTGCATAAGGAAAGTTGCCTGTCA
>posi5801
TACAGATGAGAAAATTGAAGGCCAGAAAAG
>posi5802
TATGAAAACCCTCTATTCACTCCACCTGT
>posi5803
TGGGGCTGCTAGAGTCCGTGG
>posi5804
TGGTATCATGGAGTTCCCCAGG
>posi5805
TGCCTTGCAGCCTGATCTTATGGAACC
>posi5806
TGTTAATAGACAGTTGTGAGACACCATGTG
>posi5807
TACTATGCTATGCCTAGGTAATGGCCCCC
>posi5808
TGCCTGCTGTTAGCTTTGTGGAATTGT
>posi5809
TGAGATTAAAGGCATGCGCCACCACCACCTG
>posi5810
TACATGGTAAGTTCAGGTCAGTCAGTA
>posi5811
ACTGTCACCGGCCCCATCACTC
>posi5812
GCAATTAATATTTAGGTAAATTCCACTGGC
>posi5813
TACTGAGTGTGAACTTATAAATGGAG
>posi5814
AGTGTGCTTGCTTAACTTGCCTGAAGC
>posi5815
TACCACTTAACCAAAACAACCTTCCTCAGG
>posi5816
TGGGATTAAAGGCATGTGCCACCACCACCCA
>posi5817
ACAGAGCTACATACCACGTTTGTTTCAAATA
>posi5818
TGATAAGTGAATTTTGTGTAACGAGCTCCT
>posi5819
TAAAGAACACACCAGTCTGGAGGC
>posi5820
TGCATTTTAGTATATTAATTTCTCTGTTTT
>posi5821
TAGATGTACATACCACTACTGCACCATTCT
>posi5822
TAAGAAAACTGGTATGTGGTTGCCTGGGC
>posi5823
TCACCAGTGACCCTAATCTAGAGGCTGGG
>posi5824
TGTATCTTGATTGTGGTGATGATTA
>posi5825
AGTGTACATAGGCAGATGCTCTCAGC
>posi5826
TCCTGAAAGAGGATTCTGATGTTAGCCCC
>posi5827
TGTCAACAAGGCCCTCAAACTC
>posi5828
TGGACAACCGACTCCATTGCTTAGCG
>posi5829
TGGTTGCACATGCTTTTAACACAGCAC
>posi5830
TCGGCAGAGGAAATCTTTAAAAAAGGCC
>posi5831
TCATAATGCCTGCTAATAAAGTTTTATTG
>posi5832
TGAGCATGTTGATCTCTTTGTGCC
>posi5833
CCTCTATTTAAATCTAAACTTTACATCAGG
>posi5834
TCGCAAGTGTTCTCAGTTTCTAGAA
>posi5835
CAAGAAGTGGAACTGTTCATGGT
>posi5836
TCTTCTACAAGCTAAGTGCCAATTGATCTG
>posi5837
TGTGAAGATAGACAATCTGCATA
>posi5838
TTCCTCATTTGCATTTCAAATGCTAACCC
>posi5839
TAAGATCACAAAAAGGTCAAATAAAGGGAA
>posi5840
TGCCAGCCAGAGATGCCAAACAACTT
>posi5841
TGCTGTGAAGAGACACCATGACCACGG
>posi5842
TGGCATTAGTTGTTATAGTTGTCTCTGGT
>posi5843
TGCTATGTGGAGAGTCTGCTGAGGC
>posi5844
TGGTCTTTCTCCTCCCATCTGGTATTAA
>posi5845
TAGAGGTCAAATCCCCAGTGTGCAG
>posi5846
TGTCATTGTGCTACTGCAATAAATATTCTGT
>posi5847
TGGGATTTCTTTGAACCTGATACTGAG
>posi5848
TGGCAAAAGCACACCCCTGCTA
>posi5849
TTATTATTAATTTATTATTTAGAGTCTCCT
>posi5850
TGAGTGTTTTAATTCGACTTGCTCTG
>posi5851
TGGACAATACTTTGTCAGATAGACCTTGGC
>posi5852
TAGTACCTCTTTCAATAGGTTGTTGTG
>posi5853
TTCAATTCCTAGCAAACACATGATGGTTCA
>posi5854
TCAAACAGAGGTGTATTTGACAAATTCTGC
>posi5855
TAGGAGCTTGCACAGATC
>posi5856
TCCAAACGTGGAAGGGAAATGGG
>posi5857
TAATAGCTTATTATAATGACTGTGGACCTGA
>posi5858
TGTTTTTAACATGATGCCCAAACACTT
>posi5859
TTACAATCAATGGGACCTACTCATGGGAAC
>posi5860
TATGGTTTACATTGCAATAATATGGTTTC
>posi5861
TAGCTACGGTTTGCCCTATGATCTTTGCATT
>posi5862
CATGTGGGCACAGCGAACT
>posi5863
TATGACTAATCGAATACAGATGTGATGC
>posi5864
TAAAATTATGGCTGCTTCCCCTCATGGTA
>posi5865
TGGAAGGTGGTAGACACCTCTGT
>posi5866
TCAAGAGGAAAGGCCCATTGAGGAAG
>posi5867
TACGATTATTTTTGCTGCTTCACATA
>posi5868
TAGATAATCTCAGGGTATTAGAGAG
>posi5869
TACACGCTCACAACTACAACCTCATTTGCATC
>posi5870
TGACATCGTGATGGGAGTACCCTTCCTTCA
>posi5871
TGAAGTTACCGCTCCCACAGTCCC
>posi5872
TCTACATTTTTGTGCCATTGTATGTCACTT
>posi5873
TCTGTGGATCAGTTCATGGATGGACTCATA
>posi5874
TCAAACACTGTTGGTGAGTTTTTGAACC
>posi5875
TGGTGGTAATTCCCAACTACATGGGACGG
>posi5876
TGCAGTGTCGGTTTTTCTCATTCATGGG
>posi5877
TACTAGAAACCTGCCCAGTTACC
>posi5878
TACCACACAGTCACTTGTCTGCATTTTGATC
>posi5879
TAGATGAGATGCATCCAGCCTTTCC
>posi5880
TCCAAGATCTATGACTTCACTATACCTGG
>posi5881
TGGGGACCATATGTCATGAAGATTG
>posi5882
CTCCACTCTAAGTTTCTTTGCAAATCAGGA
>posi5883
TGGCAGAACTTAACGTCAGGTGATC
>posi5884
TCACTGTTCAGCGTTGAAGCATCAGGAC
>posi5885
TTGTCTAGAAGCCATGTAGACTAGGTTGAC
>posi5886
ACCACACCCTCAGGAGTCTCTAGCAGG
>posi5887
TATTGAAACAATGGTTCCCAAGGAAATGG
>posi5888
TATTTAAATCTAAACTTTACATCAGGGCC
>posi5889
TGGTCTGATTGCTCTCTTATATTCGGTGTT
>posi5890
TTGGTTCACAAAGCTACACTTGGGTGGAA
>posi5891
TGAACTAACCAGTACCCCAGAGCTCTTGAC
>posi5892
TTGGTGTTGCAACGAAAATGGTTTTGTCT
>posi5893
TGATGCTCAAATTGAGAATATACCAAATG
>posi5894
TAATGTTCACTTTGAGACTCTCATATCTTC
>posi5895
TAGGAATGGTATAAGCTTTACAATGAGTAC
>posi5896
TCAAACTTGCTACATAGCCAAGGCTGGCCT
>posi5897
GAGGTAAAGGTAGCCTGGAAAATGG
>posi5898
TGGGAATCAAAGCTGAGCTCTCTGGGAG
>posi5899
TGGTTGTGCTCACACCATGAATGTGCAC
>posi5900
TCGTCCTATTGAGAGAGCAGCTATCTGTACT
>posi5901
TGAAATTCAGTTCTTGTGGGTATACACCAC
>posi5902
TGGAATGGGAATAAATGTTGTTCTGTTACC
>posi5903
TGGGATTAAAGGTGTGTATC
>posi5904
ATGGTAGAGCACAACCCCCA
>posi5905
TCTGGTAGATATGTAGAAAATTAAAATGATA
>posi5906
TCTATAGTAGATCAGGCTGGCTTTGAACTC
>posi5907
TGCCAAGGCTGCAAAGGCTGCCA
>posi5908
TCACATTCAGAAGTACTGTGGG
>posi5909
TGAGAGCAGCGTATAATCTTCTGTCT
>posi5910
TACTGCCAGGTGTCCCTACCT
>posi5911
TGACAAAGCTGTAGTGGGGTGA
>posi5912
TGGTTGTGTGAAGGCTGCCTGAGC
>posi5913
GCTGTTTTGTCCTATTACAGAAGCTTTGC
>posi5914
TAGATATTTCCCCGTGCTGCCC
>posi5915
TGTTTGGTTCTATCTCAGGTCTCTGG
>posi5916
TAATATCTCCCAACAGCTTTTGAAAATC
>posi5917
TTCCACAAGTTGTTCTTTGACCCTCACATGT
>posi5918
TAACCTACATTCTGCCACATGGCTGGTTAC
>posi5919
TTTTAACACATGGGCCTTTGCAGGATA
>posi5920
GAAGAAAATACCTAATAAAAAATATTAAAAA
>posi5921
TGGTGATGATGACGACAGTGAC
>posi5922
TATACATAAGGCTGCATAGGAGAG
>posi5923
GGAGGGAAAAAGTCCTATGAGGCAAAAGGC
>posi5924
TAGGATGGTTTGGTATTTCCCAAAGTTTG
>posi5925
GAGGAAACTGAAGCTTAGGGTAGTCACAGC
>posi5926
GGCAAAGGCATACCTACTATCCACATGGA
>posi5927
TGCATTTTGAAAGACTTAGTTAGATTAACATA
>posi5928
TAAAACAGAGACTGCCCAGATTGTGGCCAA
>posi5929
CCAGTTATTTGTTGTATCTTTTGTGGCCC
>posi5930
TACACATAGTCTATCATTCAGCCATTAGA
>posi5931
TGTAAGAGTGCTATCTGTGGCCAGAC
>posi5932
TGTTTACCCAAACTTATGCATGGTAGCCAGC
>posi5933
ACCAGTTGTTCAAGTGCCTGCGACATTTCT
>posi5934
CCAGGTTCTCAGTCTCTGGCATCCCATCC
>posi5935
TAAGAGTCTGAAGATAGCTACAGTGTGTTC
>posi5936
TAGAAGGGACAACAGTGCACATGCTGG
>posi5937
TGGAAGCTCACGCATGTGACTCCAGTTGC
>posi5938
TAGTTAATTGGTGTGTTTGT
>posi5939
TAACTCACAGGTCAAGGCAGTCTCCCT
>posi5940
TGAAAATTTTATTTTATGTTTGGTCCCTTCA
>posi5941
GGATGTACATCAAGGACCAAGGA
>posi5942
TGTGTTTGAACATCTGGACCCAGCTAGC
>posi5943
TCCTTGATGACTAAAGATGTTGAACATTTC
>posi5944
TGAGCTGGATTCCACTTTGGGCCTGTC
>posi5945
TGCCAACCAATAACTGCCTATAGATTCTTA
>posi5946
TAAATACTCTGTGAGGCTTCCTATG
>posi5947
TTGGTTTGTGCTGTGGTAGAACGTTTTT
>posi5948
TGGAAATGCAAGTAAAAACCACAGGGGGA
>posi5949
TCAAAATATATTTATAAGTAACTTGGCCATA
>posi5950
TAACTGAACGGGGAATAAC
>posi5951
TGGGACAAATTACCATGGGCCAAAAC
>posi5952
TCTGATAGTCCATGAAGTGACGTGCCC
>posi5953
TACAACTGCCTGCCTGGAGAGGGCATCAGTTT
>posi5954
TCCAATCCGATTACCTTGGGCCCACACTCT
>posi5955
TACACCGTGCCATTTGTCCTGACTAGAAGA
>posi5956
TAAAAGTGCTTGCTGCCAAGTTTGACAGACCC
>posi5957
TAATCTCACTTGGAACCTGCAAGTTAGGTA
>posi5958
TTCCGCACTGTGTCTGCCCATTA
>posi5959
TGAAAGAGATTGAAGCACCAC
>posi5960
TAATGTGCTCCCTGGAGAAGCCACAGG
>posi5961
TGATAAGGGACTGATGACACCAAACGTCGT
>posi5962
TAAGTGCGCGCATGTATATGCGT
>posi5963
TCACATCCGATTGGTTATACTCTCTCTCA
>posi5964
TGCTCCTTCATCACTTTTGCAAGTGTTCGG
>posi5965
TGGGCTTCAGTGTTCAGGTGAGCAAGGA
>posi5966
TGACAGCCTCAAAGGATGTTGTGA
>posi5967
TGAAAGCAGTGGCCTCTTTTCTTCT
>posi5968
GGGCTGCACATGTGACTGGTAC
>posi5969
TACCATGTAGGTGCTGGGGGTCA
>posi5970
TTCATCAGTGGCTAAGTTC
>posi5971
TATAAACTACATTTAAGGGTAGGTCCAGTG
>posi5972
TAAAAGTCTTGTCTTCCTGCGTCC
>posi5973
TCCTTTCTGATGTAAATTGCCCTTAGCC
>posi5974
TGGGATATGTTGTCTTTTAATGAGCCGT
>posi5975
TAATTATATTTGTTGTTAATTCCATTCTCCT
>posi5976
CTCGAACTCTTGACAGGTCCTCAACCTAAGA
>posi5977
TATCGTGAAAGATAGTCTTGAGGGAGGAA
>posi5978
TAGCAAACTGGTATGTTAAGTGCGCCAAG
>posi5979
TATGATTTCAGTGCTGAATTGAATGAACAAC
>posi5980
TGCCAACAAACCAAAGAAGCAAGTG
>posi5981
TAAAAAGCCCTGATGATGCTCCACGGTA
>posi5982
TGCCAGCACCATTTGTTGAAAATGCTGTGT
>posi5983
TGGTAGCGTGTCAGACTTCCTTGG
>posi5984
TAAGAAATGGGTTCTATTTCAGAGA
>posi5985
TGGATAAATGTGTCAGATTTGCTGC
>posi5986
TAGATGATCCCTGACCTCCC
>posi5987
TGGGATTAAAGGCATGTGCCACCACCA
>posi5988
TGCATTTAAGGAGAAAAGAAAAAAA
>posi5989
AGATGAAATGGTTAAAATTGGGCTCT
>posi5990
GTTTCATTGCTTTTGAGCTTGTGGTAAGGC
>posi5991
TGATCTGATGTGTTTCTAGCCTGGT
>posi5992
TCAAAAAGTTGTTTATAA
>posi5993
TGACTTTCAATTTGCCTTTTTGGGTGGTA
>posi5994
TGAAGATAAGCCACGACCACATAGCC
>posi5995
CCTGCATGGCATAACATATGCATCATATGT
>posi5996
TCTCACAGAACCTAGGACTACCAGCCC
>posi5997
CACCTTGTCAAAATCCTCTCCTC
>posi5998
TGCAACTCGGGATTAGCAAA
>posi5999
TGAAAGATGACATGTCTCCCTAGA
>posi6000
TCTGGATTCTAAGTGTACTAACATCAGCTC
>posi6001
TAGCCACACGTGTGTCTAGAGGATAGCACA
>posi6002
TAGAATGGTGTATATCAAAGGCTGG
>posi6003
TGCACTACTTGGTCACAGTTTCCACATACTC
>posi6004
TATGTACATAGATACAACATGG
>posi6005
TGTATTGATCAGGTGCTGGCATCAGCAAT
>posi6006
AGCGCGTGTATAGAAGATAAGAAATTGCTTC
>posi6007
TAACTTGTAATGTTCCACTTTGGGGAGTAA
>posi6008
TGGCTTCAGTAACCACCTACGTTGAGTTGA
>posi6009
TGAAAGAAAGCCTTTAATTGGGGAC
>posi6010
TGGCAATCTTTAAGAGACATTTGGGATGG
>posi6011
TGTGAGAGGCTTGTCAGTTTCATTGA
>posi6012
TCTGTAATGAGATGTTTGCCTGTGAGTACC
>posi6013
TGGGTTCTAAAAGAATCGTCCTGCCGAAG
>posi6014
TACTCCACCAGAACATGAACTCGCC
>posi6015
TTGAAATGCATGGTTGGCCAAATCTTTTC
>posi6016
GGACAACTTACGTGTGTCTGTTCTCGCCTA
>posi6017
TGCTTGATGGATCTGCAGCTGCTTGGCTT
>posi6018
TTGGTATTTTCGGAATTTTCCAATAAGGCC
>posi6019
TGGAAGTCAAAGAACAACTTCGTGGA
>posi6020
TGGATGCACATGGCAACTCCTGGTA
>posi6021
TACAAAAGGAGAAACTGAGACTTGCTTTGTGC
>posi6022
TGAGACTTGTACAAATGGCTTCCCTGGT
>posi6023
TCAACACACACTTGTTGGTAACCTCTGGC
>posi6024
CCTATTTCTCCCAGATGAACAGGAGCTGAGT
>posi6025
TGCCATGGCAATGAATGCTCCGAAGCCA
>posi6026
TGTTGATGACTTGCTCCTTGCTGTAAC
>posi6027
TAAATTTGGAAATGCAATCCCTGTGACATC
>posi6028
TACTGTCATCATGGTGGGAAACACTGT
>posi6029
TTTTACCAACACTAAGGTTTAAACCCAGT
>posi6030
TGGGATCTACAGTTTCACCAAATCTTT
>posi6031
TACAAAGCTTTGGGCACAGTATAGATGC
>posi6032
TCTTCTCACACACAATATGCTTGCTAATTAC
>posi6033
TAGTTAAATAGTTTACTTCTTTCTGGACT
>posi6034
TGCAGATAAACAGGAAGAGAGAGGAT
>posi6035
CGGTTTGGTGTCGTAGCAGAG
>posi6036
TCATCTTTCAAGAAGGTTGAGTGTCC
>posi6037
TAGCCAGGGTCTACTGTGTGCCTGA
>posi6038
TGTCGGAAAATGCTTCCCAGATTTCACCTC
>posi6039
TGGGAATGGGAGTTGTCTACTTGTT
>posi6040
TTATGACTAATCGAATACAGATGTGATGCC
>posi6041
TTGATTAGATGAATATGGTGATGTG
>posi6042
GAAGATAAAGTGTGATGGTTTGATTCTCAG
>posi6043
TAATTGCAGGAGAATCGTAGATGTGGAC
>posi6044
TTTATGTCACAAAGCTAACAAGAGACAGAC
>posi6045
TGCAAATCCTCTGGTGATACACTGGGTTC
>posi6046
TGACTTCCTGATTTTGCTCAGCTGA
>posi6047
TGAGTATTGAGATGGATAAAACGAAGGTGT
>posi6048
TGCATCTTTGGCTTGACTCTTACAATATCAC
>posi6049
TGATACGCATATGTGTTACCAATGAGTC
>posi6050
TCACAGTGGAATGGGCCCTCTAAGGCAAT
>posi6051
TGGTAGATTTTCTGACTTCTACATTT
>posi6052
TAAATAAATGTGCAGTATCAAGAAAAC
>posi6053
ACCCACACAGTGGAAGGAGAGAACCTATC
>posi6054
TGGGTAAAATGCTGCTGCAGTAGC
>posi6055
TGGCTCCAGCAACAGATTAACCCATTG
>posi6056
TCCTCTTTGTCGCCTGTAGTTCAAGCAGCT
>posi6057
TGAATCAAATATGAAAGAGCAATGCACAGA
>posi6058
TCCAGGTATTATAATGATTATGAGGGAGAAA
>posi6059
CCCAATACGTTAGTGAGGACATTAGGAGC
>posi6060
TGATTATATGGGATCAAATCTCACAGGAGC
>posi6061
TACTTATTGGTGAACTCATGATCTGCTTGGT
>posi6062
TACCAAAAAGGATACAATGAGGCCTA
>posi6063
TGGCCTTAGAGTTCTTTCATGAGTTCACT
>posi6064
TCCTTGAGCTTTAGATGTAGGAATTTGTAGA
>posi6065
TCTGGAATTAACTAAAACCCAAGTGACTGA
>posi6066
TGAGGCAGTTAATGGTCATCCTGAGC
>posi6067
TCATGTCAGAACTGCAGAGATCACATGGA
>posi6068
TAGACTGTGAGCTCCTTGAGGACAGGGACAG
>posi6069
TACAAGCAAAGCTCTTGGGAGGTAGA
>posi6070
TAGCTTCAGCCCTACACA
>posi6071
TAAAATGCTCAGGACCATAAATGGCTGG
>posi6072
TTGAATACTTGATCGAAATTGGTGGAACTG
>posi6073
TGGAAAGTAACTGACTGT
>posi6074
TTTTGATTTGTGTGAGCAAAACCGGCGCCT
>posi6075
TTAAATAAATCAGTGCCTGCAAAGTATC
>posi6076
TGTAATGCACACTGAAGATCCCCACCG
>posi6077
TAGGAATGAAAGTATGTGCCACTCCTAC
>posi6078
TACAAATAGCGGAGCCCACTGGGTGTG
>posi6079
TATAGCATTTTACATTTCTCCTGTGCTTCT
>posi6080
TGGAGGCATAGGTAAACCTGGG
>posi6081
TAGTAAGGATTTGTGGATGACTCACAGTC
>posi6082
TCATCAAGGCTCGCTGTGCAGATTC
>posi6083
GATAGAGTGAGTGTGCTTCAGCAGCCCGA
>posi6084
TACCCTTGGCACATGCGCAGATTAT
>posi6085
TGATAGACTGTCTTGAATTTCGTTAGAAAGT
>posi6086
TGGCTTACAGTTTATAGTGTGTGGT
>posi6087
TCCCATCAGAAGGCTTTCCTGTGCTCCAGC
>posi6088
TCAACTACAGTGTCTGAAAGGTACC
>posi6089
CATTGGTTCACAAAGCTACACTTGGGT
>posi6090
TAGGTAGATAGATATAAAAAGTAGACCAAA
>posi6091
TGAAATCATATACATACAAGCAACAGTAAA
>posi6092
TGTTAAGTGCGCCAAGGTCTCCC
>posi6093
TCAGAAGTTCATTGCCTACTCCCACAAGC
>posi6094
TGGTCTGTGTGCTTAGAAAGACTCTA
>posi6095
TCAAATATGAAAGAGCAATGCACAGAAAC
>posi6096
TCCAATTATTGGACCCTACCAGGTACATCA
>posi6097
TGAGATTAAATGTGTGTCCCACCACGCTCT
>posi6098
TAAATAAGGGTAAAGATGGGCAC
>posi6099
TCCAAAAATTAAACAAAGGGCAGAGATAGC
>posi6100
GGCATTCTGGCCTCTACTAAAGACCA
>posi6101
TGGATTCAAAGAATAAACTGGGTATGAGT
>posi6102
TGCTAAAGGCTCCACAATCTCCTC
>posi6103
TACAAGCAAGCACCCACTTTTCAGGA
>posi6104
TGGGTTTAGTTCTTTAAACAGTGTCTTTTGA
>posi6105
TGCTAATAAGCACTCTACGACTGAGCCACAT
>posi6106
TTAAAGAGAATTCTCCTTCGCCTAGGACGT
>posi6107
TCCAAGACCTACCCAGTAGGAAAGACTG
>posi6108
TACAATAGCGCATGCCTATGATCCC
>posi6109
TGGTGCATCTGTCTTTGAGTCATTTCT
>posi6110
TGACTTCCAAGTTAAATATTGGCCTCTAGT
>posi6111
TAAATATAGAGATGCCTACTATGT
>posi6112
TGTAAAATGGAGATGATAGCACACATTTGGCA
>posi6113
TCAACACACACTTGTTGGTAACCTCTGGCA
>posi6114
TGCCAAGTTCTGCTCCTGATGTGAGA
>posi6115
TGCTACAAGAAGCTTGGATCTGAG
>posi6116
TGCCTATGTTACTACATGTCGTAAGACC
>posi6117
TGCTATAGCCTGAATGTTGTGTGCTTTG
>posi6118
TAAAGAACACACCAGTCTGGAGGCCA
>posi6119
TATGATTTCAGGCCTGACCACTTGGTAT
>posi6120
TGAGATGCTGATATTCTCATTTGTAG
>posi6121
TCAGTTTCTAGAACAGTGCCTAGCACGG
>posi6122
TGCCAAATTCAAAGGAAAGCACGGA
>posi6123
TGTCAGTATTCACCAGGAACTTGGTTTGT
>posi6124
GTTTGTAGATGATGCTAGCTTATGTCAAGT
>posi6125
TAGTCTGATCTCCAGTCGAGCTGAGGTTGT
>posi6126
TAAAAAGGCACAACCTTAGACTAAAGGAC
>posi6127
TGATGAGTGTTTGATGTTCATGGTTC
>posi6128
AAAGTTCTTTTGCCAAGATGAGGTTTTGAG
>posi6129
TGTAAGGAATTGGGACGTGGGTTTT
>posi6130
TGAATTTTCCTCATCAGCTGCAAGGG
>posi6131
TGCCTATACTCTCAATCTATATCAGATAA
>posi6132
TCTGAAACCAGAGGTACAGGTGTA
>posi6133
TGCTTGTAGTCTACCGGCCTGCC
>posi6134
TGCGTGCATGAGTGAGTATCTTTTGGCTCA
>posi6135
TGCCTCTTTCATGGTTTGAGCGTCAGGGT
>posi6136
TGGAAGTGTAAGCCAAAGGAACCCTTTGC
>posi6137
TACTTACATTTCACAGTCAGTAATTGAAGGA
>posi6138
TATGGTTGTAGAGGGTTAGAGTCCGCTAT
>posi6139
TAAAGATTGATCTCAGCAGTAAATAAGTCT
>posi6140
TGTTAGGATGGTTTGGTATTTCCCAA
>posi6141
TTCTACCAGTTGGATAATGCACTTC
>posi6142
TGGATTGCAGATAAACAAGAGGTTTTAGAATC
>posi6143
TCTCATGGTACTGGCATCTGCAAAACACTGC
>posi6144
TGGTTCCTGAAGGTTAGTCTGCG
>posi6145
TTCTTCTTGGCTTTTATCATGAAGGGCTGT
>posi6146
TGAAAGTTTGATTTCATATTTGGTC
>posi6147
TGTAAATTGCCCTTAGCCCTTATTTTTGGCA
>posi6148
TAAAAGATGGAGGAACCTCTGCACT
>posi6149
TGGCATGGATTACAAAGCTTTGGGCAC
>posi6150
TGTCTGCCTCGTTCCTGCAAC
>posi6151
TGAGCCAAACTACCAAAATTGCAGAGCTT
>posi6152
TGAATTTCAAGGATACAGGTAATTACA
>posi6153
GCCATTGCCCTTCTGGCTGCCTCT
>posi6154
TGAGATTAAAGGCCGAGTGCTGGGAT
>posi6155
TGACAAATGCAGATGTATATGTTTGGAGCC
>posi6156
TGGGATTAAAGGCTTGTGCCACCACTTCCC
>posi6157
TCAAACTTGTCTAAGCAAAACTAAGAATTTGA
>posi6158
TACAATCAATGGGACCTACTCATGGGAAC
>posi6159
TCTATGTGGACGCTATAAATAAAACT
>posi6160
TGAAAAAATTATGTGAAACTTTGTGCAGACT
>posi6161
TGGAACGAACAGAAAAAAAATGAGATTTT
>posi6162
TAAAGCATAATTGTCCACAATGGGAAG
>posi6163
TGGATAATGGTTATCTATTTGTCCTGA
>posi6164
TGCAAGTCCTGTGCACAAGGTAACCAGAGC
>posi6165
TACTTCAGGCCAGATGATGAGGTGTCCTC
>posi6166
TCACAACAACTGTGTGGAGGTATAGGTG
>posi6167
TGAAAAGAGCCGTGATGAATGCA
>posi6168
TGAGATGCTGATATTCTCATTTGTAGATGGC
>posi6169
TAGGAAAATATTACAGATGGC
>posi6170
TAAGTGGTAAACAAATAATCTGCGCATGTGT
>posi6171
TGGTTGAACATGCACAGGGGTGTGTGCATA
>posi6172
TACCCAAACTTATGCATGGTAGCCAGC
>posi6173
TGATTGGTTGTCCACTATGTTGGACGTTTTGC
>posi6174
TGTAAGCCTTAGCTAATGTAATGCCTG
>posi6175
TAATAAGCCTGTCCACCATTGTTATC
>posi6176
TGCATGTGTCTGTGTATGCGGATGTA
>posi6177
TCTGAAAAGTCCCGCAGAATTCTAAA
>posi6178
TGGGATTTCTTTGAACCTGATACTGAGAGGT
>posi6179
TTTTGTGTCAGATAACTTCAATGTACCTTA
>posi6180
TATCAATTGGGCTTGGGTACCCCATAGTC
>posi6181
TGGAAGCTTATATGTTGCCCCCTGGTATC
>posi6182
TGGAAGCGGTGCTCCTGGAAA
>posi6183
TTGAAAAAAAAACAATGTCACATGGATGAT
>posi6184
TACAGCAAATGGGACACAGTACTTGCC
>posi6185
TCCAAACCCTCTGAACTGTTCCAGTTTGC
>posi6186
TCCATTTGCCTAAGAATTTCATGAATTCATC
>posi6187
TGCCAGAATAACTTTGCTTTGCCAAAGACAA
>posi6188
TCACACCATGAATGTGCACAGGCACAAGTGTG
>posi6189
TGAGAAAATACGTCTTTGGTGTTGAAATT
>posi6190
GAGTCTACCTTGAGGAAATCCCTAG
>posi6191
TAGGTGTCGGCTTGTTAGTTAACTCAAGT
>posi6192
TCCAAGGCTTGATCCTGCGTTCC
>posi6193
TAGAGCCTTGTAGTGACCACGG
>posi6194
TGCCCAGTACCATGAGTCTGTCTCGTCAGT
>posi6195
TCCAAAATCAAGGTACTGGCAGGGTTGGC
>posi6196
GTGGGTTTTGGGAAAACAGTTGCAAGC
>posi6197
TGTCACAAAGCTAACAAGAGACAGACCTGG
>posi6198
CTTTTGGCCAGTGTTTTGTCACAATGACACA
>posi6199
TGAGTCTATAGTTCAAATACAGAGCACT
>posi6200
TAGGAAAAGTCTGAGTTC
>posi6201
TGGGCCAACTGGTATAGAACACTTATTTG
>posi6202
TGTGTGTGAGTGATGAGAACAAAAATCTTGT
>posi6203
TGCAAAATGAGATGGAAGGAAGGGCC
>posi6204
TGGAATGTTTGTTGTAGCTCCTGGT
>posi6205
TGCTTGAGCAGGTAGAAGACAACTGTCT
>posi6206
GGAAAGAGATGCAGCCCTCACAC
>posi6207
GCCAAAATAAGTCGTCCCTCCCTGAAGTT
>posi6208
TAGGAAATTGGACCAATGGACTCAAAGGTT
>posi6209
TTCTCAGCACAAAGGAGATTTATTTGCCCC
>posi6210
TGAGATCCACAGGTAAACCTATCTG
>posi6211
TCATATATAGAGAAGTTGGCTGCCTGCAG
>posi6212
TGGAATCATAGATGTTGCCCTGG
>posi6213
TGTTGTTTTTCCTACTCAGGGATTGGTG
>posi6214
TGGGTATCAAAAAGGATATAAAAGATAGGT
>posi6215
TACCAAAGTTGAATCAGGATCAAGTTGACC
>posi6216
GAGTCACATTGGTCCTCCATAG
>posi6217
TGAGTAGATAATAACCAAAATAACCCAA
>posi6218
TGAAAACAGGGATCTGCACACAAGAAC
>posi6219
TGGTATTCCTTGATCTTTCGGTAC
>posi6220
TACCGGAAATATCAGACACCTCTAGCC
>posi6221
TAGGAAAGTAAGACATGTTTTATGGTCC
>posi6222
TAGACTTTACGTAGAATATTGAATGTAGGT
>posi6223
TGGTGTCAGGACTCCTCTCTTGGC
>posi6224
TAATATGCACAATTCAAATGACTTTGACT
>posi6225
TAATTTCTATTATTGACCACAGGAATGACTT
>posi6226
TACTCTCAGTGTCTGCCCCA
>posi6227
TGACCTCAACCTCATAGAGATCTGCCTTA
>posi6228
TGCAAACACTACAGAGTCTG
>posi6229
TCCACTTCTAAAGCTTTGGGATTATAAACA
>posi6230
TGCCTTTTTCAGAGACCCATGTGCCTCTAGT
>posi6231
TCCCTGAAGGTAAGAGAGCATACACACCA
>posi6232
TATTGAAACAATGGTTCCCAAGGAAATG
>posi6233
TAGCATTCAAAAGTGAATATGTAGAGTGTA
>posi6234
TAGAATCATCTGGGAAGCAATAAGGT
>posi6235
TTCTGGAGTGTCTGAAGACAGCTACAGTG
>posi6236
TGCTGTCCTGAGATATCTGTCC
>posi6237
TAACTCTGACTTACTACTTACTATGTTCCA
>posi6238
TCTCTTAATGAGAACTTAAGGACCAGAGG
>posi6239
TTGATTGATGATGATGGTACCAGAC
>posi6240
TCATCAAGGCGGGAGCATGGCAGCCT
>posi6241
TAGATGAGATGCATCCAGCCTTTCCC
>posi6242
TCGGACTAGTTTGAAGACCATGGATGTCA
>posi6243
TCAATTAGTCTCCAATATTTCTGCCAATCC
>posi6244
TATTATGCTAATTTTAGGTGAAACATTAG
>posi6245
TAAGTGTGAGCATGTATATGT
>posi6246
TTGTCCATTGAGTGTCAGAGGTTTAGACGT
>posi6247
TGATGGAGAGTGACTATGTCCC
>posi6248
TGTGAATGTGATGTGTGCTTTTAACTGCTG
>posi6249
GGTCAAGTTGTTGCTTCATACCAAGCC
>posi6250
TTTAAAAGATAAAATTGTGAGAGGAAGGGA
>posi6251
TGAATAAGCAATAGCCTGGCGACCAAGT
>posi6252
TAAAATTATTTACTGCTGTTATGAATCATA
>posi6253
TAGAATAAACACAGCAGCAGG
>posi6254
TAGGCACCAATTTATGAGTGTAGCAGAATA
>posi6255
TGGTGATTCCCAAACCTACTTATAC
>posi6256
GTCACAAGATGGCTGATCAGAGC
>posi6257
TCTTAGTGGCACACATAATAAACCAGATTA
>posi6258
TCTGATAGTCCATGAAGTGACGTGCCCA
>posi6259
TGCCATAGTGATACTCTTACTGCAGTA
>posi6260
TCCTAAGCGCCAAACTCTGAAAGTTTGTT
>posi6261
TGTACAAGAAGGTGGTCTTAATTTGGAAC
>posi6262
TGCCACATGGCTGGTTACCTGT
>posi6263
TTTGAGCTTGCTTGAATGC
>posi6264
TTGGCCAGTGTTTTGTCACAATGACACACA
>posi6265
TACCATCCATCATGTTCTACCGGGGT
>posi6266
TACCAAAATAGGATTTGGCCAGCAGGAGA
>posi6267
TGAGATTAGTGATCCTTGGCCTTGC
>posi6268
TGCAATGCAAATGGGTGCATCTTGC
>posi6269
TGGGTGACTGCAGATATTTACTATCCTG
>posi6270
TAAGGGCCTGAAAGGAGTTTCTCCAGTTT
>posi6271
CACTATCTCATGAAAGGTTCCAGTCAGC
>posi6272
TGGAGGAATCACACGAATGGAAGCT
>posi6273
TGGATAAATGTGTCAGATTTGCTGCA
>posi6274
GCTTGTATTATGTCAATTTTGTCCCCAAA
>posi6275
CAGGCCTTGAACAGAGGCAGT
>posi6276
TTGTATGTGCATTTTCCCTCTTTAAAAAA
>posi6277
GGATTTGAACCGAGGAGACTCTTGCCCC
>posi6278
TGTTTATAAGACACTCCCTTAGCCTA
>posi6279
TGGTGCTTTGAATGAGAATGTGCACC
>posi6280
TTACATCCACTTTCTGTGCCAACATGC
>posi6281
TAATGGCCAGGAAGCAGAACAATA
>posi6282
TAATCTGTGCTTTCCAATGGTCTTAG
>posi6283
TGAACTTGTAGAAAGCCTCTGTTTGCAAAT
>posi6284
TACAGAGTTTGGACTTTAAT
>posi6285
GCAGAACAATAATATATTTTCCCAAT
>posi6286
TGGGAACCCATGAGTGAATAACCCAACAGA
>posi6287
TAGAATTATTTTTCTCATGCCTGTGACC
>posi6288
AGCTTTAGCTTCCTTGAATAATGGT
>posi6289
TTCAAAGGCATAACTAGATAGGCTGAATCGG
>posi6290
TGGAATACTGCAGTCTCCTCTTCACTGGCTC
>posi6291
TGGCTTATGGTTTGAGGGTGCTCCATC
>posi6292
TCAGTGTGTCAGACACGAGGCC
>posi6293
TGAGATGACCTCCATCCTTACCCATCAC
>posi6294
TGACATGAGTGCATGGAAACAAACCTGGGC
>posi6295
TGGAAGCTTATATGTTGCCCCCTGGTATCGT
>posi6296
GGACCTGAGATAAAGAAAATGGGCTCCTCA
>posi6297
TCACTATGTAGTTTTTCCTGGTTTGGAAC
>posi6298
TGTGATGTCTGAGCAAGACAAGGAC
>posi6299
TTTTACAGATATGAAAGCTTGAGGTTGTG
>posi6300
TAATTCTCGTTTGGAAACCCCCTACCCCT
>posi6301
TCATCAGTAAAATGTTCCGTAGACCTGCC
>posi6302
TATCTACTGAACACGGCTTAAAAGAGTTA
>posi6303
GCCCAGATGATGCAGACGGCCCCA
>posi6304
TACACTTCTTGGTGATAATGGACTGA
>posi6305
TGGATTTCTGATTGGTCAGTTGCTAC
>posi6306
TGCAACTTGGTGGTCAGTCTAACTGAATC
>posi6307
TACCAATGTTCCTACTCTTAAAATGGTT
>posi6308
TAGGAGGAATCTGACACAATGTTAAGC
>posi6309
TTCTAGTATCTTCAGAGGTTCCAGAGTCC
>posi6310
TGAAGAAGTAGCCGTGGAGCCGG
>posi6311
TGTAATCACAATGGGCTTATCCTGAC
>posi6312
TCCCCATAAATTTGTGGGTATGTCAGCC
>posi6313
TGAGACTTGTACAAATGGCTTCCCTGGTC
>posi6314
GCAGCACAGATGTGTAATCCTCTCCC
>posi6315
TGTCAACAGAGCTATCTATAAACAATG
>posi6316
TGCTACTGAGTAGTTCTG
>posi6317
TGGGAAACTGGAAGACTTGGCCTGC
>posi6318
TGCAACTTTCCACGTAGCCTACTGACCTT
>posi6319
TCCTGGCAATTCAATGCACTGCATGCATGTG
>posi6320
TTGTAGTTGTCTTGCATTGCTGTGTC
>posi6321
TGGAAATGAAACAGTCTTTAATGTCTA
>posi6322
TAACGTCGTGGTGGATTGTTTTGAC
>posi6323
TGCCATTTGATATTCCTCAGTTGAACATTC
>posi6324
TACCTGCTCTGAGGATGTTCCTCC
>posi6325
TCCTTTGTTTTAGCTGGATTGAGTTGCA
>posi6326
TAACGAAAGAGGACTGTCGGGTTTCC
>posi6327
TCCAGAGTTCCACATTTAAAAAAAAATGCC
>posi6328
TGAAGACTTCTGGAGGTGGGTCT
>posi6329
TAACTAGGTGTGTGTGTATCTGTTACA
>posi6330
AGTCTATAGTTCAAATACAGAGCACTTGCCA
>posi6331
TGAGCCAAAATAAATCTTTGCTCCTTTCT
>posi6332
TACAAACAACATTAAATGGACTCAGCAGGTT
>posi6333
TAGGCTCTGAGCTGACAGTGACAC
>posi6334
TGGCATTCCATGCTGGTGTCAAACTTACC
>posi6335
TAGACGTGACTACCACTGCAGGGAAGCAGGC
>posi6336
TGCTGAGTTTCCCTTTGTAATGGTGAA
>posi6337
TGGTCTGATTGCTCTCTTATATTCGGT
>posi6338
TAGCCACAGTGTCTACGGCTC
>posi6339
TGAACCAATTTATTGAGAGGTTTTTCTCAG
>posi6340
TTGACTTGTAAGATGGTGATCCTCAGCTCC
>posi6341
TCCAATGATGAGTGCTTTGGGG
>posi6342
TGATATGTTAGTGGATAACTCAGCCATTTGT
>posi6343
TCTGACAGGACACCAACTGTGTCTGAGAGA
>posi6344
TGGTCTTTCTCCTCCCATCTGGTATTAAC
>posi6345
GTGGTTCATTAGAATCTGGGAG
>posi6346
TGGCAGACCGACATGGCAGTAGGTAG
>posi6347
TCCTAGGTGTTTGAGAATCTGTCCAGTTT
>posi6348
TGAAGAACCAGCCTGCCTCCA
>posi6349
TAGACGTGACTACCACTGCAGGGAAGC
>posi6350
TGAACCATGATAATCTTTTTGCCTAT
>posi6351
TGTTAAGGAAAAGAAGGTGACAGATAA
>posi6352
TGTGTTAAAATGCTTGTTCCCAGCT
>posi6353
TGAGAATGGTTGCTTTAGCATATGGCCAG
>posi6354
TAACCAATGATAAACTGCCAGCCCTAAAC
>posi6355
TGAGAAAAGGTCTTACATAGGCCATACTG
>posi6356
TACTAAACAGAAACAGCTTAAGAGAGAAAG
>posi6357
TGTCAGATTTTGAGACGCTTTGACTGTG
>posi6358
CAGCTAATGTCATTCCTGTTGGGTCCTG
>posi6359
TGCATGCCTTGAAGCCCCCTTC
>posi6360
TATGTCTATGAGGGTGTCAATGCCCTGG
>posi6361
ATATACAAACAACATTAAATGGACTCAGC
>posi6362
TGGCTGAATGAAATTCAGTTCTTGTGGGT
>posi6363
AGCTCAAATGTGTTCTCTGTGAAGCTTTC
>posi6364
TAGGAAATTGGACCAATGGACTCAAAGG
>posi6365
TGAACTCAGCTTGGATGGCCAGAC
>posi6366
TGGTGCACTCTTGGGATGTCATG
>posi6367
TGATAGTTTGAAGGTGCAGTCTTTTACGGC
>posi6368
TGCTGTGATAAAGCACTGTGACCTAAGGA
>posi6369
AGAGAATCAGGGTCCTTTCTCGGGTC
>posi6370
TATGACTACCTGGTTATGTCTATGACTACC
>posi6371
TCCTCTGACTTGCACGTGTGTGCCGTGTGT
>posi6372
TGTTTGTGAAACTAACTTTTAATGGCTGAGC
>posi6373
TGGAAAAGTAGTGTAATTTCCTCTTACATT
>posi6374
TGCTTAATGTCTCTACTTTCATTCACTGA
>posi6375
TGGGATTATAAGACTGCCCATTATGCCTGGA
>posi6376
TAGAAAAAAGGGTATGTGATGTTTTACTA
>posi6377
TAGGTTGGTCCATTCAAAGGCAAATTTGCTTT
>posi6378
TGCTGGGAGCAGATTGCAAATGGAGCTCT
>posi6379
TAGCAGTATTAGAAAGTTAAACGCAGGGCA
>posi6380
TCATGCTCGAGCTTGCCAGAGTCCC
>posi6381
TACATTTCAAATGTTATTCCCTCGCCTGGT
>posi6382
TGGTGAATTTGTGGCCTCAGGCTCCC
>posi6383
TAAGTAAGGTTGCTGAGACCAGGTGTGTGT
>posi6384
TGCATCCTCGAGATGAAACCTACTTGATCA
>posi6385
TGAGACTAAAGGCATGTACCCCCGACT
>posi6386
TAACTTGGTTAACCTATAATACCCAAT
>posi6387
TATATGACTCTTGCATCTGTATCCTTGAA
>posi6388
TGGCACAGAATATACATTCCCATTCCAAAA
>posi6389
TGCTTTCTTACAGCACTCAAGACCACCTGCC
>posi6390
TACACAATGTAATGTTTAATTAGGATTTA
>posi6391
TGAGACAATGAGATGACCTCCATCCTTAC
>posi6392
TAATGGTTCTAGAGCCTCCACAAAGAGTT
>posi6393
CAGCCTGGAATAAATGAGATCTTGTCTCTAA
>posi6394
TTCGCCGTTACAAGATGGCGCTGACA
>posi6395
TGCGGTGTTGGTTGCTGTCGTGG
>posi6396
TGCATAGCAGTATTAGAAAGTTAAACGCA
>posi6397
GGACATCCGCGATGATTTAGGGCTG
>posi6398
TGTTCGCAACTCCCTTCAGCATTTCAAAAA
>posi6399
TGTGGAAACTACAAATTTAGGGGTC
>posi6400
TAAATACGCCTAACATGATATAACTATCC
>posi6401
TGATTAGTTGTCGCATTCTGTGATGGTCT
>posi6402
GATGAAGCTACTTACTCCCTAATGGCCA
>posi6403
TGGAGCAAGCTAATATGACAGCCA
>posi6404
TAAAGGGTAGAATATCCTGTGGTGA
>posi6405
TTGTAAATGGTATTTGAGAGTGGAT
>posi6406
TGAACTAACGTCGTGGTGGATTGTTTT
>posi6407
TGGATAACATATGGCTTTCTTGGA
>posi6408
TCTACAGGGAGCTCCATGTGCTTCCCATGG
>posi6409
TAGATTTTATGTCTATGTTTGGG
>posi6410
TCATGAAATACTTTGAGATGCTGATAT
>posi6411
TGCTTTAGGCTCTGTGACATCCAC
>posi6412
TGGAAGAAAAAAGAACCCACAAAGTAGCCA
>posi6413
TGAATTTGGTTTCCATTCGGTTGAGAGTT
>posi6414
TACTGATTCTGCAAATCTACCTGGTTTCGC
>posi6415
TAGAAATAGCCCACGTTTTCTTGGGAGTCC
>posi6416
GGACTTTGCATACTTCTATGTTGC
>posi6417
TATATCTAGGCTCTATTCTGAGTAGATAA
>posi6418
TCATCTACAGGGAGCTCCATGTGCTTCCCA
>posi6419
CTTGAACAGAGGCAGTCTATGGTTCTAGAGC
>posi6420
TATCACAGCAACAGAAAGCAAACTAGGATGA
>posi6421
TTTACACAGACAGTGTTTTA
>posi6422
CACTGTCTCTATTAGAAGTAAATTTGAATGT
>posi6423
TGCGAATTTGGTTAGTCCAGGCACGGGCTC
>posi6424
TGATTGTGGAAGCCCAGAGAGGAGGCACCAA
>posi6425
TGGTTATATATGATTTGTAGTATAGATAC
>posi6426
TGGGATTAACATCAAATACTATTAGCCCCA
>posi6427
TGTGACCCGCACCACCCTGCCT
>posi6428
TCTAAGATAGACAAATCCTTAGGCCCTATC
>posi6429
TAGCTTGATTTCTGACTTCTCAATATTTGC
>posi6430
TCAGTGTTTGTGGGCCCGTGGCAA
>posi6431
TAAAATTTGTAAACCCTCAAGGCAGGAAAA
>posi6432
TGGTATTACACAGGGCCTGATGGGTTT
>posi6433
TGGTATTTTTGGTTTTCTAAGGTATATTAC
>posi6434
TGATAAAACCCTCTAGTCCACCCCGG
>posi6435
GTGCATTGGTTATGTGCCCTGGCTGC
>posi6436
TATTGACGTTTAATATTGATGCTGGTTAGT
>posi6437
TGTTAGCTTGATTTCTGACTTCTCAA
>posi6438
TGTTACGGAAAGTTCGCTGTGCCCACATGC
>posi6439
TGATGACATAAGCTGTTGCTAGGTCC
>posi6440
TGGTCTAATGGGCATAAAGTATTGCTG
>posi6441
TGGCCACCAGGAAAAGAACTCGATGG
>posi6442
TGTGCGTCATGCTGCTTTGAGTATTG
>posi6443
TTGGCATGGATTACAAAGCTTTGGGCACA
>posi6444
TCCAAGGTGTAGAACGGAAATACCCGGG
>posi6445
TACACAATGTGGCTACTGCTGAAC
>posi6446
TTGTCTTTTTCACAAATGTTGTTGGT
>posi6447
TGGCTATCCTGGAAATTTCTGTGTAGAC
>posi6448
TTCCCATCTCAGAAAGCACATCTCTGCCC
>posi6449
TAGGCTTTTTAATTGACAGGTGATGAATCC
>posi6450
TCTAACGAAAGAGGACTGTCGGGTTTCC
>posi6451
ATCTGTGAAATGGAGCCAGCTACGTC
>posi6452
CACAGACATACAGGCAAAATACCCACATA
>posi6453
TCATGTTAGCCGTAGTGCTAAGGGTAACC
>posi6454
TGATGAGTGGTCCACCTCAACAGAGGTC
>posi6455
TCTTGAACAAACTAACCAGTCCTGAGTCTGT
>posi6456
TGTAGAAATGATACTCACTGGCGAA
>posi6457
TGAGGTCTAACAAAGGTTGAG
>posi6458
GAAATGTAAATAAAGAAAATATCAGGAGCCT
>posi6459
TAATTCCAGTTAATTTTCTGGTAAGAGGT
>posi6460
TGGACTGTCTATTCTCAGCTTCTTCTTGGC
>posi6461
TAAAAGTCCTCTTGCAATTTGCATCAA
>posi6462
TGTAGACCATGCTGCCTTCGAACTTGGAGA
>posi6463
TTACTACGTATGTCTCTCTTTGACTGG
>posi6464
TTCTAAAAAGACATTTGTGCCCCTTCCTTT
>posi6465
TGAACTGAAAACCCACAGCAGATG
>posi6466
TTCTTCATTGATGGTTTAGTTCCAAGGAGC
>posi6467
TGGTCCTAGCTACTCAGGAATCTGAGGCA
>posi6468
TGGGACAAATTACCATGGGCCAAAACAGTAG
>posi6469
TGGATCACCTGGTGCGAGCCCAGAGC
>posi6470
TACATAGTGAATTCTAAGTCCTCCTGGG
>posi6471
TCCTATGGGTTTAGTTCTTTAAACAG
>posi6472
TTATGTCTCAACTTTCGAGTATTGCCA
>posi6473
TCTGAAGAAGTCCTACATCTCAGTAGCTGG
>posi6474
TCCACATGGATGTGTGCTCCTCCCACAAC
>posi6475
AGGAAGCAGCTCCTAGAC
>posi6476
GCAAACATCAACAAATATTTACAGTTTAC
>posi6477
TTGTTGTGAAGATTAAATGGGTTAGCTC
>posi6478
TAGCATTTGATAGGCAGAAAAAGAATTGCTA
>posi6479
TACTATAAGATGGCTGTCACCCCAAGAT
>posi6480
TGTGTTGAACATTATAAGGAGGCACCAAG
>posi6481
TGAATCTGAGGACAACTTACAGATGTTGGT
>posi6482
TAACAGTTCTAACATTGTTGAAAAGAGC
>posi6483
TAAAAAATTTCAGAGTCTATAACAGTCTTC
>posi6484
TGGGGTTGTCAGGAATAGTTTGTGCTCTA
>posi6485
TGGAAGGAATGTCCCTCCTTTGGTGA
>posi6486
TGGGATAGGTTTTCTCCTAAGGAGCCATGCC
>posi6487
TGATAAGTAGCATTCCTCAGTAGGTATCCCA
>posi6488
TGAGTGCTTATAATGTGCCAGGTACTGTTTT
>posi6489
TGGATGCTTTGTCTTATTTGTGATAAT
>posi6490
TCTTTTCTGTCATATGGTGATAATGGTC
>posi6491
TGACATGAACACAGGTGCTCAGATAGC
>posi6492
TATGCATGCTAATAAGCACTCTACGACTGA
>posi6493
CCATTTTACAGATATGAAAGCTTGAGGTTG
>posi6494
TAGCCACTATACCTCAAGATCTCCATGCC
>posi6495
TACTGCTGCTGAAAGGATCGG
>posi6496
TGGCTTACAGTTTATAGTGTGTGG
>posi6497
TATGATTGATGCCCAAGACAGATAATGC
>posi6498
TTATTTCTCAGACGTCTGGAGACTTAA
>posi6499
TCCTCTGTGAACAGGGCACCCAGGAGTT
>posi6500
TGCCCAGTACCATGAGTCTGTCTCGTCAG
>posi6501
TGGTATGTTAAGTGCGCCAAGGTCTCCC
>posi6502
TACGACTCAGCAGCTGCAGACCGGTCC
>posi6503
TGTCACATGGATGATGCCAAGTTCTGC
>posi6504
TGGATAAAACGAAGGTGTGGCTCTGC
>posi6505
TAATTCGACTTGCTCTGGGTCTCAAAGCC
>posi6506
TAGGCACCTAAGAAACATGTTTTTGTTA
>posi6507
TAACAAGAAGGAAGATAAGCATCCATTTTGTC
>posi6508
TAATTGTTAAATTTTTAGGTGTTTTA
>posi6509
TCCAGTTATTTGTTGTATCTTTTGTGGCCC
>posi6510
TTTGAAGGAAAGTCCATTTCAAATCTCTTT
>posi6511
TGCCAGCTGCTAGCACCATTTAAGGC
>posi6512
TGGGGACCTTACAGGGATGACT
>posi6513
TACTAAGCTCAGTTTCCTAAACGTTTCTCT
>posi6514
TGATGACTCTTTCATGCCTTCAAAGCCA
>posi6515
TATGCTCTTGATGTAGATTCTCCTG
>posi6516
TAGAAACATGTGGCTGTGAGTTCAAAGCT
>posi6517
GGGGATACAATATCCTCTTCTGGATTCTGT
>posi6518
ACTCAGGTTTTCATACTTAGCCACAGACAC
>posi6519
TGTGATTTTTGTGTGTATGAGATT
>posi6520
TAAAATGACTGGCAAGCAAACTCCAGGGGTC
>posi6521
TGTGATAAAATATCATGACCTAGAGAAACTC
>posi6522
TATTGTTGTGAAGGGAAACCTTGGACAAGG
>posi6523
TAGATAAAGGTTAAAACCATTCCCAGGGTC
>posi6524
TTACTAAATTATCGGTGCTGACTTTGAAC
>posi6525
TGAAGCTTGTTTATATGGGAATGGT
>posi6526
TACAAATGGTGGGCCTGATTTCGGGCAAG
>posi6527
TGAGTTTTGCCTTGGCTTCCCTTGGT
>posi6528
GGCAAAGCTCTCCACCTCTCCAGC
>posi6529
TGCAGTCCAGTGAGGCCAAGTG
>posi6530
TAAAATGCAAATAACCCAGCAGGAGGCCA
>posi6531
TACTATTAATAAGTGTTGAATCTCTCCTC
>posi6532
TGCACTGCAAGGTCGCAAGGTCGCAAG
>posi6533
TATAACTCATTCATTTTGACTATGCCAGA
>posi6534
CAAAGATAAATACTGCAACCCCCTACGTA
>posi6535
ACCTATTGCCTAAGCATAGATATATCAGGG
>posi6536
TCTAACGATGCTTGGCTCTCTAACAATTA
>posi6537
CATAGACATATAGAAATATAAACACCC
>posi6538
TGGTAGACTTTGTGAGCAACCTGCACT
>posi6539
TGAAATCTGAAAGATGGATATTTTACTTTGC
>posi6540
AACAGTGACTAGAAAGTTCTTCAGATTTCTCA
>posi6541
TTAAGATCACAAAAAGGTCAAATAAAGGGAA
>posi6542
TCTAAGGTATATTACCAGAAACACGATTGGT
>posi6543
TGAACCAATGCATTACTCTGAGGTGTT
>posi6544
TGCTATGTGGAGAGTCTGCTGAGGCC
>posi6545
TCAGCACTAACAAATCTGCATGCATTTT
>posi6546
TTATTGATGGACCTTTGAGATAATCG
>posi6547
TTGACTTCTGTTAAATCCTGTACTGATCAAA
>posi6548
TAGCAGCTTAAACATATAGTGTTATCTCTG
>posi6549
TGCAAACCCAAAATACCCCTTCTGGGAAC
>posi6550
TAGCTACGTATGCAGCTGGAGCCATGTGT
>posi6551
TATGGCCAGAACTTTTGA
>posi6552
TGACAAGCTGCCTCTTATAAGTAGGTGTA
>posi6553
TCATTCTGATATTGTGTCTGTGAGCC
>posi6554
TATTTACCAATCAAAACCAACCGAGGGTAG
>posi6555
TGAACTGAAGCAAGAGCTTGAGGCGGCCG
>posi6556
TACATGACTACTTCTCCTGTTGGTGCTGT
>posi6557
CTGCGTCTTCAAAAGGCCA
>posi6558
ACAGACATATATGTAGGTGAAACATCAA
>posi6559
TGCAAAAAGGCCAGGAGCTGCAGG
>posi6560
TCCAGGCCTCACTTTTGTCGGCATAGC
>posi6561
TGCGGTTTGTCTCATGGTCCTGGCA
>posi6562
TGCCTTCTAAGTGTGGAAACCCCTGT
>posi6563
TCTTGCCACAAAATCAGAGAATGGTTCC
>posi6564
TAATATGGTAGGAAATCATTAGCCTTTAA
>posi6565
TCCTCAGCTTCAGCACTATTGACATTGGA
>posi6566
TGACTTCATTGGAAATTTTAAATCGT
>posi6567
TCATATATGCAACAGTCATGTCTACAGTA
>posi6568
TAAGGCCCACAGCTCCAACAC
>posi6569
TGATGGAAAGAGCAGATAGACCCTGCAAGTT
>posi6570
TGCAAGTGTTCGGGTTGCTGACTGCAGAG
>posi6571
TGCAAACTGTAAAATTGGATGTTTTG
>posi6572
TAAAGAAAATTAGTTTTCTCCAATGGATTC
>posi6573
CACTTTCAGTGAGTGCATACCATGTGTGTC
>posi6574
TCATAGAACTTATCATCCTGTGGCCACTGC
>posi6575
TGATTGGACCAAGTGAGCAGGAAGTAGCAAC
>posi6576
TACAAATAGCGGAGCCCACTGGGTGTGTGTG
>posi6577
TGAGATGTGAAGATCCACCTTTAATCTAG
>posi6578
TATTCACTTTTGTCCCTCTGTGCCTG
>posi6579
TCAATTGGTAAGGTGCTTGCCTAGCGTG
>posi6580
AGAGCACCCCATTGGCTACCCAC
>posi6581
TATTGATGTGTTTGGGTGTTAGCCTATGT
>posi6582
TGTAATCCCAACATTAAGAGGTGGAGGC
>posi6583
GAACTATTTCTATATAGGTCTGCTTCCC
>posi6584
TAGATATACATTGTCTACTGGTCCCA
>posi6585
TAGTCTAACTTCCTTGATGAGTTCCAAGTC
>posi6586
TGGGATTAGACTTAGTGAACCTGAGTAAACT
>posi6587
TGCACGTCTAAGCAGCCTGGTCAAG
>posi6588
TAAGCATTCACTTACTGGCATAACTTACAC
>posi6589
TTCTGTCATATGGTGATAATGGTCCCGATC
>posi6590
TAACTACAAACGTTTCTGCAGAGCCTGC
>posi6591
TGGTGTTGCAACGAAAATGGTTTTGTCTC
>posi6592
TAAGCTCAGAACTTGAAATCCCACCGA
>posi6593
TGGCAAGTGTTTTGAACCCACTGAGC
>posi6594
GAGTGATGAGAACAAAAATCTTGTGTAT
>posi6595
TCAAAAGGTTGTTTCTTTGATGAGGGA
>posi6596
TACTTGACAGACCGCAGCAAACCGCAACC
>posi6597
TAGTTCCCGGAAACATTTGCCC
>posi6598
TGAGATTGCTGGCATGTACCACCATACCT
>posi6599
TGGCTAACTGTTCTTGTTAACTGATGTAT
>posi6600
TAAAAGATTTATTGCATTAACCACATA
>posi6601
TTGATTTGTGTGAGCAAAACCGGCGCCTT
>posi6602
TGAAACAAATGGACCTGACAGATATCTAC
>posi6603
TTCAACAGAAAAGATGAGTCCCTGATAAATA
>posi6604
TACGATGTACATATATACAGGCAGGTAGA
>posi6605
TGGGATTAAGGGCATGGGCCAGCCACCA
>posi6606
TCTATCCCGTGCAATGAGACTAGCCTCGT
>posi6607
ACCAAATAGGCAGAATCATTTCC
>posi6608
TGATGATTTAAAGTCTGCAGTCCAATTCC
>posi6609
TGGAAAAGCTGCAGTCTTGAG
>posi6610
TGGATGGTGAGCTAGGAAAGCTACCTG
>posi6611
TGTCTCAACTTTCGAGTATTGCCAGTT
>posi6612
TAAAATGCTAGAGTGATCTCAACTAAATGG
>posi6613
TGAATTCATGGTTGTCTTAACGCTTT
>posi6614
TAATTCATGAGGGAACCATCTCGGGAAGA
>posi6615
TGGTCAATGCAAAGCGACGGTGCAAG
>posi6616
GTGCATGTAAGTATGGAGCTCAGTCATC
>posi6617
TAGTATTCTTAAGATGTTATCAGGACT
>posi6618
TCCAAGCATTGGAAAACTGTCCGAAGAAA
>posi6619
TCTCACAAATGTGTGTGTGCGTG
>posi6620
TGAGAGTTTTTGTCAGTATTCACCAGGAA
>posi6621
TGCTTTCTAGCTCTTCAGAAC
>posi6622
TGGATGATGCCAAGTTCTGCTCCTGAT
>posi6623
ACACAAGCTAGTGTCATAGGATAAGACA
>posi6624
GCGCTGACATCCTGTGTTC
>posi6625
GAAACACGATTGGTGCTTTGCATGGCAAC
>posi6626
TGCCATGGCAATGAATGCTCCGAAGCC
>posi6627
ATCCACATGGATGTTAATTTTCTTGATGGC
>posi6628
TGGGATTAAAGGTGTGCACTACCACACCCC
>posi6629
TAAAAAACTCTAATTTGTGTTGCCC
>posi6630
TAAAATGGCTTCAGCAAGAATAAAAGATGG
>posi6631
TAGGAAGATTTTTGAGGTCTGGCCAAGT
>posi6632
TGCCTTTTGCTGGGGAGAAAATGG
>posi6633
TGTATTGACTTTACAGTGCTTAGGTATGTT
>posi6634
TGTGTCCGTCTTCTGAACAAAGAT
>posi6635
TGACAAACTTTATTTTTCCCAGGCAGGTT
>posi6636
TTATTTCTCAGACGTCTGGAGACTTA
>posi6637
TAACTAAATACTATGCAAGCTGTAGGTC
>posi6638
TGTGTCCACACCTCCATCTAGATGGATT
>posi6639
TGTATGATAAAAGATTCCATTGATGTCCCT
>posi6640
TTGCAGTGCTTAGAATCTCTACTGGAAGGT
>posi6641
TCTAGGTTAAGATACAGATCCTGC
>posi6642
TCCTCCGAGGAAGAGATTACAGGAACGTTC
>posi6643
CCTTATTGAAATTCTGTGGCTGTTCCCT
>posi6644
TGGTGAAATCAGGGGCTCATCTTTTA
>posi6645
TTGGCTGTTACAGACCTTAAAATATCTACA
>posi6646
TGCAATGAGACTAGCCTCGTGGGGTGCAA
>posi6647
TATAAAGGGATCTAATGCCCTCTTCTGGTGT
>posi6648
TCCCTTGCCATGATGATTTGAAGCAGCA
>posi6649
TTGGAATAACAGCAGCAG
>posi6650
TAGTCCACCCCGGTGATGTACTTCCCCC
>posi6651
CCTAGAATCATCTGGGAAGCAATAAGGTAC
>posi6652
TGGGATTAAAGGTGTACACCACCACGTCTGA
>posi6653
TGAAAGACTGGCTTCTTGATGTGTGG
>posi6654
TCTAAAAAATGTATAAAAGGTGTGTGCTT
>posi6655
TGAGGAGAACAAATGCATCTGTCATTAAAC
>posi6656
TTAGAAGTTCACTTCTGAGGAGGC
>posi6657
TCCAGTCAAGTTGAGGTCTGAAATCCGGT
>posi6658
TCATACAAGCACTTTGTCTGTCAAGCCACTC
>posi6659
TAAACAGTGTCTTTTGATATTTCCTGTC
>posi6660
TGAGGTTGGTGTACTGTGTGT
>posi6661
TCCTAGGATGCTCTAGTGTGCTTTGTGAGT
>posi6662
TGTAAGCATGTGGACTGATAC
>posi6663
TTGAACGGTGTAGACCTGCTGGCCC
>posi6664
TGGTTATCATTTGACTGCTTGTTGG
>posi6665
TGGTCACATTAGATGTTGCTACTGGGG
>posi6666
TAACCATCTTGCAACCCTACCTTTGTTC
>posi6667
TCCAAGAACTCTGGGAGTGGGCGG
>posi6668
TCCCTACAAATTGAGTAGCGTGCCCCTCA
>posi6669
TTCTATGATGAAACACCATGACCAAGGCAA
>posi6670
TCTCTGCTCACCCAGTGTTGGGGTTACAAGT
>posi6671
TGCCAAAAAACGGGTCATCGGGCCCTCGGT
>posi6672
TAGAACCTAAGAGCACATGCCAGAA
>posi6673
TAGAAATCTCTTTGCCTGTGATGAGTTT
>posi6674
TGTAAAGATGGTATTTTTGGTTTTCTAAG
>posi6675
TGGAAATGCAAGTAAAAACCACAGGGGGAT
>posi6676
TCAGATGACATGCTCCCCTGCTC
>posi6677
TGGGATTAAAGGTGTGTGTGCTCCACC
>posi6678
TGAGGCCTAGCACTCTGGAG
>posi6679
TGAGTTCAAGCCTCAGAATTCAGGCA
>posi6680
TCGAGGATGGACTCTTTCTGGT
>posi6681
TAGAAAATTTTTCTTTTGGCAGCTACA
>posi6682
TACAACTGGATGTACAGATGTTTGTGAAAC
>posi6683
TACTCTGTAATGTGCTCC
>posi6684
TACAGTCTGAGTGTGCTCTGGCCATGGTC
>posi6685
TAGTTCAAATACAGAGCACTTGCCAAG
>posi6686
TGATTGTTGATTGGCATGCATTCCCTC
>posi6687
TACACGCGTTCTCGCGACCGGCCAGGAAA
>posi6688
TGATGAGTATGAAGTGTCCCTCCTTGT
>posi6689
TGGAGAAAGATGCCTAGCCTGG
>posi6690
CAGAGGATACAGAGCAAAATCAGCCA
>posi6691
TGACAGAAGCCGTTTAATCCCAGCAC
>posi6692
TGCTATGATGAAACACTATGATCAAAA
>posi6693
TCCCCACATGATTTCAGTTTGTC
>posi6694
TATCATGAAGGGCTGTTGAACTTTACCAA
>posi6695
TAATATTAGTTGTGCTATATTACAAGTGCT
>posi6696
TTGAGTCTGCATATGTGAATGTGTGT
>posi6697
TTTGATCTTAGCCATTTTGACTGATGTGT
>posi6698
TCTTGTTTTCTACAGAACAACAGGGTTGA
>posi6699
TGGCTCCAGCAACAGATTAACCCATTGG
>posi6700
TCATTATTGATACTTGGGTTCTGGGCCTA
>posi6701
TCAATTGGTTGAGTGTTTGTCTGGCATT
>posi6702
TCTTTTCTGTCATATGGTGATAATGGTCC
>posi6703
AACAAAGACACGATTGCCATTCCTGGAGC
>posi6704
TGAGTGTAGCAGAATATCATTAGGAATCATT
>posi6705
TGAGTTCAAATCCTGTACAAGCAAAGCTC
>posi6706
TAGAACAGCTGACACAGGTCCCTTCCAAGC
>posi6707
TAGATTTCTAGCCTCCAGAAATTTGAGAAA
>posi6708
TCTACAACCGTACCTACTCTTAGATGCCAAG
>posi6709
TGCCAAGGCCACACAGCCTGGCAGTGG
>posi6710
TTCTTCTGAGTTTCATGTGGTTTGTAAAT
>posi6711
TAAAACACTGAGCATTTTGATTTTTGATA
>posi6712
TAGAGAGTGTCCCCGTAGAGCAATGCTGTA
>posi6713
TACAAGAGGCCTTGTTGGAGGAAGT
>posi6714
TCCACACCTTCTGGGAGCCTACCCACGCTT
>posi6715
TGAGAGAATTCAAGCATTTGTAATCTAGA
>posi6716
TTGATTTCACAACCCACTAATGGTTCATGCC
>posi6717
TGATCTTTAGTTCAATCCCCAGAATCC
>posi6718
CAGAGGTTCAGTTCATTAC
>posi6719
TGTGTTCAAACACAAGTGTCTACAGCGA
>posi6720
TGAGGATCAAATCTCAAAGCCTTTGTAC
>posi6721
TCCATTGGTTTACCAACATGAGGCCTCCCT
>posi6722
TGAGTGCTTACTATGTGCCAGGCACTC
>posi6723
TGAGAAACAGATTTAATCA
>posi6724
TGTAAATACGCCAGCTATTTAATCTCACTT
>posi6725
TGCGTCATGCTGCTTTGAGTATTGAGATGGA
>posi6726
TTGTGTATAAAATGGACCAGGTGTG
>posi6727
TGGCAATCACTAGATGGTCCATCCTTTCT
>posi6728
TAAAAGGAAAAGGCAAGC
>posi6729
TAGTCTCAGTGTTGTTAAGAGAGAGGAGCC
>posi6730
TGGTCTGATTGCTCTCTTATATTCGGTGT
>posi6731
TGCAACAGTCATGTCTACAGTA
>posi6732
TGCTGTGACAAAATGCCTGAGAAAAATC
>posi6733
TCATGAAATACTTTGAGATGCTGATATT
>posi6734
TGCCATGTTTCTAGTTTCCCGGTGCTC
>posi6735
TAATGAGGTAATACTTTAGCCCCCTACTGA
>posi6736
TGCTTAAAGATGTTTCTGCTGTTCAC
>posi6737
ATGACACCACACTGGGTAG
>posi6738
GCACTGAGATGGGAGTGGTGTAA
>posi6739
TGTAAAATGGACTGAAATGTTAC
>posi6740
TAGCTGTTTAGGAGCTTGTCGG
>posi6741
TGACTTCATAGAGAGAAATGCACCAAAGA
>posi6742
TAGAAGATGGAACTAGAGATGAAGGG
>posi6743
GACCATTACAGTGCCTGGCAGACATATGGCC
>posi6744
TTATCGCCAACGTCCAGCTGATGGTAATGA
>posi6745
TGTTACAGCTTTTTGGTTCAATGCCTGG
>posi6746
TGCATGAAGATAGGTGACTCAAAGACATCTG
>posi6747
TGGATTCCCACCCTGGCTGGACT
>posi6748
TCAGAGGATACAGAGCAAAATCAGCCA
>posi6749
TATTTGTTTACCACTTAGAACACAGGATGTC
>posi6750
TGGTTTTTCTTGACTCAGCTTGCGAGT
>posi6751
TAAGCATTTATGCAGTGCCCTCTGAA
>posi6752
TGAGAATTTACATCCAGATACAGCACACT
>posi6753
TGACATAATGGTTTCAGGTTTCTAAGTC
>posi6754
TGAAATTATTGTATTGGCATCTTGTAAATT
>posi6755
TGCCATTGGGATATCTAATTTCTTCTTTTA
>posi6756
TATTGTAGATAAAAGGGACAGCATACCAG
>posi6757
TGCCTCTTTCATGGTTTGAGCGTCAGGG
>posi6758
TGCTGAGTTAATCTCATGAGTGCT
>posi6759
TGACATCCACACCAGTGAAGTCTGCTTTGA
>posi6760
TACAATGTATGACTGAACATGAACATTGCA
>posi6761
TACACAGAAAACTCAAAGTCAGCTTACAC
>posi6762
TAGATACCCCATCTGCAGCTGATC
>posi6763
TGACTAATCGAATACAGATGTGATGCCAG
>posi6764
TGCCCCTCACTGTCATTGTGCTACTGCAATA
>posi6765
TAGCAGTTTAACCCGATAAGTTAACC
>posi6766
TACAGTTAGGTGCTTAAATA
>posi6767
TCTGAGAACTTATTCAGTGTCTTTGTTCA
>posi6768
TAAAAACCTGTGAGCCTAAGAGTCAATCCT
>posi6769
AGTAAGGTCAGCTAATTAAGC
>posi6770
TCCCAGGCAGGTTTTATACCCAATAGAAGC
>posi6771
GTTAGTTGCTAAGGTGGGTGCTGGA
>posi6772
TCTACAATAAACTACCTCCTCCACCATACC
>posi6773
TGAAATGAAGATGGGAGCCTTGTGATTGGCC
>posi6774
TGCCAAAGACAAGCTCAGCTGCTCAGC
>posi6775
TCCCTTGCCATGATGATTTGA
>posi6776
TAAAATATTTGGTTTATTTTTCTTAACCTA
>posi6777
TGGTGGTAATTCCCAACTACATGGGACGGA
>posi6778
TACAGTTTCACCAAATCTTTCCTCTTGTGTC
>posi6779
AGCAAGCTAGTGATCTAATGGGGTAAC
>posi6780
TAAAGACTTTCTATTGGCTTAAACCTATTGT
>posi6781
AACATATGAATTTTGAGGGACACCAAC
>posi6782
TGAACTACAGCGAAAATTCAAGTCTCAGCCT
>posi6783
TAACATTCCTATCGGTAGTCAGGTAAAGTC
>posi6784
TCCGATTTGGCATTTCAGATTTGGCCTTGA
>posi6785
TAGCCTTACAATTTCTTTGGAAATGAC
>posi6786
TACTTCGGGTCATTTTCCCTGACTT
>posi6787
TGCAGGTTGGCACAATGGCCC
>posi6788
TCCCATGATACCAGCATCTCGTAATATGCT
>posi6789
TGGTGAGTTTTTGAACCTTTGTGGCAACT
>posi6790
TGTGTACGGCTCCTTTACCTGCACACTGGGT
>posi6791
TGTCAGTGCATTCAGAACGGTC
>posi6792
TGCCGTTCGTTCCTTGCCGTGATGTA
>posi6793
TGGATGTTCTATGAGAAGCAGTCA
>posi6794
TTCCACCTATAGGGTTGCAGTTCCCTTTA
>posi6795
CTGCATATGGCAATCACTAGATGGTCCA
>posi6796
TAGTTCAAATACAGAGCACTTGCCAAGAAGC
>posi6797
AAGAAATGTTCAACATCCT
>posi6798
TATGGCAGCACAAAACAAAATCACTCCC
>posi6799
TAGAAACCATGATTCTTTTCCAGAT
>posi6800
TGGGCACTGAACTCAAGACCCTTGGA
>posi6801
TGACACGGTGAACACATTGCAAAAGGTTTG
>posi6802
TTAACTCAAACAAGTCAATGGCCTTTCTCTA
>posi6803
TACTAGCTTTGTGACCTTGGGGCAGATT
>posi6804
TAATAATTTATCAAGAAAATGCCCACAGGC
>posi6805
TAGCAAACACCAAATACGACTCAGCAGCTGC
>posi6806
TACAAATGGTGGGCCTGATTTCGGGCAAGT
>posi6807
TACAATCAATGGGACCTACTCATGGG
>posi6808
TGCTGAACCCAGAAACTTTCTCT
>posi6809
TCCTATGGGTTTAGTTCTTTAAACAGTGT
>posi6810
TACCACTTAGAACACAGGATGTCAGCGC
>posi6811
TGTAAGGATTCTTTACATTTTCTGGATAGG
>posi6812
TCATGTCTTATTTATCTCTATATCCCTAGG
>posi6813
TGGCTTCCACAGAACTGTGTACCACC
>posi6814
GATTAGTTGAGAATTTTGACCTTGGTTG
>posi6815
TGTGAGCATCCACTTCTGTATTTGCCAGG
>posi6816
TGATGTATAAGTGTCCTCTCTACC
>posi6817
TTGATTTGGTGATGATGATCTGGGTC
>posi6818
TCAATGACTGGATCCATCAGTTGGGCACGAA
>posi6819
TAAAAGCCTGTTTTCTGTCATCTCAGAAGC
>posi6820
TCAACTAACCTGGACCCTTGGGGGCTCT
>posi6821
TGCAATGTGATAGCTGATTCCTGGT
>posi6822
ATGGACTTGAGGAGAATCACTGAACTT
>posi6823
CTGAAGCTGAGATAATCAGAC
>posi6824
TGGGAATTGAATTTTACGACCTTTGCTTGC
>posi6825
TTCCAAATTCCTTCACAAATAGGTTCTACTG
>posi6826
TAAAGACTAGAAAACCAA
>posi6827
TACGTAGATTGGTACCTATCA
>posi6828
TCCAATGCTGACTTCTGGAACCCTGCCTTAG
>posi6829
TTATAATGTGCCAGGTACTGTTTTTA
>posi6830
CGCAGTACACCACTACGGTGTTTGCAGG
>posi6831
TGCAAATTAAAACCATAATGAGGTAATACTT
>posi6832
TTGCAGGAAGCTGCAGATGTGACAGGAC
>posi6833
TGAACCAATACATCTATCGGGGTTACTTC
>posi6834
TGACTCTGTGCCTACTCTGTGCT
>posi6835
TCCCAAAAGCAGGATATTTGCTAGGTAA
>posi6836
TGATGTACACACCAGGTGCCCA
>posi6837
TAATTTCCTTATTTGCTGTCCTCCCCCCCC
>posi6838
TAAAATTGTTGTGTTAAAGTTGGGATTTC
>posi6839
TGGACTTTTAACCATTTGTATGGTATCAGAA
>posi6840
TACATTCTGTGTCCAAAGTGTGTGGTGTC
>posi6841
TGTGTGATGCATACGACGGTGTCTG
>posi6842
TTCGATGTCTACATATTACTGAGTTT
>posi6843
TGCCTTTGTCAGATTTTGAGACGCTTTGAC
>posi6844
TCACAGATCTGATGGCCTCTGATGCCTGTA
>posi6845
TAGATGGCTTTTGGCAGGATAGCCATTTT
>posi6846
TCTGATTCGTCACTTTGTCTGCCCCTCAAT
>posi6847
TGCTGTGAATGTATACAGTGTGCCTG
>posi6848
TCACAAAGAGGATGATTGAG
>posi6849
TTGGAAATGATTGTGCCACTAC
>posi6850
TCAGATCACAACCGCCAGGGCC
>posi6851
TCTGAGGTTCTGCATAACATCTATCCAGGA
>posi6852
TGTGAACAGGGCACCCAGGAGTTTTC
>posi6853
TCCTAGAAACGGCTCAGGCTGGTGACC
>posi6854
TGACAAAAGCAAGACCAGCC
>posi6855
TAGGTATTTTACAAGGAGCCGGCCTTAAC
>posi6856
TTGATTTCACAACCCACTAATGGTTCAT
>posi6857
TACTGCAATAAATATTCTGTTTTTCAAACA
>posi6858
TCCATGTCGAATCCCGTGTGTTCTTCTGT
>posi6859
TGTGTTAAAGGCTTTGTCCACAGGGTGGTA
>posi6860
TGCAACAGCGAATGTGAGGGC
>posi6861
TTCAGCCTATCTCTTTGCCTTCACTATTTG
>posi6862
TGGGCCTGAGGGTGTTTGATGCCCCAGT
>posi6863
TACAAATATCTGCATGTAAGATACTGAGAG
>posi6864
TACTTGTCTTTCTGTGTCTGGCCTGCTTA
>posi6865
TAGTCAAGTTGACAACCAGGAATAGCCA
>posi6866
TCTTCTCCAGATGATGATGATGCTC
>posi6867
TAGAGAGTGTCCCCGTAGAGCAATGCT
>posi6868
TGCCATGGAAGTCAGAAGCATTATAAGCTAG
>posi6869
TGGTGTAAGTTTGAGAACTCTGGG
>posi6870
TGCCTAATCTCCCATCAGAAGGCTTTC
>posi6871
TGAAAAGAGCCGTGATGAATGCATCCTGT
>posi6872
TGACATGAACACAGGTGCTC
>posi6873
GGTAGAATGCTTACTGGTTCAGCATGCAA
>posi6874
TAATGAGGTAATACTTTAGCCCCCTA
>posi6875
TTGATGGTTTGTGGACTTTTGTCCTT
>posi6876
TAAGAGAATGAAGAGAGCAGCTTTCCAAT
>posi6877
TGGGAAATCATGTCATGTTAAGCTGGAAA
>posi6878
TATGATGTTTGCTGCCTGATGTGAC
>posi6879
TAAGAAAGCAAGCAGAACAAGCTATGGGGA
>posi6880
TCCTCTGTGTAGAGAAAGGCCACTAACTT
>posi6881
GTCATATGGTGATAATGGTCCCGATCGG
>posi6882
TAATCTCAGAAGTTTCCATTCATGGTCCTC
>posi6883
TGGTTGTTTACCCAAACTTATGCATGGTAG
>posi6884
TATTTATTGAGGGCCTACTATGTGCCGGGC
>posi6885
TGGCTTGATCTTATGCAAGTCCTGTGCACAA
>posi6886
GAAAATGAAATGTGCCAC
>posi6887
TGGAACGAACAGAAAAAAAATGAGATTT
>posi6888
TGAGAATAATCTAAAAAGCGGGGCTGA
>posi6889
TACGATTTGATGTCAGGTGTCACCTCCAGC
>posi6890
TACATGCATGTGGATGTGTGGTGTGTACA
>posi6891
TCCAACATGACAGTGTTCTCCTCCGAGGA
>posi6892
CCTGCATTTCTCTTGGAGTTCTACTCTTCGG
>posi6893
TGCACAGATAGTCTGATCTCCAGTCGAGC
>posi6894
TAACTATTGCTGTGAGGAGCCGCCATGAC
>posi6895
ACAAATCCTTTTCCTCACCGTGATGGCTGC
>posi6896
TGAATTCCAAGATTTTTTTGTGAAC
>posi6897
TAATTGTGGGAAATATGGACATTTGA
>posi6898
TGGAATTTTGGAGAAATTCTAGCCTTTCAA
>posi6899
TTGGTTACTCTCTAGAACTTGATGGTAAGA
>posi6900
TCTATAAGAAAGTAGGCTAAGCAGGATGG
>posi6901
TCATACAAACGTATATGCACAAACACACA
>posi6902
TGAACTGATGATTTCCTGACAATGGAGATG
>posi6903
TGGGATAATATTCACTTTCAGTGAGTGCATA
>posi6904
TCCTATCGGTAGTCAGGTAAAGTCCTAATA
>posi6905
TGTGATTTCTTCATTGATGGTTTAGTT
>posi6906
TGAGAACAAAAATCTTGTGTATATTTTAGC
>posi6907
TCACAACAACCCTTTGTGGAGGTCCCATT
>posi6908
TGGGATTAGACTTAGTGAACCTGAGTA
>posi6909
TGGCTACTGTCTGGGATCC
>posi6910
TGATTTTCAAGACAGGGTTTCTCTGT
>posi6911
TGGCTTGATCTTATGCAAGTCCTGTGC
>posi6912
TGGCATTCAGATCTGCCTGCTGGCTGAAG
>posi6913
TCCACCATGACAACCATTGTGACTGCCTAGC
>posi6914
TAACGGTGTGATACTTTGCTGCAGTATC
>posi6915
TACTAGCTTTGTTGCTTTGTGCCTCCACCA
>posi6916
TTGGTGGACAGGGACTATATGAACCTCGG
>posi6917
TACAACAGGCATTTCCAGTCTTTGAAGGA
>posi6918
TGCAATTAATCACAGGTGCTGCAAGT
>posi6919
TGGTGGCATTTCTCTGGTGGTTC
>posi6920
ACCCACATGATGGAAAGAGCAGATAGACCC
>posi6921
TATGACTTAAAACAGATCTTCATTTTGCCTT
>posi6922
TAACAATTGTTCTTCAAACCCTACACCTCTC
>posi6923
TGCCTTGCTTTGCCCATCTTGCAACCA
>posi6924
TGGGAATTGAATGCAGGGCTTCTGGAAA
>posi6925
TAATATGGTTTACATTGCAATAATATGGTT
>posi6926
TCTGGCTAAACATTCATTATCTGTCACTAG
>posi6927
TGTCTTGACCACTAATTGAGAAAATGCCTT
>posi6928
TTTCAAGTGACCTTAGCCACACGTGTGT
>posi6929
TGTGTAGCCCAGACTGGTCTTGAAGTTGCA
>posi6930
TCCTGAAAATGACATAATTGCATTCGCC
>posi6931
CACGGTGCTATGTGATCTACCTCTTTTAC
>posi6932
TATAAAACTTGACCTGAAGACTCTGCCTAG
>posi6933
TCCCATCAGTAACTAAGACTATGTATGCC
>posi6934
AACAACCTAATGATACTTTTCAAGTTTGTA
>posi6935
TTTTCACTTACAGTTCCCTCACAA
>posi6936
TGCAACTAAAGGGGTGCACCACTATA
>posi6937
TATCCAGGACAGAAAATGACATAGTTTGT
>posi6938
TCCTGGAGAAGGTATTGATACAGGTGGTC
>posi6939
TGGGAAAACTTGGTGCTGTTCATGCCTGG
>posi6940
TGTTTTTGTCTTCAGTTTTTGTGCCATTA
>posi6941
GACAAAGATTCTGACCAAGGCCCAATGT
>posi6942
TGCATAATTCGTGGGCATTCAGATCCAAAT
>posi6943
TACTGAATGATCTCCTCCTCC
>posi6944
TTAACTAGGCCAAAATAGAAGAGG
>posi6945
TGGAATGTGAAATCCACATGAGCAGGGC
>posi6946
TAGTAAACCAGTGAGGAATATAGGTGAG
>posi6947
TGAGAGCACCTCTCTTGCCTGTTC
>posi6948
TTCTCAGCACAAAGGAGATTTATTTACCCC
>posi6949
TAGTGGTGTGATCTTCAGGATGA
>posi6950
TATCATTTGAGATGTAAATGAATGGAGTGA
>posi6951
TGGTGTAGGAATTTCCTAGTGTATTCTTGA
>posi6952
CCTGCTTGCTGGGGTCTGTCTCCCCCGT
>posi6953
TTAAATGTGGGCTCTCAAATGAGA
>posi6954
TTTGAATACAGTTCCTCATGGTGTGGTTA
>posi6955
TGAAGATAGGTGACTCAAAGACATCTGTGCT
>posi6956
TACCCAGAGTGGCTGGCCTCAC
>posi6957
TACAGGCAGCCATGAGTCACTCAAC
>posi6958
TATATATGAAAACTACAAAGCAAAACC
>posi6959
TAGCGGACACCTGTGCTTCATTC
>posi6960
TGTAAGTTTGTCATATTATGGTATCTGCA
>posi6961
TGAGGTTATAATATTCCTAGAGAGCCAGATA
>posi6962
TATTAAAGGTCTATTCCCAATCTGTTGGT
>posi6963
TGGCAATGCAGAAAACATCACGGCAAGTT
>posi6964
TGAGACTCCACTGGAAAACATGAATTTT
>posi6965
TAAAGCTATTTCCCACTTTACTTCTGATA
>posi6966
TGCGCAGCCCAGCTATTTTAGCATTTCTC
>posi6967
TATAAAATGCAAATAACCCAGCAGGAGGCCA
>posi6968
TGAAAGTGTCCCTTGAAACCCAAGT
>posi6969
TCCATTTTTAATTGGGTTATTTGGATTGTT
>posi6970
ACAGCAATGTGGAAGTGTA
>posi6971
TGAGGAACAATTTTGTCAGGATAAATGC
>posi6972
TGGGATTAAAGGCGTGTGCCACCATGCCTGG
>posi6973
TAGAGACTGCCATATGCAGGGATCCACCCT
>posi6974
TATTAATTTGATGAATACTCCCAATTGTT
>posi6975
TGGAGCTCAGTCATCAACTTTAGGTGTCAGT
>posi6976
TGAGCTGTTAATCGAAAATTAGAATTTTG
>posi6977
TATATACAAAATTCGAGGTGCATCA
>posi6978
TGGCCTCATGTTAGCCGTAGTGCTAAGGGTA
>posi6979
TGTCAGTGATGAACAGGGCCACACCTT
>posi6980
CCTAGGTTTTTTATTATTCCAGGTGGATATG
>posi6981
TATTTAGAATGGCGCTGATCT
>posi6982
TCTGCAACTTGGTGGTCAGTCTAACT
>posi6983
TGATAACCATGATGGATAGAAATGAA
>posi6984
TAGCAAACATCCTCACTTTAAGCCTAGATT
>posi6985
TGATGGTGAGTGGTCTTGTTTTCTCTTA
>posi6986
TGGGATTACAAGTGTGAGACACCACACCCA
>posi6987
TGTCTTAATGAATGGCATCATAGCTGGGT
>posi6988
TCATTAATCAAGAAAACATCTCACAGACTT
>posi6989
TGGAATTTCATAGGAGTGTTATTCATCCA
>posi6990
CAGCGATGGCATGTGCCC
>posi6991
TGCTTGTGCCTTCTGGACCTTGATCCT
>posi6992
TGTTCTAATGCCAGTTTTGGAGGGA
>posi6993
TACTGGGATCAAACATGTGTATCACCACTGC
>posi6994
TATAAACTGTTGTGAGCCACTGTGTA
>posi6995
TACTCTGTAATGTGCTCCCTGGAGAAGCC
>posi6996
TGCTGTGATAAAATAGCCTAACAAAAGACA
>posi6997
CCACATTCTTGCTGTGCTCTACTGGT
>posi6998
TAGTAGAACCCCACATTCACAGG
>posi6999
TGCTACATATGTGCAGGGTTGCAGC
>posi7000
CTGGAGCCCAAAATGGGGTCTGTCCCAGAAA
>posi7001
TGATCAAGCTGACAAACTTTATTTTTCCCA
>posi7002
TAGGCTATAAAGACTCTGTCTCAAGAAG
>posi7003
TGATCAAAGTCTCAAGTATTGTGTTTCAGGA
>posi7004
GGAATGTTGTCTAATGGTTTTAAGCA
>posi7005
TAGGAAGAGTTTTCAGAGACCAGGC
>posi7006
TACTACGTATGTCTCTCTTTGACTGGCAAT
>posi7007
TCTTGAATTTGGTTTCCATTCGGTTGAGA
>posi7008
TGCAATGAGAGCTTCTGCACCC
>posi7009
TGCTTATGGCAAACCTCTGTTTCT
>posi7010
TAGGAACATGACTGCTTTGTAAAGGG
>posi7011
TGCTTGAGTTCTGGAGGATTCCTAAAGA
>posi7012
TGCTTCAACAGAAAAGATGAGTCCC
>posi7013
TACGTAGCAGATGTGCAGCTAGGTCTTCAT
>posi7014
TTACATGTGCACAGTCTCTTCTCCCCATGT
>posi7015
TAGTGAATGGTAGTGAATGCTGTAC
>posi7016
TGAAACCCAAAATATTTGCTGC
>posi7017
AGTAGTCTAATGATAACCCTTTC
>posi7018
TTATGTCCTATTTCTTCTGCAAGGAGACA
>posi7019
TAGGTGTTTGAGAATCTGTCCAGTTTACAA
>posi7020
CATCACACTGATTGATCTGTGAATACTGAA
>posi7021
TGGTAAAATGCTAGAGTGATCTCAACTAAA
>posi7022
TGGGATTAAAGGTGTGTATCAAAAAGC
>posi7023
TAGATTAGTTGAGAATTTTGACCTTGGTTGC
>posi7024
TGGATGGATGGATGGATGGATGGATGG
>posi7025
TTGAGTAAGACTTGAGAAAAAAACTTAAGG
>posi7026
TCCCAAGGATGCTCTAGTGTGCTTTGTGA
>posi7027
TGCTCAAAGTAGAGGTCCAGGGCCTCA
>posi7028
TGCAAATCTACCTGGTTTCGCCTCCTC
>posi7029
ATAGTTGTGTGTGGATGTGTGT
>posi7030
TGTAAAATAAGACATTTGTAGGCTG
>posi7031
GTTATCCTCTGCTGCATGA
>posi7032
TAAGACTTTGGTTTAAATGTCGCTGTTTCA
>posi7033
TGAGACAAATGCTTTCGTTCTCTAGGTTC
>posi7034
TCCCAGTCTTTAGTCTTCGTGGAAATGCA
>posi7035
TGTGAATACTGAACCATCCTTGCACTTGGA
>posi7036
CACACCTGGATTGGTTATGCTTACTACCTCA
>posi7037
TTGATGACTAAAGATGTTGAACATTTCTTT
>posi7038
TAAATAAATAAATGTCACTGTAAAC
>posi7039
TGCTCAAATTGAGAATATACCAAATGTCAC
>posi7040
TAGCATGGATGGTGAGCTAGGAAAGCTAC
>posi7041
TCAACTTTAGGTGTCAGTGTTTAGTCAGT
>posi7042
TAGTTGAAGTCCTTCCTCAAAACAAACAA
>posi7043
TACCATTTAAAGCCGACGCTGGCTGCCAGGT
>posi7044
TATAGATACCCCATCTGCAGCTGATCACACA
>posi7045
CACTGTACCCGGTAACGGTCGG
>posi7046
TCATATGTTGAAACCCAATCTCCATAGTG
>posi7047
TTTTAACCTACATTCTGCCACATGGCTGGT
>posi7048
TAGGTTCTACTGGCTTCTAAACCATGCTGT
>posi7049
TGGAAACAAAAAGGTGTTAGTTTG
>posi7050
TTGTTATACCGTCTATCTGTTTGGCTCTC
>posi7051
TAAGAAACAATACAGATGCATCCTGTGTCCC
>posi7052
TGCTGTGTGACCTTGAACAAGTCACTTT
>posi7053
TAAGACTATGTATGCCTTGCAGCCTGATC
>posi7054
TAATTGCAGTTTTGACATAGGAAAGGTCT
>posi7055
TGAGATGCTATTCCTAGATGGCCT
>posi7056
TAAGATGGGGACTATGTCGTATTCAC
>posi7057
TGACTGGATCCATCAGTTGGGCACGAAGAC
>posi7058
TGGCAATGAATGCTCCGAAGCCAACAG
>posi7059
TGGTATTAACTGGCTCTGGGCTCT
>posi7060
TAAACAAGTGTCACATGATCACATTCATA
>posi7061
TGGGATTAAAGGTGTGCGCCACCACACCTGG
>posi7062
TCAAACAGAGGTGTATTTGACAAATTCTG
>posi7063
TTGTAATCACAATGGGCTTATCCTGACC
>posi7064
TGCTTAGGAATGATTTGGAACAT
>posi7065
TTGTCAGATTTTGAGACGCTTTGACTGTGA
>posi7066
TGATAAAAGCCAAAGAAACTCCAGC
>posi7067
TGGAATTACAGGTGTGAGCTACTACTAGCC
>posi7068
TAGGCCACGACTTCTAGGGTAGCCTATC
>posi7069
TAGTTTCAGAAAATGAAGCCTCAAGGAATA
>posi7070
TAACTCAAGAGATTACAATCAATGGGACCT
>posi7071
GGAATTTACAGTGTCTTTGGAGAGAAGGGT
>posi7072
TTATATAGTTTATTTCTTCCTGAGTTGAA
>posi7073
TGATACATAAAATGCTCAGGACCATAAAT
>posi7074
TCAGAAATCCGCTTGCCTCTGCCT
>posi7075
TGGCATTCAATTAGGGAGTCAGCTGTGC
>posi7076
TGGAAATGACCAACAATTCACCACATTTAA
>posi7077
TAGAAAGTTCAAGACCAGACTTACCTTGTA
>posi7078
TGATGATGTTGTGGACTCCCC
>posi7079
TAGTAAACCAGTGAGGAATATAGGTGAGG
>posi7080
ACAAATGGTTGAACATGCACAGGGGTGT
>posi7081
TGAGTTTCTTGCATTCCTGATACCTCCTGA
>posi7082
TATGCCTAAGTTCTCTGATCATTGGGAAGC
>posi7083
TGAGTTCAGCTAGGGTGTACTGGAGC
>posi7084
GAGAAAGACCACCAACCCAAATCATCATGGC
>posi7085
GAAAGACCTTGACGGTGTCTC
>posi7086
TATCAGCCCAGCTGCTTCAGGATGAT
>posi7087
TGCCACAAAATCAGAGAATGGTTCC
>posi7088
TGCCAAGATGGGAAATCCTTGCCTGCTC
>posi7089
TAAATCTAAACTTTACATCAGGGCCC
>posi7090
TGGGAACCTGGCCTAAATCGTTGTACCCC
>posi7091
TGAGATTTGTTCATGATCTTCTGACTTACCC
>posi7092
TGATTTTTTTGTTTGTTTGTTTTTTAAGC
>posi7093
TGGAATAACCTGGAAATTCCTGCCTCTGAT
>posi7094
TATGCAACAGTCATGTCTACAGTATAGCAT
>posi7095
TGGAAGTTGTCAGGTTGTCAGG
>posi7096
TGTAAAGCTATACTTACGGGTACCCTGTTT
>posi7097
TGTATGCGGATGTAGGCCAGAAGAGGGCGT
>posi7098
TAAAGCTATTTCCCACTTTACTTCTGAT
>posi7099
TAGTGTGCTTGTAAAGTTGGTTGATGT
>posi7100
TGGGCGTTTTCCAAGTTTAGATTCTGACCT
>posi7101
TAGTTATCCTCTGCTGCATGAGGCCCATGG
>posi7102
TATGCTCTTGATGTAGATTCTCCTGTTGC
>posi7103
TGCTAGGAGCCGAGCCTCGGCAG
>posi7104
TGATACATAAAATGCTCAGGACCATAAA
>posi7105
ATCCCACACAGGAGAAGAGGAGTTGACCCC
>posi7106
TGCTGTGATAAAATAGCCTAACAAAAGAC
>posi7107
TATTATGCTAATTTTAGGTGAAATATTTG
>posi7108
TTGGCTAATGGGAACTGCCCAATTAGA
>posi7109
AAAGGATGTCGGATTTGCT
>posi7110
AGACCAAGTATACAAATAGCGGAGCCC
>posi7111
GAGATTGAATTTTTGAAAAAGCC
>posi7112
TGCAGAAAACATCACGGCAAGTTGCTTGT
>posi7113
TAGAAAGTTAAACGCAGGGCAGTTCTGA
>posi7114
TGAAAGATGCCAGGCAGCAGAGAA
>posi7115
TGCTTTCTTTTACCCCTAAAATC
>posi7116
TGCCTGTAACTACAGCTTCAGGAGATCCA
>posi7117
CCTCAGAGAAAACAAGGGATGTTTAA
>posi7118
TGCCACTCATTTGGGAGT
>posi7119
TGCTTTTGAAAGATACTTGCTGTGGATGGA
>posi7120
TGCCAGATTTATTACCGTTAATCAATACC
>posi7121
TCACTGAATTGCTTTGCTTGGCTTCAAA
>posi7122
TTCTAAAAAGACATTTGTGCCCCTTCC
>posi7123
TCCAGTACTGTTTTTTGGTCTCTGTGTGC
>posi7124
TGATTGATCTGTGAATACTGAACCATCCTT
>posi7125
TAATATACTGATGATGCTCTATATGCATGG
>posi7126
TACAAGAACCTAAGCTAAGCCTCCCTTTTA
>posi7127
TGAGATTAAAGGCCGAGTGCTGGGATCACGC
>posi7128
TGAGATTAAAGGTGTTCACCAACACTGCCTG
>posi7129
TGCAGAGCCTCAAACAGATT
>posi7130
TGGTTTCATAGGTTACTGTA
>posi7131
TGCCAGAACATGTGTCAATGGACA
>posi7132
CAAATTACCTGGAAGTGTGCTCCTCACTT
>posi7133
TAACTTCAATGTACCTTAGCTGATGTGTCAC
>posi7134
TAGGAAAGTGTGCATGCCACTATTGTACCC
>posi7135
TGGAACACTCAGACAGCTAATATACTTTCCA
>posi7136
CATGTGACCTTCCAGAATGTGTGG
>posi7137
TCTGCTGATTCTAGTATCTTCAGAGGTTCC
>posi7138
TTGGAAAAAGTTCTTTCCTACCTCAGATG
>posi7139
TAACCATTGAGCAAAAGAA
>posi7140
TGAGCTAATGTTTCACTAAGTTGCTT
>posi7141
TGATAATTCCGACATCACTGTAGGGTGGAT
>posi7142
TAAGACAGATGTCATAGTCA
>posi7143
TCCACGGTAATATCTACACTGGGAAGGTA
>posi7144
TGGGATTAAAGGAATGGACCACCATCGCC
>posi7145
TATTTACATGGATCAGAGAGTTTAATTCT
>posi7146
TGCTGGATCAATAAACCTCTTGCGCTTTGC
>posi7147
TGCTTTCTTAAAAGAAACCAAGACCAC
>posi7148
TACCCGTATACATAAAAAAAAGTCTTCAG
>posi7149
TGAATGACAGAGACTGACAAGGAG
>posi7150
TGGGATCATAGACTTGCCTAGTTATACCC
>posi7151
TGGGCTTGCTTTAGGTGATCTGGATACTCA
>posi7152
GGTAAAGGAGCCGTACACATAACC
>posi7153
TACGTTTTCTGGTGGAAGCATTTCTCCTC
>posi7154
CCCACCTATATATACCTGGTCTTACAGGAGTC
>posi7155
CATTTGCCAGAGGCTTTTTCT
>posi7156
TAATTGTCTTTTTCACAAATGTTGTTGGT
>posi7157
TTGAATAAACTTCTTTTCTGTGAATGCA
>posi7158
TGAAATGTGTGCATGAGAGCACTGGTCC
>posi7159
CGGGCTGTCATAGAACTTATCATCCTGTG
>posi7160
TGGCAAACTGAGGTGTTACTAACATTGT
>posi7161
TTGTGCCACAACCCAAATTTTACCTTGAC
>posi7162
TGTAAAATGGGGATAATAATAAGCCTGCCTGC
>posi7163
TGGGTTCTACAAGAAGGTAGGCTGAGC
>posi7164
TTCACTGCTTCAGGTTGTCTGTCCTGGAA
>posi7165
TAGAACGGAAATACCCGGGAGGTGTGGAAG
>posi7166
TGTTATGAATCATGTAAATATCAGATA
>posi7167
TTGGATCTACACTCATTGGTCCAGTGGCGA
>posi7168
TGGGATTACAGGTGTGCACAACTTTCCTG
>posi7169
TCAAATATTGGTGGGTAGGCTGTTT
>posi7170
TCCAACAGTGCGGTTGCCTGGGC
>posi7171
TACGTGCATGAAGATAGGTGACTCAAA
>posi7172
TAATGCTCAAGTATTCTCCTGCTTTTTTA
>posi7173
TACTATATTGATCCTGTCTATCCATGA
>posi7174
TGCCCAATACGTTAGTGAGGACATTAGGAG
>posi7175
TAAATGTAACACATTTGCAGAAACCACGCA
>posi7176
TAATTGTCGAAACTTATACTCCCCAAAAGGT
>posi7177
TAACTGCCTATAGATTCTTAAGGAATGGT
>posi7178
TGCTAGTGTATGCAATGGTGTCATCGTT
>posi7179
CAGTGTGGTGCTTAGCAAATGGT
>posi7180
TGCACTTGGGCGTTGGGTCATG
>posi7181
TAAGGTAAAATACATCCTTTCCTCTTCC
>posi7182
TAGTATAATAGAATTCCCCTGGTGCATGCT
>posi7183
TGGCAGCTCCTCAGATGGTCC
>posi7184
TGGGAAAACAGTTGCAAGCCCTCTTG
>posi7185
ACAAAATGCCTGAGAAAAATCACTTAAAGGA
>posi7186
ACATAAACCTAGAGGTCACATTCCC
>posi7187
TAGCTGAGTAGTACTCCGTTGTGTAAAA
>posi7188
AGTTGTGTGTGCATGTTCATGT
>posi7189
TGCCGAAAAGCAGAAGGGATGG
>posi7190
TACTGGACTTAGAGTCTGAGGAGAGGC
>posi7191
TCATGGTGTGTGGAAACAAGCATAAGTTA
>posi7192
TGTCAGATTTTGAGACGCTTTGACTGT
>posi7193
TATTATTCTAAATGTTAATTGTGTGCCCC
>posi7194
TGGACTCTGAGGAGTAAGCTTGTATTTCACTA
>posi7195
GAGTATGAATTTGCTCTTTCAGTAAGCAA
>posi7196
TCTAATGTTCTTCTCCCTACCCTCC
>posi7197
TGAACATGGTGAAGCATGTGTCCTTGCTATC
>posi7198
GGATAATGGGCCAGCATATACTTCTAC
>posi7199
TGGAATTTCCCACAATGGACACCCACCCAC
>posi7200
TAGCTGTTTCTACAGGGTTGGA
>posi7201
TACATGACTGAAAGCCATGAGCCTCTCCTG
>posi7202
TTGGAAATGTAAATGAGG
>posi7203
TAACATGATTCGCCCCTATACCTTTTT
>posi7204
TGGGTCCTTGAGATGTCCTGC
>posi7205
TGGACCTTGAGAATAATCTAAAAAGCGGGGC
>posi7206
TGAAGTGTAAACTCCTCCATGGG
>posi7207
TCTCACTGCTTATAACTTCCCTTAGAGGGTA
>posi7208
TGAGTTTTTGTTGACCCACCTTGAGACACACT
>posi7209
TCTCACAATGGTCCTACTGAATT
>posi7210
TACCTGTTTGAGGTCCTCCTGGCTGGCATA
>posi7211
TTCCCATCAGTAACTAAGACTATGTATGCCT
>posi7212
TGAAATGGATGCCAGGAATGAGG
>posi7213
TGGCTGAGACTCTGTACTGCTGA
>posi7214
CAGAAATCTGTATGTGTGTGTGT
>posi7215
TAGGAATCCATTTCTGTTTCTCACCT
>posi7216
TAGGGTAGAACCAAATAGTGCAGGTC
>posi7217
TGCTATGAACATAGTGGAGCATGTGTCCT
>posi7218
TAGCAACTGAATAACTGCTGAATTTTGTCA
>posi7219
CCACCATGTGGATACTAGGAAACAAAC
>posi7220
TGCAAAGAAATCCCCGAATCTAATTTCTTTT
>posi7221
TGGTGAACATAAAGAGTCTCAGTCT
>posi7222
TCTACATAGCAAGCACCAGGACAACTAGAA
>posi7223
CACCATACCTTGCTTCTGTGGTACTGGGT
>posi7224
TGGAAGTCAAAGAACAACTTCGTGGAGTC
>posi7225
TGAGTGCCTGCACTTCTCTGGG
>posi7226
TGGACAACCGACTCCATTGCTTAGC
>posi7227
TCAGGTTTTCATCAAACACTGTTGGTGAGTTT
>posi7228
AGTTGGTTATGGCAGTATTTACCTGTAATC
>posi7229
TGGGATTAAAGGCATGGAACAACACACTC
>posi7230
TGAGTGTTCACATCTTCAGTGGC
>posi7231
TCGATTACTTTTGCTGGAGAAGCATTGGGAT
>posi7232
AGAGAGCATCAAATTTCA
>posi7233
GGCAGTGAGTGGCACATATCTG
>posi7234
GCAGAAGAAATGCTACTCCG
>posi7235
TACTACAAAAGCTATCATGGATATTGCTGCC
>posi7236
TACCGGTCTAAAGTTTTGAGATTCCTGGGGT
>posi7237
TCCAACCCGGAAGTCCCGCCTACTCACC
>posi7238
GCAGTCAGATGACCCGGGTGGGA
>posi7239
TAGTAAAGCCTTTATGGGAAGGACCCTTA
>posi7240
TCCGTTGAGTTTTGCCTTGGCTTCCC
>posi7241
TGTGTTCTAAGTTGGTAAACAAATAATCT
>posi7242
TGTATCTTGATTGTGGTGATGATTATA
>posi7243
TGGTTACTCTCTAGAACTTGATGGTAAGA
>posi7244
TTGACTAAACCAAACTGTGTGACCTTGCGC
>posi7245
TACTCATGGTATCCCAGGCATCTGGTATGTGT
>posi7246
TGGGCGTTTTCCAAGTTTAGATTCTGACCTG
>posi7247
TAGGAGAATTAGGTAGCAATCTATG
>posi7248
TGGAACATTTCATCCTGCGGGGAAA
>posi7249
TAATTGCTTCCTTTAATTGATTTGGTGAT
>posi7250
TAGGATCCCATTGTACATGGACTAACGTGT
>posi7251
TAGGTTTTTGCTTTCCTGGATTGC
>posi7252
TAAGAGTACTTACTACAGTGTGCAAGG
>posi7253
TTACTGCTGTTATGAATCATAACGTAAATA
>posi7254
TGAATGAGGACCTGGTCCTGTGGGT
>posi7255
TCCATCAAGCCTGAACTTTTTTCTCCTCC
>posi7256
TAGCAGTTTAACCCGATAAGTTAACCAATG
>posi7257
TAGGTTGTTGTGAGAATTAAATAAATCA
>posi7258
GAGAATGTTCCAGAAGTGCCTCC
>posi7259
TCCAGGGAACAACTTTGTG
>posi7260
TAGAACTCACTACATATACCAAGCTGGAACTC
>posi7261
TAATTCTTCTTCACTGTAAGACAGGCAGGC
>posi7262
TGGATATGCCTGGACATGTGTGTGTGTGT
>posi7263
CCCAAATCACTCATAAGAAATGGTCTTGATGC
>posi7264
TCCCTATTTAGTGTAATGTTGGCTGTAAG
>posi7265
TGCATGCCCGACCCCCAAGCACTG
>posi7266
TGCTATTTTGAATGTCCTATTTGACAAAATA
>posi7267
TGGGATCAAACATGTGTATCACCACTGC
>posi7268
AATGAATGAATGAATGAATGGGGGTGTC
>posi7269
TGCTCCTTTTGAGAAATTACATTCAGATAC
>posi7270
TAAGCTACTGTATGAAAAATACCACTTTTG
>posi7271
TTTCAAGTGACCTTAGCCACACGTGTGTCT
>posi7272
TAGCCATAATGCCCCTTGATATTGCCG
>posi7273
TGCAAAAGCAAAGAGCGTTTCTTCAGCT
>posi7274
TGAAGTCCCAAGGAGACTACGTGCA
>posi7275
TCACACCTGGATTGGTTATGCTTACTACC
>posi7276
TAGCAAAATGGTAAGTGCTCTTAAGGCTAT
>posi7277
TCTTTGGTTGTATTTCTGGACAGAATGAC
>posi7278
TGCATATTTGAGACCAAATGACTGCATACAG
>posi7279
GTTGTTAGCTTGATTTCTGACTTCTCAAT
>posi7280
TTAAGAATTAAGAAATATGGTATCCCTAC
>posi7281
TAATGCCCCTTGATATTGCCGTTTC
>posi7282
CACAGACATACATGCAGACCAAAACACC
>posi7283
CCAGAGCTCTGGGGACGACTCATATCCCACG
>posi7284
TCCCCGGTTGCATCCTGTTGC
>posi7285
GAGTGTCTGCTGCACCAGAAAGGCA
>posi7286
TGCCATGCATTGGGGTAGATGTCG
>posi7287
TAGGAGTCTGAAGTACACATTCACTTTTA
>posi7288
TGCCTGTCTACATTCTTCCTCAGTGGTCA
>posi7289
TGTGACGTTGAGGAGCATAGCAAGTCTCA
>posi7290
TGCTCCAGGTGTGAAATGACT
>posi7291
ACACTCAGTGAATGCTGGCCAG
>posi7292
TGCATGTATGTGCACAATATGATGGTACCA
>posi7293
TAGATAAGGGTATCAGCCTCTGGACT
>posi7294
TGCATTCTCCAGGCTAGCTGGCACAC
>posi7295
TGCTCAAATTGAGAATATACCAAATGTC
>posi7296
TAGTTTTATGCCAGCTTGATACAGCTAGA
>posi7297
TGGCACGTTCCTACACTTGTGCTGG
>posi7298
TTATAGATAGTTGGAAGCTATCAGGTAGGT
>posi7299
TTGAACTCTTGATGGTCCTGACTCCCAAGT
>posi7300
TATAAGATAAAGGAGAGCTGATGATTGGG
>posi7301
TTTCACAGATGGGGGAAACTGAGGCCC
>posi7302
TCAGAGGACATGTTTTAATTGCGGAAA
>posi7303
TGGTTCTCACAGAAGGACACAGC
>posi7304
TGGGTGACAAATGTGCCTCAGGTTGT
>posi7305
TGGAAACTGACAGCCACTCTTCCC
>posi7306
TTGGTGTTGCAACGAAAATGGTTTTGTCTC
>posi7307
TGGAGTGTCTCAGTGTACTTATATACAA
>posi7308
TAGGGAATTGCGAATTTGGTTAGTCCAGG
>posi7309
TGGGATCATAGACTTGCCTAGTTATA
>posi7310
GTCTTGTACACAATGTCCCAAGCTTCTGAC
>posi7311
CAACTTGAGTTGGATTCCCAAGACCCACA
>posi7312
TTCATATGCTCTTGATGTAGATTCTCCTG
>posi7313
TAGTTATAGACAGTTGAGATCTGCTAT
>posi7314
TAGCACACATGAATTCCTGGACTCACTC
>posi7315
TGGGGACTAGCTTTCATAATACTGTAAGA
>posi7316
TAGGACGTGTCGCTCCCTGATTGGCT
>posi7317
TGGAAGTTGAAGTTCAAGACTGGGC
>posi7318
TACCAACTGAGCTACATCCCTACCTCC
>posi7319
TCAGGTTACTGCCTTGGCCTAGCTCAGTG
>posi7320
TGCTTCTGGAGATTGTGCAGATGGTA
>posi7321
TGTAAATAAGTGCTCTGTTTGCACATGTGC
>posi7322
TTGGTTCCAGGAGTTGAAGTTTGACA
>posi7323
TGGTAGTTTGTTGGTGTGAATATGCTA
>posi7324
TACCACGGAAAGAAAATTGTCTCTGCTTT
>posi7325
TGTAATGAGATGTTTGCCTGTGAGTAC
>posi7326
TCAGCAAGTTAGGAATCGATTAAGCCACT
>posi7327
TACCAAACCTGATGACCTGAGTCTCATTCT
>posi7328
TGACAGTAATCAGTCATCTCACAGTTTGC
>posi7329
ACTTGGACTGGTGTAGGAATTTCCTAG
>posi7330
TATAAACTACTCAAGAGATTTCAATGTGCC
>posi7331
TCCCTGCTGTGGTTCTTGCCCTGATC
>posi7332
TGACCCATCGACTTGCAGAGTTTAGAGT
>posi7333
TAGCAGGATGTTTTTGGATTCA
>posi7334
TCACAACAACTGTGTGGAGGTATAGGT
>posi7335
TAGGTCTTTTGCCTTGTTTACTCTTGACGG
>posi7336
TGCAGTCACAACTGTGATTTCTCTCA
>posi7337
TATTATGCAGGTGGGACCGATTGTAGGTC
>posi7338
TAGGTGTTGTTTAGGCACGCATGCTGGTGA
>posi7339
TGTTATGGGCCACCGCTCTTGCCAGAGA
>posi7340
TTGTGTAGCCCTGGCTGTCCTGGAACTC
>posi7341
AAGGCTGCTAGCAGAATACTGGCTTCC
>posi7342
TCGCAAGGGCGTGCGTGCATGAGTGAGTATC
>posi7343
CAGAAACACGATTGGTGCTTTGCATGGCAAC
>posi7344
CTAATCAAAATATAGTCTGGCCTGTCACA
>posi7345
TCCATGAAGGGGCTCACCTTGG
>posi7346
TGACTGGCTTGCTCTTCAAGGTGACTT
>posi7347
TGAGGTAGACACAGAAAGCCAGGCAGT
>posi7348
TGATTTGTTCAACAAAGCCAATTTTTGTGTG
>posi7349
AAGGCAAACAGGAGCTGACTCTTAGGGTGT
>posi7350
TACACAGATGGGATTCTGGGGCCCAGAGA
>posi7351
TAAACTTGGATTGTTGTCCAAAGTATGCCC
>posi7352
TACCTGTGCTTGCTTCCTAATTTTCAGTGT
>posi7353
TGTAATGAGATGTTTGCCTGTGAGTACCTGC
>posi7354
TGCGACATTTCTTTTGTTATGGGCCACC
>posi7355
TACTTGTCTTTCTGTGTCTGGCCTGCTTACT
>posi7356
TATGACTAATCGAATACAGATGTGATGCCA
>posi7357
TAGATAGTTGGAAGCTATCAGGTAGGTAG
>posi7358
TAGCAGCCCCATTTCATCATGGTCCCC
>posi7359
TCCAAATTTATAAGAGGGGCCACTTCTGA
>posi7360
TACAACAGGTGGCCAGGCTTGCTA
>posi7361
TGGGTGAATAGATGATCTGCTAAGATGC
>posi7362
GCTTCTTTTAGCCTTCCCTAATTCAAC
>posi7363
CTCTACCATCATCATGAGATATGCTTTT
>posi7364
TGTGCACATTCGATGTCTACATATTAC
>posi7365
TGCAAGAGGATTTTTATTCAAGAGCGCTC
>posi7366
TGAGCCTAGCTTCTTTTGGGTTGCTA
>posi7367
TGGGATTAAAGGCATGTGCCACAATGCCAGG
>posi7368
TAGGCTTAGAGATCAAGAAAGGGCCAAGA
>posi7369
TATCTTTTCGATTCTACTGGTTTATCTGCC
>posi7370
TACTTGGTGTTATGCAGCTGC
>posi7371
TATAAGACACAAACATCTTGAGTGCTGCGC
>posi7372
TGTAACATGCATAGGATCAGAAATAACCC
>posi7373
TCAGTGTCCCTATTCTGTAATC
>posi7374
TGGGAAATGTAGTTGGCTTCCCAGCCCACCC
>posi7375
TAGACAAATTGTTTGTCAGAATGGCTTTC
>posi7376
TCCAATGTTTTTCGTCTTCACTGATTTTC
>posi7377
TGGTTTTTCTTGACTCAGCTTGCGAG
>posi7378
GCACTGAGATGGGAGTGGTGT
>posi7379
TATTGATGTTCCTTCTATTGAGCTGTAAAC
>posi7380
TGTTCAGTTCATGACACTGGCTGTCGTAGC
>posi7381
TGTGAAGAAAGCCGATGGA
>posi7382
GTAATCACAGAACTCAGATGGCAGAGGCA
>posi7383
TCCTTTGAAAATTTCGTACATGTATACCA
>posi7384
TTGTAAAATACGAGTTACATGTATCTGC
>posi7385
TGAGATGAGCCAGTTCAAATCAGATTA
>posi7386
TGCCAGTATCAAGTCATGTGAAGACATGAT
>posi7387
TGATTGTGGAAGCCCAGAGAGGAGGCAC
>posi7388
TGAAGATTTATTCAATGTGGCCAGGCC
>posi7389
TACCTTCCCAGGGAGCATCTACCATATCAA
>posi7390
TACACAACATGTGGTTAGGTCTCACTGC
>posi7391
TAAGGTACCTTATTGACTTCGGT
>posi7392
TGGGATTAAAGGCGTGCACCACCACGCCCGG
>posi7393
TGGATCACCGTGTTCTCTTCTAGAGTCAAT
>posi7394
TACAATGCATTCGACAGTCAGCCGCCCTC
>posi7395
TGCTGTGAACAGACACCATGACCAAGGCAAC
>posi7396
TGGTGCATAATATCCCTTCCCCAGAGGTT
>posi7397
TAGACATCATTGTTTGGGATTAAAGGTGTG
>posi7398
TCCCTCCTAGAAACGGCTCAGGCTGGTGAC
>posi7399
GAAAGCCACCATGCTGGGTAA
>posi7400
TGGAAGATGATAGGTGTTTCCCAGTGCACA
>posi7401
CTTAGTCCAATCCCATTTCTTGCAGGCCC
>posi7402
TGACAGAACAAGGTCTGATTCTGCCA
>posi7403
TCTTATGGAACCAGTTTTCTCAACTGAGGGTC
>posi7404
TGATGTTTGCTGCCTGATGTGACTCT
>posi7405
TTTGAAATCAGGACTGTTCTGGAAATTC
>posi7406
GCCTGGTGCAAGAGACTGCTGG
>posi7407
TCCCAAAGTAAGCTGCTCACAACGGTGGAC
>posi7408
TGCTGATAGTGTGGTAGCCTCT
>posi7409
TGTAAGCTTTGTATGCTTTGTAAAATTTGT
>posi7410
TAAGTCTATATCATACCCTTGTTGGTAGCG
>posi7411
TCAACTAACCTGGGCCCACGGGGGTTCATA
>posi7412
TGGTGACGGCGCCATCTTTTAGGCTTC
>posi7413
TGCCAGTCCCTGCGCCACACCA
>posi7414
TTCAACTTACAAGTTAATTTTTGCAACACACC
>posi7415
TACACACATGTTAAGTAAGCCAGGTTCA
>posi7416
TGTGATAAAATATCATGACCAGAAGCAA
>posi7417
TGTTTAAAGCTATGATTGATGCCC
>posi7418
TAACACTTGAAGTGCAGAGGATG
>posi7419
TAACAAAACCCAAAAATGACTGGTGCTT
>posi7420
TAAATGAAACTGTGGGACACCATGATGGT
>posi7421
TAGCTGATTTCTTCTTCTTGTTGGTT
>posi7422
TCAGATTTTGAGACGCTTTGACTGTGAAGA
>posi7423
TCAGTTTCTAGAACAGTGCCTAGCA
>posi7424
TGGTATCGTGAAAGATAGTCTTGAGGGA
>posi7425
TTCCAGCCAAGGAAAAGTAGCCCC
>posi7426
TGGATCTGGGATGTCACACTGCTT
>posi7427
TTCTATATGTTGAGCCTCCAGCTGTTCTT
>posi7428
TACATTTCAAACATTATACACAGCAGGGTGAC
>posi7429
TGTGGACCACATATGTGCAGTGCTCACGA
>posi7430
TGAGACGCAGCGGGCTTTAGATGTGT
>posi7431
TGTGATATGTTAAATAGGTACCTCAGCTA
>posi7432
TGCTTATTTCCTCTATGATCAAACTAGGGA
>posi7433
TATTAAATAAATAAATAGATAGATAGATA
>posi7434
TAATTGGTACTAAGTCTTTTGGAATCAAAC
>posi7435
TGTACACAACATGTGGTTAGGTCTCA
>posi7436
TGGGACTAAAGGCATGTGCCACCACT
>posi7437
TGCAGAAATGTGTACAAAGGGTGGA
>posi7438
TATGAGCTCTATCGGGTTTCTGAAC
>posi7439
TGGAATTACAAGCATGCACCTCCTGGACCT
>posi7440
TTTAAAAGTGCTTGCTGCCAAGTTTGACAGA
>posi7441
TAAGAGCCAGGTTAGGTTCCTAGCACCCACA
>posi7442
CGTGCATGAAGATAGGTGACTCAAAGACAT
>posi7443
TAGTTAAGGCCACCAGAAACATACCTTTGG
>posi7444
TGCAAACCCATCTGTGGAGGGATGGAGACA
>posi7445
AGCTCAGGTCTTCTAACGAACAGTGTA
>posi7446
TATCAGCAGGAAATAAAAACAGGACC
>posi7447
GTTTATTATGGTTCCTGAAGGTTAGTCTG
>posi7448
GTGTCAGGTGACACTGTCTCTACTCTC
>posi7449
TGACAACCATTGTGACTGCCTAGCAAC
>posi7450
TTCTATGTAAAAGTTGCATGGTTTTTATGA
>posi7451
TGCTATGTTGTGAAAACAGGCCTGG
>posi7452
TCCGAGTTGGAGACAAAGTCTTGGTCAGAC
>posi7453
TCTAAGCCTTCGTATGCAGAAAACTGTGCACA
>posi7454
TAAGTGTACTGTCTGCTGATTGGGGG
>posi7455
TACTTTCTCGCTCCTCTGCTTCCT
>posi7456
TAGGTGATCTCGTTCACAACAGTGGCAGA
>posi7457
TCCTACTCCCAGCTGTGCTTCTACCCACACC
>posi7458
TAATAATAAGTTGTATGAAACCTTTAAA
>posi7459
TGGAACTGGAGTTATAGACAGCTGTG
>posi7460
TAGAAAGAGCCCCAGGTGCTGCCTCC
>posi7461
GGAGATCAGAAGTTGGTATCAGGGGT
>posi7462
TACCAGTAGGGTGGTGGCAGTTATAGC
>posi7463
TTGATGACTTACAGTCGGCAGCTCAAT
>posi7464
TGCTATTCTGAGGGTAGTCTTGTG
>posi7465
TTCCAAGCATTGGAAAACTGTCCGAAG
>posi7466
TACAGAGCAAAATCAGCCAAGGCTCAGG
>posi7467
TGGTTTCGCCTCCTCCGATATGAGACCC
>posi7468
TGGACTAAAGTGCTGAACCTGTAAGCCAGCC
>posi7469
TGAGATGGATAAAACGAAGGTGTGGCTC
>posi7470
TGTCAGCGCCATCTTGCAACAGCGAA
>posi7471
TGATCAGTTGTGGCTTTACATATTGGTCTC
>posi7472
TACGCCAGCTATTTAATCTCACTTGGAAC
>posi7473
TGATCAAGGCTTAATATATCCCTATTCCCCA
>posi7474
TGGATGTCTGGGTCTGCCTACTCTTG
>posi7475
TGAAACTCACATGGACAGGCCTGGCTTT
>posi7476
TGATAGACTTCTACAGATGC
>posi7477
TGTGATAAAATAGCCTAACAAAAGACA
>posi7478
GAGAGGAGACCCTCGCTCAG
>posi7479
TCACATTCAGGATGGGTCTTTCAGTT
>posi7480
TGAGGATCAAATCTCAAAGCCTTTGTACT
>posi7481
TGGGATTAAAAGTATCTGCCACCACAGCCT
>posi7482
AGACAGAAGCACGTGTAAAAGCCAC
>posi7483
CCTATTGCTCTTATTAATAGAAAAGGGGGA
>posi7484
TGCTAACACCATGTTGTCTGGATCAC
>posi7485
TGGGGAATCTACCTGTGGCCT
>posi7486
TCCGTTGGATCCAGTTGATTGAAATTGCC
>posi7487
TAAATTGTGACTAGGGTGTGAAATCCTC
>posi7488
TTCTAAAACGCCTTTTGTTGCCTGTCTAC
>posi7489
TCCAAACTCACCCCGGGTATTCTTTCCCGAC
>posi7490
CTAATCAAAATATAGTCTGGCCTGTCACAA
>posi7491
TTCATGTAACTTGCTTGTGCCCTCAGGA
>posi7492
TGGAAGTTGAAGTTCAAGACTGGGCA
>posi7493
TGCTACAATGTATGACTGAACATGAACAT
>posi7494
TGAATTTCGTTAGAAAGTTCAAGGCCAGACGT
>posi7495
TAAAGAACACACCAGTCTGGAGGCC
>posi7496
GATGAAGACATCCCATTTAAGACAGAGGGT
>posi7497
GGTGAATAAGTCGGCCTCTTTTATA
>posi7498
AGAGAAGACCCATTCTGCAAGAGTATGACAC
>posi7499
GGATAGAGTGAGTGTGCTTCAGCAGCCC
>posi7500
TGAATCATAGTATCTGTGTTTTCTGATGGTC
>posi7501
TCATTTGTAGATGGCAAAACTGAGGTCC
>posi7502
TGGTGCATAATATCCCTTCCCCAGA
>posi7503
CAGTAACTAAGACTATGTATGCCTTGCAGC
>posi7504
TAAATACGCCTAACATGATATAACTATCCC
>posi7505
TGGGATTTTGGAACCCTAAAGCTCAGTTCC
>posi7506
TGGCAAACTAGACTCAGAGGTACAACCTCA
>posi7507
TAGGATCAGAAATAACCCAATTTTGAGTTTC
>posi7508
TGCATGCTAATAAGCACTCTACGACTGAGCC
>posi7509
TGACATGAACACAGGTGCTCAGATAGCTTT
>posi7510
TAGAAATCTCTTTGCCTGTGATGAGTTTTT
>posi7511
TCGTTTTTGGTGTGTTTCCGACATCGGGG
>posi7512
TGTGGATATTAGGTATTCAAACCCGGGTC
>posi7513
TAGTTTGTGCTCTAAAGTTAATTTGTCAG
>posi7514
TGGGACATGAATATAGATACCCCATCTGCA
>posi7515
TCAACAGGCTCATTGAAAGTAAAAA
>posi7516
TTCTTAATTCTAGATGAGATGCATCCAGCCT
>posi7517
TACCTACCGGCTGCTGATCCCA
>posi7518
TGACTGGATCCATCAGTTGGGCAC
>posi7519
TGTTAAGGATATTCTCAACTCGATGCAACTA
>posi7520
TGGATATGCCTGGACATGTGTGTGT
>posi7521
TGTACAAGACAAAAGGAAAAACAAACCCTC
>posi7522
TGCCCAGTGGTTATCATACCACCATCCA
>posi7523
TGGGTATTTACAAAAAGGAATTCAATTCACTC
>posi7524
GCTGATTCTAGTATCTTCAGAGGTTCC
>posi7525
TGAGATGCCAAGTGTCTTTGT
>posi7526
TGTGTTCATCTGTGTCCATCTGTCA
>posi7527
TTCCAGCATGCAGTGACCAGTTC
>posi7528
TGAAACAACAGGTAAAGCTTACTGGAAGCCCT
>posi7529
TCCTAAAATCCACCAATTTATGGCTCC
>posi7530
TGGATCTTAAATGTCCCTCAATGTCAC
>posi7531
TAGTTCTTTGGGGGCGAGCCTGATCTTCT
>posi7532
AGCTACTTTCACAGCAGTTGGGATGG
>posi7533
TGAGCCTTGAAAGTCAGTTTTGAATTGAAGTT
>posi7534
TATCATCCATATAATGATACATTTTAGAAT
>posi7535
TGGAAGCTTCCTTCCCTGTC
>posi7536
TTCTTGAATTTGGTTTCCATTCGGTTGAG
>posi7537
TCTTGGACAGATTGCTACCATTCTTTTCCA
>posi7538
TCACTATGTCATATAGTTCAGGGTGTAC
>posi7539
AGCCTGGTGTCCTGAGTTCAGAC
>posi7540
TAAATGCCACAATGCATATGGACTTCTAAA
>posi7541
CTCTATTTAAATCTAAACTTTACATCAGGGC
>posi7542
TATTTGGTCACCCTCATAGTTATCCTCTGC
>posi7543
TGAACTTCTGATTCCCCTGCTGCTACCTCCC
>posi7544
TGCCTCCTTGACTCGTGCTGCTT
>posi7545
TGTGACCACATTGAATAAATCCTTCTC
>posi7546
TAGACTAGCATTAGAGCGTACTTCTTTGG
>posi7547
TGGACTGTCTATTCTCAGCTTCTTCTTGGCTT
>posi7548
TGTGTACCTTGCAAATTATCCATTTC
>posi7549
TGAACATGCTCTGTCTTGCTGGTTCCATGCC
>posi7550
GATTGATTGTGAGTATCTGCATCT
>posi7551
TCTGAAACCTGTCTATACCTTAATTTGATG
>posi7552
TGCAGCATCGTTCTTGCTGGCGAGT
>posi7553
TAACTAAGACTATGTATGCCTTGCAGCCT
>posi7554
TAGAATGTCAATCCTACCTCTGCTTCCTTTG
>posi7555
TGTGGATTACAGCCTCACCAAGGAAGCAGA
>posi7556
TGGATTGTAGTTCATTTC
>posi7557
CAGAATCCTAAATGTAACACATTTGCAGAA
>posi7558
TGAACTGGGTATACCTGAAAGGGAGGCT
>posi7559
TGCAAACTGTAAAATTGGATGTTTTGGA
>posi7560
TAGGTTGTTGTGAGAATTAAATAAATCAGT
>posi7561
GTAATGATGGATCCCCACTTTGAGTTCAAAA
>posi7562
TAGTTTCCTCGCCTGTAAAGTCAGG
>posi7563
TGAAATTTGTTGTTCTGCCTCCC
>posi7564
TGGCAATGTGCTGCTTCAT
>posi7565
TGAAATGTGTAACCTAGAAAAATCCATGGGC
>posi7566
TGTGTTGGTGTGGGTCACATATGCACA
>posi7567
TGAGTTTTGCAATCTGGAGGAGCAGC
>posi7568
TGAAAACTCTTTGTGTGTGATGGCT
>posi7569
TCCTATTGATGTCTGACTAGGCCGTCCTGT
>posi7570
TAGTTTTCAGGGATGGCATTTTATCTTCT
>posi7571
TGCAATGAATCCCACGCTGAGC
>posi7572
TCTGAGATAAAATAGTCTTTTAATTGGA
>posi7573
TAGGAATTGAACTCTGGTACCAGCGCTAT
>posi7574
TGGGCTTGGAATTTCATAGGAGTGTTATTC
>posi7575
TGCCTTTTGGATGAAATGATGCC
>posi7576
TAAACCATGCTGTCAATGGCCAGCCACC
>posi7577
TCCTGCCAGATTTATTACCGTTAATC
>posi7578
TCCTAGTGTATTCTTGAATTTGGTTTCCATT
>posi7579
TTAAAAATTCATGTGCACGGGCTGCGGTC
>posi7580
TCATTTTTTAAAGTGTTGCTGGAGGTGCG
>posi7581
TAGGTTCTACTGGCTTCTAAACCATGCTG
>posi7582
TGGCTAAATTAAAATGACTGGCAAG
>posi7583
TCCTATCTCAGTTGTAAACACTGCCTGGCT
>posi7584
TAAGACAGACTGGCTGAGGCTGCTAGGTA
>posi7585
TTCATTCATTCATTCATCC
>posi7586
TATCTTCCAGATGGAGAGACCAGCAAC
>posi7587
TGAGTTCATACTACAATGAAAATTGCCTTTT
>posi7588
TACATTCACTAGTCCTCCCTGCAC
>posi7589
TGCCAGATTGGTGTTTACTGGTTTGCTCCTC
>posi7590
TAGAACATTCGTGGTCATAACAGTAAGAAT
>posi7591
TTCACAGAGTAACACTAGCTCTTTTTTGGTT
>posi7592
GCTGAACACTTAATGGTTGCTTATTTTCAG
>posi7593
TGCCGTTTTCGAAACAAGAAACCTAGCA
>posi7594
TTAGCTAGTCTAACTTCCTTGATGAGTTCC
>posi7595
TAAGGAAGTTGCTTAGGATTCTAGAAGGT
>posi7596
TGGGAACTGACATTGCACTTAACTGCTGA
>posi7597
TATCCTCTGAATGAGATGGCCC
>posi7598
ATCTCATTACGATGGGTGGTTGTGA
>posi7599
TAGGAATTTCCTAGTGTATTCTTGAATTTG
>posi7600
TAAAACCATAGATGGTCTCTGTTCATCAAG
>posi7601
TGATTGATTAGCCAGTACCAAAGGTCCAAGC
>posi7602
TGACGGCCATGGTCTGCCCAGATG
>posi7603
GCAAGTTTGAGGCTTTTTCTGTTTGAAG
>posi7604
TCCTTTTTGGCCTGACACTCCC
>posi7605
TCAAGAACTGCTGAAGAAGGATACCCCAG
>posi7606
TTCTACCATGTGGCTCCTGG
>posi7607
TATCTGTTGGTATTATCTTTGCTTTGGTCT
>posi7608
TGAATAATGGTGGTCTTTCTTGG
>posi7609
TAACTTGATTGGCCATAGCAATTCCTGCGG
>posi7610
TGGCTTAGTAAACCAGTGAGGAATA
>posi7611
GACCTCAGAGAAAACAAGGGATGTTTA
>posi7612
TAGTAAATACAATAGTCTCATGTCC
>posi7613
CCGGCCGAGAATAAGGCCCATGGTTCC
>posi7614
TAGCTGTGAGATCTTTACCTATAG
>posi7615
CCATTTTACAGATATGAAAGCTTGAGGT
>posi7616
TGAATGTGCACAGGCACAAGTGTGCATGAT
>posi7617
TCAAATCTCAAAGCCTTTGTACTTCT
>posi7618
TAACATGTGAAAAGGAACAAAAGGGCTC
>posi7619
TGCATAATTCGTGGGCATTCAGATC
>posi7620
TCTGCTTCCGTCTCATTGGTCAGAGC
>posi7621
TGATTGTGGAAGCCCAGAGAGGAGGCACCA
>posi7622
TGCCTGGACATGTGTGTGTGTGTTGG
>posi7623
TTGTTTGTGCTTCAGTCTGACTGCAG
>posi7624
TGTGAGTAAGACTGAAAATTCTGTGGTAAC
>posi7625
TTTAATCACAGCACTAGGGAAACAGAAGC
>posi7626
TATGTCTGTATAGCATATATGCCTAGTGCCC
>posi7627
TGTGTGACCTGCTCTTTGCTGAGG
>posi7628
CACCTATACCAGTTTTTGA
>posi7629
TACAGATGTGTCACTATACTCACCT
>posi7630
TGGTGTCTCTTTACAACAATAAAACCCT
>posi7631
TGTCACATGGATGATGCCAAGTTCTGCTCC
>posi7632
AGACAAAGTTTGGAGCTGA
>posi7633
TGTGCTTTGAAGTTTCCTCCATTAGATT
>posi7634
TGGGTTACCTCACTCAGGATGGTATTTT
>posi7635
TACCTACGCTAAGCTGAACTCCCCAGTGG
>posi7636
TTCAATTAGGTCCTCCTGCAGAAGTTGCCTT
>posi7637
TGATCTTCATGAAGAAGCTTCCAGATTCTA
>posi7638
TGTAAGTGTGGTGCCCATGCCTGTA
>posi7639
ACAAATCCTTTTCCTCACCGTGATGGCTGCT
>posi7640
TTGTATGTGCATTTTCCCTCTTTAAA
>posi7641
TGGTGAGTGCAAAATAAGCACAGATGAGATG
>posi7642
GCAGTACGGAGAGAGGGATGCTGG
>posi7643
TGCAGTGTTTTGGAGATGCCAGTA
>posi7644
TAGATTCAAGTAGTCTTTCAGGGTTAAAC
>posi7645
TAGTCAAACCTATGGTAACCCTGTCTCAAAA
>posi7646
TTCACCAGGAACTTGGTTTGTAGTTGTCT
>posi7647
TAGAGCTTTGTGTCAGGTGCAGGAAT
>posi7648
TACCAATGGGTATAAGGATTCAGTTTAGCTA
>posi7649
TCTAGTTTGCACAGGGCTCGCAGTGTTTG
>posi7650
TGTGATGAAGGTTGATAAGTGCT
>posi7651
TAGCTTGTGTTTCAGTATTGAAAGTCTGCC
>posi7652
CAGGAAGTCTGATGCGAAACAGTC
>posi7653
TGGAGTTAACACCCAAAGTGC
>posi7654
TAACAATTACAGATACTTTGTCATTTGCTCC
>posi7655
TGGGAAAACAGTTGCAAGCCCTCTTGGCTTC
>posi7656
TGTCTCCCTGGCTTTGATGATCTGTACC
>posi7657
TGGAAGCTTATATGTTGCCCCCTGGT
>posi7658
TGATCCGGATGGAAACCATGGGTGA
>posi7659
TGGAAATTCCTGCCTCTGATGACCT
>posi7660
TACACAGTTGATACAATGAGATATGT
>posi7661
TGAAAAAGCCTTTGGCTCAAGGCACTC
>posi7662
TCCATTGAGTGTCAGAGGTTTAGACGT
>posi7663
TAGCATTTTACATTTCTCCTGTGCTTCTGT
>posi7664
TGTACTTGCTGGTGGTCCATCC
>posi7665
TCTGTACCTATTGAGACAATGAGATGACCTC
>posi7666
TGGTATATCTGAGGGGCCAGG
>posi7667
TGAATTTCAAGGATACAGGTAATTACAAC
>posi7668
TGAATTTTGATGACTCTGCTGT
>posi7669
TAGAATCTTTCCACGTCCTTTTCTATAGA
>posi7670
CTCATTACTCCCTAAACAATTCAGCATGATGA
>posi7671
TACTTATGTATAGTAAGTCTTTGTGCCTG
>posi7672
TTATAAGCTAGTGTTAAAGTTATAGGTGGT
>posi7673
TGCCAAGTGTTTCTTTCTGTGGTGTTCAGT
>posi7674
TACAAATGGTTGAACATGCACAGGGGTGTGT
>posi7675
GCCCTCATCACATGACCTCGGGGAGGAC
>posi7676
TATGATGCTACAATGTATGACTGAACATGA
>posi7677
TAGCAGATTCATTAGGTTCCTCCTTTCCAAG
>posi7678
TGAATCATAACGTAAATAATCTGTGCTTTCC
>posi7679
TGGTCTAAATGTCTTCTCAGCAGGGC
>posi7680
TTCTTTTGTTATGGGCCACCGCTCTTGCCA
>posi7681
CTGGAAGTATCTGTTACTAAAGGGGATGG
>posi7682
TAACTGCTTGTGCCTATAGGGGACATTTTTC
>posi7683
TCTTATAGAACCGGAGACTACCAGCCCAC
>posi7684
TGAAATAAAGGCTATACTGTTTGATTGGATT
>posi7685
TGGCAGGTGTTCTGATGAGGA
>posi7686
TGGGATTAAAGGCTTGTGCCACCACGCCCGG
>posi7687
TGGCTCCAGCAACAGATTAACCCATTGGT
>posi7688
TTCACAGAATTCATGGACTCCCAAGACATT
>posi7689
ACTCAAAACAATCTTTGGGTATCTGCTTA
>posi7690
GCAGATTATATAATAATCCGAGGCAGGCCA
>posi7691
TGATCTTTTAAATAGCATTTAGATTGGGAA
>posi7692
TAGACAATTCACACCTGTAGCATAAAGGCAG
>posi7693
TCAAACTTGCTACATAGCCAAGGCTGGCC
>posi7694
TCTAAACTCGGGTTTCAGAGTGATGCCGCC
>posi7695
TATGACTAATCGAATACAGATGTGATGCC
>posi7696
TGCTTACTACCTCATTTGCATGTCTCACATC
>posi7697
TCACCGTGATGGCTGCTTTGCTTGATGGA
>posi7698
GAGCTAGCTACATCCTGACCTGGAGTCAGA
>posi7699
GAGTTTTTGTCAGTATTCACCAGGAACTT
>posi7700
TCACATAACTCCGGCCCTACTTCCTACTC
>posi7701
CCACTAATTGGCTGAGCACTGGCTGA
>posi7702
TGGCACTTTGTTTTTGTCTTCAGTTTTTGT
>posi7703
TGCCTAGCACCTAAGTACTT
>posi7704
TGCACCAATCTGTTCTCGTGTTCGATTC
>posi7705
TAAAGAAACTCTTACTGCATGAAGCTATGG
>posi7706
TCTTCTGCAAGAGCAGCCA
>posi7707
TATACTGATGATGCTCTATATGCATGGGG
>posi7708
TCCCTGAGAGCAAATCTTATCATGGCTTCT
>posi7709
GCAGTGCATTGCTAGCTGGCTGT
>posi7710
TGAACCCAAGGTTTTATGCATGCTAAT
>posi7711
TGGTGCATGTACGCTGGC
>posi7712
TGGTTGTCTTTAATCCAAGGTGCTGACA
>posi7713
TATCAAACTATTGAAAAAGTGGTCTCCAA
>posi7714
TGTGGGCAAGGACACACGCACA
>posi7715
TTTCGGACTAGTTTGAAGACCATGGATGT
>posi7716
GAAAGCATTTTCTTAGTGACTGATGTAAGA
>posi7717
TGGGAACAGTAAAAAGCCACATCTGAAA
>posi7718
TAAGAAATAGGGAGTTTCCCCTGTGATTT
>posi7719
TGACCAGGAGAAAATAAATTGGAGGTCAAA
>posi7720
TAAAATATGTTTGCAAATGGATC
>posi7721
TGAGAGAACCTGGCTGCCAGGTCAGCTG
>posi7722
AGGCTAGACTCCTCCCAGT
>posi7723
TAACAAAGTGAGCCTATTCTATCCAGGA
>posi7724
TATGGGATTAGACTTAGTGAACCTGAGTAAAC
>posi7725
TGCTATTTATCAATAGGCCTGGGACCAAT
>posi7726
CTCAGAAGTTTCCATTCATGGTCCTCAC
>posi7727
TGGTTTTCACTCATTTATTGACTTCTGT
>posi7728
AGCAAACACCAAATACGACTCAGCAGCTGT
>posi7729
TAGGAAGATTTTTGAGGTCTGGCCAAGTG
>posi7730
TTAGCAAACACCAAATACGACTCAGCAGC
>posi7731
CACACAAGGCACTTGAGCA
>posi7732
TGTCTCAAAAAAATAAAAAAGAAAAAAAGA
>posi7733
TCAAAGCCTACTTTTAATGATGATTTTCAAC
>posi7734
TGGGCTAGTTCAATAGTAAACTTAGAATTCTC
>posi7735
TGAACTAACGTCGTGGTGGATTGTTT
>posi7736
TACAATTCTCAGGTCATGTTTAATCACTGA
>posi7737
TGATAGACTGTCTTGAATTTCGTTAGAAA
>posi7738
TGAAACAAAGGGCAGTCCTCAGCA
>posi7739
TGGGATTAAAGGCGTGCGCCACCAATGC
>posi7740
TAAGCTAGTGTTAAAGTTATAGGTGGTTGTG
>posi7741
TGTGTTGACTCAAAATATGTCTTGTCTA
>posi7742
TAGGCCTTATCTGACCTCCAGAGCAA
>posi7743
TGGTACACTAATTGCCCAGCATGTGT
>posi7744
CGAGGTGTGCACAGACCC
>posi7745
TGATGATGCTCCACGGTAATATCTACAC
>posi7746
TGAACTTCTGATTCCCCTGCTGCTACCTC
>posi7747
TTTATGTCACAAAGCTAACAAGAGACAGACC
>posi7748
TAGCCCAAGAAAAATGAAAGCATATGTTTG
>posi7749
TGTCTAGGAACTACAGCAAATGGGA
>posi7750
TGGAAATCGCGTAATTTGGACTTCCTGTT
>posi7751
TGACAAGGCAGTTAACATTCAAACAGGGTC
>posi7752
TAGCAGTATTAGAAAGTTAAACGCAGG
>posi7753
TGCACATTCGATGTCTACATATTACTGAGT
>posi7754
AGATAGGTGACTCAAAGACATCTGT
>posi7755
TGCAATTATATGAGGTCCCGTTTGTT
>posi7756
TGAGACCTCTATTTACCAATGGGTATAAGGAT
>posi7757
TGGAGACCCACAAAGAGACTGTGATG
>posi7758
TTACCAGAAACACGATTGGTGCTTTGCATG
>posi7759
TGTCATATGGTGATAATGGTCCCGATCGGA
>posi7760
TGTTGGTAACCTCTGGCATATCCAG
>posi7761
TAAGATAGGTCTATAGGCAAACCTGTAGGAC
>posi7762
TAATTTGATGAATACTCCCAATTGTTGTA
>posi7763
TACTAATGTTAGAGATGGGTGTTTACTTGG
>posi7764
TTAAAAAGTTTATACCCAGTTTCTAGGAATTG
>posi7765
CAAGAATAGAATGGACTACTTGGAAAATT
>posi7766
TGGACAGACAGACATACTGCCTCAGCTTCC
>posi7767
TGAGAAAATACGTCTTTGGTGTTGAAATTC
>posi7768
TAGTTGTGTGTGGATGTGTGT
>posi7769
TAAACCATGCTGTCAATGGCCAGCCAC
>posi7770
TATCACAGCAACAGAAAGGAAACTAGGAA
>posi7771
TTCAAAAGGTTGTTTCTTTGATGAGGGAT
>posi7772
TGAACACGGCTTAAAAGAG
>posi7773
TGAAAGAATAGTGTGCTTGTAAAGTT
>posi7774
CAAAACCTTTTACCATATATTTT
>posi7775
TTGTCATATTATGGTATCTGCAATGCTGGC
>posi7776
TAAAAACCTGGTACAGGGGCTGCCC
>posi7777
TTCTGTTCTCATCTCCTCTGCTGTATC
>posi7778
TCAGTTTGTAGAATGCTTGCATAGCATAAA
>posi7779
TGCTTTTAAGTCCTTGAAAAGGGTCATTTA
>posi7780
TAAGGCCCATCTGATGAGAGTTAGG
>posi7781
TGAGGAATTTCTAAGAAAACTGGTATGTGGT
>posi7782
CAGTTTATTAAGGAAGAAAGCATCTC
>posi7783
TTACATATAATAATAAATAAATCTTTGGGA
>posi7784
TACACACATGTTAAGTAAGCCAGGTTCAGCA
>posi7785
TTATCTTTGCTTTGGTCTTGTTTAGG
>posi7786
TACAATTTCTTTGGAAATGACCAACAATT
>posi7787
TTGTGACTATTTTGAAGGGTGTTTTTTCCCTA
>posi7788
TATCAGTCATTGTTCTCCCCAAGCCTGGGAC
>posi7789
TACACTTATCTCTTGGTCTCCTG
>posi7790
TCAAACAGTATTTGGCTCAGAGTGGGTGCT
>posi7791
GTCTTGTTTAGGCAGCCTTATTGAAATTCT
>posi7792
TAAAACTCTAAAACCATAGATGGTCTCTGTT
>posi7793
TGAAAATGACATAATTGCATTCGCCTT
>posi7794
TGACAAACTACACCTTAAGCTCAGAGCC
>posi7795
TGAGCTGATCTCGTGACACTTGTGA
>posi7796
TTGAGTATCTATTATATGCCAGTTGTCTAG
>posi7797
TGGAGAGATGGCTCAGTTGTTAAGAGCACT
>posi7798
AGAAAGCCGATGGAATTCAGGGA
>posi7799
TGATATGTTAGTGGATAACTCAGCCATTT
>posi7800
TCTTCGCCTTATTGCCTTGATGGTCTCTC
>posi7801
TACAAAAGCTATCATGGATATTGCTGCCA
>posi7802
TAGGAAATCATTAGCCTTTAAGGGTCAGA
>posi7803
TCTAAGATCAACAATTGATAAATGGGACCT
>posi7804
TGGTTTGGTATTTCCCAAAGTTTGAAGGCT
>posi7805
TCCCTAAATGTGTGCTTGAGAACAGTGA
>posi7806
TCAAATCTATTCTCTCAAAGTAAATGCCTG
>posi7807
TGAGGCTTGAATTAACGGTTCCAGTC
>posi7808
GAGGTTGTGGAAGAGTAAAGTTTTT
>posi7809
TGTGAAGCCACTGACCCCACATGGCAGGG
>posi7810
TGGGCATCCCAGTGATTTGTTATGTACCAA
>posi7811
TCCCATTATTATTGTGTGAGTTGCAATGTGT
>posi7812
GGAATTTACAGTGTCTTTGGAGAGAAGG
>posi7813
GTGATAAAATAGCCTAACAAAAGACAC
>posi7814
TGGGATTAAAGGCCTGTGCCACCACGC
>posi7815
TACCTCTTTGGGCCCTCAGTTTACC
>posi7816
TACACACACACACATACACACACACACA
>posi7817
AGGGTTTCCTGGTTACTTGCTCCAAGG
>posi7818
TGCAGGAAAGCATTCGTGGG
>posi7819
TGGGATTACAAGTATATGTCACTATGTCCA
>posi7820
TCCAGTCTATGAACACATGTGCCACATTATC
>posi7821
TAAAGTTTTATTGGAAGACAGTCTTA
>posi7822
TAAATAATTTTTATGTCTTGCTAGCCCCA
>posi7823
TGTTAACACAAATACAAAGCCTTCC
>posi7824
TTGGAAAGAGTGACTTTGTGGTCC
>posi7825
TAATATATTTTCCCAATAAACTACTTTGAGC
>posi7826
GGGGAGCTTATGCCCAGATTTCTTCCACGG
>posi7827
TGTTAGTGGATAACTCAGCCATTTGTCCTG
>posi7828
TGACAAACCTTCAACAAGACCACACCATTC
>posi7829
TGGAATTAAAGGTGTTCGCCACCATCGCCC
>posi7830
TGCCATCTTATTGCCACTTCTCAGT
>posi7831
TATGTGTTGATTGCCTGCATACATGTC
>posi7832
TGACAGTGTCTTCCTTACAGTGTAC
>posi7833
TGCTGCTTTGAGTATTGAGATGGATAAAAC
>posi7834
TATTACCAGAAACACGATTGGTGCTT
>posi7835
TGGTCTGATCCCAAAGTTAGGGGT
>posi7836
TAAGAAACATGTTTTTGTTATATGGG
>posi7837
TAGACAAATTGTTTGTCAGAATGGCTTTCA
>posi7838
TGGACGTGAACATGAGGAATTTCTAAGAAA
>posi7839
TGAAAGGATGGACCATGTAGAGACTGCC
>posi7840
TCACACTGATTGATCTGTGAATACTGAAC
>posi7841
TAGCCTCCAGAAATTTGAGAAAATACGTCT
>posi7842
TGGATGCTCTAAAACCCAGGGA
>posi7843
TAGCAAAATGGTAAGTGCTCTTAAGGCTA
>posi7844
TCATCTTGTATGAAGGTTGAGTGTCCAAGT
>posi7845
TGAACTTACCAAGACAGAGATCCACCTGCC
>posi7846
TAAACATATCACAGTGTGTCCAGTATC
>posi7847
TGGGCAGATAGCATTTTCAATAATGAAGAG
>posi7848
TGGGATGGCTGAAGGAAGTATGTTACTTGA
>posi7849
CAGCAAACTCCATGATCTTCTGGCC
>posi7850
TAGGAATGAAAGTATGTGCCACTCCTACA
>posi7851
TGTTTTAAACTCCGCCTACGTGTGCATGT
>posi7852
TACTGAAAATGGCTATGATAAGGG
>posi7853
TGGTATGCATGAAACCCAGGGTTC
>posi7854
TGATACCTGCTTGGAGAATCTGGTC
>posi7855
TAATTGAGAAAATGCCTTACAGCTGGGTCT
>posi7856
TGATCTCTTAAGAGAATGAAGAGAGCAGC
>posi7857
TGCTACTGCTGACCAAAAGCAACTATGGAA
>posi7858
AGCACAGAAACTCTGGCCGGATGT
>posi7859
TGTTCAGCAATAGTTCTTTGGGGGC
>posi7860
TTACAGACCAACCAAAGAAGCAACACTAAT
>posi7861
TACTTTCTCCTTTTTATACAGCCTGGGA
>posi7862
TCTTTTCTGTCATATGGTGATAATGGT
>posi7863
TGGAAGAGTCCTTAGAGCCTGTCTAC
>posi7864
TGTATGATAAAAACTTCAAGTCCCTGAAGAA
>posi7865
TATAAATAATTTTTATGTCTTGCTAGC
>posi7866
TGAGTTTGAAGAAGGCTTGCCT
>posi7867
TTGGTGAGTTTTTGAACCTTTGTGGCAAC
>posi7868
TGATGACCAAAAAGTCCATCCTTTGCTACA
>posi7869
TACAACCGTACCTACTCTTAGATGCCAAGA
>posi7870
TGGGATTTCTTTGAACCTGATACTGAGA
>posi7871
TGCTTGTAGTCTACCGGCCTGCCA
>posi7872
GACCCAGAAGAGCCGCCCTCCCC
>posi7873
TGAATATTATATGTATTTTGCTGCCA
>posi7874
GCTCAACTATGCAATGTAAGGTGGACCAA
>posi7875
TTTATGGACGTGAACATGAGGAATTTCTA
>posi7876
TGCCGTTGCTGAGTGGCACTGACTACTGC
>posi7877
AGCTTGATTTCTGACTTCTCAATATTTGCT
>posi7878
TCCAATCGTTTGGGAAATG
>posi7879
TGATTTCTTGTTGCCTTTTCACTTC
>posi7880
TTGGTAAATAAAGTGCCTGGCAGTCAAT
>posi7881
TGATATTGCCGTTTCTCCTGGCCATGTGC
>posi7882
TAATTCTTGCCTGGAATACTGCAGTCTCC
>posi7883
TCTAATGAGACATTCGTCACAGGCCAGAAA
>posi7884
TCTGTAATGAGATGTTTGCCTGTGA
>posi7885
TCCATGACGAAACACTGCCTCTCCCGCACC
>posi7886
TGATCCACGCAACTCCTGAGTGGAGGAGCCA
>posi7887
TCAATAAATAAACATTTGTTGGGTGAATTA
>posi7888
TAGTAGCTCAGTCAGCATAGATAAGGTGT
>posi7889
TTCTAAGCTAGTTAGGGCTACATAGTGA
>posi7890
TGGGGAATCTACCTGTGGCCTTAC
>posi7891
TCCCCTAACAGGAAACGTGCCCGGATGTC
>posi7892
TACAAAAGCTATCATGGATATTGCTGCC
>posi7893
TTTTAACACATGGGCCTTTGCAGGAT
>posi7894
TTGATAGTATCTTTTGCCCTACAAAAGCTT
>posi7895
TGTTGTTCCGTGAGAATTTTCTGACC
>posi7896
CTGACACTACTGATATGCTATGCTTAC
>posi7897
TGAGCACTGGTCCTTTTCAAGGGGGT
>posi7898
TGCAGATTTGCCAGCATCTGGGTC
>posi7899
TGCCAGCTTGATACAGCTAGAGTTATCTGA
>posi7900
TTAGTTATGACATCAAAGCCTAAATGAT
>posi7901
TTCGGTTGAGAGTTTTTGTCAGTATTCACC
>posi7902
TAAAACAGAGACTTTTAAAGTATATACGGAT
>posi7903
TAAAGATGGGCAAGCAATGGTTCAA
>posi7904
TAAAAATTCATGTGCACGGGCTGCGGTC
>posi7905
GATAAAGTGAGCTTTATATTTTTGG
>posi7906
TGCAAGGCATAGAGTGAGCATTACCATTC
>posi7907
TAATCTTACTTGTACGTATGTGATTTTAG
>posi7908
TAGTTGCCTGTATGTCACTGCCCAGAC
>posi7909
TGATTTGGGTCCCTCCTGGTTTGCCTT
>posi7910
TGGTTGAACATGCACAGGGGTGTGT
>posi7911
TCAAATGTATTTGATGGGTTGAGTTC
>posi7912
TACAACCAAATAGGCAGAATCATTTCC
>posi7913
TGAGTATCTATTATATGCCAGTTGTCTA
>posi7914
CTAGTTTGGGCCTTAAGCT
>posi7915
GTCCCTGTATAAATCACCAAGTTTGGTTAC
>posi7916
TACCTCTGTATGGGATATGAGTCTGCCC
>posi7917
TGCATCAGACAGACTTGGTGCTCACCCT
>posi7918
TACCTTTAAAAGATAAAATTGTGAGAGGA
>posi7919
TGGGAATGTGCTGCCATGTTCTAATGCCA
>posi7920
TCCCTTGCCATGATGATTTGAAGCAGC
>posi7921
TGCTTTCTTAAAAGAAACCAAGACCACCAGC
>posi7922
TGACTGGATCCATCAGTTGGGCACGAAG
>posi7923
TGGAACTTCACAAGCAACAGGCAGGCACC
>posi7924
TAAATACGTGTGTATGGGTGTAACTCAGCT
>posi7925
TAGCAGTATTAGAAAGTTAAACGCAGGGC
>posi7926
TGAGGACCTGAGTTTGAACCCCAGAACGCA
>posi7927
TCACAACAACTGTGTGGAGGTATAGGTGTCT
>posi7928
TGTTGATCTCTTTGTGCCCACGTGTC
>posi7929
TGGATCTTAAAAATCTTTCCACCCC
>posi7930
TCATTTCAAGTGACCTTAGCCACACGTGT
>posi7931
TTATTGTATGTGCATTTTCCCTCTTTAAAA
>posi7932
TCTGAGGTCTGGACTTGTGTTTTTCTGTGT
>posi7933
TGGACGACAGTTTGAAACAATGGT
>posi7934
TCACACAGGTCTCGTGGACCAGATAGAAGA
>posi7935
TGATTGCCTTCCAAAGGACATGGGTTCAA
>posi7936
TAGCAACCATGCTGTTGAACGTAAATGGA
>posi7937
TTCAAGGAAATGTTGAATTACATGTGAGGC
>posi7938
CCTCCCACACCCAAGGCTTGCA
>posi7939
ACCAAGACAAAGATACTGACCTAGGCCCAAA
>posi7940
TCCACTAAGGCCAAGACTTTGTAAGCAAGC
>posi7941
TAATTTTGGTTGGCCATGTGTACCTTGC
>posi7942
TGAATTTCTGAACTCCCTGCTTTTACCTTC
>posi7943
GATCTATTTCATTAGGAGGTGA
>posi7944
TACCACACAATCAAGGCCAGCCTGAAACTC
>posi7945
TGGGCATTGGTCCACCTTGACTTCTT
>posi7946
GACCTTCGGAAGAACAGTCGGGTGCTCT
>posi7947
TGAATCTTTTAGCCTTACAATTTCTTTGGAA
>posi7948
TACGTGCATGAAGATAGGTGACTCAAAG
>posi7949
TAGGCACAATAAGAGATTAACAATGATTGTA
>posi7950
GGAACAGTCATGAGTGCATGGGTAGA
>posi7951
TGAAAATTCTGTGGTAACATTTGGCTGTTA
>posi7952
TAATTTTCTGTTACAAGCAAAAGGTTGCCT
>posi7953
TAAAAATCTCATGGTGGCCAGGAAGC
>posi7954
AGATTGGTGGCCATAAAACAAAATACTC
>posi7955
TGTATTGATTTGCTTATTCTGGATAGTTCA
>posi7956
TTCAAACACAAGTGTCTACAGCGAAAATTT
>posi7957
CTGTTTTACAGGGACTATTAATTGTTGGT
>posi7958
AAGACGCAGCAAACCAGAATCTTCTGCGGC
>posi7959
TAGGAAGATTTTTGAGGTCTGGCCAAG
>posi7960
TCCTTTGCTGAAAGTGTTTGCATAAAGAAG
>posi7961
TGCCACCCGCGACCACAGGATGGCAC
>posi7962
TGATTCTAGAGAACCCTGACGAATTGCATAAG
>posi7963
TGTCATTAAAAACCCCCTTTCAACCTCTTGA
>posi7964
TTTGCTACTATTTGCTGAAGGAATTGTATG
>posi7965
TGCTTGTAATGTAGCTGAGGATGGCCT
>posi7966
TCCAAAGTAATAAAGGTCAGATTTGGTAG
>posi7967
TGCAGAGAGAATGCTGCTGCCAC
>posi7968
TGCTAGTCTTGAAGGTAGAGAGGC
>posi7969
TGTTACAAATACAAAGTTTGGTGTTA
>posi7970
GAAATCCGGTGGAACCGGAGGTGATA
>posi7971
TATTTATTGTACCAATGTGCCTCTGCAAA
>posi7972
TAATTAAATGGAAGTGTGAAGACCCA
>posi7973
TGAGTTCGAGGCCAGCCTGC
>posi7974
TTTCTCAATGATGGATTTGTGGTC
>posi7975
TGGGATTAAAGGCGTGTGCCATCACTATCCAG
>posi7976
TATTTACAGTTTACAAATGGTGGGCCTGA
>posi7977
TGCAACACTGCTTTCATTTTGTTGC
>posi7978
TGTTCATTGGTAGGTGGCTCTTCAA
>posi7979
TGTAACTTACAGGAATTTGCTGAGA
>posi7980
TCCTTTGCAAGTTGCTGGCTGTCGGA
>posi7981
TGGGAGAAGCCTTGGACAGGTAGGTCCACTT
>posi7982
TACAAATGGTTCTGTAATGCTTGCTCC
>posi7983
GGGAAGCTTGTTGAGTTAGAGTGTC
>posi7984
TCTGCATTTATCAGTAAGAAGGGAGGG
>posi7985
TGAACCAATTTATTGAGAGGTTTTTCTCA
>posi7986
TTGGACGAGGGAAATAACGAGCCAAGACA
>posi7987
TGTTGATGGTATGGATTCTGAGTC
>posi7988
TGGGATTAAAGACATGCACCACTATGTCCTA
>posi7989
TGCGAGCAGTGAGCAGAATCCATGTCGAA
>posi7990
TACATGGTGTGTTGAAGATTTTTCAAATA
>posi7991
TCTTTTTTCATGGTGTGTGGAAACAAGC
>posi7992
TGCTCTTGATGTAGATTCTCCTGTTGCTC
>posi7993
TGCTTCAGGGGGTAAGCTGGA
>posi7994
TTATCCGAGAGGACATATTGAGTGG
>posi7995
TGCCAAGAAGCAATGTGTCTATGTTACAAA
>posi7996
TAGCAGTTAACTAACTGTTCTTTCAGAAGTC
>posi7997
TGGGTTTAGTTCTTTAAACAGTGTCTTT
>posi7998
TGGTGATGGAATCTCAGTTGTGAG
>posi7999
GATGTAAACGAATGGAATGATTAATAATA
>posi8000
TCCAAGTGTTCTTCACCACATCCCTC
>posi8001
GTGGTTAAGAGTGCCGACTGCTCTTCCAA
>posi8002
AAAGCTGTGTGTATCAATGGGCC
>posi8003
TACATCTCAATGTACCTTGGCTGGTGTATT
>posi8004
TAGCTATCAAACTATTGAAAAAGTGGTCTC
>posi8005
TGTTTGTTTGTTGTACAGGTCCTGGGC
>posi8006
TCCTGGTGTTTTATTTACGAGCTGTAAGCCTA
>posi8007
TGGAATTGAAATAGATACCCGAA
>posi8008
TGCTTCTCTCTAAATAAGATGGACC
>posi8009
TGAATCTTTTAGCCTTACAATTTCTTTGGA
>posi8010
TCCGAGAGGCTTGTGTGTTCCAC
>posi8011
TGAGAAAAAAATTCATTTGCTATTATGTAC
>posi8012
TGATAGTCAATCAGCTTATGTGCCAAA
>posi8013
TAGGTGTCAGTGTTTAGTCAGTTTT
>posi8014
TGCAATTAATCACAGGTGCTGCAAGTTCACG
>posi8015
TGAAATGCCTTTGGCATGTATGTGTGCAAC
>posi8016
TTCCAGTCTATGAACACATGTGCCACATTA
>posi8017
TTTGATATTTCTAGCTACGGTTTGCCCTA
>posi8018
TCCCCTAGAACTGCGAGGCAGAACTAGCCCC
>posi8019
TGAAGACTGCAGATTGATA
>posi8020
TTCAGATAACTCTCTCTAGTGTGTGTGTC
>posi8021
TAAGTCTTTTAAGTAAGGATAGATGACAGA
>posi8022
TCAACCTCATAGAGATCTGCCTTAATTTGCTT
>posi8023
TATGATTTCAGTGCTGAATTGAATGAAC
>posi8024
CAAGTGACCTTAGCCACACGTGTGTCT
>posi8025
TACAGAACAAGTGGCTCCTC
>posi8026
TACGATTTGATGTCAGGTGTCACCTCCAG
>posi8027
TGAGGAGAATCACTGAACTTGGTGTTCCTC
>posi8028
TGTGAGTTGAGTCCTATTTATACTCC
>posi8029
TGTCATATGGTGATAATGGTCCCGATCGGAT
>posi8030
TGAAGAAAGGTCAGAAGCTC
>posi8031
ACACAAATACAAAGCCTTCCTCTC
>posi8032
TGCTTTCCACCATGACAATAATGGACTAA
>posi8033
GGCAATGTTTCTCTAAAACCAGA
>posi8034
TCAGCAGTTAAGAATGTTCATTCTTGCAGA
>posi8035
TAGGACGTGTCGCTCCCTGATTGGCTGC
>posi8036
CTCACTTAGAATGGAGGCCGAGGG
>posi8037
TCGAGTATACAGCTAGAGATGA
>posi8038
TGGAAAAACCAGACTCCAAAGGATGATTACT
>posi8039
TGCTGAAATCATAGGCATGGGTCACAAT
>posi8040
TGTGTTTGAACATCTGGACCCAGCTAGCTGC
>posi8041
TAACATGATGCCCAAACACTTTACCAACTGA
>posi8042
TGTGCAATTGAATTGAGTTAACCAATGTACA
>posi8043
TACCTGAATGACAAAAGACTGCACTTGA
>posi8044
TGCTATGATGAAACACTATGATCAAAAGCA
>posi8045
TGCAATAATGACCCACTTGTCC
>posi8046
TGGAAAAGAGGAAAGGCTGATTTTGG
>posi8047
TGAAATCTTTCCATGTTGTCTCACCTGGCCT
>posi8048
TAATTGGTGTCAATCTCTGAAGTGGGG
>posi8049
CTAAGAAACATGTTTTTGTTATATGGG
>posi8050
TACCAGGATGGAGACAGAGGTGCAG
>posi8051
TAAGCTAACAAGCTGTTACAGTGTATCCTTC
>posi8052
TGAAATTCAGTTCTTGTGGGTATACACC
>posi8053
TGGACTGGTGTAGGAATTTCCTAGTGTATTC
>posi8054
TGTCAGTGAACCTGAAGCAGTGG
>posi8055
TGGCCACTGTAACTGCTTCAGA
>posi8056
TGATTCTGCAAATCTACCTGGTTTCGCCTC
>posi8057
TACCTAGCAACAGCAAGTTAACAATCC
>posi8058
TGCTAATCGCTGCCATACCATAGAATAA
>posi8059
TGGCTCTATTCACAGCTGAACTCAACCT
>posi8060
GCCATGGTGTCTGAACCAGCCAGTCCTAAG
>posi8061
TGCTTTTTGTTTGTTTTGAGACTCAATTG
>posi8062
CAGAAAAGGTGGAGCCTCGAAGG
>posi8063
TACTGTTTGATTGGATTTTGTGAAA
>posi8064
TAAAAGCCATCTTTGTAGGTTCATTCCTGCT
>posi8065
TAGCAACAACAAGATAACACAGCCC
>posi8066
GGGGAGATCCATATGTCTCCTTCTTGAGCC
>posi8067
TGCAATTAATCACAGGTGCTGCAAGTTCAC
>posi8068
TAGGTGACTCAAAGACATCTGTGCTGCCAG
>posi8069
TGACAGATGGATCACCTGGTGCGA
>posi8070
TAATATATACATAGGCACACAGATGC
>posi8071
TCAAACGCAAGAGATCTGCCTGCCTGGGAC
>posi8072
TCCATCCCTCGTCATGTGCTTGAAGTGTC
>posi8073
TCCCTTAGCCTAGGGTACTTTGTTAGAGC
>posi8074
TAAACAGGTATCCTGTGGGAATGTGCTGCC
>posi8075
TGAGTGCTTACTATGTGCCAGGCACTT
>posi8076
TAGGCACATGGTGTTTTTCTGGAAGCTGC
>posi8077
TGCTGACAGTTGTGGCTTGTTTTCC
>posi8078
TGGAGACCTGCCTATTTTA
>posi8079
TGGAAGGTCACTGTCCCACCACTC
>posi8080
GAGTTATATAGAGGGCCAGAGGAGCTGG
>posi8081
TCAACTCAGAGTACAAGGAGAAGGGAT
>posi8082
CTAGTGTATTCTTGAATTTGGTTTCCA
>posi8083
TAAAATAATGCAAATATTTTTATTTT
>posi8084
TACCTAGCAACAACAAGAAAAGCCCACCAT
>posi8085
TCCCCAGCCCAGGTACAATAGCGCATGCC
>posi8086
CTGTAACATATACTGAGAAAGACTTTTTA
>posi8087
TGGGCATGTTTTTGGAGCTAATCTAACTT
>posi8088
GAGATGATCTACATGTGCCACGTCC
>posi8089
TACAAAGTGAGTGTGAGACTAGCCTGGGT
>posi8090
TATGCACACCATAGGTGCTAAATAAATGTGC
>posi8091
ATGTTGAATATAAAAGGGATG
>posi8092
AGCTTTAGGAATGTTGTCTAATGGTT
>posi8093
TCAGAGGATACAGAGCAAAATCAGCCAAGG
>posi8094
AGGCCAGCTTTCTCTTCTTGGTCA
>posi8095
TGATAATGGTCCCGATCGGATACCTGGGA
>posi8096
TTCTAAGCCTTCGTATGCAGAAAACTGTGC
>posi8097
TCCACATGCTATGATTCTAGTCATGAA
>posi8098
TACAAACACACATCTGTCTAAATCTAGAGA
>posi8099
TGCTATGTGGAGAGTCTGCTGAG
>posi8100
TACTGAGTGCTTACTATGTGCCAGGCACTT
>posi8101
TAAAAAGTCAGGGCTCACCA
>posi8102
TAGTCAAGTTGACAACCAGGAATAGC
>posi8103
TGGTAGAAAAGGAAAGAGATTCCTC
>posi8104
TAACTAAATACTATGCAAGCTGTAGGTCC
>posi8105
TAGCATTCAAAAGTGAATATGTAGAGTGT
>posi8106
TTACCACTTAGAACACAGGATGTCAGCGCC
>posi8107
TAAACTTCATTTTTTAAAGTGTTGCTGGAG
>posi8108
TAAAAATTCATGTGCACGGGCTGCGGTCCC
>posi8109
TATCAGGTGGAGGCAGAAGTGTCAGGC
>posi8110
TGCTCAGCTCAGGTTTTGTTTAGATCCTA
>posi8111
TGCTTTCTTAAGTATCTCAGGACCATCTG
>posi8112
TAGAAATCCACTATCTTCTAGTTCCAGAG
>posi8113
TGCTTAGGTTTGTTTCAGAAATTCTCAGAA
>posi8114
TGCAAATTTCCACACTATGGAGCTCCC
>posi8115
GATCCTTTGCTAAGGTATTG
>posi8116
TCCAGTATCTAAGAACTAGAAGGAAAGCCTA
>posi8117
TCATTGGTATTTTCGGAATTTTCCAATAAG
>posi8118
TAGAGTCACCTCCCTCTTTCTGCC
>posi8119
CTACATTCTGTGTCCAAAGTGTGTGGTGTC
>posi8120
AACTGTGTCTTTTCTGAATAGA
>posi8121
GTCACTTCTTGAGCCGCTTGATCTGTCTGG
>posi8122
CTCAGTAGTAGTGTGCTTGCTTAACTTGC
>posi8123
TAGTCTTACTACAACTTGACATGACAAGGC
>posi8124
TAGTTTCCCATTGACTTTAATCACAGGAC
>posi8125
TGAAATGCCTTTGGCATGTATGTGTGCAA
>posi8126
AGTTCTGCTAACTGACGTCTATCTTGCCAA
>posi8127
TGAACATGCTCTGTCTTGCTGGTTCC
>posi8128
TAGTTTGATAATCATTTTTAGGGGC
>posi8129
TGCCAGCGTGTGTCCTGCTAG
>posi8130
TTCTCTGACAGGACACCAACTGTGTCTGAGA
>posi8131
TGAGAAATGCCTAGACTTCAGAAG
>posi8132
CACATCAAACAGAGGTGTATTTGACAAATTC
>posi8133
TGTCAGTGAACCTGAAGCAGTGGA
>posi8134
TATGCCAGGCTAGCTGATCCATGAACTCC
>posi8135
TAATTGGTTGTTAAACACCCAGTGGTTAGC
>posi8136
TAGCAGTTAAATGTACTGGGCACGC
>posi8137
TCCGTTTCTCACCATTTAATTTGATGTTA
>posi8138
TGAATTTCTAATCCTGACTCCACATCCCAA
>posi8139
TGAATAAGCAATAGCCTGGCGACCAAG
>posi8140
TAATTTTCTTGATGGCTTCAAGTTCCAAG
>posi8141
TTGGATGCCCTGAAGACAGACTTTGTG
>posi8142
TGCTCAAGCTATGCCTGTTGTAGGACAC
>posi8143
TAGATGTGCAGGTCTACATGTCTGTGT
>posi8144
TACCTCCTGGAAAGTTCTCCCTAAT
>posi8145
TGTATCTGTGATCCTAGCACTGGGGA
>posi8146
TCATTGAGCAGAAGCTTCAATTTGCTGA
>posi8147
ATGTATGTGTGCATGTGCATGTT
>posi8148
TAGTACTATGTCCAATTTTCGGAGAA
>posi8149
ACCCATGTGCTCTCTTGAGTAGACTGGTCTC
>posi8150
AGGTAGATAGAACAGGTCTTGTT
>posi8151
GTTTAGATTCTGACCTGAGTATCTTGCTGC
>posi8152
TCCTAATGCTGTGAACTTTGAATACAGTT
>posi8153
TGTGCTTTTCAAGGAATTGGTCTATTTCT
>posi8154
TACCACTTAGAACACAGGATGTCAGCGCT
>posi8155
TGGAAAAAAAAAAAAGCCAGACAGCCAC
>posi8156
TCAACATATAGAATAGTCTACCATCCCAT
>posi8157
TAGAGGATAGCACACACAGGGGACAC
>posi8158
TCCTCCCAGTTACCTAGCAACAACAAGATAA
>posi8159
TGCTTTGCCCATCTTGCAACCAGGCCTT
>posi8160
TGTGTTAAAGGCTTTGTCCACAGGGTGGT
>posi8161
GTGTTACTATGAGCCTAGTTC
>posi8162
TGGACAATGGTGCTCCTCACATTCA
>posi8163
TTGATATTTCTAGCTACGGTTTGCCCTATG
>posi8164
TGAGAAAATGTGCCCCACCCCACC
>posi8165
TGACTGTGCAAACCGGGCATGATGGCGCAC
>posi8166
GTAAAGCTATACTTACGGGTACCCTGT
>posi8167
TGATAATCATTTTTAGGGGCAAGGCTGTT
>posi8168
TAACCTTAACTACAAATGGTTCTGTACTGT
>posi8169
TAAGCCTTCGTATGCAGAAAACTGTGCAC
>posi8170
TACGAAGGGTGATCTGAAGA
>posi8171
TACTTGTCTCACAACCATGAGGGCCTG
>posi8172
TAGGAATGGTGCCATAGGCTCATAGGCTT
>posi8173
TGCTCCTGATGTGAGAAGTAGCTGGGCTTC
>posi8174
TGACAACTTGAGTTGGATTCCCAAGA
>posi8175
TGAGTTTAATAAAATAAGTTCTAGATCAGGC
>posi8176
TAATTTGATGAATACTCCCAATTGTTGTAA
>posi8177
TACTTTCTCGCTCCTCTGCTTCCTT
>posi8178
TGATATGTTAGTGGATAACTCAGCCA
>posi8179
TGTGATAAAATAGCCTAACAAAAGACACAG
>posi8180
TAGCTTATTATAATGACTGTGGACCTGAA
>posi8181
TTTCTGGATAGGAATCTGTATGTGGCCTT
>posi8182
TAAATTTCTGCTGTATAAGATCCTC
>posi8183
TATCCTTCCAAATTACAATTTGGAATCAAA
>posi8184
TGCGCAGTGGTGAATGTGGCTTATGTCATA
>posi8185
TGTGACACAGAGTCAGGTCCAGGGCAC
>posi8186
TACATTTGGATTGCAGATAAACAAGAGGTT
>posi8187
ACCAACCATAAAATTACTTCATTGCTAGC
>posi8188
TGCAAATGATGAGAGCCTGGCCA
>posi8189
TACCTTCTCCCCACCCTGCTCCCCAAT
>posi8190
TGCAAAGCCATCTCTGCAGTAATGCTGG
>posi8191
TGTAACTCTGGTTCCTTCCCCC
>posi8192
TGGGAACGAGGCAGGATACAACCCAGTGA
>posi8193
TGATCTTGAGATCCTGGGTGTGTCAGAG
>posi8194
TACAAATAGCGGAGCCCACTGGGTGT
>posi8195
TACAAATAGCGGAGCCCACTGGGTGTGTGT
>posi8196
TGCATGCTGTTGAATTGGATCCCATACCTGT
>posi8197
TGGCTCTCCAGGTGCATCTCACGC
>posi8198
TAGCCACACGTGTGTCTAGAGGATA
>posi8199
TAATGATGAGAGGTTAAGCGTGCTT
>posi8200
TCACAAGAGCCTTTTCATTGAGCAGAAG
>posi8201
CCTGAGTTCGAGGCTAGCCTGG
>posi8202
TTTAATCCCAGCACTTAGGAGGCAGA
>posi8203
TTCTCTGAAATTTGCATGAGCCTATATGA
>posi8204
TGCCTCTTTCATGGTTTGAGCGTCAGGGTGT
>posi8205
ATCCAAGCATGGAAACCAGGGAAATTGCCA
>posi8206
TAGGAATGTTGTCTAATGGTTTTAAGCAA
>posi8207
TAGGTTGTAACATATGAATTTTGAGGGACAC
>posi8208
TAGCTCTTTTTTGGTTGGTTCTTGCACA
>posi8209
TACCATGACCACCTGGTTGAGGGTTTC
>posi8210
TCAGATATAATATTAAGCGGTCCTGGGA
>posi8211
GGAATGCAGTCTTTCCATGTGTCTC
>posi8212
TGAAAGTTTGATTTCATATTTGGTCACCCT
>posi8213
TGATCTTACAGCACAGGCCATTGATGTTC
>posi8214
CCAGAGTTGCTCTTTTTTCATGGTGTGT
>posi8215
TATTATTTTTTTCTTCAAAACAGTATACAGG
>posi8216
AGAAGGCAGCCTTCTGGGA
>posi8217
GGACACAGCTCTAAGGGACTACTAGTA
>posi8218
TAAGCTTGAAGTTGGCTGTGGTTTCTTAG
>posi8219
TACAAGTTAATTTTTGCAACACACCTTGC
>posi8220
TGTCTAATGGCCTTAGCAAAATGGTAAGTGC
>posi8221
TGCTTATTGATGGACCTTTGAGATAATCG
>posi8222
TGTCATATTATGGTATCTGCAATGCTGGC
>posi8223
TAATGCCCCTTGATATTGCCGTTTCTC
>posi8224
TGACTATCAGAAGATACCTTTCCTAGGGCA
>posi8225
TCAACTAACCTGGACCCTTGGGGGCTCTC
>posi8226
TAAGCTCAGTCAAATAAACAATGATTTA
>posi8227
TAATATGGTTTCAAATTTCACATTGCA
>posi8228
TGCGCATCGCACCCTCAAAGCCTATCTTAT
>posi8229
AGTGTGCTTGCTTAACTTGCCTGAAG
>posi8230
TGGACTCTTAAAGAAGGCTTCTGAGTT
>posi8231
TTCTAAGAGTCTGAAGATAGCTACAGTGT
>posi8232
TGGGAAAGAATATGAAGGTGGCCT
>posi8233
TCAAAGAACACTACCCTCCTC
>posi8234
ACAACAAAAATAATAGGAAGCAACAATTACTT
>posi8235
TTGGAAGCTTATATGTTGCCCCCTGGTATC
>posi8236
TGACATCAAAGCCTAAATGATGAGAAT
>posi8237
TGGGTATGACTGAGAAATCTGTG
>posi8238
TGACCTAGCTGAGGATGACCCTGAA
>posi8239
TACTGTGTTTGCTGCTGGTCCT
>posi8240
TGTCTTTTGATATTTCCTGTCATTAGC
>posi8241
TACTTGTACGTATGTGATTTTAGGGCTGAT
>posi8242
TGTTTAAGGTTTGCTATG
>posi8243
TTCAAAAAATTAAGAGTAAAGAGTGCCATG
>posi8244
TGGATGGAACCTCCAGTTTTGAATGACCTT
>posi8245
CATTGGACAAAATAAGGCCCAAATGGT
>posi8246
TGGCTGAATGACAAGGCCCTGGGC
>posi8247
TGAGATACTGCTGAACCTCTGG
>posi8248
CAAGAAACACAAAGAATGGACAGCAAGTCT
>posi8249
CACTGATTGATCTGTGAATACTGAACCATC
>posi8250
GTGAGACACGCCTCTCCTAGGCCTATATAA
>posi8251
TGGGATCAAACATGTGTATCACCACTGCCT
>posi8252
TCTTCAGGACACTAGTCACATTCATGAAG
>posi8253
TGACCAACAATTCACCACATTTAAAACACTG
>posi8254
TGAATGTGATGTGTGCTTTTAACTG
>posi8255
TCTCATTACAGACATGAATGGCAGCCTA
>posi8256
TTGACTTCTGTTAAATCCTGTACTGATCAA
>posi8257
TAGACTGAGTTGGCTGGAGATCTACCTGC
>posi8258
TGTAAAATGGGGAACGATGCTCTCTGTGG
>posi8259
TGGACAGATTGCTACCATTCTTTTCCAGGGTC
>posi8260
TACCCAAACTTATGCATGGTAGCCAGCGG
>posi8261
TGCTATGATACTCAAGTTTCCCATCCTATA
>posi8262
TGACAAAATGTGACAAGATACAAGAGGGA
>posi8263
TGCTTTATTCAATGGATGTGACGATTATG
>posi8264
TATTCTATGAGTATCATATGGTTGGTTGC
>posi8265
CTCCTGCAGACTGTCCATCCACC
>posi8266
TAAAATTGGATGTCTAGGATAATGATTGTC
>posi8267
TACCACAGCACTAAAAATCCTAATAAAACA
>posi8268
TACAAAGCGACATCCTGTCTCCAAAAA
>posi8269
TAAAAAATGTATAAAAGGTGTGTGCTT
>posi8270
TGGGCAGTAAATAATACTCACAGTTGCCAA
>posi8271
TGCTGAAATGGGCTAGTTCTGTAGGACAAA
>posi8272
TGCCCTCATGTCAGTTCTTAAGCCTTAGCATC
>posi8273
TCACCTCTATAAAAGTCCTGCCT
>posi8274
TGACTTTGAAATAGGTTTGATGGCTGCAG
>posi8275
TCCTATGATTCTGGTGCAAAGTGCTTGGC
>posi8276
TTCAAACAAGTTGAAGATGGTAACTCAAAG
>posi8277
TGACAAAATACAAAATCAGCTTGAGGGAG
>posi8278
TCCAAAGTCACAAAATTTGTTGTTCTGCC
>posi8279
TGCATATATGTAACAGTTGTGCAGCTGGGTC
>posi8280
TGATTAGTTGTCGCATTCTGTGATGGTCTA
>posi8281
TTAAAATGGTTTTAAAAACTTGTGG
>posi8282
TTCTTCTATCTTATAAGTCTGGTGCTCCTT
>posi8283
AGGAACAAGAATTCATGCCCCCTCAAT
>posi8284
TGAAGTTTGTTTTCCTTCTGGGTTG
>posi8285
TGAGAATGTGTCTCCCCACCCTCA
>posi8286
TGGGATCATAGACTTGCCTAGTTATACCCA
>posi8287
TATTCAATGGATGTGACGATTATGTCAAACT
>posi8288
TAAGAAGAAAGGATCTTTTTCATTCACAG
>posi8289
TGCTCACTTTTATATCCATCCCTCGTCATGT
>posi8290
TCGAACTCAGAGATCCGCCTGCCTCTGCCT
>posi8291
AAGCAGTCTGATGACACCTCCC
>posi8292
CCATTTTACAAATGAAGGCTTCATCTGAG
>posi8293
TGGAGACTAAAAACCTGGTACAGG
>posi8294
TGCTATACAGAGAAACCCTGTCTCCAA
>posi8295
TGAAGGAAAACGGAACGGTGCT
>posi8296
TTAGTACAAAGGTCCAAAATCATTCC
>posi8297
TAAAGGAGCCGTACACATAACCTCCTC
>posi8298
TACTTGTTTTGAGAAATTTGAGGGTGATGT
>posi8299
TGCAAAGTTCATGCTTGAAAACTGTGCAAT
>posi8300
TCTTAGCCATTCTGCATGGTATGAGGTGT
>posi8301
TGATTGAAAATAGCTCTGGACTTGGGAAG
>posi8302
TGATTATACCCAGGGGCTTAACCATGATC
>posi8303
CTGTAGGCATCCATCAAT
>posi8304
TACCTACGCTAAGCTGAACTCCCCAGTG
>posi8305
TGGCATTTGTGCTTTCACCACAGCAGCA
>posi8306
TCAAGCCTGAACTTTTTTCTCCTCCCA
>posi8307
TGCTGTGGTAAAACACCATGACCGAAGG
>posi8308
TCATTTGTGCAGTCTGCCCAAGA
>posi8309
TAGCCTTACAATTTCTTTGGAAATGACCAA
>posi8310
TGCTCATGAATAAACATATCACAGTGTGTC
>posi8311
TAAGATCACAAAAAGGTCAAATAAAGGGA
>posi8312
TGTCTAGGATTAAAGGCATCTGCCACAC
>posi8313
TAGTGATACTCTTACTGCAGTAAGTTCACA
>posi8314
TACAGGAAAGCTGGCCTCTGCCTGG
>posi8315
GATAGCCTTGCCACACTCACC
>posi8316
TGGGTAAAATTGGGATATCAAGACCCCC
>posi8317
TGGTGTATGTGACAAAGCTGGAAGGAGGCA
>posi8318
TGATGCAGACGGCCCCACCTCA
>posi8319
TACAAAAGGAGAAACTGAGACTTGCTTTGTG
>posi8320
TGCACATGGAGCTTTCAATTAGTCTC
>posi8321
TCAACACATTCTTCTAGTTCCTCACTGC
>posi8322
TACTCAAAGTGTTGATGAGACTAGATTT
>posi8323
TAAATGTGTGGAACCAGAAGGTCAAATAGGA
>posi8324
TGATGAGTTTTTGTTGACCCACCTTGAGAC
>posi8325
TTGACTCTTACAATATCACATATTGCTTGGT
>posi8326
TAAAACAGCTATAACAAAACCCAAAAA
>posi8327
TCACACCATGAATGTGCACAGGCACAAGTGT
>posi8328
TATAATGTGCCAGGTACTGTTTTTAATTAA
>posi8329
TTTCATTATATTGTTTGGATACTACTTT
>posi8330
TGAACATACTGGGGCATGTGTCCTTATTT
>posi8331
TAGCATAAATTGTGACTAGGGTGTGAAAT
>posi8332
TCCAGACCAGACTTAAAGGCTAACTTGTC
>posi8333
TAACAGCCACCAGATAAGTCAGACAAATGC
>posi8334
TAGAAACTATAGGCCAGTAAGAGACTCTGC
>posi8335
TGAGATGATAAATATTGAGCCATTTT
>posi8336
CTCCATTTTACAGATGAGAAAATTGAAGGC
>posi8337
TGGTTCTAGAGCCTCCACAAAGAGTT
>posi8338
TGATCTGATGTGCTGACAACCTGGT
>posi8339
TCCTGCTGTCTCTCCCAAGTCTTGTG
>posi8340
TACATATGTTGGACCTGACCTTATTTCCTTG
>posi8341
TGAGATGCCATGTGATTTACTGTGAT
>posi8342
CCATTTTACAGATATGAAAGCTTGAGGTTGT
>posi8343
TGGACCTTAAAAATGAGGTATAAATGCCAC
>posi8344
TATGCAGAAAACTGTGCACATTCGATGTCT
>posi8345
TGCACTTCTTGCATCCACAATAGTTTGGTAAC
>posi8346
TGTAACATATACTGAGAAAGACTTTTTAAC
>posi8347
TTTCCAGGCCTCACTTTTGTCGGCATAGCTA
>posi8348
TACATAAAAAGGCATCCTTGTTGAATATA
>posi8349
TAGGTCTATCATTCAAAAA
>posi8350
TCTCATAATGGTGCCCCGCTTTGGTGCAAT
>posi8351
TACCACGGAAAGAAAATTGTCTCTGCTT
>posi8352
TATAAACTGGGATGTGTCCCCTGC
>posi8353
GCTGCTTTGACTATTTGAG
>posi8354
TGGAATGGAAAGCGCTTTGGC
>posi8355
TGACAAGATTTCAGTTCCTTTCCAAAAAA
>posi8356
TACTTTATAAATTACAAAATAGTAATAGGTG
>posi8357
TGAGTATTTTCTATGTTTTGTGGTT
>posi8358
TGCCTGTTAAGGATATTCTCAACTCGATGC
>posi8359
TAGGTTGATGCACCTTCAGGGTATCCTTTCT
>posi8360
TCTTAGTTCTACCTACCTCTTGC
>posi8361
TATCAAACAGTATTTGGCTCAGAGTGGGT
>posi8362
ACCTTTGAGTCCATTGGTC
>posi8363
TGGGACTGAAGCCTGTTGGATGGCGCCA
>posi8364
TAAGCTAGTCCTTAGTTACCAAAATAGG
>posi8365
TGAAATCCGGTGGAACCGGAGGTGA
>posi8366
TTACAATATCACATATTGCTTGGTTGG
>posi8367
TAATTCTAAGTCCATTAAGTAGACAAGAGC
>posi8368
TCTAGAAATGAAGATGGTGGGTCCTACAGG
>posi8369
TGAGGTGCATCCATGCTAGCAGAGT
>posi8370
TTCACGTAGTGGCTCGCCTGGGTTC
>posi8371
TGGTATCTCCTAGGTGATTTCAGCTC
>posi8372
TGTGAAGACTGTGGTGTTTCCTAAGC
>posi8373
TGCCTATAATTTTGAGGTTTGACCTTGA
>posi8374
TATTTGCTGAAGGAATTGTATGGA
>posi8375
AAGTGCCGAGATTAAAGGCGT
>posi8376
TGTTAGTTGTGGGTACCGTCTTGTGGA
>posi8377
TAGGGTAAGTCATTGTTTGGAGCC
>posi8378
TGAAGGTATGTTTTATAGTTCAGAAAGTGGC
>posi8379
TAGGCTTAGAGATCAAGAAAGGGCCAAGAC
>posi8380
TGAAAATTACAGGAAGCCATTGTTTCGGAC
>posi8381
TTAGAGTCGATCTAAAGAACTACTTCTAAAC
>posi8382
TAACTACAAATGGTTCTGTAATGCTTGC
>posi8383
TGAGCACAGTAGCTGGTATGCTACCCTTTT
>posi8384
TAACTGCCTATAGATTCTTAAGGAATG
>posi8385
TAGCCAAGCTTGGACTGCATTCTGGTATTC
>posi8386
TGACTTCTGATAGGCCTTGGCA
>posi8387
TGCCAAGCACTATAAATCTTGACAAAAGG
>posi8388
TGTCTTGGTGAGATGCTACTTTC
>posi8389
TGTAACAAACTACCCCACAATTTAGCAGCTT
>posi8390
TTTGAGGGCTTCATTTCTCTAAAGGA
>posi8391
TAAATGTGGTTTTTAAAGAAACTCTTACTGC
>posi8392
TAGGTGACTGTGCCTGTCTTAGGCCCATCTCT
>posi8393
TGATACAGTTGTGTATTGCCACACCCA
>posi8394
TTTCAAACATTTGAATCTATGGGAGCCAT
>posi8395
TGAAGAAAATGTCTCTCCCTACATGAG
>posi8396
TAGTGTTTCTGTGTATCTTCTAGTG
>posi8397
TGTTCAGACTGGTGTCCATCAT
>posi8398
TGGGATTTAAAATCAGACGTGCTCCACCA
>posi8399
TGTAAAGATGGTATTTTTGGTTTTCTA
>posi8400
TAGACTAAAGGACAGGCTTTTGTACATAATT
>posi8401
TGAATCTGTACTGTGGATTGCCA
>posi8402
TGTAATGAGATCCGATACCCTCTTCTGGT
>posi8403
CTGACTTCTACATTTAACCCTCCCAATAAAGT
>posi8404
TGCTAAACAGGTATCCTGTGGGAATGTGCT
>posi8405
TACCAATTGAGCTATATCCCAACCTCCA
>posi8406
TGTCCAGATTACAAAGGAGGAACATTGGA
>posi8407
TGCGGTACTTGTCTTTCTGTGTCTG
>posi8408
TAGTAGGATGTAACTTGGA
>posi8409
TATTGATGGACCTTTGAGATAATCGGCATGT
>posi8410
TAGGATTAAAGGCATCTGCCACACCTAGC
>posi8411
GCCAAAACTACAATGATTCTAGCCAAGTCTA
>posi8412
TTAAAAAATTAACAAAGTGAGCCTATTCTAT
>posi8413
TGTGAACTCACTGGTTGAATCAGCTCGAC
>posi8414
TAGATTCCACAGAGGAGACCATGCGGTAC
>posi8415
TAAGCAAGCACTTATGGCTGACAAGGCAGT
>posi8416
TGAGCATAGGACCTGGTGTGCAAGGC
>posi8417
TGAAATGCTGTGGGGATCCCAGA
>posi8418
TAGTACAAAGGTCCAAAATC
>posi8419
TGAACTCAACCTCTGTACGGATTCTGTAA
>posi8420
GCTCATGTCAGAACTGCAGAGATCACATGGA
>posi8421
TAAAAAGTCTGAGAAAGAAATTGCAGGA
>posi8422
TGCAGATCTTCGTGAAGACCCTGACGGGC
>posi8423
TAACTGCTTCAACAGAAAAGATGAGTC
>posi8424
TATGATTGATGCCCAAGACAGATAATG
>posi8425
TGCCATGATGATAATGGTCTGAACCTTGGA
>posi8426
TGCACCCACATGTGTACACGTGCACCC
>posi8427
TTGAAAGATTAGGCACTACCCTCC
>posi8428
TGCTAAATAAATGTGCAGTATCAAGAA
>posi8429
TAATGAATGGAACTGACTTTG
>posi8430
TGCCAGAAGAGAAGAGACACACCC
>posi8431
TAGGGTTCTAGGTATGTGCTGCCACGCAC
>posi8432
TGGATTCAAAGAATAAACTGGGTATGAGTT
>posi8433
TGTGATGGGATCTGATGCCCTCTA
>posi8434
TACATTGCCTGCCTTTGGATCCCTTTC
>posi8435
TAACAGGTTGTTAGCTTGATTTCTGAC
>posi8436
GTCAGTATAATCACTGGTGGAGCTAGAGGA
>posi8437
TTCTCAATTAGTGATTGAGGTGGATAGG
>posi8438
AAATTGATCTCTCTGGCAAGC
>posi8439
TGAAGAAAATCCACTTTGGGTTCGTGAA
>posi8440
GGAACTATGGTCACTGCCTC
>posi8441
TGATTGAAAATAGCTCTGGACTTGGGAA
>posi8442
TTTCATGGTTTGAGCGTCAGGGTGTC
>posi8443
TGAATGAAATTCAGTTCTTGTGGGTATACA
>posi8444
CATTTCAAAGATGGTACT
>posi8445
TAGGATCAAAGGTTTGTGCCACCACCGC
>posi8446
TAAATCACACTCACGTGAGTTTTAGGAAGT
>posi8447
GTCTCATGTAGCCCAGGGTGACTCTGAGCCCC
>posi8448
ATCTGTGAAATGGAGCCAGCTACGTCCT
>posi8449
TGAGCTTATAGTTCCTGAGTGACAGGAGTCC
>posi8450
GAGCAAAACTTATATCATGGCAGCCA
>posi8451
AATGGGTGCGATTTTGAGTTTTGCGGTCAT
>posi8452
TGCTTGTTTCTTCTCTACCCCATTC
>posi8453
TCCATTAGATTCAAGTAGTCTTTCAGGGTT
>posi8454
TCCTAGGTGTCTGGGCTACCCAGTCTCTG
>posi8455
CTGAAGGTCAGAAGCTTGGCACATGG
>posi8456
TGATTGATTAGCCAGTACCAAAGGTCC
>posi8457
TAATTTAGTTAGAAGGGATCTTGAT
>posi8458
TACACAGAATGATGCTGCTAATGAGGGTC
>posi8459
GAAGAAAAAGGCCGAAGTGCTGGCGC
>posi8460
GCCCTGCTCAGCCTGACTACATTCACTC
>posi8461
TGAATGCTGTAACTAAAAGCATGTGC
>posi8462
TGCTGTATGGAGATCAATGCTGAAG
>posi8463
TATGGCTCCAGCAACAGATTAACCCATTGG
>posi8464
TGATTTATCACAGAAGCTCCACCCC
>posi8465
TGATATTTCCTGTCATTAGCAGCCC
>posi8466
TGAACTGTGGATATCCTGATAATGAAGACTG
>posi8467
TTGGTACACATTCCCGATGGAGGG
>posi8468
TAAATGCCACAATGCATATGGACTTCTAA
>posi8469
TAAAACAGATCTTCATTTTGCCTTTGCTTT
>posi8470
TGAATTGAAGGCTAGCCTGATCTACAGAT
>posi8471
TGTCAGCCACAGAAGGTCTCAACTTC
>posi8472
TGACATGAGTGCATGGAAACAAACCTG
>posi8473
TGTCTTCCCAGACGGCACA
>posi8474
TCAATAAATATTTGTAGAATGCATGAA
>posi8475
TGTTTTGTGGTGTTTGCCTGTGCCTG
>posi8476
TAACATATGAATTTTGAGGGACACCAAC
>posi8477
TGTTATGAATCATAATGTAAATGTCTGA
>posi8478
TAAGAATTTCATGAATTCATCCTTTTTTA
>posi8479
TGTGTCACATCAACTAGCCTCTGTCACT
>posi8480
ACCATGGAGGGGTGCTTCTTACTGGCTTGCTC
>posi8481
TGCTTGTCCTAAAATCTGTGTTGCTTCTA
>posi8482
TGCCTATGAACTCTTAGCCTCAAGAA
>posi8483
TGACTGACTACCATGACCACCTGGTTGAGG
>posi8484
TGCTCAGCTCAGGTTTTGTTTAGATCCTAC
>posi8485
GGGAGGTTTTGAAGGTTTGACCTTGATGGA
>posi8486
TATAAAAAATTTGATGCTCGACCTGACA
>posi8487
TAGTAAGGATTTGTGGATGACTCACAG
>posi8488
TCTGCAACTTTCCACGTAGCCTACTGACCTT
>posi8489
TTTAACAGTTCTAACATTGTTGAAAAGAGC
>posi8490
TCACTATGTAGCCCTGACTAGCCTGGAAAC
>posi8491
TAGAAGTCAAAGCTTGGTTCCTGGCCACC
>posi8492
TAAGGCTGGTGAAGATTATTTCTCGATC
>posi8493
TGAAAGGAATCAAGATTGGGGAG
>posi8494
TGTGTTAAAGGCTTTGTCCACAGGGTGG
>posi8495
TGAATGTCTGTGTAGCCTGAGAG
>posi8496
GTGAGTGATGAGAACAAAAATCTTGTGTA
>posi8497
TATATAGTTTATTTCTTCCTGAGTTGA
>posi8498
TAACATTGTTTACAGTGACGGTATGCC
>posi8499
TGGGATTAAACGCATGAACCACCATGCT
>posi8500
TGCAAACGGAACACTGAATATGCCACTAT
>posi8501
TGCTTTCTTAAAAGAAACCAAGACCACCA
>posi8502
TCGGACTAGTTTGAAGACCATGGATGTC
>posi8503
TGGAATGAGAATGTGTCTCCCCACCC
>posi8504
TGAGGTCTTGAGTTCCTTG
>posi8505
TACACAGATGGGATTCTGGGGCCCAGA
>posi8506
TGAATTTTTATTCTGGATCGCGT
>posi8507
TGACAACCAGGAATAGCCACTACAATC
>posi8508
TGGGATTAAAGGTGTGCGCCAC
>posi8509
CCCAATACGTTAGTGAGGACATTAGGAGCA
>posi8510
TTAAACAAGGAAGGTGTAGT
>posi8511
TGAGGCCTTTATGTGCCTGATGTAGCCT
>posi8512
TCCTACGAGACTGACAAGATTGA
>posi8513
TGCAGGTAGCACCTCACCCCC
>posi8514
TGGATAACCGGGTTCACCTGGA
>posi8515
TACCTACCAAGTCCATTTCCCGAGCCCA
>posi8516
TGAGTGTTCTTTTAAGTTCTGTGTCCTGG
>posi8517
TACTGAGTTTGGACATGTGGATGCCCTGT
>posi8518
TAGCTAAGCAAGCAGGCAGACATTCTGCTC
>posi8519
TGGAATCTTTTGCGGCAAAGCTTTATTGCT
>posi8520
TGAGAGCCAAATCCATGTCTCCAGTGAGAG
>posi8521
CAGCTAAACTCAGTTCTTCACGCTGGC
>posi8522
TGAGATGATTATTGTCAGTGGACAGA
>posi8523
CCTAAGATCCAAGCAAGTGGTTCA
>posi8524
AGCAGTTAGGATGCTTGCAATCATGAAGAC
>posi8525
TGTTCAAGTGCCTGCGACATTTCTTTTGT
>posi8526
AACTTGACTACATCTGGAATTAACTAAAACC
>posi8527
TTTGTGACTATTTTGAAGGGTGTTTTTCT
>posi8528
TGGAATGGTGTCTCTGTGGCTGTCTTGGA
>posi8529
TGGGGTTGTAACTCAGTAGTAGTGTGCTTG
>posi8530
TGGCAATGAATGCTCCGAAGCCAACAGC
>posi8531
TCCATTGGTCAGGCTGACATCGAACCCAGA
>posi8532
TTCTGTACCTATTGAGACAATGAGATGACCT
>posi8533
TGAAATCATATACATACAAGCA
>posi8534
AGACACTTCAGAGTGTGAC
>posi8535
TGGAATTTGGTCTTTTCCGGCCCA
>posi8536
TGGGACAAACTGTGTTAGCACTTGTG
>posi8537
TGGCTAAAAATAAAAATATTTTTCGGCTCTGC
>posi8538
TGAGCTAAATGTTGCTATGGTACTATTTTG
>posi8539
TGATAGTCCATGAAGTGACGTGCCCAGAGT
>posi8540
TGTGAGACATTTTATTACTGATTGATGCT
>posi8541
TAGTTTGGTAACTGTATATGGGATGAATCC
>posi8542
TGGAAGCCTTACTCCTGCCTCCTGAG
>posi8543
CAGGAGATTATTTGCTACTACACTGGAATT
>posi8544
TAATAAGTAATTGTAGTGTGCCATACATAA
>posi8545
TGAGCACCATGTGCAAACCAGGTAC
>posi8546
CAGAGTGGTATCGATGTGTCCTG
>posi8547
TCCTGATCTGAAGAAAGCTCAGTCTTTCCTT
>posi8548
TAACTGCAACAGCTCTCAGTA
>posi8549
TCCTAAAATCCACCAATTTATGGCTCCAGC
>posi8550
TAGATCTTTGGTATGTACTTCCAATGTGGTC
>posi8551
GATCATAGCAATAGTAACTCTA
>posi8552
TAATAGTCGCCTTGTAAATGTATACATTTA
>posi8553
TGGGATTATGATGGATTCTGCACCATC
>posi8554
TAGTGCCATCCTACAGCTATTTGTCAGAGC
>posi8555
TGCAACGAGTGCTGGCAAGGAGGT
>posi8556
TTGACACAGTGTCTTTCATTGTATATGGTA
>posi8557
TGGCTACGTTAGCCACAGATGGCTTTAATTC
>posi8558
TGACCAGGAGAAAATAAATTGGAGGTC
>posi8559
TCCAGAATCTGTCACTTTCTGCACGCTGTC
>posi8560
TGATCAAAGTCTCAAGTATTGTGTTTCAGG
>posi8561
CATCCTGCTTGGACTAGGC
>posi8562
TACTGAGTGTATGGTGGAAGAGTAAAAAT
>posi8563
TAGATGATCTGCTAAGATGCCAGAAAA
>posi8564
TGTAAGAGTGCTATCTGTGGCCAGACCCAA
>posi8565
TGATATTCCTCAGTTGAACATTCTTTGT
>posi8566
TAATATGAAGACATGTTGTGAGCCTAGAT
>posi8567
TGCCCCTCAGCTTTTCACCCCAGGTC
>posi8568
TTTGAAATCAGGACTGTTCTGGAAATTCC
>posi8569
TAGAAGCATAGGAAGGGATCCC
>posi8570
TGTGATGCTTGTAGATCTAAGTCTG
>posi8571
TCTCAGCGTCTTTGAGATCACCAAATCTGC
>posi8572
TGTGAGGTGAGCAAAGTTGCTGCCAAGCC
>posi8573
AGCTGTGTCATTTTGGGAACCTGGCC
>posi8574
TCCATGGATTTGCGCTGATTAGCTGCACGT
>posi8575
TGGTGTTCCTCCAACCCTGAGG
>posi8576
TAAACTTGGATTGTTGTCCAAAGTATGCCCC
>posi8577
TCATGAAATACTTTGAGATGCTGATATTCT
>posi8578
TGACCAACGTTTGCCATTTCCAC
>posi8579
TCCACTTTCAAAGGTGGTGCTGACTCAAGT
>posi8580
TAGCTAATATGGTCCAAAGAAACAGT
>posi8581
GGCATGTTTGTTTGTTGTACAGGTC
>posi8582
TGATCACCATGTGGCTTGTCTTGT
>posi8583
TAAGAATTATTTTTATTTATGTGTATGTGT
>posi8584
AAAGTTCTTGATATTTTTGGTGTCTT
>posi8585
TTAGACTACTTCCTGTTGACTAGGGGTACC
>posi8586
TGATAAAACCTCATGACCAGAAGCTTATTTT
>posi8587
ATGCTAATTAGTGCTGAATAGGTAACTTCCT
>posi8588
TGCTATACAGAGAAACCCTGTCTCCA
>posi8589
TGAAATGATACTCTTATCTGCTCTGGTGT
>posi8590
TAGTCTCAGTGTTGTTAAGAGAGAGGAGC
>posi8591
TAAGTATAAGGAAGCCCCGGTGTTCACTC
>posi8592
TAATGGACCAGGAAATTGTATCAACCTC
>posi8593
TACTGCACCATTCTGGCCATTGCTGT
>posi8594
GACGATCCTAATCTTGGGTGGGT
>posi8595
TGGGATAACAGGTTTATACCTTGCCATAGC
>posi8596
TAGGATAAATTTCTTTTCAGATTCTGTCCA
>posi8597
TAACCATCTGTGCACACATATACATA
>posi8598
TCAAAGTCCATGTAGTTCTGAGAAAGTCTC
>posi8599
TGCAAGTTCTACTGGTTCTTTGAGTC
>posi8600
GTCCTTGTAAACAGTTGTTGACAGAAGCCA
>posi8601
TCCTGAAGAAGTTTCCTAGTAACTGC
>posi8602
TATGTACACATTGGTTGTTTGTCCA
>posi8603
TGAACAATGAAAAAATTGCATGGTCCTTGGA
>posi8604
TCATTGATTGAAAATAGCTCTGGACTTGG
>posi8605
TGCTTTCTCACAGAACCTAGGACTACCA
>posi8606
TCCTAGCATAGTACTTAAGAGGCTTGGGC
>posi8607
TATGAATCACAATGTAAATATCTGTGCTTT
>posi8608
TAGCAAACACCAAATACGACTCAGCAGCTG
>posi8609
TTATTTACCAATCAAAACCAACCGAGGGTA
>posi8610
TAACATTGTCAAATGCTTAGAAAGATGCTG
>posi8611
TGGCATAAAGTGTACACTCAGTGAATGC
>posi8612
TGAGGTTGTGAACCCCGGTGAAAC
>posi8613
TGGCCTCATCCACATGTTACTAATGCCTG
>posi8614
TTAAAACACTGAGCATTTTGATTTTTGATA
>posi8615
GACATTCTCTGAAATTTGCATGAGCCT
>posi8616
TGAAACTCATGAGTGCTTAGGTTACAAGCAT
>posi8617
TCCCAAGTTCTGTATGGTGTTTCTTCACAGC
>posi8618
TACATCTTTTAAAGGCAAACAAAAGGCTGGC
>posi8619
TACTATAAGATGGCTGTCACCCCA
>posi8620
TACCAACTGAGCTACATCCCTACCTCCT
>posi8621
TACCAAAATAAAAGTTGTAGTGAAGGT
>posi8622
TGAGAAAAGGTCTTACATAGGCCATACTGCTC
>posi8623
TTGGTTATACGATCCAAACTAACTTGTAAAG
>posi8624
TTATTGTAGATAAAAGGGACAGCATACC
>posi8625
TGGGTTAGTTAAAGTGAGTATTTTCCTGG
>posi8626
TACTATGCAAGCTGTAGGTCCTTGGCAGA
>posi8627
TGGCTTTTATCATGAAGGGCTGTTGAA
>posi8628
TAGACTCAAAGTCCTCATTGAG
>posi8629
TCATAAATGTATCGGAGGCCCCTAGTAGG
>posi8630
TCATTGCTTTTGAGCTTGTGGTAAGGCACAC
>posi8631
TGAGCAGAAGCTTCAATTTGCTGAGGTCC
>posi8632
TGGGATGATAGGCATGTGCTACCATG
>posi8633
TCACAGTTTCAATGGTTTTAACCCATGGCCA
>posi8634
CCAGAGGTGCGGCTTGCTC
>posi8635
TGCCTAGAAAAAAGGGTATGTGATGTTTT
>posi8636
TAGATTCTTTAGGAGTATCTCTTGGTGT
>posi8637
TACCAGAAACACGATTGGTGCTTTGCA
>posi8638
TGAATAACTGTGTATCCCTATGGGCCA
>posi8639
TGTTGGAAGCTTATATGTTGCCCCCTGGTA
>posi8640
TGGATGTGAGATAGATAGGAGAAGGA
>posi8641
TAGTCACACCAGATGTATA
>posi8642
GGAAATGCAAGTAAAAACCACAGGGGGATT
>posi8643
TCTCAAAGCAGACTATCTAGTTCTCTGGC
>posi8644
TTGGCCATTTAAGTCATTCTCACTTTCTGA
>posi8645
TGGATCTTAAATGTCCCTCAATGTCACATG
>posi8646
TGTCTTCTTGAGGGAGTTC
>posi8647
ACAAAAGAGCATTCAGTGGCTGGATCTAA
>posi8648
TGGGAATTGGTTGGAAATTCCATTGTGCTT
>posi8649
GGGCTATATCTACTGAACACGGCTTA
>posi8650
TGGCCTCGAACTCAGAGATCCGCCTGCCT
>posi8651
TGCATCTATGTATGTGCCTGGTGCCCGTGG
>posi8652
TGAATCTTTGGAAAATATTTTTTGTGCT
>posi8653
TGCCAATGGGAGTTTCTCCTCTTGT
>posi8654
TAATACGTGTTGCCTTTTGCCCA
>posi8655
TTAGTTTTCATTAATTTCTGCCCTGATTTT
>posi8656
TAGAAAGTTAAACGCAGGGCAGTTCTGAC
>posi8657
TGGGAATTGAATCCAGGACTTCTGGAAGA
>posi8658
TAACCTAGACTCAGGTTATGGGTGTTC
>posi8659
TTGGCTATTTTTGTGAAC
>posi8660
ATCTGTGAAATGGAGCCAGCTACGTCCTC
>posi8661
TGGTGAACTGATAAGTTTTATTGGCATTACA
>posi8662
TGAGCATGTTGATCTCTTTGTGCCC
>posi8663
TGGGATTAAAGGCTTGTGCCACCACTTCCCGG
>posi8664
TTTGATTAGTTGTCGCATTCTGTGATGGTC
>posi8665
TGGACCTACTGTGAGTTGGACATCAGTCAA
>posi8666
TGAAATAAGAATAATAAAATACTACTTCCTCC
>posi8667
CACACGTTTATTGGGAAAGCTTGATTGCAG
>posi8668
TACTGGATAACCAATTGGTATGCTCTTCCC
>posi8669
CGAGTGCATATCTAATGACTTCTTTTGTG
>posi8670
TGTACTATTTATATTCATT
>posi8671
TACTACCTAGCCTTATCTATTGGGATGTC
>posi8672
TAGGATGGTTTGGTATTTCCCAAAGTT
>posi8673
TGAAACTCATGTTGAGATTTAATTGCC
>posi8674
TGAAGATTCTGATGACCTGGGTAGAAGGT
>posi8675
TGAGAGCTACAAACCAATCTCCGG
>posi8676
GTTCATGTCAGCACTATTTGAAATAGCCAA
>posi8677
TGTGATGTGTGCTTTTAACTGCTGAGCCAT
>posi8678
TGATGTTGCCGTAGGCTGGCCTTGAATT
>posi8679
TATCAATCATGTCCCACTATAAGCTCC
>posi8680
TAGTATCTTCAGAGGTTCCAGAGTCCATC
>posi8681
TGGATATTTTCTAGCTTACATAAACAATCC
>posi8682
TGGTGGCTCATGACCTTCTGTAATGGGA
>posi8683
TTCCTGGACTCAGTGGCAATGTGAAGCCATC
>posi8684
TACACAAAACCAGTGTAAGATTTGGCTCACC
>posi8685
TGGAACGGAGCCAGATCACCAGG
>posi8686
TCTGACAACTCTTGTGTGTGTGTGT
>posi8687
TCTGAGGTGAAGTTTCATTATATTGTTTA
>posi8688
TACATGACTGAAAGCCATGAGCCTCTCCTGT
>posi8689
TGCTCGTCGAGATTCAAAAAATTAAGTGTG
>posi8690
TGGAGCATCAATGCCTGTCCGCCA
>posi8691
TGCAGGAATTCTGATCCCTTGCCACATGT
>posi8692
TGGGTTTCTTTTTGAAATGCATGGTTGGC
>posi8693
TTCTGCATATAGAGCAGTGGTCC
>posi8694
TGGGACAGTGAATTAGAAAAGCAGTTCAA
>posi8695
TTCCTCATTTCGTATTTTAGGATTGCCAGT
>posi8696
ACCTAGAACACATGACCTAGCTGAGGATG
>posi8697
TGCTCAGTCAGCTTTCTCTACGTTTATATA
>posi8698
TGGAAGTGTCCTGTTGCCCAACC
>posi8699
GTCAATAGCTGACTTTAGATAGGGC
>posi8700
TACACTAGCAAGTGTTTGCTGAAAGGACCC
>posi8701
TGAAACTCATGAGTGCTTAGGTTACAAGC
>posi8702
TCAGTTGGTTAAGTACTTG
>posi8703
TAGGATTAAAGGCATGTGCCACCACGCCAGG
>posi8704
TCATTCACTAAGGATATTTGGACCAATTA
>posi8705
TCCACTTATCATTGAGTGCATACCATGTGT
>posi8706
TAACACACAGCCACACCCCCAAGCT
>posi8707
GGGACTGATGACACCAAACGTCGTGGA
>posi8708
TACACAACATGTGGTTAGGTCTCACTGCTGT
>posi8709
TGAGTGCTTATAATGTGCCAGGTACTG
>posi8710
TAGAGATTATACTTTTATCTGCTCCGGTA
>posi8711
TGAAGACAGAATCCAGTTCTCTTGAC
>posi8712
TGACACCACTTCCTGGTTTACAGAGGCTGC
>posi8713
TGACATCACTGAAGATTCTTGGGC
>posi8714
TACCTTAGTTGCCTGCAATTCTT
>posi8715
GCTACATATGTGCAGGGTTGCAGCA
>posi8716
TAAATGTAGACACTCAGCTTGCTTCCC
>posi8717
TGGACTAAGTACTCTTGCCTCTAAGAACCTCT
>posi8718
GCAGGTCTTGGGTTTTCCC
>posi8719
TGCTTTTGAGCTTGTGGTAAGGCACAC
>posi8720
TGCAAGGTCGCAAGGTCGCAAGGTCGAGGC
>posi8721
TAAGATTTAAGCAAGGAACTCAGCTATATG
>posi8722
AGCAAAACTAAGAATTTGACCAAATAATTC
>posi8723
TGCAATTAAAGGGGTGCACCTCCACCACAGG
>posi8724
TGCCATAGTGATACTCTTACTGCAGTAAGT
>posi8725
TAAAACGCCTTTTGTTGCCTGTCTACATTCT
>posi8726
TAGCTTTGTTGCTTTGTGCCTCCACCATGA
>posi8727
TGCATATTTGAGACCAAATGACTGCATA
>posi8728
TTCTGTTTGATTAGGTAAGATTTAAGA
>posi8729
TGCTCTTAGGGTAAGTCATTGTTTGGAGCC
>posi8730
TACTGCATGAAGCTATGGGATTAGACTTAGT
>posi8731
GCTTCAGTGTTTGTGGGCCCGTGGCAA
>posi8732
TGCTTCAGCACGACAATGCAGAAAACAC
>posi8733
TACACGATAACCGCCAGT
>posi8734
TAGACTAAAGGACAGGCTTTTGTACATAAT
>posi8735
TGGAAACACTACCACCACCACCACCA
>posi8736
TAGAATGTACTTTTAATTTCCAGATGTAGAC
>posi8737
TACAGAACAAGTGGCTCCTCA
>posi8738
TGGGATTAAAGGTGTGTGTGCTCCACCACA
>posi8739
TTAGACAAGTTACTAAAGTCTGTGGGAC
>posi8740
AAATAACCCAATTATTTTAACCTACATTCT
>posi8741
GCTCTGTTCTTTGTAATGCCTAATTAGTTT
>posi8742
TGCACTTGAGACACGCCTTGGCCAT
>posi8743
TGACTTTGCTTGAACATATGGAGGG
>posi8744
TGACATTTATTGTATGTGCATTTTCCCTC
>posi8745
TAGTAACATTGATTCCCCTTGCTAGATTAC
>posi8746
TCCTACCGGTCTAAAGTTTTGAGATTC
>posi8747
TCATAAATGTGCCTCACCCCCCAA
>posi8748
TGCCAAAGGAATCTACCACCCACCCC
>posi8749
TGTAAATTCCTTGAGGGCAGGGGTTCTAC
>posi8750
TAAAACTAGCCCGGGCTACATGAAACCC
>posi8751
TCTGATGACTCTAGCTTGTGTCAAGTTGACT
>posi8752
TGAGAAGGGAATATCTGCCAGCC
>posi8753
AACCCAGTGACAGTAGCTGCCATTTTGCC
>posi8754
TGGCTCACACTCAACTCGGAGG
>posi8755
TGAGCATGTTGATCTCTTTGTGCCCACGTGT
>posi8756
TAGCAGCAAATAGGTATCTACCCA
>posi8757
TGAAAGACATAAAGGGCTGAGG
>posi8758
TGGGTAAGTCATTTGCCCTCTTTGGACCTC
>posi8759
TTACCAGAAACACGATTGGTGCTTTGCAT
>posi8760
TGTGACTGACTCATCAGACGATAAGAAGCA
>posi8761
ACTACTGATCAGTGGTAAAGTGCTTGCCTA
>posi8762
TCTGAGACTCAGAAAAAACAAAGTGA
>posi8763
TGTCACATGGATGATGCCAAGTTCTGCT
>posi8764
TGAGAACCAGAGTTCCAAAGCCAGCACCC
>posi8765
TGGAAGTCCAGTCAGGTGGGTTACGTCCA
>posi8766
AGTAGTCTAATGATAACCCTTTCCCC
>posi8767
TGTGATCCTTTGCTAAGGTATTGT
>posi8768
TAAAAGTCTTGTCTTCCTGCGTCCA
>posi8769
TGGGGAGGGGCGGGCTGG
>posi8770
TATTACCAGAAACACGATTGGTGCTTTGC
>posi8771
TGCACAATCATGAGAACCAGAGTTCCA
>posi8772
TAAGGCTTGTTTAAAAACAAAACAAAACAAA
>posi8773
TGAGTGCATAGACCCTGGACCCTTTG
>posi8774
TAGCAAGATTTTATCGAAAGGACCCAGGTA
>posi8775
TACTTGAGAAAACTCTTCTCTAATTTGCTGC
>posi8776
TGTAAAATGGACTGAAATGTTACCTCA
>posi8777
TACAGACTCGACAAAGCCACACCTCCA
>posi8778
TTCTCTTGCGCAGACTAGTTTCTGAGGGAT
>posi8779
TGGGCTTCAGTTTTCTTATTTGTAAAATGG
>posi8780
AGGCGTGGGTTCGGATCCC
>posi8781
TGGCGTTCCCCCTGTACTGAGGCATATA
>posi8782
TGTGAATATCACCACAATGAGCATGTGCGT
>posi8783
TCAGTTCAGATGAGCCACACTCCA
>posi8784
TACAATAAACTACCTCCTCCACCATAC
>posi8785
TAGGAATCTGATACTTTCTTCCAGGAGCC
>posi8786
TAACCAGGACACAATAGGGATTGAGAT
>posi8787
TGGGATTAAGATTAAAAAAAGGTCTGTGC
>posi8788
TAACATTTATACTGACTCCAAATATGCCT
>posi8789
GCTGCGCCTCTAATAGAACAGCTAATCTAT
>posi8790
TAGACTCATAGTTGAATGTTCAATCACCGG
>posi8791
TGAGAAACACACAGCATGAGCTT
>posi8792
TCATGTCTTATTTATCTCTATATCCCTAG
>posi8793
CTCAGTAGTAGTGTGCTTGCTTAACT
>posi8794
TGCAAAAGCAAAGAGCGTTTCTTCAGCTG
>posi8795
GAGTTGACAACTGTTTTTCTGTTTTGC
>posi8796
TTTCATGAAAATTGGAAAATATTTTGGCC
>posi8797
TGAGACTCCAGCTCTGTTCC
>posi8798
TCACTAGGTAGATCAGGCTTTGGCCATATA
>posi8799
TTTCTTTTGTTATGGGCCACCGCTCTTGC
>posi8800
TGAAAACCCCCTATCCTCTCCCC
>posi8801
TGCAAAGGAAGCCAGATGCCGTATCAGAAA
>posi8802
TCCTGTTCTGATTTCCTTTGACTGTGAT
>posi8803
CCAGAAACACGATTGGTGCTTTGCATGG
>posi8804
TGGGATGATAGGCATGTGCTACCATGCAGA
>posi8805
TGAGATTAAAGGCCGAGTGCTGGGATC
>posi8806
TACCGGTCTAAAGTTTTGAGATTCCTGGGG
>posi8807
TCATTACAGACATGAATGGCAGCCTA
>posi8808
TGAGATTGCTGGCATGTACCACCATAC
>posi8809
TATCTGGTCACATTGTATCCACAGTCGGGA
>posi8810
TAGCTATCAATGTCTGCCCGGGGTGCAT
>posi8811
TAAAGTCATTGCTGTACCTTGTATGTAACC
>posi8812
GTCTCATTCTCTGCACTTTGACCAGTTG
>posi8813
GTGCTCTAAAGTTAATTTGTCAGCTTCTT
>posi8814
TTGGGAAAAGATCTTTACCAATTCTATAC
>posi8815
TGAGCCAAAATAAGTCGTCCCTCCCTGAAGT
>posi8816
GAATACATTTTGGTGCCAGTGGCTTCTAGG
>posi8817
TGCTCAATAAGCTGTAGCCTA
>posi8818
TGGGAATTGAATCCAGGACTTCTGGA
>posi8819
TGGGTCTTTCAGTTTAGTGCTGTCCGTC
>posi8820
TGTACTTCTGTGGGATTCTTGCACGT
>posi8821
TGATGACCAAAAAGTCCATCCTTTGCTA
>posi8822
TGTCTGAGTGATCCACAGACTT
>posi8823
TGGGACAGTAGAGCATCCTTTTTTACAC
>posi8824
TGGATCACAGCCTTTCACAACTCCTGTT
>posi8825
TGATGACCTTAGACCATATCAAGTTG
>posi8826
TGAGAAATGAAGGGTTTGTGAGCTC
>posi8827
TGACATGAAGCCCAATCCC
>posi8828
TAGCTGTGTCATTTTGGGAACCTGGCCTA
>posi8829
TAAAAGTGTTAGGAGGTTCCC
>posi8830
TGCCAGGCACAGGCTAAAGCTCAC
>posi8831
TGAGATGAGTTGTTTCGTTTTGTCCACGGC
>posi8832
TGATCTTTGTGGGATTTAAGATGTACACCT
>posi8833
TCTCATGACCAGGAGAAAATAAATTGGAGGT
>posi8834
TCTGCATGTACATTCGCATACTAGAAGAGG
>posi8835
TTCTTTATGTATTTCTTTCCACAGC
>posi8836
TGCAAAGACGTAGGATGGGAGC
>posi8837
TAACAGCTGTGCCTCCACTTCCC
>posi8838
TGCTGACCTGTGACTTCCAGTCTG
>posi8839
TAGCTATGAACAATGCTAGATTTTTGATGG
>posi8840
TAATATTCTTTCTTTATTTAGTGCATTTG
>posi8841
TGCTGCTTTGAGTATTGAGATGGATAAA
>posi8842
TCCCAAACGGCCAGTTTGCAGCTGTCATGGA
>posi8843
AGAACATTGACTGCTCCTCCAGAGGTCC
>posi8844
TGGGTCTCGCTATATGTATTGTTTGG
>posi8845
TGTGGATGGACAAATGAATGGCGG
>posi8846
TGAGTTTCTTGCATTCCTGATACCTCC
>posi8847
TAGGACAGTTGCTCAGGGAGTCC
>posi8848
TGGACATGCATACATATAACACACACA
>posi8849
TGAAAAGACTTTGTAACTTTGGGCTA
>posi8850
TAAAGTTATAGGTGGTTGTGAGCTGC
>posi8851
AGAAGATTCTGGTCTGTGGTGTTCTT
>posi8852
TGCCATGATAAAACACTGACCACAAGC
>posi8853
TAGCCACAACCAGCAATATTTTGGGAGTC
>posi8854
TAAATATTTGTAGAATGCATGAATGA
>posi8855
TGCAAACGGAACACTGAATATGCCACTATT
>posi8856
TGTGAACTTTTAAGGTCAGCTTGGGCTAT
>posi8857
TTAATGGTGTATTGGCCATGGGAG
>posi8858
TAGCTTTGTGGAATTGTGAAACCAGAGCTC
>posi8859
TGTGATTTTTTTCATTGGTATTTTCGGAAT
>posi8860
GAACTACTAAGAACTGGCTCCTTGAGCTC
>posi8861
TGGCACCAAAGCGTGGTCCAAGGT
>posi8862
TGTAGATGCTCCTACTGGTTACA
>posi8863
TGCCAAGATCCAGGTCAGAAACTTGA
>posi8864
TACAAAAGCTATCATGGATATTGCTGCCAAG
>posi8865
TGGTTGACTCTGTTATGGAGATGGT
>posi8866
TGAAAGAAAAGGATACCAGCCGCCAA
>posi8867
TTCCTGTTCTGATTTCCTTTGACTGTGATGT
>posi8868
TACTGAAAGAAGTGGATTGCTGGATTC
>posi8869
TTCCCAAAGCTATGCTTCTCTGGCCATGC
>posi8870
TGCCAGCTTTGATTTGCCTCCC
>posi8871
TCCTCAAAGTGCACTCTCAAGCAAGTGTTG
>posi8872
TGTGCAGCTGTTCTCACAGGCC
>posi8873
TGTGAAAGTAGACTAACATGAGGTAC
>posi8874
TATAATTTTAACTACAAATGGTTCTGTAAT
>posi8875
TATCTATAATAAAAACCTCAGCCCCT
>posi8876
TATATGAAAACTACAAAGCAAAACCAGAACCC
>posi8877
TAACAAGGCCACACCTTTAATCCTTCC
>posi8878
TGGCAATTCATTTAGCCATCTGCTTCTCT
>posi8879
TCAACTACAGTGTCTGAAAGGTACCCGAGC
>posi8880
TGTACCGGGGCACACAAAGTCTGCGTGTCCA
>posi8881
TATTAAGCCAAACTACAAATATTCTATAGT
>posi8882
TGCACAGTTTAAAGCACGGAGTG
>posi8883
TCAATAAATAGGGAGTGATG
>posi8884
TGATAGCCTGTCTTTGATTCCAGGGCCCC
>posi8885
TGCTAGTGTATGCAATGGTGTCAGCGTT
>posi8886
GCTGCAATTAAAGGGGTGCACCTCCACC
>posi8887
TGGAAGAGCAGCCAGTATTATCTACTAAG
>posi8888
TTATTTTATGTTTGGTCCCTTCATAGCTAT
>posi8889
TAACAGATGCCCGAGGAACCACAAGT
>posi8890
AATCCTAAATGTAACACATTTGCAGAAACC
>posi8891
TGACCTTTTAGGAGAATTTTTCAGTGTCA
>posi8892
GACCAGCTCAGCTGCTTAGCAGGTA
>posi8893
TGACAGATGGATCACCTGGTGCGAGC
>posi8894
TGACTTACATGGTGTTTTGGG
>posi8895
TGTGTTTGAATACTTGGTTCCCACTGGTGGC
>posi8896
TAATTAAAGCAAGCAATTAATTAAAGCAGGC
>posi8897
TTGTGGAATTGTGAAACCAGAGCTCA
>posi8898
TGACAGAATAGTTTCTTCAGGCC
>posi8899
TGGAACCCCAGCTCCAGAGGATCTGACAC
>posi8900
TATGCAGAAAACTGTGCACATTCGATGTC
>posi8901
TACTGCGTAGTGGCAGTGTGG
>posi8902
CACCTACCTTTAACCTCCATGGGGGCTC
>posi8903
TCCAATGTTCTAGGTTTCTATATCACGCT
>posi8904
TCTCCTGTGCTTCTGTCCCATCTCC
>posi8905
TGCAAGATGGTTACAAACAACTTTTAGA
>posi8906
TGTATCTGACAGTCCATGAAGTGACGTGCC
>posi8907
TACCACTTTAGAACACAGGATGTCAGCGC
>posi8908
TGAGTCAACCGATGGATGCGTTCTAC
>posi8909
TAGGGTATGCATCTTGCAATAACTGTGG
>posi8910
TGCATAAATTTATGGAATCCTCACAACAA
>posi8911
TACAGTAATTGCTCAATAAAGGTGGC
>posi8912
TGAAAGAAAGCCTTTAATTGGGGACTCTAT
>posi8913
TGTATTTTGTTAGTGTGTTGT
>posi8914
TAATTAAAGCAAGCAATTAATTAAAGCAGG
>posi8915
TATGAACATGGTGAAGCATGTGT
>posi8916
TAAAGAACACAAGTTTTCTTCTCTGGGCCA
>posi8917
TAGGCTGTATGACTCACTCTTGTGGGCCGTG
>posi8918
TACGCACCATGTTTTCTTCAACTTTATCCC
>posi8919
TGCCAGACACGCAGTTGAAGCCAGACCCAG
>posi8920
TCGGTGGTTAAGAGCACTGACTGCTCTTC
>posi8921
TAGCCTAGAACTGGCGATGATTCTTCTGC
>posi8922
TGAAAGTTTGATTTCATATTTGGTCAC
>posi8923
TGGGAACAAAGCAGGTGGTAGACCGAC
>posi8924
TAATAAAGGAATTTATTGATGATTTACAGTC
>posi8925
TATTTTTGAGATTTCATGGGTGCCGTTTC
>posi8926
CGGGCAGTTAATACTTGCGAAGGGAGGGA
>posi8927
ATGATTATGAGGGAGAAATTAAAATTATGGC
>posi8928
TCACACTGATTGATCTGTGAATACTGAA
>posi8929
TGGTGATAATGGTCCCGATCGGATACC
>posi8930
TACGAAAGGAAGAATGTGTCTGGTACAGT
>posi8931
TAAATGAGTTACATTCATCTGACGA
>posi8932
GCTCACCAAAAGGTGACTTCAGCCGAGGA
>posi8933
TCCTAATCATGGCATACCTTAGTTGCCTGC
>posi8934
TAGAATTCTCATTACAGACATGAATGGCAGC
>posi8935
TAGAGTACACCTGGGCAGCTCTA
>posi8936
TGAGCTGCTCTCATGGGATGTG
>posi8937
TAAGTGGTAACAAATAATCTGCGCATGT
>posi8938
TGCCATTTCTGGAGGTCAGGGGG
>posi8939
GTCTCAAGTATTGTGTTTCAGGACAGGGA
>posi8940
TCCTGTTTGTAGTGTCCCTAGGACAGAAGC
>posi8941
TGGTTGCTTTTTCTCTAGTCCTGTAA
>posi8942
TACCTGGCTTTTAATGTGGATATTAGG
>posi8943
ATCAACATCCTACAGCTCA
>posi8944
TTACTGATTGATGCTTCGGCAGGTGGTGT
>posi8945
ACCCAAAGTGTATTATCTTCAACCTGTGG
>posi8946
TTCCTAATGGTGTGACTCTTTAATACAGT
>posi8947
TCTGCATGTACATTTGCACTCCAAAGGAGG
>posi8948
TTACCACTTAGAACACAGGATGTCAGC
>posi8949
GTGTCTCAGAGAGTGGCTGCCA
>posi8950
TCGATTCCCAGCACACACATGGAATATG
>posi8951
TAATTGACCATGTTAATTAGGGTAGCCAAA
>posi8952
CTTGAGCTCAAGAGTTTGAATCTAGTCTG
>posi8953
TGGCAGCAATGCAGTCTTGTGAGTG
>posi8954
TAAACTTAAAAGTGAAGAAAAAAGAAAGTT
>posi8955
TGGGATTAAAGGTGTACACCACCACGTCTG
>posi8956
TACACTACTAAGGAGCTTAATGAGTTTGC
>posi8957
TGCCGCCCTAGTTGCTGGGACTAAAGG
>posi8958
ACCTCCACACTAAGAGTTGACAGAAGAGGT
>posi8959
TACTGAGTGCTTACTATGTGCCAGGCA
>posi8960
TGGCATGTGTTCGTTTTACTTT
>posi8961
CAAATGTTGTTGGTGTCACTCAGCTGGGC
>posi8962
TTTTTAAAACCTGGGCCCTCCTCT
>posi8963
CTGAGATGAGAGATCCTTT
>posi8964
TAGCATAGTACTTAAGAGGCTTGGGCA
>posi8965
TGAAACTTAGCAGATTCATTAGGTTCCTCCTT
>posi8966
TTTTTGATTTGTGTGAGCAAAACCGGCGCCT
>posi8967
TAGCTCAGTGATGGACTATGATGAG
>posi8968
TGAAACTACAACTCTAAAAGTTGTCATCT
>posi8969
TAGCTAGATGGGAAAGAGAAGGGA
>posi8970
TAATTGATGACTATAAGGCATTTTTCGCAA
>posi8971
TGGGACTCTGATTCTCCCACAGAGGGGCCGA
>posi8972
TGTTGTTATAAATCCCTGCCTG
>posi8973
TGGTGTCCTTCTCTTTGTTTTCGGACTAGT
>posi8974
TATACTTATTGCCACACAAACACTCTCCTT
>posi8975
TACCAACGGCCTTTTCTGTACCTATTGAG
>posi8976
TGAAAGAATAGTGTGCTTGTAAAGTTGG
>posi8977
TGAGGACCTGGCCAAACGCAGCA
>posi8978
TAACTCTATTTAGTAGATAGTAATGCCTGA
>posi8979
TGGGAACGAGGCAGGATACAACCCA
>posi8980
TAGGAAGCTGAGTGTTCACATCTTCA
>posi8981
TGGGAAACAGAAACTTAGGCCTAGTCTCC
>posi8982
TGGATACCATGGATCTGTGTGACTAC
>posi8983
TGATCTAGTCACCTTTAGGACAGTTCCA
>posi8984
TGGCCAAATCGTGCATGCG
>posi8985
TGCTAATGTCCCTTTTCAGTTTCAGTGCCA
>posi8986
TGGAATTTGCAGCTCTCCTGCTTCAGCCTC
>posi8987
TAGAACATTATGTATCTGACAGTCCA
>posi8988
TATCAGTAATTATTTATATCTTACTCTGGA
>posi8989
TACTATTCGTAAGTTTGGTATTCTCATTGT
>posi8990
TACCTGGCTTTTAATGTGGATATTAGGTA
>posi8991
TGGGATGCTCTGGGCTGCCTC
>posi8992
TGGCAGAACTTAACGTCAGGTGAT
>posi8993
TGTTTCAATAGTCTGATAACCCAAGTGAGTA
>posi8994
TCTGTATCTTGATTGTGGTGATGATTATA
>posi8995
TGTGATTCCCAAAGCTATGCTTCTCTGGCC
>posi8996
TACTTCTTTGTCTTTAATGGTCAGTTTTT
>posi8997
TTTGTAATATCCCAGATTGGTGGGGAAGG
>posi8998
TCAATAAATGTTTGTTGGGTAAAG
>posi8999
TACAAAGCATTCTCTGTGGGTTTTC
>posi9000
TAGCATGAGATAAGTTTGATTTTTAGG
>posi9001
TTCAAGAGTGTATGCCATCTACC
>posi9002
TGCAGTGTTCATTTGGGCTTCACCTT
>posi9003
TGATATGCTATGCTTACAGACTGGAGCCTA
>posi9004
TGGTCCAGAATTCACAGAGATTTGCCTT
>posi9005
TAAAATAAAGGATAAAGGAAATTCATA
>posi9006
TGGCTTCAATGTTTATACGTGGTCAAGGA
>posi9007
TGGGAGCTTGAGGAATACCAGAG
>posi9008
TGTCTCAACTTTCGAGTATTGCCAGTTCCC
>posi9009
TGGGCATTCAGATCCAAATGAATGGAGGA
>posi9010
TTAAAGATGACCTGGACAGAATTTACTTGT
>posi9011
TATGTAAAAGTTGCATGGTTTTTATGAG
>posi9012
TACACGCGTTCTCGCGACCGGCCA
>posi9013
TCTGTGAACTACGATGCTGAATGAGTCATT
>posi9014
TGCCAGATTTATTACCGTTAATCAATA
>posi9015
TAGAATGTACTTTTAATTTCCAGATGTAGA
>posi9016
CAGAAGACAACATCTATTACATTTAGGACCAC
>posi9017
TGGTGATAATGGTCCCGATCGGATACCTGG
>posi9018
TGAGTGTTTGGTCCCCCATAGAGAAAT
>posi9019
ACAACTCTTATGAAAGAAAGCCTTTAATTGG
>posi9020
TCATATGTTGAAACCCAATCTCCATA
>posi9021
TATGAACATCCACTTCTGTATATACCAGG
>posi9022
TATACGCTTAATTGAGAATGGGC
>posi9023
TAGCCTTCTGCCTCCTACAGGGT
>posi9024
TGCTTAGGTTTGTTTCAGAAATTCTCAGAAAT
>posi9025
GGGGAATGAATATAATAACACTATTTTGTAT
>posi9026
CAACTTGAGTTGGATTCCCAAGACCCA
>posi9027
TCCAGAGCTGCTGTTCACCCCA
>posi9028
TGACAGAAGGTGTAATCCCGGAGGAAA
>posi9029
TCGGTAGCCTCTGTGCCTTGACC
>posi9030
TCCCAAACGGCCAGTTTGCAGCTGTC
>posi9031
TTCTAAGGAACACAATACAA
>posi9032
TCCCATCAGTAACTAAGACTATGTATGCCTT
>posi9033
TTCCTCAAGTGCTGGGCTGTGG
>posi9034
TGCTTTGTAAAATTTGTAAACCCTCAAGG
>posi9035
TAGTGTTTCTGTGTATCTTCTAG
>posi9036
TAGTAGTGTGCTTGCTTAACTTGCCTGAA
>posi9037
TACATTGTGTGTCAACCTCCTGAAGTGTC
>posi9038
TGCTGCTGAGCCTAATGACCTGACT
>posi9039
TATCTTCAGACACACCAGAAGAGGGCATCAG
>posi9040
TGTAAAATGGTCACTAGAAGGGACTTTTGGT
>posi9041
TAGGAAATCATTAGCCTTTAAGGGTCAGAC
>posi9042
ATATGGTTTTAGAGCTTTATTG
>posi9043
TTCACTTGAAAAGAGCCGTGATGAATGCA
>posi9044
TTCCATGATTCACTGCTAATCGCTGCC
>posi9045
TGCTGTTTAATTCATGGAGCTAGTCTCTGA
>posi9046
TTCAACAGAAAAGATGAGTCCCTGATA
>posi9047
TAGCTTTGTTGCTTTGTGCCTCCACCA
>posi9048
TACTGTTTGATTGGATTTTGTGAAATGTGT
>posi9049
TGCATCCATACCAGGTTTG
>posi9050
TGCTGAGATGAAACGCCATGACCAAGA
>posi9051
TAGCATAAATTGTGACTAGGGTGTGA
>posi9052
TGCATCTTGTCGCCACAGGCCT
>posi9053
TTAGCAAACTGGTATGTTAAGTGCGCCA
>posi9054
TCCCAAAAGCAGGATATTTGCTAGGTAAA
>posi9055
TGGGCGTTTTCCAAGTTTAGATTCTGAC
>posi9056
TGGTACTAGGTAGGATTTGCCA
>posi9057
TTCTTAATTGATGCTTTATGGAGG
>posi9058
TCCACAGAAACATGTAGGTATTGAAGC
>posi9059
TGGAACAGATAGGAAGCTTTGAAGATATAT
>posi9060
TATACAAAATTCGAGGTGCATCAGTTC
>posi9061
TAGGCTTCTCACCTAAGTAAACCCATTAAG
>posi9062
TACAAGTACTACTTATCATTCTCCTCCATA
>posi9063
TGGAGCCACTGCCCCTTCCTACGCCA
>posi9064
TAGCATTTGAATTCATAGCAGCCCAGAC
>posi9065
TCACTGATAAGTCAATTCGCTGCCATTA
>posi9066
TGGGATTAAATTTGTGTGCCACCATGCCT
>posi9067
ATGTTCAACATCCTTAATCATCAGGGAAA
>posi9068
TAGTGGAGCATGTGTCCTTCTTACCAGT
>posi9069
TTAGACATCATTGTTTGGGATTAAAGGT
>posi9070
AGCAAAACAATTCTGCCCCATCCCC
>posi9071
TACTAGGCAACCTGATGGAGAC
>posi9072
TAGAAGAAGGCAGTAAATGTACACGCAAA
>posi9073
GTCACTCTATGAGTTCAAGAACAGCCTGAT
>posi9074
TGATTAAATTTGTTTCTCAAGGATCGATGT
>posi9075
GTCATATGGTGATAATGGTCCCGATCGGA
>posi9076
TGGGTAGAAATTGTCCTTCCCCAC
>posi9077
TCCAGCGATCCTTGAACTCTGCCT
>posi9078
TATAAGATTGTATTGTGTCC
>posi9079
TACCAGAAACACGATTGGTGCTTTGC
>posi9080
TGGAAACTACAAATTTAGGGGTCCAGCTTT
>posi9081
TTTCACAGATGGGGGAAACTGAGG
>posi9082
TCTCAAGTACTGAGAGTACAAGCTTGCCC
>posi9083
TAGCAGCTGCTCACATTTTGTCCAGTCAGG
>posi9084
TTATTGATGGACCTTTGAGATAATCGGC
>posi9085
TGCTGACTAGAAAGCTTCAGAGACCTGCCT
>posi9086
TGCAAAAGGTTTGCCTGATGGTAATAATGCC
>posi9087
CTGTAGAGGCTCCATCAA
>posi9088
TGCAAAAGGTTTGCCTGATGGTAATAATGC
>posi9089
TTGGTCGCTGCAATTGAAATCCTAAGA
>posi9090
AACACAAAGAATGGACAGCAAGTCAAAAA
>posi9091
TCCAAGATATCCCACCTCTATTTCATGCCT
>posi9092
TGTACACATTGGTTGTTTACCCAAACTTATG
>posi9093
TGTGGCAAAACAAGGTCTGATTTAGCCC
>posi9094
TGACAAGAAACCCAGCTGCCTCGGAGA
>posi9095
CAAATGTTGTTGGTGTCACTCAGCTG
>posi9096
TAAAGTGGATGAAATGGC
>posi9097
CCAAACTCCTTAAGACTGATAATGGACCAGC
>posi9098
TGCACTGGTAAAGTATATTGCTAACCCC
>posi9099
TAAGACTATGTATGCCTTGCAGCCTGATCTTA
>posi9100
TGGCAGACTCAACTTCCCTGAA
>posi9101
TGTCGTATTCACTTTTGTCCCT
>posi9102
TGCAATTATTATGAAAAATAAATTGGGGA
>posi9103
TGAGCTTTAGATGTAGGAATTTGTAGAC
>posi9104
TCCAATTGCCTTGGTCTCTGCCTC
>posi9105
TAACAGCGTCAGTGTTGATTATACCCAGG
>posi9106
TGGTGTTTTATTTACGAGCTGTAAGCCTA
>posi9107
CACTTTCTTAAAAAATTAACAAAGTGAGCCTA
>posi9108
TGACTAATCGAATACAGATGTGATGCCAGG
>posi9109
TGTTGCTTCATACCAAGCCAGTGGAT
>posi9110
CCTCAGAGAAAACAAGGGATGTTTAAGGG
>posi9111
TCAGAAATTCTCCTGCCTCTGCC
>posi9112
TGGGTTTTTGAGACAGAGTCTCTCATTGA
>posi9113
ATTGATTTCACAACCCACTAATGGTTCATGCC
>posi9114
TAAACTCCGCCTACGTGTGCATGTGTCTGT
>posi9115
TGGGCTTATCCTGACCCATCCAGATGATC
>posi9116
TTAAAGCAAGATTCTTTTTTTTGG
>posi9117
TAGATGAAATGAGGCAATTCTTGCCTAG
>posi9118
TTCCTGAAAATGATGGCCATAAAACCCATTG
>posi9119
TGAGTGCTCAGTTTTACCTGCTCCC
>posi9120
TACCCATGCTATAGCCTGAATGTTGTGTG
>posi9121
TGAAGACACCAGAGTACCCAGCATC
>posi9122
TGTCAATCCTACCTCTGCTTCCTTTGGC
>posi9123
TGTTTTTTTAGTTTTCAGGGATGGCATTT
>posi9124
TAGGTCATCATTGTTCAGGTCTTCCTTTA
>posi9125
TGGGAACAGTAAAAAGCCACATCTGAAAC
>posi9126
TGACATCTATCTGTTCTATGTTATGTTGT
>posi9127
TAACATAATACAAGCATCATTAGACCAACCC
>posi9128
TAGGCTGATTTAATTTAGCAGTCCCTTTTAAT
>posi9129
TAGCCACACGTGTGTCTAGAGGATAGC
>posi9130
TGGTAAATAAAGTGGCCAGCAGCCAATGGT
>posi9131
TGGGAATCAAGCCCAGGTGAAGAGCAGAC
>posi9132
TATCTTTTCGATTCTACTGGTTTATCTGC
>posi9133
ATCAGGAGTAAGAATAACAGGATCATCTTG
>posi9134
TAAGTAATTTGATAAAGAGGATAAAGACT
>posi9135
TGTTTAAAGCTATGATTGATGCCCAA
>posi9136
TGATGTCATTACTCCTCCTCCTC
>posi9137
TTTTAGGCATGGTGTATGT
>posi9138
TAGTTCAAATACAGAGCACTTGCCAAGA
>posi9139
TGAGTGAGTATCTTTTGGCTCATCTACACAA
>posi9140
TAAATTTTACTTTTATGTTATATGCATTGG
>posi9141
TGTGACTCAGTTTTATTGCAAC
>posi9142
TACACAGATCTGAGGTTTCAAGGGT
>posi9143
TGTGGGCCTGGGATCTACCTCCTG
>posi9144
TCTCTGATTTCTTGTTGCCTTTTCAC
>posi9145
TAAGACTTTGGTTTAAATGTCGCTGTTTC
>posi9146
TGGGAAACTACCACTGTCTGCTCA
>posi9147
TGGTAAATAAAGTGCCTGGCAGTCAAT
>posi9148
TTCTTTGTGCACAACTACTTACAAACCC
>posi9149
GTAACTAAGACTATGTATGCCTTGCAGCC
>posi9150
TGATCAGGTATTTTTCCTTGTGACTTGTG
>posi9151
TGCTTTGACAAGTAAAATGGGCACCTCA
>posi9152
TCCTTCTCAACAGTCTGTTTTGCGGGA
>posi9153
TTGATGACTTACAGTCGGCAGCTCAATTC
>posi9154
TCAAGATACAGAACACTTCCATTGCCCCC
>posi9155
TGAGATTTTTATACGTTTTTGGCTTTCGTG
>posi9156
TCACTTTGTTGTTGATCTTGGTAGCTAGG
>posi9157
GACCTGAGCCAGCAATTGCCTTTCAATT
>posi9158
TGCTACTGCAATAAATATTCTGTTTTTCA
>posi9159
TAGACAAATACGTAGTGGGTGCTTACCAC
>posi9160
TGGGGAATCTACCTGTGGCCTTACC
>posi9161
TGTAACTACAGCTTCAGGAGATCCAACACCC
>posi9162
TGAACAGTGAGTGACTTTGGTTTA
>posi9163
TCATTTCTGCCCATGGAGCGTTTTTGGGAT
>posi9164
TAGGTCTTTTGCCTTGTTTACTCTTGAC
>posi9165
TGTTAGAGCATTGTGAATGAACTAAGAGG
>posi9166
TGTTCAGACTGGTGTCCATCA
>posi9167
TGGTTACTCTCTAGAACTTGATGGTAA
>posi9168
TGCCATTTTGCCAATCTCCTTAAGTGTC
>posi9169
TAGCAAGCTAGTGATCTAATGGGGTAAC
>posi9170
TAGAGCTTTGTGTCAGGTGCAGG
>posi9171
TAACATTGTTGAAAAGAGCAAAGTCCAGGTC
>posi9172
TACCAAGCATGTATTCCCTCCTACTGAGC
>posi9173
AACTTGACTACATCTGGAATTAACTAAAAC
>posi9174
TGCACTAGCAAGATTTTGCTGAAAGGACCC
>posi9175
TGCAAAGGAAGCCAGATGCCGTAT
>posi9176
TCCAAAATTTCCTATTTGTTTCCTCTGATGT
>posi9177
TGGGATTAAAGGCTTGTGCCACCACTTCC
>posi9178
TTGGAAGTATTCGTGCAGAGATAGG
>posi9179
CCAGTCTTGAACTTCAACTTCCAGATCCA
>posi9180
TAGATGCCAAGAGCAACTTTCCAATTGTGA
>posi9181
ATGTATGTGTGCATGTACATGT
>posi9182
TAGGCAGAAAGAAATTGAGGAAGACACTT
>posi9183
TGAAAGGATGTACTGCTAAAGCAACACGCGA
>posi9184
TGGGATGTAACAAAGAACACCCGTGC
>posi9185
TTTTGTTATGGGCCACCGCTCTTGCCAGAG
>posi9186
TACTAAGCTCAGTTTCCTAAACGTTTCT
>posi9187
TGAGTGACCTGCTTGTTTCTTCT
>posi9188
TGTGCTTGGTGTAGGGTCTCACTGT
>posi9189
TTGGATGAATTAAATTCAATAGGTTTAATT
>posi9190
TGCTCTAGACGATTAACAGCCGCTGAGGGA
>posi9191
TAGCAACAGCAAGTTAAC
>posi9192
TGCAACGGCACATGTGGCTTCCCACAT
>posi9193
TGATAGGTTATTTCTCTACCTGTGAGATGA
>posi9194
TAAGATAGGCTAACTAACGGTGTGATAC
>posi9195
ACATACTTCCTTTTGCAAGGCTGCACC
>posi9196
TGGATAGCATTCTCACCCTACATGAAAC
>posi9197
TCCTTGCTGTGATTCCTGGTGGCT
>posi9198
TAACAAAACCCAAAAATGACTGGTGCTTCT
>posi9199
TGTATTTATGTATTTATTTGTTTATA
>posi9200
TAGACATATAGAAATATAAACACCCATGTAC
>posi9201
TCCTGTTCTGATTTCCTTTGACTGTGATGT
>posi9202
TACAGATGTGTCACTATACTCACCTTA
>posi9203
TGGTGAGTTTTTGAACCTTTGTGGC
>posi9204
TTGCTCTAGCTCAGTTACCACTGCCAAGAT
>posi9205
TGAGGAATTGCCTCTTTTGGATTGGCCTG
>posi9206
TGCCAGAATAACTTTGCTTTGCCAAAGAC
>posi9207
TATTAGGTATTCAAACCCGGGTCCTCCAGC
>posi9208
TGGGTTCTTCTTTTTCCCACCCTTTATTGCCC
>posi9209
TAACAAATGTGCTACTCTAATGAGGGAAT
>posi9210
TAAGGTATGAATTTCCCTTGCTGC
>posi9211
TACACAATGGGGTGGAGTCTGCCT
>posi9212
TGGAAAAACTTGAACATCATGTCGAAC
>posi9213
TAATCAAGTTGACAACCAGGAATAGCCACT
>posi9214
GTTGTTGTGAGAATTAAATAAATCAGT
>posi9215
TGTTAACCGCTGAGCCATCTCTCCAG
>posi9216
TACGTATGTCTCTCTTTGACTGGCAAT
>posi9217
TGACTTAAAACAGATCTTCATTTTGCCT
>posi9218
TAGCATGGATGGTGAGCTAGGAAAGCTA
>posi9219
CTCAGAGAGAAGATGCCCA
>posi9220
TAGGATTAAAGGTGTGTACCACCATGCTC
>posi9221
TATTAGCAATTTGTGTCTTCAGTTAG
>posi9222
TACCTCCACGAGGATGGTGATAC
>posi9223
TACCACAGCACTAAAAATCCTAATAAAAC
>posi9224
TCCTACACTTGTGCTGGCAACT
>posi9225
TATGATGTTGCCGTAGGCTGGCCTTG
>posi9226
TAGTAAAGCAAGCCTGTCTGCCGTTT
>posi9227
TACACTGTCGTGCTCCTGTACC
>posi9228
TACCTGTTTGGTTTTGATCTGGT
>posi9229
TGACCCTGCATAATTCGTGGGCATTCAGA
>posi9230
TGTCCTAAGAACAAAAGCAAAACTCAAGGAA
>posi9231
TGACTACCTGGTTATGACTCTGACTACC
>posi9232
TTACAATATCACATATTGCTTGGTTGGG
>posi9233
TGCGGGGCTAGGGCTAACAG
>posi9234
TTGGTTCCTTTGAGTTTTTCAGTCTG
>posi9235
TGAGAAAATGCCTCAATAAGAGTTGCTGTA
>posi9236
TGTAAGTGTGGTGCCCATGCCTGT
>posi9237
TTGCAGGATACTTCAAATCTAAACTGCAGC
>posi9238
TGTAAAGATGGTATTTTTGGTTTTCTAAGGTA
>posi9239
TCACTGAACTTGGTGTTCCTCTTTCC
>posi9240
TCAGCAACTAAAGAAAGCATAGGCCTGATA
>posi9241
TAAAAATTCATGTGCACGGGCTGCGGT
>posi9242
AAAGAACTCAAGAAGGTGGACTTCA
>posi9243
TTCAACACACACTTGTTGGTAACCTCTG
>posi9244
TCAAAGTGGTATCTCCTAGGTGATTTCAGC
>posi9245
TGAAAGGGATGCAGAACCCACC
>posi9246
TCCAAGATTAGCTGTACTCAATCCAAGGCC
>posi9247
TGTTAATTGTGTGCCCCTTAAGTCTGACT
>posi9248
TGATTAGTTGTCGCATTCTGTGATGG
>posi9249
TTATACTTTAAGAGAGTCTCTCACTAGAGTC
>posi9250
TTATAAGCTAGTGTTAAAGTTATAGGTGG
>posi9251
TAGCCTCAGACTGAGACTTGTACAAATGGC
>posi9252
TCTGGGAGAATCTTTCATTGGATTTGAAGC
>posi9253
TAGTGTATTCTTGAATTTGGTTTCCATTC
>posi9254
TGACATGTCTCAGCCAGAGAGTTCTTGCC
>posi9255
TAACCAATCAAGGTATGAGGGCACACAC
>posi9256
TGGCAGAGCAAAACTTATATCATGGCAGCC
>posi9257
TCAAATGTTTGGCCCATAAAGAGTAGCACCA
>posi9258
TGAATATTACACTGCCTTAGTTAAAGCCA
>posi9259
TGAGAAATTACATTCAAATACAACACTCCC
>posi9260
TAGTGCTGGTTTTCCTGTGAC
>posi9261
TGCATATAGAGCAGTGGTCCAG
>posi9262
TGAGTATTGAGATGGATAAAACGAAGGTG
>posi9263
TGGTATTTTAGAAGGAGATCCTCAT
>posi9264
TAGGTCAGGAACTATGGACATGATCAG
>posi9265
TACTTTTGTGTGATCAAGTTTTCTGTAAA
>posi9266
TCCAATTGCCTTGGTCTCTGCCTCCC
>posi9267
TTTTTAGTAGGTGCTATGGATTGAGCTC
>posi9268
TACCTTAGCCATCAGTAAGTGTTCTTGTCA
>posi9269
TATGTCTGTGCACCACGTGCGTGCCTG
>posi9270
TGGCTGCAAACGGAACACTGAATATGCCA
>posi9271
TCCACTGTGCAGTGTTCCAGTTCCCAACC
>posi9272
AGGCCTATATAAGCAGCACCAATTCTG
>posi9273
TGAACAAAATCTGGGACTATAAAGACCATG
>posi9274
TAAGGTCTGCTTCCTTGAGCCT
>posi9275
TAAGTGTACTAACATCAGCTCCTGTATC
>posi9276
TCAAGGATACAGGTAATTACAACAGGGAAGT
>posi9277
TCCCCAACACCGATGTCACAAGCCGA
>posi9278
TGCTCAAATGTATTTGATGGGTTGAGTTC
>posi9279
TTGTAATCACAATGGGCTTATCCTGAC
>posi9280
TGGAAATCAAAGCAATTCTACCTCAGCCTC
>posi9281
TCAAACATTATACACAGCAGGGTGACC
>posi9282
TATTATTCTAAATGTTAATTGTGTGCCCCT
>posi9283
TGGCACATGCGCAGATTATTTGTTTAC
>posi9284
TGACAGTTCCCACATGCGATGGG
>posi9285
TAAAAGTGTTAGGAGGTTCCCC
>posi9286
TACCATGTATCTCAATCATCTCCACCCTT
>posi9287
TGAAGACAGACTTTGTGCTCCC
>posi9288
GAGATGCTGATATTCTCATTTGTAGATGGCA
>posi9289
TAGGAGGAATATGTAAGACACTGGTGCTC
>posi9290
TGAGTATCTATTATATGCCAGTTGTCTAGG
>posi9291
TGCGCAGTGGTGAATGTGGCTTATGTCATAGC
>posi9292
TTCAAGGTGACTTGCTCAGCCTGCTT
>posi9293
TGAGTCATTGGAAGAGGTCCATAG
>posi9294
TCTTAAGAACTTCACCTGAGATGCTAGCC
>posi9295
TGTGAGTAAGACTGAAAATTCTGTGGTAA
>posi9296
TCATTCATTTGTGCCATTATTAATTTGGG
>posi9297
TGTCTCAACTTTCGAGTATTGCCAGTTC
>posi9298
TACAAAATGGCTATAGGTATTTTACAAGGA
>posi9299
TGTTCTTGTGAATGGAGT
>posi9300
ACAGATGCAGATATTCACAGCCAACCA
>posi9301
TAAACATTAAAACCACCGACCTGTCTCCCCA
>posi9302
TGTGAGTACAAGGTCTTCCTGATCTACATA
>posi9303
TAGTTGTCTTGCATTGCTGTGTCCATATC
>posi9304
TTCCATGGTGATTTTAAGCTCAGTCAAA
>posi9305
AGAAGTCCAAAATCAAGGTACTGGCA
>posi9306
TACACTGTGTTGTTGAGCTCCCTTTGT
>posi9307
TTAATCCATGGTGCTAGTCTCTGACCT
>posi9308
TGGCTCTTTCCATGATCCTCAGC
>posi9309
TGAAATCATATACATACAAGCAACAGTAAAAG
>posi9310
TGATGTGAGCTTCTGCAAATGATG
>posi9311
TTGAAGCTCACCCCTTTGGTAATGGT
>posi9312
TATTCTGTGTGTTCATGTGTGAGTGTGTC
>posi9313
TAAAGGATTAATCTGGCCCCAGATGTTAGC
>posi9314
TACCCATGGTTCTTGCTTGCTTTCCTGGT
>posi9315
TGCCAACCTGTGCTAGTTGCACTACTTGGTC
>posi9316
TGAATGCCCTTAATGCTCTTTGG
>posi9317
TCCTACTCATTGTTAGTGTCTAGGCTGCA
>posi9318
TCCTTTTTATACAGCCTGGGACTGAAGCCT
>posi9319
TGTGGATAGATCTCTCCAAATGGGCAA
>posi9320
TGAGAGACTCCCATGATTGCCCC
>posi9321
TGAAACTAGCCCTATCCCTCACC
>posi9322
TCAAAGGATGGTTATCATTTGACTGC
>posi9323
TGAACAATCTTTGTAAGGTGACCCCCAGC
>posi9324
TGAGAGATTGCCTGTAATTTCAGCC
>posi9325
TAGACATTCATCTCTTGGGTGTACCCCTCA
>posi9326
TGAATGAAATTCAGTTCTTGTGGGTATACAC
>posi9327
TGAGAACTTGAACTTAATTTCACCTTTTGA
>posi9328
TGAAAAAATAATGTGACTCCTCTCTA
>posi9329
TAGGGAAAATGCTCTGGGTGGCCA
>posi9330
TAGGTGATCTGGATACTCAAGGACTTGGGA
>posi9331
TGCGACATTTCTTTTGTTATGGGCCACCGC
>posi9332
TGGGTCACAGGCCTTTTTTTG
>posi9333
TGAGACACCAAAACATTGCCATAGTGAT
>posi9334
TTACAGGGATGACTGAAAGCC
>posi9335
TGAGCATCCACTTCTGTGTTTGCTAG
>posi9336
TATGTAAGGGTCACCCAGGTGGTACTGGTT
>posi9337
TGCCCACTGTGAAATTTTCAATTCTCCAG
>posi9338
TAGCTCTCTGAGACTCAGAAAAAACAAAGTGA
>posi9339
TCCAAACGTGGAAGGGAAATGGGCA
>posi9340
TGAATGTGTCTGTAGTGACTCCAC
>posi9341
TGAGATTAAAGGCATGCACCAACACAATAT
>posi9342
TCCCGGTAATGTTTCATATGCTCTTGATGT
>posi9343
TGATGGAAAGAGCAGATAGACCCTGCAAGT
>posi9344
TAGGAAATGCAAGGTCCGGATGGCACC
>posi9345
TGGCGCACGCCTTTAATCCCAGCACTTA
>posi9346
TGTTAGTGGATAACTCAGCCATTTGTCCTGG
>posi9347
TTTTTAACATGATGCCCAAACACTTTACCA
>posi9348
TAACATAAACCAGGGCCTAGTCTTCTCCTC
>posi9349
TGAGAACAGAAAACACTGCTAACCTCCAAG
>posi9350
TGATAGTCCATGAAGTGACGTGCCCA
>posi9351
TCCAGAGGTCCTAAGTTCAATTCCCAGC
>posi9352
TCCCTTTGTAATGGTGAAGACAACCTGGA
>posi9353
TGACAAAGGAGGGATGTAAGCCATACAAT
>posi9354
TAGTACCTCTTTCAATAGGTTGTTGTGA
>posi9355
TTACACACATGTTAAGTAAGCCAGGTTCAG
>posi9356
TGCTCAAGAATTAGTTGGCATCTGAGTTC
>posi9357
TGATGCCTCTGTGCTCCTGGG
>posi9358
TGTAATGCACACTGAAGATCCCCA
>posi9359
TACAAGAGTGCTTTACCAGTTCTTTTGAC
>posi9360
GCACAAACTCAAGCAGGAACTGACAGCGA
>posi9361
TGAACTGTTCCAGTTTGCCATTGTTTGCCTG
>posi9362
TAAAATCCAATGATGCCCTCTTCTGGTGTGT
>posi9363
TAAAAGATTTATTGCATTAACCACAT
>posi9364
TGAGCAGAATGTGAGGGTGGTGGATGGGAG
>posi9365
TACTCACATGGTTGCTAATCA
>posi9366
TACCAATCGCATTAGAAAAGTATGGGCCAA
>posi9367
TTGTGACTCAATGCTCCAAGGCATGCTA
>posi9368
TATTTGGTGTGCTTCCTC
>posi9369
CCCCCTTGATTTGGAAGCCCCTTGAG
>posi9370
TAGGCTAATCTGATGGAGGCAGTTCCTCAA
>posi9371
TGTACCTATTGAGACAATGAGATGACCTCCA
>posi9372
TAAGGAAGCTGGGAGTGTGTGG
>posi9373
AAGCAGAACAATAATATATTTTCCCAATA
>posi9374
GGACTTGAGTTTGGGACACTACATCCTG
>posi9375
TAGCAAAATGGTAAGTGCTC
>posi9376
TGTCTACTATGTGTACACTGTGGCACACGT
>posi9377
TCCACCAGTTTCATTTCGA
>posi9378
TGGTATTTCCTTCACCTTCGGCAAG
>posi9379
TGGTCCTGTGGAAACGTTTCCTC
>posi9380
TCCATTCACAGCTGCGACTGAACAATTGT
>posi9381
TGAGGAATTGCCTCTTTTGGATTGGCCTGA
>posi9382
TAGCATGGATGAGCAAGAAGCTCACAAGG
>posi9383
TGGGATTAACATTATAGATGGGTGTGAGC
>posi9384
TGAACATGCTCTGTCTTGCTGGTTCCA
>posi9385
CACAGGAAGATCAACAGAGTCAACTAACCTG
>posi9386
TCCTGACAGGATCTGTGGTGGGC
>posi9387
TGATTTCAAATATCCTGTCCCGTTGT
>posi9388
TGAAAGTCTGAGACCAGCCTGGGC
>posi9389
TAGGAATCTGTATGTGGCCTTCAAATCTAT
>posi9390
TGGACTAAGTACTCTTGCCTCTAAGAAC
>posi9391
TACTACGTATGTCTCTCTTTGACTGG
>posi9392
TAAGGTAAAATACATCCTTTCCTCT
>posi9393
TGCCAAAGGAATCTACCACCCACCCCAA
>posi9394
TCTCTTTAGGGATGCTTCTGAGTATG
>posi9395
TGTCAAGTCCAAAATGGAGGCA
>posi9396
TAGTGCTGCTGATGACGTCTGTCCC
>posi9397
GGACTCTTGAGAGAATTCAAGCATTTGTAA
>posi9398
TAAGAATTATTTTTATTTATGTGTATGTG
>posi9399
GATGAACAGACACAGTCTA
>posi9400
TTAAAAAATTAAAAATAGCATGGTCA
>posi9401
TCAAAAGGTTGTTTCTTTGATGAGGGATG
>posi9402
TAGGCTGTTGGGATTCTCAGATTGAGACTC
>posi9403
GCAACTTTCCAATTGTGACCAAAAAAAGTGT
>posi9404
TCAAATCTGATTTGTTCTTGTAAGTTGGC
>posi9405
TGGGTCTCAAAGCCATACTCAAAGTGTTGA
>posi9406
TGGAATACTCCTTTGTTGATGGCTTAGTCC
>posi9407
TAGTAAAGGATTCGATTCCCGGCACCGGCA
>posi9408
GGTTGTAACATATGAATTTTGAGGGAC
>posi9409
TAAAACGTAAGATAAAAATCAACCCTGGGGTC
>posi9410
TTCTGGACTAATATCAGTGTGTGCAT
>posi9411
GATACATACACTACTCATGGGATTTTGGGA
>posi9412
TGGAGGCATTTCCCCAACTGAAGCTCC
>posi9413
TGTTTGTTGACATTAGGGCGCCT
>posi9414
TGAGCCTTCCAATTCTGGATTGTAGTCC
>posi9415
TCCCGTGCTGAGATGTTTCCTGAGTA
>posi9416
TTCATTAGGTTGTTTGGGGATTCTG
>posi9417
TGCTTTCCCATGGGTCCTG
>posi9418
TGCCTTCGGAACCTCTTCAGTTGG
>posi9419
TAACAAACTGCATCGCTTGCCTTTGCCCA
>posi9420
TGTTTCTAGTTTCCCGGTGCTCCCAAA
>posi9421
TTGGCTGATGGACTAGCTCT
>posi9422
TGAAGTGTTCCCGTAAAAC
>posi9423
TAAAACAAAATACGCTCAGTGAATGATTGCA
>posi9424
CAGCCAACATTGGCAATTCATTTAGCCATC
>posi9425
TGTGTGTCTAGGCAGCTTGCAGA
>posi9426
TACAAGAACCTAAGCTAAGCCTCCCTTTTACC
>posi9427
CCCACATAAAGGATTAATCTGGCCCCA
>posi9428
AAGCAGAGGTAGATGGACTTC
>posi9429
TGCTGCTGCCGCACAACCTGGCT
>posi9430
TGCCTTTGTCAGATTTTGAGACGCTTTGACT
>posi9431
TGATATTCCTCAGTTGAACATTCTTTGTTT
>posi9432
TGAGACTCAATTGTGTCAAATAGGCACATGGT
>posi9433
TACCAGAAACACGATTGGTGCTTTGCAT
>posi9434
CCCTAAAGCTGTTGCCTGTTTGTGGAATC
>posi9435
TTCTAAAACGCCTTTTGTTGCCTGTCTA
>posi9436
TACATCTTCAGGAGCCAGAGAGCA
>posi9437
TAATGTCTAAAATGACAATTTTCCATTGC
>posi9438
GTCATGCACGGTGCACAAATGAGCAGTTTAA
>posi9439
TCACAGGTTTGAATGATGCCAGCTCAGGGT
>posi9440
TTGGACTGCATTCTGGTATTCAGGAC
>posi9441
TAGTATATAATGCTCCACTTTGTCGCTGAC
>posi9442
TAGAGATTCCTATATTCTAAATTACCTAGCA
>posi9443
GGCATTAGACATTCATCTCTTGGGTGTAC
>posi9444
TCACAACAACCCTTTGTGGAGGTCCCATTA
>posi9445
TGGAGCCGAGCAGTAACAATTGAG
>posi9446
TGTGAGTTTTATTGTATTGTTTTGTG
>posi9447
TTGTATGTATATGTTTTCAGAGTTAACCCA
>posi9448
TGGATTCTGCACCATCATAGTTGGCTTCTT
>posi9449
TGGTGGCTCGTGTCTAAAATCCTAG
>posi9450
TCTAAGAAAGACTGTGCCTCCAATT
>posi9451
TCAACTAACCTGGACCCTTGGGGGCTCTCAGA
>posi9452
TCCTAGGTGTTTGAGAATCTGTCCAGTT
>posi9453
TACAAATAGGATGGTGTTCTTGATA
>posi9454
TAAAATAAAGGATAAAGGAAATTCATACC
>posi9455
TACCATAGAATAAACCTTACCTCTGGGGT
>posi9456
TGACAATAATGGACTAAAGTGCTGAACCTGT
>posi9457
TGGGCTCGTTGAGCTTCTTAGCTCTGTGA
>posi9458
TAGTCTTTGTGATCCCCTATGAGGCCTGTTT
>posi9459
TGGGAACGAGGCAGGATACAACCCAGT
>posi9460
TACCAGATCTCTGTCGGCAAGCACTTC
>posi9461
TAATGTGAGCACTAGGGACCAAACTCA
>posi9462
TGTGATCTTTATGTGGTGATTGCTGTCC
>posi9463
TATCAGCCGCTATCAGTGATGACC
>posi9464
TGTGAAGATCAAAGGAGAAAATTCATCAAA
>posi9465
TGCCTTCATGTGACCACCTTGTGTTT
>posi9466
GAGTCATTTAAGCTGCCATTTCA
>posi9467
CTAGATTAAAGGTGGATCTGAACATCTCA
>posi9468
TAGAGTACACCTGGGCAGCTCTAA
>posi9469
TCTGGACTCTTAAAGAAGGCTTCTGAG
>posi9470
TGGTGAAAGATAGCTGGTTTCTAGCCTT
>posi9471
TAAGTGTGGTGCCCATGCCTGTAATGCC
>posi9472
TGATTGATGCCCAAGACAGATAATGCTTCA
>posi9473
TAATGCTTCAAAGGATGGTTATCATTTGA
>posi9474
TGAATGTCTGTGTAGCCTGAGAGG
>posi9475
AGCTCATTTATGAGCAAGCCA
>posi9476
TGAAATTCAGAGGGAGATTTGTGTC
>posi9477
TAGTTTGCCTCCTTTTTGGGACG
>posi9478
TAAAAACAGGTGTTTTGCTGCTGGCT
>posi9479
CTACAAAAGCTATCATGGATATTGCTGC
>posi9480
TCCAGGAATATTATATCTGCTACATCCTCC
>posi9481
TCAAAAATGGATAGGATTTTTGTAAAAGCA
>posi9482
TGCCTAAAGATGTAAACAATAGAGCGCGCTC
>posi9483
TGGTGTTTTAGAGACAGTGTTGGTTTCACT
>posi9484
TAAAAACTCACTCAAGCTAGGATTGGGTA
>posi9485
TGGGATGGACATGTAGATTAAGGAAGAGA
>posi9486
TCAAAAAATTAAGAGTAAAGAGTGCCATGG
>posi9487
TAAAATCCTAAGTACCTAAGAGTGTAACTT
>posi9488
TTGGATCACCGTGTTCTCTTCTAGAGT
>posi9489
TCAGTGTTGTTAAGAGAGAGGAGCC
>posi9490
TCAATAAATAGAGGCTAGCAT
>posi9491
TAGCAGCCCCATTTCATCATGGTCCC
>posi9492
TATAACATCTGCCTGAATATTTCCCGGAA
>posi9493
TGCATGTATTTCTGTGCACCATGTGCATCCA
>posi9494
TAGCATAGTACTTAAGAGGCTTGGGCAAGA
>posi9495
TAAGTTCATATATGCAACAGTCATGTCTAC
>posi9496
TCAGTTTGTTTCAAAAGGTTGTTTCTTTGA
>posi9497
TCCCTCCATTGCCATTAGTTCTTTGTCTAG
>posi9498
TGGTAACGGGGATATCCTGTCCAAGCCA
>posi9499
TATGGGATCAAATCTCACAGGAGC
>posi9500
TGGGTAAGTTGGTAGATTTTCTGACTTC
>posi9501
TACAACATAATATGGAATGGATGATGGATGT
>posi9502
TGCTTTGACCACGGCTACAAACAAACC
>posi9503
TAAATCTCATGTGATTGCAGCAAGGA
>posi9504
TACTACCTAGCCTTATCTATTGGGAT
>posi9505
TAATCTCACTGATATCTGGCTCCC
>posi9506
TAGAGGCTAAAGATTAATCTAGGTGTATTC
>posi9507
TGAACAATGAGTTCAGCTAGGGTGTACTGG
>posi9508
TGGTGACATTTATTGTATGTGCATTTTCCCT
>posi9509
TGGAGTTACAGATGGTTGTGAGCCATCATG
>posi9510
TGCCAGACTTGTAGTGGTTGAATCCCCCGT
>posi9511
TCTGAGAAGTCCCCAGAATCCTAAATGTA
>posi9512
TAAACTTTGTATGCCTCTGGACACCCTGAA
>posi9513
TCCGATGTTAATCTTGCTTTAGCTTTTT
>posi9514
TAGAAAGATAATGCTTTTCTGTTGCTAGAA
>posi9515
GGAAAAGAACTCGATGGCATCCTTGGC
>posi9516
TTAACCTTTAACCTCATAAAGGGGGCAAACTT
>posi9517
TATCTACTGAACACGGCTTAAAAGAGTTACA
>posi9518
TTCTAGCTACCTATTCTTACTTCAGGCCA
>posi9519
TGGCTTCAGATATGTAGCAGAGAGG
>posi9520
TGAAATGGCACTGTTGAATTACACCATCATC
>posi9521
GCACTGAGATGGGAGTGGTGTA
>posi9522
TGCTTCAAAGGATGGTTATCATTTGACTGC
>posi9523
TACATTGGCGACTGAGCTTCAGGCTT
>posi9524
TGGATCCTCTCACCTGCCCCCA
>posi9525
CCTTAATTTGCTTCCCGAGTGCTGGGATAAA
>posi9526
TCAGTTGGTAGAGTGCTTGCCTAGCACGAA
>posi9527
TGAATGTGCACAGGCACAAGTGTGCATGATT
>posi9528
TGAAAAAATAATGTGACTCCTCTCT
>posi9529
AGCCTCTATAGATGTCAAAATAAAAA
>posi9530
TATAACTAACTCCAAGGATGGCCTGGAATCT
>posi9531
TGATTATTCCTGGGGGAATTCCAATTTC
>posi9532
CAAGATTTGTTTTTTGTGTGCTTTGC
>posi9533
TAAGTGTTTTCGAGATCATGGGACA
>posi9534
TAAAAGCAAATGGGCCCAGGAT
>posi9535
TGCCAAGTTTGACAGACCCAGAGTTCA
>posi9536
TAGCTATCAAACTATTGAAAAAGTGGT
>posi9537
TGATATGTTAAATAGGTACCTCAGCTAGTT
>posi9538
TGCCATCGATCTCATAGGG
>posi9539
GGCATGTTTGTTTGTTGTACAGGTCC
>posi9540
TGCTTTAGCTGAATACCCTCTCGATG
>posi9541
GGATAAAATAGAGGTGAGCATAAAGTTGCC
>posi9542
TAAAACCATAATGAGGTAATACTTTAGCCCC
>posi9543
TAGCTACGGTTTGCCCTATGATCTTTGCA
>posi9544
GTGGTGATAATTCACCTACATGGCATGGTA
>posi9545
TAGATGATCTGCTAAGATGCCAGAAAACACT
>posi9546
TAGGATACCAATCGATTACTTTTGCTGG
>posi9547
TGGAAGTTGAAGTTCAAGACTGGGCAGC
>posi9548
TAACAAATCTTCTTTGTGCTAAGAATTTGGG
>posi9549
GGCATTCTTTTTGCATGTTGGTA
>posi9550
TAAATAAATGTGCAGTATCAAGAAAACA
>posi9551
TCTACAATAAACTACCTCCTCCACCATACCT
>posi9552
TGGGTTGCTAAGACACAGGCTTAGGCCTAGT
>posi9553
TCAGTGGTGAAGAGCACCGACTGCTCTTGC
>posi9554
TGGACCGAGTGAGCTCTCAGCTGTTC
>posi9555
TGCAAGGTGCAGTGTTGGG
>posi9556
GTGCATGCCACTATTGTACCCTTAAGA
>posi9557
TTTGTCTTTACTATAAGATGGCTGTCACCCC
>posi9558
TTAAAGCTATGATTGATGCCCAAGACAGA
>posi9559
TATCTAAAAGTCACATGCTTCCAATATGC
>posi9560
TGGAATCAAACCTCCTTTGGC
>posi9561
TTCCTCTAATTTTGGTTGGCCATGTGTAC
>posi9562
TGAAGAAAATGTCTCTTCCTCCTCTAGC
>posi9563
TGTAATGGCGTTTGTGGCTTCCCTCA
>posi9564
TGGGAAAAAGGATTGTCC
>posi9565
TCAGATGACTCTAGCTTGTGTCAAGTTGT
>posi9566
TCCCAAACTCTGGCTCGTGGGATGG
>posi9567
TTAAGTAATGATGGATCCCCACTTTGAGT
>posi9568
TTCAACTCCTATCTGCTTTTTGACTGAAGC
>posi9569
TGTTATTTTGAGCTTTGAATCTTTTAGCCT
>posi9570
TACCATATCAACTTTAATTTCCTTATTTGC
>posi9571
TTGCACGGGATAGAGTGAGTGTGCTTCAGC
>posi9572
TCTCAATTAGTGATTGAGGTGGATAGGAAG
>posi9573
TGAAAGTTTGATTTCATATTTGGTCACCC
>posi9574
TGAGCACATCAAGCACACCTCTGGC
>posi9575
TGAATGCTGGGTAAAGTCCCAGTG
>posi9576
TGATCAAGCTGACAAACTTTATTTTTCCCAG
>posi9577
TCCTTTCAGGATCTACTATCTACTCACTGC
>posi9578
TGCAAACATGGCTTCTCTCTTGGGCTAGCA
>posi9579
CTGTAGGAGGCACCATCA
>posi9580
TCGGTGGCTACCTGCAATCCCCATTGCCC
>posi9581
TCAGAAAATCTAGCTGCCACCTGCAAA
>posi9582
TAAGAATGTTACTCATTCAGAGGAAATGCC
>posi9583
TGCTTTTGGTTGCGTCTCAGAGGT
>posi9584
TTGGCATATCTGAAAAGCCATTCCTGTGA
>posi9585
TGGCATATGGACTGTCTATTCTCAGC
>posi9586
TATATGCAACAGTCATGTCTACAGTATAGC
>posi9587
TACTGTTCTAGTTTCTGGGGATCTA
>posi9588
TGGGATTACAGGTGTGCACAACTTTCCTGCT
>posi9589
TGGTGGTTTTACTTTGAGTAGCTGT
>posi9590
TAGATGCCAAGAGCAACTTTCCAATTGTGAC
>posi9591
TTCAAACACATGAGTCTATGGGGGCGTGT
>posi9592
TCATCAAGGCGGGAGCATGGCAGCC
>posi9593
TAATTTATTATGAAGGATGTTGTTGC
>posi9594
TAAATTTGGAAATGCAATCCCTGTGACATCC
>posi9595
TAGCATTCAGATTCAGAGCCTATGGGA
>posi9596
TGAAGACAGCGACAATATACCTACATACATG
>posi9597
TCTACAATAAAACTCTAAAACCATAGATGGTC
>posi9598
TAAAAGTGCTTGCTGCCAAGTTTGACAGACC
>posi9599
TCCTAGCAATGTCTGACTGGAGCCTGTCC
>posi9600
TATACAAAATTCGAGGTGCATCAGTTCTG
>posi9601
AGAAGATAAAGTGTGATGGTTTGATTCTC
>posi9602
TAGAAGAACAGTTGGCTGGAC
>posi9603
ATGTGGTACATTTACACAATGGAGTACTAT
>posi9604
AGCAAGACTTTTCAGCCAAACATC
>posi9605
TGCCAAGACAAGGATAAAACCCCATTTTTA
>posi9606
TGCGCACATTGGTTGTTTACCCATATTCA
>posi9607
TCAGCCGGTAGTGGAATCTTGGAGAAACCC
>posi9608
TCCACAGCAGTGAAATACTACAAAAGCTATC
>posi9609
TGGCAAAAATGACTCTGGAGTACTTC
>posi9610
TAAAAAATTAACAAAGTGAGCCTATTCTAT
>posi9611
TGGTCTGTGTGCTTAGAAAGACTCTAGG
>posi9612
TCATATATAGAGAAGTTGGCTGCCTG
>posi9613
TGAAATTAGTGGTGTTTGGACTTCTTCCTTT
>posi9614
GATCATAGCAATAGTAACTCTAACTAGGAC
>posi9615
TGGATTTGCTCTGTAAATTAGCCTGGCC
>posi9616
TACTAAAGATGGGCAAGCAATGGTTC
>posi9617
TATAGTGTTATCTCTGGTGGTGTCCCACTC
>posi9618
TGCATATGTGAATGTGTGTGGGTGCCATG
>posi9619
TGGGACTAAAGGCATGTGTCTCCATGGT
>posi9620
TTTCTTCTGTTGGAAGCTTATATGTTGCCC
>posi9621
TGCTTTTGAGCTTGTGGTAAGGCACACAACT
>posi9622
TGTGATTTTTTTCATTGGTATTTTCGG
>posi9623
TGGAACTATGTCAGTATGTCACTCC
>posi9624
TAACATATGAATTTTGAGGGACACCAACT
>posi9625
TATTGAGATACAAAGGATGAA
>posi9626
TCACATGGATGATGCCAAGTTCTGCTCC
>posi9627
TAAAATGTTCTATTCTTCAGAGAAGCTCTTT
>posi9628
TGTAATGCACACTGAAGATCCCCACCGT
>posi9629
TGTGCATCATACATGTGCTTATAGAGGGT
>posi9630
TTACCTCGTAAAGCTGTACTCACTGGTA
>posi9631
TACAAATGGTGGGCCTGATTTCGGGCAAGTCC
>posi9632
TGATGAGTTTTTGTTGACCCACCTTG
>posi9633
TAAGCCTTCGTATGCAGAAAACTGTGCACAT
>posi9634
TCCAAAGGACATGGGTTCAATTCTGC
>posi9635
ACTACTGATAGACAGAATAAACCTTTTCTCC
>posi9636
TGCGTCTCTATGGCACCGAGGG
>posi9637
TATGTTGGTCCCGAAAATATCTTGTGGA
>posi9638
TGATCCCAATATTGCCAAGAGTTTGTGGTC
>posi9639
TAAAACCTGGTGGTGGTAATTCCCAAC
>posi9640
TACAAAATGGCTATAGGTATTTTACA
>posi9641
TATTATTTAAAAAGGAAACAATGGATTTG
>posi9642
TTCCTCATGGGTAAAATTGGGATATCAAGAC
>posi9643
TGAAAATAGCTCTGGACTTGGGAAGTCCAAGG
>posi9644
TCATCAGCTTAGCCCCAAC
>posi9645
TACCTCTGTATGGGATATGAGTCTGCCCC
>posi9646
TTAATCCCAAGGTCTTGAACTCAGAGA
>posi9647
TGCTTAGAAAGATGCTGGATCAATAGCGT
>posi9648
TGGACCACCATTTGTTCCTAGTGTC
>posi9649
TGGGCAGTAAATAATACTCACAGTTGCCA
>posi9650
TGGGTATCAAAAAGGATATAAAAGATAGG
>posi9651
TAATTAAAGCAAGCAATTAATTAAAGCAG
>posi9652
TCCAATGTGGTCTACCTTATTTTTTCTGGG
>posi9653
TGTGTTAAAATGCTTGTTCCCAGCTTGCCTC
>posi9654
TGCAACTTTCCACGTAGCCTACTGACCTTGA
>posi9655
TGCCTGCAGATTGAGATATAGTACTC
>posi9656
TAAATATTTGTAGAATGCATGAATG
>posi9657
TGACATGATCTGCTTCCGGGT
>posi9658
TAGGCAGAATCATTTCCCGAGGAGCC
>posi9659
TGTATAAATAATTTTTATGTCTTGCTAGC
>posi9660
TGACATAGCACTAAGGTGTGATCACAAAAT
>posi9661
CAAACTGACTTAAAAAGACAGGGACAATGCA
>posi9662
TAAAAGAGTATCCGAAAGATGGGGCTG
>posi9663
TCATCTATACACTGGAGTGGAGTGCTTTG
>posi9664
CCTAGAATCATCTGGGAAGCAATAAGGT
>posi9665
TCTTTGTGTAGAAAAAGGCCATTGACT
>posi9666
TGGTTCTAGAGCCTCCACAAAGAGTTC
>posi9667
TGCTTTTCACTAGGCCCAGAGGAATAGCA
>posi9668
TCCTTTTGCAGTCCTGGGAATGGAAGCC
>posi9669
CCACCTCCCCTGCAAACGTCCA
>posi9670
TACAGATTGGTGCCACATCCTC
>posi9671
TTTTTTTATATCACTCAGTACTTACAACAG
>posi9672
TCCAAGGTCAATTTAGTCAAGGTCTCTTGT
>posi9673
TGCTGATAGAGCCAATCCTGTGCAGA
>posi9674
TAACCAATGAACTAACGTCGTGGTGGA
>posi9675
CGACATTTCTTTTGTTATGGGCCACCGCTC
>posi9676
TGAGCATCCACTTCTGTATTTGCCAGGC
>posi9677
TAGAAGAATTATCTTGTCTATCAGATTGC
>posi9678
TAGGTTGTAACATATGAATTTTGAGGGAC
>posi9679
TGCCAACATGCCAAGGGGTAGAGG
>posi9680
TCCCACATGAGTTATCAAGGAAATGCTCA
>posi9681
TGGCAATGCAGAAAACATCACGGCAAGTTGC
>posi9682
TGGATGCTCACAGTCATCTATTGGATA
>posi9683
TGCCAATGTTCAGCCTGTGAT
>posi9684
TCATACCATAGAGCTTTCCATTGTCC
>posi9685
TTACAGATGAGAAAATTGAAGGCC
>posi9686
TGCTTTCTTAAAAGAAACCAAGACCACCAG
>posi9687
TTCCAAATATTGTCAAGTTGACAACCAGA
>posi9688
TGCTAGTGTATGCAATGGTGT
>posi9689
TAACGAAAGGTTCCCGGCTTTGGGACAAGT
>posi9690
TTGGGCTGCCGACTGTAAGTCATCAAT
>posi9691
ACTTGACTACATCTGGAATTAACTAAAAACCC
>posi9692
TGTGATAAAACGCAGACCCAGAGAGCCTT
>posi9693
TGAGTGACAGGAGTCCATCATGGCAGA
>posi9694
GACACAGGCTATTGCCATTGCTCTTGTGGCT
>posi9695
TAAAAGATGGTTAGTGCTTTCAGCCT
>posi9696
TGAATAACTGACCAAGATGTGCTAAAACC
>posi9697
TAGAGTTCTTTCATGAGTTCACTGCTGGGC
>posi9698
TGGTTTAGATGGCTTTGTTTCCTTGA
>posi9699
TGTTAAAAACAAATCAAGTGTTTCTACCT
>posi9700
TTCAACAGAAAAGATGAGTCCCTGATAAAT
>posi9701
TGAAAATTCTGTGGTAACATTTGGCTGTT
>posi9702
TAGATGCACATTCTGAGGCAAGACCCATGC
>posi9703
TGGAAGGAGGCATCTCCCTGGGTC
>posi9704
TAGGAACTGGATAAAGACTTTAAACAAGTT
>posi9705
TGTGAACTCACTGGTTGAATCAGCTCGA
>posi9706
TAAGTCTTTTAAGTAAGGATAGATGACAGC
>posi9707
TAATCGTGTTTAGATTTGCTTTATCGACAA
>posi9708
AGAGTCATTTGGGAAGAACCCTCAA
>posi9709
TAGATGGGTGTGAGCTTCTATGTGGACGCT
>posi9710
TGCTAGCCAAGGCTCCAAGCCTCAGAAG
>posi9711
TTGGTTATGCTTTCAGTACCCACATGCCTT
>posi9712
GGGCCTTTGCAGGATACTTCAAATCTA
>posi9713
TGAAATTAGTGGTGTTTGGACTTCTTCC
>posi9714
TCAGTAAAATGTTCCGTAGACCTGCCT
>posi9715
TAGCAAACACCAAATACGACTCAGCAGT
>posi9716
TGGTACACTTCGATTTTCCC
>posi9717
TTGGACAATGGTGCTCCTCACATTCAGGA
>posi9718
AGGCAGCAATTAGCGCATGG
>posi9719
TGGTCCCTTCATAGCTATCCTCGGCTGC
>posi9720
TGCCTATGAGGACACAAGACCCCTTCC
>posi9721
CCATTTTACAAATGAAGGCTTCATCTGA
>posi9722
TTGGTGCTTGATGTCTTGCTCCACATGGCTT
>posi9723
AACATGATGTGCCAATAGGCCTAAGCCTG
>posi9724
GGACACTGAAATGGGGTCTGTCCCAGAAGC
>posi9725
TGACTTTGCTTGAACATATGGAGGGAG
>posi9726
TAGAGATCTGCCTTAATTTGCTTCCCGAG
>posi9727
TGGGAATTGAATCCAGGACTTCTGGAAGAGC
>posi9728
TAAAATGATCTTGCCTAACTTTCTCT
>posi9729
TGAGCATTTTGATTTTTGATATTTCTA
>posi9730
TGAGAAAGAAAGCGCTTTTCTTGAGCT
>posi9731
TGGTGATTTTGGGGTGTTGCCTCTC
>posi9732
TCTGTGTTGGCTGCATCAATC
>posi9733
TGCAAATTGCCCTTTGTAACTCTGTGA
>posi9734
TGGGATTAAAGGTGTGTGCCACCATG
>posi9735
TTGCTGTACTATTACACATTGCTGTACTATG
>posi9736
TGTGATTAAAGGCGTGCACTACCATGCTG
>posi9737
TCCCCATTTTACACATGAGGAAATAGAGGC
>posi9738
CAATATCACATATTGCTTGGTTGGG
>posi9739
TGCTGTCATAGTTTCAGTGAGGTCATACA
>posi9740
TACAAACCTCTTAAGATGGGGACTATGTC
>posi9741
TGAGACATCCAGCTTTGTGGACTGAACAA
>posi9742
TTGCACAGAGAAGCTGTCCA
>posi9743
TACAGGAAAAGTACAATGCAAACCCAAAAT
>posi9744
TGAGCTATGTGTACTTCTTGGTTGATGG
>posi9745
TAAAACCTGGTGGTGGTAATTCCCAA
>posi9746
TGACAATAATGGACTAAAGTGCTGAACCTG
>posi9747
TAATCTTTGTGTACTTTGTAAATTGTGTA
>posi9748
TACGCTGGCCCATTGTCCGTTTTTAGGAT
>posi9749
GAGAGGAACTGCTGGACCACAGTTG
>posi9750
TGCCACAGCAGACTGATCTCGCC
>posi9751
TATGATTTCAGGCCTGACCACTTGGT
>posi9752
TGTAAAAATTCAGACCATAATGTTAC
>posi9753
TAACAACCTTGTCATGGTTTTGTTGGGTT
>posi9754
TTGCACAAAATGCCTCTTTCATGGTTTGA
>posi9755
TGCTTGGCTTACTTTTTGATTTGTGTGAG
>posi9756
TAGCTAGTCTAACTTCCTTGATGAGTTCC
>posi9757
TACCAGAAACACGATTGGTGCTTTGCATGGC
>posi9758
AGCTTGTGTTTCAGTATTGAAAGTCTGCCTT
>posi9759
TACAAGCTCAGGTGCTCTTCCA
>posi9760
TGCACATCTGTGAAATGGAGCCAGCTACGT
>posi9761
GAGGTCTGAAATCCGGTGGAACCGGAGG
>posi9762
TGGCAGCTCGGCTCTACTCTGG
>posi9763
TGGGAATCGAACCCAGGTCTCTGGAAGAGC
>posi9764
TTCTCAGATTGAGACTCACAAAAGTGGCTTC
>posi9765
TTAACATAACAAAGCGGAAGCTGGCGGCC
>posi9766
TGTGTGCATGTGCTTGTGTGTA
>posi9767
TTACTAAACAGAAACAGCTTAAGAGAGAAA
>posi9768
TATCAATAAATCTCATGTGATTGCAGCA
>posi9769
TACACGAACTGGGTTCCTGAATTGGAGGC
>posi9770
TTCTCAATTAGTGATTGAGGTGGATAGGA
>posi9771
TTGTGTCTTGATTGTGGATGTGATG
>posi9772
TGGACAATGGTGCTCCTCACATTCAGG
>posi9773
TGCTGGTACAACTAGCTGTGCAACGCTAGT
>posi9774
TGCATGAAGATAGGTGACTCAAAGACATCTGT
>posi9775
TCTTGTTGTTGTTGTTCCTGGTTGA
>posi9776
CCATTGAGTATTATACGCCATCTGCATACAA
>posi9777
TACTGGTTTATCTGCCTATTTTTCTTGTG
>posi9778
TGCAAACTGCACCAAGCTAAGC
>posi9779
TATGTGCAGATGTGGACTCAGAG
>posi9780
TGTCAAGGTAAAGCAGTGTCCTGTGACGC
>posi9781
TGAAAAGGAGGTGACTAATACTGCCCAGTC
>posi9782
TGAAGTGCGAGGCATGTATTTTCCCC
>posi9783
TCATAAATTTGGAAATGCAATCCCTGTG
>posi9784
TTATACTTGCACCTCAAGCTG
>posi9785
TAAAAGCCCATATGTGTTTACATCAGA
>posi9786
TACATTCTTTCTCTGATGTTAAAACCTTCT
>posi9787
TGTGCTGGTTAAATGTTAGGACC
>posi9788
TGCCCTGAGCATGTTGATCTCTTTGTGC
>posi9789
TAGTGAGTTCGAGAATAGTCAAACCTATGGT
>posi9790
TCCATATAATGATACATTTTAGAATGAGC
>posi9791
TGTGAAGATAGACAATCTGCATATATTTCA
>posi9792
TAGAAAGTTCAAGACCAGACTTACCTTGT
>posi9793
TGCATTTTGACCAGTTGCGGCTTTCCGAAA
>posi9794
TCCCAATAAACTACTTTGAGCAAGATTCC
>posi9795
GCTCATGTCAGAACTGCAGAGATCACATG
>posi9796
TTTTATGAGGTCCCATTTGTCAATTCTTGA
>posi9797
TGGGATTAAACGCATGAACCACCATGCATGGA
>posi9798
TGTCAAAAATGTACCTGTAACATCTCAGA
>posi9799
TGGTAACTACTGAGACCCTCTGGTGGA
>posi9800
TCCAAGGAAGAGCCAGGAGTGCTG
>posi9801
TTTGAGCTTATAGTTCCTGAGTGACAGGAGT
>posi9802
TACTCTCTAGAACTTGATGGTAAGACC
>posi9803
TAAGTATTCCTAACTACTGAGCCATCTC
>posi9804
TACATGCAAACAAACACTCACACATGTAAA
>posi9805
TGCCAATGACAACATCTGAGCTGTTAAT
>posi9806
TAGATCCGTGGTGTGCAAGAGCAGA
>posi9807
TGCAGAAATCCACAGCCAAAGATTGGATGG
>posi9808
TGGGCTTTGGTGCATCTGTCTTTGAGTCA
>posi9809
TGCATCCACTTCCCTGTTTCCCCTC
>posi9810
TATAGTATTGCTGCTTTGTGCCACA
>posi9811
GACAGCCATATCAGGATTCTTTCAGCAAGC
>posi9812
TGTATATACCAGGCACTGGCATAGGCCCTC
>posi9813
TAGCTACGGTTTGCCCTATGATCTTTGCAT
>posi9814
TAAAGGATTAATCTGGCCCCAGATGT
>posi9815
GAAAGACACCAAGCTGAGTAG
>posi9816
TGAGAAAACTCTTCTCTAATTTGCTGCATGT
>posi9817
TGCCACACACTAATCCATTTTATGGGTCTC
>posi9818
TTATGCAAAGACGTAGGATGGGA
>posi9819
GTGGGTTTTGGGAAAACAGTTGCAAGCCCTC
>posi9820
TGGGTTTGATGGTTTCACAACTTTCTGGCA
>posi9821
TCTCACAGAACCTAGGACTACCAGCCCA
>posi9822
TCATATGTCTGATGAGTCTGGTTCCA
>posi9823
TAGCTGAGTAGTACTCCGTTGTGTAA
>posi9824
CACTTTCTTAAAAAATTAACAAAGTGAGCCT
>posi9825
TGACATGAATGATTGTGGAAGCCC
>posi9826
TCACAGTCTAGTGCAGTTGACAGGTGT
>posi9827
CAATGACTGGATCCATCAGTTGGGC
>posi9828
TGATCTTCTGTTTGTTTTCTCATGGG
>posi9829
TCCGGCCATCGACTGGACTAAGTACTCTTGC
>posi9830
TACAAATATTCTATAGTGTCTACCTT
>posi9831
TCCACCATGACAATAATGGACTAAAGTGCT
>posi9832
TGCCGGTCAATTTCAAGTATCAACTGCTT
>posi9833
TGTAAAATGAATTAGCAATGCC
>posi9834
TATAGCTTGCTTTCTTAAGTATCTCAGGACC
>posi9835
TGAGTGACCTTGAGCAAATCAAATTTCAGT
>posi9836
TGAAATGATACTCTTATCTGCTCTGGTGTC
>posi9837
TTCTTGCAAGTATCTTCTGAGAGCACAAA
>posi9838
TAGATGTGGCTGCCAAGGTTTGAACCTGTGT
>posi9839
TGCTTTGAGTATTGAGATGGATAAAACGAA
>posi9840
TGCTGTCCACGTGCTGAGTTTTACAG
>posi9841
TTGGCTGTAAGTTTGTCATATTATGGTATC
>posi9842
TGAGGTTGATAATTCTCCTTTAGGAGCTGC
>posi9843
TGCAAAGCCATCTCTGCAGTAATGCTG
>posi9844
TCCTAGTATAATGGGCAAACAGAGATGGG
>posi9845
TCTCTTTGTAGACCAGGCTTGTCTGGAATTC
>posi9846
TACTTCAACAAATTCGTACCTCCTAATAGTT
>posi9847
GGGTCATTGTTGCTGAGGA
>posi9848
TGGAATAAGGAGGAGAGGGGATC
>posi9849
TGTGATAAAATACCACGACTAAAGCCTGAC
>posi9850
TGGTCCAAAGTAAGCATGTCTTCCAA
>posi9851
TGAAAAGCTACCTTAGCATATTATTTACAGG
>posi9852
TTACCAACGGCCTTTTCTGTACCTATTGA
>posi9853
TGAATCAGACATGGATCCTGCCCT
>posi9854
GGAGTGGATCAACCTGAGCTTAGAGTGCTA
>posi9855
TCTGAAATAGTTCTTGTTCTTTAAAAAGA
>posi9856
TGCCTGTTGTAGGACACAGTCTCCTGCT
>posi9857
TCCAATAAGGCCCTCCCTACACCC
>posi9858
TATTCTAAAAAGACATTTGTGCCCCTTCCT
>posi9859
TCTCAGCTCTCTGTGGACATTCCCAT
>posi9860
TAGCATCATGGAAGTCACTGTTCC
>posi9861
TGGGACTAGGCTGAGCTTCCCTCTCCCCA
>posi9862
TAGTCACTGTTTTATGTTTATTTG
>posi9863
TGACACTCTGTTCTGGCTGTGCTCACACC
>posi9864
TGGAATTAAAGGTGTACACCTCCACCCCA
>posi9865
GGAGAGACAAAGTGTTAATTGCCTGT
>posi9866
AGCAACCATGCTGTTGAACGTAAATGGATGA
>posi9867
TGAAATGATACTCTTATCTGCTCCGGTGTC
>posi9868
TTCATCAGAGATCTGAATGAG
>posi9869
TGGGAGAAGCTGCGACTTCACGCC
>posi9870
TGGAAGTGTAAGCCAAAGGAACCCTTTGCCC
>posi9871
TGATCCACTTGGACTTGAGGTTTGTACA
>posi9872
TAGCTACATTTGCCTGAGAATTTCATGAA
>posi9873
TAAACCACACTCTTCAGACCTTTGCCA
>posi9874
TCCATGTTTTTTTAGTTTTCAGGGATGGC
>posi9875
TGACATGTCGCAAGCACACACAGGTGAC
>posi9876
TTCTATAATATGGTAGGAAATCATTAGCC
>posi9877
TGGGATAGGTTTTCTCCTAAGGAGCC
>posi9878
TGTCACGTATAATATTTTATTGGGGCTGAC
>posi9879
TATAGTAATCTCTGGTGTTAGGTGTTCTGT
>posi9880
TGCAACCCCCTACGTATAAGGTTCACC
>posi9881
TAAGAAAATGGAGGGTCTCAAGA
>posi9882
TGTCATATAGCCCAGGATGGCTTCCATCT
>posi9883
TACAAATCGAGTTCCAGGACAGC
>posi9884
TGTGCTTATTTGTGATTAAATTGCACCCGA
>posi9885
TGTTGGAAGCTTATATGTTGCCCCCTGGT
>posi9886
CACAGACATACATGCAGACCAAAACAC
>posi9887
TGGGATAAAAACCAAAAGCAACTTAGAAAA
>posi9888
TACATTGATCAGGTATCTTGTCTCTGTAGG
>posi9889
TAAAATCTGTGTTGCTTCTACAGTCTGC
>posi9890
TGCTTCAACAGAAAAGATGAGTCCCTGAT
>posi9891
TACTACAAAAGCTATCATGGATATTGCTG
>posi9892
TCTACTACATAGAGTTAGAAATCTCAGGGC
>posi9893
TATGAATCATAACGTAAATAATCTGTGCTT
>posi9894
TGCAAACCCAAAATACCCCTTCTGGGAACG
>posi9895
TAAACACATTTGCCCAATACGTTAGTGAGGAC
>posi9896
TACACTAGCAAGATTTTGCTGAAAGGACC
>posi9897
TAGGAATGATTTGGAACATTTATCAGGGA
>posi9898
TAAAAGTGCTTGCTGCCAAGTTTGACAGAC
>posi9899
TACCAACTGAACTACATTCCTAGGCCTCC
>posi9900
TTATTGTAGATAAAAGGGACAGCATACCAG
>posi9901
TACAAAGAAACCTTGTCTCAAAATAAAATA
>posi9902
TCCATTTTGTTGAGCCTCCTGATAG
>posi9903
TACCAGAACAATCGATCATGACCACAGAA
>posi9904
TAACGAGCCAAGACAAAGTTCTCTG
>posi9905
TGAGAAGGGAATATCTGCCAGCCTCA
>posi9906
TCAGTGGTGAAGAGCACCGACTGCTCTTG
>posi9907
TATAATAACAGCAACAGAAGAACTGGGAC
>posi9908
TATTAATTGCAGGAGAATCGTAGATGTGG
>posi9909
TGCACTAGTTTGTTCATCTTGCATGGCAGT
>posi9910
TAAGCAAAAAACTCTTATGCACATGCGCAC
>posi9911
TAGCTTTGTGGAATTGTGAAACCAGAGC
>posi9912
TGCCATGTTCTAATGCCAGTTTTGGAGGGA
>posi9913
TAATATTCTATCATTATCTAGTGCATCTTTTG
>posi9914
ATCTACAATAAACTACCTCCTCCACCATACC
>posi9915
TGAGTCCAAAGTGGTTGCTACTTCCT
>posi9916
TACCACTGCCAAGATGGGAAATCCTTGC
>posi9917
TGCACATGCGCACATTGGTTGTTTACCCA
>posi9918
AGCCTTATTGAAATTCTGTGGCTGTTCCCT
>posi9919
TGAGAAGGCCATGAGGAATACACTCTCT
>posi9920
TCTTACATTTTCCGTCTAAGAGTGTGCTC
>posi9921
TGCATCCCAGTAGTTTGCCTTTTTTTCGCAGT
>posi9922
TCCAAAGTATGCCCCTCACTGTCATTGTGCT
>posi9923
TCATAGTTGAAGTCCTTCCTCAAAACAAAC
>posi9924
TCTTTTTCACAAATGTTGTTGGTGTC
>posi9925
TGGTAGACTTTGTGAGCAACCTGCACTAA
>posi9926
TGAAAAGAGCCGTGATGAATGCATCCTGTGT
>posi9927
TGGGATCAAAGACATGCACCATCACCAC
>posi9928
TGGAGATATATTACCTACCTTGGCTAC
>posi9929
TGAAGATAGGTGACTCAAAGACATCTGTGC
>posi9930
TCCAATCTCGCGGGACCTAAGACTGC
>posi9931
TGCAATCATGTTGTTTTGTTTCAGGAGGTC
>posi9932
TCAATAAATATTTGTAGAATGCATGA
>posi9933
TGACCGTAGTGTGTAAACCATCTTAATTGTC
>posi9934
TACCTTGATTGGTCAGCTCTATCTCGG
>posi9935
TAAATAGAGTCAGGGGACCTTTCCCTGTTTCC
>posi9936
TGGATCTTAAAAATCTTTCCACCCCTTTTGC
>posi9937
TAGTACCTCTTTCAATAGGTTGTTGTGAGA
>posi9938
TGGAACTCTTTATAAGCTTGAAGTTGGC
>posi9939
TGAGGTACTGCGAAGCCAGG
>posi9940
TGAAACAAGAGTTGGAATTCAAGAAGATGG
>posi9941
TGATATTTTGACATATGTAAGCAATGTA
>posi9942
TGAGGTCCATTTGGCTTTGTATCTCT
>posi9943
TACTAATGCCTGAAAGGGCTGGGAAA
>posi9944
TATTATGCAGGTGGGACCGATTGTAGGT
>posi9945
TATTAATAAGTGTTGAATCTCTCCTCTAGC
>posi9946
TATCTTCCTGTCAGAAACCACCAGAAC
>posi9947
TGGAAGGGAAGGAATTACACAAGAGCA
>posi9948
TACTACGTATGTCTCTCTTTGACTGGC
>posi9949
CCAAAGCATTAACTCCTACCCACTAC
>posi9950
TAGTGGTGAATTAGTTAAACAGATTTAGCTC
>posi9951
TTGCTTCCTTTAATTGATTTGGTGAT
>posi9952
TCAAGATACAGAACACTTCCATTGCCCC
>posi9953
TAGCAACCATGCTGTTGAACGTAAATGG
>posi9954
TGCAAAGGAGTGCTGAGTGTGTCCC
>posi9955
ACTTGACTACATCTGGAATTAACTAAAA
>posi9956
TAATATGGTTTACATTGCAATAATATG
>posi9957
TTAAAAAAGAAGAAACTAGAAAAAGAAA
>posi9958
TAGCTGTTCTTTGCTATTTTGTGGGT
>posi9959
TGAATTGGCTGTGGACTCCT
>posi9960
TACATTTCAAATGTTATCCCCTTTCCCGGTT
>posi9961
CAGATTCTAAAGATGATTTTAGTTGATTGC
>posi9962
TCAGAAGGTCTTCTGCTGGC
>posi9963
TGACCCTGCATAATTCGTGGGCATTC
>posi9964
TAGGGAGATGCCTCACTCGTTCAGA
>posi9965
TACTGGGGCATATAAAATTTGCAAGTCCAA
>posi9966
TGGCCTCTAGAGTACACCTGGG
>posi9967
TAGCCTAATCTACTTAGAAACTATAGGCCAG
>posi9968
GTAGTTTATATACACAGTGTGATCAAACTG
>posi9969
TGCTTAGGAATGATTTGGAACATTTATCAG
>posi9970
GAGTGCATGGAAACAAACCTGGG
>posi9971
TGAGATGCATCCAGCCTTTCCCTATTTAG
>posi9972
TGATGTTACAATTTCCCTACAAATTGAG
>posi9973
TATGAGGACCTGAGTTTGAACCCCAGAACGC
>posi9974
TCTATTTACCAATGGGTATAAGGATTCAGT
>posi9975
TGGAAAGCGTCCGGCAGTCCTCCTGAG
>posi9976
TGGCACAAAAGAATATCATCCATATAATGTA
>posi9977
TGGGATTAAAGGCGTGCGCCACCACCGC
>posi9978
TCTCACAGAACCTAGGACTACCAGCC
>posi9979
TAATAACATGTGTACTGCCCGAAGT
>posi9980
TAATCTATTTGCTACCTCAGCTTGGCCTA
>posi9981
TTGGACTTCTGGTCTCCAGTTCTCGAGCC
>posi9982
GCCTTTTTCAGAGACCCATGTGCCTCTAGTG
>posi9983
TGAAGTATTAGCATTGTCATGTTGCA
>posi9984
ATGTTAAGTGTGAAACGGCT
>posi9985
TAAAATGAGGAGATGCCAGTTCTC
>posi9986
AAATAAATAAATAAATAAATAAAAAGGTTAGC
>posi9987
TTTAAAGCTATGATTGATGCCCAAGAC
>posi9988
TGGCCACATTCACTATGTCTCCTGCC
>posi9989
TGGCAGATCATCTTACAGAGTTGAACACT
>posi9990
TGATGAATAAAGGTTGCTAGGAAA
>posi9991
TGTGATGTCATATACTTTCAAAGGTC
>posi9992
TAATAGGTAAAACTTGATATGCCAAGGCTG
>posi9993
TAGTAATTTGGCATCACAGATTGCTGGGT
>posi9994
AAGGAATTTATTGATGACTTACAGTCGGC
>posi9995
GACTAACTTGTTATGGTACTGTTCTGCTCCT
>posi9996
TGCCAAGTTGTTAGCACTTGTCTGCCAGAGC
>posi9997
TCCTTATGTCCAATGCTGACTTCTGGAACC
>posi9998
TGTGACAGTCAGACCCCTTGGGCACCC
>posi9999
TGTTGGTGAGTTTTTGAACCTTTGTGGC
>posi10000
TATGCTCTTGATGTAGATTCTCCTGT
>posi10001
TGGGATTAAAGGTCTATGCCACCACAAC
>posi10002
CTATCCAACCCAGATGGG
>posi10003
TGGGCTACAAAGCGACATCCTGTCTCCAA
>posi10004
TGTCTGTGTATGCGGATGTAGG
>posi10005
TGTGTCTATTACACTGGCCTATAATCGTGTT
>posi10006
TGAGTGTTTTAATTCGACTTGCTCTGGGTC
>posi10007
TGATAATGTCTGGATTTGGTGATTGTATA
>posi10008
TGTGAAGATTCGATGTGTTATGC
>posi10009
TGAGTGCTTACTATGTGCCAGGCACTTT
>posi10010
TCTGTGAAATGGAGCCAGCTACGTCCT
>posi10011
TAGCAAAGACAAACTATGTTCATTCCTGCT
>posi10012
TGGACTCCTGGACAGACAGACATA
>posi10013
TGCCAGACACGCAGTTGAAGCCAGACCC
>posi10014
TGCAGATTGAGTATTTTGGTGCTAGT
>posi10015
TCACAGTCTAGTGCAGTTGACAGGTGTGCT
>posi10016
TGACATGTCGCAAGCACACACAGGTGACA
>posi10017
TGAGGCATCTCCAGGTTTCTAGC
>posi10018
TGCTTGCATAGATATTGAAGGTCTTC
>posi10019
TGAGGAAACATGCACCCTGTTGTTGAGG
>posi10020
AGGAGAGTGCTGCCTACTGTGGTC
>posi10021
TAGATGGATTTCCAGCCTCCAGAGCTGTGA
>posi10022
TTCAAACACATGAGTCTATGGGGGCGTG
>posi10023
TTATTATTCTAAATGTTAATTGTGTGCCCC
>posi10024
TGTGTGTGACATGTGACCTTCC
>posi10025
TCCTTTGATGGCTTGTCATCAGGTCCTGCC
>posi10026
TGCAGAGTTTCACAGTGACAGCA
>posi10027
TAGGAATTGAACTCTGGTACCAGCGCTATT
>posi10028
TAAGAGACATTTGGGATGGTCACCATT
>posi10029
TGTGAAGATAGACAATCTGCATATATTTCAGG
>posi10030
TAATCTCACTGATATCTGGCTCCCA
>posi10031
TTCTATAATATGGTAGGAAATCATTAGCCTT
>posi10032
GTAGTATAAGCCTCTTCCC
>posi10033
TGCCCATGGATAAATGTGTCAGATTTGC
>posi10034
TGTTTAAAGCTATGATTGATGCCCAAGA
>posi10035
TGGCAACACCTCAGTGTGGCAGG
>posi10036
TGACACTCATCTTCTCTGACGACTCTGGGC
>posi10037
TGGAAGAGGTCCATAGCCC
>posi10038
TGCTAAACAGGTATCCTGTGGGAATGTGC
>posi10039
TGACTTACCCGTTGCAAAGGAAGCCAGA
>posi10040
TGTTAAATGGCAAAAGATAAGTGGCATTAA
>posi10041
TGTAGACTTGGAATCTGCGCCC
>posi10042
TGGATAGGAATCTGTATGTGGCCTTCAAAT
>posi10043
TGAGTTCGAGGCCAGCCTGGTCTATA
>posi10044
TGGGTTTTCAGGTGTATATAACCACACTCA
>posi10045
TACTATCATAACATCTGAAATTAGTGGTGT
>posi10046
TTGGAATGAGACCCACTTGGACTGGTGTA
>posi10047
TCACAGTCTAGTGCAGTTGACAGGTGTG
>posi10048
TTGGTTCACAAAGCTACACTTGGGTGGAAT
>posi10049
TTACATCAGACCATTTACCTGGCTCCCATGT
>posi10050
TAAAGTCATTTTGTTTTGTTTGTTTGCTTGC
>posi10051
TGACCTTTGTTCTGAATTTTGCTGGA
>posi10052
TAGGAATGAACTCCTTAGTTGGTTGTCCA
>posi10053
GACACTCACATGGTACACAAACAGAGATGCA
>posi10054
TGGGCAGAAATCACATCGAGTCAACACCCG
>posi10055
TGAGATGAGTTGTTTCGTTTTGTCCAC
>posi10056
TGAATCATAGTATCTGTGTTTTCTGATGGT
>posi10057
TGAAATCATATACATACAAGCAACAGTAA
>posi10058
TGGCAGCTTCTGGCTTGGCCCAG
>posi10059
TGTAAAGCTATACTTACGGGTACCCTGT
>posi10060
TCCATATTTGATGGACATTGGCAGAGCCTC
>posi10061
TAGAAGGAAATGCAGATGAGGCAGA
>posi10062
TAAAACTGTCCCATGTACAATGCCATGGTC
>posi10063
TACTTCTGATAGACTGTCTTGAATTTCGT
>posi10064
TGCTTATGTCTCAACTTTCGAGTATTGCCA
>posi10065
GCTCAGCTGGTTTGTGAGAAGAG
>posi10066
TGCAACCAGGCAACAGACTTGAA
>posi10067
TGTTGAACTTTACCAACGGCCTTTTCTGT
>posi10068
TAAAAAAGGTAGAAGGTGAGTTGG
>posi10069
TCTAGCAGGACTCTCAGGACTCAG
>posi10070
TGACCAATGTTTAATTCTTAAGTCTGAAA
>posi10071
TACAAAATTCGAGGTGCATCAGTTCTGTG
>posi10072
TTTGATGTCATACCCAATAAGTTGCC
>posi10073
TAATTTCTATTATTGACCACAGGAATGACT
>posi10074
TGAGCTTCAAGAGTATCCCCTCTTACTGTT
>posi10075
TGAAAATTGGAAAATATTTTGGCCATTATTT
>posi10076
TCAGTTGGTAGCATGTTTGCCTAGCTTAC
>posi10077
TACAAGTTCTCATTTCTGCCTGCAGT
>posi10078
TAATGGGACATCAGTAAGATCAGGCC
>posi10079
TACCATGTTTTCTATGTGAATATTTCTTA
>posi10080
GCCTATCCCATTGTCCAAGTGTCCAAG
>posi10081
TAGAAACGGCTCATTAGGAGAAAGCCTAT
>posi10082
GAATGTGCAAAACTTGGTTAGACTGGTTGT
>posi10083
TGAAAGTTTGATTTCATATTTGGTCACC
>posi10084
TCAATTCCTAGCAAACACATGATGGTTCA
>posi10085
TCTCTCAAAAGAACACCCAGGTGTGTTTCCA
>posi10086
TATGATGTATGAGGCCCTAGTTTCC
>posi10087
TATAAGCTAGTGTTAAAGTTATAGGTGGTT
>posi10088
TATGCTATTAGAATCTACTTTCTTATGATA
>posi10089
TAAAAAGGCACAACCTTAGACTAAAGGACAGG
>posi10090
TCTGATGTGAGCTTCTGCAAATGATGAGAGC
>posi10091
TAACACATGCCAAGACAAGGATAAAACC
>posi10092
TGTTTTACCACAGCACTAAAAATCCTAAT
>posi10093
CTGCGTCTTCAAAAGACCA
>posi10094
TGAAGGAAGGTACTAGCTCTCT
>posi10095
TGTTGGTGAGTTTTTGAACCTTTGTGGCAAC
>posi10096
TACCATAGAATAAACCTTACCTCTGGAGTA
>posi10097
AGAAAGACCACCAACCCAAATCATCATG
>posi10098
TGGTTGGTTAAAAGGCAAATGGATGCA
>posi10099
TTCAAACACTATTGTTTTGATAAAGGAAC
>posi10100
AGAGAACACACAGGAAAGGTTGGG
>posi10101
TCTGAGGTTTCAAGGGTTGCTAG
>posi10102
TAAACTCCGCCTACGTGTGCATGTGTCTGTGT
>posi10103
GCCATGTTCTAATGCCAGTTTTGGAGGGAG
>posi10104
TCTAAGTGGAATGTCTTTGAGGTTA
>posi10105
TGCTACATGGATGATTGTTTTTCCA
>posi10106
TGTTATACATAAGGCTGCTATGAACATG
>posi10107
AACCTTTTCTGTGGATGCTTGGAAT
>posi10108
TAGGTGACCCTTGTGAACACGCCGCTGTT
>posi10109
TCCCAAACCAGCTGGGTTCAGAGG
>posi10110
TGAAATCAATTTCATGGG
>posi10111
TGGAAAGTAACTGACTGTCTGTAG
>posi10112
TGCTTTTGAAAGATACTTGCTGTGGATGG
>posi10113
ACAGCATTTGTCTAGTGCGCTCAGTCCTG
>posi10114
TGTGAAACAAGCTCTAAATTGGACTATTC
>posi10115
TCGTAATTCATAGTCTCCTGTGAGACTCGAGG
>posi10116
TAAGATGGGGACTATGTCGTATTCACTT
>posi10117
TGTTAACACAAATACAAAGCCTTCCTCTCA
>posi10118
TGAGAAGTGTGCATAGCTAAGCAGTCCT
>posi10119
TCTCTGCTGGCATGGTAATGACCTG
>posi10120
TTCTAAAGAAACTATCTGCAACTGTTGAA
>posi10121
GTGATGAGAACAAAAATCTTGTGTATATTT
>posi10122
TTCTAGGGTAGCCTATCTAAAGGACAGGG
>posi10123
TCAAATGTATTTGATGGGTTGAGTTCAAGC
>posi10124
CACACCATGAATGTGCACAGGCACAAGTGTG
>posi10125
TCTAACGTCAGTTAACCCCACTTAGAAACTC
>posi10126
TGCTTTAGGTGATCTGGATACTCAAGGAC
>posi10127
TTTCATTTTGTGAATATATTCTGGGCTAT
>posi10128
TGGTGATTCCCAAACCTACTTATACAAAGA
>posi10129
GCCCAAGACAGATAATGCTTCAAAGGATGGT
>posi10130
TATCATGGATATTGCTGCCAAGGGAAACCC
>posi10131
TTGTATTGACTTTACAGTGCTTAGGTATGT
>posi10132
TGATAATGAAGACTGAAATCTTCCTAAAAA
>posi10133
TGATTGATGCCCAAGACAGATAATGCTTCAA
>posi10134
TGTGAATAGAGCTATAACAGACCCTGAAATG
>posi10135
GGATCTAGCAGTTACTCAGTCTCACGC
>posi10136
TGTTAACACAAATACAAAGCCTTCCTCT
>posi10137
TAGGGGTAGCCCAAACCTAGGAATTCTTT
>posi10138
GGAGCCAAATTAAGACAAAGTA
>posi10139
TACAAATGGTTGAACATGCACAGGGGTGTG
>posi10140
TGGGCTCTGGATAGTCAACAAAGGG
>posi10141
TAAGAATGTTACTCATTCAGAGGAAATGC
>posi10142
TATTACAGCAGCAGTAATGCCAAAATCTCT
>posi10143
TGAGTGTTTTAATTCGACTTGCTCTGGGT
>posi10144
TAGCCTGAATGTTGTGTGCTTTGAAGTTTC
>posi10145
TGCACACCGCCTAGGGCCCAGCCCTTAA
>posi10146
TAGAACAAGCTAAGATCTTTCTAAGATAGGC
>posi10147
TGGTGTAGGAATTTCCTAGTGTATTC
>posi10148
TGTTGTTCCTTGAAGTGTTGCCCA
>posi10149
TAAGGACTTCTACCTCTTTAGCAGTGTTC
>posi10150
TGCAATAATATGGTTTCAAATTTCA
>posi10151
TACCCATGCTATAGCCTGAATGTTGTGT
>posi10152
TAAATACTCTGTGAGGCTTCCTATGG
>posi10153
TTGAAATCTTTCCATGTTGTCTCACCTG
>posi10154
TAGGGATGCATGCCGTGTTTTGTTTCTCT
>posi10155
TGTCATATGGTGATAATGGTCCC
>posi10156
TGATGATGTTGTGGACTCCCCC
>posi10157
TGAGATTGCAATATAGCCGCGGCTAGTC
>posi10158
TCTAAATCAGAAGGCTACACCTCAGGTGA
>posi10159
TCCATTTTTAATAGGGTTATATGATT
>posi10160
CGATGGGATATGTTGTCTTTTAATGAGC
>posi10161
TGGGTGAGACTCGGCTACTGTCCT
>posi10162
TGTTTTACAGGGACTATTAATTGTTGGTT
>posi10163
TGACCAAAATCTCTGACACCATCTCTTTC
>posi10164
TGAGACATTCGTCACAGGCCAGAAAGTAC
>posi10165
TAGATGAGGTGGCCTCCCCTATTAATTGCA
>posi10166
TGGGATTAAAGATATGCACTGCCACTGCCCA
>posi10167
TGAGAATCTGCCTTTTGCAGGGCAAGCAATGC
>posi10168
TCCTAACTGTGACAGGCTGTATCCCCTAGA
>posi10169
AGAAGATAAAGTGTGATGGTTTGATT
>posi10170
TTGTCAAAAGAAGTTGCCTTGGTCC
>posi10171
TACCTAGCAACAGCAAGATAAGCAGCCC
>posi10172
TGACAAAATTGTTGAAATTTAGCAGA
>posi10173
TGGGATTAAAGGTATATGCCAC
>posi10174
TGCACAAGGTAACCAGAGCTGCAGTTA
>posi10175
TGACTTTTAATTGGATATGTTAGT
>posi10176
CTGTAGGGCCTCCATCAA
>posi10177
TCAACTGCGTGAATTCAGAACTCTTCAGC
>posi10178
TACGTGCATGAAGATAGGTGACTCAAAGA
>posi10179
TACTGAACGACCCCTTAAACTCCTGGT
>posi10180
TGACCGTAGTGTGTAAACCATCTTAATTGT
>posi10181
TAAGTGTACTAACATCAGCTCCTGTATCCA
>posi10182
TGAAATCTTTCCATGTTGTCTCACCTGGC
>posi10183
TCCAACCAGGACCAGGGCA
>posi10184
TAGCCATAATGCCCCTTGATATTGCCGTTT
>posi10185
TTTTCTGAGTCATGCTCTG
>posi10186
TGAACATTGCAATAATATGGTT
>posi10187
TGACCTGAATGATGGCAAGCCTCAAT
>posi10188
TGGAATTTACCATGTAGGACAAACAGG
>posi10189
TGCTATGATGAAACACTATGATCAAAAAG
>posi10190
TAAAATGGAGATATATTACCTACCTTGGCTA
>posi10191
GATGACTTCTTTTGGCCTCTGCAGGCACCT
>posi10192
GACTTGGATAAGTTTCACATAGCGGGTACC
>posi10193
TAACTTGATTGGCCATAGCAATTCCTGCG
>posi10194
TAGGGCTCACTGGACTTTTGAC
>posi10195
TAGAACTTATCATCCTGTGGCCACTGCCTCC
>posi10196
TGGATTCTAAGTGTACTAACATCAGCTCC
>posi10197
TACAATCAATGGGACCTACTCATGGGAACT
>posi10198
TACTGGTATAGAGACAGACAAGTGGACCA
>posi10199
TAGAAACACAACTCAGGGAGAC
>posi10200
TAGATAAAGGTTAAAACCATTCCCAGGGTCC
>posi10201
TGGAGTTACAGATCGTTGTGAGCTGGCAT
>posi10202
TAATCTCTTAGGGACCTACA
>posi10203
TGAAAATGACATAATTGCATTCGCCTTC
>posi10204
TGCTTCAAGTTCTAGCTCAAATGGTACC
>posi10205
TCACAGAACCTAGGACTACCAGCCCA
>posi10206
TATAGTGTTATCTCTGGTGGTGTCCCAC
>posi10207
TAGTAAGGATTTGTGGATGACTCAC
>posi10208
TGTGTCAGTGAATGGTTCAACTTTTC
>posi10209
TCCAATATCCCTGTGATTTTTAGGGTGTC
>posi10210
TGCCATTATTAATTTGGGTCTCTGTTTGC
>posi10211
TGAGACCTCTATTTACCAATGGGTATAAGG
>posi10212
TGAGAACTTGAACTTAATTTCACCTT
>posi10213
TATAAGCAACAATAGCTAGGTAGGA
>posi10214
TAAGACATGGTCCTTGTCTTGAAGAAGC
>posi10215
TTCAAGTGCCTGCGACATTTCTTTTGTTAT
>posi10216
TGATGTTTAGGAATGGTATAAGCTTTACAA
>posi10217
TAGTGGCAGGAGAGTGAGCTCACA
>posi10218
TAGAACTTGATGGTAAGACCCTATTGTT
>posi10219
TAGGCATGTGCTACCATGCAGAGCTCTGC
>posi10220
CCCAGTGACAGTAGCTGCCATTTTGC
>posi10221
TAGGACTTGAGTTTGGGACACTACATCCTG
>posi10222
TACAGATATGAAAGCTTGAGGTTGT
>posi10223
TGGAACTCAAGAGAGATCCACCTGCTTCTG
>posi10224
CCCATGTGCAGTAGAGTTTTCTTTTAGCCTA
>posi10225
TTGACTCAGAGTTTGAGGGTAAAGTCCATC
>posi10226
GCATGACACCACACTGGGTAG
>posi10227
TGTACAAGACTAAAAGCCATGCTTCTCCTG
>posi10228
TAGCCCCGTGTTTCTGATAGCA
>posi10229
TGAAGCAAATTTCAGGGAGTGG
>posi10230
TGAGATTAAAGGCGTGCGCCACCACTGT
>posi10231
TGCAAACCCATCTGTGGAGGGATG
>posi10232
TGTATAGCATTCTCAGCTCTAGGCCA
>posi10233
TTACAATATCACATATTGCTTGGTTGGGG
>posi10234
TGAATCATAACGTAAATAATCTGTGCT
>posi10235
TAACAGTTATAACTGTTTCTGTTGCGCCTC
>posi10236
TGATTTCAAATATCCTGTCCCGTTGTCA
>posi10237
TCACAGAGGCTGCCAGAGTTCGTCTC
>posi10238
TTGGACTGGTGTAGGAATTTCCTAG
>posi10239
TCTGCCTGCTGGCTGAAGATGAAGCCTG
>posi10240
TGAGGATTATAAGGAAGGCCAGTA
>posi10241
TAGGCACTCAATAAATGTTTGTTGGGTAAA
>posi10242
TCCAAGGCCAAAGTCCTGACAGATGGATCAC
>posi10243
TCCACAGTAGTATCGGGTTTTTTTGG
>posi10244
GACTTTCAATTTGCCTTTTTGGGTGGT
>posi10245
TGAAAAAGGAATGTGTTCTCGCTGT
>posi10246
TGTTGAAGTTACCGCTCCCACAGTCC
>posi10247
TTAAATGTGTGGAACCCA
>posi10248
TGATTCTGGTGCAAAGTGCTTGGCTCCTTT
>posi10249
TGGGATTACAGGTGTGCACAACTTTCCTGC
>posi10250
TCCTAACTCACCCAGAGCCAGGTATCAGG
>posi10251
TATGACTACCTGGTATGACTC
>posi10252
TGGGTTTAGTTCTTTAAACAGTGTCT
>posi10253
TACCTTTTTCTGTGTGTGTGTGAAG
>posi10254
TCTTTCATATGGTGTGAATGGAGCCTTATA
>posi10255
TGGCCTCGAACTCAGAGATCCGCCTGCCTC
>posi10256
TGAAAAGGGATGAAAATCAAGTC
>posi10257
TCATTTTACAAATGAGGAACTAGGCTCA
>posi10258
GGAAACCTCTCAGGAGACAGCTAGTC
>posi10259
TGGTTATCTATTTGTCCTGAAAAGGAGGTA
>posi10260
GCTGATTTAATTTTGTGCCTGCTTGAACC
>posi10261
TGAGCAGAATGGAACTTCACAAGCAA
>posi10262
TAGTGCAATGGTTCTCAACCTTCCT
>posi10263
TCAGAATCCAGAAACTGAATGGCTTAGAG
>posi10264
TACACTTATTTAGTTTCAGAGTCCTATGGAG
>posi10265
TGAATGTCTGTGTAGCCTG
>posi10266
TCCACTTTGGGGAGTAATGTAAGAGTGCTA
>posi10267
TATGATTAAATTTGTTTCTCAAGGATCGA
>posi10268
TTCAAGCATTTGTAATCTAGAGTGGGACA
>posi10269
TCAATGACTGGATCCATCAGTTGGGCAC
>posi10270
GTGGGCTGTTATCTTGCTG
>posi10271
TCCGACATCGGGGTGGAGACATTG
>posi10272
TGGCATTTCAGATTTGGCCTTGACTTCT
>posi10273
TGGGATTAAAAGTGTGTGCTGCCCCG
>posi10274
TAAAATGGCTTCAGCAAGAATAAAAGATGGA
>posi10275
GCTAACTTACGTTTTACCTTCCTGTTGGGC
>posi10276
TTGGATGACCTGAAACTCACATGGACAGG
>posi10277
CAGCCTGCTCTACAAAGTGAGTTCCAGT
>posi10278
TCGCAAGTGTTCTCAGTTTCTAGAACA
>posi10279
ACCACAGGAAAACCAACAG
>posi10280
TGATGCCTCTTCCAGAAAAAACA
>posi10281
TGCTTCTGCGCAAGTTGCTTCCCGT
>posi10282
TGACAACATCTGAGCTGTTAATCGAAAA
>posi10283
TGATTTGTGTGAGCAAAACCGGCGCCTTTC
>posi10284
TATGAGAGCTTTGAGATGTGGTCCC
>posi10285
TGCCACACACTAATCCATTTTCTGGGTC
>posi10286
TAAAATTATACCAATGTCCCTACCCTTAAAA
>posi10287
TGTGCTCTAAAGTTAATTTGTCAGCTT
>posi10288
TGAAAATGGTTGTGTTAAGGTTTACAGTC
>posi10289
TGAGAGCTTTGAGATGTGGTCCCCGCTC
>posi10290
TAACAGTATCACCTGCTAGAGACCATGTG
>posi10291
TCAATTGGTTGAGTGTTTGTCTGGC
>posi10292
TTGCATTTTGGTGTCTGGTCAGG
>posi10293
TCCAGAAGCTGTCAGGTTCTCTGGCGCAC
>posi10294
TGAAAAACTAAAAGAGTATCCGAAAGATGGG
>posi10295
TATTTTACACACATGTTAAGTAAGCCAGG
>posi10296
TGTATACGTACAACATGCATGCTTGATACA
>posi10297
TCAAAATATCAAATCCCTTTCCTTCCA
>posi10298
TGAATGAGATGACTCTGTGGTGGGCCATGC
>posi10299
TGCAAATCTACCTGGTTTCGCCTCCTCC
>posi10300
TTAAAAACTGCAGCCTACAAAAAACA
>posi10301
TAAAAATTTATTGACTCCTAATCTCAGAA
>posi10302
TGCTAGTGTTGCCTCTGAATACATTCTCCA
>posi10303
TGGATAAATGTGTCAGATTTGCTGCAGCTGG
>posi10304
TGGGATTAAATTATGCTCCACTATGCCT
>posi10305
TTGGATGGCGCCACCAGACTCAGG
>posi10306
TAGCTTTGTTGCTTTGTGCCTCCA
>posi10307
TGGCAAGAACTCACAGCAGCTTTGACATT
>posi10308
TACATTGTGTGTCAACCTCCTGAAGTGTCC
>posi10309
TGGGCTCTATCCTTCCCTGTTCTTGATGTCC
>posi10310
TGCAAATCTACCTGGTTTCGCCTCCTCCGA
>posi10311
TCCTTACATTGATCAGGTATCTTGTCTCTG
>posi10312
TGTGTTTGTTGCTTTAGTCTTTGTGATC
>posi10313
TACTCAGATGATTCCATGGTAAC
>posi10314
TCCTTGAAAATCATCACTGTTACTTTTGAA
>posi10315
ATGGACAACCGACTCCATTGCTTAGCGTGG
>posi10316
TAGATTAGTTGAGAATTTTGACCTTGGTT
>posi10317
TGGGATTAAACTCATGCAACATCGTGCTC
>posi10318
TTACGGGAACACTTCATTACCATGACCCGT
>posi10319
TGTAAAATGGAGATGATAGCACACATTTG
>posi10320
TGCTAAAGGTCTTGATGGAGCATGA
>posi10321
GTTACCTCACTCAGGATGATATCCTCCAG
>posi10322
TGTGAGTTTGAGACCAACCTGGTCTACAG
>posi10323
TGGTCAATGCAAAGCGACGGTGCAAGG
>posi10324
TGTTTTGTCCTATTACAGAAGCTTTGCAAT
>posi10325
TCAGAGTTTGAGGGTAAAGTCCATCACAGT
>posi10326
TAGAATTATTTTTCTCATGCCTGTGACCA
>posi10327
TGCACAAAATGCCTCTTTCATGGTTTGAGCGT
>posi10328
TGCACTCTGTGGAAGGCTCTA
>posi10329
TCTCACTTTGAAGCCCAAAGATGGTCTGGA
>posi10330
TGGGATTAAAGGTGTGTGACACTGCTTGG
>posi10331
TGTGCAGGAAGGACCAGCTGTATAATCTGG
>posi10332
AGCCCCCTGGGACTAAACC
>posi10333
TGAGAACTTGAACTTGGCCTTCA
>posi10334
CCAAATAAATGGGAGGTCAGTGATGTT
>posi10335
TACTACATAAGTATGAGGAGCTAAGTTC
>posi10336
TGAGCATTTTGATTTTTGATATTTCTAGCT
>posi10337
TGAGACTCAGAAAAAACAAAGTGACTTTTA
>posi10338
TAAGGAGAATTATCCTCTGCCTAGGACGT
>posi10339
TACAATTTCTTTGGAAATGACCAACAATTC
>posi10340
GGCCAACATGAATGGGCTGGGAA
>posi10341
TGAGTGAGACGCTCCTGCCCC
>posi10342
TGTGCTCTAAAGTTAATTTGTCAGCT
>posi10343
TGCTACTTGTCTCTTTTTCTG
>posi10344
TGCCTTTATGGTGTTACCCACCCATACACCCA
>posi10345
TGGTTTGTAGTTGTCTTGCATTGCTGTGT
>posi10346
AGGGGAAAGTCACATGAGG
>posi10347
TAGTCCCTAATTTCTATTATTGACCACAGG
>posi10348
GAGGCTTCTTCATTCTCTCTGGAC
>posi10349
TTCAACAGAAAAGATGAGTCCCTGAT
>posi10350
TTGATCCTCGCATCTCATTGGTC
>posi10351
ATTCAACACACACTTGTTGGTAACCTCTG
>posi10352
TCCTTCTGGTCCCACACAGGGTAGT
>posi10353
TGAAATGACAGGTCTGTGCCTCTATGCCTA
[truncated: 144,841 more chars]
